# Supplementary material for: Electrical resistivity tomography data across the Hockai Fault Zone (Ardenne, Belgium)
Source: Data Brief. 2016 Dec 21;11:1–4. doi: 10.1016/j.dib.2016.12.028 (PMC5220259; doi:10.1016/j.dib.2016.12.028)
Supplement: Supplementary file 2 — Supplementary material [file mmc2.zip › output/INV/20091027-1_combined.INV]

C:\__DATA__\__DATA__\Active Faults\HockaiFZ\Donn�es\ERT\working_dir\20091027-1.DAT
      5.0000
7
901
1
0
      7.5000,       5.0000,   1.00000,   1449.7838
     12.5000,       5.0000,   1.00000,   1637.2052
     17.5000,       5.0000,   1.00000,   1733.4076
     22.5000,       5.0000,   1.00000,   1746.0596
     27.5000,       5.0000,   1.00000,   2033.8447
     32.5000,       5.0000,   1.00000,   2249.5125
     37.5000,       5.0000,   1.00000,   2682.3640
     42.5000,       5.0000,   1.00000,   2803.1670
     47.5000,       5.0000,   1.00000,   2665.0457
     52.5000,       5.0000,   1.00000,   2533.3838
     57.5000,       5.0000,   1.00000,   2438.6775
     62.5000,       5.0000,   1.00000,   2062.1902
     67.5000,       5.0000,   1.00000,   2022.9662
     72.5000,       5.0000,   1.00000,   1755.0555
     77.5000,       5.0000,   1.00000,   1876.6312
     82.5000,       5.0000,   1.00000,   1647.1821
     87.5000,       5.0000,   1.00000,   1693.3314
     92.5000,       5.0000,   1.00000,   1779.6366
     97.5000,       5.0000,   1.00000,   1821.2778
    102.5000,       5.0000,   1.00000,   1668.4042
    107.5000,       5.0000,   1.00000,   1851.6346
    112.5000,       5.0000,   1.00000,   1522.6342
    117.5000,       5.0000,   1.00000,   1345.2590
    122.5000,       5.0000,   1.00000,   1061.5757
    127.5000,       5.0000,   1.00000,    951.7207
    132.5000,       5.0000,   1.00000,    800.0557
    137.5000,       5.0000,   1.00000,   1183.2604
    142.5000,       5.0000,   1.00000,    704.7746
    147.5000,       5.0000,   1.00000,   1019.9362
    152.5000,       5.0000,   1.00000,    615.5292
    157.5000,       5.0000,   1.00000,    805.7386
    162.5000,       5.0000,   1.00000,   1020.7465
    167.5000,       5.0000,   1.00000,   1233.0360
    172.5000,       5.0000,   1.00000,   1578.7902
    177.5000,       5.0000,   1.00000,   1906.5422
    182.5000,       5.0000,   1.00000,   1877.1761
    187.5000,       5.0000,   1.00000,   1885.4987
    192.5000,       5.0000,   1.00000,   2251.0977
    197.5000,       5.0000,   1.00000,   1946.1329
    202.5000,       5.0000,   1.00000,   2201.4805
    207.5000,       5.0000,   1.00000,   2153.6172
    212.5000,       5.0000,   1.00000,   1947.3317
    217.5000,       5.0000,   1.00000,   2297.6472
    222.5000,       5.0000,   1.00000,   1627.5156
    227.5000,       5.0000,   1.00000,   2237.3618
    232.5000,       5.0000,   1.00000,   1886.4955
    237.5000,       5.0000,   1.00000,   1811.4396
    242.5000,       5.0000,   1.00000,   1606.7057
    247.5000,       5.0000,   1.00000,   1052.9996
    252.5000,       5.0000,   1.00000,   1204.0028
    257.5000,       5.0000,   1.00000,    807.3754
    262.5000,       5.0000,   1.00000,    743.9987
    267.5000,       5.0000,   1.00000,    535.2066
    272.5000,       5.0000,   1.00000,    538.1749
    277.5000,       5.0000,   1.00000,    556.2899
    282.5000,       5.0000,   1.00000,    759.6130
    287.5000,       5.0000,   1.00000,    953.7220
    292.5000,       5.0000,   1.00000,   1381.0450
    297.5000,       5.0000,   1.00000,   1349.5925
    302.5000,       5.0000,   1.00000,   1684.0204
    307.5000,       5.0000,   1.00000,   1774.7300
     12.5000,       5.0000,   2.00000,    942.5660
     17.5000,       5.0000,   2.00000,   1017.0809
     22.5000,       5.0000,   2.00000,   1209.3271
     27.5000,       5.0000,   2.00000,   1283.8422
     32.5000,       5.0000,   2.00000,   1366.3820
     37.5000,       5.0000,   2.00000,   1860.6110
     42.5000,       5.0000,   2.00000,   2006.1035
     47.5000,       5.0000,   2.00000,   1807.9423
     52.5000,       5.0000,   2.00000,   1946.3309
     57.5000,       5.0000,   2.00000,   2053.0952
     62.5000,       5.0000,   2.00000,   1715.0885
     67.5000,       5.0000,   2.00000,   1596.8517
     72.5000,       5.0000,   2.00000,   1558.5094
     77.5000,       5.0000,   2.00000,   1529.3811
     82.5000,       5.0000,   2.00000,   1307.3823
     87.5000,       5.0000,   2.00000,   1206.2063
     92.5000,       5.0000,   2.00000,   1387.8715
     97.5000,       5.0000,   2.00000,   1278.2540
    102.5000,       5.0000,   2.00000,   1018.9534
    107.5000,       5.0000,   2.00000,   1138.7358
    112.5000,       5.0000,   2.00000,   1053.8479
    117.5000,       5.0000,   2.00000,    890.4027
    122.5000,       5.0000,   2.00000,    843.7976
    127.5000,       5.0000,   2.00000,    693.1979
    132.5000,       5.0000,   2.00000,    734.9126
    137.5000,       5.0000,   2.00000,    901.7865
    142.5000,       5.0000,   2.00000,    687.2184
    147.5000,       5.0000,   2.00000,    768.5511
    152.5000,       5.0000,   2.00000,    650.1661
    157.5000,       5.0000,   2.00000,    768.0701
    162.5000,       5.0000,   2.00000,    957.6771
    167.5000,       5.0000,   2.00000,    950.1751
    172.5000,       5.0000,   2.00000,   1253.4653
    177.5000,       5.0000,   2.00000,   1523.3179
    182.5000,       5.0000,   2.00000,   1276.3518
    187.5000,       5.0000,   2.00000,   1454.8069
    192.5000,       5.0000,   2.00000,   1847.4139
    197.5000,       5.0000,   2.00000,   1508.2186
    202.5000,       5.0000,   2.00000,   1563.8892
    207.5000,       5.0000,   2.00000,   1691.4590
    212.5000,       5.0000,   2.00000,   1619.9463
    217.5000,       5.0000,   2.00000,   1620.0947
    222.5000,       5.0000,   2.00000,   1248.4243
    227.5000,       5.0000,   2.00000,   1507.9214
    232.5000,       5.0000,   2.00000,   1566.9565
    237.5000,       5.0000,   2.00000,   1727.0430
    242.5000,       5.0000,   2.00000,   1268.8024
    247.5000,       5.0000,   2.00000,    813.7598
    252.5000,       5.0000,   2.00000,   1220.2831
    257.5000,       5.0000,   2.00000,    985.2181
    262.5000,       5.0000,   2.00000,    676.4529
    267.5000,       5.0000,   2.00000,    491.6133
    272.5000,       5.0000,   2.00000,    477.2394
    277.5000,       5.0000,   2.00000,    477.2394
    282.5000,       5.0000,   2.00000,    550.5535
    287.5000,       5.0000,   2.00000,    740.3923
    292.5000,       5.0000,   2.00000,    904.0573
    297.5000,       5.0000,   2.00000,    670.8531
    302.5000,       5.0000,   2.00000,    905.0917
     17.5000,       5.0000,   3.00000,    817.7776
     22.5000,       5.0000,   3.00000,    888.4235
     27.5000,       5.0000,   3.00000,    950.8880
     32.5000,       5.0000,   3.00000,   1028.4053
     37.5000,       5.0000,   3.00000,   1429.8516
     42.5000,       5.0000,   3.00000,   1519.0081
     47.5000,       5.0000,   3.00000,   1460.8300
     52.5000,       5.0000,   3.00000,   1437.0922
     57.5000,       5.0000,   3.00000,   1564.7809
     62.5000,       5.0000,   3.00000,   1411.6495
     67.5000,       5.0000,   3.00000,   1402.7480
     72.5000,       5.0000,   3.00000,   1376.3390
     77.5000,       5.0000,   3.00000,   1372.4357
     82.5000,       5.0000,   3.00000,   1166.5066
     87.5000,       5.0000,   3.00000,   1120.0699
     92.5000,       5.0000,   3.00000,   1106.3380
     97.5000,       5.0000,   3.00000,   1006.5240
    102.5000,       5.0000,   3.00000,    851.2579
    107.5000,       5.0000,   3.00000,    897.4081
    112.5000,       5.0000,   3.00000,    885.7148
    117.5000,       5.0000,   3.00000,    828.7736
    122.5000,       5.0000,   3.00000,    747.4188
    127.5000,       5.0000,   3.00000,    666.1854
    132.5000,       5.0000,   3.00000,    671.6140
    137.5000,       5.0000,   3.00000,    929.4881
    142.5000,       5.0000,   3.00000,    728.4738
    147.5000,       5.0000,   3.00000,    751.0574
    152.5000,       5.0000,   3.00000,    541.7880
    157.5000,       5.0000,   3.00000,    695.2257
    162.5000,       5.0000,   3.00000,    824.3886
    167.5000,       5.0000,   3.00000,    876.4955
    172.5000,       5.0000,   3.00000,   1040.5914
    177.5000,       5.0000,   3.00000,   1114.2482
    182.5000,       5.0000,   3.00000,   1029.3599
    187.5000,       5.0000,   3.00000,   1065.4990
    192.5000,       5.0000,   3.00000,   1262.5725
    197.5000,       5.0000,   3.00000,   1135.4191
    202.5000,       5.0000,   3.00000,   1223.6832
    207.5000,       5.0000,   3.00000,   1345.7839
    212.5000,       5.0000,   3.00000,   1148.8999
    217.5000,       5.0000,   3.00000,   1111.3722
    222.5000,       5.0000,   3.00000,    904.9371
    227.5000,       5.0000,   3.00000,   1133.6948
    232.5000,       5.0000,   3.00000,   1271.7151
    237.5000,       5.0000,   3.00000,   1391.3074
    242.5000,       5.0000,   3.00000,    906.6372
    247.5000,       5.0000,   3.00000,    529.2422
    252.5000,       5.0000,   3.00000,    840.6403
    257.5000,       5.0000,   3.00000,    961.9050
    262.5000,       5.0000,   3.00000,    785.1028
    267.5000,       5.0000,   3.00000,    469.0939
    272.5000,       5.0000,   3.00000,    475.3491
    277.5000,       5.0000,   3.00000,    453.4969
    282.5000,       5.0000,   3.00000,    555.2499
    287.5000,       5.0000,   3.00000,    621.6799
    292.5000,       5.0000,   3.00000,    588.3904
    297.5000,       5.0000,   3.00000,    459.0081
     22.5000,      15.0000,   1.00000,    796.5385
     27.5000,      15.0000,   1.00000,    866.1788
     32.5000,      15.0000,   1.00000,   1085.3539
     37.5000,      15.0000,   1.00000,   1212.1211
     42.5000,      15.0000,   1.00000,   1318.0231
     47.5000,      15.0000,   1.00000,   1298.4359
     52.5000,      15.0000,   1.00000,   1235.9885
     57.5000,      15.0000,   1.00000,   1148.2469
     62.5000,      15.0000,   1.00000,   1217.9469
     67.5000,      15.0000,   1.00000,   1231.5004
     72.5000,      15.0000,   1.00000,   1284.2284
     77.5000,      15.0000,   1.00000,   1257.8940
     82.5000,      15.0000,   1.00000,   1215.2717
     87.5000,      15.0000,   1.00000,   1103.3063
     92.5000,      15.0000,   1.00000,   1018.2995
     97.5000,      15.0000,   1.00000,    923.9893
    102.5000,      15.0000,   1.00000,    872.0638
    107.5000,      15.0000,   1.00000,    832.8299
    112.5000,      15.0000,   1.00000,    831.1381
    117.5000,      15.0000,   1.00000,    776.6243
    122.5000,      15.0000,   1.00000,    727.4808
    127.5000,      15.0000,   1.00000,    670.0499
    132.5000,      15.0000,   1.00000,    772.3144
    137.5000,      15.0000,   1.00000,    810.1811
    142.5000,      15.0000,   1.00000,    821.7136
    147.5000,      15.0000,   1.00000,    667.4528
    152.5000,      15.0000,   1.00000,    636.3331
    157.5000,      15.0000,   1.00000,    612.8900
    162.5000,      15.0000,   1.00000,    764.5509
    167.5000,      15.0000,   1.00000,    903.2726
    172.5000,      15.0000,   1.00000,    971.2186
    177.5000,      15.0000,   1.00000,    969.4473
    182.5000,      15.0000,   1.00000,    942.4769
    187.5000,      15.0000,   1.00000,    930.9504
    192.5000,      15.0000,   1.00000,    917.4504
    197.5000,      15.0000,   1.00000,   1019.6905
    202.5000,      15.0000,   1.00000,   1107.8718
    207.5000,      15.0000,   1.00000,   1051.5591
    212.5000,      15.0000,   1.00000,   1014.5246
    217.5000,      15.0000,   1.00000,    880.2673
    222.5000,      15.0000,   1.00000,    854.6940
    227.5000,      15.0000,   1.00000,   1022.5914
    232.5000,      15.0000,   1.00000,   1198.0504
    237.5000,      15.0000,   1.00000,    961.0832
    242.5000,      15.0000,   1.00000,    741.2958
    247.5000,      15.0000,   1.00000,    591.8073
    252.5000,      15.0000,   1.00000,    570.0515
    257.5000,      15.0000,   1.00000,    750.3494
    262.5000,      15.0000,   1.00000,    795.9143
    267.5000,      15.0000,   1.00000,    651.6047
    272.5000,      15.0000,   1.00000,    482.5657
    277.5000,      15.0000,   1.00000,    517.8287
    282.5000,      15.0000,   1.00000,    563.8039
    287.5000,      15.0000,   1.00000,    554.8038
    292.5000,      15.0000,   1.00000,    486.5307
     22.5000,       5.0000,   4.00000,    742.6798
     27.5000,       5.0000,   4.00000,    789.0843
     32.5000,       5.0000,   4.00000,    854.6915
     37.5000,       5.0000,   4.00000,   1170.8741
     42.5000,       5.0000,   4.00000,   1301.1979
     47.5000,       5.0000,   4.00000,   1262.2238
     52.5000,       5.0000,   4.00000,   1190.9883
     57.5000,       5.0000,   4.00000,   1162.9500
     62.5000,       5.0000,   4.00000,   1100.1876
     67.5000,       5.0000,   4.00000,   1179.7565
     72.5000,       5.0000,   4.00000,   1221.8998
     77.5000,       5.0000,   4.00000,   1249.1458
     82.5000,       5.0000,   4.00000,   1119.0894
     87.5000,       5.0000,   4.00000,   1009.9744
     92.5000,       5.0000,   4.00000,    990.2563
     97.5000,       5.0000,   4.00000,    918.1340
    102.5000,       5.0000,   4.00000,    794.7759
    107.5000,       5.0000,   4.00000,    853.6512
    112.5000,       5.0000,   4.00000,    791.6849
    117.5000,       5.0000,   4.00000,    708.0644
    122.5000,       5.0000,   4.00000,    737.1228
    127.5000,       5.0000,   4.00000,    622.2438
    132.5000,       5.0000,   4.00000,    692.7315
    137.5000,       5.0000,   4.00000,    953.6500
    142.5000,       5.0000,   4.00000,    726.9114
    147.5000,       5.0000,   4.00000,    742.8217
    152.5000,       5.0000,   4.00000,    496.9077
    157.5000,       5.0000,   4.00000,    557.0032
    162.5000,       5.0000,   4.00000,    780.4783
    167.5000,       5.0000,   4.00000,    803.5035
    172.5000,       5.0000,   4.00000,    924.2569
    177.5000,       5.0000,   4.00000,   1005.0629
    182.5000,       5.0000,   4.00000,    848.0875
    187.5000,       5.0000,   4.00000,    816.6481
    192.5000,       5.0000,   4.00000,    912.8277
    197.5000,       5.0000,   4.00000,    846.4469
    202.5000,       5.0000,   4.00000,   1054.8782
    207.5000,       5.0000,   4.00000,   1064.9500
    212.5000,       5.0000,   4.00000,    831.2305
    217.5000,       5.0000,   4.00000,    815.1136
    222.5000,       5.0000,   4.00000,    674.3484
    227.5000,       5.0000,   4.00000,    957.1103
    232.5000,       5.0000,   4.00000,   1018.6957
    237.5000,       5.0000,   4.00000,   1011.2014
    242.5000,       5.0000,   4.00000,    725.1942
    247.5000,       5.0000,   4.00000,    418.4287
    252.5000,       5.0000,   4.00000,    621.1886
    257.5000,       5.0000,   4.00000,    712.1957
    262.5000,       5.0000,   4.00000,    747.5626
    267.5000,       5.0000,   4.00000,    509.3281
    272.5000,       5.0000,   4.00000,    468.2661
    277.5000,       5.0000,   4.00000,    461.8492
    282.5000,       5.0000,   4.00000,    527.7958
    287.5000,       5.0000,   4.00000,    537.1485
    292.5000,       5.0000,   4.00000,    520.0999
     30.0000,      20.0000,   1.00000,    845.0462
     35.0000,      20.0000,   1.00000,    983.6921
     40.0000,      20.0000,   1.00000,   1062.7195
     45.0000,      20.0000,   1.00000,   1081.9060
     50.0000,      20.0000,   1.00000,   1018.4182
     55.0000,      20.0000,   1.00000,    939.5316
     60.0000,      20.0000,   1.00000,    899.9635
     65.0000,      20.0000,   1.00000,    876.9780
     70.0000,      20.0000,   1.00000,    955.7081
     75.0000,      20.0000,   1.00000,   1064.6797
     80.0000,      20.0000,   1.00000,   1093.3590
     85.0000,      20.0000,   1.00000,   1080.4397
     90.0000,      20.0000,   1.00000,   1025.5916
     95.0000,      20.0000,   1.00000,    939.2767
    100.0000,      20.0000,   1.00000,    892.8256
    105.0000,      20.0000,   1.00000,    825.7319
    110.0000,      20.0000,   1.00000,    756.5416
    115.0000,      20.0000,   1.00000,    738.7397
    120.0000,      20.0000,   1.00000,    670.5440
    125.0000,      20.0000,   1.00000,    701.1385
    130.0000,      20.0000,   1.00000,    796.6807
    135.0000,      20.0000,   1.00000,    777.4664
    140.0000,      20.0000,   1.00000,    791.8126
    145.0000,      20.0000,   1.00000,    721.4293
    150.0000,      20.0000,   1.00000,    610.4249
    155.0000,      20.0000,   1.00000,    618.2375
    160.0000,      20.0000,   1.00000,    608.6415
    165.0000,      20.0000,   1.00000,    683.8816
    170.0000,      20.0000,   1.00000,    857.0756
    175.0000,      20.0000,   1.00000,    860.0242
    180.0000,      20.0000,   1.00000,    820.7109
    185.0000,      20.0000,   1.00000,    766.0866
    190.0000,      20.0000,   1.00000,    719.1307
    195.0000,      20.0000,   1.00000,    788.9117
    200.0000,      20.0000,   1.00000,    791.8676
    205.0000,      20.0000,   1.00000,    748.8090
    210.0000,      20.0000,   1.00000,    780.8615
    215.0000,      20.0000,   1.00000,    719.9233
    220.0000,      20.0000,   1.00000,    716.3643
    225.0000,      20.0000,   1.00000,    774.6288
    230.0000,      20.0000,   1.00000,    802.3383
    235.0000,      20.0000,   1.00000,    777.0304
    240.0000,      20.0000,   1.00000,    661.2672
    245.0000,      20.0000,   1.00000,    589.0360
    250.0000,      20.0000,   1.00000,    540.2555
    255.0000,      20.0000,   1.00000,    486.8697
    260.0000,      20.0000,   1.00000,    535.6821
    265.0000,      20.0000,   1.00000,    569.1244
    270.0000,      20.0000,   1.00000,    597.5674
    275.0000,      20.0000,   1.00000,    541.3810
    280.0000,      20.0000,   1.00000,    493.7058
    285.0000,      20.0000,   1.00000,    515.2885
     27.5000,       5.0000,   5.00000,    708.0121
     32.5000,       5.0000,   5.00000,    735.1067
     37.5000,       5.0000,   5.00000,   1053.3351
     42.5000,       5.0000,   5.00000,   1166.4672
     47.5000,       5.0000,   5.00000,   1108.4724
     52.5000,       5.0000,   5.00000,   1017.2592
     57.5000,       5.0000,   5.00000,    994.5580
     62.5000,       5.0000,   5.00000,    883.1337
     67.5000,       5.0000,   5.00000,    956.7870
     72.5000,       5.0000,   5.00000,   1060.5057
     77.5000,       5.0000,   5.00000,   1154.2434
     82.5000,       5.0000,   5.00000,   1039.7953
     87.5000,       5.0000,   5.00000,    980.3314
     92.5000,       5.0000,   5.00000,    984.3220
     97.5000,       5.0000,   5.00000,    894.9899
    102.5000,       5.0000,   5.00000,    756.2939
    107.5000,       5.0000,   5.00000,    829.2283
    112.5000,       5.0000,   5.00000,    732.8280
    117.5000,       5.0000,   5.00000,    669.3123
    122.5000,       5.0000,   5.00000,    688.2157
    127.5000,       5.0000,   5.00000,    650.9336
    132.5000,       5.0000,   5.00000,    710.5210
    137.5000,       5.0000,   5.00000,    953.5040
    142.5000,       5.0000,   5.00000,    725.4866
    147.5000,       5.0000,   5.00000,    718.4087
    152.5000,       5.0000,   5.00000,    476.0734
    157.5000,       5.0000,   5.00000,    542.2008
    162.5000,       5.0000,   5.00000,    667.1258
    167.5000,       5.0000,   5.00000,    734.6871
    172.5000,       5.0000,   5.00000,    868.0810
    177.5000,       5.0000,   5.00000,    924.6229
    182.5000,       5.0000,   5.00000,    731.4005
    187.5000,       5.0000,   5.00000,    685.8511
    192.5000,       5.0000,   5.00000,    790.5642
    197.5000,       5.0000,   5.00000,    711.5212
    202.5000,       5.0000,   5.00000,    811.0372
    207.5000,       5.0000,   5.00000,    888.4113
    212.5000,       5.0000,   5.00000,    679.2153
    217.5000,       5.0000,   5.00000,    638.9356
    222.5000,       5.0000,   5.00000,    605.9951
    227.5000,       5.0000,   5.00000,    773.0278
    232.5000,       5.0000,   5.00000,    791.5153
    237.5000,       5.0000,   5.00000,    844.7960
    242.5000,       5.0000,   5.00000,    621.1960
    247.5000,       5.0000,   5.00000,    392.1909
    252.5000,       5.0000,   5.00000,    541.6954
    257.5000,       5.0000,   5.00000,    575.8357
    262.5000,       5.0000,   5.00000,    586.8444
    267.5000,       5.0000,   5.00000,    477.8653
    272.5000,       5.0000,   5.00000,    509.0903
    277.5000,       5.0000,   5.00000,    458.8214
    282.5000,       5.0000,   5.00000,    487.3659
    287.5000,       5.0000,   5.00000,    537.3918
     32.5000,       5.0000,   6.00000,    673.1663
     37.5000,       5.0000,   6.00000,    946.5846
     42.5000,       5.0000,   6.00000,   1034.2972
     47.5000,       5.0000,   6.00000,    974.5922
     52.5000,       5.0000,   6.00000,    931.7942
     57.5000,       5.0000,   6.00000,    912.2427
     62.5000,       5.0000,   6.00000,    784.1882
     67.5000,       5.0000,   6.00000,    791.8918
     72.5000,       5.0000,   6.00000,    902.6368
     77.5000,       5.0000,   6.00000,   1021.3608
     82.5000,       5.0000,   6.00000,    960.1729
     87.5000,       5.0000,   6.00000,    931.8464
     92.5000,       5.0000,   6.00000,    962.8278
     97.5000,       5.0000,   6.00000,    938.5535
    102.5000,       5.0000,   6.00000,    782.0089
    107.5000,       5.0000,   6.00000,    785.4059
    112.5000,       5.0000,   6.00000,    710.3043
    117.5000,       5.0000,   6.00000,    645.6864
    122.5000,       5.0000,   6.00000,    700.9503
    127.5000,       5.0000,   6.00000,    665.5724
    132.5000,       5.0000,   6.00000,    728.1625
    137.5000,       5.0000,   6.00000,    944.1073
    142.5000,       5.0000,   6.00000,    700.7192
    147.5000,       5.0000,   6.00000,    685.4011
    152.5000,       5.0000,   6.00000,    465.1445
    157.5000,       5.0000,   6.00000,    530.3420
    162.5000,       5.0000,   6.00000,    622.4870
    167.5000,       5.0000,   6.00000,    657.1635
    172.5000,       5.0000,   6.00000,    809.8608
    177.5000,       5.0000,   6.00000,    834.9511
    182.5000,       5.0000,   6.00000,    710.9371
    187.5000,       5.0000,   6.00000,    658.8964
    192.5000,       5.0000,   6.00000,    730.8561
    197.5000,       5.0000,   6.00000,    622.4922
    202.5000,       5.0000,   6.00000,    694.5004
    207.5000,       5.0000,   6.00000,    738.7771
    212.5000,       5.0000,   6.00000,    600.1342
    217.5000,       5.0000,   6.00000,    616.5197
    222.5000,       5.0000,   6.00000,    519.5605
    227.5000,       5.0000,   6.00000,    663.0419
    232.5000,       5.0000,   6.00000,    655.8015
    237.5000,       5.0000,   6.00000,    749.1721
    242.5000,       5.0000,   6.00000,    604.2029
    247.5000,       5.0000,   6.00000,    371.8867
    252.5000,       5.0000,   6.00000,    518.9700
    257.5000,       5.0000,   6.00000,    511.2225
    262.5000,       5.0000,   6.00000,    493.7218
    267.5000,       5.0000,   6.00000,    418.4064
    272.5000,       5.0000,   6.00000,    483.3110
    277.5000,       5.0000,   6.00000,    458.5374
    282.5000,       5.0000,   6.00000,    490.0202
     37.5000,      25.0000,   1.00000,    877.7607
     42.5000,      25.0000,   1.00000,    875.0856
     47.5000,      25.0000,   1.00000,    890.6310
     52.5000,      25.0000,   1.00000,    851.3075
     57.5000,      25.0000,   1.00000,    799.0945
     62.5000,      25.0000,   1.00000,    771.4030
     67.5000,      25.0000,   1.00000,    789.8160
     72.5000,      25.0000,   1.00000,    782.9160
     77.5000,      25.0000,   1.00000,    882.8630
     82.5000,      25.0000,   1.00000,    961.7273
     87.5000,      25.0000,   1.00000,    991.1033
     92.5000,      25.0000,   1.00000,    951.2252
     97.5000,      25.0000,   1.00000,    921.7997
    102.5000,      25.0000,   1.00000,    839.5868
    107.5000,      25.0000,   1.00000,    770.2735
    112.5000,      25.0000,   1.00000,    707.4484
    117.5000,      25.0000,   1.00000,    721.0229
    122.5000,      25.0000,   1.00000,    706.2663
    127.5000,      25.0000,   1.00000,    754.9728
    132.5000,      25.0000,   1.00000,    763.8387
    137.5000,      25.0000,   1.00000,    747.3276
    142.5000,      25.0000,   1.00000,    684.8108
    147.5000,      25.0000,   1.00000,    664.7597
    152.5000,      25.0000,   1.00000,    615.6960
    157.5000,      25.0000,   1.00000,    595.6358
    162.5000,      25.0000,   1.00000,    620.0949
    167.5000,      25.0000,   1.00000,    691.4299
    172.5000,      25.0000,   1.00000,    701.2778
    177.5000,      25.0000,   1.00000,    741.8586
    182.5000,      25.0000,   1.00000,    751.5482
    187.5000,      25.0000,   1.00000,    749.1109
    192.5000,      25.0000,   1.00000,    682.0450
    197.5000,      25.0000,   1.00000,    670.5439
    202.5000,      25.0000,   1.00000,    642.7037
    207.5000,      25.0000,   1.00000,    605.2198
    212.5000,      25.0000,   1.00000,    645.9534
    217.5000,      25.0000,   1.00000,    668.4634
    222.5000,      25.0000,   1.00000,    638.2949
    227.5000,      25.0000,   1.00000,    638.6519
    232.5000,      25.0000,   1.00000,    631.0040
    237.5000,      25.0000,   1.00000,    596.5256
    242.5000,      25.0000,   1.00000,    584.4472
    247.5000,      25.0000,   1.00000,    554.0793
    252.5000,      25.0000,   1.00000,    482.5540
    257.5000,      25.0000,   1.00000,    433.7447
    262.5000,      25.0000,   1.00000,    463.3633
    267.5000,      25.0000,   1.00000,    473.2077
    272.5000,      25.0000,   1.00000,    483.0135
    277.5000,      25.0000,   1.00000,    516.5804
     37.5000,       5.0000,   7.00000,    848.1771
     42.5000,       5.0000,   7.00000,    913.4429
     47.5000,       5.0000,   7.00000,    888.4055
     52.5000,       5.0000,   7.00000,    850.5446
     57.5000,       5.0000,   7.00000,    840.9439
     62.5000,       5.0000,   7.00000,    739.6655
     67.5000,       5.0000,   7.00000,    751.5117
     72.5000,       5.0000,   7.00000,    770.9274
     77.5000,       5.0000,   7.00000,    887.6460
     82.5000,       5.0000,   7.00000,    891.2486
     87.5000,       5.0000,   7.00000,    887.8759
     92.5000,       5.0000,   7.00000,    948.0479
     97.5000,       5.0000,   7.00000,    902.4956
    102.5000,       5.0000,   7.00000,    753.5615
    107.5000,       5.0000,   7.00000,    788.0985
    112.5000,       5.0000,   7.00000,    694.9424
    117.5000,       5.0000,   7.00000,    675.9954
    122.5000,       5.0000,   7.00000,    723.9448
    127.5000,       5.0000,   7.00000,    667.0341
    132.5000,       5.0000,   7.00000,    709.0646
    137.5000,       5.0000,   7.00000,    913.7944
    142.5000,       5.0000,   7.00000,    669.3615
    147.5000,       5.0000,   7.00000,    682.9568
    152.5000,       5.0000,   7.00000,    464.3658
    157.5000,       5.0000,   7.00000,    508.5732
    162.5000,       5.0000,   7.00000,    623.0669
    167.5000,       5.0000,   7.00000,    637.5161
    172.5000,       5.0000,   7.00000,    701.5745
    177.5000,       5.0000,   7.00000,    790.8524
    182.5000,       5.0000,   7.00000,    678.0247
    187.5000,       5.0000,   7.00000,    678.1054
    192.5000,       5.0000,   7.00000,    699.6949
    197.5000,       5.0000,   7.00000,    588.7513
    202.5000,       5.0000,   7.00000,    640.7912
    207.5000,       5.0000,   7.00000,    684.3749
    212.5000,       5.0000,   7.00000,    564.4080
    217.5000,       5.0000,   7.00000,    566.7312
    222.5000,       5.0000,   7.00000,    477.3339
    227.5000,       5.0000,   7.00000,    566.5222
    232.5000,       5.0000,   7.00000,    606.4232
    237.5000,       5.0000,   7.00000,    703.0815
    242.5000,       5.0000,   7.00000,    573.5602
    247.5000,       5.0000,   7.00000,    368.4029
    252.5000,       5.0000,   7.00000,    504.4549
    257.5000,       5.0000,   7.00000,    490.7662
    262.5000,       5.0000,   7.00000,    463.4139
    267.5000,       5.0000,   7.00000,    370.2718
    272.5000,       5.0000,   7.00000,    417.6712
    277.5000,       5.0000,   7.00000,    457.1870
     42.5000,       5.0000,   8.00000,    830.8089
     47.5000,       5.0000,   8.00000,    795.7359
     52.5000,       5.0000,   8.00000,    750.2734
     57.5000,       5.0000,   8.00000,    824.6264
     62.5000,       5.0000,   8.00000,    715.8414
     67.5000,       5.0000,   8.00000,    707.8688
     72.5000,       5.0000,   8.00000,    743.2403
     77.5000,       5.0000,   8.00000,    833.8998
     82.5000,       5.0000,   8.00000,    811.0729
     87.5000,       5.0000,   8.00000,    826.3830
     92.5000,       5.0000,   8.00000,    851.9082
     97.5000,       5.0000,   8.00000,    853.8735
    102.5000,       5.0000,   8.00000,    753.3553
    107.5000,       5.0000,   8.00000,    768.2189
    112.5000,       5.0000,   8.00000,    712.6172
    117.5000,       5.0000,   8.00000,    684.0906
    122.5000,       5.0000,   8.00000,    730.1082
    127.5000,       5.0000,   8.00000,    661.5131
    132.5000,       5.0000,   8.00000,    670.7322
    137.5000,       5.0000,   8.00000,    875.9819
    142.5000,       5.0000,   8.00000,    671.6462
    147.5000,       5.0000,   8.00000,    672.2016
    152.5000,       5.0000,   8.00000,    453.0561
    157.5000,       5.0000,   8.00000,    505.4047
    162.5000,       5.0000,   8.00000,    595.9218
    167.5000,       5.0000,   8.00000,    618.8265
    172.5000,       5.0000,   8.00000,    702.0272
    177.5000,       5.0000,   8.00000,    746.8718
    182.5000,       5.0000,   8.00000,    691.6589
    187.5000,       5.0000,   8.00000,    661.7372
    192.5000,       5.0000,   8.00000,    707.2775
    197.5000,       5.0000,   8.00000,    575.8349
    202.5000,       5.0000,   8.00000,    624.1765
    207.5000,       5.0000,   8.00000,    701.1762
    212.5000,       5.0000,   8.00000,    526.9080
    217.5000,       5.0000,   8.00000,    540.6104
    222.5000,       5.0000,   8.00000,    433.8221
    227.5000,       5.0000,   8.00000,    553.1768
    232.5000,       5.0000,   8.00000,    576.3187
    237.5000,       5.0000,   8.00000,    691.1776
    242.5000,       5.0000,   8.00000,    547.8486
    247.5000,       5.0000,   8.00000,    340.5178
    252.5000,       5.0000,   8.00000,    468.8604
    257.5000,       5.0000,   8.00000,    476.7805
    262.5000,       5.0000,   8.00000,    448.7484
    267.5000,       5.0000,   8.00000,    336.4133
    272.5000,       5.0000,   8.00000,    379.2401
     52.5000,      35.0000,   1.00000,    681.7199
     57.5000,      35.0000,   1.00000,    677.0928
     62.5000,      35.0000,   1.00000,    695.0470
     67.5000,      35.0000,   1.00000,    710.7834
     72.5000,      35.0000,   1.00000,    706.5308
     77.5000,      35.0000,   1.00000,    713.4052
     82.5000,      35.0000,   1.00000,    742.4233
     87.5000,      35.0000,   1.00000,    725.0157
     92.5000,      35.0000,   1.00000,    763.3818
     97.5000,      35.0000,   1.00000,    769.8693
    102.5000,      35.0000,   1.00000,    789.5834
    107.5000,      35.0000,   1.00000,    800.1943
    112.5000,      35.0000,   1.00000,    764.9353
    117.5000,      35.0000,   1.00000,    739.1046
    122.5000,      35.0000,   1.00000,    744.9824
    127.5000,      35.0000,   1.00000,    705.5970
    132.5000,      35.0000,   1.00000,    689.6866
    137.5000,      35.0000,   1.00000,    659.0779
    142.5000,      35.0000,   1.00000,    623.1734
    147.5000,      35.0000,   1.00000,    635.6198
    152.5000,      35.0000,   1.00000,    633.3629
    157.5000,      35.0000,   1.00000,    591.5807
    162.5000,      35.0000,   1.00000,    610.3359
    167.5000,      35.0000,   1.00000,    602.6771
    172.5000,      35.0000,   1.00000,    647.6179
    177.5000,      35.0000,   1.00000,    681.7395
    182.5000,      35.0000,   1.00000,    679.3856
    187.5000,      35.0000,   1.00000,    679.0145
    192.5000,      35.0000,   1.00000,    709.1478
    197.5000,      35.0000,   1.00000,    682.0862
    202.5000,      35.0000,   1.00000,    668.2296
    207.5000,      35.0000,   1.00000,    617.8793
    212.5000,      35.0000,   1.00000,    572.6154
    217.5000,      35.0000,   1.00000,    584.2985
    222.5000,      35.0000,   1.00000,    597.4063
    227.5000,      35.0000,   1.00000,    573.3018
    232.5000,      35.0000,   1.00000,    530.5793
    237.5000,      35.0000,   1.00000,    510.3937
    242.5000,      35.0000,   1.00000,    493.5615
    247.5000,      35.0000,   1.00000,    478.7642
    252.5000,      35.0000,   1.00000,    446.1614
    257.5000,      35.0000,   1.00000,    406.3122
    262.5000,      35.0000,   1.00000,    402.7742
     52.5000,       5.0000,  10.00000,    711.8385
     57.5000,       5.0000,  10.00000,    719.2437
     62.5000,       5.0000,  10.00000,    629.8481
     67.5000,       5.0000,  10.00000,    689.0756
     72.5000,       5.0000,  10.00000,    707.9101
     77.5000,       5.0000,  10.00000,    777.3351
     82.5000,       5.0000,  10.00000,    726.5394
     87.5000,       5.0000,  10.00000,    694.6603
     92.5000,       5.0000,  10.00000,    743.3946
     97.5000,       5.0000,  10.00000,    771.8873
    102.5000,       5.0000,  10.00000,    714.3849
    107.5000,       5.0000,  10.00000,    786.3691
    112.5000,       5.0000,  10.00000,    743.4384
    117.5000,       5.0000,  10.00000,    681.0271
    122.5000,       5.0000,  10.00000,    711.1154
    127.5000,       5.0000,  10.00000,    641.1543
    132.5000,       5.0000,  10.00000,    650.6537
    137.5000,       5.0000,  10.00000,    845.6102
    142.5000,       5.0000,  10.00000,    613.6690
    147.5000,       5.0000,  10.00000,    657.1143
    152.5000,       5.0000,  10.00000,    452.2478
    157.5000,       5.0000,  10.00000,    495.4376
    162.5000,       5.0000,  10.00000,    569.8405
    167.5000,       5.0000,  10.00000,    598.5986
    172.5000,       5.0000,  10.00000,    664.2457
    177.5000,       5.0000,  10.00000,    768.1368
    182.5000,       5.0000,  10.00000,    653.1996
    187.5000,       5.0000,  10.00000,    638.9642
    192.5000,       5.0000,  10.00000,    731.5792
    197.5000,       5.0000,  10.00000,    621.5642
    202.5000,       5.0000,  10.00000,    718.6469
    207.5000,       5.0000,  10.00000,    748.9135
    212.5000,       5.0000,  10.00000,    551.9065
    217.5000,       5.0000,  10.00000,    500.7713
    222.5000,       5.0000,  10.00000,    393.8416
    227.5000,       5.0000,  10.00000,    542.2977
    232.5000,       5.0000,  10.00000,    549.6234
    237.5000,       5.0000,  10.00000,    648.4362
    242.5000,       5.0000,  10.00000,    494.9266
    247.5000,       5.0000,  10.00000,    323.7048
    252.5000,       5.0000,  10.00000,    434.8203
    257.5000,       5.0000,  10.00000,    436.5478
    262.5000,       5.0000,  10.00000,    447.9278
     67.5000,      45.0000,   1.00000,    650.2535
     72.5000,      45.0000,   1.00000,    639.6815
     77.5000,      45.0000,   1.00000,    656.5624
     82.5000,      45.0000,   1.00000,    652.7531
     87.5000,      45.0000,   1.00000,    676.5335
     92.5000,      45.0000,   1.00000,    690.9042
     97.5000,      45.0000,   1.00000,    690.9634
    102.5000,      45.0000,   1.00000,    678.0341
    107.5000,      45.0000,   1.00000,    681.7791
    112.5000,      45.0000,   1.00000,    682.8491
    117.5000,      45.0000,   1.00000,    710.4021
    122.5000,      45.0000,   1.00000,    686.5051
    127.5000,      45.0000,   1.00000,    678.3016
    132.5000,      45.0000,   1.00000,    632.0482
    137.5000,      45.0000,   1.00000,    602.7762
    142.5000,      45.0000,   1.00000,    588.7769
    147.5000,      45.0000,   1.00000,    588.9402
    152.5000,      45.0000,   1.00000,    605.1837
    157.5000,      45.0000,   1.00000,    635.8043
    162.5000,      45.0000,   1.00000,    624.6224
    167.5000,      45.0000,   1.00000,    633.8067
    172.5000,      45.0000,   1.00000,    630.8811
    177.5000,      45.0000,   1.00000,    658.9015
    182.5000,      45.0000,   1.00000,    706.3255
    187.5000,      45.0000,   1.00000,    738.9359
    192.5000,      45.0000,   1.00000,    724.6497
    197.5000,      45.0000,   1.00000,    700.6117
    202.5000,      45.0000,   1.00000,    660.9174
    207.5000,      45.0000,   1.00000,    681.0302
    212.5000,      45.0000,   1.00000,    657.4185
    217.5000,      45.0000,   1.00000,    640.8350
    222.5000,      45.0000,   1.00000,    607.4130
    227.5000,      45.0000,   1.00000,    525.6671
    232.5000,      45.0000,   1.00000,    481.3882
    237.5000,      45.0000,   1.00000,    446.8988
    242.5000,      45.0000,   1.00000,    424.2859
    247.5000,      45.0000,   1.00000,    424.1190
     67.5000,      15.0000,   4.00000,    643.0644
     72.5000,      15.0000,   4.00000,    650.4484
     77.5000,      15.0000,   4.00000,    676.7112
     82.5000,      15.0000,   4.00000,    683.9191
     87.5000,      15.0000,   4.00000,    688.6748
     92.5000,      15.0000,   4.00000,    698.1860
     97.5000,      15.0000,   4.00000,    670.2560
    102.5000,      15.0000,   4.00000,    669.8976
    107.5000,      15.0000,   4.00000,    662.3419
    112.5000,      15.0000,   4.00000,    660.1410
    117.5000,      15.0000,   4.00000,    646.1713
    122.5000,      15.0000,   4.00000,    622.9877
    127.5000,      15.0000,   4.00000,    619.4209
    132.5000,      15.0000,   4.00000,    672.9214
    137.5000,      15.0000,   4.00000,    668.4634
    142.5000,      15.0000,   4.00000,    657.6606
    147.5000,      15.0000,   4.00000,    550.4396
    152.5000,      15.0000,   4.00000,    510.3387
    157.5000,      15.0000,   4.00000,    504.6913
    162.5000,      15.0000,   4.00000,    572.7563
    167.5000,      15.0000,   4.00000,    647.0588
    172.5000,      15.0000,   4.00000,    710.2371
    177.5000,      15.0000,   4.00000,    740.9868
    182.5000,      15.0000,   4.00000,    743.0674
    187.5000,      15.0000,   4.00000,    726.1772
    192.5000,      15.0000,   4.00000,    704.8241
    197.5000,      15.0000,   4.00000,    702.2782
    202.5000,      15.0000,   4.00000,    722.2202
    207.5000,      15.0000,   4.00000,    737.3361
    212.5000,      15.0000,   4.00000,    675.2657
    217.5000,      15.0000,   4.00000,    543.9293
    222.5000,      15.0000,   4.00000,    506.9973
    227.5000,      15.0000,   4.00000,    476.2190
    232.5000,      15.0000,   4.00000,    539.5675
    237.5000,      15.0000,   4.00000,    502.2906
    242.5000,      15.0000,   4.00000,    432.3092
    247.5000,      15.0000,   4.00000,    383.7138
     82.5000,      55.0000,   1.00000,    617.3510
     87.5000,      55.0000,   1.00000,    619.1880
     92.5000,      55.0000,   1.00000,    632.7910
     97.5000,      55.0000,   1.00000,    624.4738
    102.5000,      55.0000,   1.00000,    576.7392
    107.5000,      55.0000,   1.00000,    602.8951
    112.5000,      55.0000,   1.00000,    598.9717
    117.5000,      55.0000,   1.00000,    589.3811
    122.5000,      55.0000,   1.00000,    565.5139
    127.5000,      55.0000,   1.00000,    571.1473
    132.5000,      55.0000,   1.00000,    564.4241
    137.5000,      55.0000,   1.00000,    565.3612
    142.5000,      55.0000,   1.00000,    582.2755
    147.5000,      55.0000,   1.00000,    595.1572
    152.5000,      55.0000,   1.00000,    618.2618
    157.5000,      55.0000,   1.00000,    633.9553
    162.5000,      55.0000,   1.00000,    655.6430
    167.5000,      55.0000,   1.00000,    664.9283
    172.5000,      55.0000,   1.00000,    674.6061
    177.5000,      55.0000,   1.00000,    685.0684
    182.5000,      55.0000,   1.00000,    736.6175
    187.5000,      55.0000,   1.00000,    739.6194
    192.5000,      55.0000,   1.00000,    750.3261
    197.5000,      55.0000,   1.00000,    735.8608
    202.5000,      55.0000,   1.00000,    711.9874
    207.5000,      55.0000,   1.00000,    669.2473
    212.5000,      55.0000,   1.00000,    650.4100
    217.5000,      55.0000,   1.00000,    624.2558
    222.5000,      55.0000,   1.00000,    583.0602
    227.5000,      55.0000,   1.00000,    531.2277
    232.5000,      55.0000,   1.00000,    499.3188
     82.5000,      15.0000,   5.00000,    646.0695
     87.5000,      15.0000,   5.00000,    639.5180
     92.5000,      15.0000,   5.00000,    641.8138
     97.5000,      15.0000,   5.00000,    623.9735
    102.5000,      15.0000,   5.00000,    619.3482
    107.5000,      15.0000,   5.00000,    603.2221
    112.5000,      15.0000,   5.00000,    597.2186
    117.5000,      15.0000,   5.00000,    555.0762
    122.5000,      15.0000,   5.00000,    545.2769
    127.5000,      15.0000,   5.00000,    552.2540
    132.5000,      15.0000,   5.00000,    598.0362
    137.5000,      15.0000,   5.00000,    622.3932
    142.5000,      15.0000,   5.00000,    643.8275
    147.5000,      15.0000,   5.00000,    540.8044
    152.5000,      15.0000,   5.00000,    502.6416
    157.5000,      15.0000,   5.00000,    492.3383
    162.5000,      15.0000,   5.00000,    568.8923
    167.5000,      15.0000,   5.00000,    671.2573
    172.5000,      15.0000,   5.00000,    744.4767
    177.5000,      15.0000,   5.00000,    775.7000
    182.5000,      15.0000,   5.00000,    783.3416
    187.5000,      15.0000,   5.00000,    784.3345
    192.5000,      15.0000,   5.00000,    770.4122
    197.5000,      15.0000,   5.00000,    769.0925
    202.5000,      15.0000,   5.00000,    769.9324
    207.5000,      15.0000,   5.00000,    745.6526
    212.5000,      15.0000,   5.00000,    661.8715
    217.5000,      15.0000,   5.00000,    535.7240
    222.5000,      15.0000,   5.00000,    509.8763
    227.5000,      15.0000,   5.00000,    476.3616
    232.5000,      15.0000,   5.00000,    525.3714
     97.5000,      65.0000,   1.00000,    535.2058
    102.5000,      65.0000,   1.00000,    542.0873
    107.5000,      65.0000,   1.00000,    552.6736
    112.5000,      65.0000,   1.00000,    541.4682
    117.5000,      65.0000,   1.00000,    523.7366
    122.5000,      65.0000,   1.00000,    523.6940
    127.5000,      65.0000,   1.00000,    510.9862
    132.5000,      65.0000,   1.00000,    514.3574
    137.5000,      65.0000,   1.00000,    531.2931
    142.5000,      65.0000,   1.00000,    550.8777
    147.5000,      65.0000,   1.00000,    581.2897
    152.5000,      65.0000,   1.00000,    623.0233
    157.5000,      65.0000,   1.00000,    646.8968
    162.5000,      65.0000,   1.00000,    671.4514
    167.5000,      65.0000,   1.00000,    687.3628
    172.5000,      65.0000,   1.00000,    699.3400
    177.5000,      65.0000,   1.00000,    728.7410
    182.5000,      65.0000,   1.00000,    728.1117
    187.5000,      65.0000,   1.00000,    738.5456
    192.5000,      65.0000,   1.00000,    729.2562
    197.5000,      65.0000,   1.00000,    717.3186
    202.5000,      65.0000,   1.00000,    708.1332
    207.5000,      65.0000,   1.00000,    687.9517
    212.5000,      65.0000,   1.00000,    632.6989
    217.5000,      65.0000,   1.00000,    592.9875
     97.5000,      15.0000,   6.00000,    545.0126
    102.5000,      15.0000,   6.00000,    537.6905
    107.5000,      15.0000,   6.00000,    538.3647
    112.5000,      15.0000,   6.00000,    529.0201
    117.5000,      15.0000,   6.00000,    487.9886
    122.5000,      15.0000,   6.00000,    493.9308
    127.5000,      15.0000,   6.00000,    507.3677
    132.5000,      15.0000,   6.00000,    546.4236
    137.5000,      15.0000,   6.00000,    568.0007
    142.5000,      15.0000,   6.00000,    597.9612
    147.5000,      15.0000,   6.00000,    504.9218
    152.5000,      15.0000,   6.00000,    482.7895
    157.5000,      15.0000,   6.00000,    489.5941
    162.5000,      15.0000,   6.00000,    626.1740
    167.5000,      15.0000,   6.00000,    663.7172
    172.5000,      15.0000,   6.00000,    782.3590
    177.5000,      15.0000,   6.00000,    808.8876
    182.5000,      15.0000,   6.00000,    830.1549
    187.5000,      15.0000,   6.00000,    779.1135
    192.5000,      15.0000,   6.00000,    766.1627
    197.5000,      15.0000,   6.00000,    735.5106
    202.5000,      15.0000,   6.00000,    758.0724
    207.5000,      15.0000,   6.00000,    736.7806
    212.5000,      15.0000,   6.00000,    643.5260
    217.5000,      15.0000,   6.00000,    515.2385
    105.0000,      30.0000,   3.00000,    499.5461
    110.0000,      30.0000,   3.00000,    487.8632
    115.0000,      30.0000,   3.00000,    491.9038
    120.0000,      30.0000,   3.00000,    500.0658
    125.0000,      30.0000,   3.00000,    519.5971
    130.0000,      30.0000,   3.00000,    515.3915
    135.0000,      30.0000,   3.00000,    532.1551
    140.0000,      30.0000,   3.00000,    509.6847
    145.0000,      30.0000,   3.00000,    509.2993
    150.0000,      30.0000,   3.00000,    536.5930
    155.0000,      30.0000,   3.00000,    532.6473
    160.0000,      30.0000,   3.00000,    578.0945
    165.0000,      30.0000,   3.00000,    632.3773
    170.0000,      30.0000,   3.00000,    698.7211
    175.0000,      30.0000,   3.00000,    744.0287
    180.0000,      30.0000,   3.00000,    798.5374
    185.0000,      30.0000,   3.00000,    786.5497
    190.0000,      30.0000,   3.00000,    790.0292
    195.0000,      30.0000,   3.00000,    776.4705
    200.0000,      30.0000,   3.00000,    745.0885
    205.0000,      30.0000,   3.00000,    693.3710
    210.0000,      30.0000,   3.00000,    640.1555
    112.5000,      25.0000,   4.00000,    500.8771
    117.5000,      25.0000,   4.00000,    494.8828
    122.5000,      25.0000,   4.00000,    478.2174
    127.5000,      25.0000,   4.00000,    507.2673
    132.5000,      25.0000,   4.00000,    562.7496
    137.5000,      25.0000,   4.00000,    559.2497
    142.5000,      25.0000,   4.00000,    510.8194
    147.5000,      25.0000,   4.00000,    494.3875
    152.5000,      25.0000,   4.00000,    484.1779
    157.5000,      25.0000,   4.00000,    524.3207
    162.5000,      25.0000,   4.00000,    566.2927
    167.5000,      25.0000,   4.00000,    672.7236
    172.5000,      25.0000,   4.00000,    746.3382
    177.5000,      25.0000,   4.00000,    781.2114
    182.5000,      25.0000,   4.00000,    792.1677
    187.5000,      25.0000,   4.00000,    783.1929
    192.5000,      25.0000,   4.00000,    751.3530
    197.5000,      25.0000,   4.00000,    755.1930
    202.5000,      25.0000,   4.00000,    726.7073
INVERSION RESULTS
INITIAL RMS ERROR
 36.24
NUMBER OF LAYERS
12
NUMBER OF BLOCKS
536
ITERATION 1
MODEL RESISTIVITY
LAYER 1
61,     2.5000
     10.0000,     1384.2
     15.0000,     1501.2
     20.0000,     1527.1
     25.0000,     1627.3
     30.0000,     1845.9
     35.0000,     2146.1
     40.0000,     2941.1
     45.0000,     3157.4
     50.0000,     2899.0
     55.0000,     2659.0
     60.0000,     2472.0
     65.0000,     2027.4
     70.0000,     1949.6
     75.0000,     1934.5
     80.0000,     2043.9
     85.0000,     1875.8
     90.0000,     1772.9
     95.0000,     1782.0
    100.0000,     1593.3
    105.0000,     1276.6
    110.0000,     1297.2
    115.0000,     1125.8
    120.0000,     981.00
    125.0000,     929.30
    130.0000,     836.94
    135.0000,     876.41
    140.0000,     1135.5
    145.0000,     789.90
    150.0000,     763.54
    155.0000,     567.29
    160.0000,     700.73
    165.0000,     971.37
    170.0000,     1182.8
    175.0000,     1559.5
    180.0000,     1845.7
    185.0000,     1744.9
    190.0000,     1900.8
    195.0000,     2311.3
    200.0000,     2144.7
    205.0000,     2441.6
    210.0000,     2626.6
    215.0000,     2146.5
    220.0000,     2053.3
    225.0000,     1677.4
    230.0000,     2104.6
    235.0000,     2120.2
    240.0000,     2092.6
    245.0000,     1367.8
    250.0000,     779.68
    255.0000,     971.78
    260.0000,     925.99
    265.0000,     823.30
    270.0000,     590.16
    275.0000,     599.93
    280.0000,     605.00
    285.0000,     724.64
    290.0000,     873.63
    295.0000,     990.38
    300.0000,     990.37
    305.0000,     1419.2
             1629.2
LAYER 2
61,     5.2500
     10.0000,     1307.2
     15.0000,     1425.5
     20.0000,     1451.7
     25.0000,     1538.8
     30.0000,     1727.0
     35.0000,     2022.3
     40.0000,     2720.2
     45.0000,     2966.0
     50.0000,     2776.3
     55.0000,     2559.3
     60.0000,     2360.4
     65.0000,     1973.5
     70.0000,     1875.8
     75.0000,     1862.6
     80.0000,     1926.8
     85.0000,     1787.1
     90.0000,     1684.9
     95.0000,     1672.1
    100.0000,     1509.9
    105.0000,     1250.2
    110.0000,     1236.3
    115.0000,     1081.7
    120.0000,     944.07
    125.0000,     892.08
    130.0000,     810.61
    135.0000,     854.47
    140.0000,     1041.3
    145.0000,     787.22
    150.0000,     719.73
    155.0000,     563.17
    160.0000,     671.84
    165.0000,     913.18
    170.0000,     1122.2
    175.0000,     1443.9
    180.0000,     1692.4
    185.0000,     1644.5
    190.0000,     1771.1
    195.0000,     2057.3
    200.0000,     1983.6
    205.0000,     2238.1
    210.0000,     2391.3
    215.0000,     2005.4
    220.0000,     1869.2
    225.0000,     1617.4
    230.0000,     1940.0
    235.0000,     2017.2
    240.0000,     2006.7
    245.0000,     1362.4
    250.0000,     826.29
    255.0000,     949.84
    260.0000,     914.34
    265.0000,     790.68
    270.0000,     578.24
    275.0000,     572.34
    280.0000,     585.13
    285.0000,     691.23
    290.0000,     831.53
    295.0000,     937.24
    300.0000,     992.41
    305.0000,     1387.6
             1540.6
LAYER 3
59,     8.2750
     15.0000,     1152.4
     20.0000,     1181.4
     25.0000,     1246.8
     30.0000,     1371.3
     35.0000,     1597.4
     40.0000,     2079.2
     45.0000,     2334.8
     50.0000,     2288.4
     55.0000,     2168.1
     60.0000,     2017.5
     65.0000,     1753.1
     70.0000,     1659.2
     75.0000,     1640.2
     80.0000,     1650.8
     85.0000,     1537.2
     90.0000,     1432.1
     95.0000,     1381.3
    100.0000,     1256.3
    105.0000,     1080.2
    110.0000,     1030.3
    115.0000,     911.27
    120.0000,     812.12
    125.0000,     776.70
    130.0000,     728.61
    135.0000,     766.88
    140.0000,     873.58
    145.0000,     724.31
    150.0000,     639.50
    155.0000,     530.76
    160.0000,     600.58
    165.0000,     770.37
    170.0000,     927.80
    175.0000,     1136.1
    180.0000,     1303.6
    185.0000,     1311.4
    190.0000,     1390.8
    195.0000,     1536.4
    200.0000,     1540.3
    205.0000,     1719.8
    210.0000,     1811.0
    215.0000,     1559.4
    220.0000,     1410.4
    225.0000,     1276.3
    230.0000,     1448.0
    235.0000,     1558.8
    240.0000,     1602.6
    245.0000,     1206.3
    250.0000,     823.19
    255.0000,     865.62
    260.0000,     837.49
    265.0000,     720.91
    270.0000,     555.76
    275.0000,     537.09
    280.0000,     549.91
    285.0000,     621.39
    290.0000,     714.07
    295.0000,     798.90
    300.0000,     919.88
             1240.3
LAYER 4
57,    11.6025
     20.0000,     823.88
     25.0000,     887.30
     30.0000,     950.51
     35.0000,     1095.3
     40.0000,     1375.1
     45.0000,     1597.8
     50.0000,     1657.7
     55.0000,     1655.1
     60.0000,     1600.0
     65.0000,     1457.5
     70.0000,     1394.2
     75.0000,     1371.5
     80.0000,     1350.0
     85.0000,     1246.7
     90.0000,     1140.6
     95.0000,     1071.0
    100.0000,     974.79
    105.0000,     856.78
    110.0000,     802.66
    115.0000,     719.49
    120.0000,     659.33
    125.0000,     645.20
    130.0000,     625.26
    135.0000,     656.88
    140.0000,     722.30
    145.0000,     635.80
    150.0000,     563.97
    155.0000,     485.51
    160.0000,     523.33
    165.0000,     623.94
    170.0000,     713.06
    175.0000,     822.89
    180.0000,     916.04
    185.0000,     933.65
    190.0000,     975.18
    195.0000,     1040.1
    200.0000,     1055.0
    205.0000,     1158.1
    210.0000,     1193.7
    215.0000,     1030.8
    220.0000,     903.52
    225.0000,     816.84
    230.0000,     886.62
    235.0000,     976.88
    240.0000,     1061.4
    245.0000,     907.13
    250.0000,     703.04
    255.0000,     722.98
    260.0000,     709.80
    265.0000,     629.44
    270.0000,     517.25
    275.0000,     500.29
    280.0000,     506.08
    285.0000,     540.47
    290.0000,     588.35
    295.0000,     644.37
           810.2492
LAYER 5
53,    15.2628
     30.0000,     399.97
     35.0000,     461.63
     40.0000,     531.25
     45.0000,     653.05
     50.0000,     755.87
     55.0000,     861.44
     60.0000,     931.86
     65.0000,     956.98
     70.0000,     961.25
     75.0000,     946.10
     80.0000,     904.83
     85.0000,     828.95
     90.0000,     747.03
     95.0000,     680.51
    100.0000,     622.02
    105.0000,     569.14
    110.0000,     533.98
    115.0000,     502.91
    120.0000,     488.74
    125.0000,     495.46
    130.0000,     506.30
    135.0000,     530.51
    140.0000,     558.00
    145.0000,     541.30
    150.0000,     510.66
    155.0000,     475.15
    160.0000,     472.78
    165.0000,     486.13
    170.0000,     493.37
    175.0000,     504.11
    180.0000,     514.97
    185.0000,     514.63
    190.0000,     513.64
    195.0000,     512.14
    200.0000,     505.12
    205.0000,     506.12
    210.0000,     480.49
    215.0000,     412.68
    220.0000,     348.53
    225.0000,     308.18
    230.0000,     308.31
    235.0000,     338.05
    240.0000,     388.05
    245.0000,     413.56
    250.0000,     415.69
    255.0000,     441.17
    260.0000,     455.02
    265.0000,     443.62
    270.0000,     417.10
    275.0000,     407.71
    280.0000,     396.18
    285.0000,     394.41
           400.0346
LAYER 6
49,    19.2890
     40.0000,     294.46
     45.0000,     394.72
     50.0000,     466.33
     55.0000,     571.96
     60.0000,     659.15
     65.0000,     729.37
     70.0000,     764.59
     75.0000,     767.06
     80.0000,     740.46
     85.0000,     690.50
     90.0000,     633.45
     95.0000,     583.45
    100.0000,     543.15
    105.0000,     512.19
    110.0000,     492.39
    115.0000,     481.63
    120.0000,     483.69
    125.0000,     498.99
    130.0000,     520.62
    135.0000,     547.69
    140.0000,     573.28
    145.0000,     580.53
    150.0000,     572.92
    155.0000,     555.63
    160.0000,     541.87
    165.0000,     527.98
    170.0000,     509.39
    175.0000,     491.90
    180.0000,     476.35
    185.0000,     458.96
    190.0000,     439.81
    195.0000,     418.56
    200.0000,     394.81
    205.0000,     369.24
    210.0000,     332.54
    215.0000,     284.67
    220.0000,     241.31
    225.0000,     213.35
    230.0000,     206.57
    235.0000,     219.43
    240.0000,     247.56
    245.0000,     278.02
    250.0000,     304.47
    255.0000,     330.21
    260.0000,     347.39
    265.0000,     350.53
    270.0000,     343.00
    275.0000,     334.69
           310.7307
LAYER 7
45,    23.7179
     50.0000,     318.23
     55.0000,     433.08
     60.0000,     507.74
     65.0000,     587.49
     70.0000,     636.78
     75.0000,     656.68
     80.0000,     652.56
     85.0000,     629.10
     90.0000,     596.49
     95.0000,     565.51
    100.0000,     541.13
    105.0000,     525.16
    110.0000,     518.72
    115.0000,     522.00
    120.0000,     536.09
    125.0000,     560.48
    130.0000,     591.61
    135.0000,     626.49
    140.0000,     659.51
    145.0000,     681.97
    150.0000,     690.71
    155.0000,     685.73
    160.0000,     670.79
    165.0000,     646.62
    170.0000,     614.87
    175.0000,     580.71
    180.0000,     546.53
    185.0000,     511.66
    190.0000,     475.54
    195.0000,     438.06
    200.0000,     399.36
    205.0000,     359.37
    210.0000,     316.25
    215.0000,     272.41
    220.0000,     235.07
    225.0000,     210.16
    230.0000,     200.68
    235.0000,     206.02
    240.0000,     222.74
    245.0000,     244.34
    250.0000,     266.62
    255.0000,     284.09
    260.0000,     294.41
    265.0000,     296.08
           285.4180
LAYER 8
41,    28.5897
     60.0000,     397.12
     65.0000,     495.14
     70.0000,     544.59
     75.0000,     568.12
     80.0000,     586.12
     85.0000,     587.33
     90.0000,     577.20
     95.0000,     565.85
    100.0000,     557.84
    105.0000,     556.18
    110.0000,     562.82
    115.0000,     579.05
    120.0000,     605.13
    125.0000,     640.26
    130.0000,     681.87
    135.0000,     726.64
    140.0000,     769.52
    145.0000,     804.11
    150.0000,     825.51
    155.0000,     830.71
    160.0000,     819.47
    165.0000,     793.03
    170.0000,     754.48
    175.0000,     708.74
    180.0000,     659.32
    185.0000,     607.90
    190.0000,     555.43
    195.0000,     502.72
    200.0000,     450.60
    205.0000,     399.77
    210.0000,     350.75
    215.0000,     305.92
    220.0000,     268.82
    225.0000,     242.73
    230.0000,     229.56
    235.0000,     228.96
    240.0000,     236.80
    245.0000,     246.60
    250.0000,     257.55
    255.0000,     265.29
           265.6299
LAYER 9
35,    33.9487
     75.0000,     484.79
     80.0000,     532.22
     85.0000,     550.34
     90.0000,     555.85
     95.0000,     562.32
    100.0000,     569.58
    105.0000,     581.14
    110.0000,     599.87
    115.0000,     628.63
    120.0000,     666.86
    125.0000,     713.53
    130.0000,     765.97
    135.0000,     820.72
    140.0000,     872.96
    145.0000,     917.01
    150.0000,     947.75
    155.0000,     961.06
    160.0000,     955.09
    165.0000,     930.42
    170.0000,     889.77
    175.0000,     837.53
    180.0000,     777.84
    185.0000,     714.10
    190.0000,     648.94
    195.0000,     584.45
    200.0000,     522.22
    205.0000,     463.63
    210.0000,     409.53
    215.0000,     362.28
    220.0000,     322.43
    225.0000,     291.64
    230.0000,     272.31
    235.0000,     266.84
    240.0000,     265.68
           259.8197
LAYER 10
29,    39.8436
     90.0000,     524.96
     95.0000,     550.52
    100.0000,     567.57
    105.0000,     588.93
    110.0000,     616.00
    115.0000,     657.35
    120.0000,     707.76
    125.0000,     766.77
    130.0000,     830.24
    135.0000,     894.71
    140.0000,     955.36
    145.0000,     1006.9
    150.0000,     1044.4
    155.0000,     1063.8
    160.0000,     1062.7
    165.0000,     1041.1
    170.0000,     1001.1
    175.0000,     946.46
    180.0000,     881.52
    185.0000,     810.62
    190.0000,     737.70
    195.0000,     666.03
    200.0000,     597.67
    205.0000,     534.91
    210.0000,     476.08
    215.0000,     428.00
    220.0000,     383.51
    225.0000,     348.51
           305.6964
LAYER 11
25,    46.3279
    100.0000,     550.41
    105.0000,     577.86
    110.0000,     608.90
    115.0000,     661.44
    120.0000,     723.37
    125.0000,     798.35
    130.0000,     873.82
    135.0000,     949.26
    140.0000,     1018.8
    145.0000,     1077.4
    150.0000,     1120.8
    155.0000,     1145.1
    160.0000,     1148.0
    165.0000,     1129.2
    170.0000,     1090.4
    175.0000,     1034.9
    180.0000,     967.03
    185.0000,     891.62
    190.0000,     813.54
    195.0000,     738.02
    200.0000,     665.12
    205.0000,     605.35
    210.0000,     550.46
    215.0000,     500.18
           437.5616
LAYER 12
21, 
    110.0000,     559.52
    115.0000,     646.82
    120.0000,     733.54
    125.0000,     820.16
    130.0000,     903.84
    135.0000,     994.69
    140.0000,     1075.0
    145.0000,     1141.7
    150.0000,     1191.4
    155.0000,     1220.4
    160.0000,     1226.6
    165.0000,     1209.5
    170.0000,     1170.3
    175.0000,     1112.6
    180.0000,     1040.6
    185.0000,     959.03
    190.0000,     872.08
    195.0000,     797.36
    200.0000,     727.06
    205.0000,     666.44
           618.3784
CALCULATED APPARENT RESISTIVITY
      7.5000,       5.0000,   1.00000,   1277.6832
     12.5000,       5.0000,   1.00000,   1340.5178
     17.5000,       5.0000,   1.00000,   1389.0378
     22.5000,       5.0000,   1.00000,   1531.2235
     27.5000,       5.0000,   1.00000,   1744.9360
     32.5000,       5.0000,   1.00000,   1923.3898
     37.5000,       5.0000,   1.00000,   2337.6367
     42.5000,       5.0000,   1.00000,   2459.1008
     47.5000,       5.0000,   1.00000,   2490.0513
     52.5000,       5.0000,   1.00000,   2347.8862
     57.5000,       5.0000,   1.00000,   2268.5547
     62.5000,       5.0000,   1.00000,   1976.9738
     67.5000,       5.0000,   1.00000,   1920.8865
     72.5000,       5.0000,   1.00000,   1806.9084
     77.5000,       5.0000,   1.00000,   1825.6252
     82.5000,       5.0000,   1.00000,   1704.0753
     87.5000,       5.0000,   1.00000,   1642.6440
     92.5000,       5.0000,   1.00000,   1543.8770
     97.5000,       5.0000,   1.00000,   1443.1477
    102.5000,       5.0000,   1.00000,   1230.9457
    107.5000,       5.0000,   1.00000,   1187.8831
    112.5000,       5.0000,   1.00000,   1038.0782
    117.5000,       5.0000,   1.00000,    938.6911
    122.5000,       5.0000,   1.00000,    912.2009
    127.5000,       5.0000,   1.00000,    864.6108
    132.5000,       5.0000,   1.00000,    813.0226
    137.5000,       5.0000,   1.00000,    925.2482
    142.5000,       5.0000,   1.00000,    709.5027
    147.5000,       5.0000,   1.00000,    798.8895
    152.5000,       5.0000,   1.00000,    632.9290
    157.5000,       5.0000,   1.00000,    763.6443
    162.5000,       5.0000,   1.00000,    928.5891
    167.5000,       5.0000,   1.00000,   1089.6111
    172.5000,       5.0000,   1.00000,   1304.8894
    177.5000,       5.0000,   1.00000,   1544.8633
    182.5000,       5.0000,   1.00000,   1621.0929
    187.5000,       5.0000,   1.00000,   1737.0962
    192.5000,       5.0000,   1.00000,   2016.6614
    197.5000,       5.0000,   1.00000,   1935.2209
    202.5000,       5.0000,   1.00000,   2103.1182
    207.5000,       5.0000,   1.00000,   2139.4177
    212.5000,       5.0000,   1.00000,   1858.7871
    217.5000,       5.0000,   1.00000,   1949.0573
    222.5000,       5.0000,   1.00000,   1630.9043
    227.5000,       5.0000,   1.00000,   1847.3390
    232.5000,       5.0000,   1.00000,   1590.4729
    237.5000,       5.0000,   1.00000,   1556.0983
    242.5000,       5.0000,   1.00000,   1300.8140
    247.5000,       5.0000,   1.00000,    907.0496
    252.5000,       5.0000,   1.00000,    969.9242
    257.5000,       5.0000,   1.00000,    785.8351
    262.5000,       5.0000,   1.00000,    762.0831
    267.5000,       5.0000,   1.00000,    620.9640
    272.5000,       5.0000,   1.00000,    636.6570
    277.5000,       5.0000,   1.00000,    619.3975
    282.5000,       5.0000,   1.00000,    703.5838
    287.5000,       5.0000,   1.00000,    773.5250
    292.5000,       5.0000,   1.00000,    933.2491
    297.5000,       5.0000,   1.00000,    977.6469
    302.5000,       5.0000,   1.00000,   1233.7898
    307.5000,       5.0000,   1.00000,   1290.0638
     12.5000,       5.0000,   2.00000,   1155.7733
     17.5000,       5.0000,   2.00000,   1201.8147
     22.5000,       5.0000,   2.00000,   1340.8029
     27.5000,       5.0000,   2.00000,   1428.7173
     32.5000,       5.0000,   2.00000,   1498.4641
     37.5000,       5.0000,   2.00000,   1864.4391
     42.5000,       5.0000,   2.00000,   1986.2446
     47.5000,       5.0000,   2.00000,   1865.1729
     52.5000,       5.0000,   2.00000,   1907.2435
     57.5000,       5.0000,   2.00000,   1974.8379
     62.5000,       5.0000,   2.00000,   1764.9855
     67.5000,       5.0000,   2.00000,   1685.6918
     72.5000,       5.0000,   2.00000,   1662.6855
     77.5000,       5.0000,   2.00000,   1654.1069
     82.5000,       5.0000,   2.00000,   1476.5313
     87.5000,       5.0000,   2.00000,   1374.8752
     92.5000,       5.0000,   2.00000,   1389.2684
     97.5000,       5.0000,   2.00000,   1266.4744
    102.5000,       5.0000,   2.00000,   1072.1516
    107.5000,       5.0000,   2.00000,   1081.5793
    112.5000,       5.0000,   2.00000,    966.3672
    117.5000,       5.0000,   2.00000,    871.0173
    122.5000,       5.0000,   2.00000,    893.2560
    127.5000,       5.0000,   2.00000,    764.3237
    132.5000,       5.0000,   2.00000,    748.3876
    137.5000,       5.0000,   2.00000,    854.3034
    142.5000,       5.0000,   2.00000,    708.0267
    147.5000,       5.0000,   2.00000,    773.9800
    152.5000,       5.0000,   2.00000,    641.5876
    157.5000,       5.0000,   2.00000,    743.5873
    162.5000,       5.0000,   2.00000,    910.7992
    167.5000,       5.0000,   2.00000,    931.2854
    172.5000,       5.0000,   2.00000,   1116.6262
    177.5000,       5.0000,   2.00000,   1361.1219
    182.5000,       5.0000,   2.00000,   1301.3510
    187.5000,       5.0000,   2.00000,   1446.8237
    192.5000,       5.0000,   2.00000,   1706.2139
    197.5000,       5.0000,   2.00000,   1503.2432
    202.5000,       5.0000,   2.00000,   1660.2544
    207.5000,       5.0000,   2.00000,   1753.2843
    212.5000,       5.0000,   2.00000,   1541.4181
    217.5000,       5.0000,   2.00000,   1554.4987
    222.5000,       5.0000,   2.00000,   1356.8710
    227.5000,       5.0000,   2.00000,   1396.9666
    232.5000,       5.0000,   2.00000,   1269.4688
    237.5000,       5.0000,   2.00000,   1319.3638
    242.5000,       5.0000,   2.00000,   1084.3104
    247.5000,       5.0000,   2.00000,    743.7184
    252.5000,       5.0000,   2.00000,    899.2788
    257.5000,       5.0000,   2.00000,    833.6154
    262.5000,       5.0000,   2.00000,    699.7902
    267.5000,       5.0000,   2.00000,    592.9414
    272.5000,       5.0000,   2.00000,    622.2226
    277.5000,       5.0000,   2.00000,    617.7283
    282.5000,       5.0000,   2.00000,    650.7293
    287.5000,       5.0000,   2.00000,    746.8140
    292.5000,       5.0000,   2.00000,    820.3739
    297.5000,       5.0000,   2.00000,    812.8944
    302.5000,       5.0000,   2.00000,   1009.2350
     17.5000,       5.0000,   3.00000,   1028.6003
     22.5000,       5.0000,   3.00000,   1066.7554
     27.5000,       5.0000,   3.00000,   1086.7888
     32.5000,       5.0000,   3.00000,   1159.8872
     37.5000,       5.0000,   3.00000,   1469.4484
     42.5000,       5.0000,   3.00000,   1540.3702
     47.5000,       5.0000,   3.00000,   1488.2327
     52.5000,       5.0000,   3.00000,   1456.8899
     57.5000,       5.0000,   3.00000,   1562.4091
     62.5000,       5.0000,   3.00000,   1438.5828
     67.5000,       5.0000,   3.00000,   1437.1194
     72.5000,       5.0000,   3.00000,   1437.5839
     77.5000,       5.0000,   3.00000,   1456.7051
     82.5000,       5.0000,   3.00000,   1263.0020
     87.5000,       5.0000,   3.00000,   1192.4751
     92.5000,       5.0000,   3.00000,   1169.9364
     97.5000,       5.0000,   3.00000,   1108.1389
    102.5000,       5.0000,   3.00000,    950.9098
    107.5000,       5.0000,   3.00000,    960.3439
    112.5000,       5.0000,   3.00000,    893.9999
    117.5000,       5.0000,   3.00000,    839.4675
    122.5000,       5.0000,   3.00000,    775.3661
    127.5000,       5.0000,   3.00000,    707.5628
    132.5000,       5.0000,   3.00000,    681.9005
    137.5000,       5.0000,   3.00000,    858.5576
    142.5000,       5.0000,   3.00000,    718.0405
    147.5000,       5.0000,   3.00000,    758.9034
    152.5000,       5.0000,   3.00000,    594.3337
    157.5000,       5.0000,   3.00000,    707.8231
    162.5000,       5.0000,   3.00000,    802.2224
    167.5000,       5.0000,   3.00000,    871.1566
    172.5000,       5.0000,   3.00000,   1004.8773
    177.5000,       5.0000,   3.00000,   1117.7667
    182.5000,       5.0000,   3.00000,   1095.8666
    187.5000,       5.0000,   3.00000,   1139.7747
    192.5000,       5.0000,   3.00000,   1258.7883
    197.5000,       5.0000,   3.00000,   1183.3021
    202.5000,       5.0000,   3.00000,   1272.0940
    207.5000,       5.0000,   3.00000,   1393.7839
    212.5000,       5.0000,   3.00000,   1219.1023
    217.5000,       5.0000,   3.00000,   1166.7220
    222.5000,       5.0000,   3.00000,    949.0101
    227.5000,       5.0000,   3.00000,   1077.2424
    232.5000,       5.0000,   3.00000,   1091.7733
    237.5000,       5.0000,   3.00000,   1119.9139
    242.5000,       5.0000,   3.00000,    823.1640
    247.5000,       5.0000,   3.00000,    570.2475
    252.5000,       5.0000,   3.00000,    756.8239
    257.5000,       5.0000,   3.00000,    788.7601
    262.5000,       5.0000,   3.00000,    723.1779
    267.5000,       5.0000,   3.00000,    538.4457
    272.5000,       5.0000,   3.00000,    571.4820
    277.5000,       5.0000,   3.00000,    565.4447
    282.5000,       5.0000,   3.00000,    637.7267
    287.5000,       5.0000,   3.00000,    665.1270
    292.5000,       5.0000,   3.00000,    698.7704
    297.5000,       5.0000,   3.00000,    658.1101
     22.5000,      15.0000,   1.00000,    921.6152
     27.5000,      15.0000,   1.00000,    954.4464
     32.5000,      15.0000,   1.00000,   1093.2631
     37.5000,      15.0000,   1.00000,   1202.6639
     42.5000,      15.0000,   1.00000,   1296.2645
     47.5000,      15.0000,   1.00000,   1299.4280
     52.5000,      15.0000,   1.00000,   1271.4664
     57.5000,      15.0000,   1.00000,   1201.7780
     62.5000,      15.0000,   1.00000,   1251.1796
     67.5000,      15.0000,   1.00000,   1270.1571
     72.5000,      15.0000,   1.00000,   1289.3391
     77.5000,      15.0000,   1.00000,   1241.6921
     82.5000,      15.0000,   1.00000,   1211.1987
     87.5000,      15.0000,   1.00000,   1105.2660
     92.5000,      15.0000,   1.00000,   1044.4434
     97.5000,      15.0000,   1.00000,    992.8788
    102.5000,      15.0000,   1.00000,    957.1088
    107.5000,      15.0000,   1.00000,    894.4214
    112.5000,      15.0000,   1.00000,    876.4548
    117.5000,      15.0000,   1.00000,    798.4917
    122.5000,      15.0000,   1.00000,    741.3512
    127.5000,      15.0000,   1.00000,    685.9517
    132.5000,      15.0000,   1.00000,    745.1744
    137.5000,      15.0000,   1.00000,    762.4284
    142.5000,      15.0000,   1.00000,    794.8256
    147.5000,      15.0000,   1.00000,    697.2749
    152.5000,      15.0000,   1.00000,    679.7940
    157.5000,      15.0000,   1.00000,    664.0566
    162.5000,      15.0000,   1.00000,    765.2795
    167.5000,      15.0000,   1.00000,    874.5345
    172.5000,      15.0000,   1.00000,    962.0138
    177.5000,      15.0000,   1.00000,    988.7590
    182.5000,      15.0000,   1.00000,    999.5150
    187.5000,      15.0000,   1.00000,    984.4022
    192.5000,      15.0000,   1.00000,    972.3605
    197.5000,      15.0000,   1.00000,   1025.8419
    202.5000,      15.0000,   1.00000,   1112.1450
    207.5000,      15.0000,   1.00000,   1093.8600
    212.5000,      15.0000,   1.00000,   1060.1305
    217.5000,      15.0000,   1.00000,    915.3105
    222.5000,      15.0000,   1.00000,    866.1365
    227.5000,      15.0000,   1.00000,    914.1720
    232.5000,      15.0000,   1.00000,   1002.3502
    237.5000,      15.0000,   1.00000,    890.0294
    242.5000,      15.0000,   1.00000,    740.7655
    247.5000,      15.0000,   1.00000,    627.9883
    252.5000,      15.0000,   1.00000,    609.3531
    257.5000,      15.0000,   1.00000,    695.5434
    262.5000,      15.0000,   1.00000,    684.0042
    267.5000,      15.0000,   1.00000,    617.1207
    272.5000,      15.0000,   1.00000,    524.1346
    277.5000,      15.0000,   1.00000,    571.1639
    282.5000,      15.0000,   1.00000,    599.1569
    287.5000,      15.0000,   1.00000,    628.9683
    292.5000,      15.0000,   1.00000,    611.5358
     22.5000,       5.0000,   4.00000,    832.8678
     27.5000,       5.0000,   4.00000,    853.3980
     32.5000,       5.0000,   4.00000,    916.7561
     37.5000,       5.0000,   4.00000,   1160.5577
     42.5000,       5.0000,   4.00000,   1257.6055
     47.5000,       5.0000,   4.00000,   1216.7729
     52.5000,       5.0000,   4.00000,   1178.1105
     57.5000,       5.0000,   4.00000,   1174.8927
     62.5000,       5.0000,   4.00000,   1120.8300
     67.5000,       5.0000,   4.00000,   1183.2941
     72.5000,       5.0000,   4.00000,   1205.5320
     77.5000,       5.0000,   4.00000,   1231.3065
     82.5000,       5.0000,   4.00000,   1130.4501
     87.5000,       5.0000,   4.00000,   1038.5638
     92.5000,       5.0000,   4.00000,   1020.4777
     97.5000,       5.0000,   4.00000,    970.6594
    102.5000,       5.0000,   4.00000,    856.3775
    107.5000,       5.0000,   4.00000,    891.8365
    112.5000,       5.0000,   4.00000,    834.4997
    117.5000,       5.0000,   4.00000,    745.1777
    122.5000,       5.0000,   4.00000,    733.8151
    127.5000,       5.0000,   4.00000,    643.1202
    132.5000,       5.0000,   4.00000,    684.3362
    137.5000,       5.0000,   4.00000,    876.6387
    142.5000,       5.0000,   4.00000,    709.3431
    147.5000,       5.0000,   4.00000,    751.8932
    152.5000,       5.0000,   4.00000,    557.9450
    157.5000,       5.0000,   4.00000,    615.5141
    162.5000,       5.0000,   4.00000,    753.4267
    167.5000,       5.0000,   4.00000,    806.8218
    172.5000,       5.0000,   4.00000,    919.9225
    177.5000,       5.0000,   4.00000,   1003.9853
    182.5000,       5.0000,   4.00000,    905.6613
    187.5000,       5.0000,   4.00000,    881.6135
    192.5000,       5.0000,   4.00000,    975.3007
    197.5000,       5.0000,   4.00000,    887.2914
    202.5000,       5.0000,   4.00000,   1047.2181
    207.5000,       5.0000,   4.00000,   1091.3319
    212.5000,       5.0000,   4.00000,    914.0722
    217.5000,       5.0000,   4.00000,    862.1682
    222.5000,       5.0000,   4.00000,    690.3514
    227.5000,       5.0000,   4.00000,    879.3913
    232.5000,       5.0000,   4.00000,    910.9907
    237.5000,       5.0000,   4.00000,    911.8774
    242.5000,       5.0000,   4.00000,    678.8440
    247.5000,       5.0000,   4.00000,    455.8104
    252.5000,       5.0000,   4.00000,    629.4792
    257.5000,       5.0000,   4.00000,    678.4034
    262.5000,       5.0000,   4.00000,    679.3941
    267.5000,       5.0000,   4.00000,    529.2730
    272.5000,       5.0000,   4.00000,    506.5308
    277.5000,       5.0000,   4.00000,    520.4194
    282.5000,       5.0000,   4.00000,    567.1984
    287.5000,       5.0000,   4.00000,    594.6405
    292.5000,       5.0000,   4.00000,    599.3368
     30.0000,      20.0000,   1.00000,    814.8417
     35.0000,      20.0000,   1.00000,    911.2535
     40.0000,      20.0000,   1.00000,    976.9380
     45.0000,      20.0000,   1.00000,   1025.7461
     50.0000,      20.0000,   1.00000,    998.4571
     55.0000,      20.0000,   1.00000,    936.8926
     60.0000,      20.0000,   1.00000,    910.5699
     65.0000,      20.0000,   1.00000,    904.6642
     70.0000,      20.0000,   1.00000,    941.2381
     75.0000,      20.0000,   1.00000,    993.8753
     80.0000,      20.0000,   1.00000,    998.1922
     85.0000,      20.0000,   1.00000,    989.7465
     90.0000,      20.0000,   1.00000,    952.1235
     95.0000,      20.0000,   1.00000,    888.9589
    100.0000,      20.0000,   1.00000,    876.2071
    105.0000,      20.0000,   1.00000,    849.3395
    110.0000,      20.0000,   1.00000,    782.4918
    115.0000,      20.0000,   1.00000,    759.6624
    120.0000,      20.0000,   1.00000,    697.1452
    125.0000,      20.0000,   1.00000,    696.6099
    130.0000,      20.0000,   1.00000,    752.4374
    135.0000,      20.0000,   1.00000,    735.0059
    140.0000,      20.0000,   1.00000,    762.6225
    145.0000,      20.0000,   1.00000,    723.4490
    150.0000,      20.0000,   1.00000,    639.4255
    155.0000,      20.0000,   1.00000,    648.2405
    160.0000,      20.0000,   1.00000,    649.3864
    165.0000,      20.0000,   1.00000,    722.2816
    170.0000,      20.0000,   1.00000,    844.5337
    175.0000,      20.0000,   1.00000,    853.1677
    180.0000,      20.0000,   1.00000,    835.7485
    185.0000,      20.0000,   1.00000,    808.2479
    190.0000,      20.0000,   1.00000,    739.5649
    195.0000,      20.0000,   1.00000,    778.9365
    200.0000,      20.0000,   1.00000,    806.0253
    205.0000,      20.0000,   1.00000,    776.6567
    210.0000,      20.0000,   1.00000,    762.7935
    215.0000,      20.0000,   1.00000,    699.8080
    220.0000,      20.0000,   1.00000,    701.2040
    225.0000,      20.0000,   1.00000,    725.4604
    230.0000,      20.0000,   1.00000,    709.4778
    235.0000,      20.0000,   1.00000,    703.4791
    240.0000,      20.0000,   1.00000,    652.6108
    245.0000,      20.0000,   1.00000,    613.5111
    250.0000,      20.0000,   1.00000,    554.0276
    255.0000,      20.0000,   1.00000,    513.4200
    260.0000,      20.0000,   1.00000,    547.2705
    265.0000,      20.0000,   1.00000,    549.7941
    270.0000,      20.0000,   1.00000,    549.8268
    275.0000,      20.0000,   1.00000,    508.1494
    280.0000,      20.0000,   1.00000,    489.3746
    285.0000,      20.0000,   1.00000,    508.5315
     27.5000,       5.0000,   5.00000,    702.8464
     32.5000,       5.0000,   5.00000,    745.3267
     37.5000,       5.0000,   5.00000,    972.6844
     42.5000,       5.0000,   5.00000,   1065.2454
     47.5000,       5.0000,   5.00000,   1023.1104
     52.5000,       5.0000,   5.00000,    963.9365
     57.5000,       5.0000,   5.00000,    962.6895
     62.5000,       5.0000,   5.00000,    876.9091
     67.5000,       5.0000,   5.00000,    932.4265
     72.5000,       5.0000,   5.00000,    990.4656
     77.5000,       5.0000,   5.00000,   1067.2532
     82.5000,       5.0000,   5.00000,    979.2820
     87.5000,       5.0000,   5.00000,    937.8976
     92.5000,       5.0000,   5.00000,    929.1250
     97.5000,       5.0000,   5.00000,    880.0432
    102.5000,       5.0000,   5.00000,    784.3314
    107.5000,       5.0000,   5.00000,    844.6085
    112.5000,       5.0000,   5.00000,    754.4655
    117.5000,       5.0000,   5.00000,    694.8561
    122.5000,       5.0000,   5.00000,    683.8231
    127.5000,       5.0000,   5.00000,    651.9430
    132.5000,       5.0000,   5.00000,    685.6172
    137.5000,       5.0000,   5.00000,    879.1091
    142.5000,       5.0000,   5.00000,    707.8776
    147.5000,       5.0000,   5.00000,    723.8381
    152.5000,       5.0000,   5.00000,    519.7121
    157.5000,       5.0000,   5.00000,    577.6793
    162.5000,       5.0000,   5.00000,    690.2198
    167.5000,       5.0000,   5.00000,    748.2294
    172.5000,       5.0000,   5.00000,    857.9918
    177.5000,       5.0000,   5.00000,    930.7187
    182.5000,       5.0000,   5.00000,    766.5192
    187.5000,       5.0000,   5.00000,    734.6349
    192.5000,       5.0000,   5.00000,    794.9701
    197.5000,       5.0000,   5.00000,    734.1401
    202.5000,       5.0000,   5.00000,    823.4158
    207.5000,       5.0000,   5.00000,    880.0027
    212.5000,       5.0000,   5.00000,    695.7778
    217.5000,       5.0000,   5.00000,    655.0936
    222.5000,       5.0000,   5.00000,    592.2364
    227.5000,       5.0000,   5.00000,    708.3103
    232.5000,       5.0000,   5.00000,    728.9438
    237.5000,       5.0000,   5.00000,    768.2078
    242.5000,       5.0000,   5.00000,    591.4329
    247.5000,       5.0000,   5.00000,    406.4094
    252.5000,       5.0000,   5.00000,    540.3327
    257.5000,       5.0000,   5.00000,    584.5610
    262.5000,       5.0000,   5.00000,    583.3926
    267.5000,       5.0000,   5.00000,    483.9846
    272.5000,       5.0000,   5.00000,    497.6468
    277.5000,       5.0000,   5.00000,    455.4450
    282.5000,       5.0000,   5.00000,    492.1086
    287.5000,       5.0000,   5.00000,    521.4870
     32.5000,       5.0000,   6.00000,    649.5724
     37.5000,       5.0000,   6.00000,    850.5156
     42.5000,       5.0000,   6.00000,    925.0716
     47.5000,       5.0000,   6.00000,    873.7848
     52.5000,       5.0000,   6.00000,    830.5866
     57.5000,       5.0000,   6.00000,    828.8939
     62.5000,       5.0000,   6.00000,    736.8442
     67.5000,       5.0000,   6.00000,    748.1038
     72.5000,       5.0000,   6.00000,    823.5095
     77.5000,       5.0000,   6.00000,    911.7885
     82.5000,       5.0000,   6.00000,    865.3009
     87.5000,       5.0000,   6.00000,    848.4055
     92.5000,       5.0000,   6.00000,    868.7964
     97.5000,       5.0000,   6.00000,    832.7171
    102.5000,       5.0000,   6.00000,    741.7748
    107.5000,       5.0000,   6.00000,    762.0862
    112.5000,       5.0000,   6.00000,    716.0272
    117.5000,       5.0000,   6.00000,    656.9758
    122.5000,       5.0000,   6.00000,    680.8368
    127.5000,       5.0000,   6.00000,    655.1527
    132.5000,       5.0000,   6.00000,    692.0699
    137.5000,       5.0000,   6.00000,    873.2798
    142.5000,       5.0000,   6.00000,    691.8030
    147.5000,       5.0000,   6.00000,    691.6131
    152.5000,       5.0000,   6.00000,    498.1490
    157.5000,       5.0000,   6.00000,    559.2779
    162.5000,       5.0000,   6.00000,    646.0769
    167.5000,       5.0000,   6.00000,    692.2014
    172.5000,       5.0000,   6.00000,    806.5191
    177.5000,       5.0000,   6.00000,    836.0332
    182.5000,       5.0000,   6.00000,    720.1629
    187.5000,       5.0000,   6.00000,    658.7063
    192.5000,       5.0000,   6.00000,    716.0295
    197.5000,       5.0000,   6.00000,    630.1729
    202.5000,       5.0000,   6.00000,    682.8115
    207.5000,       5.0000,   6.00000,    695.3127
    212.5000,       5.0000,   6.00000,    580.9970
    217.5000,       5.0000,   6.00000,    579.0471
    222.5000,       5.0000,   6.00000,    492.1917
    227.5000,       5.0000,   6.00000,    603.3513
    232.5000,       5.0000,   6.00000,    607.0523
    237.5000,       5.0000,   6.00000,    671.4473
    242.5000,       5.0000,   6.00000,    540.8115
    247.5000,       5.0000,   6.00000,    373.4355
    252.5000,       5.0000,   6.00000,    504.9255
    257.5000,       5.0000,   6.00000,    513.6255
    262.5000,       5.0000,   6.00000,    506.3267
    267.5000,       5.0000,   6.00000,    425.6340
    272.5000,       5.0000,   6.00000,    450.8907
    277.5000,       5.0000,   6.00000,    426.5333
    282.5000,       5.0000,   6.00000,    432.9608
     37.5000,      25.0000,   1.00000,    794.5722
     42.5000,      25.0000,   1.00000,    808.8265
     47.5000,      25.0000,   1.00000,    830.8182
     52.5000,      25.0000,   1.00000,    802.9014
     57.5000,      25.0000,   1.00000,    759.5330
     62.5000,      25.0000,   1.00000,    733.9844
     67.5000,      25.0000,   1.00000,    745.8599
     72.5000,      25.0000,   1.00000,    735.7756
     77.5000,      25.0000,   1.00000,    781.6199
     82.5000,      25.0000,   1.00000,    836.2874
     87.5000,      25.0000,   1.00000,    856.3223
     92.5000,      25.0000,   1.00000,    834.5720
     97.5000,      25.0000,   1.00000,    836.4315
    102.5000,      25.0000,   1.00000,    784.2622
    107.5000,      25.0000,   1.00000,    741.7066
    112.5000,      25.0000,   1.00000,    701.6668
    117.5000,      25.0000,   1.00000,    711.8641
    122.5000,      25.0000,   1.00000,    704.6429
    127.5000,      25.0000,   1.00000,    736.5014
    132.5000,      25.0000,   1.00000,    735.2564
    137.5000,      25.0000,   1.00000,    725.9455
    142.5000,      25.0000,   1.00000,    671.3843
    147.5000,      25.0000,   1.00000,    662.8498
    152.5000,      25.0000,   1.00000,    631.0022
    157.5000,      25.0000,   1.00000,    625.6744
    162.5000,      25.0000,   1.00000,    646.6716
    167.5000,      25.0000,   1.00000,    707.4344
    172.5000,      25.0000,   1.00000,    715.5688
    177.5000,      25.0000,   1.00000,    741.3931
    182.5000,      25.0000,   1.00000,    742.3388
    187.5000,      25.0000,   1.00000,    728.6583
    192.5000,      25.0000,   1.00000,    673.2539
    197.5000,      25.0000,   1.00000,    655.6467
    202.5000,      25.0000,   1.00000,    612.0109
    207.5000,      25.0000,   1.00000,    575.1453
    212.5000,      25.0000,   1.00000,    595.6040
    217.5000,      25.0000,   1.00000,    617.9129
    222.5000,      25.0000,   1.00000,    589.8314
    227.5000,      25.0000,   1.00000,    588.2944
    232.5000,      25.0000,   1.00000,    578.0430
    237.5000,      25.0000,   1.00000,    554.5252
    242.5000,      25.0000,   1.00000,    560.6631
    247.5000,      25.0000,   1.00000,    556.3572
    252.5000,      25.0000,   1.00000,    496.3491
    257.5000,      25.0000,   1.00000,    446.3966
    262.5000,      25.0000,   1.00000,    459.8701
    267.5000,      25.0000,   1.00000,    456.3039
    272.5000,      25.0000,   1.00000,    450.3760
    277.5000,      25.0000,   1.00000,    447.3535
     37.5000,       5.0000,   7.00000,    765.0026
     42.5000,       5.0000,   7.00000,    817.0130
     47.5000,       5.0000,   7.00000,    778.1258
     52.5000,       5.0000,   7.00000,    746.2540
     57.5000,       5.0000,   7.00000,    736.2748
     62.5000,       5.0000,   7.00000,    651.3937
     67.5000,       5.0000,   7.00000,    670.1445
     72.5000,       5.0000,   7.00000,    700.0521
     77.5000,       5.0000,   7.00000,    786.4572
     82.5000,       5.0000,   7.00000,    776.1240
     87.5000,       5.0000,   7.00000,    778.1539
     92.5000,       5.0000,   7.00000,    815.6531
     97.5000,       5.0000,   7.00000,    803.9282
    102.5000,       5.0000,   7.00000,    688.2447
    107.5000,       5.0000,   7.00000,    725.4034
    112.5000,       5.0000,   7.00000,    673.5648
    117.5000,       5.0000,   7.00000,    658.1669
    122.5000,       5.0000,   7.00000,    685.5876
    127.5000,       5.0000,   7.00000,    650.3492
    132.5000,       5.0000,   7.00000,    688.7365
    137.5000,       5.0000,   7.00000,    865.0665
    142.5000,       5.0000,   7.00000,    662.1431
    147.5000,       5.0000,   7.00000,    675.7236
    152.5000,       5.0000,   7.00000,    488.2654
    157.5000,       5.0000,   7.00000,    533.7791
    162.5000,       5.0000,   7.00000,    630.9657
    167.5000,       5.0000,   7.00000,    656.9173
    172.5000,       5.0000,   7.00000,    726.7550
    177.5000,       5.0000,   7.00000,    799.4960
    182.5000,       5.0000,   7.00000,    677.9397
    187.5000,       5.0000,   7.00000,    655.4551
    192.5000,       5.0000,   7.00000,    673.6624
    197.5000,       5.0000,   7.00000,    569.6409
    202.5000,       5.0000,   7.00000,    594.8390
    207.5000,       5.0000,   7.00000,    607.0800
    212.5000,       5.0000,   7.00000,    524.6083
    217.5000,       5.0000,   7.00000,    520.0239
    222.5000,       5.0000,   7.00000,    433.3256
    227.5000,       5.0000,   7.00000,    521.4203
    232.5000,       5.0000,   7.00000,    561.1498
    237.5000,       5.0000,   7.00000,    614.3450
    242.5000,       5.0000,   7.00000,    499.4561
    247.5000,       5.0000,   7.00000,    354.3848
    252.5000,       5.0000,   7.00000,    475.6306
    257.5000,       5.0000,   7.00000,    485.0643
    262.5000,       5.0000,   7.00000,    461.7796
    267.5000,       5.0000,   7.00000,    372.7729
    272.5000,       5.0000,   7.00000,    390.2758
    277.5000,       5.0000,   7.00000,    390.2513
     42.5000,       5.0000,   8.00000,    750.6509
     47.5000,       5.0000,   8.00000,    718.3733
     52.5000,       5.0000,   8.00000,    683.3665
     57.5000,       5.0000,   8.00000,    679.1807
     62.5000,       5.0000,   8.00000,    613.1254
     67.5000,       5.0000,   8.00000,    623.0220
     72.5000,       5.0000,   8.00000,    650.8274
     77.5000,       5.0000,   8.00000,    710.4356
     82.5000,       5.0000,   8.00000,    700.2667
     87.5000,       5.0000,   8.00000,    725.5092
     92.5000,       5.0000,   8.00000,    773.5002
     97.5000,       5.0000,   8.00000,    742.8271
    102.5000,       5.0000,   8.00000,    665.7237
    107.5000,       5.0000,   8.00000,    697.4313
    112.5000,       5.0000,   8.00000,    672.2124
    117.5000,       5.0000,   8.00000,    653.7288
    122.5000,       5.0000,   8.00000,    682.8994
    127.5000,       5.0000,   8.00000,    647.2793
    132.5000,       5.0000,   8.00000,    672.6734
    137.5000,       5.0000,   8.00000,    835.3449
    142.5000,       5.0000,   8.00000,    655.0097
    147.5000,       5.0000,   8.00000,    662.6364
    152.5000,       5.0000,   8.00000,    473.0157
    157.5000,       5.0000,   8.00000,    526.0519
    162.5000,       5.0000,   8.00000,    609.2742
    167.5000,       5.0000,   8.00000,    627.1759
    172.5000,       5.0000,   8.00000,    702.2992
    177.5000,       5.0000,   8.00000,    751.5057
    182.5000,       5.0000,   8.00000,    676.2409
    187.5000,       5.0000,   8.00000,    635.8339
    192.5000,       5.0000,   8.00000,    668.9840
    197.5000,       5.0000,   8.00000,    540.5814
    202.5000,       5.0000,   8.00000,    562.6459
    207.5000,       5.0000,   8.00000,    593.4642
    212.5000,       5.0000,   8.00000,    485.6271
    217.5000,       5.0000,   8.00000,    468.8681
    222.5000,       5.0000,   8.00000,    397.6234
    227.5000,       5.0000,   8.00000,    492.5986
    232.5000,       5.0000,   8.00000,    525.9794
    237.5000,       5.0000,   8.00000,    595.3500
    242.5000,       5.0000,   8.00000,    474.8534
    247.5000,       5.0000,   8.00000,    334.2913
    252.5000,       5.0000,   8.00000,    458.2801
    257.5000,       5.0000,   8.00000,    471.6541
    262.5000,       5.0000,   8.00000,    439.1179
    267.5000,       5.0000,   8.00000,    336.9183
    272.5000,       5.0000,   8.00000,    350.9379
     52.5000,      35.0000,   1.00000,    649.1825
     57.5000,      35.0000,   1.00000,    643.3503
     62.5000,      35.0000,   1.00000,    640.4335
     67.5000,      35.0000,   1.00000,    638.9771
     72.5000,      35.0000,   1.00000,    637.5403
     77.5000,      35.0000,   1.00000,    645.1943
     82.5000,      35.0000,   1.00000,    662.3939
     87.5000,      35.0000,   1.00000,    650.4669
     92.5000,      35.0000,   1.00000,    678.7496
     97.5000,      35.0000,   1.00000,    684.2477
    102.5000,      35.0000,   1.00000,    701.1439
    107.5000,      35.0000,   1.00000,    713.8381
    112.5000,      35.0000,   1.00000,    703.3333
    117.5000,      35.0000,   1.00000,    686.9103
    122.5000,      35.0000,   1.00000,    706.2010
    127.5000,      35.0000,   1.00000,    673.8762
    132.5000,      35.0000,   1.00000,    665.4618
    137.5000,      35.0000,   1.00000,    633.7325
    142.5000,      35.0000,   1.00000,    608.0945
    147.5000,      35.0000,   1.00000,    619.3264
    152.5000,      35.0000,   1.00000,    623.8594
    157.5000,      35.0000,   1.00000,    593.0840
    162.5000,      35.0000,   1.00000,    609.1001
    167.5000,      35.0000,   1.00000,    597.9546
    172.5000,      35.0000,   1.00000,    629.1227
    177.5000,      35.0000,   1.00000,    656.9859
    182.5000,      35.0000,   1.00000,    650.6921
    187.5000,      35.0000,   1.00000,    641.9126
    192.5000,      35.0000,   1.00000,    644.0527
    197.5000,      35.0000,   1.00000,    609.3401
    202.5000,      35.0000,   1.00000,    583.3549
    207.5000,      35.0000,   1.00000,    535.2949
    212.5000,      35.0000,   1.00000,    505.5189
    217.5000,      35.0000,   1.00000,    514.4855
    222.5000,      35.0000,   1.00000,    521.9741
    227.5000,      35.0000,   1.00000,    506.3836
    232.5000,      35.0000,   1.00000,    485.8449
    237.5000,      35.0000,   1.00000,    479.7090
    242.5000,      35.0000,   1.00000,    489.3278
    247.5000,      35.0000,   1.00000,    487.0815
    252.5000,      35.0000,   1.00000,    447.0084
    257.5000,      35.0000,   1.00000,    402.7473
    262.5000,      35.0000,   1.00000,    378.2541
     52.5000,       5.0000,  10.00000,    631.7441
     57.5000,       5.0000,  10.00000,    639.1982
     62.5000,       5.0000,  10.00000,    580.3951
     67.5000,       5.0000,  10.00000,    602.5076
     72.5000,       5.0000,  10.00000,    632.8950
     77.5000,       5.0000,  10.00000,    687.5806
     82.5000,       5.0000,  10.00000,    651.9781
     87.5000,       5.0000,  10.00000,    631.1414
     92.5000,       5.0000,  10.00000,    673.0513
     97.5000,       5.0000,  10.00000,    673.4645
    102.5000,       5.0000,  10.00000,    629.3063
    107.5000,       5.0000,  10.00000,    697.4412
    112.5000,       5.0000,  10.00000,    672.6509
    117.5000,       5.0000,  10.00000,    642.3107
    122.5000,       5.0000,  10.00000,    654.6638
    127.5000,       5.0000,  10.00000,    606.3642
    132.5000,       5.0000,  10.00000,    637.3622
    137.5000,       5.0000,  10.00000,    807.3304
    142.5000,       5.0000,  10.00000,    627.7857
    147.5000,       5.0000,  10.00000,    642.9290
    152.5000,       5.0000,  10.00000,    458.2555
    157.5000,       5.0000,  10.00000,    496.1988
    162.5000,       5.0000,  10.00000,    583.4193
    167.5000,       5.0000,  10.00000,    613.5975
    172.5000,       5.0000,  10.00000,    702.3616
    177.5000,       5.0000,  10.00000,    756.8382
    182.5000,       5.0000,  10.00000,    646.5563
    187.5000,       5.0000,  10.00000,    604.7675
    192.5000,       5.0000,  10.00000,    656.5868
    197.5000,       5.0000,  10.00000,    568.1456
    202.5000,       5.0000,  10.00000,    604.4351
    207.5000,       5.0000,  10.00000,    593.8564
    212.5000,       5.0000,  10.00000,    464.3864
    217.5000,       5.0000,  10.00000,    439.5149
    222.5000,       5.0000,  10.00000,    368.6996
    227.5000,       5.0000,  10.00000,    467.0843
    232.5000,       5.0000,  10.00000,    511.3083
    237.5000,       5.0000,  10.00000,    571.2147
    242.5000,       5.0000,  10.00000,    454.7723
    247.5000,       5.0000,  10.00000,    321.7758
    252.5000,       5.0000,  10.00000,    434.3139
    257.5000,       5.0000,  10.00000,    443.4033
    262.5000,       5.0000,  10.00000,    418.1434
     67.5000,      45.0000,   1.00000,    653.7665
     72.5000,      45.0000,   1.00000,    642.3828
     77.5000,      45.0000,   1.00000,    641.6993
     82.5000,      45.0000,   1.00000,    627.5156
     87.5000,      45.0000,   1.00000,    644.0641
     92.5000,      45.0000,   1.00000,    653.0467
     97.5000,      45.0000,   1.00000,    649.7577
    102.5000,      45.0000,   1.00000,    643.1023
    107.5000,      45.0000,   1.00000,    640.1255
    112.5000,      45.0000,   1.00000,    635.8250
    117.5000,      45.0000,   1.00000,    648.7768
    122.5000,      45.0000,   1.00000,    634.6558
    127.5000,      45.0000,   1.00000,    626.1927
    132.5000,      45.0000,   1.00000,    592.1380
    137.5000,      45.0000,   1.00000,    570.1094
    142.5000,      45.0000,   1.00000,    563.3159
    147.5000,      45.0000,   1.00000,    570.0266
    152.5000,      45.0000,   1.00000,    588.8895
    157.5000,      45.0000,   1.00000,    617.9934
    162.5000,      45.0000,   1.00000,    604.2010
    167.5000,      45.0000,   1.00000,    604.5291
    172.5000,      45.0000,   1.00000,    594.8431
    177.5000,      45.0000,   1.00000,    614.3513
    182.5000,      45.0000,   1.00000,    644.1673
    187.5000,      45.0000,   1.00000,    653.6560
    192.5000,      45.0000,   1.00000,    644.8891
    197.5000,      45.0000,   1.00000,    617.3538
    202.5000,      45.0000,   1.00000,    580.5059
    207.5000,      45.0000,   1.00000,    581.7210
    212.5000,      45.0000,   1.00000,    575.2502
    217.5000,      45.0000,   1.00000,    566.3077
    222.5000,      45.0000,   1.00000,    539.9345
    227.5000,      45.0000,   1.00000,    493.8531
    232.5000,      45.0000,   1.00000,    471.5433
    237.5000,      45.0000,   1.00000,    459.8303
    242.5000,      45.0000,   1.00000,    450.1742
    247.5000,      45.0000,   1.00000,    445.1191
     67.5000,      15.0000,   4.00000,    632.7509
     72.5000,      15.0000,   4.00000,    656.3058
     77.5000,      15.0000,   4.00000,    666.3717
     82.5000,      15.0000,   4.00000,    659.2524
     87.5000,      15.0000,   4.00000,    657.5735
     92.5000,      15.0000,   4.00000,    662.4957
     97.5000,      15.0000,   4.00000,    643.4579
    102.5000,      15.0000,   4.00000,    634.5289
    107.5000,      15.0000,   4.00000,    620.9306
    112.5000,      15.0000,   4.00000,    614.4738
    117.5000,      15.0000,   4.00000,    601.9053
    122.5000,      15.0000,   4.00000,    587.6295
    127.5000,      15.0000,   4.00000,    588.1575
    132.5000,      15.0000,   4.00000,    639.4089
    137.5000,      15.0000,   4.00000,    643.2405
    142.5000,      15.0000,   4.00000,    642.9180
    147.5000,      15.0000,   4.00000,    544.3910
    152.5000,      15.0000,   4.00000,    512.6552
    157.5000,      15.0000,   4.00000,    507.8067
    162.5000,      15.0000,   4.00000,    571.5240
    167.5000,      15.0000,   4.00000,    645.3488
    172.5000,      15.0000,   4.00000,    696.2168
    177.5000,      15.0000,   4.00000,    714.6284
    182.5000,      15.0000,   4.00000,    699.5958
    187.5000,      15.0000,   4.00000,    664.9072
    192.5000,      15.0000,   4.00000,    635.6760
    197.5000,      15.0000,   4.00000,    627.2817
    202.5000,      15.0000,   4.00000,    613.5257
    207.5000,      15.0000,   4.00000,    603.6729
    212.5000,      15.0000,   4.00000,    552.2988
    217.5000,      15.0000,   4.00000,    466.9404
    222.5000,      15.0000,   4.00000,    447.1311
    227.5000,      15.0000,   4.00000,    452.9594
    232.5000,      15.0000,   4.00000,    514.8698
    237.5000,      15.0000,   4.00000,    503.0428
    242.5000,      15.0000,   4.00000,    440.0975
    247.5000,      15.0000,   4.00000,    400.0141
     82.5000,      55.0000,   1.00000,    675.2331
     87.5000,      55.0000,   1.00000,    668.0388
     92.5000,      55.0000,   1.00000,    655.1796
     97.5000,      55.0000,   1.00000,    636.2431
    102.5000,      55.0000,   1.00000,    615.9246
    107.5000,      55.0000,   1.00000,    596.0502
    112.5000,      55.0000,   1.00000,    592.6210
    117.5000,      55.0000,   1.00000,    579.5801
    122.5000,      55.0000,   1.00000,    570.7228
    127.5000,      55.0000,   1.00000,    545.4794
    132.5000,      55.0000,   1.00000,    540.4752
    137.5000,      55.0000,   1.00000,    540.2089
    142.5000,      55.0000,   1.00000,    553.2214
    147.5000,      55.0000,   1.00000,    568.3795
    152.5000,      55.0000,   1.00000,    586.4935
    157.5000,      55.0000,   1.00000,    595.9329
    162.5000,      55.0000,   1.00000,    609.8705
    167.5000,      55.0000,   1.00000,    612.1500
    172.5000,      55.0000,   1.00000,    614.7742
    177.5000,      55.0000,   1.00000,    618.0378
    182.5000,      55.0000,   1.00000,    643.5479
    187.5000,      55.0000,   1.00000,    654.3355
    192.5000,      55.0000,   1.00000,    656.9985
    197.5000,      55.0000,   1.00000,    646.9366
    202.5000,      55.0000,   1.00000,    631.9078
    207.5000,      55.0000,   1.00000,    610.8008
    212.5000,      55.0000,   1.00000,    602.9641
    217.5000,      55.0000,   1.00000,    588.8286
    222.5000,      55.0000,   1.00000,    555.7640
    227.5000,      55.0000,   1.00000,    535.1630
    232.5000,      55.0000,   1.00000,    510.1526
     82.5000,      15.0000,   5.00000,    708.8342
     87.5000,      15.0000,   5.00000,    692.6752
     92.5000,      15.0000,   5.00000,    677.0831
     97.5000,      15.0000,   5.00000,    636.7749
    102.5000,      15.0000,   5.00000,    612.4489
    107.5000,      15.0000,   5.00000,    585.0673
    112.5000,      15.0000,   5.00000,    566.9420
    117.5000,      15.0000,   5.00000,    549.5400
    122.5000,      15.0000,   5.00000,    535.5688
    127.5000,      15.0000,   5.00000,    540.0255
    132.5000,      15.0000,   5.00000,    597.2087
    137.5000,      15.0000,   5.00000,    615.5695
    142.5000,      15.0000,   5.00000,    638.2571
    147.5000,      15.0000,   5.00000,    541.1199
    152.5000,      15.0000,   5.00000,    511.9422
    157.5000,      15.0000,   5.00000,    503.3297
    162.5000,      15.0000,   5.00000,    572.5237
    167.5000,      15.0000,   5.00000,    660.2762
    172.5000,      15.0000,   5.00000,    729.6261
    177.5000,      15.0000,   5.00000,    751.7661
    182.5000,      15.0000,   5.00000,    729.5219
    187.5000,      15.0000,   5.00000,    697.5358
    192.5000,      15.0000,   5.00000,    674.3568
    197.5000,      15.0000,   5.00000,    673.8361
    202.5000,      15.0000,   5.00000,    655.6223
    207.5000,      15.0000,   5.00000,    628.7131
    212.5000,      15.0000,   5.00000,    570.4730
    217.5000,      15.0000,   5.00000,    481.4978
    222.5000,      15.0000,   5.00000,    473.1967
    227.5000,      15.0000,   5.00000,    477.9662
    232.5000,      15.0000,   5.00000,    535.8028
     97.5000,      65.0000,   1.00000,    616.6708
    102.5000,      65.0000,   1.00000,    606.3255
    107.5000,      65.0000,   1.00000,    603.2735
    112.5000,      65.0000,   1.00000,    577.0441
    117.5000,      65.0000,   1.00000,    563.3602
    122.5000,      65.0000,   1.00000,    540.0522
    127.5000,      65.0000,   1.00000,    528.0295
    132.5000,      65.0000,   1.00000,    523.0685
    137.5000,      65.0000,   1.00000,    532.9262
    142.5000,      65.0000,   1.00000,    544.2513
    147.5000,      65.0000,   1.00000,    565.5790
    152.5000,      65.0000,   1.00000,    588.2117
    157.5000,      65.0000,   1.00000,    601.5889
    162.5000,      65.0000,   1.00000,    616.2039
    167.5000,      65.0000,   1.00000,    622.7662
    172.5000,      65.0000,   1.00000,    621.8577
    177.5000,      65.0000,   1.00000,    637.8818
    182.5000,      65.0000,   1.00000,    638.3748
    187.5000,      65.0000,   1.00000,    653.7012
    192.5000,      65.0000,   1.00000,    659.3061
    197.5000,      65.0000,   1.00000,    662.0214
    202.5000,      65.0000,   1.00000,    660.8514
    207.5000,      65.0000,   1.00000,    652.5135
    212.5000,      65.0000,   1.00000,    620.8104
    217.5000,      65.0000,   1.00000,    586.7349
     97.5000,      15.0000,   6.00000,    625.4232
    102.5000,      15.0000,   6.00000,    603.6250
    107.5000,      15.0000,   6.00000,    573.9804
    112.5000,      15.0000,   6.00000,    556.3329
    117.5000,      15.0000,   6.00000,    538.9032
    122.5000,      15.0000,   6.00000,    524.7372
    127.5000,      15.0000,   6.00000,    536.1901
    132.5000,      15.0000,   6.00000,    591.6776
    137.5000,      15.0000,   6.00000,    611.9235
    142.5000,      15.0000,   6.00000,    627.0323
    147.5000,      15.0000,   6.00000,    537.4498
    152.5000,      15.0000,   6.00000,    519.3844
    157.5000,      15.0000,   6.00000,    519.7434
    162.5000,      15.0000,   6.00000,    587.1970
    167.5000,      15.0000,   6.00000,    669.1984
    172.5000,      15.0000,   6.00000,    746.3076
    177.5000,      15.0000,   6.00000,    777.5871
    182.5000,      15.0000,   6.00000,    760.6206
    187.5000,      15.0000,   6.00000,    731.1522
    192.5000,      15.0000,   6.00000,    705.7926
    197.5000,      15.0000,   6.00000,    703.1620
    202.5000,      15.0000,   6.00000,    682.5352
    207.5000,      15.0000,   6.00000,    651.0171
    212.5000,      15.0000,   6.00000,    588.4820
    217.5000,      15.0000,   6.00000,    490.9616
    105.0000,      30.0000,   3.00000,    585.5343
    110.0000,      30.0000,   3.00000,    567.0785
    115.0000,      30.0000,   3.00000,    549.3212
    120.0000,      30.0000,   3.00000,    554.7438
    125.0000,      30.0000,   3.00000,    576.2271
    130.0000,      30.0000,   3.00000,    574.5973
    135.0000,      30.0000,   3.00000,    576.8801
    140.0000,      30.0000,   3.00000,    556.3824
    145.0000,      30.0000,   3.00000,    563.7963
    150.0000,      30.0000,   3.00000,    578.3054
    155.0000,      30.0000,   3.00000,    566.5208
    160.0000,      30.0000,   3.00000,    594.4256
    165.0000,      30.0000,   3.00000,    633.0311
    170.0000,      30.0000,   3.00000,    681.9384
    175.0000,      30.0000,   3.00000,    719.0384
    180.0000,      30.0000,   3.00000,    746.9045
    185.0000,      30.0000,   3.00000,    752.0604
    190.0000,      30.0000,   3.00000,    740.3602
    195.0000,      30.0000,   3.00000,    716.2725
    200.0000,      30.0000,   3.00000,    685.8748
    205.0000,      30.0000,   3.00000,    653.7710
    210.0000,      30.0000,   3.00000,    594.2529
    112.5000,      25.0000,   4.00000,    569.9568
    117.5000,      25.0000,   4.00000,    565.5827
    122.5000,      25.0000,   4.00000,    558.9301
    127.5000,      25.0000,   4.00000,    588.5179
    132.5000,      25.0000,   4.00000,    595.7073
    137.5000,      25.0000,   4.00000,    609.9515
    142.5000,      25.0000,   4.00000,    590.1569
    147.5000,      25.0000,   4.00000,    575.2873
    152.5000,      25.0000,   4.00000,    551.9987
    157.5000,      25.0000,   4.00000,    572.3531
    162.5000,      25.0000,   4.00000,    605.3273
    167.5000,      25.0000,   4.00000,    688.0283
    172.5000,      25.0000,   4.00000,    737.6578
    177.5000,      25.0000,   4.00000,    755.1477
    182.5000,      25.0000,   4.00000,    773.1295
    187.5000,      25.0000,   4.00000,    751.6245
    192.5000,      25.0000,   4.00000,    720.5654
    197.5000,      25.0000,   4.00000,    711.4026
    202.5000,      25.0000,   4.00000,    680.7050
   9.12
ITERATION 2
MODEL RESISTIVITY
LAYER 1
61,     2.5000
     10.0000,     2027.3
     15.0000,     2023.3
     20.0000,     2065.5
     25.0000,     2312.6
     30.0000,     2670.8
     35.0000,     2944.1
     40.0000,     3918.4
     45.0000,     3703.5
     50.0000,     2951.9
     55.0000,     2504.9
     60.0000,     2269.0
     65.0000,     1800.2
     70.0000,     1809.3
     75.0000,     1955.1
     80.0000,     2322.4
     85.0000,     2255.7
     90.0000,     2305.3
     95.0000,     2528.7
    100.0000,     2215.0
    105.0000,     1651.6
    110.0000,     1758.6
    115.0000,     1551.5
    120.0000,     1330.8
    125.0000,     1210.5
    130.0000,     1057.2
    135.0000,     1143.6
    140.0000,     1594.0
    145.0000,     924.12
    150.0000,     851.23
    155.0000,     564.08
    160.0000,     746.85
    165.0000,     1145.7
    170.0000,     1485.2
    175.0000,     2107.1
    180.0000,     2425.4
    185.0000,     2062.5
    190.0000,     2217.8
    195.0000,     2832.8
    200.0000,     2467.0
    205.0000,     2751.6
    210.0000,     2952.0
    215.0000,     2426.6
    220.0000,     2428.3
    225.0000,     1932.5
    230.0000,     2820.4
    235.0000,     2938.7
    240.0000,     2640.9
    245.0000,     1364.2
    250.0000,     620.13
    255.0000,     870.61
    260.0000,     889.99
    265.0000,     843.08
    270.0000,     590.47
    275.0000,     633.20
    280.0000,     688.47
    285.0000,     961.19
    290.0000,     1292.2
    295.0000,     1475.2
    300.0000,     1242.3
    305.0000,     2253.6
             3488.3
LAYER 2
61,     5.2500
     10.0000,     1523.6
     15.0000,     1651.0
     20.0000,     1656.6
     25.0000,     1828.0
     30.0000,     2003.3
     35.0000,     2195.3
     40.0000,     3043.7
     45.0000,     3160.0
     50.0000,     2888.0
     55.0000,     2500.0
     60.0000,     2235.4
     65.0000,     1824.9
     70.0000,     1725.0
     75.0000,     1713.7
     80.0000,     1763.6
     85.0000,     1749.6
     90.0000,     1741.6
     95.0000,     1827.9
    100.0000,     1828.8
    105.0000,     1653.2
    110.0000,     1617.2
    115.0000,     1381.2
    120.0000,     1106.0
    125.0000,     1045.4
    130.0000,     881.52
    135.0000,     935.96
    140.0000,     1156.8
    145.0000,     923.26
    150.0000,     759.14
    155.0000,     572.80
    160.0000,     687.06
    165.0000,     1027.1
    170.0000,     1327.2
    175.0000,     1714.0
    180.0000,     2077.3
    185.0000,     1977.5
    190.0000,     1986.2
    195.0000,     2079.0
    200.0000,     1931.4
    205.0000,     2241.6
    210.0000,     2462.5
    215.0000,     1823.8
    220.0000,     1856.5
    225.0000,     1935.0
    230.0000,     2340.5
    235.0000,     2387.2
    240.0000,     2667.4
    245.0000,     1779.3
    250.0000,     1017.8
    255.0000,     955.83
    260.0000,     875.19
    265.0000,     712.24
    270.0000,     463.51
    275.0000,     494.47
    280.0000,     538.77
    285.0000,     721.84
    290.0000,     999.84
    295.0000,     1199.2
    300.0000,     1183.9
    305.0000,     2000.9
             2510.7
LAYER 3
59,     8.2750
     15.0000,     872.20
     20.0000,     892.20
     25.0000,     1023.0
     30.0000,     1065.5
     35.0000,     1145.1
     40.0000,     1624.8
     45.0000,     2005.9
     50.0000,     2228.4
     55.0000,     2122.3
     60.0000,     1948.7
     65.0000,     1676.4
     70.0000,     1485.9
     75.0000,     1305.1
     80.0000,     1185.3
     85.0000,     1139.5
     90.0000,     1037.5
     95.0000,     970.74
    100.0000,     1066.0
    105.0000,     1148.4
    110.0000,     1010.9
    115.0000,     813.72
    120.0000,     690.27
    125.0000,     751.74
    130.0000,     694.33
    135.0000,     674.78
    140.0000,     750.05
    145.0000,     739.39
    150.0000,     645.69
    155.0000,     541.74
    160.0000,     586.47
    165.0000,     761.20
    170.0000,     886.24
    175.0000,     1000.9
    180.0000,     1271.4
    185.0000,     1401.3
    190.0000,     1324.1
    195.0000,     1158.6
    200.0000,     1105.8
    205.0000,     1403.0
    210.0000,     1581.0
    215.0000,     1111.7
    220.0000,     1169.7
    225.0000,     1440.8
    230.0000,     1525.1
    235.0000,     1515.4
    240.0000,     2108.7
    245.0000,     2230.1
    250.0000,     1802.5
    255.0000,     1039.0
    260.0000,     729.68
    265.0000,     525.79
    270.0000,     347.55
    275.0000,     380.79
    280.0000,     394.20
    285.0000,     439.69
    290.0000,     521.25
    295.0000,     633.09
    300.0000,     745.31
             1169.8
LAYER 4
57,    11.6025
     20.0000,     398.82
     25.0000,     593.39
     30.0000,     599.77
     35.0000,     638.18
     40.0000,     887.11
     45.0000,     1254.5
     50.0000,     1642.0
     55.0000,     1769.9
     60.0000,     1737.1
     65.0000,     1582.1
     70.0000,     1361.9
     75.0000,     1116.1
     80.0000,     954.99
     85.0000,     867.96
     90.0000,     709.80
     95.0000,     593.60
    100.0000,     660.96
    105.0000,     769.30
    110.0000,     639.65
    115.0000,     504.98
    120.0000,     473.63
    125.0000,     592.28
    130.0000,     605.66
    135.0000,     544.15
    140.0000,     550.01
    145.0000,     576.61
    150.0000,     564.47
    155.0000,     503.28
    160.0000,     499.70
    165.0000,     542.23
    170.0000,     538.76
    175.0000,     546.89
    180.0000,     711.46
    185.0000,     868.56
    190.0000,     816.22
    195.0000,     662.88
    200.0000,     637.94
    205.0000,     874.42
    210.0000,     1033.6
    215.0000,     733.59
    220.0000,     749.37
    225.0000,     898.94
    230.0000,     878.89
    235.0000,     861.09
    240.0000,     1317.8
    245.0000,     1974.9
    250.0000,     2145.5
    255.0000,     986.42
    260.0000,     575.41
    265.0000,     410.66
    270.0000,     312.56
    275.0000,     371.92
    280.0000,     359.02
    285.0000,     325.75
    290.0000,     302.68
    295.0000,     348.38
           419.3145
LAYER 5
53,    15.2628
     30.0000,     370.43
     35.0000,     470.32
     40.0000,     538.94
     45.0000,     679.39
     50.0000,     885.66
     55.0000,     1093.3
     60.0000,     1264.5
     65.0000,     1378.2
     70.0000,     1371.3
     75.0000,     1277.8
     80.0000,     1177.9
     85.0000,     1030.9
     90.0000,     767.10
     95.0000,     553.74
    100.0000,     490.92
    105.0000,     478.74
    110.0000,     402.00
    115.0000,     361.97
    120.0000,     404.65
    125.0000,     534.08
    130.0000,     601.72
    135.0000,     546.47
    140.0000,     495.11
    145.0000,     493.58
    150.0000,     519.55
    155.0000,     506.10
    160.0000,     470.25
    165.0000,     413.99
    170.0000,     347.69
    175.0000,     325.65
    180.0000,     393.37
    185.0000,     499.89
    190.0000,     535.73
    195.0000,     512.41
    200.0000,     555.71
    205.0000,     745.26
    210.0000,     847.86
    215.0000,     637.11
    220.0000,     482.25
    225.0000,     380.08
    230.0000,     290.84
    235.0000,     230.69
    240.0000,     236.44
    245.0000,     326.94
    250.0000,     461.80
    255.0000,     391.51
    260.0000,     358.85
    265.0000,     396.05
    270.0000,     482.27
    275.0000,     599.91
    280.0000,     537.16
    285.0000,     413.84
           219.6204
LAYER 6
49,    19.2890
     40.0000,     507.92
     45.0000,     571.29
     50.0000,     690.69
     55.0000,     858.25
     60.0000,     1048.9
     65.0000,     1241.6
     70.0000,     1363.8
     75.0000,     1406.5
     80.0000,     1382.7
     85.0000,     1253.3
     90.0000,     1004.2
     95.0000,     773.93
    100.0000,     654.19
    105.0000,     594.26
    110.0000,     529.88
    115.0000,     504.11
    120.0000,     541.03
    125.0000,     621.44
    130.0000,     654.97
    135.0000,     608.45
    140.0000,     556.59
    145.0000,     549.13
    150.0000,     579.14
    155.0000,     595.76
    160.0000,     577.79
    165.0000,     521.90
    170.0000,     456.60
    175.0000,     433.29
    180.0000,     476.51
    185.0000,     549.43
    190.0000,     587.48
    195.0000,     591.75
    200.0000,     623.80
    205.0000,     695.28
    210.0000,     664.51
    215.0000,     482.09
    220.0000,     326.44
    225.0000,     238.05
    230.0000,     192.35
    235.0000,     163.20
    240.0000,     146.46
    245.0000,     159.41
    250.0000,     205.80
    255.0000,     252.36
    260.0000,     334.70
    265.0000,     462.75
    270.0000,     652.32
    275.0000,     738.61
           588.6882
LAYER 7
45,    23.7179
     50.0000,     610.97
     55.0000,     731.84
     60.0000,     878.34
     65.0000,     1049.4
     70.0000,     1189.3
     75.0000,     1280.0
     80.0000,     1304.7
     85.0000,     1247.4
     90.0000,     1110.0
     95.0000,     960.44
    100.0000,     857.33
    105.0000,     793.07
    110.0000,     739.72
    115.0000,     710.25
    120.0000,     712.72
    125.0000,     730.16
    130.0000,     723.18
    135.0000,     685.57
    140.0000,     654.58
    145.0000,     660.94
    150.0000,     703.32
    155.0000,     750.01
    160.0000,     770.23
    165.0000,     749.37
    170.0000,     706.44
    175.0000,     683.31
    180.0000,     696.90
    185.0000,     720.76
    190.0000,     718.43
    195.0000,     691.69
    200.0000,     665.43
    205.0000,     631.50
    210.0000,     538.85
    215.0000,     398.91
    220.0000,     285.51
    225.0000,     219.64
    230.0000,     186.12
    235.0000,     166.91
    240.0000,     155.26
    245.0000,     160.11
    250.0000,     190.11
    255.0000,     248.60
    260.0000,     367.26
    265.0000,     510.58
           848.8775
LAYER 8
41,    28.5897
     60.0000,     719.71
     65.0000,     858.24
     70.0000,     957.33
     75.0000,     1020.6
     80.0000,     1058.5
     85.0000,     1057.6
     90.0000,     1017.7
     95.0000,     961.95
    100.0000,     915.27
    105.0000,     880.90
    110.0000,     850.06
    115.0000,     824.71
    120.0000,     807.98
    125.0000,     796.61
    130.0000,     781.84
    135.0000,     766.90
    140.0000,     768.59
    145.0000,     802.04
    150.0000,     866.76
    155.0000,     942.98
    160.0000,     1002.5
    165.0000,     1024.1
    170.0000,     1009.6
    175.0000,     980.84
    180.0000,     949.21
    185.0000,     906.00
    190.0000,     841.36
    195.0000,     762.54
    200.0000,     682.10
    205.0000,     597.47
    210.0000,     495.99
    215.0000,     388.19
    220.0000,     300.39
    225.0000,     243.01
    230.0000,     210.50
    235.0000,     192.69
    240.0000,     186.51
    245.0000,     198.58
    250.0000,     224.85
    255.0000,     291.85
           538.0910
LAYER 9
35,    33.9487
     75.0000,     772.07
     80.0000,     807.41
     85.0000,     824.06
     90.0000,     825.15
     95.0000,     813.63
    100.0000,     803.31
    105.0000,     796.98
    110.0000,     792.55
    115.0000,     790.52
    120.0000,     791.36
    125.0000,     797.07
    130.0000,     808.98
    135.0000,     832.09
    140.0000,     874.47
    145.0000,     942.61
    150.0000,     1034.5
    155.0000,     1135.4
    160.0000,     1221.0
    165.0000,     1268.0
    170.0000,     1265.7
    175.0000,     1219.9
    180.0000,     1140.5
    185.0000,     1036.2
    190.0000,     917.27
    195.0000,     797.37
    200.0000,     686.44
    205.0000,     585.84
    210.0000,     491.27
    215.0000,     406.24
    220.0000,     335.60
    225.0000,     283.18
    230.0000,     252.11
    235.0000,     239.08
    240.0000,     244.59
           297.2329
LAYER 10
29,    39.8436
     90.0000,     639.09
     95.0000,     618.66
    100.0000,     615.86
    105.0000,     619.12
    110.0000,     632.64
    115.0000,     662.01
    120.0000,     699.29
    125.0000,     744.82
    130.0000,     799.04
    135.0000,     866.77
    140.0000,     952.37
    145.0000,     1057.5
    150.0000,     1177.5
    155.0000,     1297.8
    160.0000,     1396.0
    165.0000,     1448.3
    170.0000,     1439.4
    175.0000,     1369.5
    180.0000,     1251.4
    185.0000,     1105.0
    190.0000,     951.98
    195.0000,     810.04
    200.0000,     687.60
    205.0000,     587.30
    210.0000,     501.40
    215.0000,     436.19
    220.0000,     380.10
    225.0000,     337.26
           293.7496
LAYER 11
25,    46.3279
    100.0000,     436.97
    105.0000,     429.70
    110.0000,     447.71
    115.0000,     507.99
    120.0000,     581.36
    125.0000,     670.15
    130.0000,     765.13
    135.0000,     875.37
    140.0000,     1002.3
    145.0000,     1144.9
    150.0000,     1295.2
    155.0000,     1436.5
    160.0000,     1544.9
    165.0000,     1595.4
    170.0000,     1571.7
    175.0000,     1475.1
    180.0000,     1323.4
    185.0000,     1144.4
    190.0000,     966.50
    195.0000,     812.18
    200.0000,     682.95
    205.0000,     592.37
    210.0000,     521.71
    215.0000,     469.89
           415.5247
LAYER 12
21, 
    110.0000,     263.75
    115.0000,     381.58
    120.0000,     497.38
    125.0000,     612.04
    130.0000,     729.34
    135.0000,     877.10
    140.0000,     1041.9
    145.0000,     1224.2
    150.0000,     1414.3
    155.0000,     1590.5
    160.0000,     1722.6
    165.0000,     1779.3
    170.0000,     1740.2
    175.0000,     1610.0
    180.0000,     1414.8
    185.0000,     1191.7
    190.0000,     974.14
    195.0000,     812.75
    200.0000,     683.11
    205.0000,     587.22
           517.5433
CALCULATED APPARENT RESISTIVITY
      7.5000,       5.0000,   1.00000,   1513.2446
     12.5000,       5.0000,   1.00000,   1536.0793
     17.5000,       5.0000,   1.00000,   1617.4656
     22.5000,       5.0000,   1.00000,   1785.1614
     27.5000,       5.0000,   1.00000,   2044.1473
     32.5000,       5.0000,   1.00000,   2169.9954
     37.5000,       5.0000,   1.00000,   2617.5747
     42.5000,       5.0000,   1.00000,   2617.0164
     47.5000,       5.0000,   1.00000,   2543.6299
     52.5000,       5.0000,   1.00000,   2308.7761
     57.5000,       5.0000,   1.00000,   2186.8088
     62.5000,       5.0000,   1.00000,   1845.2025
     67.5000,       5.0000,   1.00000,   1820.0343
     72.5000,       5.0000,   1.00000,   1735.1770
     77.5000,       5.0000,   1.00000,   1843.7399
     82.5000,       5.0000,   1.00000,   1775.5253
     87.5000,       5.0000,   1.00000,   1796.4000
     92.5000,       5.0000,   1.00000,   1781.9745
     97.5000,       5.0000,   1.00000,   1730.0911
    102.5000,       5.0000,   1.00000,   1479.2780
    107.5000,       5.0000,   1.00000,   1482.4526
    112.5000,       5.0000,   1.00000,   1270.8043
    117.5000,       5.0000,   1.00000,   1132.4958
    122.5000,       5.0000,   1.00000,   1080.3165
    127.5000,       5.0000,   1.00000,   1013.0904
    132.5000,       5.0000,   1.00000,    925.3369
    137.5000,       5.0000,   1.00000,   1097.4078
    142.5000,       5.0000,   1.00000,    759.6359
    147.5000,       5.0000,   1.00000,    890.5527
    152.5000,       5.0000,   1.00000,    650.6608
    157.5000,       5.0000,   1.00000,    820.1661
    162.5000,       5.0000,   1.00000,   1047.0389
    167.5000,       5.0000,   1.00000,   1250.5988
    172.5000,       5.0000,   1.00000,   1549.0066
    177.5000,       5.0000,   1.00000,   1837.2866
    182.5000,       5.0000,   1.00000,   1858.9994
    187.5000,       5.0000,   1.00000,   1936.9620
    192.5000,       5.0000,   1.00000,   2244.3660
    197.5000,       5.0000,   1.00000,   2053.4087
    202.5000,       5.0000,   1.00000,   2228.2124
    207.5000,       5.0000,   1.00000,   2251.8640
    212.5000,       5.0000,   1.00000,   1956.8706
    217.5000,       5.0000,   1.00000,   2178.6663
    222.5000,       5.0000,   1.00000,   1796.5907
    227.5000,       5.0000,   1.00000,   2237.3127
    232.5000,       5.0000,   1.00000,   1903.6287
    237.5000,       5.0000,   1.00000,   1866.8190
    242.5000,       5.0000,   1.00000,   1477.1046
    247.5000,       5.0000,   1.00000,    916.7200
    252.5000,       5.0000,   1.00000,   1018.8079
    257.5000,       5.0000,   1.00000,    761.1409
    262.5000,       5.0000,   1.00000,    723.3274
    267.5000,       5.0000,   1.00000,    563.9463
    272.5000,       5.0000,   1.00000,    604.4011
    277.5000,       5.0000,   1.00000,    615.7014
    282.5000,       5.0000,   1.00000,    764.4641
    287.5000,       5.0000,   1.00000,    867.9701
    292.5000,       5.0000,   1.00000,   1162.0471
    297.5000,       5.0000,   1.00000,   1186.9255
    302.5000,       5.0000,   1.00000,   1672.4941
    307.5000,       5.0000,   1.00000,   1946.6982
     12.5000,       5.0000,   2.00000,   1096.9916
     17.5000,       5.0000,   2.00000,   1142.2206
     22.5000,       5.0000,   2.00000,   1329.8259
     27.5000,       5.0000,   2.00000,   1404.3730
     32.5000,       5.0000,   2.00000,   1445.2646
     37.5000,       5.0000,   2.00000,   1894.6875
     42.5000,       5.0000,   2.00000,   2005.7368
     47.5000,       5.0000,   2.00000,   1827.3837
     52.5000,       5.0000,   2.00000,   1893.3059
     57.5000,       5.0000,   2.00000,   1977.9249
     62.5000,       5.0000,   2.00000,   1703.9854
     67.5000,       5.0000,   2.00000,   1610.5133
     72.5000,       5.0000,   2.00000,   1589.7795
     77.5000,       5.0000,   2.00000,   1594.3430
     82.5000,       5.0000,   2.00000,   1396.7551
     87.5000,       5.0000,   2.00000,   1320.3491
     92.5000,       5.0000,   2.00000,   1427.9760
     97.5000,       5.0000,   2.00000,   1311.4391
    102.5000,       5.0000,   2.00000,   1090.6068
    107.5000,       5.0000,   2.00000,   1172.8727
    112.5000,       5.0000,   2.00000,   1069.5087
    117.5000,       5.0000,   2.00000,    944.5517
    122.5000,       5.0000,   2.00000,    962.2083
    127.5000,       5.0000,   2.00000,    785.7329
    132.5000,       5.0000,   2.00000,    785.5157
    137.5000,       5.0000,   2.00000,    940.3283
    142.5000,       5.0000,   2.00000,    723.3387
    147.5000,       5.0000,   2.00000,    806.7407
    152.5000,       5.0000,   2.00000,    643.4541
    157.5000,       5.0000,   2.00000,    766.9970
    162.5000,       5.0000,   2.00000,    966.3776
    167.5000,       5.0000,   2.00000,    968.7346
    172.5000,       5.0000,   2.00000,   1214.7756
    177.5000,       5.0000,   2.00000,   1490.3054
    182.5000,       5.0000,   2.00000,   1313.5790
    187.5000,       5.0000,   2.00000,   1466.0527
    192.5000,       5.0000,   2.00000,   1800.6846
    197.5000,       5.0000,   2.00000,   1491.2684
    202.5000,       5.0000,   2.00000,   1624.0299
    207.5000,       5.0000,   2.00000,   1743.5111
    212.5000,       5.0000,   2.00000,   1564.8243
    217.5000,       5.0000,   2.00000,   1626.3630
    222.5000,       5.0000,   2.00000,   1376.2233
    227.5000,       5.0000,   2.00000,   1546.1792
    232.5000,       5.0000,   2.00000,   1495.1150
    237.5000,       5.0000,   2.00000,   1597.4458
    242.5000,       5.0000,   2.00000,   1206.2633
    247.5000,       5.0000,   2.00000,    761.0573
    252.5000,       5.0000,   2.00000,   1042.1766
    257.5000,       5.0000,   2.00000,    915.4578
    262.5000,       5.0000,   2.00000,    689.7722
    267.5000,       5.0000,   2.00000,    523.2379
    272.5000,       5.0000,   2.00000,    548.1390
    277.5000,       5.0000,   2.00000,    547.4781
    282.5000,       5.0000,   2.00000,    594.2555
    287.5000,       5.0000,   2.00000,    756.7125
    292.5000,       5.0000,   2.00000,    881.4969
    297.5000,       5.0000,   2.00000,    753.9720
    302.5000,       5.0000,   2.00000,   1051.5331
     17.5000,       5.0000,   3.00000,    890.2655
     22.5000,       5.0000,   3.00000,    962.4711
     27.5000,       5.0000,   3.00000,   1007.3541
     32.5000,       5.0000,   3.00000,   1075.4646
     37.5000,       5.0000,   3.00000,   1462.7694
     42.5000,       5.0000,   3.00000,   1548.1021
     47.5000,       5.0000,   3.00000,   1488.0701
     52.5000,       5.0000,   3.00000,   1449.6057
     57.5000,       5.0000,   3.00000,   1584.4362
     62.5000,       5.0000,   3.00000,   1427.1128
     67.5000,       5.0000,   3.00000,   1425.2574
     72.5000,       5.0000,   3.00000,   1410.9287
     77.5000,       5.0000,   3.00000,   1426.8541
     82.5000,       5.0000,   3.00000,   1203.8867
     87.5000,       5.0000,   3.00000,   1138.5293
     92.5000,       5.0000,   3.00000,   1132.5419
     97.5000,       5.0000,   3.00000,   1064.9623
    102.5000,       5.0000,   3.00000,    897.8157
    107.5000,       5.0000,   3.00000,    945.7786
    112.5000,       5.0000,   3.00000,    904.2137
    117.5000,       5.0000,   3.00000,    857.2122
    122.5000,       5.0000,   3.00000,    770.5116
    127.5000,       5.0000,   3.00000,    694.4111
    132.5000,       5.0000,   3.00000,    677.7645
    137.5000,       5.0000,   3.00000,    923.0471
    142.5000,       5.0000,   3.00000,    725.0287
    147.5000,       5.0000,   3.00000,    767.3165
    152.5000,       5.0000,   3.00000,    559.5864
    157.5000,       5.0000,   3.00000,    696.1444
    162.5000,       5.0000,   3.00000,    807.3445
    167.5000,       5.0000,   3.00000,    882.6528
    172.5000,       5.0000,   3.00000,   1036.8081
    177.5000,       5.0000,   3.00000,   1123.6688
    182.5000,       5.0000,   3.00000,   1046.0656
    187.5000,       5.0000,   3.00000,   1083.4735
    192.5000,       5.0000,   3.00000,   1250.0286
    197.5000,       5.0000,   3.00000,   1150.1656
    202.5000,       5.0000,   3.00000,   1237.8357
    207.5000,       5.0000,   3.00000,   1380.3365
    212.5000,       5.0000,   3.00000,   1183.8108
    217.5000,       5.0000,   3.00000,   1158.1483
    222.5000,       5.0000,   3.00000,    925.8141
    227.5000,       5.0000,   3.00000,   1174.2825
    232.5000,       5.0000,   3.00000,   1282.8844
    237.5000,       5.0000,   3.00000,   1328.1196
    242.5000,       5.0000,   3.00000,    864.1024
    247.5000,       5.0000,   3.00000,    542.0132
    252.5000,       5.0000,   3.00000,    843.7706
    257.5000,       5.0000,   3.00000,    920.2989
    262.5000,       5.0000,   3.00000,    784.0194
    267.5000,       5.0000,   3.00000,    493.7499
    272.5000,       5.0000,   3.00000,    503.9665
    277.5000,       5.0000,   3.00000,    483.9865
    282.5000,       5.0000,   3.00000,    584.5992
    287.5000,       5.0000,   3.00000,    644.6627
    292.5000,       5.0000,   3.00000,    654.3950
    297.5000,       5.0000,   3.00000,    517.0607
     22.5000,      15.0000,   1.00000,    838.2721
     27.5000,      15.0000,   1.00000,    902.5099
     32.5000,      15.0000,   1.00000,   1096.5748
     37.5000,      15.0000,   1.00000,   1225.1753
     42.5000,      15.0000,   1.00000,   1331.9470
     47.5000,      15.0000,   1.00000,   1323.7002
     52.5000,      15.0000,   1.00000,   1282.5999
     57.5000,      15.0000,   1.00000,   1190.8845
     62.5000,      15.0000,   1.00000,   1254.9198
     67.5000,      15.0000,   1.00000,   1276.9851
     72.5000,      15.0000,   1.00000,   1305.8663
     77.5000,      15.0000,   1.00000,   1258.3873
     82.5000,      15.0000,   1.00000,   1226.5781
     87.5000,      15.0000,   1.00000,   1103.9509
     92.5000,      15.0000,   1.00000,   1029.4030
     97.5000,      15.0000,   1.00000,    957.8682
    102.5000,      15.0000,   1.00000,    918.1212
    107.5000,      15.0000,   1.00000,    863.5226
    112.5000,      15.0000,   1.00000,    864.5057
    117.5000,      15.0000,   1.00000,    786.8710
    122.5000,      15.0000,   1.00000,    732.5486
    127.5000,      15.0000,   1.00000,    673.4069
    132.5000,      15.0000,   1.00000,    761.6097
    137.5000,      15.0000,   1.00000,    785.7171
    142.5000,      15.0000,   1.00000,    820.6964
    147.5000,      15.0000,   1.00000,    681.9496
    152.5000,      15.0000,   1.00000,    651.0518
    157.5000,      15.0000,   1.00000,    631.6802
    162.5000,      15.0000,   1.00000,    762.8938
    167.5000,      15.0000,   1.00000,    895.1634
    172.5000,      15.0000,   1.00000,    976.0366
    177.5000,      15.0000,   1.00000,    972.2783
    182.5000,      15.0000,   1.00000,    959.2575
    187.5000,      15.0000,   1.00000,    941.0705
    192.5000,      15.0000,   1.00000,    939.1096
    197.5000,      15.0000,   1.00000,   1023.4937
    202.5000,      15.0000,   1.00000,   1126.4670
    207.5000,      15.0000,   1.00000,   1083.5845
    212.5000,      15.0000,   1.00000,   1044.5250
    217.5000,      15.0000,   1.00000,    889.4393
    222.5000,      15.0000,   1.00000,    882.8759
    227.5000,      15.0000,   1.00000,   1023.3390
    232.5000,      15.0000,   1.00000,   1161.6044
    237.5000,      15.0000,   1.00000,    967.3275
    242.5000,      15.0000,   1.00000,    749.5172
    247.5000,      15.0000,   1.00000,    599.5147
    252.5000,      15.0000,   1.00000,    604.2756
    257.5000,      15.0000,   1.00000,    773.5778
    262.5000,      15.0000,   1.00000,    777.3048
    267.5000,      15.0000,   1.00000,    642.4185
    272.5000,      15.0000,   1.00000,    482.4617
    277.5000,      15.0000,   1.00000,    529.4850
    282.5000,      15.0000,   1.00000,    577.2803
    287.5000,      15.0000,   1.00000,    599.9150
    292.5000,      15.0000,   1.00000,    538.7292
     22.5000,       5.0000,   4.00000,    764.2253
     27.5000,       5.0000,   4.00000,    810.1832
     32.5000,       5.0000,   4.00000,    878.9738
     37.5000,       5.0000,   4.00000,   1192.7787
     42.5000,       5.0000,   4.00000,   1318.9917
     47.5000,       5.0000,   4.00000,   1270.8561
     52.5000,       5.0000,   4.00000,   1216.7515
     57.5000,       5.0000,   4.00000,   1208.2455
     62.5000,       5.0000,   4.00000,   1136.9180
     67.5000,       5.0000,   4.00000,   1216.8143
     72.5000,       5.0000,   4.00000,   1235.2725
     77.5000,       5.0000,   4.00000,   1265.0796
     82.5000,       5.0000,   4.00000,   1137.2682
     87.5000,       5.0000,   4.00000,   1022.2065
     92.5000,       5.0000,   4.00000,   1000.0044
     97.5000,       5.0000,   4.00000,    940.6107
    102.5000,       5.0000,   4.00000,    815.3344
    107.5000,       5.0000,   4.00000,    872.1471
    112.5000,       5.0000,   4.00000,    810.9554
    117.5000,       5.0000,   4.00000,    716.9964
    122.5000,       5.0000,   4.00000,    723.1610
    127.5000,       5.0000,   4.00000,    621.7678
    132.5000,       5.0000,   4.00000,    675.8764
    137.5000,       5.0000,   4.00000,    930.1355
    142.5000,       5.0000,   4.00000,    705.4944
    147.5000,       5.0000,   4.00000,    752.6160
    152.5000,       5.0000,   4.00000,    511.7975
    157.5000,       5.0000,   4.00000,    578.3024
    162.5000,       5.0000,   4.00000,    751.4745
    167.5000,       5.0000,   4.00000,    800.8394
    172.5000,       5.0000,   4.00000,    922.9196
    177.5000,       5.0000,   4.00000,   1001.9780
    182.5000,       5.0000,   4.00000,    863.6911
    187.5000,       5.0000,   4.00000,    831.3601
    192.5000,       5.0000,   4.00000,    947.3331
    197.5000,       5.0000,   4.00000,    853.1359
    202.5000,       5.0000,   4.00000,   1053.0730
    207.5000,       5.0000,   4.00000,   1089.9241
    212.5000,       5.0000,   4.00000,    871.9202
    217.5000,       5.0000,   4.00000,    843.2589
    222.5000,       5.0000,   4.00000,    679.4395
    227.5000,       5.0000,   4.00000,    984.9659
    232.5000,       5.0000,   4.00000,   1039.5387
    237.5000,       5.0000,   4.00000,   1023.7232
    242.5000,       5.0000,   4.00000,    692.6000
    247.5000,       5.0000,   4.00000,    416.3617
    252.5000,       5.0000,   4.00000,    654.7620
    257.5000,       5.0000,   4.00000,    747.0370
    262.5000,       5.0000,   4.00000,    757.0626
    267.5000,       5.0000,   4.00000,    517.6805
    272.5000,       5.0000,   4.00000,    472.8547
    277.5000,       5.0000,   4.00000,    480.7975
    282.5000,       5.0000,   4.00000,    543.2009
    287.5000,       5.0000,   4.00000,    565.7918
    292.5000,       5.0000,   4.00000,    550.9551
     30.0000,      20.0000,   1.00000,    854.3050
     35.0000,      20.0000,   1.00000,    990.6859
     40.0000,      20.0000,   1.00000,   1068.0693
     45.0000,      20.0000,   1.00000,   1105.7423
     50.0000,      20.0000,   1.00000,   1056.1180
     55.0000,      20.0000,   1.00000,    975.3886
     60.0000,      20.0000,   1.00000,    935.4069
     65.0000,      20.0000,   1.00000,    919.4909
     70.0000,      20.0000,   1.00000,    975.2238
     75.0000,      20.0000,   1.00000,   1055.2205
     80.0000,      20.0000,   1.00000,   1062.1995
     85.0000,      20.0000,   1.00000,   1048.2637
     90.0000,      20.0000,   1.00000,    999.8006
     95.0000,      20.0000,   1.00000,    917.9222
    100.0000,      20.0000,   1.00000,    892.1759
    105.0000,      20.0000,   1.00000,    850.4150
    110.0000,      20.0000,   1.00000,    770.7070
    115.0000,      20.0000,   1.00000,    751.3694
    120.0000,      20.0000,   1.00000,    679.4817
    125.0000,      20.0000,   1.00000,    685.3811
    130.0000,      20.0000,   1.00000,    768.1321
    135.0000,      20.0000,   1.00000,    745.8584
    140.0000,      20.0000,   1.00000,    772.2665
    145.0000,      20.0000,   1.00000,    717.8623
    150.0000,      20.0000,   1.00000,    613.0730
    155.0000,      20.0000,   1.00000,    627.1929
    160.0000,      20.0000,   1.00000,    624.3863
    165.0000,      20.0000,   1.00000,    708.3550
    170.0000,      20.0000,   1.00000,    859.2129
    175.0000,      20.0000,   1.00000,    862.9312
    180.0000,      20.0000,   1.00000,    834.0782
    185.0000,      20.0000,   1.00000,    799.2878
    190.0000,      20.0000,   1.00000,    727.4608
    195.0000,      20.0000,   1.00000,    783.3042
    200.0000,      20.0000,   1.00000,    804.2229
    205.0000,      20.0000,   1.00000,    766.5006
    210.0000,      20.0000,   1.00000,    770.9809
    215.0000,      20.0000,   1.00000,    711.5392
    220.0000,      20.0000,   1.00000,    734.9089
    225.0000,      20.0000,   1.00000,    788.2402
    230.0000,      20.0000,   1.00000,    786.8661
    235.0000,      20.0000,   1.00000,    763.1996
    240.0000,      20.0000,   1.00000,    674.9202
    245.0000,      20.0000,   1.00000,    609.5837
    250.0000,      20.0000,   1.00000,    538.8599
    255.0000,      20.0000,   1.00000,    497.9049
    260.0000,      20.0000,   1.00000,    559.7589
    265.0000,      20.0000,   1.00000,    582.2098
    270.0000,      20.0000,   1.00000,    592.7501
    275.0000,      20.0000,   1.00000,    529.2388
    280.0000,      20.0000,   1.00000,    496.5914
    285.0000,      20.0000,   1.00000,    506.9148
     27.5000,       5.0000,   5.00000,    711.9431
     32.5000,       5.0000,   5.00000,    751.4810
     37.5000,       5.0000,   5.00000,   1064.7332
     42.5000,       5.0000,   5.00000,   1180.1813
     47.5000,       5.0000,   5.00000,   1121.6841
     52.5000,       5.0000,   5.00000,   1040.9862
     57.5000,       5.0000,   5.00000,   1037.6543
     62.5000,       5.0000,   5.00000,    911.4429
     67.5000,       5.0000,   5.00000,    982.6885
     72.5000,       5.0000,   5.00000,   1057.9117
     77.5000,       5.0000,   5.00000,   1149.2341
     82.5000,       5.0000,   5.00000,   1026.9205
     87.5000,       5.0000,   5.00000,    965.7732
     92.5000,       5.0000,   5.00000,    952.4707
     97.5000,       5.0000,   5.00000,    895.3584
    102.5000,       5.0000,   5.00000,    780.5869
    107.5000,       5.0000,   5.00000,    851.1042
    112.5000,       5.0000,   5.00000,    735.0819
    117.5000,       5.0000,   5.00000,    670.8789
    122.5000,       5.0000,   5.00000,    674.2444
    127.5000,       5.0000,   5.00000,    641.3521
    132.5000,       5.0000,   5.00000,    680.5327
    137.5000,       5.0000,   5.00000,    927.0126
    142.5000,       5.0000,   5.00000,    698.5173
    147.5000,       5.0000,   5.00000,    719.7873
    152.5000,       5.0000,   5.00000,    479.5228
    157.5000,       5.0000,   5.00000,    548.3155
    162.5000,       5.0000,   5.00000,    677.3187
    167.5000,       5.0000,   5.00000,    736.9471
    172.5000,       5.0000,   5.00000,    864.8133
    177.5000,       5.0000,   5.00000,    952.0788
    182.5000,       5.0000,   5.00000,    750.2692
    187.5000,       5.0000,   5.00000,    713.2718
    192.5000,       5.0000,   5.00000,    790.8262
    197.5000,       5.0000,   5.00000,    716.1225
    202.5000,       5.0000,   5.00000,    823.7432
    207.5000,       5.0000,   5.00000,    898.5639
    212.5000,       5.0000,   5.00000,    683.7985
    217.5000,       5.0000,   5.00000,    659.6984
    222.5000,       5.0000,   5.00000,    605.2780
    227.5000,       5.0000,   5.00000,    784.0562
    232.5000,       5.0000,   5.00000,    807.9201
    237.5000,       5.0000,   5.00000,    843.9678
    242.5000,       5.0000,   5.00000,    609.6550
    247.5000,       5.0000,   5.00000,    378.2156
    252.5000,       5.0000,   5.00000,    540.4025
    257.5000,       5.0000,   5.00000,    600.2540
    262.5000,       5.0000,   5.00000,    615.7209
    267.5000,       5.0000,   5.00000,    486.2696
    272.5000,       5.0000,   5.00000,    512.0713
    277.5000,       5.0000,   5.00000,    463.1084
    282.5000,       5.0000,   5.00000,    497.4370
    287.5000,       5.0000,   5.00000,    521.9134
     32.5000,       5.0000,   6.00000,    693.2792
     37.5000,       5.0000,   6.00000,    975.8619
     42.5000,       5.0000,   6.00000,   1077.2258
     47.5000,       5.0000,   6.00000,   1001.6270
     52.5000,       5.0000,   6.00000,    937.8025
     57.5000,       5.0000,   6.00000,    933.8190
     62.5000,       5.0000,   6.00000,    800.1802
     67.5000,       5.0000,   6.00000,    808.1840
     72.5000,       5.0000,   6.00000,    895.1314
     77.5000,       5.0000,   6.00000,   1003.6586
     82.5000,       5.0000,   6.00000,    936.2117
     87.5000,       5.0000,   6.00000,    903.8996
     92.5000,       5.0000,   6.00000,    928.0259
     97.5000,       5.0000,   6.00000,    885.9226
    102.5000,       5.0000,   6.00000,    773.0665
    107.5000,       5.0000,   6.00000,    793.1894
    112.5000,       5.0000,   6.00000,    724.0202
    117.5000,       5.0000,   6.00000,    653.3564
    122.5000,       5.0000,   6.00000,    690.8315
    127.5000,       5.0000,   6.00000,    653.4545
    132.5000,       5.0000,   6.00000,    691.6835
    137.5000,       5.0000,   6.00000,    923.7747
    142.5000,       5.0000,   6.00000,    684.9766
    147.5000,       5.0000,   6.00000,    693.4551
    152.5000,       5.0000,   6.00000,    467.3867
    157.5000,       5.0000,   6.00000,    541.1469
    162.5000,       5.0000,   6.00000,    641.3701
    167.5000,       5.0000,   6.00000,    682.4991
    172.5000,       5.0000,   6.00000,    824.5590
    177.5000,       5.0000,   6.00000,    865.6954
    182.5000,       5.0000,   6.00000,    730.1719
    187.5000,       5.0000,   6.00000,    665.7550
    192.5000,       5.0000,   6.00000,    735.4290
    197.5000,       5.0000,   6.00000,    618.6721
    202.5000,       5.0000,   6.00000,    690.2258
    207.5000,       5.0000,   6.00000,    726.7396
    212.5000,       5.0000,   6.00000,    596.4101
    217.5000,       5.0000,   6.00000,    612.5497
    222.5000,       5.0000,   6.00000,    510.2632
    227.5000,       5.0000,   6.00000,    663.0353
    232.5000,       5.0000,   6.00000,    660.1257
    237.5000,       5.0000,   6.00000,    758.1615
    242.5000,       5.0000,   6.00000,    579.2878
    247.5000,       5.0000,   6.00000,    353.4651
    252.5000,       5.0000,   6.00000,    504.9851
    257.5000,       5.0000,   6.00000,    509.3128
    262.5000,       5.0000,   6.00000,    512.9545
    267.5000,       5.0000,   6.00000,    427.2516
    272.5000,       5.0000,   6.00000,    490.1742
    277.5000,       5.0000,   6.00000,    465.4811
    282.5000,       5.0000,   6.00000,    475.4944
     37.5000,      25.0000,   1.00000,    909.9155
     42.5000,      25.0000,   1.00000,    915.3850
     47.5000,      25.0000,   1.00000,    934.5168
     52.5000,      25.0000,   1.00000,    881.7603
     57.5000,      25.0000,   1.00000,    818.8448
     62.5000,      25.0000,   1.00000,    784.2484
     67.5000,      25.0000,   1.00000,    791.9843
     72.5000,      25.0000,   1.00000,    770.5999
     77.5000,      25.0000,   1.00000,    831.7823
     82.5000,      25.0000,   1.00000,    907.9846
     87.5000,      25.0000,   1.00000,    937.7032
     92.5000,      25.0000,   1.00000,    905.5707
     97.5000,      25.0000,   1.00000,    901.5211
    102.5000,      25.0000,   1.00000,    830.2088
    107.5000,      25.0000,   1.00000,    776.0958
    112.5000,      25.0000,   1.00000,    727.5530
    117.5000,      25.0000,   1.00000,    733.0392
    122.5000,      25.0000,   1.00000,    714.3164
    127.5000,      25.0000,   1.00000,    751.9626
    132.5000,      25.0000,   1.00000,    748.7937
    137.5000,      25.0000,   1.00000,    738.3400
    142.5000,      25.0000,   1.00000,    674.0414
    147.5000,      25.0000,   1.00000,    661.6193
    152.5000,      25.0000,   1.00000,    617.5470
    157.5000,      25.0000,   1.00000,    612.0465
    162.5000,      25.0000,   1.00000,    641.2559
    167.5000,      25.0000,   1.00000,    719.6841
    172.5000,      25.0000,   1.00000,    726.7969
    177.5000,      25.0000,   1.00000,    758.2256
    182.5000,      25.0000,   1.00000,    762.4859
    187.5000,      25.0000,   1.00000,    749.3371
    192.5000,      25.0000,   1.00000,    682.9551
    197.5000,      25.0000,   1.00000,    662.6752
    202.5000,      25.0000,   1.00000,    616.6558
    207.5000,      25.0000,   1.00000,    585.4639
    212.5000,      25.0000,   1.00000,    624.0385
    217.5000,      25.0000,   1.00000,    665.8569
    222.5000,      25.0000,   1.00000,    638.6129
    227.5000,      25.0000,   1.00000,    643.9706
    232.5000,      25.0000,   1.00000,    637.2222
    237.5000,      25.0000,   1.00000,    603.6119
    242.5000,      25.0000,   1.00000,    589.2433
    247.5000,      25.0000,   1.00000,    563.3730
    252.5000,      25.0000,   1.00000,    485.7618
    257.5000,      25.0000,   1.00000,    433.4763
    262.5000,      25.0000,   1.00000,    466.9257
    267.5000,      25.0000,   1.00000,    478.1104
    272.5000,      25.0000,   1.00000,    479.9510
    277.5000,      25.0000,   1.00000,    485.9019
     37.5000,       5.0000,   7.00000,    905.7866
     42.5000,       5.0000,   7.00000,    977.7037
     47.5000,       5.0000,   7.00000,    926.7640
     52.5000,       5.0000,   7.00000,    873.5897
     57.5000,       5.0000,   7.00000,    856.7559
     62.5000,       5.0000,   7.00000,    733.1525
     67.5000,       5.0000,   7.00000,    746.6321
     72.5000,       5.0000,   7.00000,    761.5488
     77.5000,       5.0000,   7.00000,    865.3690
     82.5000,       5.0000,   7.00000,    849.4095
     87.5000,       5.0000,   7.00000,    843.2374
     92.5000,       5.0000,   7.00000,    886.5388
     97.5000,       5.0000,   7.00000,    879.1708
    102.5000,       5.0000,   7.00000,    738.3024
    107.5000,       5.0000,   7.00000,    784.1239
    112.5000,       5.0000,   7.00000,    703.6713
    117.5000,       5.0000,   7.00000,    679.0279
    122.5000,       5.0000,   7.00000,    718.7377
    127.5000,       5.0000,   7.00000,    660.3961
    132.5000,       5.0000,   7.00000,    693.8376
    137.5000,       5.0000,   7.00000,    923.5863
    142.5000,       5.0000,   7.00000,    664.7031
    147.5000,       5.0000,   7.00000,    690.6035
    152.5000,       5.0000,   7.00000,    465.3209
    157.5000,       5.0000,   7.00000,    523.4928
    162.5000,       5.0000,   7.00000,    641.9108
    167.5000,       5.0000,   7.00000,    659.4038
    172.5000,       5.0000,   7.00000,    738.4306
    177.5000,       5.0000,   7.00000,    836.6596
    182.5000,       5.0000,   7.00000,    699.7236
    187.5000,       5.0000,   7.00000,    681.4451
    192.5000,       5.0000,   7.00000,    699.1169
    197.5000,       5.0000,   7.00000,    567.8113
    202.5000,       5.0000,   7.00000,    620.4386
    207.5000,       5.0000,   7.00000,    657.9167
    212.5000,       5.0000,   7.00000,    551.1953
    217.5000,       5.0000,   7.00000,    561.4696
    222.5000,       5.0000,   7.00000,    458.4245
    227.5000,       5.0000,   7.00000,    575.2938
    232.5000,       5.0000,   7.00000,    619.5909
    237.5000,       5.0000,   7.00000,    710.7648
    242.5000,       5.0000,   7.00000,    552.3666
    247.5000,       5.0000,   7.00000,    342.2799
    252.5000,       5.0000,   7.00000,    474.6117
    257.5000,       5.0000,   7.00000,    482.5543
    262.5000,       5.0000,   7.00000,    475.8576
    267.5000,       5.0000,   7.00000,    378.3304
    272.5000,       5.0000,   7.00000,    424.3207
    277.5000,       5.0000,   7.00000,    444.0782
     42.5000,       5.0000,   8.00000,    911.9745
     47.5000,       5.0000,   8.00000,    870.0131
     52.5000,       5.0000,   8.00000,    818.8101
     57.5000,       5.0000,   8.00000,    808.9945
     62.5000,       5.0000,   8.00000,    701.8427
     67.5000,       5.0000,   8.00000,    700.8600
     72.5000,       5.0000,   8.00000,    715.4081
     77.5000,       5.0000,   8.00000,    774.9622
     82.5000,       5.0000,   8.00000,    756.3876
     87.5000,       5.0000,   8.00000,    780.1829
     92.5000,       5.0000,   8.00000,    840.8176
     97.5000,       5.0000,   8.00000,    815.5232
    102.5000,       5.0000,   8.00000,    729.0122
    107.5000,       5.0000,   8.00000,    770.2612
    112.5000,       5.0000,   8.00000,    720.5227
    117.5000,       5.0000,   8.00000,    691.3223
    122.5000,       5.0000,   8.00000,    732.6936
    127.5000,       5.0000,   8.00000,    672.7191
    132.5000,       5.0000,   8.00000,    689.0682
    137.5000,       5.0000,   8.00000,    902.9162
    142.5000,       5.0000,   8.00000,    668.9137
    147.5000,       5.0000,   8.00000,    687.9139
    152.5000,       5.0000,   8.00000,    457.4207
    157.5000,       5.0000,   8.00000,    525.1144
    162.5000,       5.0000,   8.00000,    626.7369
    167.5000,       5.0000,   8.00000,    632.6389
    172.5000,       5.0000,   8.00000,    716.7188
    177.5000,       5.0000,   8.00000,    781.9670
    182.5000,       5.0000,   8.00000,    703.1202
    187.5000,       5.0000,   8.00000,    660.4550
    192.5000,       5.0000,   8.00000,    703.1198
    197.5000,       5.0000,   8.00000,    550.0056
    202.5000,       5.0000,   8.00000,    606.6061
    207.5000,       5.0000,   8.00000,    666.8571
    212.5000,       5.0000,   8.00000,    519.7037
    217.5000,       5.0000,   8.00000,    510.3775
    222.5000,       5.0000,   8.00000,    427.8918
    227.5000,       5.0000,   8.00000,    554.5745
    232.5000,       5.0000,   8.00000,    587.6522
    237.5000,       5.0000,   8.00000,    698.5432
    242.5000,       5.0000,   8.00000,    530.6274
    247.5000,       5.0000,   8.00000,    325.8878
    252.5000,       5.0000,   8.00000,    461.6947
    257.5000,       5.0000,   8.00000,    481.5140
    262.5000,       5.0000,   8.00000,    464.3042
    267.5000,       5.0000,   8.00000,    345.5417
    272.5000,       5.0000,   8.00000,    388.0061
     52.5000,      35.0000,   1.00000,    742.2232
     57.5000,      35.0000,   1.00000,    721.4529
     62.5000,      35.0000,   1.00000,    707.5547
     67.5000,      35.0000,   1.00000,    693.4004
     72.5000,      35.0000,   1.00000,    678.5024
     77.5000,      35.0000,   1.00000,    678.1909
     82.5000,      35.0000,   1.00000,    695.5026
     87.5000,      35.0000,   1.00000,    678.2018
     92.5000,      35.0000,   1.00000,    721.3210
     97.5000,      35.0000,   1.00000,    737.3527
    102.5000,      35.0000,   1.00000,    764.5518
    107.5000,      35.0000,   1.00000,    784.1576
    112.5000,      35.0000,   1.00000,    770.7787
    117.5000,      35.0000,   1.00000,    745.9852
    122.5000,      35.0000,   1.00000,    769.4129
    127.5000,      35.0000,   1.00000,    725.4962
    132.5000,      35.0000,   1.00000,    713.4352
    137.5000,      35.0000,   1.00000,    670.6945
    142.5000,      35.0000,   1.00000,    631.9221
    147.5000,      35.0000,   1.00000,    640.3424
    152.5000,      35.0000,   1.00000,    641.2706
    157.5000,      35.0000,   1.00000,    598.2234
    162.5000,      35.0000,   1.00000,    618.9970
    167.5000,      35.0000,   1.00000,    605.4092
    172.5000,      35.0000,   1.00000,    641.3642
    177.5000,      35.0000,   1.00000,    669.0034
    182.5000,      35.0000,   1.00000,    657.7832
    187.5000,      35.0000,   1.00000,    652.9299
    192.5000,      35.0000,   1.00000,    672.6523
    197.5000,      35.0000,   1.00000,    645.7584
    202.5000,      35.0000,   1.00000,    628.6337
    207.5000,      35.0000,   1.00000,    578.9143
    212.5000,      35.0000,   1.00000,    549.7972
    217.5000,      35.0000,   1.00000,    572.3126
    222.5000,      35.0000,   1.00000,    595.3827
    227.5000,      35.0000,   1.00000,    578.4274
    232.5000,      35.0000,   1.00000,    547.0172
    237.5000,      35.0000,   1.00000,    526.7576
    242.5000,      35.0000,   1.00000,    526.1926
    247.5000,      35.0000,   1.00000,    520.3652
    252.5000,      35.0000,   1.00000,    473.0135
    257.5000,      35.0000,   1.00000,    420.2761
    262.5000,      35.0000,   1.00000,    395.8559
     52.5000,       5.0000,  10.00000,    754.7753
     57.5000,       5.0000,  10.00000,    758.4739
     62.5000,       5.0000,  10.00000,    662.8173
     67.5000,       5.0000,  10.00000,    675.9177
     72.5000,       5.0000,  10.00000,    689.2552
     77.5000,       5.0000,  10.00000,    739.7485
     82.5000,       5.0000,  10.00000,    679.9644
     87.5000,       5.0000,  10.00000,    638.1761
     92.5000,       5.0000,  10.00000,    696.3592
     97.5000,       5.0000,  10.00000,    721.8325
    102.5000,       5.0000,  10.00000,    681.4707
    107.5000,       5.0000,  10.00000,    769.4344
    112.5000,       5.0000,  10.00000,    727.6078
    117.5000,       5.0000,  10.00000,    692.0277
    122.5000,       5.0000,  10.00000,    723.3649
    127.5000,       5.0000,  10.00000,    653.1636
    132.5000,       5.0000,  10.00000,    678.7446
    137.5000,       5.0000,  10.00000,    901.3223
    142.5000,       5.0000,  10.00000,    654.3102
    147.5000,       5.0000,  10.00000,    680.7427
    152.5000,       5.0000,  10.00000,    451.8458
    157.5000,       5.0000,  10.00000,    497.1373
    162.5000,       5.0000,  10.00000,    596.2498
    167.5000,       5.0000,  10.00000,    610.5458
    172.5000,       5.0000,  10.00000,    706.2399
    177.5000,       5.0000,  10.00000,    776.7756
    182.5000,       5.0000,  10.00000,    660.4357
    187.5000,       5.0000,  10.00000,    625.4631
    192.5000,       5.0000,  10.00000,    699.2927
    197.5000,       5.0000,  10.00000,    595.8875
    202.5000,       5.0000,  10.00000,    680.9388
    207.5000,       5.0000,  10.00000,    699.3902
    212.5000,       5.0000,  10.00000,    520.1252
    217.5000,       5.0000,  10.00000,    495.3807
    222.5000,       5.0000,  10.00000,    402.4516
    227.5000,       5.0000,  10.00000,    524.3851
    232.5000,       5.0000,  10.00000,    565.9625
    237.5000,       5.0000,  10.00000,    661.2881
    242.5000,       5.0000,  10.00000,    504.7435
    247.5000,       5.0000,  10.00000,    319.5419
    252.5000,       5.0000,  10.00000,    449.6471
    257.5000,       5.0000,  10.00000,    456.8972
    262.5000,       5.0000,  10.00000,    445.5275
     67.5000,      45.0000,   1.00000,    690.6060
     72.5000,      45.0000,   1.00000,    665.9594
     77.5000,      45.0000,   1.00000,    661.4819
     82.5000,      45.0000,   1.00000,    638.9966
     87.5000,      45.0000,   1.00000,    655.2543
     92.5000,      45.0000,   1.00000,    664.9998
     97.5000,      45.0000,   1.00000,    663.0894
    102.5000,      45.0000,   1.00000,    660.1533
    107.5000,      45.0000,   1.00000,    668.4667
    112.5000,      45.0000,   1.00000,    676.7093
    117.5000,      45.0000,   1.00000,    705.6779
    122.5000,      45.0000,   1.00000,    694.2978
    127.5000,      45.0000,   1.00000,    687.9370
    132.5000,      45.0000,   1.00000,    643.8673
    137.5000,      45.0000,   1.00000,    612.1152
    142.5000,      45.0000,   1.00000,    594.5526
    147.5000,      45.0000,   1.00000,    590.6465
    152.5000,      45.0000,   1.00000,    600.6228
    157.5000,      45.0000,   1.00000,    625.2684
    162.5000,      45.0000,   1.00000,    597.7141
    167.5000,      45.0000,   1.00000,    597.2686
    172.5000,      45.0000,   1.00000,    587.4274
    177.5000,      45.0000,   1.00000,    612.7318
    182.5000,      45.0000,   1.00000,    653.4405
    187.5000,      45.0000,   1.00000,    674.4992
    192.5000,      45.0000,   1.00000,    676.7875
    197.5000,      45.0000,   1.00000,    658.0518
    202.5000,      45.0000,   1.00000,    626.9174
    207.5000,      45.0000,   1.00000,    641.8960
    212.5000,      45.0000,   1.00000,    643.1711
    217.5000,      45.0000,   1.00000,    645.7095
    222.5000,      45.0000,   1.00000,    619.1875
    227.5000,      45.0000,   1.00000,    556.6239
    232.5000,      45.0000,   1.00000,    523.7101
    237.5000,      45.0000,   1.00000,    504.7115
    242.5000,      45.0000,   1.00000,    485.6150
    247.5000,      45.0000,   1.00000,    476.7497
     67.5000,      15.0000,   4.00000,    675.4230
     72.5000,      15.0000,   4.00000,    683.8362
     77.5000,      15.0000,   4.00000,    680.1145
     82.5000,      15.0000,   4.00000,    655.3676
     87.5000,      15.0000,   4.00000,    642.7351
     92.5000,      15.0000,   4.00000,    651.1680
     97.5000,      15.0000,   4.00000,    639.3363
    102.5000,      15.0000,   4.00000,    640.0698
    107.5000,      15.0000,   4.00000,    636.2665
    112.5000,      15.0000,   4.00000,    642.8978
    117.5000,      15.0000,   4.00000,    641.5472
    122.5000,      15.0000,   4.00000,    632.0436
    127.5000,      15.0000,   4.00000,    634.2781
    132.5000,      15.0000,   4.00000,    698.0671
    137.5000,      15.0000,   4.00000,    694.4375
    142.5000,      15.0000,   4.00000,    684.8849
    147.5000,      15.0000,   4.00000,    553.0757
    152.5000,      15.0000,   4.00000,    510.1087
    157.5000,      15.0000,   4.00000,    496.0143
    162.5000,      15.0000,   4.00000,    555.9972
    167.5000,      15.0000,   4.00000,    629.3005
    172.5000,      15.0000,   4.00000,    682.7560
    177.5000,      15.0000,   4.00000,    711.7103
    182.5000,      15.0000,   4.00000,    712.3506
    187.5000,      15.0000,   4.00000,    692.4446
    192.5000,      15.0000,   4.00000,    674.2169
    197.5000,      15.0000,   4.00000,    684.5891
    202.5000,      15.0000,   4.00000,    694.2177
    207.5000,      15.0000,   4.00000,    704.4026
    212.5000,      15.0000,   4.00000,    645.3878
    217.5000,      15.0000,   4.00000,    527.9105
    222.5000,      15.0000,   4.00000,    495.3463
    227.5000,      15.0000,   4.00000,    489.3485
    232.5000,      15.0000,   4.00000,    570.3478
    237.5000,      15.0000,   4.00000,    553.1714
    242.5000,      15.0000,   4.00000,    466.1076
    247.5000,      15.0000,   4.00000,    405.5091
     82.5000,      55.0000,   1.00000,    675.8763
     87.5000,      55.0000,   1.00000,    665.3176
     92.5000,      55.0000,   1.00000,    653.5599
     97.5000,      55.0000,   1.00000,    635.5143
    102.5000,      55.0000,   1.00000,    614.9556
    107.5000,      55.0000,   1.00000,    594.8439
    112.5000,      55.0000,   1.00000,    596.9894
    117.5000,      55.0000,   1.00000,    586.5853
    122.5000,      55.0000,   1.00000,    582.1294
    127.5000,      55.0000,   1.00000,    552.2183
    132.5000,      55.0000,   1.00000,    546.4982
    137.5000,      55.0000,   1.00000,    542.4047
    142.5000,      55.0000,   1.00000,    553.9053
    147.5000,      55.0000,   1.00000,    564.9877
    152.5000,      55.0000,   1.00000,    581.7471
    157.5000,      55.0000,   1.00000,    589.9164
    162.5000,      55.0000,   1.00000,    605.2003
    167.5000,      55.0000,   1.00000,    605.7394
    172.5000,      55.0000,   1.00000,    610.3577
    177.5000,      55.0000,   1.00000,    619.9894
    182.5000,      55.0000,   1.00000,    658.9897
    187.5000,      55.0000,   1.00000,    677.5483
    192.5000,      55.0000,   1.00000,    685.3847
    197.5000,      55.0000,   1.00000,    679.3194
    202.5000,      55.0000,   1.00000,    670.4180
    207.5000,      55.0000,   1.00000,    656.5554
    212.5000,      55.0000,   1.00000,    659.6152
    217.5000,      55.0000,   1.00000,    655.0300
    222.5000,      55.0000,   1.00000,    621.8996
    227.5000,      55.0000,   1.00000,    596.5788
    232.5000,      55.0000,   1.00000,    563.3011
     82.5000,      15.0000,   5.00000,    679.4508
     87.5000,      15.0000,   5.00000,    653.1924
     92.5000,      15.0000,   5.00000,    640.9956
     97.5000,      15.0000,   5.00000,    607.4952
    102.5000,      15.0000,   5.00000,    592.1283
    107.5000,      15.0000,   5.00000,    567.1406
    112.5000,      15.0000,   5.00000,    551.6595
    117.5000,      15.0000,   5.00000,    542.1000
    122.5000,      15.0000,   5.00000,    531.7681
    127.5000,      15.0000,   5.00000,    532.8002
    132.5000,      15.0000,   5.00000,    595.5905
    137.5000,      15.0000,   5.00000,    609.8465
    142.5000,      15.0000,   5.00000,    637.2812
    147.5000,      15.0000,   5.00000,    520.2295
    152.5000,      15.0000,   5.00000,    489.7005
    157.5000,      15.0000,   5.00000,    477.9278
    162.5000,      15.0000,   5.00000,    549.5976
    167.5000,      15.0000,   5.00000,    638.9352
    172.5000,      15.0000,   5.00000,    713.6646
    177.5000,      15.0000,   5.00000,    749.5684
    182.5000,      15.0000,   5.00000,    745.3544
    187.5000,      15.0000,   5.00000,    728.4993
    192.5000,      15.0000,   5.00000,    712.0683
    197.5000,      15.0000,   5.00000,    728.5695
    202.5000,      15.0000,   5.00000,    731.5252
    207.5000,      15.0000,   5.00000,    716.8011
    212.5000,      15.0000,   5.00000,    648.6580
    217.5000,      15.0000,   5.00000,    530.3884
    222.5000,      15.0000,   5.00000,    517.6694
    227.5000,      15.0000,   5.00000,    505.1946
    232.5000,      15.0000,   5.00000,    567.6072
     97.5000,      65.0000,   1.00000,    596.1022
    102.5000,      65.0000,   1.00000,    583.7692
    107.5000,      65.0000,   1.00000,    579.7055
    112.5000,      65.0000,   1.00000,    541.5908
    117.5000,      65.0000,   1.00000,    522.7017
    122.5000,      65.0000,   1.00000,    494.4727
    127.5000,      65.0000,   1.00000,    481.3719
    132.5000,      65.0000,   1.00000,    473.9276
    137.5000,      65.0000,   1.00000,    486.4933
    142.5000,      65.0000,   1.00000,    501.8012
    147.5000,      65.0000,   1.00000,    530.9118
    152.5000,      65.0000,   1.00000,    563.2029
    157.5000,      65.0000,   1.00000,    584.9349
    162.5000,      65.0000,   1.00000,    607.5187
    167.5000,      65.0000,   1.00000,    620.2523
    172.5000,      65.0000,   1.00000,    623.7799
    177.5000,      65.0000,   1.00000,    648.1660
    182.5000,      65.0000,   1.00000,    649.0322
    187.5000,      65.0000,   1.00000,    665.6116
    192.5000,      65.0000,   1.00000,    671.0784
    197.5000,      65.0000,   1.00000,    676.3320
    202.5000,      65.0000,   1.00000,    684.5604
    207.5000,      65.0000,   1.00000,    689.5881
    212.5000,      65.0000,   1.00000,    660.4276
    217.5000,      65.0000,   1.00000,    625.1017
     97.5000,      15.0000,   6.00000,    568.2473
    102.5000,      15.0000,   6.00000,    555.1080
    107.5000,      15.0000,   6.00000,    523.3181
    112.5000,      15.0000,   6.00000,    499.0992
    117.5000,      15.0000,   6.00000,    483.6132
    122.5000,      15.0000,   6.00000,    470.2573
    127.5000,      15.0000,   6.00000,    479.5067
    132.5000,      15.0000,   6.00000,    532.6703
    137.5000,      15.0000,   6.00000,    552.7852
    142.5000,      15.0000,   6.00000,    576.7535
    147.5000,      15.0000,   6.00000,    486.5813
    152.5000,      15.0000,   6.00000,    476.6342
    157.5000,      15.0000,   6.00000,    482.1704
    162.5000,      15.0000,   6.00000,    555.6805
    167.5000,      15.0000,   6.00000,    642.4817
    172.5000,      15.0000,   6.00000,    729.3348
    177.5000,      15.0000,   6.00000,    775.1105
    182.5000,      15.0000,   6.00000,    772.5078
    187.5000,      15.0000,   6.00000,    751.7203
    192.5000,      15.0000,   6.00000,    728.6234
    197.5000,      15.0000,   6.00000,    742.5795
    202.5000,      15.0000,   6.00000,    747.0374
    207.5000,      15.0000,   6.00000,    727.8685
    212.5000,      15.0000,   6.00000,    653.6619
    217.5000,      15.0000,   6.00000,    524.5902
    105.0000,      30.0000,   3.00000,    512.5732
    110.0000,      30.0000,   3.00000,    497.4452
    115.0000,      30.0000,   3.00000,    478.7880
    120.0000,      30.0000,   3.00000,    481.2524
    125.0000,      30.0000,   3.00000,    502.5256
    130.0000,      30.0000,   3.00000,    502.3407
    135.0000,      30.0000,   3.00000,    507.5464
    140.0000,      30.0000,   3.00000,    487.4866
    145.0000,      30.0000,   3.00000,    500.9916
    150.0000,      30.0000,   3.00000,    525.0334
    155.0000,      30.0000,   3.00000,    516.9736
    160.0000,      30.0000,   3.00000,    551.9121
    165.0000,      30.0000,   3.00000,    599.7252
    170.0000,      30.0000,   3.00000,    659.0151
    175.0000,      30.0000,   3.00000,    705.4202
    180.0000,      30.0000,   3.00000,    741.1388
    185.0000,      30.0000,   3.00000,    754.1603
    190.0000,      30.0000,   3.00000,    756.9314
    195.0000,      30.0000,   3.00000,    750.8712
    200.0000,      30.0000,   3.00000,    727.1178
    205.0000,      30.0000,   3.00000,    697.2675
    210.0000,      30.0000,   3.00000,    634.4562
    112.5000,      25.0000,   4.00000,    482.6799
    117.5000,      25.0000,   4.00000,    478.0018
    122.5000,      25.0000,   4.00000,    472.1251
    127.5000,      25.0000,   4.00000,    505.6310
    132.5000,      25.0000,   4.00000,    514.0832
    137.5000,      25.0000,   4.00000,    532.2760
    142.5000,      25.0000,   4.00000,    516.2607
    147.5000,      25.0000,   4.00000,    507.9950
    152.5000,      25.0000,   4.00000,    490.3022
    157.5000,      25.0000,   4.00000,    516.4666
    162.5000,      25.0000,   4.00000,    551.8927
    167.5000,      25.0000,   4.00000,    644.0901
    172.5000,      25.0000,   4.00000,    703.3077
    177.5000,      25.0000,   4.00000,    729.3934
    182.5000,      25.0000,   4.00000,    762.0989
    187.5000,      25.0000,   4.00000,    755.3823
    192.5000,      25.0000,   4.00000,    740.7116
    197.5000,      25.0000,   4.00000,    747.0729
    202.5000,      25.0000,   4.00000,    719.2347
   4.66
ITERATION 3
MODEL RESISTIVITY
LAYER 1
61,     2.5000
     10.0000,     1841.6
     15.0000,     1822.9
     20.0000,     1807.9
     25.0000,     2030.5
     30.0000,     2420.4
     35.0000,     2813.8
     40.0000,     3876.7
     45.0000,     3705.5
     50.0000,     2942.7
     55.0000,     2490.0
     60.0000,     2249.2
     65.0000,     1770.7
     70.0000,     1747.9
     75.0000,     1847.8
     80.0000,     2163.8
     85.0000,     2090.7
     90.0000,     2184.4
     95.0000,     2472.7
    100.0000,     2187.7
    105.0000,     1654.8
    110.0000,     1760.3
    115.0000,     1533.5
    120.0000,     1291.1
    125.0000,     1138.5
    130.0000,     966.43
    135.0000,     1040.4
    140.0000,     1461.3
    145.0000,     849.82
    150.0000,     791.88
    155.0000,     530.17
    160.0000,     704.03
    165.0000,     1085.6
    170.0000,     1421.6
    175.0000,     2037.1
    180.0000,     2345.5
    185.0000,     1985.6
    190.0000,     2135.7
    195.0000,     2754.9
    200.0000,     2390.7
    205.0000,     2609.0
    210.0000,     2734.5
    215.0000,     2220.2
    220.0000,     2178.6
    225.0000,     1718.4
    230.0000,     2554.3
    235.0000,     2770.6
    240.0000,     2617.9
    245.0000,     1476.6
    250.0000,     704.57
    255.0000,     918.43
    260.0000,     882.75
    265.0000,     795.11
    270.0000,     528.74
    275.0000,     537.54
    280.0000,     581.34
    285.0000,     843.20
    290.0000,     1189.0
    295.0000,     1395.9
    300.0000,     1205.8
    305.0000,     2211.4
             3318.0
LAYER 2
61,     5.2500
     10.0000,     1359.6
     15.0000,     1476.5
     20.0000,     1430.8
     25.0000,     1587.2
     30.0000,     1806.0
     35.0000,     2065.1
     40.0000,     3039.1
     45.0000,     3203.6
     50.0000,     2924.4
     55.0000,     2518.6
     60.0000,     2235.7
     65.0000,     1833.8
     70.0000,     1741.0
     75.0000,     1728.8
     80.0000,     1723.4
     85.0000,     1661.7
     90.0000,     1617.7
     95.0000,     1731.5
    100.0000,     1817.1
    105.0000,     1642.1
    110.0000,     1621.1
    115.0000,     1370.7
    120.0000,     1060.4
    125.0000,     985.95
    130.0000,     832.11
    135.0000,     892.73
    140.0000,     1114.1
    145.0000,     903.40
    150.0000,     737.67
    155.0000,     555.78
    160.0000,     668.23
    165.0000,     1001.5
    170.0000,     1291.7
    175.0000,     1664.7
    180.0000,     1999.4
    185.0000,     1881.8
    190.0000,     1917.7
    195.0000,     2027.1
    200.0000,     1861.0
    205.0000,     2154.3
    210.0000,     2361.3
    215.0000,     1735.5
    220.0000,     1805.2
    225.0000,     1860.1
    230.0000,     2171.2
    235.0000,     2223.3
    240.0000,     2621.1
    245.0000,     1807.9
    250.0000,     1012.6
    255.0000,     1045.2
    260.0000,     902.80
    265.0000,     709.13
    270.0000,     438.04
    275.0000,     444.99
    280.0000,     476.85
    285.0000,     647.81
    290.0000,     929.71
    295.0000,     1149.3
    300.0000,     1167.7
    305.0000,     1892.2
             2064.3
LAYER 3
59,     8.2750
     15.0000,     843.29
     20.0000,     858.67
     25.0000,     1003.2
     30.0000,     1080.4
     35.0000,     1171.9
     40.0000,     1723.4
     45.0000,     2108.0
     50.0000,     2283.4
     55.0000,     2121.9
     60.0000,     1896.6
     65.0000,     1639.7
     70.0000,     1507.5
     75.0000,     1393.4
     80.0000,     1268.6
     85.0000,     1237.4
     90.0000,     1068.2
     95.0000,     971.56
    100.0000,     1117.6
    105.0000,     1114.1
    110.0000,     991.73
    115.0000,     792.86
    120.0000,     641.96
    125.0000,     708.16
    130.0000,     702.12
    135.0000,     701.20
    140.0000,     769.90
    145.0000,     787.66
    150.0000,     664.78
    155.0000,     554.66
    160.0000,     600.99
    165.0000,     786.12
    170.0000,     910.35
    175.0000,     1001.3
    180.0000,     1245.1
    185.0000,     1362.8
    190.0000,     1344.8
    195.0000,     1189.9
    200.0000,     1133.3
    205.0000,     1495.6
    210.0000,     1710.2
    215.0000,     1142.1
    220.0000,     1244.4
    225.0000,     1505.9
    230.0000,     1437.7
    235.0000,     1399.9
    240.0000,     2219.8
    245.0000,     2353.1
    250.0000,     1628.3
    255.0000,     1339.8
    260.0000,     856.73
    265.0000,     566.89
    270.0000,     363.28
    275.0000,     413.16
    280.0000,     424.64
    285.0000,     451.91
    290.0000,     522.43
    295.0000,     640.19
    300.0000,     761.65
             1005.0
LAYER 4
57,    11.6025
     20.0000,     519.64
     25.0000,     757.91
     30.0000,     761.52
     35.0000,     752.50
     40.0000,     968.70
     45.0000,     1287.5
     50.0000,     1624.2
     55.0000,     1733.3
     60.0000,     1632.9
     65.0000,     1439.2
     70.0000,     1274.2
     75.0000,     1142.9
     80.0000,     1072.8
     85.0000,     1105.9
     90.0000,     851.94
     95.0000,     631.87
    100.0000,     685.13
    105.0000,     672.31
    110.0000,     579.60
    115.0000,     467.02
    120.0000,     423.35
    125.0000,     547.56
    130.0000,     637.95
    135.0000,     587.68
    140.0000,     570.40
    145.0000,     631.62
    150.0000,     592.27
    155.0000,     529.94
    160.0000,     530.13
    165.0000,     585.98
    170.0000,     577.15
    175.0000,     557.68
    180.0000,     718.56
    185.0000,     900.93
    190.0000,     904.92
    195.0000,     733.14
    200.0000,     714.18
    205.0000,     1087.3
    210.0000,     1301.4
    215.0000,     772.12
    220.0000,     767.78
    225.0000,     918.17
    230.0000,     802.35
    235.0000,     778.09
    240.0000,     1517.9
    245.0000,     2379.1
    250.0000,     1916.2
    255.0000,     1371.9
    260.0000,     656.43
    265.0000,     415.55
    270.0000,     351.66
    275.0000,     532.25
    280.0000,     528.99
    285.0000,     426.03
    290.0000,     340.21
    295.0000,     382.24
           443.7831
LAYER 5
53,    15.2628
     30.0000,     473.52
     35.0000,     483.93
     40.0000,     469.52
     45.0000,     566.30
     50.0000,     760.54
     55.0000,     1046.8
     60.0000,     1238.1
     65.0000,     1255.8
     70.0000,     1157.8
     75.0000,     1050.0
     80.0000,     1021.2
     85.0000,     1034.6
     90.0000,     811.17
     95.0000,     565.39
    100.0000,     475.33
    105.0000,     401.83
    110.0000,     370.91
    115.0000,     372.64
    120.0000,     427.22
    125.0000,     554.46
    130.0000,     626.59
    135.0000,     530.70
    140.0000,     453.31
    145.0000,     474.10
    150.0000,     507.22
    155.0000,     509.97
    160.0000,     482.43
    165.0000,     427.32
    170.0000,     349.58
    175.0000,     319.59
    180.0000,     411.33
    185.0000,     570.46
    190.0000,     601.23
    195.0000,     492.04
    200.0000,     479.27
    205.0000,     673.84
    210.0000,     757.04
    215.0000,     474.58
    220.0000,     357.21
    225.0000,     323.19
    230.0000,     262.01
    235.0000,     217.88
    240.0000,     245.88
    245.0000,     325.47
    250.0000,     299.58
    255.0000,     284.25
    260.0000,     240.28
    265.0000,     265.92
    270.0000,     423.24
    275.0000,     727.07
    280.0000,     690.33
    285.0000,     523.45
           255.4387
LAYER 6
49,    19.2890
     40.0000,     361.91
     45.0000,     450.00
     50.0000,     580.83
     55.0000,     867.95
     60.0000,     1148.2
     65.0000,     1307.1
     70.0000,     1286.5
     75.0000,     1183.0
     80.0000,     1103.7
     85.0000,     1048.3
     90.0000,     909.91
     95.0000,     757.80
    100.0000,     676.01
    105.0000,     621.33
    110.0000,     620.63
    115.0000,     655.09
    120.0000,     708.54
    125.0000,     750.49
    130.0000,     707.99
    135.0000,     581.47
    140.0000,     496.81
    145.0000,     498.72
    150.0000,     541.44
    155.0000,     572.02
    160.0000,     559.42
    165.0000,     501.31
    170.0000,     430.30
    175.0000,     411.21
    180.0000,     486.09
    185.0000,     598.62
    190.0000,     605.40
    195.0000,     515.67
    200.0000,     486.35
    205.0000,     567.93
    210.0000,     589.38
    215.0000,     433.73
    220.0000,     310.52
    225.0000,     238.31
    230.0000,     188.81
    235.0000,     157.85
    240.0000,     143.98
    245.0000,     153.58
    250.0000,     166.02
    255.0000,     185.46
    260.0000,     221.79
    265.0000,     307.91
    270.0000,     456.78
    275.0000,     587.63
           446.6227
LAYER 7
45,    23.7179
     50.0000,     436.47
     55.0000,     730.24
     60.0000,     979.13
     65.0000,     1210.4
     70.0000,     1283.1
     75.0000,     1225.2
     80.0000,     1137.8
     85.0000,     1067.2
     90.0000,     1001.3
     95.0000,     954.48
    100.0000,     942.76
    105.0000,     946.96
    110.0000,     970.69
    115.0000,     988.90
    120.0000,     970.57
    125.0000,     900.14
    130.0000,     782.45
    135.0000,     659.39
    140.0000,     591.18
    145.0000,     595.36
    150.0000,     645.48
    155.0000,     698.58
    160.0000,     716.77
    165.0000,     688.37
    170.0000,     641.82
    175.0000,     630.17
    180.0000,     674.35
    185.0000,     718.76
    190.0000,     682.62
    195.0000,     592.87
    200.0000,     543.20
    205.0000,     554.36
    210.0000,     538.70
    215.0000,     435.62
    220.0000,     319.37
    225.0000,     236.47
    230.0000,     190.58
    235.0000,     166.53
    240.0000,     154.90
    245.0000,     159.60
    250.0000,     184.85
    255.0000,     233.68
    260.0000,     309.77
    265.0000,     399.68
           404.4152
LAYER 8
41,    28.5897
     60.0000,     673.19
     65.0000,     963.94
     70.0000,     1083.7
     75.0000,     1086.0
     80.0000,     1051.1
     85.0000,     1010.0
     90.0000,     987.91
     95.0000,     990.53
    100.0000,     1016.6
    105.0000,     1047.0
    110.0000,     1064.5
    115.0000,     1048.3
    120.0000,     987.41
    125.0000,     893.41
    130.0000,     792.21
    135.0000,     714.52
    140.0000,     685.49
    145.0000,     712.36
    150.0000,     781.02
    155.0000,     861.33
    160.0000,     918.56
    165.0000,     933.26
    170.0000,     916.70
    175.0000,     899.53
    180.0000,     889.27
    185.0000,     854.62
    190.0000,     770.88
    195.0000,     669.24
    200.0000,     599.21
    205.0000,     567.17
    210.0000,     529.70
    215.0000,     452.75
    220.0000,     357.01
    225.0000,     277.75
    230.0000,     230.24
    235.0000,     206.61
    240.0000,     201.97
    245.0000,     221.75
    250.0000,     264.42
    255.0000,     349.05
           456.2712
LAYER 9
35,    33.9487
     75.0000,     842.37
     80.0000,     871.20
     85.0000,     870.55
     90.0000,     867.05
     95.0000,     864.17
    100.0000,     875.16
    105.0000,     886.87
    110.0000,     887.37
    115.0000,     867.68
    120.0000,     828.27
    125.0000,     780.73
    130.0000,     741.34
    135.0000,     726.39
    140.0000,     748.41
    145.0000,     812.31
    150.0000,     911.21
    155.0000,     1024.2
    160.0000,     1120.9
    165.0000,     1175.3
    170.0000,     1179.9
    175.0000,     1144.4
    180.0000,     1075.4
    185.0000,     973.32
    190.0000,     849.22
    195.0000,     732.00
    200.0000,     646.40
    205.0000,     592.60
    210.0000,     547.51
    215.0000,     490.61
    220.0000,     420.93
    225.0000,     354.58
    230.0000,     314.66
    235.0000,     300.72
    240.0000,     322.67
           421.7950
LAYER 10
29,    39.8436
     90.0000,     715.01
     95.0000,     673.80
    100.0000,     661.22
    105.0000,     650.82
    110.0000,     645.93
    115.0000,     644.29
    120.0000,     643.74
    125.0000,     648.61
    130.0000,     665.97
    135.0000,     705.53
    140.0000,     775.56
    145.0000,     880.28
    150.0000,     1015.4
    155.0000,     1163.8
    160.0000,     1295.7
    165.0000,     1378.7
    170.0000,     1391.8
    175.0000,     1333.5
    180.0000,     1217.6
    185.0000,     1067.9
    190.0000,     914.20
    195.0000,     783.51
    200.0000,     688.51
    205.0000,     627.70
    210.0000,     584.20
    215.0000,     548.52
    220.0000,     510.31
    225.0000,     474.22
           450.3450
LAYER 11
25,    46.3279
    100.0000,     479.14
    105.0000,     446.56
    110.0000,     442.64
    115.0000,     466.45
    120.0000,     498.04
    125.0000,     540.29
    130.0000,     594.67
    135.0000,     672.53
    140.0000,     780.85
    145.0000,     924.27
    150.0000,     1099.3
    155.0000,     1288.2
    160.0000,     1456.8
    165.0000,     1564.1
    170.0000,     1578.7
    175.0000,     1496.1
    180.0000,     1339.2
    185.0000,     1149.0
    190.0000,     967.40
    195.0000,     824.20
    200.0000,     721.64
    205.0000,     664.94
    210.0000,     632.81
    215.0000,     616.05
           606.8479
LAYER 12
21, 
    110.0000,     280.44
    115.0000,     349.51
    120.0000,     409.19
    125.0000,     468.83
    130.0000,     537.72
    135.0000,     640.73
    140.0000,     778.14
    145.0000,     959.28
    150.0000,     1183.7
    155.0000,     1431.6
    160.0000,     1658.5
    165.0000,     1804.8
    170.0000,     1822.1
    175.0000,     1703.4
    180.0000,     1486.5
    185.0000,     1234.0
    190.0000,     1001.0
    195.0000,     846.07
    200.0000,     740.14
    205.0000,     680.93
           658.2150
CALCULATED APPARENT RESISTIVITY
      7.5000,       5.0000,   1.00000,   1386.3683
     12.5000,       5.0000,   1.00000,   1406.4932
     17.5000,       5.0000,   1.00000,   1467.0323
     22.5000,       5.0000,   1.00000,   1639.3749
     27.5000,       5.0000,   1.00000,   1910.0934
     32.5000,       5.0000,   1.00000,   2088.9502
     37.5000,       5.0000,   1.00000,   2572.5212
     42.5000,       5.0000,   1.00000,   2605.3457
     47.5000,       5.0000,   1.00000,   2542.2368
     52.5000,       5.0000,   1.00000,   2304.5715
     57.5000,       5.0000,   1.00000,   2171.8169
     62.5000,       5.0000,   1.00000,   1825.0363
     67.5000,       5.0000,   1.00000,   1790.6495
     72.5000,       5.0000,   1.00000,   1695.6572
     77.5000,       5.0000,   1.00000,   1792.6166
     82.5000,       5.0000,   1.00000,   1711.3420
     87.5000,       5.0000,   1.00000,   1735.9043
     92.5000,       5.0000,   1.00000,   1742.1500
     97.5000,       5.0000,   1.00000,   1696.4513
    102.5000,       5.0000,   1.00000,   1466.9104
    107.5000,       5.0000,   1.00000,   1464.6471
    112.5000,       5.0000,   1.00000,   1242.6620
    117.5000,       5.0000,   1.00000,   1095.9321
    122.5000,       5.0000,   1.00000,   1030.2721
    127.5000,       5.0000,   1.00000,    955.7772
    132.5000,       5.0000,   1.00000,    875.0176
    137.5000,       5.0000,   1.00000,   1046.5051
    142.5000,       5.0000,   1.00000,    724.5106
    147.5000,       5.0000,   1.00000,    855.3299
    152.5000,       5.0000,   1.00000,    626.9439
    157.5000,       5.0000,   1.00000,    791.3398
    162.5000,       5.0000,   1.00000,   1013.6559
    167.5000,       5.0000,   1.00000,   1211.3689
    172.5000,       5.0000,   1.00000,   1502.2245
    177.5000,       5.0000,   1.00000,   1781.5078
    182.5000,       5.0000,   1.00000,   1803.4817
    187.5000,       5.0000,   1.00000,   1877.4008
    192.5000,       5.0000,   1.00000,   2183.0195
    197.5000,       5.0000,   1.00000,   1990.7915
    202.5000,       5.0000,   1.00000,   2143.2957
    207.5000,       5.0000,   1.00000,   2144.3938
    212.5000,       5.0000,   1.00000,   1855.3895
    217.5000,       5.0000,   1.00000,   2042.5607
    222.5000,       5.0000,   1.00000,   1675.3905
    227.5000,       5.0000,   1.00000,   2109.9185
    232.5000,       5.0000,   1.00000,   1850.8877
    237.5000,       5.0000,   1.00000,   1833.2961
    242.5000,       5.0000,   1.00000,   1523.5259
    247.5000,       5.0000,   1.00000,    979.3008
    252.5000,       5.0000,   1.00000,   1058.5729
    257.5000,       5.0000,   1.00000,    781.2194
    262.5000,       5.0000,   1.00000,    718.7482
    267.5000,       5.0000,   1.00000,    537.9567
    272.5000,       5.0000,   1.00000,    557.6251
    277.5000,       5.0000,   1.00000,    564.0686
    282.5000,       5.0000,   1.00000,    707.5778
    287.5000,       5.0000,   1.00000,    821.8653
    292.5000,       5.0000,   1.00000,   1110.0361
    297.5000,       5.0000,   1.00000,   1124.8831
    302.5000,       5.0000,   1.00000,   1570.5261
    307.5000,       5.0000,   1.00000,   1759.8760
     12.5000,       5.0000,   2.00000,   1066.7150
     17.5000,       5.0000,   2.00000,   1097.5948
     22.5000,       5.0000,   2.00000,   1280.3340
     27.5000,       5.0000,   2.00000,   1366.0198
     32.5000,       5.0000,   2.00000,   1424.2533
     37.5000,       5.0000,   2.00000,   1884.8354
     42.5000,       5.0000,   2.00000,   1991.4298
     47.5000,       5.0000,   2.00000,   1808.4395
     52.5000,       5.0000,   2.00000,   1879.9165
     57.5000,       5.0000,   2.00000,   1965.3540
     62.5000,       5.0000,   2.00000,   1692.7499
     67.5000,       5.0000,   2.00000,   1597.8300
     72.5000,       5.0000,   2.00000,   1579.9590
     77.5000,       5.0000,   2.00000,   1586.6681
     82.5000,       5.0000,   2.00000,   1383.8601
     87.5000,       5.0000,   2.00000,   1312.9733
     92.5000,       5.0000,   2.00000,   1424.4716
     97.5000,       5.0000,   2.00000,   1296.4622
    102.5000,       5.0000,   2.00000,   1073.3446
    107.5000,       5.0000,   2.00000,   1151.3441
    112.5000,       5.0000,   2.00000,   1044.6837
    117.5000,       5.0000,   2.00000,    920.5576
    122.5000,       5.0000,   2.00000,    933.4427
    127.5000,       5.0000,   2.00000,    759.1733
    132.5000,       5.0000,   2.00000,    765.6497
    137.5000,       5.0000,   2.00000,    926.4482
    142.5000,       5.0000,   2.00000,    710.8693
    147.5000,       5.0000,   2.00000,    794.2578
    152.5000,       5.0000,   2.00000,    635.0494
    157.5000,       5.0000,   2.00000,    755.7485
    162.5000,       5.0000,   2.00000,    949.9155
    167.5000,       5.0000,   2.00000,    952.0886
    172.5000,       5.0000,   2.00000,   1196.8016
    177.5000,       5.0000,   2.00000,   1467.9746
    182.5000,       5.0000,   2.00000,   1288.1141
    187.5000,       5.0000,   2.00000,   1435.7115
    192.5000,       5.0000,   2.00000,   1777.6299
    197.5000,       5.0000,   2.00000,   1474.6735
    202.5000,       5.0000,   2.00000,   1593.0172
    207.5000,       5.0000,   2.00000,   1705.4380
    212.5000,       5.0000,   2.00000,   1533.2458
    217.5000,       5.0000,   2.00000,   1580.0677
    222.5000,       5.0000,   2.00000,   1326.4679
    227.5000,       5.0000,   2.00000,   1517.0919
    232.5000,       5.0000,   2.00000,   1474.1621
    237.5000,       5.0000,   2.00000,   1581.0946
    242.5000,       5.0000,   2.00000,   1231.5682
    247.5000,       5.0000,   2.00000,    796.9898
    252.5000,       5.0000,   2.00000,   1062.2255
    257.5000,       5.0000,   2.00000,    936.4861
    262.5000,       5.0000,   2.00000,    707.6533
    267.5000,       5.0000,   2.00000,    527.9707
    272.5000,       5.0000,   2.00000,    536.2438
    277.5000,       5.0000,   2.00000,    530.2674
    282.5000,       5.0000,   2.00000,    583.5076
    287.5000,       5.0000,   2.00000,    744.3931
    292.5000,       5.0000,   2.00000,    843.6711
    297.5000,       5.0000,   2.00000,    712.5336
    302.5000,       5.0000,   2.00000,    986.4655
     17.5000,       5.0000,   3.00000,    888.2872
     22.5000,       5.0000,   3.00000,    951.0652
     27.5000,       5.0000,   3.00000,    996.6482
     32.5000,       5.0000,   3.00000,   1075.9358
     37.5000,       5.0000,   3.00000,   1465.4471
     42.5000,       5.0000,   3.00000,   1536.0343
     47.5000,       5.0000,   3.00000,   1460.7454
     52.5000,       5.0000,   3.00000,   1423.9747
     57.5000,       5.0000,   3.00000,   1566.7682
     62.5000,       5.0000,   3.00000,   1417.3645
     67.5000,       5.0000,   3.00000,   1417.5353
     72.5000,       5.0000,   3.00000,   1406.5830
     77.5000,       5.0000,   3.00000,   1424.2502
     82.5000,       5.0000,   3.00000,   1200.7887
     87.5000,       5.0000,   3.00000,   1139.5807
     92.5000,       5.0000,   3.00000,   1141.8423
     97.5000,       5.0000,   3.00000,   1068.0093
    102.5000,       5.0000,   3.00000,    890.9568
    107.5000,       5.0000,   3.00000,    933.3607
    112.5000,       5.0000,   3.00000,    892.7614
    117.5000,       5.0000,   3.00000,    843.3932
    122.5000,       5.0000,   3.00000,    755.7795
    127.5000,       5.0000,   3.00000,    681.9948
    132.5000,       5.0000,   3.00000,    671.5073
    137.5000,       5.0000,   3.00000,    922.9575
    142.5000,       5.0000,   3.00000,    723.7766
    147.5000,       5.0000,   3.00000,    765.4925
    152.5000,       5.0000,   3.00000,    557.6356
    157.5000,       5.0000,   3.00000,    692.1439
    162.5000,       5.0000,   3.00000,    802.2922
    167.5000,       5.0000,   3.00000,    879.4657
    172.5000,       5.0000,   3.00000,   1037.1262
    177.5000,       5.0000,   3.00000,   1119.3851
    182.5000,       5.0000,   3.00000,   1035.8962
    187.5000,       5.0000,   3.00000,   1075.4399
    192.5000,       5.0000,   3.00000,   1253.3430
    197.5000,       5.0000,   3.00000,   1153.6157
    202.5000,       5.0000,   3.00000,   1234.2368
    207.5000,       5.0000,   3.00000,   1368.8904
    212.5000,       5.0000,   3.00000,   1177.9073
    217.5000,       5.0000,   3.00000,   1152.9557
    222.5000,       5.0000,   3.00000,    922.6558
    227.5000,       5.0000,   3.00000,   1161.8297
    232.5000,       5.0000,   3.00000,   1270.5471
    237.5000,       5.0000,   3.00000,   1325.9902
    242.5000,       5.0000,   3.00000,    881.6204
    247.5000,       5.0000,   3.00000,    557.6922
    252.5000,       5.0000,   3.00000,    850.2573
    257.5000,       5.0000,   3.00000,    933.6348
    262.5000,       5.0000,   3.00000,    799.8350
    267.5000,       5.0000,   3.00000,    503.2043
    272.5000,       5.0000,   3.00000,    502.4714
    277.5000,       5.0000,   3.00000,    478.3853
    282.5000,       5.0000,   3.00000,    581.6821
    287.5000,       5.0000,   3.00000,    637.8687
    292.5000,       5.0000,   3.00000,    641.0179
    297.5000,       5.0000,   3.00000,    502.6846
     22.5000,      15.0000,   1.00000,    824.9974
     27.5000,      15.0000,   1.00000,    890.7876
     32.5000,      15.0000,   1.00000,   1091.8530
     37.5000,      15.0000,   1.00000,   1222.0413
     42.5000,      15.0000,   1.00000,   1320.2520
     47.5000,      15.0000,   1.00000,   1304.1101
     52.5000,      15.0000,   1.00000,   1260.0387
     57.5000,      15.0000,   1.00000,   1175.1824
     62.5000,      15.0000,   1.00000,   1247.8387
     67.5000,      15.0000,   1.00000,   1272.2949
     72.5000,      15.0000,   1.00000,   1297.5774
     77.5000,      15.0000,   1.00000,   1247.0436
     82.5000,      15.0000,   1.00000,   1216.1925
     87.5000,      15.0000,   1.00000,   1101.3290
     92.5000,      15.0000,   1.00000,   1032.7057
     97.5000,      15.0000,   1.00000,    963.5991
    102.5000,      15.0000,   1.00000,    922.2728
    107.5000,      15.0000,   1.00000,    863.1086
    112.5000,      15.0000,   1.00000,    859.5967
    117.5000,      15.0000,   1.00000,    780.7260
    122.5000,      15.0000,   1.00000,    723.9174
    127.5000,      15.0000,   1.00000,    665.4751
    132.5000,      15.0000,   1.00000,    758.3215
    137.5000,      15.0000,   1.00000,    785.8461
    142.5000,      15.0000,   1.00000,    821.5606
    147.5000,      15.0000,   1.00000,    681.3759
    152.5000,      15.0000,   1.00000,    648.1304
    157.5000,      15.0000,   1.00000,    627.5763
    162.5000,      15.0000,   1.00000,    760.4598
    167.5000,      15.0000,   1.00000,    895.9174
    172.5000,      15.0000,   1.00000,    976.4334
    177.5000,      15.0000,   1.00000,    970.0858
    182.5000,      15.0000,   1.00000,    955.8639
    187.5000,      15.0000,   1.00000,    940.6011
    192.5000,      15.0000,   1.00000,    941.5259
    197.5000,      15.0000,   1.00000,   1027.2633
    202.5000,      15.0000,   1.00000,   1124.9481
    207.5000,      15.0000,   1.00000,   1079.4829
    212.5000,      15.0000,   1.00000,   1041.6687
    217.5000,      15.0000,   1.00000,    892.5703
    222.5000,      15.0000,   1.00000,    881.2133
    227.5000,      15.0000,   1.00000,   1016.9699
    232.5000,      15.0000,   1.00000,   1155.7720
    237.5000,      15.0000,   1.00000,    963.7831
    242.5000,      15.0000,   1.00000,    750.5648
    247.5000,      15.0000,   1.00000,    608.8627
    252.5000,      15.0000,   1.00000,    609.9512
    257.5000,      15.0000,   1.00000,    778.4296
    262.5000,      15.0000,   1.00000,    786.3926
    267.5000,      15.0000,   1.00000,    645.1360
    272.5000,      15.0000,   1.00000,    477.8919
    277.5000,      15.0000,   1.00000,    520.1599
    282.5000,      15.0000,   1.00000,    563.6934
    287.5000,      15.0000,   1.00000,    590.3436
    292.5000,      15.0000,   1.00000,    533.7069
     22.5000,       5.0000,   4.00000,    754.0581
     27.5000,       5.0000,   4.00000,    800.6224
     32.5000,       5.0000,   4.00000,    876.2275
     37.5000,       5.0000,   4.00000,   1193.0504
     42.5000,       5.0000,   4.00000,   1306.2559
     47.5000,       5.0000,   4.00000,   1246.7854
     52.5000,       5.0000,   4.00000,   1191.4615
     57.5000,       5.0000,   4.00000,   1185.9331
     62.5000,       5.0000,   4.00000,   1124.6097
     67.5000,       5.0000,   4.00000,   1206.8788
     72.5000,       5.0000,   4.00000,   1227.1033
     77.5000,       5.0000,   4.00000,   1259.4579
     82.5000,       5.0000,   4.00000,   1132.2145
     87.5000,       5.0000,   4.00000,   1022.8950
     92.5000,       5.0000,   4.00000,   1009.0697
     97.5000,       5.0000,   4.00000,    947.7913
    102.5000,       5.0000,   4.00000,    817.9676
    107.5000,       5.0000,   4.00000,    872.5648
    112.5000,       5.0000,   4.00000,    808.7732
    117.5000,       5.0000,   4.00000,    711.7870
    122.5000,       5.0000,   4.00000,    715.0620
    127.5000,       5.0000,   4.00000,    616.0423
    132.5000,       5.0000,   4.00000,    675.9968
    137.5000,       5.0000,   4.00000,    937.3345
    142.5000,       5.0000,   4.00000,    708.5401
    147.5000,       5.0000,   4.00000,    753.3440
    152.5000,       5.0000,   4.00000,    510.3841
    157.5000,       5.0000,   4.00000,    575.5448
    162.5000,       5.0000,   4.00000,    751.7008
    167.5000,       5.0000,   4.00000,    804.4885
    172.5000,       5.0000,   4.00000,    927.2758
    177.5000,       5.0000,   4.00000,   1001.0216
    182.5000,       5.0000,   4.00000,    860.3262
    187.5000,       5.0000,   4.00000,    831.4680
    192.5000,       5.0000,   4.00000,    955.7724
    197.5000,       5.0000,   4.00000,    861.7501
    202.5000,       5.0000,   4.00000,   1057.7467
    207.5000,       5.0000,   4.00000,   1089.5067
    212.5000,       5.0000,   4.00000,    875.2166
    217.5000,       5.0000,   4.00000,    851.0941
    222.5000,       5.0000,   4.00000,    678.6388
    227.5000,       5.0000,   4.00000,    972.6758
    232.5000,       5.0000,   4.00000,   1027.2479
    237.5000,       5.0000,   4.00000,   1016.7245
    242.5000,       5.0000,   4.00000,    704.0280
    247.5000,       5.0000,   4.00000,    429.0475
    252.5000,       5.0000,   4.00000,    659.0967
    257.5000,       5.0000,   4.00000,    750.2079
    262.5000,       5.0000,   4.00000,    760.1389
    267.5000,       5.0000,   4.00000,    516.2592
    272.5000,       5.0000,   4.00000,    465.2450
    277.5000,       5.0000,   4.00000,    472.5682
    282.5000,       5.0000,   4.00000,    534.5641
    287.5000,       5.0000,   4.00000,    563.5849
    292.5000,       5.0000,   4.00000,    548.7803
     30.0000,      20.0000,   1.00000,    840.0170
     35.0000,      20.0000,   1.00000,    978.1082
     40.0000,      20.0000,   1.00000,   1058.2004
     45.0000,      20.0000,   1.00000,   1098.4601
     50.0000,      20.0000,   1.00000,   1045.7260
     55.0000,      20.0000,   1.00000,    963.2970
     60.0000,      20.0000,   1.00000,    923.1253
     65.0000,      20.0000,   1.00000,    907.9608
     70.0000,      20.0000,   1.00000,    965.0557
     75.0000,      20.0000,   1.00000,   1044.0741
     80.0000,      20.0000,   1.00000,   1052.5231
     85.0000,      20.0000,   1.00000,   1043.3805
     90.0000,      20.0000,   1.00000,    999.1268
     95.0000,      20.0000,   1.00000,    922.0260
    100.0000,      20.0000,   1.00000,    899.7264
    105.0000,      20.0000,   1.00000,    857.1716
    110.0000,      20.0000,   1.00000,    774.0671
    115.0000,      20.0000,   1.00000,    751.5057
    120.0000,      20.0000,   1.00000,    677.4703
    125.0000,      20.0000,   1.00000,    683.3239
    130.0000,      20.0000,   1.00000,    768.1286
    135.0000,      20.0000,   1.00000,    747.9836
    140.0000,      20.0000,   1.00000,    775.6575
    145.0000,      20.0000,   1.00000,    719.8070
    150.0000,      20.0000,   1.00000,    612.2806
    155.0000,      20.0000,   1.00000,    625.9331
    160.0000,      20.0000,   1.00000,    623.6666
    165.0000,      20.0000,   1.00000,    707.6788
    170.0000,      20.0000,   1.00000,    859.2003
    175.0000,      20.0000,   1.00000,    862.9591
    180.0000,      20.0000,   1.00000,    834.2612
    185.0000,      20.0000,   1.00000,    800.7186
    190.0000,      20.0000,   1.00000,    731.1163
    195.0000,      20.0000,   1.00000,    789.1957
    200.0000,      20.0000,   1.00000,    810.3633
    205.0000,      20.0000,   1.00000,    773.9105
    210.0000,      20.0000,   1.00000,    778.9297
    215.0000,      20.0000,   1.00000,    711.9130
    220.0000,      20.0000,   1.00000,    727.0930
    225.0000,      20.0000,   1.00000,    779.1346
    230.0000,      20.0000,   1.00000,    776.1440
    235.0000,      20.0000,   1.00000,    753.3958
    240.0000,      20.0000,   1.00000,    671.4472
    245.0000,      20.0000,   1.00000,    616.7225
    250.0000,      20.0000,   1.00000,    551.6011
    255.0000,      20.0000,   1.00000,    504.0165
    260.0000,      20.0000,   1.00000,    556.7697
    265.0000,      20.0000,   1.00000,    574.4299
    270.0000,      20.0000,   1.00000,    578.6729
    275.0000,      20.0000,   1.00000,    509.5500
    280.0000,      20.0000,   1.00000,    481.5350
    285.0000,      20.0000,   1.00000,    498.6916
     27.5000,       5.0000,   5.00000,    697.6155
     32.5000,       5.0000,   5.00000,    741.7757
     37.5000,       5.0000,   5.00000,   1054.9067
     42.5000,       5.0000,   5.00000,   1165.9564
     47.5000,       5.0000,   5.00000,   1101.7208
     52.5000,       5.0000,   5.00000,   1021.5316
     57.5000,       5.0000,   5.00000,   1017.1880
     62.5000,       5.0000,   5.00000,    895.6810
     67.5000,       5.0000,   5.00000,    967.5798
     72.5000,       5.0000,   5.00000,   1045.8923
     77.5000,       5.0000,   5.00000,   1142.9176
     82.5000,       5.0000,   5.00000,   1024.8369
     87.5000,       5.0000,   5.00000,    968.1476
     92.5000,       5.0000,   5.00000,    961.4385
     97.5000,       5.0000,   5.00000,    903.2357
    102.5000,       5.0000,   5.00000,    783.4786
    107.5000,       5.0000,   5.00000,    855.2141
    112.5000,       5.0000,   5.00000,    737.9039
    117.5000,       5.0000,   5.00000,    669.5217
    122.5000,       5.0000,   5.00000,    670.9854
    127.5000,       5.0000,   5.00000,    639.5819
    132.5000,       5.0000,   5.00000,    683.8855
    137.5000,       5.0000,   5.00000,    937.0411
    142.5000,       5.0000,   5.00000,    702.2338
    147.5000,       5.0000,   5.00000,    719.2822
    152.5000,       5.0000,   5.00000,    477.6104
    157.5000,       5.0000,   5.00000,    546.0571
    162.5000,       5.0000,   5.00000,    677.3837
    167.5000,       5.0000,   5.00000,    739.4600
    172.5000,       5.0000,   5.00000,    867.5899
    177.5000,       5.0000,   5.00000,    950.7978
    182.5000,       5.0000,   5.00000,    747.1796
    187.5000,       5.0000,   5.00000,    713.8837
    192.5000,       5.0000,   5.00000,    799.0948
    197.5000,       5.0000,   5.00000,    724.4376
    202.5000,       5.0000,   5.00000,    831.0441
    207.5000,       5.0000,   5.00000,    905.2477
    212.5000,       5.0000,   5.00000,    690.5573
    217.5000,       5.0000,   5.00000,    660.4603
    222.5000,       5.0000,   5.00000,    598.5469
    227.5000,       5.0000,   5.00000,    769.6786
    232.5000,       5.0000,   5.00000,    791.5129
    237.5000,       5.0000,   5.00000,    830.8849
    242.5000,       5.0000,   5.00000,    617.8958
    247.5000,       5.0000,   5.00000,    392.5601
    252.5000,       5.0000,   5.00000,    549.0604
    257.5000,       5.0000,   5.00000,    596.1287
    262.5000,       5.0000,   5.00000,    605.8209
    267.5000,       5.0000,   5.00000,    474.5335
    272.5000,       5.0000,   5.00000,    493.4756
    277.5000,       5.0000,   5.00000,    446.9677
    282.5000,       5.0000,   5.00000,    489.5535
    287.5000,       5.0000,   5.00000,    520.1638
     32.5000,       5.0000,   6.00000,    678.3975
     37.5000,       5.0000,   6.00000,    959.4343
     42.5000,       5.0000,   6.00000,   1059.1373
     47.5000,       5.0000,   6.00000,    984.5781
     52.5000,       5.0000,   6.00000,    923.0065
     57.5000,       5.0000,   6.00000,    916.5117
     62.5000,       5.0000,   6.00000,    783.4282
     67.5000,       5.0000,   6.00000,    791.4058
     72.5000,       5.0000,   6.00000,    883.5081
     77.5000,       5.0000,   6.00000,   1000.0635
     82.5000,       5.0000,   6.00000,    938.1775
     87.5000,       5.0000,   6.00000,    910.3225
     92.5000,       5.0000,   6.00000,    939.6216
     97.5000,       5.0000,   6.00000,    893.9977
    102.5000,       5.0000,   6.00000,    772.8457
    107.5000,       5.0000,   6.00000,    792.9791
    112.5000,       5.0000,   6.00000,    726.7416
    117.5000,       5.0000,   6.00000,    653.6102
    122.5000,       5.0000,   6.00000,    689.4020
    127.5000,       5.0000,   6.00000,    654.3702
    132.5000,       5.0000,   6.00000,    696.7759
    137.5000,       5.0000,   6.00000,    932.5816
    142.5000,       5.0000,   6.00000,    687.2690
    147.5000,       5.0000,   6.00000,    692.3010
    152.5000,       5.0000,   6.00000,    465.5408
    157.5000,       5.0000,   6.00000,    538.5625
    162.5000,       5.0000,   6.00000,    638.9834
    167.5000,       5.0000,   6.00000,    681.6198
    172.5000,       5.0000,   6.00000,    825.4461
    177.5000,       5.0000,   6.00000,    862.9897
    182.5000,       5.0000,   6.00000,    726.3445
    187.5000,       5.0000,   6.00000,    666.9474
    192.5000,       5.0000,   6.00000,    743.7252
    197.5000,       5.0000,   6.00000,    626.9273
    202.5000,       5.0000,   6.00000,    700.0305
    207.5000,       5.0000,   6.00000,    735.6900
    212.5000,       5.0000,   6.00000,    598.6528
    217.5000,       5.0000,   6.00000,    609.1306
    222.5000,       5.0000,   6.00000,    501.0262
    227.5000,       5.0000,   6.00000,    644.3258
    232.5000,       5.0000,   6.00000,    640.4763
    237.5000,       5.0000,   6.00000,    746.0106
    242.5000,       5.0000,   6.00000,    588.5203
    247.5000,       5.0000,   6.00000,    367.1765
    252.5000,       5.0000,   6.00000,    513.9145
    257.5000,       5.0000,   6.00000,    501.7879
    262.5000,       5.0000,   6.00000,    496.0105
    267.5000,       5.0000,   6.00000,    412.1254
    272.5000,       5.0000,   6.00000,    466.4799
    277.5000,       5.0000,   6.00000,    447.6295
    282.5000,       5.0000,   6.00000,    467.8323
     37.5000,      25.0000,   1.00000,    897.0594
     42.5000,      25.0000,   1.00000,    906.4352
     47.5000,      25.0000,   1.00000,    927.5006
     52.5000,      25.0000,   1.00000,    874.2750
     57.5000,      25.0000,   1.00000,    808.5510
     62.5000,      25.0000,   1.00000,    773.1907
     67.5000,      25.0000,   1.00000,    782.4102
     72.5000,      25.0000,   1.00000,    763.6835
     77.5000,      25.0000,   1.00000,    826.0348
     82.5000,      25.0000,   1.00000,    905.5493
     87.5000,      25.0000,   1.00000,    938.8839
     92.5000,      25.0000,   1.00000,    909.3924
     97.5000,      25.0000,   1.00000,    906.2683
    102.5000,      25.0000,   1.00000,    832.9651
    107.5000,      25.0000,   1.00000,    775.7748
    112.5000,      25.0000,   1.00000,    725.0558
    117.5000,      25.0000,   1.00000,    731.5422
    122.5000,      25.0000,   1.00000,    714.3881
    127.5000,      25.0000,   1.00000,    753.3932
    132.5000,      25.0000,   1.00000,    750.8485
    137.5000,      25.0000,   1.00000,    740.3171
    142.5000,      25.0000,   1.00000,    676.4634
    147.5000,      25.0000,   1.00000,    664.4196
    152.5000,      25.0000,   1.00000,    618.5828
    157.5000,      25.0000,   1.00000,    611.2555
    162.5000,      25.0000,   1.00000,    639.6216
    167.5000,      25.0000,   1.00000,    717.7908
    172.5000,      25.0000,   1.00000,    725.4431
    177.5000,      25.0000,   1.00000,    758.7631
    182.5000,      25.0000,   1.00000,    765.5302
    187.5000,      25.0000,   1.00000,    754.0478
    192.5000,      25.0000,   1.00000,    690.1802
    197.5000,      25.0000,   1.00000,    672.9337
    202.5000,      25.0000,   1.00000,    627.8956
    207.5000,      25.0000,   1.00000,    591.1229
    212.5000,      25.0000,   1.00000,    623.6221
    217.5000,      25.0000,   1.00000,    658.6917
    222.5000,      25.0000,   1.00000,    625.8051
    227.5000,      25.0000,   1.00000,    627.3571
    232.5000,      25.0000,   1.00000,    624.0815
    237.5000,      25.0000,   1.00000,    599.6611
    242.5000,      25.0000,   1.00000,    592.9868
    247.5000,      25.0000,   1.00000,    570.0394
    252.5000,      25.0000,   1.00000,    491.6884
    257.5000,      25.0000,   1.00000,    433.8026
    262.5000,      25.0000,   1.00000,    459.7019
    267.5000,      25.0000,   1.00000,    463.6243
    272.5000,      25.0000,   1.00000,    465.1585
    277.5000,      25.0000,   1.00000,    471.6590
     37.5000,       5.0000,   7.00000,    887.1110
     42.5000,       5.0000,   7.00000,    957.9872
     47.5000,       5.0000,   7.00000,    909.1982
     52.5000,       5.0000,   7.00000,    860.6017
     57.5000,       5.0000,   7.00000,    841.8167
     62.5000,       5.0000,   7.00000,    718.8380
     67.5000,       5.0000,   7.00000,    732.9641
     72.5000,       5.0000,   7.00000,    754.1216
     77.5000,       5.0000,   7.00000,    865.5280
     82.5000,       5.0000,   7.00000,    855.0400
     87.5000,       5.0000,   7.00000,    852.6334
     92.5000,       5.0000,   7.00000,    900.4982
     97.5000,       5.0000,   7.00000,    887.0449
    102.5000,       5.0000,   7.00000,    734.8762
    107.5000,       5.0000,   7.00000,    780.4999
    112.5000,       5.0000,   7.00000,    703.6736
    117.5000,       5.0000,   7.00000,    678.2670
    122.5000,       5.0000,   7.00000,    717.5298
    127.5000,       5.0000,   7.00000,    661.3522
    132.5000,       5.0000,   7.00000,    698.4611
    137.5000,       5.0000,   7.00000,    930.8981
    142.5000,       5.0000,   7.00000,    665.6370
    147.5000,       5.0000,   7.00000,    689.0334
    152.5000,       5.0000,   7.00000,    463.2502
    157.5000,       5.0000,   7.00000,    519.8006
    162.5000,       5.0000,   7.00000,    638.6539
    167.5000,       5.0000,   7.00000,    657.9805
    172.5000,       5.0000,   7.00000,    737.9147
    177.5000,       5.0000,   7.00000,    834.1169
    182.5000,       5.0000,   7.00000,    697.7663
    187.5000,       5.0000,   7.00000,    684.7017
    192.5000,       5.0000,   7.00000,    709.6674
    197.5000,       5.0000,   7.00000,    577.6249
    202.5000,       5.0000,   7.00000,    630.5734
    207.5000,       5.0000,   7.00000,    662.7976
    212.5000,       5.0000,   7.00000,    551.0392
    217.5000,       5.0000,   7.00000,    556.7379
    222.5000,       5.0000,   7.00000,    448.8091
    227.5000,       5.0000,   7.00000,    556.4810
    232.5000,       5.0000,   7.00000,    599.8253
    237.5000,       5.0000,   7.00000,    701.8816
    242.5000,       5.0000,   7.00000,    561.8667
    247.5000,       5.0000,   7.00000,    354.5334
    252.5000,       5.0000,   7.00000,    480.4257
    257.5000,       5.0000,   7.00000,    472.1874
    262.5000,       5.0000,   7.00000,    456.7990
    267.5000,       5.0000,   7.00000,    363.3939
    272.5000,       5.0000,   7.00000,    408.1985
    277.5000,       5.0000,   7.00000,    430.7788
     42.5000,       5.0000,   8.00000,    891.9512
     47.5000,       5.0000,   8.00000,    851.5460
     52.5000,       5.0000,   8.00000,    805.0292
     57.5000,       5.0000,   8.00000,    796.6793
     62.5000,       5.0000,   8.00000,    692.2242
     67.5000,       5.0000,   8.00000,    693.0709
     72.5000,       5.0000,   8.00000,    712.5457
     77.5000,       5.0000,   8.00000,    779.5176
     82.5000,       5.0000,   8.00000,    764.7852
     87.5000,       5.0000,   8.00000,    790.7997
     92.5000,       5.0000,   8.00000,    854.4865
     97.5000,       5.0000,   8.00000,    821.8904
    102.5000,       5.0000,   8.00000,    724.7423
    107.5000,       5.0000,   8.00000,    765.6393
    112.5000,       5.0000,   8.00000,    719.2832
    117.5000,       5.0000,   8.00000,    688.4209
    122.5000,       5.0000,   8.00000,    729.5746
    127.5000,       5.0000,   8.00000,    672.2305
    132.5000,       5.0000,   8.00000,    691.6722
    137.5000,       5.0000,   8.00000,    908.8150
    142.5000,       5.0000,   8.00000,    669.7183
    147.5000,       5.0000,   8.00000,    684.9645
    152.5000,       5.0000,   8.00000,    454.2749
    157.5000,       5.0000,   8.00000,    521.4621
    162.5000,       5.0000,   8.00000,    624.9374
    167.5000,       5.0000,   8.00000,    633.0910
    172.5000,       5.0000,   8.00000,    718.2145
    177.5000,       5.0000,   8.00000,    782.7518
    182.5000,       5.0000,   8.00000,    704.5657
    187.5000,       5.0000,   8.00000,    668.0746
    192.5000,       5.0000,   8.00000,    717.3307
    197.5000,       5.0000,   8.00000,    560.0237
    202.5000,       5.0000,   8.00000,    613.8824
    207.5000,       5.0000,   8.00000,    670.2986
    212.5000,       5.0000,   8.00000,    518.3141
    217.5000,       5.0000,   8.00000,    506.0213
    222.5000,       5.0000,   8.00000,    420.3618
    227.5000,       5.0000,   8.00000,    538.4077
    232.5000,       5.0000,   8.00000,    571.3147
    237.5000,       5.0000,   8.00000,    692.3674
    242.5000,       5.0000,   8.00000,    538.9715
    247.5000,       5.0000,   8.00000,    336.0688
    252.5000,       5.0000,   8.00000,    465.7754
    257.5000,       5.0000,   8.00000,    468.0452
    262.5000,       5.0000,   8.00000,    444.9390
    267.5000,       5.0000,   8.00000,    336.9524
    272.5000,       5.0000,   8.00000,    381.4265
     52.5000,      35.0000,   1.00000,    731.5364
     57.5000,      35.0000,   1.00000,    713.8298
     62.5000,      35.0000,   1.00000,    705.1810
     67.5000,      35.0000,   1.00000,    696.1857
     72.5000,      35.0000,   1.00000,    683.0518
     77.5000,      35.0000,   1.00000,    683.5731
     82.5000,      35.0000,   1.00000,    699.3104
     87.5000,      35.0000,   1.00000,    678.7180
     92.5000,      35.0000,   1.00000,    721.1892
     97.5000,      35.0000,   1.00000,    737.5084
    102.5000,      35.0000,   1.00000,    764.2176
    107.5000,      35.0000,   1.00000,    781.8239
    112.5000,      35.0000,   1.00000,    765.2370
    117.5000,      35.0000,   1.00000,    738.2889
    122.5000,      35.0000,   1.00000,    762.1301
    127.5000,      35.0000,   1.00000,    721.1224
    132.5000,      35.0000,   1.00000,    711.8912
    137.5000,      35.0000,   1.00000,    671.6134
    142.5000,      35.0000,   1.00000,    634.1064
    147.5000,      35.0000,   1.00000,    644.0378
    152.5000,      35.0000,   1.00000,    645.9252
    157.5000,      35.0000,   1.00000,    602.3880
    162.5000,      35.0000,   1.00000,    624.4283
    167.5000,      35.0000,   1.00000,    612.6243
    172.5000,      35.0000,   1.00000,    650.8174
    177.5000,      35.0000,   1.00000,    681.9863
    182.5000,      35.0000,   1.00000,    673.0707
    187.5000,      35.0000,   1.00000,    668.4794
    192.5000,      35.0000,   1.00000,    684.8617
    197.5000,      35.0000,   1.00000,    655.1384
    202.5000,      35.0000,   1.00000,    634.8701
    207.5000,      35.0000,   1.00000,    581.5330
    212.5000,      35.0000,   1.00000,    547.3849
    217.5000,      35.0000,   1.00000,    565.4113
    222.5000,      35.0000,   1.00000,    586.0814
    227.5000,      35.0000,   1.00000,    570.2490
    232.5000,      35.0000,   1.00000,    541.4654
    237.5000,      35.0000,   1.00000,    522.3821
    242.5000,      35.0000,   1.00000,    520.7376
    247.5000,      35.0000,   1.00000,    514.9388
    252.5000,      35.0000,   1.00000,    471.3316
    257.5000,      35.0000,   1.00000,    423.4646
    262.5000,      35.0000,   1.00000,    400.4357
     52.5000,       5.0000,  10.00000,    744.5652
     57.5000,       5.0000,  10.00000,    752.8726
     62.5000,       5.0000,  10.00000,    660.4078
     67.5000,       5.0000,  10.00000,    675.6252
     72.5000,       5.0000,  10.00000,    693.4976
     77.5000,       5.0000,  10.00000,    750.5219
     82.5000,       5.0000,  10.00000,    692.1436
     87.5000,       5.0000,  10.00000,    647.5394
     92.5000,       5.0000,  10.00000,    706.5207
     97.5000,       5.0000,  10.00000,    726.8821
    102.5000,       5.0000,  10.00000,    678.3109
    107.5000,       5.0000,  10.00000,    767.7215
    112.5000,       5.0000,  10.00000,    728.0117
    117.5000,       5.0000,  10.00000,    687.8267
    122.5000,       5.0000,  10.00000,    715.9175
    127.5000,       5.0000,  10.00000,    648.5253
    132.5000,       5.0000,  10.00000,    678.3444
    137.5000,       5.0000,  10.00000,    902.8947
    142.5000,       5.0000,  10.00000,    651.9501
    147.5000,       5.0000,  10.00000,    676.2969
    152.5000,       5.0000,  10.00000,    449.4113
    157.5000,       5.0000,  10.00000,    496.5435
    162.5000,       5.0000,  10.00000,    600.6156
    167.5000,       5.0000,  10.00000,    619.5090
    172.5000,       5.0000,  10.00000,    718.7557
    177.5000,       5.0000,  10.00000,    790.7806
    182.5000,       5.0000,  10.00000,    674.0021
    187.5000,       5.0000,  10.00000,    641.5757
    192.5000,       5.0000,  10.00000,    716.2780
    197.5000,       5.0000,  10.00000,    605.3604
    202.5000,       5.0000,  10.00000,    687.8804
    207.5000,       5.0000,  10.00000,    703.7843
    212.5000,       5.0000,  10.00000,    520.7957
    217.5000,       5.0000,  10.00000,    495.6148
    222.5000,       5.0000,  10.00000,    400.8571
    227.5000,       5.0000,  10.00000,    516.4124
    232.5000,       5.0000,  10.00000,    556.2626
    237.5000,       5.0000,  10.00000,    659.4995
    242.5000,       5.0000,  10.00000,    513.3167
    247.5000,       5.0000,  10.00000,    328.3283
    252.5000,       5.0000,  10.00000,    453.1901
    257.5000,       5.0000,  10.00000,    449.3388
    262.5000,       5.0000,  10.00000,    437.1481
     67.5000,      45.0000,   1.00000,    690.6157
     72.5000,      45.0000,   1.00000,    667.8861
     77.5000,      45.0000,   1.00000,    665.3052
     82.5000,      45.0000,   1.00000,    643.7601
     87.5000,      45.0000,   1.00000,    660.1106
     92.5000,      45.0000,   1.00000,    669.4393
     97.5000,      45.0000,   1.00000,    665.6286
    102.5000,      45.0000,   1.00000,    659.7461
    107.5000,      45.0000,   1.00000,    665.7684
    112.5000,      45.0000,   1.00000,    673.1094
    117.5000,      45.0000,   1.00000,    700.8558
    122.5000,      45.0000,   1.00000,    689.0666
    127.5000,      45.0000,   1.00000,    683.4203
    132.5000,      45.0000,   1.00000,    641.4615
    137.5000,      45.0000,   1.00000,    612.4174
    142.5000,      45.0000,   1.00000,    599.0596
    147.5000,      45.0000,   1.00000,    599.6551
    152.5000,      45.0000,   1.00000,    614.1024
    157.5000,      45.0000,   1.00000,    641.9993
    162.5000,      45.0000,   1.00000,    616.5824
    167.5000,      45.0000,   1.00000,    619.0552
    172.5000,      45.0000,   1.00000,    610.9088
    177.5000,      45.0000,   1.00000,    636.2705
    182.5000,      45.0000,   1.00000,    677.9919
    187.5000,      45.0000,   1.00000,    697.8936
    192.5000,      45.0000,   1.00000,    697.0163
    197.5000,      45.0000,   1.00000,    675.3297
    202.5000,      45.0000,   1.00000,    640.8556
    207.5000,      45.0000,   1.00000,    650.8333
    212.5000,      45.0000,   1.00000,    646.6241
    217.5000,      45.0000,   1.00000,    643.2431
    222.5000,      45.0000,   1.00000,    614.4396
    227.5000,      45.0000,   1.00000,    552.2764
    232.5000,      45.0000,   1.00000,    518.9064
    237.5000,      45.0000,   1.00000,    498.9743
    242.5000,      45.0000,   1.00000,    483.2975
    247.5000,      45.0000,   1.00000,    479.9865
     67.5000,      15.0000,   4.00000,    675.8234
     72.5000,      15.0000,   4.00000,    687.4821
     77.5000,      15.0000,   4.00000,    689.0740
     82.5000,      15.0000,   4.00000,    668.5487
     87.5000,      15.0000,   4.00000,    657.7451
     92.5000,      15.0000,   4.00000,    664.6151
     97.5000,      15.0000,   4.00000,    647.9976
    102.5000,      15.0000,   4.00000,    644.1031
    107.5000,      15.0000,   4.00000,    637.4258
    112.5000,      15.0000,   4.00000,    643.0107
    117.5000,      15.0000,   4.00000,    639.6559
    122.5000,      15.0000,   4.00000,    628.1967
    127.5000,      15.0000,   4.00000,    630.4886
    132.5000,      15.0000,   4.00000,    694.9127
    137.5000,      15.0000,   4.00000,    693.4160
    142.5000,      15.0000,   4.00000,    686.0479
    147.5000,      15.0000,   4.00000,    555.0988
    152.5000,      15.0000,   4.00000,    514.5966
    157.5000,      15.0000,   4.00000,    504.4072
    162.5000,      15.0000,   4.00000,    570.9816
    167.5000,      15.0000,   4.00000,    651.4872
    172.5000,      15.0000,   4.00000,    709.1960
    177.5000,      15.0000,   4.00000,    738.4987
    182.5000,      15.0000,   4.00000,    739.2249
    187.5000,      15.0000,   4.00000,    719.1793
    192.5000,      15.0000,   4.00000,    698.9243
    197.5000,      15.0000,   4.00000,    707.7629
    202.5000,      15.0000,   4.00000,    714.0712
    207.5000,      15.0000,   4.00000,    718.5068
    212.5000,      15.0000,   4.00000,    654.8234
    217.5000,      15.0000,   4.00000,    532.4504
    222.5000,      15.0000,   4.00000,    496.8067
    227.5000,      15.0000,   4.00000,    487.7852
    232.5000,      15.0000,   4.00000,    568.5688
    237.5000,      15.0000,   4.00000,    558.1315
    242.5000,      15.0000,   4.00000,    482.1290
    247.5000,      15.0000,   4.00000,    424.9714
     82.5000,      55.0000,   1.00000,    681.7675
     87.5000,      55.0000,   1.00000,    672.5646
     92.5000,      55.0000,   1.00000,    660.9426
     97.5000,      55.0000,   1.00000,    642.7840
    102.5000,      55.0000,   1.00000,    621.0206
    107.5000,      55.0000,   1.00000,    598.9141
    112.5000,      55.0000,   1.00000,    598.8915
    117.5000,      55.0000,   1.00000,    587.5269
    122.5000,      55.0000,   1.00000,    583.6274
    127.5000,      55.0000,   1.00000,    556.4045
    132.5000,      55.0000,   1.00000,    554.3432
    137.5000,      55.0000,   1.00000,    554.5225
    142.5000,      55.0000,   1.00000,    569.3042
    147.5000,      55.0000,   1.00000,    584.3916
    152.5000,      55.0000,   1.00000,    604.9929
    157.5000,      55.0000,   1.00000,    614.9538
    162.5000,      55.0000,   1.00000,    631.0400
    167.5000,      55.0000,   1.00000,    632.6656
    172.5000,      55.0000,   1.00000,    638.0964
    177.5000,      55.0000,   1.00000,    650.2370
    182.5000,      55.0000,   1.00000,    692.1934
    187.5000,      55.0000,   1.00000,    711.3805
    192.5000,      55.0000,   1.00000,    718.3407
    197.5000,      55.0000,   1.00000,    709.0029
    202.5000,      55.0000,   1.00000,    694.1736
    207.5000,      55.0000,   1.00000,    672.9886
    212.5000,      55.0000,   1.00000,    669.8846
    217.5000,      55.0000,   1.00000,    660.3420
    222.5000,      55.0000,   1.00000,    623.6899
    227.5000,      55.0000,   1.00000,    598.8951
    232.5000,      55.0000,   1.00000,    565.8465
     82.5000,      15.0000,   5.00000,    696.4570
     87.5000,      15.0000,   5.00000,    672.9493
     92.5000,      15.0000,   5.00000,    660.2466
     97.5000,      15.0000,   5.00000,    623.3903
    102.5000,      15.0000,   5.00000,    604.2021
    107.5000,      15.0000,   5.00000,    576.2476
    112.5000,      15.0000,   5.00000,    558.3749
    117.5000,      15.0000,   5.00000,    544.8293
    122.5000,      15.0000,   5.00000,    532.5989
    127.5000,      15.0000,   5.00000,    535.7581
    132.5000,      15.0000,   5.00000,    602.4323
    137.5000,      15.0000,   5.00000,    620.2470
    142.5000,      15.0000,   5.00000,    649.0845
    147.5000,      15.0000,   5.00000,    530.3332
    152.5000,      15.0000,   5.00000,    500.6911
    157.5000,      15.0000,   5.00000,    491.7443
    162.5000,      15.0000,   5.00000,    568.1573
    167.5000,      15.0000,   5.00000,    664.6845
    172.5000,      15.0000,   5.00000,    745.6788
    177.5000,      15.0000,   5.00000,    785.4440
    182.5000,      15.0000,   5.00000,    783.6415
    187.5000,      15.0000,   5.00000,    769.2808
    192.5000,      15.0000,   5.00000,    752.1888
    197.5000,      15.0000,   5.00000,    767.7759
    202.5000,      15.0000,   5.00000,    765.8841
    207.5000,      15.0000,   5.00000,    743.5031
    212.5000,      15.0000,   5.00000,    667.6428
    217.5000,      15.0000,   5.00000,    542.4860
    222.5000,      15.0000,   5.00000,    525.1149
    227.5000,      15.0000,   5.00000,    512.5446
    232.5000,      15.0000,   5.00000,    581.7402
     97.5000,      65.0000,   1.00000,    606.3201
    102.5000,      65.0000,   1.00000,    594.6544
    107.5000,      65.0000,   1.00000,    592.1989
    112.5000,      65.0000,   1.00000,    556.4900
    117.5000,      65.0000,   1.00000,    538.8669
    122.5000,      65.0000,   1.00000,    511.6293
    127.5000,      65.0000,   1.00000,    498.9655
    132.5000,      65.0000,   1.00000,    493.3647
    137.5000,      65.0000,   1.00000,    508.6910
    142.5000,      65.0000,   1.00000,    526.4946
    147.5000,      65.0000,   1.00000,    557.8417
    152.5000,      65.0000,   1.00000,    592.3223
    157.5000,      65.0000,   1.00000,    615.5549
    162.5000,      65.0000,   1.00000,    640.4437
    167.5000,      65.0000,   1.00000,    654.4421
    172.5000,      65.0000,   1.00000,    659.7368
    177.5000,      65.0000,   1.00000,    686.7067
    182.5000,      65.0000,   1.00000,    688.1551
    187.5000,      65.0000,   1.00000,    704.1454
    192.5000,      65.0000,   1.00000,    707.1691
    197.5000,      65.0000,   1.00000,    708.5642
    202.5000,      65.0000,   1.00000,    712.0833
    207.5000,      65.0000,   1.00000,    712.5353
    212.5000,      65.0000,   1.00000,    682.1381
    217.5000,      65.0000,   1.00000,    645.7101
     97.5000,      15.0000,   6.00000,    589.4272
    102.5000,      15.0000,   6.00000,    573.7076
    107.5000,      15.0000,   6.00000,    541.2405
    112.5000,      15.0000,   6.00000,    517.6140
    117.5000,      15.0000,   6.00000,    499.6011
    122.5000,      15.0000,   6.00000,    483.6967
    127.5000,      15.0000,   6.00000,    492.3785
    132.5000,      15.0000,   6.00000,    548.7132
    137.5000,      15.0000,   6.00000,    570.7425
    142.5000,      15.0000,   6.00000,    595.1465
    147.5000,      15.0000,   6.00000,    500.9201
    152.5000,      15.0000,   6.00000,    491.4482
    157.5000,      15.0000,   6.00000,    500.2333
    162.5000,      15.0000,   6.00000,    580.1503
    167.5000,      15.0000,   6.00000,    675.3542
    172.5000,      15.0000,   6.00000,    770.5854
    177.5000,      15.0000,   6.00000,    820.8770
    182.5000,      15.0000,   6.00000,    820.5073
    187.5000,      15.0000,   6.00000,    801.1192
    192.5000,      15.0000,   6.00000,    775.7919
    197.5000,      15.0000,   6.00000,    787.7653
    202.5000,      15.0000,   6.00000,    788.7549
    207.5000,      15.0000,   6.00000,    763.5869
    212.5000,      15.0000,   6.00000,    683.4687
    217.5000,      15.0000,   6.00000,    547.1885
    105.0000,      30.0000,   3.00000,    536.4674
    110.0000,      30.0000,   3.00000,    519.3622
    115.0000,      30.0000,   3.00000,    499.2995
    120.0000,      30.0000,   3.00000,    501.7942
    125.0000,      30.0000,   3.00000,    523.7010
    130.0000,      30.0000,   3.00000,    522.8934
    135.0000,      30.0000,   3.00000,    527.5927
    140.0000,      30.0000,   3.00000,    505.8105
    145.0000,      30.0000,   3.00000,    519.6023
    150.0000,      30.0000,   3.00000,    545.4637
    155.0000,      30.0000,   3.00000,    539.7302
    160.0000,      30.0000,   3.00000,    580.4273
    165.0000,      30.0000,   3.00000,    635.2175
    170.0000,      30.0000,   3.00000,    700.0035
    175.0000,      30.0000,   3.00000,    750.6254
    180.0000,      30.0000,   3.00000,    789.5298
    185.0000,      30.0000,   3.00000,    802.2537
    190.0000,      30.0000,   3.00000,    805.0382
    195.0000,      30.0000,   3.00000,    798.9420
    200.0000,      30.0000,   3.00000,    771.3441
    205.0000,      30.0000,   3.00000,    737.3894
    210.0000,      30.0000,   3.00000,    668.3452
    112.5000,      25.0000,   4.00000,    508.4570
    117.5000,      25.0000,   4.00000,    503.1229
    122.5000,      25.0000,   4.00000,    495.5831
    127.5000,      25.0000,   4.00000,    528.4957
    132.5000,      25.0000,   4.00000,    535.1279
    137.5000,      25.0000,   4.00000,    552.9102
    142.5000,      25.0000,   4.00000,    536.0955
    147.5000,      25.0000,   4.00000,    528.8674
    152.5000,      25.0000,   4.00000,    513.4077
    157.5000,      25.0000,   4.00000,    544.2535
    162.5000,      25.0000,   4.00000,    586.3481
    167.5000,      25.0000,   4.00000,    687.3832
    172.5000,      25.0000,   4.00000,    751.3597
    177.5000,      25.0000,   4.00000,    779.6903
    182.5000,      25.0000,   4.00000,    814.3269
    187.5000,      25.0000,   4.00000,    806.0568
    192.5000,      25.0000,   4.00000,    790.0139
    197.5000,      25.0000,   4.00000,    797.3166
    202.5000,      25.0000,   4.00000,    765.9528
   4.22
ITERATION 4
MODEL RESISTIVITY
LAYER 1
61,     2.5000
     10.0000,     1886.7
     15.0000,     1868.5
     20.0000,     1861.5
     25.0000,     2092.7
     30.0000,     2486.2
     35.0000,     2866.6
     40.0000,     3910.8
     45.0000,     3706.1
     50.0000,     2931.8
     55.0000,     2482.7
     60.0000,     2248.2
     65.0000,     1776.3
     70.0000,     1762.4
     75.0000,     1875.6
     80.0000,     2208.2
     85.0000,     2138.1
     90.0000,     2226.2
     95.0000,     2497.5
    100.0000,     2184.0
    105.0000,     1635.2
    110.0000,     1731.5
    115.0000,     1508.0
    120.0000,     1275.8
    125.0000,     1135.7
    130.0000,     972.46
    135.0000,     1054.9
    140.0000,     1490.9
    145.0000,     868.46
    150.0000,     806.30
    155.0000,     537.32
    160.0000,     710.76
    165.0000,     1094.3
    170.0000,     1432.9
    175.0000,     2053.4
    180.0000,     2362.2
    185.0000,     1999.9
    190.0000,     2156.3
    195.0000,     2790.4
    200.0000,     2426.4
    205.0000,     2650.3
    210.0000,     2775.1
    215.0000,     2246.1
    220.0000,     2194.4
    225.0000,     1723.3
    230.0000,     2547.8
    235.0000,     2757.3
    240.0000,     2610.0
    245.0000,     1476.8
    250.0000,     706.63
    255.0000,     920.91
    260.0000,     888.21
    265.0000,     805.96
    270.0000,     539.90
    275.0000,     552.27
    280.0000,     599.54
    285.0000,     870.66
    290.0000,     1227.7
    295.0000,     1435.5
    300.0000,     1231.1
    305.0000,     2233.4
             3307.0
LAYER 2
61,     5.2500
     10.0000,     1384.3
     15.0000,     1507.1
     20.0000,     1464.2
     25.0000,     1623.4
     30.0000,     1839.1
     35.0000,     2086.2
     40.0000,     3050.0
     45.0000,     3196.1
     50.0000,     2909.6
     55.0000,     2510.5
     60.0000,     2233.7
     65.0000,     1834.0
     70.0000,     1744.1
     75.0000,     1739.5
     80.0000,     1744.3
     85.0000,     1687.6
     90.0000,     1638.3
     95.0000,     1745.1
    100.0000,     1816.5
    105.0000,     1629.1
    110.0000,     1603.2
    115.0000,     1359.6
    120.0000,     1056.8
    125.0000,     986.94
    130.0000,     838.59
    135.0000,     903.95
    140.0000,     1130.4
    145.0000,     916.56
    150.0000,     749.29
    155.0000,     561.57
    160.0000,     673.41
    165.0000,     1007.6
    170.0000,     1296.8
    175.0000,     1669.8
    180.0000,     2005.6
    185.0000,     1888.0
    190.0000,     1926.6
    195.0000,     2038.9
    200.0000,     1872.2
    205.0000,     2175.8
    210.0000,     2389.3
    215.0000,     1755.5
    220.0000,     1824.4
    225.0000,     1874.6
    230.0000,     2175.4
    235.0000,     2225.1
    240.0000,     2617.1
    245.0000,     1803.8
    250.0000,     1017.0
    255.0000,     1054.1
    260.0000,     909.12
    265.0000,     713.94
    270.0000,     443.44
    275.0000,     456.14
    280.0000,     490.42
    285.0000,     664.20
    290.0000,     948.97
    295.0000,     1168.1
    300.0000,     1179.5
    305.0000,     1906.5
             2062.1
LAYER 3
59,     8.2750
     15.0000,     850.59
     20.0000,     867.40
     25.0000,     1011.0
     30.0000,     1080.3
     35.0000,     1161.8
     40.0000,     1697.2
     45.0000,     2068.2
     50.0000,     2242.2
     55.0000,     2094.4
     60.0000,     1881.7
     65.0000,     1625.1
     70.0000,     1485.7
     75.0000,     1367.6
     80.0000,     1249.8
     85.0000,     1223.4
     90.0000,     1061.2
     95.0000,     971.83
    100.0000,     1114.2
    105.0000,     1113.7
    110.0000,     993.83
    115.0000,     802.88
    120.0000,     655.61
    125.0000,     717.47
    130.0000,     709.29
    135.0000,     707.71
    140.0000,     772.58
    145.0000,     785.98
    150.0000,     669.05
    155.0000,     557.15
    160.0000,     603.55
    165.0000,     788.15
    170.0000,     907.89
    175.0000,     997.76
    180.0000,     1245.7
    185.0000,     1362.8
    190.0000,     1336.6
    195.0000,     1177.4
    200.0000,     1118.8
    205.0000,     1481.6
    210.0000,     1702.0
    215.0000,     1142.3
    220.0000,     1244.2
    225.0000,     1506.0
    230.0000,     1447.0
    235.0000,     1415.4
    240.0000,     2217.1
    245.0000,     2352.3
    250.0000,     1650.3
    255.0000,     1342.1
    260.0000,     850.10
    265.0000,     556.89
    270.0000,     359.65
    275.0000,     418.00
    280.0000,     433.61
    285.0000,     460.82
    290.0000,     527.78
    295.0000,     639.95
    300.0000,     752.83
             1002.4
LAYER 4
57,    11.6025
     20.0000,     516.27
     25.0000,     741.51
     30.0000,     735.48
     35.0000,     725.34
     40.0000,     934.85
     45.0000,     1252.4
     50.0000,     1592.5
     55.0000,     1706.9
     60.0000,     1621.3
     65.0000,     1433.5
     70.0000,     1259.2
     75.0000,     1112.0
     80.0000,     1033.2
     85.0000,     1047.2
     90.0000,     814.50
     95.0000,     620.57
    100.0000,     677.84
    105.0000,     686.96
    110.0000,     597.98
    115.0000,     488.76
    120.0000,     447.18
    125.0000,     563.44
    130.0000,     640.94
    135.0000,     587.94
    140.0000,     565.49
    145.0000,     613.87
    150.0000,     584.09
    155.0000,     524.39
    160.0000,     527.64
    165.0000,     583.35
    170.0000,     570.43
    175.0000,     551.88
    180.0000,     717.27
    185.0000,     894.07
    190.0000,     881.19
    195.0000,     709.90
    200.0000,     688.92
    205.0000,     1039.4
    210.0000,     1249.9
    215.0000,     762.04
    220.0000,     756.63
    225.0000,     904.28
    230.0000,     810.48
    235.0000,     792.70
    240.0000,     1487.6
    245.0000,     2350.5
    250.0000,     1947.8
    255.0000,     1310.2
    260.0000,     627.03
    265.0000,     397.38
    270.0000,     342.02
    275.0000,     523.04
    280.0000,     528.81
    285.0000,     433.79
    290.0000,     342.36
    295.0000,     376.54
           427.6810
LAYER 5
53,    15.2628
     30.0000,     468.21
     35.0000,     487.92
     40.0000,     490.11
     45.0000,     614.12
     50.0000,     822.38
     55.0000,     1075.5
     60.0000,     1244.2
     65.0000,     1287.4
     70.0000,     1230.4
     75.0000,     1144.7
     80.0000,     1103.0
     85.0000,     1059.1
     90.0000,     805.16
     95.0000,     564.03
    100.0000,     478.47
    105.0000,     417.03
    110.0000,     380.25
    115.0000,     377.98
    120.0000,     427.85
    125.0000,     539.73
    130.0000,     603.94
    135.0000,     523.29
    140.0000,     448.11
    145.0000,     454.43
    150.0000,     484.39
    155.0000,     489.37
    160.0000,     471.96
    165.0000,     425.56
    170.0000,     349.60
    175.0000,     318.93
    180.0000,     409.37
    185.0000,     553.80
    190.0000,     581.96
    195.0000,     496.46
    200.0000,     496.74
    205.0000,     685.93
    210.0000,     768.21
    215.0000,     502.31
    220.0000,     370.75
    225.0000,     321.04
    230.0000,     254.55
    235.0000,     210.49
    240.0000,     242.45
    245.0000,     316.91
    250.0000,     310.57
    255.0000,     282.14
    260.0000,     239.36
    265.0000,     273.60
    270.0000,     435.40
    275.0000,     702.01
    280.0000,     644.50
    285.0000,     503.87
           252.0690
LAYER 6
49,    19.2890
     40.0000,     378.53
     45.0000,     503.43
     50.0000,     645.10
     55.0000,     892.86
     60.0000,     1119.2
     65.0000,     1281.9
     70.0000,     1335.9
     75.0000,     1319.3
     80.0000,     1281.2
     85.0000,     1199.4
     90.0000,     1000.1
     95.0000,     796.53
    100.0000,     681.66
    105.0000,     609.37
    110.0000,     578.89
    115.0000,     585.15
    120.0000,     621.10
    125.0000,     662.66
    130.0000,     647.85
    135.0000,     559.40
    140.0000,     487.24
    145.0000,     480.61
    150.0000,     516.47
    155.0000,     548.89
    160.0000,     550.28
    165.0000,     506.73
    170.0000,     440.82
    175.0000,     420.18
    180.0000,     489.06
    185.0000,     591.15
    190.0000,     610.89
    195.0000,     552.86
    200.0000,     537.36
    205.0000,     605.77
    210.0000,     599.32
    215.0000,     436.33
    220.0000,     308.46
    225.0000,     236.24
    230.0000,     184.70
    235.0000,     152.59
    240.0000,     140.76
    245.0000,     147.51
    250.0000,     153.50
    255.0000,     174.33
    260.0000,     223.18
    265.0000,     339.53
    270.0000,     522.93
    275.0000,     643.83
           443.3365
LAYER 7
45,    23.7179
     50.0000,     453.14
     55.0000,     725.88
     60.0000,     925.07
     65.0000,     1123.6
     70.0000,     1236.5
     75.0000,     1276.0
     80.0000,     1266.9
     85.0000,     1216.7
     90.0000,     1115.9
     95.0000,     1006.6
    100.0000,     928.75
    105.0000,     874.75
    110.0000,     841.30
    115.0000,     822.09
    120.0000,     805.29
    125.0000,     774.49
    130.0000,     714.52
    135.0000,     638.15
    140.0000,     588.16
    145.0000,     590.15
    150.0000,     634.69
    155.0000,     690.14
    160.0000,     723.49
    165.0000,     713.64
    170.0000,     676.61
    175.0000,     663.59
    180.0000,     699.77
    185.0000,     740.05
    190.0000,     719.66
    195.0000,     650.49
    200.0000,     597.44
    205.0000,     575.59
    210.0000,     520.52
    215.0000,     411.94
    220.0000,     314.38
    225.0000,     243.66
    230.0000,     194.33
    235.0000,     166.50
    240.0000,     154.70
    245.0000,     158.71
    250.0000,     180.03
    255.0000,     227.45
    260.0000,     317.62
    265.0000,     436.47
           431.3997
LAYER 8
41,    28.5897
     60.0000,     623.36
     65.0000,     871.80
     70.0000,     988.23
     75.0000,     1033.1
     80.0000,     1056.7
     85.0000,     1054.5
     90.0000,     1031.1
     95.0000,     1001.7
    100.0000,     978.85
    105.0000,     959.40
    110.0000,     937.59
    115.0000,     909.81
    120.0000,     873.59
    125.0000,     829.39
    130.0000,     780.74
    135.0000,     740.09
    140.0000,     726.70
    145.0000,     753.42
    150.0000,     816.09
    155.0000,     894.18
    160.0000,     958.63
    165.0000,     985.75
    170.0000,     976.92
    175.0000,     957.88
    180.0000,     939.70
    185.0000,     900.76
    190.0000,     820.89
    195.0000,     718.06
    200.0000,     626.71
    205.0000,     555.76
    210.0000,     485.44
    215.0000,     409.53
    220.0000,     342.67
    225.0000,     288.21
    230.0000,     246.31
    235.0000,     221.71
    240.0000,     218.62
    245.0000,     240.75
    250.0000,     284.35
    255.0000,     361.26
           466.2372
LAYER 9
35,    33.9487
     75.0000,     751.35
     80.0000,     806.92
     85.0000,     827.74
     90.0000,     833.55
     95.0000,     831.14
    100.0000,     832.42
    105.0000,     834.96
    110.0000,     835.51
    115.0000,     833.54
    120.0000,     828.97
    125.0000,     825.22
    130.0000,     826.51
    135.0000,     840.29
    140.0000,     875.67
    145.0000,     938.65
    150.0000,     1026.0
    155.0000,     1123.0
    160.0000,     1205.9
    165.0000,     1251.2
    170.0000,     1248.2
    175.0000,     1203.0
    180.0000,     1122.7
    185.0000,     1010.5
    190.0000,     876.75
    195.0000,     743.18
    200.0000,     630.16
    205.0000,     543.67
    210.0000,     476.36
    215.0000,     423.51
    220.0000,     382.73
    225.0000,     351.86
    230.0000,     334.86
    235.0000,     329.89
    240.0000,     353.42
           441.4698
LAYER 10
29,    39.8436
     90.0000,     654.11
     95.0000,     630.39
    100.0000,     628.18
    105.0000,     632.23
    110.0000,     646.97
    115.0000,     678.12
    120.0000,     719.49
    125.0000,     772.05
    130.0000,     834.47
    135.0000,     909.54
    140.0000,     999.72
    145.0000,     1105.3
    150.0000,     1221.0
    155.0000,     1334.0
    160.0000,     1423.8
    165.0000,     1467.3
    170.0000,     1448.2
    175.0000,     1365.1
    180.0000,     1229.9
    185.0000,     1064.1
    190.0000,     894.33
    195.0000,     744.09
    200.0000,     625.73
    205.0000,     542.64
    210.0000,     486.12
    215.0000,     455.07
    220.0000,     438.75
    225.0000,     432.94
           447.9435
LAYER 11
25,    46.3279
    100.0000,     457.51
    105.0000,     441.57
    110.0000,     455.78
    115.0000,     511.22
    120.0000,     586.40
    125.0000,     686.85
    130.0000,     799.57
    135.0000,     929.25
    140.0000,     1071.9
    145.0000,     1223.1
    150.0000,     1374.3
    155.0000,     1511.4
    160.0000,     1613.0
    165.0000,     1653.8
    170.0000,     1613.5
    175.0000,     1490.4
    180.0000,     1305.8
    185.0000,     1096.2
    190.0000,     898.63
    195.0000,     740.09
    200.0000,     622.14
    205.0000,     554.70
    210.0000,     518.54
    215.0000,     507.57
           521.7648
LAYER 12
21, 
    110.0000,     281.97
    115.0000,     379.00
    120.0000,     483.39
    125.0000,     600.08
    130.0000,     729.77
    135.0000,     897.52
    140.0000,     1081.5
    145.0000,     1279.7
    150.0000,     1483.3
    155.0000,     1674.3
    160.0000,     1822.5
    165.0000,     1888.5
    170.0000,     1838.2
    175.0000,     1669.8
    180.0000,     1420.4
    185.0000,     1148.1
    190.0000,     902.37
    195.0000,     739.17
    200.0000,     627.13
    205.0000,     567.00
           554.2417
CALCULATED APPARENT RESISTIVITY
      7.5000,       5.0000,   1.00000,   1413.5182
     12.5000,       5.0000,   1.00000,   1433.9144
     17.5000,       5.0000,   1.00000,   1497.7090
     22.5000,       5.0000,   1.00000,   1670.2761
     27.5000,       5.0000,   1.00000,   1939.4484
     32.5000,       5.0000,   1.00000,   2109.3264
     37.5000,       5.0000,   1.00000,   2583.3411
     42.5000,       5.0000,   1.00000,   2605.0474
     47.5000,       5.0000,   1.00000,   2535.9341
     52.5000,       5.0000,   1.00000,   2298.3662
     57.5000,       5.0000,   1.00000,   2168.9001
     62.5000,       5.0000,   1.00000,   1827.1174
     67.5000,       5.0000,   1.00000,   1797.7614
     72.5000,       5.0000,   1.00000,   1708.0436
     77.5000,       5.0000,   1.00000,   1810.3685
     82.5000,       5.0000,   1.00000,   1730.6716
     87.5000,       5.0000,   1.00000,   1752.5238
     92.5000,       5.0000,   1.00000,   1751.1123
     97.5000,       5.0000,   1.00000,   1696.0829
    102.5000,       5.0000,   1.00000,   1459.6863
    107.5000,       5.0000,   1.00000,   1454.8439
    112.5000,       5.0000,   1.00000,   1234.9725
    117.5000,       5.0000,   1.00000,   1091.9695
    122.5000,       5.0000,   1.00000,   1031.8499
    127.5000,       5.0000,   1.00000,    961.7421
    132.5000,       5.0000,   1.00000,    883.3486
    137.5000,       5.0000,   1.00000,   1059.0228
    142.5000,       5.0000,   1.00000,    733.8335
    147.5000,       5.0000,   1.00000,    865.8732
    152.5000,       5.0000,   1.00000,    633.4448
    157.5000,       5.0000,   1.00000,    797.7523
    162.5000,       5.0000,   1.00000,   1020.0570
    167.5000,       5.0000,   1.00000,   1218.0612
    172.5000,       5.0000,   1.00000,   1510.0903
    177.5000,       5.0000,   1.00000,   1790.3558
    182.5000,       5.0000,   1.00000,   1813.3499
    187.5000,       5.0000,   1.00000,   1889.6061
    192.5000,       5.0000,   1.00000,   2199.9463
    197.5000,       5.0000,   1.00000,   2008.9680
    202.5000,       5.0000,   1.00000,   2164.4929
    207.5000,       5.0000,   1.00000,   2165.1101
    212.5000,       5.0000,   1.00000,   1871.4553
    217.5000,       5.0000,   1.00000,   2055.7998
    222.5000,       5.0000,   1.00000,   1682.4098
    227.5000,       5.0000,   1.00000,   2112.8779
    232.5000,       5.0000,   1.00000,   1850.6621
    237.5000,       5.0000,   1.00000,   1833.4484
    242.5000,       5.0000,   1.00000,   1523.8907
    247.5000,       5.0000,   1.00000,    981.4365
    252.5000,       5.0000,   1.00000,   1062.1747
    257.5000,       5.0000,   1.00000,    785.1378
    262.5000,       5.0000,   1.00000,    724.3396
    267.5000,       5.0000,   1.00000,    544.9172
    272.5000,       5.0000,   1.00000,    568.4028
    277.5000,       5.0000,   1.00000,    577.1264
    282.5000,       5.0000,   1.00000,    723.7191
    287.5000,       5.0000,   1.00000,    838.0803
    292.5000,       5.0000,   1.00000,   1127.0541
    297.5000,       5.0000,   1.00000,   1137.3420
    302.5000,       5.0000,   1.00000,   1580.8551
    307.5000,       5.0000,   1.00000,   1759.2306
     12.5000,       5.0000,   2.00000,   1077.1637
     17.5000,       5.0000,   2.00000,   1108.5546
     22.5000,       5.0000,   2.00000,   1291.0641
     27.5000,       5.0000,   2.00000,   1373.4359
     32.5000,       5.0000,   2.00000,   1427.7574
     37.5000,       5.0000,   2.00000,   1884.6926
     42.5000,       5.0000,   2.00000,   1987.1740
     47.5000,       5.0000,   2.00000,   1803.4153
     52.5000,       5.0000,   2.00000,   1875.7871
     57.5000,       5.0000,   2.00000,   1962.3104
     62.5000,       5.0000,   2.00000,   1691.3667
     67.5000,       5.0000,   2.00000,   1597.8754
     72.5000,       5.0000,   2.00000,   1581.9757
     77.5000,       5.0000,   2.00000,   1590.5300
     82.5000,       5.0000,   2.00000,   1388.3112
     87.5000,       5.0000,   2.00000,   1316.2683
     92.5000,       5.0000,   2.00000,   1426.5483
     97.5000,       5.0000,   2.00000,   1296.5625
    102.5000,       5.0000,   2.00000,   1072.8687
    107.5000,       5.0000,   2.00000,   1151.7971
    112.5000,       5.0000,   2.00000,   1045.5687
    117.5000,       5.0000,   2.00000,    922.3705
    122.5000,       5.0000,   2.00000,    936.9680
    127.5000,       5.0000,   2.00000,    762.3406
    132.5000,       5.0000,   2.00000,    769.0877
    137.5000,       5.0000,   2.00000,    930.9973
    142.5000,       5.0000,   2.00000,    715.0087
    147.5000,       5.0000,   2.00000,    798.6647
    152.5000,       5.0000,   2.00000,    638.4557
    157.5000,       5.0000,   2.00000,    758.9202
    162.5000,       5.0000,   2.00000,    953.2829
    167.5000,       5.0000,   2.00000,    955.1400
    172.5000,       5.0000,   2.00000,   1200.5420
    177.5000,       5.0000,   2.00000,   1471.2513
    182.5000,       5.0000,   2.00000,   1290.0775
    187.5000,       5.0000,   2.00000,   1438.8005
    192.5000,       5.0000,   2.00000,   1782.3838
    197.5000,       5.0000,   2.00000,   1478.8958
    202.5000,       5.0000,   2.00000,   1598.8142
    207.5000,       5.0000,   2.00000,   1712.0448
    212.5000,       5.0000,   2.00000,   1539.2653
    217.5000,       5.0000,   2.00000,   1586.7809
    222.5000,       5.0000,   2.00000,   1332.2721
    227.5000,       5.0000,   2.00000,   1520.4146
    232.5000,       5.0000,   2.00000,   1476.2754
    237.5000,       5.0000,   2.00000,   1583.0406
    242.5000,       5.0000,   2.00000,   1233.0256
    247.5000,       5.0000,   2.00000,    798.5184
    252.5000,       5.0000,   2.00000,   1063.6508
    257.5000,       5.0000,   2.00000,    938.0054
    262.5000,       5.0000,   2.00000,    709.5670
    267.5000,       5.0000,   2.00000,    531.2003
    272.5000,       5.0000,   2.00000,    542.1861
    277.5000,       5.0000,   2.00000,    537.1880
    282.5000,       5.0000,   2.00000,    589.8483
    287.5000,       5.0000,   2.00000,    750.7348
    292.5000,       5.0000,   2.00000,    847.7760
    297.5000,       5.0000,   2.00000,    715.8936
    302.5000,       5.0000,   2.00000,    987.7496
     17.5000,       5.0000,   3.00000,    890.5160
     22.5000,       5.0000,   3.00000,    953.3561
     27.5000,       5.0000,   3.00000,    998.3616
     32.5000,       5.0000,   3.00000,   1075.8245
     37.5000,       5.0000,   3.00000,   1463.4076
     42.5000,       5.0000,   3.00000,   1532.0192
     47.5000,       5.0000,   3.00000,   1456.9896
     52.5000,       5.0000,   3.00000,   1422.6820
     57.5000,       5.0000,   3.00000,   1566.5837
     62.5000,       5.0000,   3.00000,   1416.4789
     67.5000,       5.0000,   3.00000,   1415.5160
     72.5000,       5.0000,   3.00000,   1405.5469
     77.5000,       5.0000,   3.00000,   1424.9670
     82.5000,       5.0000,   3.00000,   1203.0417
     87.5000,       5.0000,   3.00000,   1141.3828
     92.5000,       5.0000,   3.00000,   1142.9767
     97.5000,       5.0000,   3.00000,   1068.1395
    102.5000,       5.0000,   3.00000,    890.9543
    107.5000,       5.0000,   3.00000,    934.7920
    112.5000,       5.0000,   3.00000,    895.3937
    117.5000,       5.0000,   3.00000,    845.8496
    122.5000,       5.0000,   3.00000,    756.7582
    127.5000,       5.0000,   3.00000,    682.2797
    132.5000,       5.0000,   3.00000,    671.6598
    137.5000,       5.0000,   3.00000,    923.4574
    142.5000,       5.0000,   3.00000,    724.7903
    147.5000,       5.0000,   3.00000,    766.4306
    152.5000,       5.0000,   3.00000,    558.1631
    157.5000,       5.0000,   3.00000,    692.6550
    162.5000,       5.0000,   3.00000,    803.2026
    167.5000,       5.0000,   3.00000,    880.9498
    172.5000,       5.0000,   3.00000,   1038.6605
    177.5000,       5.0000,   3.00000,   1119.8015
    182.5000,       5.0000,   3.00000,   1035.0303
    187.5000,       5.0000,   3.00000,   1074.3947
    192.5000,       5.0000,   3.00000,   1252.6207
    197.5000,       5.0000,   3.00000,   1153.1791
    202.5000,       5.0000,   3.00000,   1234.2524
    207.5000,       5.0000,   3.00000,   1369.4713
    212.5000,       5.0000,   3.00000,   1178.8647
    217.5000,       5.0000,   3.00000,   1154.5498
    222.5000,       5.0000,   3.00000,    923.9513
    227.5000,       5.0000,   3.00000,   1162.1167
    232.5000,       5.0000,   3.00000,   1269.7832
    237.5000,       5.0000,   3.00000,   1324.7767
    242.5000,       5.0000,   3.00000,    881.5146
    247.5000,       5.0000,   3.00000,    558.7830
    252.5000,       5.0000,   3.00000,    851.0354
    257.5000,       5.0000,   3.00000,    933.0284
    262.5000,       5.0000,   3.00000,    798.9006
    267.5000,       5.0000,   3.00000,    503.8318
    272.5000,       5.0000,   3.00000,    505.1542
    277.5000,       5.0000,   3.00000,    481.3495
    282.5000,       5.0000,   3.00000,    584.1727
    287.5000,       5.0000,   3.00000,    638.7651
    292.5000,       5.0000,   3.00000,    641.3328
    297.5000,       5.0000,   3.00000,    502.3178
     22.5000,      15.0000,   1.00000,    826.1421
     27.5000,      15.0000,   1.00000,    892.1979
     32.5000,      15.0000,   1.00000,   1092.2222
     37.5000,      15.0000,   1.00000,   1220.4303
     42.5000,      15.0000,   1.00000,   1317.7113
     47.5000,      15.0000,   1.00000,   1302.2286
     52.5000,      15.0000,   1.00000,   1259.5566
     57.5000,      15.0000,   1.00000,   1175.3641
     62.5000,      15.0000,   1.00000,   1247.2993
     67.5000,      15.0000,   1.00000,   1271.0251
     72.5000,      15.0000,   1.00000,   1296.5099
     77.5000,      15.0000,   1.00000,   1247.8673
     82.5000,      15.0000,   1.00000,   1218.8678
     87.5000,      15.0000,   1.00000,   1104.3835
     92.5000,      15.0000,   1.00000,   1034.5023
     97.5000,      15.0000,   1.00000,    963.9832
    102.5000,      15.0000,   1.00000,    922.0701
    107.5000,      15.0000,   1.00000,    863.4495
    112.5000,      15.0000,   1.00000,    860.5009
    117.5000,      15.0000,   1.00000,    781.1566
    122.5000,      15.0000,   1.00000,    723.5740
    127.5000,      15.0000,   1.00000,    664.3768
    132.5000,      15.0000,   1.00000,    757.1390
    137.5000,      15.0000,   1.00000,    785.4332
    142.5000,      15.0000,   1.00000,    821.7438
    147.5000,      15.0000,   1.00000,    681.4027
    152.5000,      15.0000,   1.00000,    647.9214
    157.5000,      15.0000,   1.00000,    627.4013
    162.5000,      15.0000,   1.00000,    760.6340
    167.5000,      15.0000,   1.00000,    896.7004
    172.5000,      15.0000,   1.00000,    977.2653
    177.5000,      15.0000,   1.00000,    970.2360
    182.5000,      15.0000,   1.00000,    955.3389
    187.5000,      15.0000,   1.00000,    939.7470
    192.5000,      15.0000,   1.00000,    940.9705
    197.5000,      15.0000,   1.00000,   1027.3116
    202.5000,      15.0000,   1.00000,   1125.2668
    207.5000,      15.0000,   1.00000,   1079.9414
    212.5000,      15.0000,   1.00000,   1042.0580
    217.5000,      15.0000,   1.00000,    892.2069
    222.5000,      15.0000,   1.00000,    880.2454
    227.5000,      15.0000,   1.00000,   1014.9158
    232.5000,      15.0000,   1.00000,   1152.3979
    237.5000,      15.0000,   1.00000,    961.3521
    242.5000,      15.0000,   1.00000,    750.1439
    247.5000,      15.0000,   1.00000,    609.3124
    252.5000,      15.0000,   1.00000,    610.6520
    257.5000,      15.0000,   1.00000,    778.2159
    262.5000,      15.0000,   1.00000,    785.1246
    267.5000,      15.0000,   1.00000,    644.6229
    272.5000,      15.0000,   1.00000,    478.5474
    277.5000,      15.0000,   1.00000,    521.4800
    282.5000,      15.0000,   1.00000,    564.3802
    287.5000,      15.0000,   1.00000,    590.5917
    292.5000,      15.0000,   1.00000,    533.4034
     22.5000,       5.0000,   4.00000,    754.8122
     27.5000,       5.0000,   4.00000,    801.3171
     32.5000,       5.0000,   4.00000,    875.9061
     37.5000,       5.0000,   4.00000,   1191.5673
     42.5000,       5.0000,   4.00000,   1303.5530
     47.5000,       5.0000,   4.00000,   1244.5493
     52.5000,       5.0000,   4.00000,   1191.1577
     57.5000,       5.0000,   4.00000,   1186.9448
     62.5000,       5.0000,   4.00000,   1124.9088
     67.5000,       5.0000,   4.00000,   1206.1459
     72.5000,       5.0000,   4.00000,   1226.8274
     77.5000,       5.0000,   4.00000,   1261.1299
     82.5000,       5.0000,   4.00000,   1135.6732
     87.5000,       5.0000,   4.00000,   1025.6390
     92.5000,       5.0000,   4.00000,   1010.7117
     97.5000,       5.0000,   4.00000,    947.6920
    102.5000,       5.0000,   4.00000,    817.0834
    107.5000,       5.0000,   4.00000,    872.8936
    112.5000,       5.0000,   4.00000,    810.1625
    117.5000,       5.0000,   4.00000,    712.2693
    122.5000,       5.0000,   4.00000,    713.7547
    127.5000,       5.0000,   4.00000,    613.8602
    132.5000,       5.0000,   4.00000,    673.8971
    137.5000,       5.0000,   4.00000,    935.3884
    142.5000,       5.0000,   4.00000,    707.6907
    147.5000,       5.0000,   4.00000,    752.4714
    152.5000,       5.0000,   4.00000,    509.7692
    157.5000,       5.0000,   4.00000,    575.0065
    162.5000,       5.0000,   4.00000,    751.6364
    167.5000,       5.0000,   4.00000,    804.8911
    172.5000,       5.0000,   4.00000,    928.0729
    177.5000,       5.0000,   4.00000,   1001.1879
    182.5000,       5.0000,   4.00000,    859.3261
    187.5000,       5.0000,   4.00000,    830.1101
    192.5000,       5.0000,   4.00000,    954.2802
    197.5000,       5.0000,   4.00000,    860.5631
    202.5000,       5.0000,   4.00000,   1057.0225
    207.5000,       5.0000,   4.00000,   1089.3439
    212.5000,       5.0000,   4.00000,    875.0100
    217.5000,       5.0000,   4.00000,    850.2449
    222.5000,       5.0000,   4.00000,    677.5654
    227.5000,       5.0000,   4.00000,    969.9556
    232.5000,       5.0000,   4.00000,   1023.3337
    237.5000,       5.0000,   4.00000,   1012.4870
    242.5000,       5.0000,   4.00000,    702.6286
    247.5000,       5.0000,   4.00000,    429.6446
    252.5000,       5.0000,   4.00000,    659.4860
    257.5000,       5.0000,   4.00000,    748.7207
    262.5000,       5.0000,   4.00000,    757.1334
    267.5000,       5.0000,   4.00000,    514.8770
    272.5000,       5.0000,   4.00000,    466.1949
    277.5000,       5.0000,   4.00000,    474.5015
    282.5000,       5.0000,   4.00000,    535.7419
    287.5000,       5.0000,   4.00000,    563.9131
    292.5000,       5.0000,   4.00000,    547.3398
     30.0000,      20.0000,   1.00000,    840.1459
     35.0000,      20.0000,   1.00000,    977.4719
     40.0000,      20.0000,   1.00000,   1056.6492
     45.0000,      20.0000,   1.00000,   1096.4581
     50.0000,      20.0000,   1.00000,   1043.8574
     55.0000,      20.0000,   1.00000,    961.3824
     60.0000,      20.0000,   1.00000,    921.4582
     65.0000,      20.0000,   1.00000,    906.8812
     70.0000,      20.0000,   1.00000,    965.0237
     75.0000,      20.0000,   1.00000,   1045.0087
     80.0000,      20.0000,   1.00000,   1054.2584
     85.0000,      20.0000,   1.00000,   1045.7413
     90.0000,      20.0000,   1.00000,   1001.1877
     95.0000,      20.0000,   1.00000,    922.8525
    100.0000,      20.0000,   1.00000,    899.9042
    105.0000,      20.0000,   1.00000,    857.1935
    110.0000,      20.0000,   1.00000,    773.8560
    115.0000,      20.0000,   1.00000,    750.9290
    120.0000,      20.0000,   1.00000,    676.4956
    125.0000,      20.0000,   1.00000,    681.6930
    130.0000,      20.0000,   1.00000,    765.7946
    135.0000,      20.0000,   1.00000,    745.7435
    140.0000,      20.0000,   1.00000,    774.0212
    145.0000,      20.0000,   1.00000,    718.7007
    150.0000,      20.0000,   1.00000,    611.4603
    155.0000,      20.0000,   1.00000,    625.3231
    160.0000,      20.0000,   1.00000,    623.5135
    165.0000,      20.0000,   1.00000,    707.7938
    170.0000,      20.0000,   1.00000,    859.3545
    175.0000,      20.0000,   1.00000,    862.9891
    180.0000,      20.0000,   1.00000,    834.2198
    185.0000,      20.0000,   1.00000,    800.4213
    190.0000,      20.0000,   1.00000,    730.7371
    195.0000,      20.0000,   1.00000,    789.0469
    200.0000,      20.0000,   1.00000,    811.0011
    205.0000,      20.0000,   1.00000,    774.8478
    210.0000,      20.0000,   1.00000,    779.3849
    215.0000,      20.0000,   1.00000,    711.4268
    220.0000,      20.0000,   1.00000,    725.2753
    225.0000,      20.0000,   1.00000,    775.1203
    230.0000,      20.0000,   1.00000,    770.5604
    235.0000,      20.0000,   1.00000,    748.3665
    240.0000,      20.0000,   1.00000,    668.2831
    245.0000,      20.0000,   1.00000,    614.5566
    250.0000,      20.0000,   1.00000,    549.9639
    255.0000,      20.0000,   1.00000,    502.5686
    260.0000,      20.0000,   1.00000,    555.0858
    265.0000,      20.0000,   1.00000,    572.4155
    270.0000,      20.0000,   1.00000,    576.9760
    275.0000,      20.0000,   1.00000,    509.1646
    280.0000,      20.0000,   1.00000,    482.1227
    285.0000,      20.0000,   1.00000,    498.8779
     27.5000,       5.0000,   5.00000,    697.4399
     32.5000,       5.0000,   5.00000,    741.1100
     37.5000,       5.0000,   5.00000,   1054.1853
     42.5000,       5.0000,   5.00000,   1164.4344
     47.5000,       5.0000,   5.00000,   1100.0868
     52.5000,       5.0000,   5.00000,   1020.5161
     57.5000,       5.0000,   5.00000,   1016.6567
     62.5000,       5.0000,   5.00000,    895.3712
     67.5000,       5.0000,   5.00000,    967.8020
     72.5000,       5.0000,   5.00000,   1047.2797
     77.5000,       5.0000,   5.00000,   1145.8533
     82.5000,       5.0000,   5.00000,   1028.4419
     87.5000,       5.0000,   5.00000,    970.7298
     92.5000,       5.0000,   5.00000,    962.6480
     97.5000,       5.0000,   5.00000,    902.7316
    102.5000,       5.0000,   5.00000,    782.5555
    107.5000,       5.0000,   5.00000,    855.1713
    112.5000,       5.0000,   5.00000,    738.3227
    117.5000,       5.0000,   5.00000,    668.7090
    122.5000,       5.0000,   5.00000,    668.3498
    127.5000,       5.0000,   5.00000,    636.1770
    132.5000,       5.0000,   5.00000,    680.5378
    137.5000,       5.0000,   5.00000,    933.5283
    142.5000,       5.0000,   5.00000,    700.4872
    147.5000,       5.0000,   5.00000,    717.8155
    152.5000,       5.0000,   5.00000,    476.7373
    157.5000,       5.0000,   5.00000,    545.5831
    162.5000,       5.0000,   5.00000,    677.5933
    167.5000,       5.0000,   5.00000,    739.9114
    172.5000,       5.0000,   5.00000,    868.5309
    177.5000,       5.0000,   5.00000,    951.5313
    182.5000,       5.0000,   5.00000,    746.9095
    187.5000,       5.0000,   5.00000,    713.2021
    192.5000,       5.0000,   5.00000,    798.3394
    197.5000,       5.0000,   5.00000,    723.6984
    202.5000,       5.0000,   5.00000,    831.2494
    207.5000,       5.0000,   5.00000,    905.7018
    212.5000,       5.0000,   5.00000,    690.2745
    217.5000,       5.0000,   5.00000,    659.3547
    222.5000,       5.0000,   5.00000,    596.6084
    227.5000,       5.0000,   5.00000,    764.9805
    232.5000,       5.0000,   5.00000,    785.7853
    237.5000,       5.0000,   5.00000,    825.3293
    242.5000,       5.0000,   5.00000,    615.3369
    247.5000,       5.0000,   5.00000,    392.2198
    252.5000,       5.0000,   5.00000,    547.8487
    257.5000,       5.0000,   5.00000,    593.8591
    262.5000,       5.0000,   5.00000,    602.4584
    267.5000,       5.0000,   5.00000,    472.2362
    272.5000,       5.0000,   5.00000,    493.8896
    277.5000,       5.0000,   5.00000,    448.6295
    282.5000,       5.0000,   5.00000,    491.2104
    287.5000,       5.0000,   5.00000,    520.4806
     32.5000,       5.0000,   6.00000,    677.0264
     37.5000,       5.0000,   6.00000,    958.7802
     42.5000,       5.0000,   6.00000,   1057.9070
     47.5000,       5.0000,   6.00000,    981.8796
     52.5000,       5.0000,   6.00000,    919.6505
     57.5000,       5.0000,   6.00000,    913.3151
     62.5000,       5.0000,   6.00000,    781.2063
     67.5000,       5.0000,   6.00000,    790.5280
     72.5000,       5.0000,   6.00000,    885.0327
     77.5000,       5.0000,   6.00000,   1003.3154
     82.5000,       5.0000,   6.00000,    941.3786
     87.5000,       5.0000,   6.00000,    911.8914
     92.5000,       5.0000,   6.00000,    940.2213
     97.5000,       5.0000,   6.00000,    893.3091
    102.5000,       5.0000,   6.00000,    772.0396
    107.5000,       5.0000,   6.00000,    793.3647
    112.5000,       5.0000,   6.00000,    727.4255
    117.5000,       5.0000,   6.00000,    653.0190
    122.5000,       5.0000,   6.00000,    686.4893
    127.5000,       5.0000,   6.00000,    650.8552
    132.5000,       5.0000,   6.00000,    693.3849
    137.5000,       5.0000,   6.00000,    928.8558
    142.5000,       5.0000,   6.00000,    685.1900
    147.5000,       5.0000,   6.00000,    690.7675
    152.5000,       5.0000,   6.00000,    464.8953
    157.5000,       5.0000,   6.00000,    538.4777
    162.5000,       5.0000,   6.00000,    639.9022
    167.5000,       5.0000,   6.00000,    682.9012
    172.5000,       5.0000,   6.00000,    826.8444
    177.5000,       5.0000,   6.00000,    864.2072
    182.5000,       5.0000,   6.00000,    726.6629
    187.5000,       5.0000,   6.00000,    666.8658
    192.5000,       5.0000,   6.00000,    743.6762
    197.5000,       5.0000,   6.00000,    627.2596
    202.5000,       5.0000,   6.00000,    700.9309
    207.5000,       5.0000,   6.00000,    736.5819
    212.5000,       5.0000,   6.00000,    598.7336
    217.5000,       5.0000,   6.00000,    607.9918
    222.5000,       5.0000,   6.00000,    498.6272
    227.5000,       5.0000,   6.00000,    638.9979
    232.5000,       5.0000,   6.00000,    634.4161
    237.5000,       5.0000,   6.00000,    739.1884
    242.5000,       5.0000,   6.00000,    584.2779
    247.5000,       5.0000,   6.00000,    365.4448
    252.5000,       5.0000,   6.00000,    510.6221
    257.5000,       5.0000,   6.00000,    497.9960
    262.5000,       5.0000,   6.00000,    492.5440
    267.5000,       5.0000,   6.00000,    410.1230
    272.5000,       5.0000,   6.00000,    466.6707
    277.5000,       5.0000,   6.00000,    449.5137
    282.5000,       5.0000,   6.00000,    469.3842
     37.5000,      25.0000,   1.00000,    895.3322
     42.5000,      25.0000,   1.00000,    903.5353
     47.5000,      25.0000,   1.00000,    923.3415
     52.5000,      25.0000,   1.00000,    869.4934
     57.5000,      25.0000,   1.00000,    804.0816
     62.5000,      25.0000,   1.00000,    769.6539
     67.5000,      25.0000,   1.00000,    780.1238
     72.5000,      25.0000,   1.00000,    762.6205
     77.5000,      25.0000,   1.00000,    826.1730
     82.5000,      25.0000,   1.00000,    906.5146
     87.5000,      25.0000,   1.00000,    940.1205
     92.5000,      25.0000,   1.00000,    910.5509
     97.5000,      25.0000,   1.00000,    907.2865
    102.5000,      25.0000,   1.00000,    834.1478
    107.5000,      25.0000,   1.00000,    776.6453
    112.5000,      25.0000,   1.00000,    725.7296
    117.5000,      25.0000,   1.00000,    731.8330
    122.5000,      25.0000,   1.00000,    714.0016
    127.5000,      25.0000,   1.00000,    752.2043
    132.5000,      25.0000,   1.00000,    749.0813
    137.5000,      25.0000,   1.00000,    738.3479
    142.5000,      25.0000,   1.00000,    674.5171
    147.5000,      25.0000,   1.00000,    662.8401
    152.5000,      25.0000,   1.00000,    617.9333
    157.5000,      25.0000,   1.00000,    611.0641
    162.5000,      25.0000,   1.00000,    639.9496
    167.5000,      25.0000,   1.00000,    718.0917
    172.5000,      25.0000,   1.00000,    725.4992
    177.5000,      25.0000,   1.00000,    758.7008
    182.5000,      25.0000,   1.00000,    765.5575
    187.5000,      25.0000,   1.00000,    754.2423
    192.5000,      25.0000,   1.00000,    690.7592
    197.5000,      25.0000,   1.00000,    673.9411
    202.5000,      25.0000,   1.00000,    629.1617
    207.5000,      25.0000,   1.00000,    592.1133
    212.5000,      25.0000,   1.00000,    623.9562
    217.5000,      25.0000,   1.00000,    657.3901
    222.5000,      25.0000,   1.00000,    622.4608
    227.5000,      25.0000,   1.00000,    622.4890
    232.5000,      25.0000,   1.00000,    618.6573
    237.5000,      25.0000,   1.00000,    594.0106
    242.5000,      25.0000,   1.00000,    587.4155
    247.5000,      25.0000,   1.00000,    564.6575
    252.5000,      25.0000,   1.00000,    487.1013
    257.5000,      25.0000,   1.00000,    430.2299
    262.5000,      25.0000,   1.00000,    456.9350
    267.5000,      25.0000,   1.00000,    461.7426
    272.5000,      25.0000,   1.00000,    463.9273
    277.5000,      25.0000,   1.00000,    470.9625
     37.5000,       5.0000,   7.00000,    885.5037
     42.5000,       5.0000,   7.00000,    955.3008
     47.5000,       5.0000,   7.00000,    904.2968
     52.5000,       5.0000,   7.00000,    854.4252
     57.5000,       5.0000,   7.00000,    835.4556
     62.5000,       5.0000,   7.00000,    714.2090
     67.5000,       5.0000,   7.00000,    730.2689
     72.5000,       5.0000,   7.00000,    753.9381
     77.5000,       5.0000,   7.00000,    867.7142
     82.5000,       5.0000,   7.00000,    857.8746
     87.5000,       5.0000,   7.00000,    854.2178
     92.5000,       5.0000,   7.00000,    901.0162
     97.5000,       5.0000,   7.00000,    886.4960
    102.5000,       5.0000,   7.00000,    734.6465
    107.5000,       5.0000,   7.00000,    781.2898
    112.5000,       5.0000,   7.00000,    705.1303
    117.5000,       5.0000,   7.00000,    678.3766
    122.5000,       5.0000,   7.00000,    715.3799
    127.5000,       5.0000,   7.00000,    658.5991
    132.5000,       5.0000,   7.00000,    695.9134
    137.5000,       5.0000,   7.00000,    927.9175
    142.5000,       5.0000,   7.00000,    663.8107
    147.5000,       5.0000,   7.00000,    687.6296
    152.5000,       5.0000,   7.00000,    462.8612
    157.5000,       5.0000,   7.00000,    520.1794
    162.5000,       5.0000,   7.00000,    640.1436
    167.5000,       5.0000,   7.00000,    659.7105
    172.5000,       5.0000,   7.00000,    739.7514
    177.5000,       5.0000,   7.00000,    835.7336
    182.5000,       5.0000,   7.00000,    698.4005
    187.5000,       5.0000,   7.00000,    685.0728
    192.5000,       5.0000,   7.00000,    710.6702
    197.5000,       5.0000,   7.00000,    578.6527
    202.5000,       5.0000,   7.00000,    631.9279
    207.5000,       5.0000,   7.00000,    663.7587
    212.5000,       5.0000,   7.00000,    551.0458
    217.5000,       5.0000,   7.00000,    555.3124
    222.5000,       5.0000,   7.00000,    446.1187
    227.5000,       5.0000,   7.00000,    551.1693
    232.5000,       5.0000,   7.00000,    593.3536
    237.5000,       5.0000,   7.00000,    693.3296
    242.5000,       5.0000,   7.00000,    555.5047
    247.5000,       5.0000,   7.00000,    351.2177
    252.5000,       5.0000,   7.00000,    474.8873
    257.5000,       5.0000,   7.00000,    466.7542
    262.5000,       5.0000,   7.00000,    452.7395
    267.5000,       5.0000,   7.00000,    361.5706
    272.5000,       5.0000,   7.00000,    408.5280
    277.5000,       5.0000,   7.00000,    432.1085
     42.5000,       5.0000,   8.00000,    886.7701
     47.5000,       5.0000,   8.00000,    844.1172
     52.5000,       5.0000,   8.00000,    796.1174
     57.5000,       5.0000,   8.00000,    787.2782
     62.5000,       5.0000,   8.00000,    685.3088
     67.5000,       5.0000,   8.00000,    688.3354
     72.5000,       5.0000,   8.00000,    710.8112
     77.5000,       5.0000,   8.00000,    780.4070
     82.5000,       5.0000,   8.00000,    767.4308
     87.5000,       5.0000,   8.00000,    793.1105
     92.5000,       5.0000,   8.00000,    855.9391
     97.5000,       5.0000,   8.00000,    822.4601
    102.5000,       5.0000,   8.00000,    725.0260
    107.5000,       5.0000,   8.00000,    767.0110
    112.5000,       5.0000,   8.00000,    721.1396
    117.5000,       5.0000,   8.00000,    689.3010
    122.5000,       5.0000,   8.00000,    728.4865
    127.5000,       5.0000,   8.00000,    670.5195
    132.5000,       5.0000,   8.00000,    690.2338
    137.5000,       5.0000,   8.00000,    907.0075
    142.5000,       5.0000,   8.00000,    668.3932
    147.5000,       5.0000,   8.00000,    684.0056
    152.5000,       5.0000,   8.00000,    453.9677
    157.5000,       5.0000,   8.00000,    522.0331
    162.5000,       5.0000,   8.00000,    626.5587
    167.5000,       5.0000,   8.00000,    634.8023
    172.5000,       5.0000,   8.00000,    720.2205
    177.5000,       5.0000,   8.00000,    784.5750
    182.5000,       5.0000,   8.00000,    705.4808
    187.5000,       5.0000,   8.00000,    669.0783
    192.5000,       5.0000,   8.00000,    719.2648
    197.5000,       5.0000,   8.00000,    561.7209
    202.5000,       5.0000,   8.00000,    615.3197
    207.5000,       5.0000,   8.00000,    670.7919
    212.5000,       5.0000,   8.00000,    517.8290
    217.5000,       5.0000,   8.00000,    504.1698
    222.5000,       5.0000,   8.00000,    417.3689
    227.5000,       5.0000,   8.00000,    532.6577
    232.5000,       5.0000,   8.00000,    563.8740
    237.5000,       5.0000,   8.00000,    681.5169
    242.5000,       5.0000,   8.00000,    530.3647
    247.5000,       5.0000,   8.00000,    331.1819
    252.5000,       5.0000,   8.00000,    458.1997
    257.5000,       5.0000,   8.00000,    461.0547
    262.5000,       5.0000,   8.00000,    439.9427
    267.5000,       5.0000,   8.00000,    334.9039
    272.5000,       5.0000,   8.00000,    381.1974
     52.5000,      35.0000,   1.00000,    722.8611
     57.5000,      35.0000,   1.00000,    705.9516
     62.5000,      35.0000,   1.00000,    698.3028
     67.5000,      35.0000,   1.00000,    690.4676
     72.5000,      35.0000,   1.00000,    679.1042
     77.5000,      35.0000,   1.00000,    681.6636
     82.5000,      35.0000,   1.00000,    699.2805
     87.5000,      35.0000,   1.00000,    680.9466
     92.5000,      35.0000,   1.00000,    725.2008
     97.5000,      35.0000,   1.00000,    742.3537
    102.5000,      35.0000,   1.00000,    768.5155
    107.5000,      35.0000,   1.00000,    785.3168
    112.5000,      35.0000,   1.00000,    767.9507
    117.5000,      35.0000,   1.00000,    740.4599
    122.5000,      35.0000,   1.00000,    763.8854
    127.5000,      35.0000,   1.00000,    721.8586
    132.5000,      35.0000,   1.00000,    711.5187
    137.5000,      35.0000,   1.00000,    670.1968
    142.5000,      35.0000,   1.00000,    632.1970
    147.5000,      35.0000,   1.00000,    642.0956
    152.5000,      35.0000,   1.00000,    643.8298
    157.5000,      35.0000,   1.00000,    600.7020
    162.5000,      35.0000,   1.00000,    622.8901
    167.5000,      35.0000,   1.00000,    611.5491
    172.5000,      35.0000,   1.00000,    650.0508
    177.5000,      35.0000,   1.00000,    681.9432
    182.5000,      35.0000,   1.00000,    673.8524
    187.5000,      35.0000,   1.00000,    670.0325
    192.5000,      35.0000,   1.00000,    686.8277
    197.5000,      35.0000,   1.00000,    656.7054
    202.5000,      35.0000,   1.00000,    636.0927
    207.5000,      35.0000,   1.00000,    582.0760
    212.5000,      35.0000,   1.00000,    546.7315
    217.5000,      35.0000,   1.00000,    563.4621
    222.5000,      35.0000,   1.00000,    582.0903
    227.5000,      35.0000,   1.00000,    564.2957
    232.5000,      35.0000,   1.00000,    533.8828
    237.5000,      35.0000,   1.00000,    513.0860
    242.5000,      35.0000,   1.00000,    510.2165
    247.5000,      35.0000,   1.00000,    504.4470
    252.5000,      35.0000,   1.00000,    461.9507
    257.5000,      35.0000,   1.00000,    416.3217
    262.5000,      35.0000,   1.00000,    394.8217
     52.5000,       5.0000,  10.00000,    731.6162
     57.5000,       5.0000,  10.00000,    739.4953
     62.5000,       5.0000,  10.00000,    650.3422
     67.5000,       5.0000,  10.00000,    668.8954
     72.5000,       5.0000,  10.00000,    691.6634
     77.5000,       5.0000,  10.00000,    752.8711
     82.5000,       5.0000,  10.00000,    696.1366
     87.5000,       5.0000,  10.00000,    651.6689
     92.5000,       5.0000,  10.00000,    710.9247
     97.5000,       5.0000,  10.00000,    730.4968
    102.5000,       5.0000,  10.00000,    680.6373
    107.5000,       5.0000,  10.00000,    770.3986
    112.5000,       5.0000,  10.00000,    730.7236
    117.5000,       5.0000,  10.00000,    689.4248
    122.5000,       5.0000,  10.00000,    715.6564
    127.5000,       5.0000,  10.00000,    647.6101
    132.5000,       5.0000,  10.00000,    677.8461
    137.5000,       5.0000,  10.00000,    902.5849
    142.5000,       5.0000,  10.00000,    651.4756
    147.5000,       5.0000,  10.00000,    675.7577
    152.5000,       5.0000,  10.00000,    448.9812
    157.5000,       5.0000,  10.00000,    496.4565
    162.5000,       5.0000,  10.00000,    601.5330
    167.5000,       5.0000,  10.00000,    621.0336
    172.5000,       5.0000,  10.00000,    720.7293
    177.5000,       5.0000,  10.00000,    792.9061
    182.5000,       5.0000,  10.00000,    675.4012
    187.5000,       5.0000,  10.00000,    643.4337
    192.5000,       5.0000,  10.00000,    719.4781
    197.5000,       5.0000,  10.00000,    607.4501
    202.5000,       5.0000,  10.00000,    688.9769
    207.5000,       5.0000,  10.00000,    702.9800
    212.5000,       5.0000,  10.00000,    518.8868
    217.5000,       5.0000,  10.00000,    492.0824
    222.5000,       5.0000,  10.00000,    396.2346
    227.5000,       5.0000,  10.00000,    508.1996
    232.5000,       5.0000,  10.00000,    545.3920
    237.5000,       5.0000,  10.00000,    643.6481
    242.5000,       5.0000,  10.00000,    500.5430
    247.5000,       5.0000,  10.00000,    320.9691
    252.5000,       5.0000,  10.00000,    442.3896
    257.5000,       5.0000,  10.00000,    439.5226
    262.5000,       5.0000,  10.00000,    429.5923
     67.5000,      45.0000,   1.00000,    688.3947
     72.5000,      45.0000,   1.00000,    667.4179
     77.5000,      45.0000,   1.00000,    666.1802
     82.5000,      45.0000,   1.00000,    646.1204
     87.5000,      45.0000,   1.00000,    664.0656
     92.5000,      45.0000,   1.00000,    674.8191
     97.5000,      45.0000,   1.00000,    671.6982
    102.5000,      45.0000,   1.00000,    665.8666
    107.5000,      45.0000,   1.00000,    671.1973
    112.5000,      45.0000,   1.00000,    676.9890
    117.5000,      45.0000,   1.00000,    702.9064
    122.5000,      45.0000,   1.00000,    689.0428
    127.5000,      45.0000,   1.00000,    681.3218
    132.5000,      45.0000,   1.00000,    637.9631
    137.5000,      45.0000,   1.00000,    607.7545
    142.5000,      45.0000,   1.00000,    593.7338
    147.5000,      45.0000,   1.00000,    594.6014
    152.5000,      45.0000,   1.00000,    609.4921
    157.5000,      45.0000,   1.00000,    637.7066
    162.5000,      45.0000,   1.00000,    613.2180
    167.5000,      45.0000,   1.00000,    616.4471
    172.5000,      45.0000,   1.00000,    609.3816
    177.5000,      45.0000,   1.00000,    635.7878
    182.5000,      45.0000,   1.00000,    677.9648
    187.5000,      45.0000,   1.00000,    698.1251
    192.5000,      45.0000,   1.00000,    697.6201
    197.5000,      45.0000,   1.00000,    675.7475
    202.5000,      45.0000,   1.00000,    640.6315
    207.5000,      45.0000,   1.00000,    649.7588
    212.5000,      45.0000,   1.00000,    643.8118
    217.5000,      45.0000,   1.00000,    637.7714
    222.5000,      45.0000,   1.00000,    606.7193
    227.5000,      45.0000,   1.00000,    543.1810
    232.5000,      45.0000,   1.00000,    508.3580
    237.5000,      45.0000,   1.00000,    487.3383
    242.5000,      45.0000,   1.00000,    471.1793
    247.5000,      45.0000,   1.00000,    467.4753
     67.5000,      15.0000,   4.00000,    673.3763
     72.5000,      15.0000,   4.00000,    690.1626
     77.5000,      15.0000,   4.00000,    695.3701
     82.5000,      15.0000,   4.00000,    676.2568
     87.5000,      15.0000,   4.00000,    665.4695
     92.5000,      15.0000,   4.00000,    671.4547
     97.5000,      15.0000,   4.00000,    653.6941
    102.5000,      15.0000,   4.00000,    649.2305
    107.5000,      15.0000,   4.00000,    642.1095
    112.5000,      15.0000,   4.00000,    646.5186
    117.5000,      15.0000,   4.00000,    641.2971
    122.5000,      15.0000,   4.00000,    627.5441
    127.5000,      15.0000,   4.00000,    627.7882
    132.5000,      15.0000,   4.00000,    691.5047
    137.5000,      15.0000,   4.00000,    689.3987
    142.5000,      15.0000,   4.00000,    681.7557
    147.5000,      15.0000,   4.00000,    552.1021
    152.5000,      15.0000,   4.00000,    512.5724
    157.5000,      15.0000,   4.00000,    503.5002
    162.5000,      15.0000,   4.00000,    571.1454
    167.5000,      15.0000,   4.00000,    652.5197
    172.5000,      15.0000,   4.00000,    710.6133
    177.5000,      15.0000,   4.00000,    740.0381
    182.5000,      15.0000,   4.00000,    740.2343
    187.5000,      15.0000,   4.00000,    719.8409
    192.5000,      15.0000,   4.00000,    699.6793
    197.5000,      15.0000,   4.00000,    707.6635
    202.5000,      15.0000,   4.00000,    711.8995
    207.5000,      15.0000,   4.00000,    714.9893
    212.5000,      15.0000,   4.00000,    649.2187
    217.5000,      15.0000,   4.00000,    525.3018
    222.5000,      15.0000,   4.00000,    486.9781
    227.5000,      15.0000,   4.00000,    475.3710
    232.5000,      15.0000,   4.00000,    551.9908
    237.5000,      15.0000,   4.00000,    540.4202
    242.5000,      15.0000,   4.00000,    466.2571
    247.5000,      15.0000,   4.00000,    411.0767
     82.5000,      55.0000,   1.00000,    685.5005
     87.5000,      55.0000,   1.00000,    676.9227
     92.5000,      55.0000,   1.00000,    665.2980
     97.5000,      55.0000,   1.00000,    646.6422
    102.5000,      55.0000,   1.00000,    624.3121
    107.5000,      55.0000,   1.00000,    601.2678
    112.5000,      55.0000,   1.00000,    599.6929
    117.5000,      55.0000,   1.00000,    586.6719
    122.5000,      55.0000,   1.00000,    580.6601
    127.5000,      55.0000,   1.00000,    551.3229
    132.5000,      55.0000,   1.00000,    547.4943
    137.5000,      55.0000,   1.00000,    546.2861
    142.5000,      55.0000,   1.00000,    560.1722
    147.5000,      55.0000,   1.00000,    574.9798
    152.5000,      55.0000,   1.00000,    595.9874
    157.5000,      55.0000,   1.00000,    607.2854
    162.5000,      55.0000,   1.00000,    624.8709
    167.5000,      55.0000,   1.00000,    627.5600
    172.5000,      55.0000,   1.00000,    633.9853
    177.5000,      55.0000,   1.00000,    646.6940
    182.5000,      55.0000,   1.00000,    688.7960
    187.5000,      55.0000,   1.00000,    708.0354
    192.5000,      55.0000,   1.00000,    714.9036
    197.5000,      55.0000,   1.00000,    705.3873
    202.5000,      55.0000,   1.00000,    689.6492
    207.5000,      55.0000,   1.00000,    667.1270
    212.5000,      55.0000,   1.00000,    662.2819
    217.5000,      55.0000,   1.00000,    651.4568
    222.5000,      55.0000,   1.00000,    614.1401
    227.5000,      55.0000,   1.00000,    588.1329
    232.5000,      55.0000,   1.00000,    553.6416
     82.5000,      15.0000,   5.00000,    707.3102
     87.5000,      15.0000,   5.00000,    682.2993
     92.5000,      15.0000,   5.00000,    667.1081
     97.5000,      15.0000,   5.00000,    627.5382
    102.5000,      15.0000,   5.00000,    606.8514
    107.5000,      15.0000,   5.00000,    578.1794
    112.5000,      15.0000,   5.00000,    559.3865
    117.5000,      15.0000,   5.00000,    544.9323
    122.5000,      15.0000,   5.00000,    530.8281
    127.5000,      15.0000,   5.00000,    531.8335
    132.5000,      15.0000,   5.00000,    596.6777
    137.5000,      15.0000,   5.00000,    613.2894
    142.5000,      15.0000,   5.00000,    641.4169
    147.5000,      15.0000,   5.00000,    524.3785
    152.5000,      15.0000,   5.00000,    496.0089
    157.5000,      15.0000,   5.00000,    488.7702
    162.5000,      15.0000,   5.00000,    566.7507
    167.5000,      15.0000,   5.00000,    664.0236
    172.5000,      15.0000,   5.00000,    744.7323
    177.5000,      15.0000,   5.00000,    783.9066
    182.5000,      15.0000,   5.00000,    781.1697
    187.5000,      15.0000,   5.00000,    765.3701
    192.5000,      15.0000,   5.00000,    747.6489
    197.5000,      15.0000,   5.00000,    761.4105
    202.5000,      15.0000,   5.00000,    756.5917
    207.5000,      15.0000,   5.00000,    732.7241
    212.5000,      15.0000,   5.00000,    655.8754
    217.5000,      15.0000,   5.00000,    530.7710
    222.5000,      15.0000,   5.00000,    511.3966
    227.5000,      15.0000,   5.00000,    496.4775
    232.5000,      15.0000,   5.00000,    560.8760
     97.5000,      65.0000,   1.00000,    605.6175
    102.5000,      65.0000,   1.00000,    593.2518
    107.5000,      65.0000,   1.00000,    589.4344
    112.5000,      65.0000,   1.00000,    551.9671
    117.5000,      65.0000,   1.00000,    532.9319
    122.5000,      65.0000,   1.00000,    504.8311
    127.5000,      65.0000,   1.00000,    491.5476
    132.5000,      65.0000,   1.00000,    485.3887
    137.5000,      65.0000,   1.00000,    500.0180
    142.5000,      65.0000,   1.00000,    516.9587
    147.5000,      65.0000,   1.00000,    546.9023
    152.5000,      65.0000,   1.00000,    580.1280
    157.5000,      65.0000,   1.00000,    603.0856
    162.5000,      65.0000,   1.00000,    628.0892
    167.5000,      65.0000,   1.00000,    642.8475
    172.5000,      65.0000,   1.00000,    648.7682
    177.5000,      65.0000,   1.00000,    676.0881
    182.5000,      65.0000,   1.00000,    678.1346
    187.5000,      65.0000,   1.00000,    694.5888
    192.5000,      65.0000,   1.00000,    698.2630
    197.5000,      65.0000,   1.00000,    699.5979
    202.5000,      65.0000,   1.00000,    702.4072
    207.5000,      65.0000,   1.00000,    701.8293
    212.5000,      65.0000,   1.00000,    670.8826
    217.5000,      65.0000,   1.00000,    634.4155
     97.5000,      15.0000,   6.00000,    589.7125
    102.5000,      15.0000,   6.00000,    572.2303
    107.5000,      15.0000,   6.00000,    538.7383
    112.5000,      15.0000,   6.00000,    514.2719
    117.5000,      15.0000,   6.00000,    495.9896
    122.5000,      15.0000,   6.00000,    479.7859
    127.5000,      15.0000,   6.00000,    488.2910
    132.5000,      15.0000,   6.00000,    543.9738
    137.5000,      15.0000,   6.00000,    565.2175
    142.5000,      15.0000,   6.00000,    588.5955
    147.5000,      15.0000,   6.00000,    494.7525
    152.5000,      15.0000,   6.00000,    485.0165
    157.5000,      15.0000,   6.00000,    493.9301
    162.5000,      15.0000,   6.00000,    573.5788
    167.5000,      15.0000,   6.00000,    668.1803
    172.5000,      15.0000,   6.00000,    761.9016
    177.5000,      15.0000,   6.00000,    811.2553
    182.5000,      15.0000,   6.00000,    809.7947
    187.5000,      15.0000,   6.00000,    789.2668
    192.5000,      15.0000,   6.00000,    763.7078
    197.5000,      15.0000,   6.00000,    773.7887
    202.5000,      15.0000,   6.00000,    771.4885
    207.5000,      15.0000,   6.00000,    745.6145
    212.5000,      15.0000,   6.00000,    665.9115
    217.5000,      15.0000,   6.00000,    531.1479
    105.0000,      30.0000,   3.00000,    532.5730
    110.0000,      30.0000,   3.00000,    514.6915
    115.0000,      30.0000,   3.00000,    494.4619
    120.0000,      30.0000,   3.00000,    497.0602
    125.0000,      30.0000,   3.00000,    518.8260
    130.0000,      30.0000,   3.00000,    517.6909
    135.0000,      30.0000,   3.00000,    521.8074
    140.0000,      30.0000,   3.00000,    499.9097
    145.0000,      30.0000,   3.00000,    512.9536
    150.0000,      30.0000,   3.00000,    537.8582
    155.0000,      30.0000,   3.00000,    531.3986
    160.0000,      30.0000,   3.00000,    570.6688
    165.0000,      30.0000,   3.00000,    623.4969
    170.0000,      30.0000,   3.00000,    686.5622
    175.0000,      30.0000,   3.00000,    736.0620
    180.0000,      30.0000,   3.00000,    774.0848
    185.0000,      30.0000,   3.00000,    787.0275
    190.0000,      30.0000,   3.00000,    788.8494
    195.0000,      30.0000,   3.00000,    780.9806
    200.0000,      30.0000,   3.00000,    753.5668
    205.0000,      30.0000,   3.00000,    719.7772
    210.0000,      30.0000,   3.00000,    650.7417
    112.5000,      25.0000,   4.00000,    503.3235
    117.5000,      25.0000,   4.00000,    498.3881
    122.5000,      25.0000,   4.00000,    491.4146
    127.5000,      25.0000,   4.00000,    524.1722
    132.5000,      25.0000,   4.00000,    530.4384
    137.5000,      25.0000,   4.00000,    547.2712
    142.5000,      25.0000,   4.00000,    529.8915
    147.5000,      25.0000,   4.00000,    521.6022
    152.5000,      25.0000,   4.00000,    504.9310
    157.5000,      25.0000,   4.00000,    534.2404
    162.5000,      25.0000,   4.00000,    574.0991
    167.5000,      25.0000,   4.00000,    671.5791
    172.5000,      25.0000,   4.00000,    733.0909
    177.5000,      25.0000,   4.00000,    759.5826
    182.5000,      25.0000,   4.00000,    792.7421
    187.5000,      25.0000,   4.00000,    784.4766
    192.5000,      25.0000,   4.00000,    768.4144
    197.5000,      25.0000,   4.00000,    774.9079
    202.5000,      25.0000,   4.00000,    743.8437
   4.11
ITERATION 5
MODEL RESISTIVITY
LAYER 1
61,     2.5000
     10.0000,     1902.9
     15.0000,     1881.9
     20.0000,     1874.0
     25.0000,     2104.9
     30.0000,     2496.8
     35.0000,     2873.7
     40.0000,     3917.0
     45.0000,     3709.4
     50.0000,     2933.6
     55.0000,     2483.7
     60.0000,     2248.7
     65.0000,     1776.1
     70.0000,     1760.5
     75.0000,     1871.3
     80.0000,     2201.4
     85.0000,     2132.3
     90.0000,     2224.0
     95.0000,     2503.3
    100.0000,     2196.9
    105.0000,     1648.6
    110.0000,     1749.1
    115.0000,     1524.6
    120.0000,     1288.6
    125.0000,     1145.1
    130.0000,     979.72
    135.0000,     1062.1
    140.0000,     1499.2
    145.0000,     872.14
    150.0000,     809.03
    155.0000,     538.90
    160.0000,     712.93
    165.0000,     1097.7
    170.0000,     1436.7
    175.0000,     2057.5
    180.0000,     2365.3
    185.0000,     2001.5
    190.0000,     2158.8
    195.0000,     2796.5
    200.0000,     2434.3
    205.0000,     2661.1
    210.0000,     2787.8
    215.0000,     2255.8
    220.0000,     2202.9
    225.0000,     1727.5
    230.0000,     2547.5
    235.0000,     2753.9
    240.0000,     2609.8
    245.0000,     1477.0
    250.0000,     706.21
    255.0000,     919.87
    260.0000,     886.30
    265.0000,     803.73
    270.0000,     539.13
    275.0000,     553.10
    280.0000,     601.68
    285.0000,     874.46
    290.0000,     1235.3
    295.0000,     1446.2
    300.0000,     1239.6
    305.0000,     2241.5
             3309.5
LAYER 2
61,     5.2500
     10.0000,     1393.1
     15.0000,     1515.9
     20.0000,     1472.0
     25.0000,     1630.1
     30.0000,     1843.2
     35.0000,     2088.1
     40.0000,     3050.7
     45.0000,     3196.9
     50.0000,     2911.6
     55.0000,     2512.5
     60.0000,     2234.8
     65.0000,     1834.4
     70.0000,     1743.6
     75.0000,     1738.1
     80.0000,     1742.0
     85.0000,     1684.9
     90.0000,     1637.1
     95.0000,     1746.4
    100.0000,     1820.1
    105.0000,     1634.9
    110.0000,     1611.8
    115.0000,     1368.3
    120.0000,     1063.0
    125.0000,     991.68
    130.0000,     841.86
    135.0000,     907.34
    140.0000,     1134.5
    145.0000,     918.14
    150.0000,     749.92
    155.0000,     561.87
    160.0000,     674.09
    165.0000,     1009.4
    170.0000,     1299.1
    175.0000,     1671.8
    180.0000,     2005.4
    185.0000,     1885.6
    190.0000,     1923.0
    195.0000,     2036.1
    200.0000,     1871.2
    205.0000,     2178.0
    210.0000,     2394.1
    215.0000,     1761.2
    220.0000,     1831.0
    225.0000,     1880.8
    230.0000,     2179.7
    235.0000,     2228.8
    240.0000,     2613.8
    245.0000,     1801.1
    250.0000,     1018.5
    255.0000,     1054.1
    260.0000,     906.93
    265.0000,     711.63
    270.0000,     442.79
    275.0000,     457.00
    280.0000,     492.42
    285.0000,     666.85
    290.0000,     952.10
    295.0000,     1171.6
    300.0000,     1181.8
    305.0000,     1913.5
             2080.5
LAYER 3
59,     8.2750
     15.0000,     853.32
     20.0000,     869.60
     25.0000,     1012.1
     30.0000,     1080.1
     35.0000,     1161.4
     40.0000,     1697.4
     45.0000,     2070.9
     50.0000,     2247.1
     55.0000,     2099.7
     60.0000,     1885.3
     65.0000,     1627.6
     70.0000,     1488.4
     75.0000,     1371.8
     80.0000,     1254.5
     85.0000,     1227.7
     90.0000,     1064.9
     95.0000,     973.07
    100.0000,     1113.1
    105.0000,     1111.6
    110.0000,     991.17
    115.0000,     799.78
    120.0000,     652.13
    125.0000,     713.80
    130.0000,     705.36
    135.0000,     704.28
    140.0000,     770.25
    145.0000,     782.78
    150.0000,     665.35
    155.0000,     553.95
    160.0000,     600.75
    165.0000,     786.00
    170.0000,     906.93
    175.0000,     996.93
    180.0000,     1243.0
    185.0000,     1359.2
    190.0000,     1333.9
    195.0000,     1176.7
    200.0000,     1120.8
    205.0000,     1487.6
    210.0000,     1707.7
    215.0000,     1146.7
    220.0000,     1247.3
    225.0000,     1508.3
    230.0000,     1451.1
    235.0000,     1422.3
    240.0000,     2214.2
    245.0000,     2345.7
    250.0000,     1658.2
    255.0000,     1348.8
    260.0000,     850.78
    265.0000,     555.87
    270.0000,     358.94
    275.0000,     419.25
    280.0000,     436.93
    285.0000,     464.97
    290.0000,     530.53
    295.0000,     641.27
    300.0000,     751.36
             1008.9
LAYER 4
57,    11.6025
     20.0000,     517.09
     25.0000,     742.53
     30.0000,     736.64
     35.0000,     726.60
     40.0000,     937.35
     45.0000,     1256.1
     50.0000,     1596.9
     55.0000,     1712.4
     60.0000,     1625.6
     65.0000,     1436.2
     70.0000,     1262.4
     75.0000,     1118.5
     80.0000,     1042.9
     85.0000,     1060.5
     90.0000,     825.42
     95.0000,     625.00
    100.0000,     678.58
    105.0000,     683.72
    110.0000,     591.90
    115.0000,     481.86
    120.0000,     440.20
    125.0000,     555.84
    130.0000,     633.30
    135.0000,     581.34
    140.0000,     560.86
    145.0000,     609.88
    150.0000,     579.28
    155.0000,     519.83
    160.0000,     523.43
    165.0000,     580.20
    170.0000,     569.47
    175.0000,     551.92
    180.0000,     717.04
    185.0000,     896.10
    190.0000,     886.87
    195.0000,     716.29
    200.0000,     697.31
    205.0000,     1054.7
    210.0000,     1262.5
    215.0000,     766.21
    220.0000,     757.55
    225.0000,     904.31
    230.0000,     813.30
    235.0000,     799.33
    240.0000,     1490.7
    245.0000,     2335.5
    250.0000,     1954.1
    255.0000,     1320.2
    260.0000,     631.08
    265.0000,     398.51
    270.0000,     341.59
    275.0000,     527.42
    280.0000,     537.61
    285.0000,     442.08
    290.0000,     345.63
    295.0000,     378.11
           426.1690
LAYER 5
53,    15.2628
     30.0000,     468.69
     35.0000,     486.57
     40.0000,     486.84
     45.0000,     604.02
     50.0000,     806.09
     55.0000,     1063.3
     60.0000,     1237.6
     65.0000,     1279.5
     70.0000,     1217.0
     75.0000,     1128.2
     80.0000,     1090.1
     85.0000,     1057.6
     90.0000,     810.24
     95.0000,     567.27
    100.0000,     480.30
    105.0000,     417.65
    110.0000,     379.18
    115.0000,     375.34
    120.0000,     425.26
    125.0000,     540.82
    130.0000,     607.09
    135.0000,     523.97
    140.0000,     448.91
    145.0000,     457.50
    150.0000,     488.71
    155.0000,     493.16
    160.0000,     473.72
    165.0000,     426.13
    170.0000,     350.59
    175.0000,     320.54
    180.0000,     412.87
    185.0000,     563.27
    190.0000,     593.78
    195.0000,     503.10
    200.0000,     500.39
    205.0000,     689.01
    210.0000,     767.10
    215.0000,     497.00
    220.0000,     366.02
    225.0000,     315.73
    230.0000,     249.59
    235.0000,     206.05
    240.0000,     239.58
    245.0000,     312.39
    250.0000,     307.43
    255.0000,     279.40
    260.0000,     239.79
    265.0000,     277.13
    270.0000,     435.80
    275.0000,     710.56
    280.0000,     659.17
    285.0000,     513.33
           250.7129
LAYER 6
49,    19.2890
     40.0000,     377.16
     45.0000,     493.60
     50.0000,     628.52
     55.0000,     878.13
     60.0000,     1112.9
     65.0000,     1277.3
     70.0000,     1321.0
     75.0000,     1288.4
     80.0000,     1240.3
     85.0000,     1162.3
     90.0000,     975.99
     95.0000,     784.71
    100.0000,     678.70
    105.0000,     612.22
    110.0000,     586.60
    115.0000,     597.90
    120.0000,     639.78
    125.0000,     686.42
    130.0000,     669.10
    135.0000,     572.51
    140.0000,     496.81
    145.0000,     491.63
    150.0000,     529.84
    155.0000,     561.88
    160.0000,     558.96
    165.0000,     510.60
    170.0000,     442.52
    175.0000,     421.44
    180.0000,     491.05
    185.0000,     595.43
    190.0000,     612.49
    195.0000,     547.44
    200.0000,     527.51
    205.0000,     593.73
    210.0000,     588.85
    215.0000,     428.27
    220.0000,     302.86
    225.0000,     232.58
    230.0000,     180.99
    235.0000,     148.24
    240.0000,     137.76
    245.0000,     142.59
    250.0000,     145.61
    255.0000,     167.51
    260.0000,     223.16
    265.0000,     342.22
    270.0000,     514.14
    275.0000,     632.43
           438.9081
LAYER 7
45,    23.7179
     50.0000,     448.67
     55.0000,     721.06
     60.0000,     926.79
     65.0000,     1130.8
     70.0000,     1237.6
     75.0000,     1258.8
     80.0000,     1231.4
     85.0000,     1173.4
     90.0000,     1079.0
     95.0000,     984.50
    100.0000,     923.87
    105.0000,     885.65
    110.0000,     865.88
    115.0000,     856.81
    120.0000,     844.79
    125.0000,     811.73
    130.0000,     742.40
    135.0000,     655.51
    140.0000,     600.63
    145.0000,     603.18
    150.0000,     650.04
    155.0000,     705.27
    160.0000,     733.44
    165.0000,     716.00
    170.0000,     673.26
    175.0000,     657.21
    180.0000,     691.69
    185.0000,     729.86
    190.0000,     704.39
    195.0000,     630.46
    200.0000,     577.48
    205.0000,     560.03
    210.0000,     511.32
    215.0000,     405.58
    220.0000,     309.76
    225.0000,     244.56
    230.0000,     196.73
    235.0000,     166.93
    240.0000,     154.98
    245.0000,     158.05
    250.0000,     176.45
    255.0000,     223.34
    260.0000,     315.19
    265.0000,     430.52
           417.8663
LAYER 8
41,    28.5897
     60.0000,     627.95
     65.0000,     885.17
     70.0000,     1002.4
     75.0000,     1039.0
     80.0000,     1050.0
     85.0000,     1037.4
     90.0000,     1012.7
     95.0000,     990.49
    100.0000,     980.00
    105.0000,     973.81
    110.0000,     962.85
    115.0000,     940.45
    120.0000,     902.52
    125.0000,     850.28
    130.0000,     790.63
    135.0000,     740.92
    140.0000,     723.54
    145.0000,     750.98
    150.0000,     816.71
    155.0000,     896.64
    160.0000,     958.78
    165.0000,     979.89
    170.0000,     964.56
    175.0000,     940.78
    180.0000,     919.62
    185.0000,     878.46
    190.0000,     796.98
    195.0000,     695.63
    200.0000,     610.30
    205.0000,     547.69
    210.0000,     483.64
    215.0000,     408.65
    220.0000,     341.21
    225.0000,     291.42
    230.0000,     255.75
    235.0000,     233.78
    240.0000,     231.92
    245.0000,     251.87
    250.0000,     290.10
    255.0000,     361.54
           459.2987
LAYER 9
35,    33.9487
     75.0000,     765.22
     80.0000,     818.10
     85.0000,     834.59
     90.0000,     838.07
     95.0000,     835.93
    100.0000,     840.13
    105.0000,     845.71
    110.0000,     847.04
    115.0000,     841.33
    120.0000,     828.18
    125.0000,     812.44
    130.0000,     801.41
    135.0000,     805.75
    140.0000,     836.73
    145.0000,     900.92
    150.0000,     994.17
    155.0000,     1099.0
    160.0000,     1187.9
    165.0000,     1235.0
    170.0000,     1230.9
    175.0000,     1183.9
    180.0000,     1103.0
    185.0000,     992.28
    190.0000,     861.98
    195.0000,     734.35
    200.0000,     628.95
    205.0000,     549.37
    210.0000,     485.44
    215.0000,     431.34
    220.0000,     387.40
    225.0000,     356.26
    230.0000,     342.10
    235.0000,     339.45
    240.0000,     362.46
           447.3416
LAYER 10
29,    39.8436
     90.0000,     666.25
     95.0000,     640.71
    100.0000,     637.03
    105.0000,     638.33
    110.0000,     648.43
    115.0000,     670.52
    120.0000,     698.70
    125.0000,     734.34
    130.0000,     779.04
    135.0000,     839.12
    140.0000,     920.79
    145.0000,     1027.0
    150.0000,     1153.0
    155.0000,     1282.7
    160.0000,     1389.7
    165.0000,     1446.0
    170.0000,     1434.4
    175.0000,     1355.8
    180.0000,     1224.8
    185.0000,     1064.2
    190.0000,     900.38
    195.0000,     756.13
    200.0000,     642.83
    205.0000,     562.73
    210.0000,     506.25
    215.0000,     472.60
    220.0000,     452.17
    225.0000,     443.37
           456.3173
LAYER 11
25,    46.3279
    100.0000,     465.15
    105.0000,     446.33
    110.0000,     456.63
    115.0000,     503.99
    120.0000,     565.91
    125.0000,     645.49
    130.0000,     734.49
    135.0000,     841.64
    140.0000,     969.73
    145.0000,     1119.7
    150.0000,     1284.7
    155.0000,     1446.5
    160.0000,     1575.0
    165.0000,     1637.0
    170.0000,     1610.4
    175.0000,     1496.5
    180.0000,     1319.8
    185.0000,     1117.2
    190.0000,     925.19
    195.0000,     769.96
    200.0000,     653.02
    205.0000,     584.44
    210.0000,     545.41
    215.0000,     530.89
           539.1891
LAYER 12
21, 
    110.0000,     287.00
    115.0000,     378.34
    120.0000,     470.84
    125.0000,     568.63
    130.0000,     675.02
    135.0000,     816.14
    140.0000,     981.90
    145.0000,     1177.1
    150.0000,     1396.1
    155.0000,     1616.5
    160.0000,     1796.8
    165.0000,     1886.9
    170.0000,     1850.6
    175.0000,     1691.1
    180.0000,     1449.4
    185.0000,     1183.3
    190.0000,     940.94
    195.0000,     777.77
    200.0000,     663.30
    205.0000,     598.36
           577.6965
CALCULATED APPARENT RESISTIVITY
      7.5000,       5.0000,   1.00000,   1422.6290
     12.5000,       5.0000,   1.00000,   1441.7666
     17.5000,       5.0000,   1.00000,   1505.2797
     22.5000,       5.0000,   1.00000,   1676.8384
     27.5000,       5.0000,   1.00000,   1944.9281
     32.5000,       5.0000,   1.00000,   2113.0024
     37.5000,       5.0000,   1.00000,   2586.5679
     42.5000,       5.0000,   1.00000,   2607.0835
     47.5000,       5.0000,   1.00000,   2537.6501
     52.5000,       5.0000,   1.00000,   2299.5828
     57.5000,       5.0000,   1.00000,   2169.6401
     62.5000,       5.0000,   1.00000,   1827.1953
     67.5000,       5.0000,   1.00000,   1796.9983
     72.5000,       5.0000,   1.00000,   1706.7079
     77.5000,       5.0000,   1.00000,   1808.7356
     82.5000,       5.0000,   1.00000,   1729.7836
     87.5000,       5.0000,   1.00000,   1753.0410
     92.5000,       5.0000,   1.00000,   1754.0752
     97.5000,       5.0000,   1.00000,   1701.8047
    102.5000,       5.0000,   1.00000,   1466.2852
    107.5000,       5.0000,   1.00000,   1462.7545
    112.5000,       5.0000,   1.00000,   1242.1827
    117.5000,       5.0000,   1.00000,   1098.1691
    122.5000,       5.0000,   1.00000,   1036.9637
    127.5000,       5.0000,   1.00000,    966.1964
    132.5000,       5.0000,   1.00000,    886.8349
    137.5000,       5.0000,   1.00000,   1062.3016
    142.5000,       5.0000,   1.00000,    735.6124
    147.5000,       5.0000,   1.00000,    867.4335
    152.5000,       5.0000,   1.00000,    634.3386
    157.5000,       5.0000,   1.00000,    798.9752
    162.5000,       5.0000,   1.00000,   1021.7542
    167.5000,       5.0000,   1.00000,   1219.8799
    172.5000,       5.0000,   1.00000,   1511.7914
    177.5000,       5.0000,   1.00000,   1791.7203
    182.5000,       5.0000,   1.00000,   1814.2687
    187.5000,       5.0000,   1.00000,   1890.9194
    192.5000,       5.0000,   1.00000,   2202.8142
    197.5000,       5.0000,   1.00000,   2013.2007
    202.5000,       5.0000,   1.00000,   2170.3533
    207.5000,       5.0000,   1.00000,   2172.1475
    212.5000,       5.0000,   1.00000,   1877.5271
    217.5000,       5.0000,   1.00000,   2062.1042
    222.5000,       5.0000,   1.00000,   1686.6184
    227.5000,       5.0000,   1.00000,   2115.8455
    232.5000,       5.0000,   1.00000,   1851.4767
    237.5000,       5.0000,   1.00000,   1834.2998
    242.5000,       5.0000,   1.00000,   1523.7134
    247.5000,       5.0000,   1.00000,    980.9136
    252.5000,       5.0000,   1.00000,   1061.7435
    257.5000,       5.0000,   1.00000,    784.5695
    262.5000,       5.0000,   1.00000,    723.5712
    267.5000,       5.0000,   1.00000,    544.7914
    272.5000,       5.0000,   1.00000,    569.4369
    277.5000,       5.0000,   1.00000,    579.2089
    282.5000,       5.0000,   1.00000,    726.6656
    287.5000,       5.0000,   1.00000,    841.6929
    292.5000,       5.0000,   1.00000,   1131.5454
    297.5000,       5.0000,   1.00000,   1142.4504
    302.5000,       5.0000,   1.00000,   1587.7419
    307.5000,       5.0000,   1.00000,   1766.8878
     12.5000,       5.0000,   2.00000,   1080.7041
     17.5000,       5.0000,   2.00000,   1111.8710
     22.5000,       5.0000,   2.00000,   1294.4403
     27.5000,       5.0000,   2.00000,   1375.7896
     32.5000,       5.0000,   2.00000,   1429.1522
     37.5000,       5.0000,   2.00000,   1886.0757
     42.5000,       5.0000,   2.00000,   1988.1194
     47.5000,       5.0000,   2.00000,   1804.0657
     52.5000,       5.0000,   2.00000,   1876.2955
     57.5000,       5.0000,   2.00000,   1962.7754
     62.5000,       5.0000,   2.00000,   1691.8668
     67.5000,       5.0000,   2.00000,   1598.1982
     72.5000,       5.0000,   2.00000,   1582.2802
     77.5000,       5.0000,   2.00000,   1591.1130
     82.5000,       5.0000,   2.00000,   1389.0503
     87.5000,       5.0000,   2.00000,   1317.2872
     92.5000,       5.0000,   2.00000,   1428.6163
     97.5000,       5.0000,   2.00000,   1299.0265
    102.5000,       5.0000,   2.00000,   1074.5295
    107.5000,       5.0000,   2.00000,   1153.6526
    112.5000,       5.0000,   2.00000,   1047.5581
    117.5000,       5.0000,   2.00000,    923.7673
    122.5000,       5.0000,   2.00000,    938.1777
    127.5000,       5.0000,   2.00000,    763.4487
    132.5000,       5.0000,   2.00000,    770.2123
    137.5000,       5.0000,   2.00000,    931.8730
    142.5000,       5.0000,   2.00000,    715.3411
    147.5000,       5.0000,   2.00000,    798.8758
    152.5000,       5.0000,   2.00000,    638.5709
    157.5000,       5.0000,   2.00000,    759.1674
    162.5000,       5.0000,   2.00000,    953.7319
    167.5000,       5.0000,   2.00000,    955.5003
    172.5000,       5.0000,   2.00000,   1201.0137
    177.5000,       5.0000,   2.00000,   1471.8878
    182.5000,       5.0000,   2.00000,   1290.6823
    187.5000,       5.0000,   2.00000,   1439.8063
    192.5000,       5.0000,   2.00000,   1784.3976
    197.5000,       5.0000,   2.00000,   1481.1228
    202.5000,       5.0000,   2.00000,   1601.7958
    207.5000,       5.0000,   2.00000,   1715.5829
    212.5000,       5.0000,   2.00000,   1542.6083
    217.5000,       5.0000,   2.00000,   1590.8129
    222.5000,       5.0000,   2.00000,   1335.4886
    227.5000,       5.0000,   2.00000,   1521.8936
    232.5000,       5.0000,   2.00000,   1476.9316
    237.5000,       5.0000,   2.00000,   1584.3231
    242.5000,       5.0000,   2.00000,   1233.6096
    247.5000,       5.0000,   2.00000,    798.2052
    252.5000,       5.0000,   2.00000,   1063.7543
    257.5000,       5.0000,   2.00000,    938.2101
    262.5000,       5.0000,   2.00000,    709.6289
    267.5000,       5.0000,   2.00000,    531.6554
    272.5000,       5.0000,   2.00000,    543.6262
    277.5000,       5.0000,   2.00000,    539.0153
    282.5000,       5.0000,   2.00000,    591.5126
    287.5000,       5.0000,   2.00000,    752.8062
    292.5000,       5.0000,   2.00000,    850.5408
    297.5000,       5.0000,   2.00000,    718.7260
    302.5000,       5.0000,   2.00000,    990.8553
     17.5000,       5.0000,   3.00000,    892.1389
     22.5000,       5.0000,   3.00000,    954.8188
     27.5000,       5.0000,   3.00000,    999.3752
     32.5000,       5.0000,   3.00000,   1076.0601
     37.5000,       5.0000,   3.00000,   1463.3844
     42.5000,       5.0000,   3.00000,   1531.6826
     47.5000,       5.0000,   3.00000,   1456.6871
     52.5000,       5.0000,   3.00000,   1422.3717
     57.5000,       5.0000,   3.00000,   1566.5010
     62.5000,       5.0000,   3.00000,   1416.7235
     67.5000,       5.0000,   3.00000,   1415.8475
     72.5000,       5.0000,   3.00000,   1405.8961
     77.5000,       5.0000,   3.00000,   1425.2295
     82.5000,       5.0000,   3.00000,   1203.2190
     87.5000,       5.0000,   3.00000,   1141.9028
     92.5000,       5.0000,   3.00000,   1144.0123
     97.5000,       5.0000,   3.00000,   1069.1522
    102.5000,       5.0000,   3.00000,    891.2949
    107.5000,       5.0000,   3.00000,    934.9035
    112.5000,       5.0000,   3.00000,    895.3819
    117.5000,       5.0000,   3.00000,    845.5851
    122.5000,       5.0000,   3.00000,    756.4299
    127.5000,       5.0000,   3.00000,    682.3639
    132.5000,       5.0000,   3.00000,    672.0226
    137.5000,       5.0000,   3.00000,    923.8283
    142.5000,       5.0000,   3.00000,    724.7217
    147.5000,       5.0000,   3.00000,    766.1960
    152.5000,       5.0000,   3.00000,    558.0078
    157.5000,       5.0000,   3.00000,    692.5946
    162.5000,       5.0000,   3.00000,    803.2781
    167.5000,       5.0000,   3.00000,    881.1150
    172.5000,       5.0000,   3.00000,   1039.0264
    177.5000,       5.0000,   3.00000,   1120.3390
    182.5000,       5.0000,   3.00000,   1035.6477
    187.5000,       5.0000,   3.00000,   1075.3207
    192.5000,       5.0000,   3.00000,   1253.9467
    197.5000,       5.0000,   3.00000,   1154.5742
    202.5000,       5.0000,   3.00000,   1235.6428
    207.5000,       5.0000,   3.00000,   1371.1191
    212.5000,       5.0000,   3.00000,   1180.7246
    217.5000,       5.0000,   3.00000,   1156.8004
    222.5000,       5.0000,   3.00000,    925.2758
    227.5000,       5.0000,   3.00000,   1162.5018
    232.5000,       5.0000,   3.00000,   1269.6334
    237.5000,       5.0000,   3.00000,   1324.9673
    242.5000,       5.0000,   3.00000,    881.7976
    247.5000,       5.0000,   3.00000,    559.1627
    252.5000,       5.0000,   3.00000,    851.6774
    257.5000,       5.0000,   3.00000,    933.3276
    262.5000,       5.0000,   3.00000,    798.9976
    267.5000,       5.0000,   3.00000,    504.3106
    272.5000,       5.0000,   3.00000,    506.3179
    277.5000,       5.0000,   3.00000,    482.6896
    282.5000,       5.0000,   3.00000,    585.4661
    287.5000,       5.0000,   3.00000,    640.1886
    292.5000,       5.0000,   3.00000,    642.9106
    297.5000,       5.0000,   3.00000,    503.3419
     22.5000,      15.0000,   1.00000,    827.0621
     27.5000,      15.0000,   1.00000,    892.7385
     32.5000,      15.0000,   1.00000,   1092.3242
     37.5000,      15.0000,   1.00000,   1219.9385
     42.5000,      15.0000,   1.00000,   1317.0460
     47.5000,      15.0000,   1.00000,   1301.5900
     52.5000,      15.0000,   1.00000,   1259.1674
     57.5000,      15.0000,   1.00000,   1175.2817
     62.5000,      15.0000,   1.00000,   1247.4828
     67.5000,      15.0000,   1.00000,   1271.2513
     72.5000,      15.0000,   1.00000,   1296.4576
     77.5000,      15.0000,   1.00000,   1247.4266
     82.5000,      15.0000,   1.00000,   1218.4192
     87.5000,      15.0000,   1.00000,   1104.2455
     92.5000,      15.0000,   1.00000,   1034.7450
     97.5000,      15.0000,   1.00000,    964.4849
    102.5000,      15.0000,   1.00000,    922.5429
    107.5000,      15.0000,   1.00000,    863.5969
    112.5000,      15.0000,   1.00000,    860.4322
    117.5000,      15.0000,   1.00000,    780.9865
    122.5000,      15.0000,   1.00000,    723.5074
    127.5000,      15.0000,   1.00000,    664.5696
    132.5000,      15.0000,   1.00000,    757.6098
    137.5000,      15.0000,   1.00000,    785.8930
    142.5000,      15.0000,   1.00000,    822.0068
    147.5000,      15.0000,   1.00000,    681.4090
    152.5000,      15.0000,   1.00000,    647.9276
    157.5000,      15.0000,   1.00000,    627.5313
    162.5000,      15.0000,   1.00000,    760.9026
    167.5000,      15.0000,   1.00000,    897.0941
    172.5000,      15.0000,   1.00000,    977.6943
    177.5000,      15.0000,   1.00000,    970.7062
    182.5000,      15.0000,   1.00000,    955.8488
    187.5000,      15.0000,   1.00000,    940.3209
    192.5000,      15.0000,   1.00000,    941.6023
    197.5000,      15.0000,   1.00000,   1027.8810
    202.5000,      15.0000,   1.00000,   1125.9462
    207.5000,      15.0000,   1.00000,   1080.9286
    212.5000,      15.0000,   1.00000,   1043.4230
    217.5000,      15.0000,   1.00000,    893.3156
    222.5000,      15.0000,   1.00000,    880.9552
    227.5000,      15.0000,   1.00000,   1014.8983
    232.5000,      15.0000,   1.00000,   1151.7709
    237.5000,      15.0000,   1.00000,    960.9818
    242.5000,      15.0000,   1.00000,    750.4781
    247.5000,      15.0000,   1.00000,    609.9161
    252.5000,      15.0000,   1.00000,    611.4194
    257.5000,      15.0000,   1.00000,    778.7472
    262.5000,      15.0000,   1.00000,    785.2322
    267.5000,      15.0000,   1.00000,    644.8506
    272.5000,      15.0000,   1.00000,    479.0539
    277.5000,      15.0000,   1.00000,    522.3133
    282.5000,      15.0000,   1.00000,    565.5007
    287.5000,      15.0000,   1.00000,    591.8265
    292.5000,      15.0000,   1.00000,    534.3679
     22.5000,       5.0000,   4.00000,    755.6078
     27.5000,       5.0000,   4.00000,    801.6121
     32.5000,       5.0000,   4.00000,    875.5831
     37.5000,       5.0000,   4.00000,   1190.6232
     42.5000,       5.0000,   4.00000,   1302.2344
     47.5000,       5.0000,   4.00000,   1243.5878
     52.5000,       5.0000,   4.00000,   1190.5806
     57.5000,       5.0000,   4.00000,   1186.6361
     62.5000,       5.0000,   4.00000,   1124.8851
     67.5000,       5.0000,   4.00000,   1205.9380
     72.5000,       5.0000,   4.00000,   1226.3157
     77.5000,       5.0000,   4.00000,   1260.3794
     82.5000,       5.0000,   4.00000,   1135.1271
     87.5000,       5.0000,   4.00000,   1025.5376
     92.5000,       5.0000,   4.00000,   1011.0618
     97.5000,       5.0000,   4.00000,    948.1274
    102.5000,       5.0000,   4.00000,    817.1621
    107.5000,       5.0000,   4.00000,    872.7337
    112.5000,       5.0000,   4.00000,    809.8280
    117.5000,       5.0000,   4.00000,    711.8088
    122.5000,       5.0000,   4.00000,    713.5287
    127.5000,       5.0000,   4.00000,    614.1462
    132.5000,       5.0000,   4.00000,    674.4716
    137.5000,       5.0000,   4.00000,    936.1241
    142.5000,       5.0000,   4.00000,    707.9094
    147.5000,       5.0000,   4.00000,    752.4305
    152.5000,       5.0000,   4.00000,    509.6740
    157.5000,       5.0000,   4.00000,    575.0474
    162.5000,       5.0000,   4.00000,    751.9008
    167.5000,       5.0000,   4.00000,    805.2979
    172.5000,       5.0000,   4.00000,    928.5455
    177.5000,       5.0000,   4.00000,   1001.6879
    182.5000,       5.0000,   4.00000,    859.6472
    187.5000,       5.0000,   4.00000,    830.3853
    192.5000,       5.0000,   4.00000,    954.7615
    197.5000,       5.0000,   4.00000,    860.9830
    202.5000,       5.0000,   4.00000,   1057.5988
    207.5000,       5.0000,   4.00000,   1090.2146
    212.5000,       5.0000,   4.00000,    875.8410
    217.5000,       5.0000,   4.00000,    851.0276
    222.5000,       5.0000,   4.00000,    677.9421
    227.5000,       5.0000,   4.00000,    969.6579
    232.5000,       5.0000,   4.00000,   1022.4040
    237.5000,       5.0000,   4.00000,   1011.6302
    242.5000,       5.0000,   4.00000,    702.4608
    247.5000,       5.0000,   4.00000,    430.0715
    252.5000,       5.0000,   4.00000,    660.5375
    257.5000,       5.0000,   4.00000,    749.2034
    262.5000,       5.0000,   4.00000,    756.8168
    267.5000,       5.0000,   4.00000,    514.7505
    272.5000,       5.0000,   4.00000,    466.6952
    277.5000,       5.0000,   4.00000,    475.6727
    282.5000,       5.0000,   4.00000,    537.1091
    287.5000,       5.0000,   4.00000,    565.1396
    292.5000,       5.0000,   4.00000,    547.7700
     30.0000,      20.0000,   1.00000,    840.0087
     35.0000,      20.0000,   1.00000,    976.6841
     40.0000,      20.0000,   1.00000,   1055.6324
     45.0000,      20.0000,   1.00000,   1095.5768
     50.0000,      20.0000,   1.00000,   1043.4086
     55.0000,      20.0000,   1.00000,    961.4308
     60.0000,      20.0000,   1.00000,    921.7137
     65.0000,      20.0000,   1.00000,    906.9738
     70.0000,      20.0000,   1.00000,    964.7095
     75.0000,      20.0000,   1.00000,   1044.2830
     80.0000,      20.0000,   1.00000,   1053.3840
     85.0000,      20.0000,   1.00000,   1045.0118
     90.0000,      20.0000,   1.00000,   1000.8551
     95.0000,      20.0000,   1.00000,    922.8828
    100.0000,      20.0000,   1.00000,    900.0118
    105.0000,      20.0000,   1.00000,    857.1265
    110.0000,      20.0000,   1.00000,    773.6086
    115.0000,      20.0000,   1.00000,    750.7467
    120.0000,      20.0000,   1.00000,    676.5443
    125.0000,      20.0000,   1.00000,    682.0348
    130.0000,      20.0000,   1.00000,    766.5349
    135.0000,      20.0000,   1.00000,    746.6378
    140.0000,      20.0000,   1.00000,    774.8380
    145.0000,      20.0000,   1.00000,    719.3212
    150.0000,      20.0000,   1.00000,    611.8232
    155.0000,      20.0000,   1.00000,    625.6464
    160.0000,      20.0000,   1.00000,    623.9113
    165.0000,      20.0000,   1.00000,    708.3091
    170.0000,      20.0000,   1.00000,    859.9042
    175.0000,      20.0000,   1.00000,    863.3105
    180.0000,      20.0000,   1.00000,    834.1647
    185.0000,      20.0000,   1.00000,    800.1880
    190.0000,      20.0000,   1.00000,    730.3695
    195.0000,      20.0000,   1.00000,    788.7346
    200.0000,      20.0000,   1.00000,    811.0083
    205.0000,      20.0000,   1.00000,    775.1990
    210.0000,      20.0000,   1.00000,    779.9646
    215.0000,      20.0000,   1.00000,    712.0192
    220.0000,      20.0000,   1.00000,    725.5836
    225.0000,      20.0000,   1.00000,    774.8547
    230.0000,      20.0000,   1.00000,    769.7490
    235.0000,      20.0000,   1.00000,    747.5932
    240.0000,      20.0000,   1.00000,    667.9148
    245.0000,      20.0000,   1.00000,    614.7182
    250.0000,      20.0000,   1.00000,    550.3760
    255.0000,      20.0000,   1.00000,    502.9883
    260.0000,      20.0000,   1.00000,    555.2867
    265.0000,      20.0000,   1.00000,    572.2574
    270.0000,      20.0000,   1.00000,    576.8521
    275.0000,      20.0000,   1.00000,    509.6131
    280.0000,      20.0000,   1.00000,    483.0186
    285.0000,      20.0000,   1.00000,    499.8801
     27.5000,       5.0000,   5.00000,    697.6274
     32.5000,       5.0000,   5.00000,    740.5483
     37.5000,       5.0000,   5.00000,   1052.8563
     42.5000,       5.0000,   5.00000,   1162.6736
     47.5000,       5.0000,   5.00000,   1098.9181
     52.5000,       5.0000,   5.00000,   1020.0530
     57.5000,       5.0000,   5.00000,   1016.5866
     62.5000,       5.0000,   5.00000,    895.3927
     67.5000,       5.0000,   5.00000,    967.2836
     72.5000,       5.0000,   5.00000,   1046.1838
     77.5000,       5.0000,   5.00000,   1144.5867
     82.5000,       5.0000,   5.00000,   1027.5291
     87.5000,       5.0000,   5.00000,    970.3823
     92.5000,       5.0000,   5.00000,    962.8973
     97.5000,       5.0000,   5.00000,    903.0569
    102.5000,       5.0000,   5.00000,    782.4248
    107.5000,       5.0000,   5.00000,    854.8164
    112.5000,       5.0000,   5.00000,    737.9878
    117.5000,       5.0000,   5.00000,    668.4751
    122.5000,       5.0000,   5.00000,    668.5494
    127.5000,       5.0000,   5.00000,    636.9177
    132.5000,       5.0000,   5.00000,    681.6119
    137.5000,       5.0000,   5.00000,    934.9039
    142.5000,       5.0000,   5.00000,    701.1667
    147.5000,       5.0000,   5.00000,    718.2214
    152.5000,       5.0000,   5.00000,    476.8623
    157.5000,       5.0000,   5.00000,    545.7888
    162.5000,       5.0000,   5.00000,    678.0206
    167.5000,       5.0000,   5.00000,    740.4026
    172.5000,       5.0000,   5.00000,    869.0483
    177.5000,       5.0000,   5.00000,    951.7471
    182.5000,       5.0000,   5.00000,    746.7258
    187.5000,       5.0000,   5.00000,    712.9208
    192.5000,       5.0000,   5.00000,    798.0472
    197.5000,       5.0000,   5.00000,    723.5195
    202.5000,       5.0000,   5.00000,    831.3886
    207.5000,       5.0000,   5.00000,    906.1669
    212.5000,       5.0000,   5.00000,    690.5375
    217.5000,       5.0000,   5.00000,    659.5359
    222.5000,       5.0000,   5.00000,    596.6029
    227.5000,       5.0000,   5.00000,    764.1945
    232.5000,       5.0000,   5.00000,    784.5897
    237.5000,       5.0000,   5.00000,    824.2437
    242.5000,       5.0000,   5.00000,    614.8885
    247.5000,       5.0000,   5.00000,    392.5124
    252.5000,       5.0000,   5.00000,    548.7066
    257.5000,       5.0000,   5.00000,    594.3234
    262.5000,       5.0000,   5.00000,    601.9172
    267.5000,       5.0000,   5.00000,    471.5902
    272.5000,       5.0000,   5.00000,    494.0998
    277.5000,       5.0000,   5.00000,    449.7708
    282.5000,       5.0000,   5.00000,    492.7036
    287.5000,       5.0000,   5.00000,    521.6295
     32.5000,       5.0000,   6.00000,    676.5580
     37.5000,       5.0000,   6.00000,    957.4612
     42.5000,       5.0000,   6.00000,   1056.2858
     47.5000,       5.0000,   6.00000,    980.9661
     52.5000,       5.0000,   6.00000,    919.5424
     57.5000,       5.0000,   6.00000,    913.6188
     62.5000,       5.0000,   6.00000,    781.4476
     67.5000,       5.0000,   6.00000,    790.2836
     72.5000,       5.0000,   6.00000,    884.2113
     77.5000,       5.0000,   6.00000,   1002.1292
     82.5000,       5.0000,   6.00000,    940.4977
     87.5000,       5.0000,   6.00000,    911.6782
     92.5000,       5.0000,   6.00000,    940.5531
     97.5000,       5.0000,   6.00000,    893.6111
    102.5000,       5.0000,   6.00000,    771.7769
    107.5000,       5.0000,   6.00000,    792.7849
    112.5000,       5.0000,   6.00000,    726.9620
    117.5000,       5.0000,   6.00000,    652.8309
    122.5000,       5.0000,   6.00000,    686.9019
    127.5000,       5.0000,   6.00000,    651.8629
    132.5000,       5.0000,   6.00000,    694.8221
    137.5000,       5.0000,   6.00000,    930.7641
    142.5000,       5.0000,   6.00000,    686.2639
    147.5000,       5.0000,   6.00000,    691.5707
    152.5000,       5.0000,   6.00000,    465.2279
    157.5000,       5.0000,   6.00000,    538.7930
    162.5000,       5.0000,   6.00000,    640.2930
    167.5000,       5.0000,   6.00000,    683.3049
    172.5000,       5.0000,   6.00000,    827.1686
    177.5000,       5.0000,   6.00000,    864.0668
    182.5000,       5.0000,   6.00000,    726.1958
    187.5000,       5.0000,   6.00000,    666.3290
    192.5000,       5.0000,   6.00000,    743.1103
    197.5000,       5.0000,   6.00000,    626.9977
    202.5000,       5.0000,   6.00000,    700.9038
    207.5000,       5.0000,   6.00000,    736.7655
    212.5000,       5.0000,   6.00000,    598.8950
    217.5000,       5.0000,   6.00000,    608.0521
    222.5000,       5.0000,   6.00000,    498.4274
    227.5000,       5.0000,   6.00000,    638.1096
    232.5000,       5.0000,   6.00000,    633.4396
    237.5000,       5.0000,   6.00000,    738.1964
    242.5000,       5.0000,   6.00000,    583.7679
    247.5000,       5.0000,   6.00000,    365.5927
    252.5000,       5.0000,   6.00000,    511.0962
    257.5000,       5.0000,   6.00000,    498.0696
    262.5000,       5.0000,   6.00000,    491.9813
    267.5000,       5.0000,   6.00000,    409.5927
    272.5000,       5.0000,   6.00000,    467.0246
    277.5000,       5.0000,   6.00000,    450.8660
    282.5000,       5.0000,   6.00000,    471.0290
     37.5000,      25.0000,   1.00000,    894.7097
     42.5000,      25.0000,   1.00000,    903.0825
     47.5000,      25.0000,   1.00000,    923.2860
     52.5000,      25.0000,   1.00000,    869.7196
     57.5000,      25.0000,   1.00000,    804.4663
     62.5000,      25.0000,   1.00000,    770.0761
     67.5000,      25.0000,   1.00000,    780.5159
     72.5000,      25.0000,   1.00000,    762.8528
     77.5000,      25.0000,   1.00000,    826.0607
     82.5000,      25.0000,   1.00000,    906.1525
     87.5000,      25.0000,   1.00000,    939.7810
     92.5000,      25.0000,   1.00000,    910.3113
     97.5000,      25.0000,   1.00000,    907.0629
    102.5000,      25.0000,   1.00000,    833.8129
    107.5000,      25.0000,   1.00000,    776.1685
    112.5000,      25.0000,   1.00000,    725.2275
    117.5000,      25.0000,   1.00000,    731.5874
    122.5000,      25.0000,   1.00000,    714.1652
    127.5000,      25.0000,   1.00000,    752.8222
    132.5000,      25.0000,   1.00000,    750.0527
    137.5000,      25.0000,   1.00000,    739.5320
    142.5000,      25.0000,   1.00000,    675.6644
    147.5000,      25.0000,   1.00000,    663.8178
    152.5000,      25.0000,   1.00000,    618.6216
    157.5000,      25.0000,   1.00000,    611.6020
    162.5000,      25.0000,   1.00000,    640.3920
    167.5000,      25.0000,   1.00000,    718.4429
    172.5000,      25.0000,   1.00000,    725.5964
    177.5000,      25.0000,   1.00000,    758.5590
    182.5000,      25.0000,   1.00000,    765.1918
    187.5000,      25.0000,   1.00000,    753.7582
    192.5000,      25.0000,   1.00000,    690.4487
    197.5000,      25.0000,   1.00000,    673.8495
    202.5000,      25.0000,   1.00000,    629.2806
    207.5000,      25.0000,   1.00000,    592.4608
    212.5000,      25.0000,   1.00000,    624.4661
    217.5000,      25.0000,   1.00000,    657.7648
    222.5000,      25.0000,   1.00000,    622.3507
    227.5000,      25.0000,   1.00000,    622.0749
    232.5000,      25.0000,   1.00000,    618.1624
    237.5000,      25.0000,   1.00000,    593.5957
    242.5000,      25.0000,   1.00000,    587.2578
    247.5000,      25.0000,   1.00000,    564.5507
    252.5000,      25.0000,   1.00000,    486.8673
    257.5000,      25.0000,   1.00000,    430.0381
    262.5000,      25.0000,   1.00000,    457.0591
    267.5000,      25.0000,   1.00000,    462.2872
    272.5000,      25.0000,   1.00000,    464.6755
    277.5000,      25.0000,   1.00000,    471.8706
     37.5000,       5.0000,   7.00000,    884.6273
     42.5000,       5.0000,   7.00000,    954.2227
     47.5000,       5.0000,   7.00000,    903.9248
     52.5000,       5.0000,   7.00000,    854.7568
     57.5000,       5.0000,   7.00000,    836.1658
     62.5000,       5.0000,   7.00000,    714.8645
     67.5000,       5.0000,   7.00000,    730.5601
     72.5000,       5.0000,   7.00000,    753.8314
     77.5000,       5.0000,   7.00000,    867.2191
     82.5000,       5.0000,   7.00000,    857.3810
     87.5000,       5.0000,   7.00000,    854.1528
     92.5000,       5.0000,   7.00000,    901.3798
     97.5000,       5.0000,   7.00000,    886.7192
    102.5000,       5.0000,   7.00000,    734.2250
    107.5000,       5.0000,   7.00000,    780.5833
    112.5000,       5.0000,   7.00000,    704.5089
    117.5000,       5.0000,   7.00000,    678.0775
    122.5000,       5.0000,   7.00000,    715.7331
    127.5000,       5.0000,   7.00000,    659.5988
    132.5000,       5.0000,   7.00000,    697.4103
    137.5000,       5.0000,   7.00000,    930.0851
    142.5000,       5.0000,   7.00000,    665.1264
    147.5000,       5.0000,   7.00000,    688.6802
    152.5000,       5.0000,   7.00000,    463.3048
    157.5000,       5.0000,   7.00000,    520.5212
    162.5000,       5.0000,   7.00000,    640.4756
    167.5000,       5.0000,   7.00000,    659.9608
    172.5000,       5.0000,   7.00000,    739.8044
    177.5000,       5.0000,   7.00000,    835.4130
    182.5000,       5.0000,   7.00000,    697.8980
    187.5000,       5.0000,   7.00000,    684.5965
    192.5000,       5.0000,   7.00000,    710.3625
    197.5000,       5.0000,   7.00000,    578.5269
    202.5000,       5.0000,   7.00000,    632.0038
    207.5000,       5.0000,   7.00000,    664.0041
    212.5000,       5.0000,   7.00000,    551.1887
    217.5000,       5.0000,   7.00000,    555.3988
    222.5000,       5.0000,   7.00000,    445.9915
    227.5000,       5.0000,   7.00000,    550.5871
    232.5000,       5.0000,   7.00000,    592.6741
    237.5000,       5.0000,   7.00000,    692.5771
    242.5000,       5.0000,   7.00000,    555.0250
    247.5000,       5.0000,   7.00000,    351.2369
    252.5000,       5.0000,   7.00000,    475.0462
    257.5000,       5.0000,   7.00000,    466.6432
    262.5000,       5.0000,   7.00000,    452.3156
    267.5000,       5.0000,   7.00000,    361.5035
    272.5000,       5.0000,   7.00000,    409.4759
    277.5000,       5.0000,   7.00000,    433.8980
     42.5000,       5.0000,   8.00000,    886.4304
     47.5000,       5.0000,   8.00000,    844.3102
     52.5000,       5.0000,   8.00000,    796.9614
     57.5000,       5.0000,   8.00000,    788.5364
     62.5000,       5.0000,   8.00000,    686.4812
     67.5000,       5.0000,   8.00000,    689.2184
     72.5000,       5.0000,   8.00000,    711.3190
     77.5000,       5.0000,   8.00000,    780.6799
     82.5000,       5.0000,   8.00000,    767.4938
     87.5000,       5.0000,   8.00000,    793.2250
     92.5000,       5.0000,   8.00000,    856.2316
     97.5000,       5.0000,   8.00000,    822.4406
    102.5000,       5.0000,   8.00000,    724.4985
    107.5000,       5.0000,   8.00000,    766.2115
    112.5000,       5.0000,   8.00000,    720.4623
    117.5000,       5.0000,   8.00000,    688.8791
    122.5000,       5.0000,   8.00000,    728.6446
    127.5000,       5.0000,   8.00000,    671.3550
    132.5000,       5.0000,   8.00000,    691.5913
    137.5000,       5.0000,   8.00000,    909.1174
    142.5000,       5.0000,   8.00000,    669.8121
    147.5000,       5.0000,   8.00000,    685.1446
    152.5000,       5.0000,   8.00000,    454.4499
    157.5000,       5.0000,   8.00000,    522.3851
    162.5000,       5.0000,   8.00000,    626.8707
    167.5000,       5.0000,   8.00000,    635.0079
    172.5000,       5.0000,   8.00000,    720.2079
    177.5000,       5.0000,   8.00000,    784.2441
    182.5000,       5.0000,   8.00000,    705.0973
    187.5000,       5.0000,   8.00000,    668.9409
    192.5000,       5.0000,   8.00000,    719.2914
    197.5000,       5.0000,   8.00000,    561.8646
    202.5000,       5.0000,   8.00000,    615.7004
    207.5000,       5.0000,   8.00000,    671.2161
    212.5000,       5.0000,   8.00000,    518.0905
    217.5000,       5.0000,   8.00000,    504.4537
    222.5000,       5.0000,   8.00000,    417.4915
    227.5000,       5.0000,   8.00000,    532.4718
    232.5000,       5.0000,   8.00000,    563.5878
    237.5000,       5.0000,   8.00000,    680.9388
    242.5000,       5.0000,   8.00000,    529.9155
    247.5000,       5.0000,   8.00000,    331.1589
    252.5000,       5.0000,   8.00000,    458.3832
    257.5000,       5.0000,   8.00000,    461.1513
    262.5000,       5.0000,   8.00000,    440.0096
    267.5000,       5.0000,   8.00000,    335.3660
    272.5000,       5.0000,   8.00000,    382.8494
     52.5000,      35.0000,   1.00000,    724.1301
     57.5000,      35.0000,   1.00000,    707.2541
     62.5000,      35.0000,   1.00000,    699.7079
     67.5000,      35.0000,   1.00000,    691.9507
     72.5000,      35.0000,   1.00000,    680.5690
     77.5000,      35.0000,   1.00000,    682.9526
     82.5000,      35.0000,   1.00000,    700.2221
     87.5000,      35.0000,   1.00000,    681.2387
     92.5000,      35.0000,   1.00000,    724.8981
     97.5000,      35.0000,   1.00000,    741.6382
    102.5000,      35.0000,   1.00000,    767.7292
    107.5000,      35.0000,   1.00000,    784.5753
    112.5000,      35.0000,   1.00000,    767.2765
    117.5000,      35.0000,   1.00000,    739.9675
    122.5000,      35.0000,   1.00000,    763.7274
    127.5000,      35.0000,   1.00000,    722.1058
    132.5000,      35.0000,   1.00000,    712.1871
    137.5000,      35.0000,   1.00000,    671.2119
    142.5000,      35.0000,   1.00000,    633.4232
    147.5000,      35.0000,   1.00000,    643.4108
    152.5000,      35.0000,   1.00000,    645.1121
    157.5000,      35.0000,   1.00000,    601.6480
    162.5000,      35.0000,   1.00000,    623.5997
    167.5000,      35.0000,   1.00000,    612.0153
    172.5000,      35.0000,   1.00000,    650.4291
    177.5000,      35.0000,   1.00000,    682.3562
    182.5000,      35.0000,   1.00000,    674.2733
    187.5000,      35.0000,   1.00000,    670.5180
    192.5000,      35.0000,   1.00000,    687.4358
    197.5000,      35.0000,   1.00000,    657.3812
    202.5000,      35.0000,   1.00000,    636.8447
    207.5000,      35.0000,   1.00000,    582.8507
    212.5000,      35.0000,   1.00000,    547.4746
    217.5000,      35.0000,   1.00000,    564.0922
    222.5000,      35.0000,   1.00000,    582.5167
    227.5000,      35.0000,   1.00000,    564.5261
    232.5000,      35.0000,   1.00000,    533.9348
    237.5000,      35.0000,   1.00000,    513.0087
    242.5000,      35.0000,   1.00000,    510.0755
    247.5000,      35.0000,   1.00000,    504.3974
    252.5000,      35.0000,   1.00000,    462.2804
    257.5000,      35.0000,   1.00000,    417.2133
    262.5000,      35.0000,   1.00000,    396.3805
     52.5000,       5.0000,  10.00000,    733.5829
     57.5000,       5.0000,  10.00000,    741.9618
     62.5000,       5.0000,  10.00000,    652.4921
     67.5000,       5.0000,  10.00000,    670.5289
     72.5000,       5.0000,  10.00000,    692.6811
     77.5000,       5.0000,  10.00000,    753.4941
     82.5000,       5.0000,  10.00000,    696.5825
     87.5000,       5.0000,  10.00000,    652.0289
     92.5000,       5.0000,  10.00000,    711.1524
     97.5000,       5.0000,  10.00000,    730.2953
    102.5000,       5.0000,  10.00000,    680.0065
    107.5000,       5.0000,  10.00000,    769.5073
    112.5000,       5.0000,  10.00000,    729.9338
    117.5000,       5.0000,  10.00000,    688.8759
    122.5000,       5.0000,  10.00000,    715.6302
    127.5000,       5.0000,  10.00000,    648.2405
    132.5000,       5.0000,  10.00000,    679.0016
    137.5000,       5.0000,  10.00000,    904.4193
    142.5000,       5.0000,  10.00000,    652.7184
    147.5000,       5.0000,  10.00000,    676.8687
    152.5000,       5.0000,  10.00000,    449.5556
    157.5000,       5.0000,  10.00000,    497.0092
    162.5000,       5.0000,  10.00000,    602.1384
    167.5000,       5.0000,  10.00000,    621.5709
    172.5000,       5.0000,  10.00000,    721.1666
    177.5000,       5.0000,  10.00000,    793.2297
    182.5000,       5.0000,  10.00000,    675.6597
    187.5000,       5.0000,  10.00000,    643.8524
    192.5000,       5.0000,  10.00000,    720.1244
    197.5000,       5.0000,  10.00000,    608.1290
    202.5000,       5.0000,  10.00000,    689.9567
    207.5000,       5.0000,  10.00000,    704.0773
    212.5000,       5.0000,  10.00000,    519.6809
    217.5000,       5.0000,  10.00000,    492.9847
    222.5000,       5.0000,  10.00000,    396.9816
    227.5000,       5.0000,  10.00000,    508.7970
    232.5000,       5.0000,  10.00000,    545.6777
    237.5000,       5.0000,  10.00000,    643.5153
    242.5000,       5.0000,  10.00000,    500.4810
    247.5000,       5.0000,  10.00000,    321.3514
    252.5000,       5.0000,  10.00000,    443.5443
    257.5000,       5.0000,  10.00000,    440.9464
    262.5000,       5.0000,  10.00000,    431.0456
     67.5000,      45.0000,   1.00000,    689.6599
     72.5000,      45.0000,   1.00000,    668.4175
     77.5000,      45.0000,   1.00000,    666.9973
     82.5000,      45.0000,   1.00000,    646.6284
     87.5000,      45.0000,   1.00000,    664.3023
     92.5000,      45.0000,   1.00000,    674.8183
     97.5000,      45.0000,   1.00000,    671.5020
    102.5000,      45.0000,   1.00000,    665.5125
    107.5000,      45.0000,   1.00000,    670.7870
    112.5000,      45.0000,   1.00000,    676.7098
    117.5000,      45.0000,   1.00000,    702.9409
    122.5000,      45.0000,   1.00000,    689.4459
    127.5000,      45.0000,   1.00000,    682.1674
    132.5000,      45.0000,   1.00000,    639.1379
    137.5000,      45.0000,   1.00000,    609.2299
    142.5000,      45.0000,   1.00000,    595.5032
    147.5000,      45.0000,   1.00000,    596.5253
    152.5000,      45.0000,   1.00000,    611.5011
    157.5000,      45.0000,   1.00000,    639.7383
    162.5000,      45.0000,   1.00000,    615.1297
    167.5000,      45.0000,   1.00000,    618.3018
    172.5000,      45.0000,   1.00000,    611.1234
    177.5000,      45.0000,   1.00000,    637.4777
    182.5000,      45.0000,   1.00000,    679.6348
    187.5000,      45.0000,   1.00000,    699.7475
    192.5000,      45.0000,   1.00000,    699.0911
    197.5000,      45.0000,   1.00000,    677.1356
    202.5000,      45.0000,   1.00000,    641.9846
    207.5000,      45.0000,   1.00000,    651.0378
    212.5000,      45.0000,   1.00000,    644.9019
    217.5000,      45.0000,   1.00000,    638.5208
    222.5000,      45.0000,   1.00000,    607.2157
    227.5000,      45.0000,   1.00000,    543.6343
    232.5000,      45.0000,   1.00000,    508.9381
    237.5000,      45.0000,   1.00000,    488.2368
    242.5000,      45.0000,   1.00000,    472.4145
    247.5000,      45.0000,   1.00000,    469.0623
     67.5000,      15.0000,   4.00000,    674.7459
     72.5000,      15.0000,   4.00000,    690.6394
     77.5000,      15.0000,   4.00000,    695.3410
     82.5000,      15.0000,   4.00000,    676.1251
     87.5000,      15.0000,   4.00000,    665.4988
     92.5000,      15.0000,   4.00000,    671.6425
     97.5000,      15.0000,   4.00000,    653.7715
    102.5000,      15.0000,   4.00000,    648.9620
    107.5000,      15.0000,   4.00000,    641.5481
    112.5000,      15.0000,   4.00000,    645.9684
    117.5000,      15.0000,   4.00000,    641.0540
    122.5000,      15.0000,   4.00000,    627.8848
    127.5000,      15.0000,   4.00000,    628.8708
    132.5000,      15.0000,   4.00000,    693.2814
    137.5000,      15.0000,   4.00000,    691.4944
    142.5000,      15.0000,   4.00000,    683.9553
    147.5000,      15.0000,   4.00000,    553.7550
    152.5000,      15.0000,   4.00000,    514.0001
    157.5000,      15.0000,   4.00000,    504.8088
    162.5000,      15.0000,   4.00000,    572.6619
    167.5000,      15.0000,   4.00000,    654.2281
    172.5000,      15.0000,   4.00000,    712.3896
    177.5000,      15.0000,   4.00000,    741.7086
    182.5000,      15.0000,   4.00000,    741.7744
    187.5000,      15.0000,   4.00000,    721.3380
    192.5000,      15.0000,   4.00000,    701.1512
    197.5000,      15.0000,   4.00000,    709.3458
    202.5000,      15.0000,   4.00000,    713.8307
    207.5000,      15.0000,   4.00000,    716.7993
    212.5000,      15.0000,   4.00000,    650.8457
    217.5000,      15.0000,   4.00000,    526.6299
    222.5000,      15.0000,   4.00000,    488.2737
    227.5000,      15.0000,   4.00000,    476.5657
    232.5000,      15.0000,   4.00000,    553.1739
    237.5000,      15.0000,   4.00000,    541.8618
    242.5000,      15.0000,   4.00000,    467.9990
    247.5000,      15.0000,   4.00000,    413.2123
     82.5000,      55.0000,   1.00000,    685.8831
     87.5000,      55.0000,   1.00000,    677.1542
     92.5000,      55.0000,   1.00000,    665.5201
     97.5000,      55.0000,   1.00000,    646.9827
    102.5000,      55.0000,   1.00000,    624.8559
    107.5000,      55.0000,   1.00000,    602.0758
    112.5000,      55.0000,   1.00000,    600.8721
    117.5000,      55.0000,   1.00000,    588.1048
    122.5000,      55.0000,   1.00000,    582.3787
    127.5000,      55.0000,   1.00000,    553.3179
    132.5000,      55.0000,   1.00000,    549.8417
    137.5000,      55.0000,   1.00000,    549.0577
    142.5000,      55.0000,   1.00000,    563.3357
    147.5000,      55.0000,   1.00000,    578.5353
    152.5000,      55.0000,   1.00000,    599.7538
    157.5000,      55.0000,   1.00000,    611.0030
    162.5000,      55.0000,   1.00000,    628.4299
    167.5000,      55.0000,   1.00000,    630.9011
    172.5000,      55.0000,   1.00000,    637.1613
    177.5000,      55.0000,   1.00000,    649.7995
    182.5000,      55.0000,   1.00000,    691.9364
    187.5000,      55.0000,   1.00000,    711.0468
    192.5000,      55.0000,   1.00000,    717.6088
    197.5000,      55.0000,   1.00000,    707.6649
    202.5000,      55.0000,   1.00000,    691.5042
    207.5000,      55.0000,   1.00000,    668.5530
    212.5000,      55.0000,   1.00000,    663.3970
    217.5000,      55.0000,   1.00000,    652.4820
    222.5000,      55.0000,   1.00000,    615.2892
    227.5000,      55.0000,   1.00000,    589.5748
    232.5000,      55.0000,   1.00000,    555.3948
     82.5000,      15.0000,   5.00000,    706.8900
     87.5000,      15.0000,   5.00000,    682.2287
     92.5000,      15.0000,   5.00000,    667.4066
     97.5000,      15.0000,   5.00000,    628.0655
    102.5000,      15.0000,   5.00000,    607.3889
    107.5000,      15.0000,   5.00000,    578.6572
    112.5000,      15.0000,   5.00000,    559.9858
    117.5000,      15.0000,   5.00000,    545.6683
    122.5000,      15.0000,   5.00000,    532.0195
    127.5000,      15.0000,   5.00000,    533.7452
    132.5000,      15.0000,   5.00000,    599.5197
    137.5000,      15.0000,   5.00000,    616.6942
    142.5000,      15.0000,   5.00000,    645.1758
    147.5000,      15.0000,   5.00000,    527.4818
    152.5000,      15.0000,   5.00000,    498.8210
    157.5000,      15.0000,   5.00000,    491.3806
    162.5000,      15.0000,   5.00000,    569.5060
    167.5000,      15.0000,   5.00000,    667.0346
    172.5000,      15.0000,   5.00000,    748.0150
    177.5000,      15.0000,   5.00000,    787.2246
    182.5000,      15.0000,   5.00000,    784.3436
    187.5000,      15.0000,   5.00000,    768.5483
    192.5000,      15.0000,   5.00000,    750.6349
    197.5000,      15.0000,   5.00000,    764.4264
    202.5000,      15.0000,   5.00000,    759.5630
    207.5000,      15.0000,   5.00000,    735.3097
    212.5000,      15.0000,   5.00000,    658.1319
    217.5000,      15.0000,   5.00000,    532.7681
    222.5000,      15.0000,   5.00000,    513.5336
    227.5000,      15.0000,   5.00000,    498.8678
    232.5000,      15.0000,   5.00000,    563.8077
     97.5000,      65.0000,   1.00000,    607.1526
    102.5000,      65.0000,   1.00000,    595.0285
    107.5000,      65.0000,   1.00000,    591.6586
    112.5000,      65.0000,   1.00000,    554.6500
    117.5000,      65.0000,   1.00000,    536.0317
    122.5000,      65.0000,   1.00000,    508.1985
    127.5000,      65.0000,   1.00000,    495.0988
    132.5000,      65.0000,   1.00000,    489.1986
    137.5000,      65.0000,   1.00000,    504.1230
    142.5000,      65.0000,   1.00000,    521.3986
    147.5000,      65.0000,   1.00000,    551.8179
    152.5000,      65.0000,   1.00000,    585.4382
    157.5000,      65.0000,   1.00000,    608.5944
    162.5000,      65.0000,   1.00000,    633.7152
    167.5000,      65.0000,   1.00000,    648.3167
    172.5000,      65.0000,   1.00000,    654.0018
    177.5000,      65.0000,   1.00000,    681.0845
    182.5000,      65.0000,   1.00000,    682.6646
    187.5000,      65.0000,   1.00000,    698.6779
    192.5000,      65.0000,   1.00000,    701.8198
    197.5000,      65.0000,   1.00000,    702.7253
    202.5000,      65.0000,   1.00000,    705.2081
    207.5000,      65.0000,   1.00000,    704.3004
    212.5000,      65.0000,   1.00000,    673.1788
    217.5000,      65.0000,   1.00000,    636.6253
     97.5000,      15.0000,   6.00000,    591.3926
    102.5000,      15.0000,   6.00000,    573.9188
    107.5000,      15.0000,   6.00000,    540.4382
    112.5000,      15.0000,   6.00000,    516.1837
    117.5000,      15.0000,   6.00000,    498.0649
    122.5000,      15.0000,   6.00000,    482.1795
    127.5000,      15.0000,   6.00000,    491.1635
    132.5000,      15.0000,   6.00000,    547.7813
    137.5000,      15.0000,   6.00000,    569.5585
    142.5000,      15.0000,   6.00000,    593.3528
    147.5000,      15.0000,   6.00000,    498.8214
    152.5000,      15.0000,   6.00000,    489.0111
    157.5000,      15.0000,   6.00000,    497.9958
    162.5000,      15.0000,   6.00000,    578.2025
    167.5000,      15.0000,   6.00000,    673.3883
    172.5000,      15.0000,   6.00000,    767.6188
    177.5000,      15.0000,   6.00000,    816.8308
    182.5000,      15.0000,   6.00000,    815.0110
    187.5000,      15.0000,   6.00000,    794.1278
    192.5000,      15.0000,   6.00000,    768.1207
    197.5000,      15.0000,   6.00000,    778.2294
    202.5000,      15.0000,   6.00000,    776.1244
    207.5000,      15.0000,   6.00000,    749.9222
    212.5000,      15.0000,   6.00000,    669.7173
    217.5000,      15.0000,   6.00000,    534.3467
    105.0000,      30.0000,   3.00000,    535.0769
    110.0000,      30.0000,   3.00000,    517.2819
    115.0000,      30.0000,   3.00000,    497.1598
    120.0000,      30.0000,   3.00000,    499.9977
    125.0000,      30.0000,   3.00000,    522.3062
    130.0000,      30.0000,   3.00000,    521.5752
    135.0000,      30.0000,   3.00000,    526.1802
    140.0000,      30.0000,   3.00000,    504.3991
    145.0000,      30.0000,   3.00000,    517.7075
    150.0000,      30.0000,   3.00000,    542.9286
    155.0000,      30.0000,   3.00000,    536.5088
    160.0000,      30.0000,   3.00000,    576.2306
    165.0000,      30.0000,   3.00000,    629.6128
    170.0000,      30.0000,   3.00000,    693.0724
    175.0000,      30.0000,   3.00000,    742.6086
    180.0000,      30.0000,   3.00000,    780.4355
    185.0000,      30.0000,   3.00000,    792.8179
    190.0000,      30.0000,   3.00000,    794.4026
    195.0000,      30.0000,   3.00000,    786.5233
    200.0000,      30.0000,   3.00000,    758.7528
    205.0000,      30.0000,   3.00000,    724.6367
    210.0000,      30.0000,   3.00000,    655.1741
    112.5000,      25.0000,   4.00000,    506.2940
    117.5000,      25.0000,   4.00000,    501.4908
    122.5000,      25.0000,   4.00000,    494.6807
    127.5000,      25.0000,   4.00000,    528.0652
    132.5000,      25.0000,   4.00000,    534.8085
    137.5000,      25.0000,   4.00000,    552.2084
    142.5000,      25.0000,   4.00000,    534.9749
    147.5000,      25.0000,   4.00000,    526.8853
    152.5000,      25.0000,   4.00000,    510.3044
    157.5000,      25.0000,   4.00000,    540.0236
    162.5000,      25.0000,   4.00000,    580.4022
    167.5000,      25.0000,   4.00000,    678.8345
    172.5000,      25.0000,   4.00000,    740.6564
    177.5000,      25.0000,   4.00000,    767.1157
    182.5000,      25.0000,   4.00000,    800.2546
    187.5000,      25.0000,   4.00000,    791.5969
    192.5000,      25.0000,   4.00000,    775.1788
    197.5000,      25.0000,   4.00000,    781.6238
    202.5000,      25.0000,   4.00000,    750.1480
   4.09
REFERENCE MODEL USED
CONSTANT REFERENCE MODEL METHOD
Reference resistivity is
756.388
TOPOGRAPHICAL DATA
2
64
      0.0000     514.8100
      5.0000     515.1500
     10.0000     515.6600
     15.0000     516.2700
     20.0000     516.7400
     25.0000     517.3700
     30.0000     518.0200
     35.0000     518.5300
     40.0000     519.0400
     45.0000     519.6200
     50.0000     520.3200
     55.0000     520.9700
     60.0000     521.4500
     65.0000     521.9800
     70.0000     522.4200
     75.0000     522.9000
     80.0000     523.4800
     85.0000     524.0400
     90.0000     524.5400
     95.0000     525.1100
    100.0000     525.4100
    105.0000     525.9600
    110.0000     526.4700
    115.0000     526.9900
    120.0000     527.5600
    125.0000     528.1200
    130.0000     528.8500
    135.0000     529.4300
    140.0000     529.9900
    145.0000     529.9900
    150.0000     530.7500
    155.0000     531.3400
    160.0000     532.1100
    165.0000     532.7000
    170.0000     533.2500
    175.0000     533.7400
    180.0000     534.1600
    185.0000     534.9000
    190.0000     535.5500
    195.0000     536.2300
    200.0000     536.6600
    205.0000     537.1200
    210.0000     537.5200
    215.0000     537.9000
    220.0000     538.2200
    225.0000     538.5400
    230.0000     539.0000
    235.0000     539.4200
    240.0000     539.9500
    245.0000     540.4100
    250.0000     541.0200
    255.0000     541.3800
    260.0000     541.9100
    265.0000     542.2900
    270.0000     542.7000
    275.0000     543.2200
    280.0000     543.6800
    285.0000     544.2600
    290.0000     544.6700
    295.0000     544.9800
    300.0000     545.4300
    305.0000     546.0200
    310.0000     546.4400
    315.0000     546.7600
1
DAMPED FINITE-ELEMENT METHOD USED FOR TOPOGRAPHIC MODELLING WITH DAMPING FACTOR OF 0.75
      -0.03962
     515.19214
       0.10331
COORDINATES FOR ELECTRODES
       0.00000       -0.38419
       4.99689       -0.56039
       9.99689       -0.56608
      14.99599       -0.47104
      19.99578       -0.51690
      24.99445       -0.40176
      29.99262       -0.26643
      34.99261       -0.27206
      39.99261       -0.27775
      44.99219       -0.21295
      49.98874       -0.02720
      54.98690        0.10806
      59.98678        0.07232
      64.98676        0.08676
      69.98618        0.01080
      74.98605       -0.02494
      79.98563        0.03980
      84.98544        0.08444
      89.98541        0.06875
      94.98511        0.12347
      99.98042       -0.09282
     104.98030       -0.05818
     109.98030       -0.06387
     114.98030       -0.05943
     119.98000       -0.00471
     124.97980        0.03993
     129.97511        0.25594
     134.97470        0.32074
     139.97450        0.36538
     144.94785       -0.15022
     149.94176        0.09612
     154.94119        0.17099
     159.93462        0.42739
     164.93404        0.50226
     169.93393        0.53684
     174.93387        0.51109
     179.93294        0.41505
     184.92783        0.64122
     189.92601        0.77649
     194.92326        0.94204
     199.92253        0.85604
     204.92221        0.80019
     209.92087        0.68412
     214.91902        0.54798
     219.91515        0.35167
     224.91130        0.15542
     229.91098        0.09957
     234.91006        0.00353
     239.91005        0.01803
     244.90973       -0.03789
     249.90883        0.05715
     254.90640       -0.09906
     259.90637       -0.08462
     264.90451       -0.22075
     269.90338       -0.32678
     274.90341       -0.32241
     279.90308       -0.37826
     284.90268       -0.31346
     289.90152       -0.41954
     294.89728       -0.62582
     299.89685       -0.69172
     304.89627       -0.61684
     309.89536       -0.71289
     314.89151       -0.90914
Shift matrix
  0    0.0000    2.5000    5.2500    8.2750   11.6025   15.2628   19.2890   23.7179   28.5897   33.9487   39.8436   46.3279   53.4607 
  1   -0.3842   -0.2129   -0.1113   -0.0545   -0.0248   -0.0105   -0.0040   -0.0014   -0.0005   -0.0001    0.0000    0.0000    0.0000 
  2   -0.5604   -0.3204   -0.1732   -0.0881   -0.0418   -0.0185   -0.0075   -0.0028   -0.0009   -0.0003   -0.0001    0.0000    0.0000 
  3   -0.5661   -0.3239   -0.1753   -0.0892   -0.0425   -0.0187   -0.0076   -0.0028   -0.0010   -0.0003   -0.0001    0.0000    0.0000 
  4   -0.4710   -0.2652   -0.1410   -0.0704   -0.0328   -0.0141   -0.0056   -0.0020   -0.0007   -0.0002    0.0000    0.0000    0.0000 
  5   -0.5169   -0.2934   -0.1573   -0.0793   -0.0373   -0.0163   -0.0065   -0.0024   -0.0008   -0.0002   -0.0001    0.0000    0.0000 
  6   -0.4018   -0.2234   -0.1171   -0.0576   -0.0264   -0.0112   -0.0043   -0.0015   -0.0005   -0.0001    0.0000    0.0000    0.0000 
  7   -0.2664   -0.1444   -0.0736   -0.0350   -0.0155   -0.0063   -0.0024   -0.0008   -0.0002   -0.0001    0.0000    0.0000    0.0000 
  8   -0.2721   -0.1476   -0.0753   -0.0359   -0.0159   -0.0065   -0.0024   -0.0008   -0.0002   -0.0001    0.0000    0.0000    0.0000 
  9   -0.2777   -0.1508   -0.0771   -0.0368   -0.0163   -0.0067   -0.0025   -0.0008   -0.0003   -0.0001    0.0000    0.0000    0.0000 
 10   -0.2130   -0.1141   -0.0575   -0.0270   -0.0118   -0.0047   -0.0017   -0.0006   -0.0002    0.0000    0.0000    0.0000    0.0000 
 11   -0.0272   -0.0140   -0.0067   -0.0030   -0.0012   -0.0005   -0.0002    0.0000    0.0000    0.0000    0.0000    0.0000    0.0000 
 12    0.1081    0.0538    0.0249    0.0107    0.0042    0.0015    0.0005    0.0001    0.0000    0.0000    0.0000    0.0000    0.0000 
 13    0.0723    0.0363    0.0170    0.0074    0.0030    0.0011    0.0004    0.0001    0.0000    0.0000    0.0000    0.0000    0.0000 
 14    0.0868    0.0434    0.0203    0.0088    0.0035    0.0013    0.0004    0.0001    0.0000    0.0000    0.0000    0.0000    0.0000 
 15    0.0108    0.0055    0.0026    0.0012    0.0005    0.0002    0.0001    0.0000    0.0000    0.0000    0.0000    0.0000    0.0000 
 16   -0.0249   -0.0128   -0.0062   -0.0028   -0.0011   -0.0004   -0.0001    0.0000    0.0000    0.0000    0.0000    0.0000    0.0000 
 17    0.0398    0.0201    0.0095    0.0042    0.0017    0.0006    0.0002    0.0001    0.0000    0.0000    0.0000    0.0000    0.0000 
 18    0.0844    0.0423    0.0197    0.0085    0.0034    0.0012    0.0004    0.0001    0.0000    0.0000    0.0000    0.0000    0.0000 
 19    0.0688    0.0345    0.0162    0.0070    0.0028    0.0010    0.0003    0.0001    0.0000    0.0000    0.0000    0.0000    0.0000 
 20    0.1235    0.0612    0.0283    0.0121    0.0047    0.0017    0.0005    0.0002    0.0000    0.0000    0.0000    0.0000    0.0000 
 21   -0.0928   -0.0485   -0.0237   -0.0108   -0.0046   -0.0018   -0.0006   -0.0002   -0.0001    0.0000    0.0000    0.0000    0.0000 
 22   -0.0582   -0.0301   -0.0146   -0.0066   -0.0028   -0.0011   -0.0004   -0.0001    0.0000    0.0000    0.0000    0.0000    0.0000 
 23   -0.0639   -0.0331   -0.0161   -0.0073   -0.0030   -0.0012   -0.0004   -0.0001    0.0000    0.0000    0.0000    0.0000    0.0000 
 24   -0.0594   -0.0308   -0.0149   -0.0067   -0.0028   -0.0011   -0.0004   -0.0001    0.0000    0.0000    0.0000    0.0000    0.0000 
 25   -0.0047   -0.0024   -0.0012   -0.0005   -0.0002   -0.0001    0.0000    0.0000    0.0000    0.0000    0.0000    0.0000    0.0000 
 26    0.0399    0.0202    0.0096    0.0042    0.0017    0.0006    0.0002    0.0001    0.0000    0.0000    0.0000    0.0000    0.0000 
 27    0.2559    0.1222    0.0542    0.0222    0.0083    0.0028    0.0009    0.0002    0.0001    0.0000    0.0000    0.0000    0.0000 
 28    0.3207    0.1502    0.0652    0.0261    0.0095    0.0031    0.0009    0.0002    0.0001    0.0000    0.0000    0.0000    0.0000 
 29    0.3654    0.1688    0.0722    0.0284    0.0101    0.0033    0.0009    0.0002    0.0001    0.0000    0.0000    0.0000    0.0000 
 30   -0.1502   -0.0794   -0.0394   -0.0182   -0.0078   -0.0031   -0.0011   -0.0004   -0.0001    0.0000    0.0000    0.0000    0.0000 
 31    0.0961    0.0480    0.0223    0.0096    0.0038    0.0014    0.0005    0.0001    0.0000    0.0000    0.0000    0.0000    0.0000 
 32    0.1710    0.0836    0.0381    0.0160    0.0062    0.0022    0.0007    0.0002    0.0000    0.0000    0.0000    0.0000    0.0000 
 33    0.4274    0.1935    0.0809    0.0310    0.0108    0.0034    0.0009    0.0002    0.0000    0.0000    0.0000    0.0000    0.0000 
 34    0.5023    0.2216    0.0901    0.0335    0.0113    0.0034    0.0009    0.0002    0.0000    0.0000    0.0000    0.0000    0.0000 
 35    0.5368    0.2339    0.0938    0.0343    0.0113    0.0034    0.0009    0.0002    0.0000    0.0000    0.0000    0.0000    0.0000 
 36    0.5111    0.2247    0.0910    0.0337    0.0113    0.0034    0.0009    0.0002    0.0000    0.0000    0.0000    0.0000    0.0000 
 37    0.4150    0.1887    0.0793    0.0305    0.0107    0.0034    0.0009    0.0002    0.0001    0.0000    0.0000    0.0000    0.0000 
 38    0.6412    0.2683    0.1029    0.0359    0.0112    0.0031    0.0008    0.0002    0.0000    0.0000    0.0000    0.0000    0.0000 
 39    0.7765    0.3064    0.1102    0.0358    0.0104    0.0027    0.0006    0.0001    0.0000    0.0000    0.0000    0.0000    0.0000 
 40    0.9420    0.3421    0.1123    0.0330    0.0086    0.0019    0.0004    0.0001    0.0000    0.0000    0.0000    0.0000    0.0000 
 41    0.8560    0.3252    0.1121    0.0348    0.0096    0.0023    0.0005    0.0001    0.0000    0.0000    0.0000    0.0000    0.0000 
 42    0.8002    0.3123    0.1110    0.0355    0.0102    0.0026    0.0006    0.0001    0.0000    0.0000    0.0000    0.0000    0.0000 
 43    0.6841    0.2812    0.1058    0.0361    0.0110    0.0030    0.0007    0.0001    0.0000    0.0000    0.0000    0.0000    0.0000 
 44    0.5480    0.2377    0.0949    0.0345    0.0114    0.0033    0.0009    0.0002    0.0000    0.0000    0.0000    0.0000    0.0000 
 45    0.3517    0.1632    0.0701    0.0277    0.0100    0.0032    0.0009    0.0002    0.0001    0.0000    0.0000    0.0000    0.0000 
 46    0.1554    0.0763    0.0349    0.0148    0.0057    0.0020    0.0006    0.0002    0.0000    0.0000    0.0000    0.0000    0.0000 
 47    0.0996    0.0496    0.0231    0.0099    0.0039    0.0014    0.0005    0.0001    0.0000    0.0000    0.0000    0.0000    0.0000 
 48    0.0035    0.0018    0.0009    0.0004    0.0002    0.0001    0.0000    0.0000    0.0000    0.0000    0.0000    0.0000    0.0000 
 49    0.0180    0.0092    0.0044    0.0019    0.0008    0.0003    0.0001    0.0000    0.0000    0.0000    0.0000    0.0000    0.0000 
 50   -0.0379   -0.0195   -0.0094   -0.0042   -0.0018   -0.0007   -0.0002   -0.0001    0.0000    0.0000    0.0000    0.0000    0.0000 
 51    0.0571    0.0288    0.0136    0.0059    0.0024    0.0009    0.0003    0.0001    0.0000    0.0000    0.0000    0.0000    0.0000 
 52   -0.0991   -0.0518   -0.0254   -0.0116   -0.0049   -0.0019   -0.0007   -0.0002   -0.0001    0.0000    0.0000    0.0000    0.0000 
 53   -0.0846   -0.0441   -0.0215   -0.0098   -0.0041   -0.0016   -0.0006   -0.0002    0.0000    0.0000    0.0000    0.0000    0.0000 
 54   -0.2208   -0.1185   -0.0598   -0.0282   -0.0123   -0.0049   -0.0018   -0.0006   -0.0002    0.0000    0.0000    0.0000    0.0000 
 55   -0.3268   -0.1792   -0.0925   -0.0447   -0.0201   -0.0083   -0.0032   -0.0011   -0.0003   -0.0001    0.0000    0.0000    0.0000 
 56   -0.3224   -0.1766   -0.0911   -0.0440   -0.0197   -0.0082   -0.0031   -0.0011   -0.0003   -0.0001    0.0000    0.0000    0.0000 
 57   -0.3783   -0.2094   -0.1093   -0.0534   -0.0243   -0.0102   -0.0040   -0.0014   -0.0004   -0.0001    0.0000    0.0000    0.0000 
 58   -0.3135   -0.1714   -0.0883   -0.0425   -0.0190   -0.0079   -0.0030   -0.0010   -0.0003   -0.0001    0.0000    0.0000    0.0000 
 59   -0.4195   -0.2341   -0.1232   -0.0608   -0.0280   -0.0119   -0.0046   -0.0017   -0.0005   -0.0002    0.0000    0.0000    0.0000 
 60   -0.6258   -0.3616   -0.1978   -0.1019   -0.0491   -0.0220   -0.0091   -0.0034   -0.0012   -0.0004   -0.0001    0.0000    0.0000 
 61   -0.6917   -0.4039   -0.2235   -0.1165   -0.0570   -0.0259   -0.0109   -0.0042   -0.0015   -0.0005   -0.0001    0.0000    0.0000 
 62   -0.6168   -0.3559   -0.1944   -0.0999   -0.0481   -0.0215   -0.0089   -0.0033   -0.0011   -0.0004   -0.0001    0.0000    0.0000 
 63   -0.7129   -0.4176   -0.2319   -0.1214   -0.0596   -0.0272   -0.0115   -0.0045   -0.0016   -0.0005   -0.0001    0.0000    0.0000 
 64   -0.9091   -0.5479   -0.3139   -0.1701   -0.0867   -0.0413   -0.0183   -0.0074   -0.0028   -0.0009   -0.0003   -0.0001    0.0000 
Topography damping parameter
   1.8512
Blocks sensitivity and uncertainity values (with smoothness constrain)
                     Resistivity      
Block No.  Sensitivity  % Uncertainity
     1       0.4977        5.82
     2       0.8432        4.40
     3       1.1373        3.78
     4       1.4650        3.33
     5       1.8024        3.01
     6       2.1708        2.69
     7       2.8050        2.49
     8       3.3179        2.28
     9       3.6563        2.16
    10       3.9405        2.02
    11       4.1601        2.02
    12       4.0468        1.99
    13       4.0708        2.03
    14       4.0507        2.07
    15       4.0731        2.14
    16       3.9560        2.12
    17       3.9258        2.13
    18       3.9892        2.16
    19       4.1187        2.13
    20       4.1483        2.03
    21       4.2761        2.10
    22       4.1180        2.11
    23       4.0297        2.12
    24       4.2146        2.10
    25       4.1260        2.06
    26       4.2123        2.04
    27       4.6578        2.14
    28       4.3849        1.99
    29       4.4673        2.10
    30       3.8675        1.97
    31       4.1497        2.01
    32       4.5188        2.01
    33       4.5569        1.98
    34       4.7504        2.00
    35       5.0445        1.98
    36       4.9137        1.91
    37       4.8921        1.90
    38       5.0250        1.95
    39       4.7382        1.90
    40       5.0535        1.90
    41       5.1828        1.91
    42       4.5315        1.95
    43       4.4267        2.04
    44       4.1422        1.96
    45       4.3528        2.09
    46       4.3292        2.05
    47       4.6777        2.01
    48       4.3469        1.95
    49       3.5457        1.82
    50       3.9778        2.02
    51       3.7301        2.07
    52       3.3258        2.21
    53       2.7045        2.30
    54       2.5556        2.42
    55       2.2829        2.55
    56       2.0303        2.80
    57       1.7915        3.03
    58       1.5481        3.31
    59       1.1840        3.55
    60       0.9919        4.15
    61       0.5783        5.49
    62       0.3822        6.10
    63       0.3004        6.34
    64       0.3989        6.22
    65       0.5021        6.08
    66       0.6109        5.88
    67       0.7370        5.61
    68       0.9175        5.48
    69       1.0769        5.30
    70       1.1767        5.26
    71       1.2785        5.07
    72       1.3609        5.01
    73       1.3514        4.98
    74       1.4243        4.92
    75       1.4521        4.94
    76       1.5144        4.91
    77       1.4510        4.96
    78       1.3962        5.03
    79       1.4023        5.08
    80       1.4183        5.11
    81       1.3434        5.16
    82       1.4213        5.13
    83       1.3805        5.15
    84       1.4236        5.05
    85       1.5733        4.96
    86       1.5523        4.90
    87       1.5503        4.97
    88       1.8849        4.85
    89       1.5655        5.07
    90       1.7069        4.84
    91       1.4432        4.92
    92       1.4996        4.96
    93       1.5552        5.10
    94       1.4596        5.25
    95       1.4793        5.25
    96       1.5709        5.23
    97       1.4923        5.24
    98       1.5022        5.24
    99       1.5234        5.24
   100       1.4397        5.27
   101       1.5073        5.26
   102       1.5757        5.21
   103       1.4530        5.12
   104       1.3992        5.12
   105       1.2759        5.23
   106       1.3274        5.19
   107       1.3129        5.14
   108       1.4138        5.17
   109       1.2819        5.23
   110       1.1101        5.19
   111       1.2955        4.91
   112       1.2270        5.01
   113       1.1598        4.96
   114       0.9389        5.08
   115       0.9438        5.06
   116       0.8532        5.30
   117       0.7360        5.62
   118       0.6122        5.89
   119       0.5062        6.07
   120       0.4265        6.06
   121       0.3277        6.29
   122       0.4602        5.74
   123       0.5116        7.18
   124       0.2737        9.71
   125       0.3520        9.58
   126       0.4380        9.31
   127       0.5309        9.05
   128       0.6318        8.86
   129       0.7683        8.54
   130       0.8293        8.49
   131       0.8747        8.42
   132       0.9109        8.39
   133       0.9421        8.32
   134       1.0029        8.12
   135       1.0609        8.00
   136       1.1137        7.89
   137       1.1432        7.80
   138       1.1015        7.90
   139       1.0420        8.13
   140       1.0431        8.22
   141       1.0306        8.29
   142       1.0381        8.26
   143       1.0444        8.25
   144       1.1061        8.10
   145       1.2402        7.75
   146       1.1985        7.88
   147       1.1869        8.01
   148       1.2846        7.88
   149       1.1937        8.14
   150       1.1915        7.95
   151       1.1014        8.06
   152       1.1378        8.03
   153       1.1521        8.16
   154       1.0665        8.51
   155       1.0229        8.65
   156       1.0743        8.54
   157       1.0778        8.50
   158       1.1014        8.40
   159       1.0996        8.37
   160       1.0724        8.39
   161       1.0955        8.41
   162       1.1282        8.27
   163       1.0662        8.19
   164       1.0143        8.24
   165       0.9431        8.43
   166       0.9063        8.55
   167       0.9185        8.39
   168       0.8421        8.65
   169       0.7827        8.87
   170       0.6930        9.09
   171       0.7970        8.47
   172       0.7849        8.42
   173       0.7686        8.27
   174       0.7119        8.38
   175       0.7426        8.04
   176       0.6769        8.43
   177       0.5897        8.84
   178       0.4599        9.29
   179       0.3663        9.48
   180       0.3288        9.40
   181       0.6132        6.60
   182       0.7073        9.91
   183       0.2940        15.39
   184       0.3522        15.00
   185       0.4118        14.56
   186       0.4643        14.34
   187       0.5447        13.85
   188       0.6272        13.39
   189       0.6980        13.05
   190       0.7296        13.03
   191       0.7407        13.06
   192       0.7633        12.85
   193       0.8108        12.48
   194       0.8838        12.00
   195       0.9706        11.38
   196       0.9718        11.33
   197       0.9202        11.73
   198       0.8961        12.01
   199       0.9063        12.11
   200       0.8884        12.27
   201       0.9121        12.12
   202       0.9608        11.85
   203       1.0420        11.25
   204       1.0153        11.60
   205       0.9885        11.94
   206       1.0054        11.83
   207       0.9952        11.97
   208       0.9755        11.86
   209       0.9464        11.99
   210       0.9893        11.68
   211       1.0263        11.59
   212       0.9472        12.33
   213       0.8796        12.91
   214       0.8955        12.80
   215       0.9319        12.55
   216       0.9545        12.31
   217       0.9445        12.24
   218       0.9274        12.38
   219       0.9479        12.20
   220       0.9391        12.06
   221       0.8673        12.34
   222       0.8705        12.19
   223       0.7601        12.98
   224       0.7057        13.38
   225       0.7260        12.89
   226       0.6423        13.42
   227       0.6494        13.28
   228       0.5971        13.77
   229       0.7220        12.66
   230       0.6445        13.20
   231       0.5964        12.86
   232       0.5794        12.93
   233       0.5767        12.54
   234       0.5478        12.99
   235       0.5097        13.40
   236       0.3884        14.58
   237       0.3086        15.11
   238       0.7408        9.47
   239       1.0436        9.46
   240       0.3168        18.89
   241       0.3566        18.94
   242       0.4049        18.77
   243       0.4604        18.58
   244       0.5179        18.17
   245       0.5638        17.76
   246       0.5895        17.70
   247       0.6003        17.76
   248       0.6033        17.85
   249       0.6072        17.74
   250       0.6398        17.06
   251       0.6844        16.48
   252       0.7311        15.90
   253       0.8172        14.83
   254       0.9179        13.83
   255       0.8922        14.23
   256       0.8536        14.77
   257       0.8254        15.21
   258       0.8482        14.82
   259       0.8198        15.39
   260       0.7801        16.10
   261       0.7959        15.87
   262       0.8164        15.56
   263       0.8221        15.37
   264       0.8074        15.53
   265       0.8560        14.81
   266       0.9490        13.85
   267       0.9538        14.05
   268       0.9295        14.46
   269       0.9794        13.97
   270       1.0117        13.64
   271       0.9421        14.28
   272       0.8255        15.52
   273       0.7874        16.11
   274       0.7948        15.69
   275       0.7525        15.98
   276       0.7021        16.63
   277       0.7122        16.12
   278       0.6078        17.21
   279       0.4982        18.82
   280       0.4345        19.87
   281       0.3597        20.75
   282       0.3170        21.07
   283       0.4080        19.47
   284       0.5197        17.45
   285       0.5615        16.75
   286       0.5081        17.17
   287       0.3974        18.66
   288       0.3401        19.05
   289       0.3199        19.23
   290       0.3158        18.81
   291       1.3905        8.10
   292       1.1707        9.01
   293       0.2964        18.42
   294       0.3254        18.68
   295       0.3633        18.63
   296       0.4074        18.79
   297       0.4342        18.94
   298       0.4493        18.87
   299       0.4605        18.91
   300       0.4632        19.00
   301       0.4669        18.95
   302       0.4801        18.82
   303       0.5026        18.58
   304       0.5331        18.10
   305       0.5734        17.51
   306       0.5841        17.59
   307       0.5853        17.82
   308       0.5841        17.83
   309       0.6026        17.40
   310       0.6100        17.36
   311       0.5961        17.69
   312       0.5964        17.74
   313       0.6036        17.56
   314       0.6183        17.29
   315       0.6191        17.27
   316       0.6260        17.08
   317       0.6413        16.86
   318       0.6398        17.08
   319       0.6480        17.11
   320       0.6941        16.49
   321       0.7278        16.06
   322       0.6799        16.60
   323       0.6326        17.34
   324       0.6505        17.12
   325       0.6741        16.49
   326       0.6297        16.80
   327       0.5553        17.65
   328       0.5277        17.70
   329       0.4841        18.05
   330       0.4317        18.70
   331       0.3951        19.22
   332       0.3728        19.34
   333       0.3618        19.14
   334       0.4077        18.24
   335       0.4364        17.77
   336       0.4186        17.84
   337       0.3519        18.28
   338       0.2778        18.87
   339       0.2352        18.73
   340       1.2458        8.54
   341       1.3535        8.54
   342       0.2522        17.33
   343       0.2847        17.70
   344       0.3112        17.87
   345       0.3270        18.31
   346       0.3385        18.68
   347       0.3535        18.65
   348       0.3688        18.60
   349       0.3886        18.49
   350       0.4094        18.39
   351       0.4247        18.35
   352       0.4363        18.28
   353       0.4534        18.21
   354       0.4653        18.20
   355       0.4606        18.17
   356       0.4542        18.03
   357       0.4575        17.91
   358       0.4608        17.95
   359       0.4599        18.02
   360       0.4523        18.03
   361       0.4496        17.97
   362       0.4442        17.96
   363       0.4334        18.02
   364       0.4196        18.13
   365       0.4106        18.28
   366       0.4257        18.20
   367       0.4625        17.81
   368       0.4934        17.51
   369       0.4983        17.53
   370       0.5040        17.54
   371       0.5255        17.21
   372       0.5328        16.91
   373       0.4940        17.15
   374       0.4358        17.71
   375       0.4022        17.99
   376       0.3743        18.18
   377       0.3450        18.41
   378       0.3205        18.61
   379       0.3045        18.70
   380       0.2964        18.62
   381       0.2959        18.06
   382       0.2869        17.58
   383       0.2642        17.55
   384       0.2251        17.40
   385       1.5426        7.22
   386       1.5718        7.99
   387       0.2234        15.95
   388       0.2390        16.38
   389       0.2505        16.62
   390       0.2622        17.13
   391       0.2825        17.53
   392       0.3085        17.43
   393       0.3367        17.33
   394       0.3596        17.27
   395       0.3764        17.23
   396       0.3889        17.20
   397       0.3931        17.20
   398       0.3851        17.23
   399       0.3721        17.22
   400       0.3668        17.19
   401       0.3675        17.19
   402       0.3621        17.24
   403       0.3481        17.30
   404       0.3361        17.33
   405       0.3239        17.36
   406       0.3108        17.41
   407       0.2991        17.47
   408       0.2954        17.51
   409       0.3105        17.44
   410       0.3392        17.27
   411       0.3658        17.10
   412       0.3806        17.01
   413       0.3889        16.94
   414       0.3946        16.82
   415       0.3858        16.78
   416       0.3583        16.91
   417       0.3266        17.14
   418       0.3038        17.30
   419       0.2858        17.40
   420       0.2691        17.48
   421       0.2541        17.55
   422       0.2413        17.13
   423       0.2302        16.58
   424       0.2241        16.33
   425       0.2125        15.94
   426       1.3602        8.49
   427       1.9131        7.03
   428       0.2010        14.48
   429       0.2153        14.86
   430       0.2360        15.08
   431       0.2603        15.57
   432       0.2825        15.98
   433       0.3002        15.94
   434       0.3117        15.91
   435       0.3143        15.91
   436       0.3090        15.92
   437       0.3013        15.93
   438       0.2972        15.93
   439       0.2931        15.94
   440       0.2837        15.98
   441       0.2689        16.03
   442       0.2566        16.06
   443       0.2452        16.09
   444       0.2350        16.11
   445       0.2289        16.12
   446       0.2301        16.12
   447       0.2399        16.09
   448       0.2568        16.02
   449       0.2726        15.96
   450       0.2827        15.91
   451       0.2854        15.88
   452       0.2819        15.87
   453       0.2717        15.88
   454       0.2583        15.93
   455       0.2471        15.99
   456       0.2401        16.04
   457       0.2320        15.61
   458       0.2224        15.09
   459       0.2131        14.85
   460       0.2064        14.46
   461       1.5972        7.94
   462       1.9540        7.13
   463       0.1980        12.99
   464       0.2114        13.35
   465       0.2250        13.57
   466       0.2363        14.07
   467       0.2404        14.52
   468       0.2402        14.52
   469       0.2372        14.52
   470       0.2325        14.53
   471       0.2258        14.55
   472       0.2158        14.57
   473       0.2032        14.60
   474       0.1941        14.62
   475       0.1870        14.63
   476       0.1823        14.63
   477       0.1807        14.63
   478       0.1818        14.63
   479       0.1864        14.61
   480       0.1942        14.59
   481       0.2015        14.57
   482       0.2058        14.56
   483       0.2060        14.56
   484       0.2036        14.56
   485       0.2011        14.56
   486       0.2029        14.11
   487       0.2031        13.59
   488       0.2025        13.35
   489       0.1996        12.98
   490       1.7690        7.66
   491       1.6550        8.01
   492       0.1670        11.55
   493       0.1768        11.90
   494       0.1809        12.12
   495       0.1794        12.62
   496       0.1753        13.06
   497       0.1705        13.07
   498       0.1647        13.07
   499       0.1566        13.09
   500       0.1480        13.10
   501       0.1432        13.10
   502       0.1410        13.10
   503       0.1407        13.10
   504       0.1421        13.10
   505       0.1440        13.10
   506       0.1461        13.09
   507       0.1486        13.09
   508       0.1513        13.08
   509       0.1537        13.08
   510       0.1562        13.08
   511       0.1596        12.64
   512       0.1627        12.14
   513       0.1666        11.91
   514       0.1701        11.55
   515       1.5911        8.27
   516       5.7460        3.05
   517       0.4166        11.28
   518       0.4020        11.65
   519       0.3979        11.87
   520       0.3981        12.40
   521       0.4012        12.88
   522       0.4085        12.85
   523       0.4180        12.81
   524       0.4359        12.74
   525       0.4544        12.66
   526       0.4688        12.60
   527       0.4770        12.57
   528       0.4738        12.59
   529       0.4599        12.65
   530       0.4400        12.73
   531       0.4210        12.81
   532       0.4102        12.37
   533       0.4078        11.85
   534       0.4136        11.63
   535       0.4253        11.25
   536       5.8354        2.93
Average Sensitivity 4.1167
Model inversion constraint
0
Data inversion constraint
0
INITIAL DAMPING FACTOR  0.150
MINIMUM DAMPING FACTOR  0.015
VERTICAL TO HORIZONTAL FILTER RATIO   1.00
Flatness filter is directly used on model parameters.
Jacobian matrix is recalculated for first 2 iterations only.
Finer mesh used.
Factor to increase damping factor with depth is   1.20
Damping factor is optimised for each iteration
Normal least-sqaures constrain used on data
Normal least-squares constrain used on model
Finite-element method was used in forward modelling.
Logarithm of apparent resistivity values used as inversion parameter.
Limit imposed on range of model resistivity values
Average model resistivity used as reference resistivity
Upper and lower range limits are 10.000 and 0.100
Effect of side blocks is slightly reduced
Relative change in RMS error for convergence is 1.0000
Minimum change in RMS error for line search is 0.5000
Ratio of maximum number of model blocks to data points 30.00
Factor to increase model depth range is 1.05
Position of electrodes are not rounded to nearest unit electrode spacing.
Position of electrodes for dipole-dipole array are automatically switched
Recalculation of Jacobian matrix is not restarted in quasi-Newton steps.
Standard Gauss-Newton inversion method used
Width of model cells is 1.00 times the unit electrode spacing
REFERENCE MODEL USED
CONSTANT REFERENCE MODEL METHOD
Reference resistivity is 756.3879 with multiplication factor 1.00
Number of nodes between adjacent electrodes is 4


Mean Error 0.0000
Average absolute error 0.0297
Standard deviation of error distribution 0.0409
Error Distribution
      0.0000,      5.0000,  1.00000,  1449.78,  1422.63,  0.0189
      5.0000,      5.0000,  1.00000,  1637.21,  1441.77,  0.1271   ***
     10.0000,      5.0000,  1.00000,  1733.41,  1505.28,  0.1411   ***
     15.0000,      5.0000,  1.00000,  1746.06,  1676.84,  0.0405
     20.0000,      5.0000,  1.00000,  2033.84,  1944.93,  0.0447
     25.0000,      5.0000,  1.00000,  2249.51,  2113.00,  0.0626
     30.0000,      5.0000,  1.00000,  2682.36,  2586.57,  0.0364
     35.0000,      5.0000,  1.00000,  2803.17,  2607.08,  0.0725
     40.0000,      5.0000,  1.00000,  2665.05,  2537.65,  0.0490
     45.0000,      5.0000,  1.00000,  2533.38,  2299.58,  0.0968
     50.0000,      5.0000,  1.00000,  2438.68,  2169.64,  0.1169   ***
     55.0000,      5.0000,  1.00000,  2062.19,  1827.20,  0.1210   ***
     60.0000,      5.0000,  1.00000,  2022.97,  1797.00,  0.1184   ***
     65.0000,      5.0000,  1.00000,  1755.06,  1706.71,  0.0279
     70.0000,      5.0000,  1.00000,  1876.63,  1808.74,  0.0369
     75.0000,      5.0000,  1.00000,  1647.18,  1729.78, -0.0489
     80.0000,      5.0000,  1.00000,  1693.33,  1753.04, -0.0347
     85.0000,      5.0000,  1.00000,  1779.64,  1754.08,  0.0145
     90.0000,      5.0000,  1.00000,  1821.28,  1701.80,  0.0678
     95.0000,      5.0000,  1.00000,  1668.40,  1466.29,  0.1291   ***
    100.0000,      5.0000,  1.00000,  1851.63,  1462.75,  0.2357   ***
    105.0000,      5.0000,  1.00000,  1522.63,  1242.18,  0.2036   ***
    110.0000,      5.0000,  1.00000,  1345.26,  1098.17,  0.2029   ***
    115.0000,      5.0000,  1.00000,  1061.58,  1036.96,  0.0235
    120.0000,      5.0000,  1.00000,   951.72,   966.20, -0.0151
    125.0000,      5.0000,  1.00000,   800.06,   886.83, -0.1030   ***
    130.0000,      5.0000,  1.00000,  1183.26,  1062.30,  0.1078   ***
    135.0000,      5.0000,  1.00000,   704.77,   735.61, -0.0428
    140.0000,      5.0000,  1.00000,  1019.94,   867.43,  0.1620   ***
    145.0000,      5.0000,  1.00000,   615.53,   634.34, -0.0301
    150.0000,      5.0000,  1.00000,   805.74,   798.98,  0.0084
    155.0000,      5.0000,  1.00000,  1020.75,  1021.75, -0.0010
    160.0000,      5.0000,  1.00000,  1233.04,  1219.88,  0.0107
    165.0000,      5.0000,  1.00000,  1578.79,  1511.79,  0.0434
    170.0000,      5.0000,  1.00000,  1906.54,  1791.72,  0.0621
    175.0000,      5.0000,  1.00000,  1877.18,  1814.27,  0.0341
    180.0000,      5.0000,  1.00000,  1885.50,  1890.92, -0.0029
    185.0000,      5.0000,  1.00000,  2251.10,  2202.81,  0.0217
    190.0000,      5.0000,  1.00000,  1946.13,  2013.20, -0.0339
    195.0000,      5.0000,  1.00000,  2201.48,  2170.35,  0.0142
    200.0000,      5.0000,  1.00000,  2153.62,  2172.15, -0.0086
    205.0000,      5.0000,  1.00000,  1947.33,  1877.53,  0.0365
    210.0000,      5.0000,  1.00000,  2297.65,  2062.10,  0.1082   ***
    215.0000,      5.0000,  1.00000,  1627.52,  1686.62, -0.0357
    220.0000,      5.0000,  1.00000,  2237.36,  2115.85,  0.0558
    225.0000,      5.0000,  1.00000,  1886.50,  1851.48,  0.0187
    230.0000,      5.0000,  1.00000,  1811.44,  1834.30, -0.0125
    235.0000,      5.0000,  1.00000,  1606.71,  1523.71,  0.0530
    240.0000,      5.0000,  1.00000,  1053.00,   980.91,  0.0709
    245.0000,      5.0000,  1.00000,  1204.00,  1061.74,  0.1257   ***
    250.0000,      5.0000,  1.00000,   807.38,   784.57,  0.0287
    255.0000,      5.0000,  1.00000,   744.00,   723.57,  0.0278
    260.0000,      5.0000,  1.00000,   535.21,   544.79, -0.0178
    265.0000,      5.0000,  1.00000,   538.17,   569.44, -0.0565
    270.0000,      5.0000,  1.00000,   556.29,   579.21, -0.0404
    275.0000,      5.0000,  1.00000,   759.61,   726.67,  0.0443
    280.0000,      5.0000,  1.00000,   953.72,   841.69,  0.1250   ***
    285.0000,      5.0000,  1.00000,  1381.05,  1131.55,  0.1993   ***
    290.0000,      5.0000,  1.00000,  1349.59,  1142.45,  0.1666   ***
    295.0000,      5.0000,  1.00000,  1684.02,  1587.74,  0.0589
    300.0000,      5.0000,  1.00000,  1774.73,  1766.89,  0.0044
      0.0000,      5.0000,  2.00000,   942.57,  1080.70, -0.1368   ***
      5.0000,      5.0000,  2.00000,  1017.08,  1111.87, -0.0891
     10.0000,      5.0000,  2.00000,  1209.33,  1294.44, -0.0680
     15.0000,      5.0000,  2.00000,  1283.84,  1375.79, -0.0692
     20.0000,      5.0000,  2.00000,  1366.38,  1429.15, -0.0449
     25.0000,      5.0000,  2.00000,  1860.61,  1886.08, -0.0136
     30.0000,      5.0000,  2.00000,  2006.10,  1988.12,  0.0090
     35.0000,      5.0000,  2.00000,  1807.94,  1804.07,  0.0021
     40.0000,      5.0000,  2.00000,  1946.33,  1876.30,  0.0366
     45.0000,      5.0000,  2.00000,  2053.10,  1962.78,  0.0450
     50.0000,      5.0000,  2.00000,  1715.09,  1691.87,  0.0136
     55.0000,      5.0000,  2.00000,  1596.85,  1598.20, -0.0008
     60.0000,      5.0000,  2.00000,  1558.51,  1582.28, -0.0151
     65.0000,      5.0000,  2.00000,  1529.38,  1591.11, -0.0396
     70.0000,      5.0000,  2.00000,  1307.38,  1389.05, -0.0606
     75.0000,      5.0000,  2.00000,  1206.21,  1317.29, -0.0881
     80.0000,      5.0000,  2.00000,  1387.87,  1428.62, -0.0289
     85.0000,      5.0000,  2.00000,  1278.25,  1299.03, -0.0161
     90.0000,      5.0000,  2.00000,  1018.95,  1074.53, -0.0531
     95.0000,      5.0000,  2.00000,  1138.74,  1153.65, -0.0130
    100.0000,      5.0000,  2.00000,  1053.85,  1047.56,  0.0060
    105.0000,      5.0000,  2.00000,   890.40,   923.77, -0.0368
    110.0000,      5.0000,  2.00000,   843.80,   938.18, -0.1060   ***
    115.0000,      5.0000,  2.00000,   693.20,   763.45, -0.0965
    120.0000,      5.0000,  2.00000,   734.91,   770.21, -0.0469
    125.0000,      5.0000,  2.00000,   901.79,   931.87, -0.0328
    130.0000,      5.0000,  2.00000,   687.22,   715.34, -0.0401
    135.0000,      5.0000,  2.00000,   768.55,   798.88, -0.0387
    140.0000,      5.0000,  2.00000,   650.17,   638.57,  0.0180
    145.0000,      5.0000,  2.00000,   768.07,   759.17,  0.0117
    150.0000,      5.0000,  2.00000,   957.68,   953.73,  0.0041
    155.0000,      5.0000,  2.00000,   950.18,   955.50, -0.0056
    160.0000,      5.0000,  2.00000,  1253.47,  1201.01,  0.0427
    165.0000,      5.0000,  2.00000,  1523.32,  1471.89,  0.0343
    170.0000,      5.0000,  2.00000,  1276.35,  1290.68, -0.0112
    175.0000,      5.0000,  2.00000,  1454.81,  1439.81,  0.0104
    180.0000,      5.0000,  2.00000,  1847.41,  1784.40,  0.0347
    185.0000,      5.0000,  2.00000,  1508.22,  1481.12,  0.0181
    190.0000,      5.0000,  2.00000,  1563.89,  1601.80, -0.0239
    195.0000,      5.0000,  2.00000,  1691.46,  1715.58, -0.0142
    200.0000,      5.0000,  2.00000,  1619.95,  1542.61,  0.0489
    205.0000,      5.0000,  2.00000,  1620.09,  1590.81,  0.0182
    210.0000,      5.0000,  2.00000,  1248.42,  1335.49, -0.0674
    215.0000,      5.0000,  2.00000,  1507.92,  1521.89, -0.0092
    220.0000,      5.0000,  2.00000,  1566.96,  1476.93,  0.0592
    225.0000,      5.0000,  2.00000,  1727.04,  1584.32,  0.0863
    230.0000,      5.0000,  2.00000,  1268.80,  1233.61,  0.0281
    235.0000,      5.0000,  2.00000,   813.76,   798.21,  0.0193
    240.0000,      5.0000,  2.00000,  1220.28,  1063.75,  0.1373   ***
    245.0000,      5.0000,  2.00000,   985.22,   938.21,  0.0489
    250.0000,      5.0000,  2.00000,   676.45,   709.63, -0.0479
    255.0000,      5.0000,  2.00000,   491.61,   531.66, -0.0783
    260.0000,      5.0000,  2.00000,   477.24,   543.63, -0.1302   ***
    265.0000,      5.0000,  2.00000,   477.24,   539.02, -0.1217   ***
    270.0000,      5.0000,  2.00000,   550.55,   591.51, -0.0718
    275.0000,      5.0000,  2.00000,   740.39,   752.81, -0.0166
    280.0000,      5.0000,  2.00000,   904.06,   850.54,  0.0610
    285.0000,      5.0000,  2.00000,   670.85,   718.73, -0.0689
    290.0000,      5.0000,  2.00000,   905.09,   990.86, -0.0905
      0.0000,      5.0000,  3.00000,   817.78,   892.14, -0.0870
      5.0000,      5.0000,  3.00000,   888.42,   954.82, -0.0721
     10.0000,      5.0000,  3.00000,   950.89,   999.38, -0.0497
     15.0000,      5.0000,  3.00000,  1028.41,  1076.06, -0.0453
     20.0000,      5.0000,  3.00000,  1429.85,  1463.38, -0.0232
     25.0000,      5.0000,  3.00000,  1519.01,  1531.68, -0.0083
     30.0000,      5.0000,  3.00000,  1460.83,  1456.69,  0.0028
     35.0000,      5.0000,  3.00000,  1437.09,  1422.37,  0.0103
     40.0000,      5.0000,  3.00000,  1564.78,  1566.50, -0.0011
     45.0000,      5.0000,  3.00000,  1411.65,  1416.72, -0.0036
     50.0000,      5.0000,  3.00000,  1402.75,  1415.85, -0.0093
     55.0000,      5.0000,  3.00000,  1376.34,  1405.90, -0.0212
     60.0000,      5.0000,  3.00000,  1372.44,  1425.23, -0.0377
     65.0000,      5.0000,  3.00000,  1166.51,  1203.22, -0.0310
     70.0000,      5.0000,  3.00000,  1120.07,  1141.90, -0.0193
     75.0000,      5.0000,  3.00000,  1106.34,  1144.01, -0.0335
     80.0000,      5.0000,  3.00000,  1006.52,  1069.15, -0.0604
     85.0000,      5.0000,  3.00000,   851.26,   891.29, -0.0460
     90.0000,      5.0000,  3.00000,   897.41,   934.90, -0.0409
     95.0000,      5.0000,  3.00000,   885.71,   895.38, -0.0109
    100.0000,      5.0000,  3.00000,   828.77,   845.59, -0.0201
    105.0000,      5.0000,  3.00000,   747.42,   756.43, -0.0120
    110.0000,      5.0000,  3.00000,   666.19,   682.36, -0.0240
    115.0000,      5.0000,  3.00000,   671.61,   672.02, -0.0006
    120.0000,      5.0000,  3.00000,   929.49,   923.83,  0.0061
    125.0000,      5.0000,  3.00000,   728.47,   724.72,  0.0052
    130.0000,      5.0000,  3.00000,   751.06,   766.20, -0.0200
    135.0000,      5.0000,  3.00000,   541.79,   558.01, -0.0295
    140.0000,      5.0000,  3.00000,   695.23,   692.59,  0.0038
    145.0000,      5.0000,  3.00000,   824.39,   803.28,  0.0259
    150.0000,      5.0000,  3.00000,   876.50,   881.11, -0.0053
    155.0000,      5.0000,  3.00000,  1040.59,  1039.03,  0.0015
    160.0000,      5.0000,  3.00000,  1114.25,  1120.34, -0.0055
    165.0000,      5.0000,  3.00000,  1029.36,  1035.65, -0.0061
    170.0000,      5.0000,  3.00000,  1065.50,  1075.32, -0.0092
    175.0000,      5.0000,  3.00000,  1262.57,  1253.95,  0.0069
    180.0000,      5.0000,  3.00000,  1135.42,  1154.57, -0.0167
    185.0000,      5.0000,  3.00000,  1223.68,  1235.64, -0.0097
    190.0000,      5.0000,  3.00000,  1345.78,  1371.12, -0.0187
    195.0000,      5.0000,  3.00000,  1148.90,  1180.72, -0.0273
    200.0000,      5.0000,  3.00000,  1111.37,  1156.80, -0.0401
    205.0000,      5.0000,  3.00000,   904.94,   925.28, -0.0222
    210.0000,      5.0000,  3.00000,  1133.69,  1162.50, -0.0251
    215.0000,      5.0000,  3.00000,  1271.72,  1269.63,  0.0016
    220.0000,      5.0000,  3.00000,  1391.31,  1324.97,  0.0489
    225.0000,      5.0000,  3.00000,   906.64,   881.80,  0.0278
    230.0000,      5.0000,  3.00000,   529.24,   559.16, -0.0550
    235.0000,      5.0000,  3.00000,   840.64,   851.68, -0.0130
    240.0000,      5.0000,  3.00000,   961.91,   933.33,  0.0302
    245.0000,      5.0000,  3.00000,   785.10,   799.00, -0.0175
    250.0000,      5.0000,  3.00000,   469.09,   504.31, -0.0724
    255.0000,      5.0000,  3.00000,   475.35,   506.32, -0.0631
    260.0000,      5.0000,  3.00000,   453.50,   482.69, -0.0624
    265.0000,      5.0000,  3.00000,   555.25,   585.47, -0.0530
    270.0000,      5.0000,  3.00000,   621.68,   640.19, -0.0293
    275.0000,      5.0000,  3.00000,   588.39,   642.91, -0.0886
    280.0000,      5.0000,  3.00000,   459.01,   503.34, -0.0922
      0.0000,     15.0000,  1.00000,   796.54,   827.06, -0.0376
      5.0000,     15.0000,  1.00000,   866.18,   892.74, -0.0302
     10.0000,     15.0000,  1.00000,  1085.35,  1092.32, -0.0064
     15.0000,     15.0000,  1.00000,  1212.12,  1219.94, -0.0064
     20.0000,     15.0000,  1.00000,  1318.02,  1317.05,  0.0007
     25.0000,     15.0000,  1.00000,  1298.44,  1301.59, -0.0024
     30.0000,     15.0000,  1.00000,  1235.99,  1259.17, -0.0186
     35.0000,     15.0000,  1.00000,  1148.25,  1175.28, -0.0233
     40.0000,     15.0000,  1.00000,  1217.95,  1247.48, -0.0240
     45.0000,     15.0000,  1.00000,  1231.50,  1271.25, -0.0318
     50.0000,     15.0000,  1.00000,  1284.23,  1296.46, -0.0095
     55.0000,     15.0000,  1.00000,  1257.89,  1247.43,  0.0084
     60.0000,     15.0000,  1.00000,  1215.27,  1218.42, -0.0026
     65.0000,     15.0000,  1.00000,  1103.31,  1104.25, -0.0009
     70.0000,     15.0000,  1.00000,  1018.30,  1034.74, -0.0160
     75.0000,     15.0000,  1.00000,   923.99,   964.48, -0.0429
     80.0000,     15.0000,  1.00000,   872.06,   922.54, -0.0563
     85.0000,     15.0000,  1.00000,   832.83,   863.60, -0.0363
     90.0000,     15.0000,  1.00000,   831.14,   860.43, -0.0346
     95.0000,     15.0000,  1.00000,   776.62,   780.99, -0.0056
    100.0000,     15.0000,  1.00000,   727.48,   723.51,  0.0055
    105.0000,     15.0000,  1.00000,   670.05,   664.57,  0.0082
    110.0000,     15.0000,  1.00000,   772.31,   757.61,  0.0192
    115.0000,     15.0000,  1.00000,   810.18,   785.89,  0.0304
    120.0000,     15.0000,  1.00000,   821.71,   822.01, -0.0004
    125.0000,     15.0000,  1.00000,   667.45,   681.41, -0.0207
    130.0000,     15.0000,  1.00000,   636.33,   647.93, -0.0181
    135.0000,     15.0000,  1.00000,   612.89,   627.53, -0.0236
    140.0000,     15.0000,  1.00000,   764.55,   760.90,  0.0048
    145.0000,     15.0000,  1.00000,   903.27,   897.09,  0.0069
    150.0000,     15.0000,  1.00000,   971.22,   977.69, -0.0066
    155.0000,     15.0000,  1.00000,   969.45,   970.71, -0.0013
    160.0000,     15.0000,  1.00000,   942.48,   955.85, -0.0141
    165.0000,     15.0000,  1.00000,   930.95,   940.32, -0.0100
    170.0000,     15.0000,  1.00000,   917.45,   941.60, -0.0260
    175.0000,     15.0000,  1.00000,  1019.69,  1027.88, -0.0080
    180.0000,     15.0000,  1.00000,  1107.87,  1125.95, -0.0162
    185.0000,     15.0000,  1.00000,  1051.56,  1080.93, -0.0275
    190.0000,     15.0000,  1.00000,  1014.52,  1043.42, -0.0281
    195.0000,     15.0000,  1.00000,   880.27,   893.32, -0.0147
    200.0000,     15.0000,  1.00000,   854.69,   880.96, -0.0303
    205.0000,     15.0000,  1.00000,  1022.59,  1014.90,  0.0076
    210.0000,     15.0000,  1.00000,  1198.05,  1151.77,  0.0394
    215.0000,     15.0000,  1.00000,   961.08,   960.98,  0.0001
    220.0000,     15.0000,  1.00000,   741.30,   750.48, -0.0123
    225.0000,     15.0000,  1.00000,   591.81,   609.92, -0.0301
    230.0000,     15.0000,  1.00000,   570.05,   611.42, -0.0701
    235.0000,     15.0000,  1.00000,   750.35,   778.75, -0.0371
    240.0000,     15.0000,  1.00000,   795.91,   785.23,  0.0135
    245.0000,     15.0000,  1.00000,   651.60,   644.85,  0.0104
    250.0000,     15.0000,  1.00000,   482.57,   479.05,  0.0073
    255.0000,     15.0000,  1.00000,   517.83,   522.31, -0.0086
    260.0000,     15.0000,  1.00000,   563.80,   565.50, -0.0030
    265.0000,     15.0000,  1.00000,   554.80,   591.83, -0.0646
    270.0000,     15.0000,  1.00000,   486.53,   534.37, -0.0938
      0.0000,      5.0000,  4.00000,   742.68,   755.61, -0.0173
      5.0000,      5.0000,  4.00000,   789.08,   801.61, -0.0158
     10.0000,      5.0000,  4.00000,   854.69,   875.58, -0.0241
     15.0000,      5.0000,  4.00000,  1170.87,  1190.62, -0.0167
     20.0000,      5.0000,  4.00000,  1301.20,  1302.23, -0.0008
     25.0000,      5.0000,  4.00000,  1262.22,  1243.59,  0.0149
     30.0000,      5.0000,  4.00000,  1190.99,  1190.58,  0.0003
     35.0000,      5.0000,  4.00000,  1162.95,  1186.64, -0.0202
     40.0000,      5.0000,  4.00000,  1100.19,  1124.89, -0.0222
     45.0000,      5.0000,  4.00000,  1179.76,  1205.94, -0.0219
     50.0000,      5.0000,  4.00000,  1221.90,  1226.32, -0.0036
     55.0000,      5.0000,  4.00000,  1249.15,  1260.38, -0.0090
     60.0000,      5.0000,  4.00000,  1119.09,  1135.13, -0.0142
     65.0000,      5.0000,  4.00000,  1009.97,  1025.54, -0.0153
     70.0000,      5.0000,  4.00000,   990.26,  1011.06, -0.0208
     75.0000,      5.0000,  4.00000,   918.13,   948.13, -0.0321
     80.0000,      5.0000,  4.00000,   794.78,   817.16, -0.0278
     85.0000,      5.0000,  4.00000,   853.65,   872.73, -0.0221
     90.0000,      5.0000,  4.00000,   791.68,   809.83, -0.0227
     95.0000,      5.0000,  4.00000,   708.06,   711.81, -0.0053
    100.0000,      5.0000,  4.00000,   737.12,   713.53,  0.0325
    105.0000,      5.0000,  4.00000,   622.24,   614.15,  0.0131
    110.0000,      5.0000,  4.00000,   692.73,   674.47,  0.0267
    115.0000,      5.0000,  4.00000,   953.65,   936.12,  0.0185
    120.0000,      5.0000,  4.00000,   726.91,   707.91,  0.0265
    125.0000,      5.0000,  4.00000,   742.82,   752.43, -0.0129
    130.0000,      5.0000,  4.00000,   496.91,   509.67, -0.0254
    135.0000,      5.0000,  4.00000,   557.00,   575.05, -0.0319
    140.0000,      5.0000,  4.00000,   780.48,   751.90,  0.0373
    145.0000,      5.0000,  4.00000,   803.50,   805.30, -0.0022
    150.0000,      5.0000,  4.00000,   924.26,   928.55, -0.0046
    155.0000,      5.0000,  4.00000,  1005.06,  1001.69,  0.0034
    160.0000,      5.0000,  4.00000,   848.09,   859.65, -0.0135
    165.0000,      5.0000,  4.00000,   816.65,   830.39, -0.0167
    170.0000,      5.0000,  4.00000,   912.83,   954.76, -0.0449
    175.0000,      5.0000,  4.00000,   846.45,   860.98, -0.0170
    180.0000,      5.0000,  4.00000,  1054.88,  1057.60, -0.0026
    185.0000,      5.0000,  4.00000,  1064.95,  1090.21, -0.0234
    190.0000,      5.0000,  4.00000,   831.23,   875.84, -0.0523
    195.0000,      5.0000,  4.00000,   815.11,   851.03, -0.0431
    200.0000,      5.0000,  4.00000,   674.35,   677.94, -0.0053
    205.0000,      5.0000,  4.00000,   957.11,   969.66, -0.0130
    210.0000,      5.0000,  4.00000,  1018.70,  1022.40, -0.0036
    215.0000,      5.0000,  4.00000,  1011.20,  1011.63, -0.0004
    220.0000,      5.0000,  4.00000,   725.19,   702.46,  0.0318
    225.0000,      5.0000,  4.00000,   418.43,   430.07, -0.0274
    230.0000,      5.0000,  4.00000,   621.19,   660.54, -0.0614
    235.0000,      5.0000,  4.00000,   712.20,   749.20, -0.0507
    240.0000,      5.0000,  4.00000,   747.56,   756.82, -0.0123
    245.0000,      5.0000,  4.00000,   509.33,   514.75, -0.0106
    250.0000,      5.0000,  4.00000,   468.27,   466.70,  0.0034
    255.0000,      5.0000,  4.00000,   461.85,   475.67, -0.0295
    260.0000,      5.0000,  4.00000,   527.80,   537.11, -0.0175
    265.0000,      5.0000,  4.00000,   537.15,   565.14, -0.0508
    270.0000,      5.0000,  4.00000,   520.10,   547.77, -0.0518
      0.0000,     20.0000,  1.00000,   845.05,   840.01,  0.0060
      5.0000,     20.0000,  1.00000,   983.69,   976.68,  0.0071
     10.0000,     20.0000,  1.00000,  1062.72,  1055.63,  0.0067
     15.0000,     20.0000,  1.00000,  1081.91,  1095.58, -0.0126
     20.0000,     20.0000,  1.00000,  1018.42,  1043.41, -0.0242
     25.0000,     20.0000,  1.00000,   939.53,   961.43, -0.0230
     30.0000,     20.0000,  1.00000,   899.96,   921.71, -0.0239
     35.0000,     20.0000,  1.00000,   876.98,   906.97, -0.0336
     40.0000,     20.0000,  1.00000,   955.71,   964.71, -0.0094
     45.0000,     20.0000,  1.00000,  1064.68,  1044.28,  0.0193
     50.0000,     20.0000,  1.00000,  1093.36,  1053.38,  0.0372
     55.0000,     20.0000,  1.00000,  1080.44,  1045.01,  0.0333
     60.0000,     20.0000,  1.00000,  1025.59,  1000.86,  0.0244
     65.0000,     20.0000,  1.00000,   939.28,   922.88,  0.0176
     70.0000,     20.0000,  1.00000,   892.83,   900.01, -0.0080
     75.0000,     20.0000,  1.00000,   825.73,   857.13, -0.0373
     80.0000,     20.0000,  1.00000,   756.54,   773.61, -0.0223
     85.0000,     20.0000,  1.00000,   738.74,   750.75, -0.0161
     90.0000,     20.0000,  1.00000,   670.54,   676.54, -0.0089
     95.0000,     20.0000,  1.00000,   701.14,   682.03,  0.0276
    100.0000,     20.0000,  1.00000,   796.68,   766.53,  0.0386
    105.0000,     20.0000,  1.00000,   777.47,   746.64,  0.0405
    110.0000,     20.0000,  1.00000,   791.81,   774.84,  0.0217
    115.0000,     20.0000,  1.00000,   721.43,   719.32,  0.0029
    120.0000,     20.0000,  1.00000,   610.42,   611.82, -0.0023
    125.0000,     20.0000,  1.00000,   618.24,   625.65, -0.0119
    130.0000,     20.0000,  1.00000,   608.64,   623.91, -0.0248
    135.0000,     20.0000,  1.00000,   683.88,   708.31, -0.0351
    140.0000,     20.0000,  1.00000,   857.08,   859.90, -0.0033
    145.0000,     20.0000,  1.00000,   860.02,   863.31, -0.0038
    150.0000,     20.0000,  1.00000,   820.71,   834.16, -0.0163
    155.0000,     20.0000,  1.00000,   766.09,   800.19, -0.0436
    160.0000,     20.0000,  1.00000,   719.13,   730.37, -0.0155
    165.0000,     20.0000,  1.00000,   788.91,   788.73,  0.0002
    170.0000,     20.0000,  1.00000,   791.87,   811.01, -0.0239
    175.0000,     20.0000,  1.00000,   748.81,   775.20, -0.0346
    180.0000,     20.0000,  1.00000,   780.86,   779.96,  0.0011
    185.0000,     20.0000,  1.00000,   719.92,   712.02,  0.0110
    190.0000,     20.0000,  1.00000,   716.36,   725.58, -0.0128
    195.0000,     20.0000,  1.00000,   774.63,   774.85, -0.0003
    200.0000,     20.0000,  1.00000,   802.34,   769.75,  0.0415
    205.0000,     20.0000,  1.00000,   777.03,   747.59,  0.0386
    210.0000,     20.0000,  1.00000,   661.27,   667.91, -0.0100
    215.0000,     20.0000,  1.00000,   589.04,   614.72, -0.0427
    220.0000,     20.0000,  1.00000,   540.26,   550.38, -0.0186
    225.0000,     20.0000,  1.00000,   486.87,   502.99, -0.0326
    230.0000,     20.0000,  1.00000,   535.68,   555.29, -0.0359
    235.0000,     20.0000,  1.00000,   569.12,   572.26, -0.0055
    240.0000,     20.0000,  1.00000,   597.57,   576.85,  0.0353
    245.0000,     20.0000,  1.00000,   541.38,   509.61,  0.0605
    250.0000,     20.0000,  1.00000,   493.71,   483.02,  0.0219
    255.0000,     20.0000,  1.00000,   515.29,   499.88,  0.0304
      0.0000,      5.0000,  5.00000,   708.01,   697.63,  0.0148
      5.0000,      5.0000,  5.00000,   735.11,   740.55, -0.0074
     10.0000,      5.0000,  5.00000,  1053.34,  1052.86,  0.0005
     15.0000,      5.0000,  5.00000,  1166.47,  1162.67,  0.0033
     20.0000,      5.0000,  5.00000,  1108.47,  1098.92,  0.0087
     25.0000,      5.0000,  5.00000,  1017.26,  1020.05, -0.0027
     30.0000,      5.0000,  5.00000,   994.56,  1016.59, -0.0219
     35.0000,      5.0000,  5.00000,   883.13,   895.39, -0.0138
     40.0000,      5.0000,  5.00000,   956.79,   967.28, -0.0109
     45.0000,      5.0000,  5.00000,  1060.51,  1046.18,  0.0136
     50.0000,      5.0000,  5.00000,  1154.24,  1144.59,  0.0084
     55.0000,      5.0000,  5.00000,  1039.80,  1027.53,  0.0119
     60.0000,      5.0000,  5.00000,   980.33,   970.38,  0.0102
     65.0000,      5.0000,  5.00000,   984.32,   962.90,  0.0220
     70.0000,      5.0000,  5.00000,   894.99,   903.06, -0.0090
     75.0000,      5.0000,  5.00000,   756.29,   782.42, -0.0340
     80.0000,      5.0000,  5.00000,   829.23,   854.82, -0.0304
     85.0000,      5.0000,  5.00000,   732.83,   737.99, -0.0070
     90.0000,      5.0000,  5.00000,   669.31,   668.48,  0.0013
     95.0000,      5.0000,  5.00000,   688.22,   668.55,  0.0290
    100.0000,      5.0000,  5.00000,   650.93,   636.92,  0.0218
    105.0000,      5.0000,  5.00000,   710.52,   681.61,  0.0415
    110.0000,      5.0000,  5.00000,   953.50,   934.90,  0.0197
    115.0000,      5.0000,  5.00000,   725.49,   701.17,  0.0341
[truncated: 35,431 more chars]
