# Supplementary material for: Electrical resistivity tomography data across the Hockai Fault Zone (Ardenne, Belgium)
Source: Data Brief. 2016 Dec 21;11:1–4. doi: 10.1016/j.dib.2016.12.028 (PMC5220259; doi:10.1016/j.dib.2016.12.028)
Supplement: Supplementary file 2 — Supplementary material [file mmc2.zip › output/INV/20091027-1_normal.INV]

C:\__DATA__\__DATA__\Active Faults\HockaiFZ\Donn�es\ERT\working_dir\20091027-1.DAT
      5.0000
7
901
1
0
      7.5000,       5.0000,   1.00000,   1449.7838
     12.5000,       5.0000,   1.00000,   1637.2052
     17.5000,       5.0000,   1.00000,   1733.4076
     22.5000,       5.0000,   1.00000,   1746.0596
     27.5000,       5.0000,   1.00000,   2033.8447
     32.5000,       5.0000,   1.00000,   2249.5125
     37.5000,       5.0000,   1.00000,   2682.3640
     42.5000,       5.0000,   1.00000,   2803.1670
     47.5000,       5.0000,   1.00000,   2665.0457
     52.5000,       5.0000,   1.00000,   2533.3838
     57.5000,       5.0000,   1.00000,   2438.6775
     62.5000,       5.0000,   1.00000,   2062.1902
     67.5000,       5.0000,   1.00000,   2022.9662
     72.5000,       5.0000,   1.00000,   1755.0555
     77.5000,       5.0000,   1.00000,   1876.6312
     82.5000,       5.0000,   1.00000,   1647.1821
     87.5000,       5.0000,   1.00000,   1693.3314
     92.5000,       5.0000,   1.00000,   1779.6366
     97.5000,       5.0000,   1.00000,   1821.2778
    102.5000,       5.0000,   1.00000,   1668.4042
    107.5000,       5.0000,   1.00000,   1851.6346
    112.5000,       5.0000,   1.00000,   1522.6342
    117.5000,       5.0000,   1.00000,   1345.2590
    122.5000,       5.0000,   1.00000,   1061.5757
    127.5000,       5.0000,   1.00000,    951.7207
    132.5000,       5.0000,   1.00000,    800.0557
    137.5000,       5.0000,   1.00000,   1183.2604
    142.5000,       5.0000,   1.00000,    704.7746
    147.5000,       5.0000,   1.00000,   1019.9362
    152.5000,       5.0000,   1.00000,    615.5292
    157.5000,       5.0000,   1.00000,    805.7386
    162.5000,       5.0000,   1.00000,   1020.7465
    167.5000,       5.0000,   1.00000,   1233.0360
    172.5000,       5.0000,   1.00000,   1578.7902
    177.5000,       5.0000,   1.00000,   1906.5422
    182.5000,       5.0000,   1.00000,   1877.1761
    187.5000,       5.0000,   1.00000,   1885.4987
    192.5000,       5.0000,   1.00000,   2251.0977
    197.5000,       5.0000,   1.00000,   1946.1329
    202.5000,       5.0000,   1.00000,   2201.4805
    207.5000,       5.0000,   1.00000,   2153.6172
    212.5000,       5.0000,   1.00000,   1947.3317
    217.5000,       5.0000,   1.00000,   2297.6472
    222.5000,       5.0000,   1.00000,   1627.5156
    227.5000,       5.0000,   1.00000,   2237.3618
    232.5000,       5.0000,   1.00000,   1886.4955
    237.5000,       5.0000,   1.00000,   1811.4396
    242.5000,       5.0000,   1.00000,   1606.7057
    247.5000,       5.0000,   1.00000,   1052.9996
    252.5000,       5.0000,   1.00000,   1204.0028
    257.5000,       5.0000,   1.00000,    807.3754
    262.5000,       5.0000,   1.00000,    743.9987
    267.5000,       5.0000,   1.00000,    535.2066
    272.5000,       5.0000,   1.00000,    538.1749
    277.5000,       5.0000,   1.00000,    556.2899
    282.5000,       5.0000,   1.00000,    759.6130
    287.5000,       5.0000,   1.00000,    953.7220
    292.5000,       5.0000,   1.00000,   1381.0450
    297.5000,       5.0000,   1.00000,   1349.5925
    302.5000,       5.0000,   1.00000,   1684.0204
    307.5000,       5.0000,   1.00000,   1774.7300
     12.5000,       5.0000,   2.00000,    942.5660
     17.5000,       5.0000,   2.00000,   1017.0809
     22.5000,       5.0000,   2.00000,   1209.3271
     27.5000,       5.0000,   2.00000,   1283.8422
     32.5000,       5.0000,   2.00000,   1366.3820
     37.5000,       5.0000,   2.00000,   1860.6110
     42.5000,       5.0000,   2.00000,   2006.1035
     47.5000,       5.0000,   2.00000,   1807.9423
     52.5000,       5.0000,   2.00000,   1946.3309
     57.5000,       5.0000,   2.00000,   2053.0952
     62.5000,       5.0000,   2.00000,   1715.0885
     67.5000,       5.0000,   2.00000,   1596.8517
     72.5000,       5.0000,   2.00000,   1558.5094
     77.5000,       5.0000,   2.00000,   1529.3811
     82.5000,       5.0000,   2.00000,   1307.3823
     87.5000,       5.0000,   2.00000,   1206.2063
     92.5000,       5.0000,   2.00000,   1387.8715
     97.5000,       5.0000,   2.00000,   1278.2540
    102.5000,       5.0000,   2.00000,   1018.9534
    107.5000,       5.0000,   2.00000,   1138.7358
    112.5000,       5.0000,   2.00000,   1053.8479
    117.5000,       5.0000,   2.00000,    890.4027
    122.5000,       5.0000,   2.00000,    843.7976
    127.5000,       5.0000,   2.00000,    693.1979
    132.5000,       5.0000,   2.00000,    734.9126
    137.5000,       5.0000,   2.00000,    901.7865
    142.5000,       5.0000,   2.00000,    687.2184
    147.5000,       5.0000,   2.00000,    768.5511
    152.5000,       5.0000,   2.00000,    650.1661
    157.5000,       5.0000,   2.00000,    768.0701
    162.5000,       5.0000,   2.00000,    957.6771
    167.5000,       5.0000,   2.00000,    950.1751
    172.5000,       5.0000,   2.00000,   1253.4653
    177.5000,       5.0000,   2.00000,   1523.3179
    182.5000,       5.0000,   2.00000,   1276.3518
    187.5000,       5.0000,   2.00000,   1454.8069
    192.5000,       5.0000,   2.00000,   1847.4139
    197.5000,       5.0000,   2.00000,   1508.2186
    202.5000,       5.0000,   2.00000,   1563.8892
    207.5000,       5.0000,   2.00000,   1691.4590
    212.5000,       5.0000,   2.00000,   1619.9463
    217.5000,       5.0000,   2.00000,   1620.0947
    222.5000,       5.0000,   2.00000,   1248.4243
    227.5000,       5.0000,   2.00000,   1507.9214
    232.5000,       5.0000,   2.00000,   1566.9565
    237.5000,       5.0000,   2.00000,   1727.0430
    242.5000,       5.0000,   2.00000,   1268.8024
    247.5000,       5.0000,   2.00000,    813.7598
    252.5000,       5.0000,   2.00000,   1220.2831
    257.5000,       5.0000,   2.00000,    985.2181
    262.5000,       5.0000,   2.00000,    676.4529
    267.5000,       5.0000,   2.00000,    491.6133
    272.5000,       5.0000,   2.00000,    477.2394
    277.5000,       5.0000,   2.00000,    477.2394
    282.5000,       5.0000,   2.00000,    550.5535
    287.5000,       5.0000,   2.00000,    740.3923
    292.5000,       5.0000,   2.00000,    904.0573
    297.5000,       5.0000,   2.00000,    670.8531
    302.5000,       5.0000,   2.00000,    905.0917
     17.5000,       5.0000,   3.00000,    817.7776
     22.5000,       5.0000,   3.00000,    888.4235
     27.5000,       5.0000,   3.00000,    950.8880
     32.5000,       5.0000,   3.00000,   1028.4053
     37.5000,       5.0000,   3.00000,   1429.8516
     42.5000,       5.0000,   3.00000,   1519.0081
     47.5000,       5.0000,   3.00000,   1460.8300
     52.5000,       5.0000,   3.00000,   1437.0922
     57.5000,       5.0000,   3.00000,   1564.7809
     62.5000,       5.0000,   3.00000,   1411.6495
     67.5000,       5.0000,   3.00000,   1402.7480
     72.5000,       5.0000,   3.00000,   1376.3390
     77.5000,       5.0000,   3.00000,   1372.4357
     82.5000,       5.0000,   3.00000,   1166.5066
     87.5000,       5.0000,   3.00000,   1120.0699
     92.5000,       5.0000,   3.00000,   1106.3380
     97.5000,       5.0000,   3.00000,   1006.5240
    102.5000,       5.0000,   3.00000,    851.2579
    107.5000,       5.0000,   3.00000,    897.4081
    112.5000,       5.0000,   3.00000,    885.7148
    117.5000,       5.0000,   3.00000,    828.7736
    122.5000,       5.0000,   3.00000,    747.4188
    127.5000,       5.0000,   3.00000,    666.1854
    132.5000,       5.0000,   3.00000,    671.6140
    137.5000,       5.0000,   3.00000,    929.4881
    142.5000,       5.0000,   3.00000,    728.4738
    147.5000,       5.0000,   3.00000,    751.0574
    152.5000,       5.0000,   3.00000,    541.7880
    157.5000,       5.0000,   3.00000,    695.2257
    162.5000,       5.0000,   3.00000,    824.3886
    167.5000,       5.0000,   3.00000,    876.4955
    172.5000,       5.0000,   3.00000,   1040.5914
    177.5000,       5.0000,   3.00000,   1114.2482
    182.5000,       5.0000,   3.00000,   1029.3599
    187.5000,       5.0000,   3.00000,   1065.4990
    192.5000,       5.0000,   3.00000,   1262.5725
    197.5000,       5.0000,   3.00000,   1135.4191
    202.5000,       5.0000,   3.00000,   1223.6832
    207.5000,       5.0000,   3.00000,   1345.7839
    212.5000,       5.0000,   3.00000,   1148.8999
    217.5000,       5.0000,   3.00000,   1111.3722
    222.5000,       5.0000,   3.00000,    904.9371
    227.5000,       5.0000,   3.00000,   1133.6948
    232.5000,       5.0000,   3.00000,   1271.7151
    237.5000,       5.0000,   3.00000,   1391.3074
    242.5000,       5.0000,   3.00000,    906.6372
    247.5000,       5.0000,   3.00000,    529.2422
    252.5000,       5.0000,   3.00000,    840.6403
    257.5000,       5.0000,   3.00000,    961.9050
    262.5000,       5.0000,   3.00000,    785.1028
    267.5000,       5.0000,   3.00000,    469.0939
    272.5000,       5.0000,   3.00000,    475.3491
    277.5000,       5.0000,   3.00000,    453.4969
    282.5000,       5.0000,   3.00000,    555.2499
    287.5000,       5.0000,   3.00000,    621.6799
    292.5000,       5.0000,   3.00000,    588.3904
    297.5000,       5.0000,   3.00000,    459.0081
     22.5000,      15.0000,   1.00000,    796.5385
     27.5000,      15.0000,   1.00000,    866.1788
     32.5000,      15.0000,   1.00000,   1085.3539
     37.5000,      15.0000,   1.00000,   1212.1211
     42.5000,      15.0000,   1.00000,   1318.0231
     47.5000,      15.0000,   1.00000,   1298.4359
     52.5000,      15.0000,   1.00000,   1235.9885
     57.5000,      15.0000,   1.00000,   1148.2469
     62.5000,      15.0000,   1.00000,   1217.9469
     67.5000,      15.0000,   1.00000,   1231.5004
     72.5000,      15.0000,   1.00000,   1284.2284
     77.5000,      15.0000,   1.00000,   1257.8940
     82.5000,      15.0000,   1.00000,   1215.2717
     87.5000,      15.0000,   1.00000,   1103.3063
     92.5000,      15.0000,   1.00000,   1018.2995
     97.5000,      15.0000,   1.00000,    923.9893
    102.5000,      15.0000,   1.00000,    872.0638
    107.5000,      15.0000,   1.00000,    832.8299
    112.5000,      15.0000,   1.00000,    831.1381
    117.5000,      15.0000,   1.00000,    776.6243
    122.5000,      15.0000,   1.00000,    727.4808
    127.5000,      15.0000,   1.00000,    670.0499
    132.5000,      15.0000,   1.00000,    772.3144
    137.5000,      15.0000,   1.00000,    810.1811
    142.5000,      15.0000,   1.00000,    821.7136
    147.5000,      15.0000,   1.00000,    667.4528
    152.5000,      15.0000,   1.00000,    636.3331
    157.5000,      15.0000,   1.00000,    612.8900
    162.5000,      15.0000,   1.00000,    764.5509
    167.5000,      15.0000,   1.00000,    903.2726
    172.5000,      15.0000,   1.00000,    971.2186
    177.5000,      15.0000,   1.00000,    969.4473
    182.5000,      15.0000,   1.00000,    942.4769
    187.5000,      15.0000,   1.00000,    930.9504
    192.5000,      15.0000,   1.00000,    917.4504
    197.5000,      15.0000,   1.00000,   1019.6905
    202.5000,      15.0000,   1.00000,   1107.8718
    207.5000,      15.0000,   1.00000,   1051.5591
    212.5000,      15.0000,   1.00000,   1014.5246
    217.5000,      15.0000,   1.00000,    880.2673
    222.5000,      15.0000,   1.00000,    854.6940
    227.5000,      15.0000,   1.00000,   1022.5914
    232.5000,      15.0000,   1.00000,   1198.0504
    237.5000,      15.0000,   1.00000,    961.0832
    242.5000,      15.0000,   1.00000,    741.2958
    247.5000,      15.0000,   1.00000,    591.8073
    252.5000,      15.0000,   1.00000,    570.0515
    257.5000,      15.0000,   1.00000,    750.3494
    262.5000,      15.0000,   1.00000,    795.9143
    267.5000,      15.0000,   1.00000,    651.6047
    272.5000,      15.0000,   1.00000,    482.5657
    277.5000,      15.0000,   1.00000,    517.8287
    282.5000,      15.0000,   1.00000,    563.8039
    287.5000,      15.0000,   1.00000,    554.8038
    292.5000,      15.0000,   1.00000,    486.5307
     22.5000,       5.0000,   4.00000,    742.6798
     27.5000,       5.0000,   4.00000,    789.0843
     32.5000,       5.0000,   4.00000,    854.6915
     37.5000,       5.0000,   4.00000,   1170.8741
     42.5000,       5.0000,   4.00000,   1301.1979
     47.5000,       5.0000,   4.00000,   1262.2238
     52.5000,       5.0000,   4.00000,   1190.9883
     57.5000,       5.0000,   4.00000,   1162.9500
     62.5000,       5.0000,   4.00000,   1100.1876
     67.5000,       5.0000,   4.00000,   1179.7565
     72.5000,       5.0000,   4.00000,   1221.8998
     77.5000,       5.0000,   4.00000,   1249.1458
     82.5000,       5.0000,   4.00000,   1119.0894
     87.5000,       5.0000,   4.00000,   1009.9744
     92.5000,       5.0000,   4.00000,    990.2563
     97.5000,       5.0000,   4.00000,    918.1340
    102.5000,       5.0000,   4.00000,    794.7759
    107.5000,       5.0000,   4.00000,    853.6512
    112.5000,       5.0000,   4.00000,    791.6849
    117.5000,       5.0000,   4.00000,    708.0644
    122.5000,       5.0000,   4.00000,    737.1228
    127.5000,       5.0000,   4.00000,    622.2438
    132.5000,       5.0000,   4.00000,    692.7315
    137.5000,       5.0000,   4.00000,    953.6500
    142.5000,       5.0000,   4.00000,    726.9114
    147.5000,       5.0000,   4.00000,    742.8217
    152.5000,       5.0000,   4.00000,    496.9077
    157.5000,       5.0000,   4.00000,    557.0032
    162.5000,       5.0000,   4.00000,    780.4783
    167.5000,       5.0000,   4.00000,    803.5035
    172.5000,       5.0000,   4.00000,    924.2569
    177.5000,       5.0000,   4.00000,   1005.0629
    182.5000,       5.0000,   4.00000,    848.0875
    187.5000,       5.0000,   4.00000,    816.6481
    192.5000,       5.0000,   4.00000,    912.8277
    197.5000,       5.0000,   4.00000,    846.4469
    202.5000,       5.0000,   4.00000,   1054.8782
    207.5000,       5.0000,   4.00000,   1064.9500
    212.5000,       5.0000,   4.00000,    831.2305
    217.5000,       5.0000,   4.00000,    815.1136
    222.5000,       5.0000,   4.00000,    674.3484
    227.5000,       5.0000,   4.00000,    957.1103
    232.5000,       5.0000,   4.00000,   1018.6957
    237.5000,       5.0000,   4.00000,   1011.2014
    242.5000,       5.0000,   4.00000,    725.1942
    247.5000,       5.0000,   4.00000,    418.4287
    252.5000,       5.0000,   4.00000,    621.1886
    257.5000,       5.0000,   4.00000,    712.1957
    262.5000,       5.0000,   4.00000,    747.5626
    267.5000,       5.0000,   4.00000,    509.3281
    272.5000,       5.0000,   4.00000,    468.2661
    277.5000,       5.0000,   4.00000,    461.8492
    282.5000,       5.0000,   4.00000,    527.7958
    287.5000,       5.0000,   4.00000,    537.1485
    292.5000,       5.0000,   4.00000,    520.0999
     30.0000,      20.0000,   1.00000,    845.0462
     35.0000,      20.0000,   1.00000,    983.6921
     40.0000,      20.0000,   1.00000,   1062.7195
     45.0000,      20.0000,   1.00000,   1081.9060
     50.0000,      20.0000,   1.00000,   1018.4182
     55.0000,      20.0000,   1.00000,    939.5316
     60.0000,      20.0000,   1.00000,    899.9635
     65.0000,      20.0000,   1.00000,    876.9780
     70.0000,      20.0000,   1.00000,    955.7081
     75.0000,      20.0000,   1.00000,   1064.6797
     80.0000,      20.0000,   1.00000,   1093.3590
     85.0000,      20.0000,   1.00000,   1080.4397
     90.0000,      20.0000,   1.00000,   1025.5916
     95.0000,      20.0000,   1.00000,    939.2767
    100.0000,      20.0000,   1.00000,    892.8256
    105.0000,      20.0000,   1.00000,    825.7319
    110.0000,      20.0000,   1.00000,    756.5416
    115.0000,      20.0000,   1.00000,    738.7397
    120.0000,      20.0000,   1.00000,    670.5440
    125.0000,      20.0000,   1.00000,    701.1385
    130.0000,      20.0000,   1.00000,    796.6807
    135.0000,      20.0000,   1.00000,    777.4664
    140.0000,      20.0000,   1.00000,    791.8126
    145.0000,      20.0000,   1.00000,    721.4293
    150.0000,      20.0000,   1.00000,    610.4249
    155.0000,      20.0000,   1.00000,    618.2375
    160.0000,      20.0000,   1.00000,    608.6415
    165.0000,      20.0000,   1.00000,    683.8816
    170.0000,      20.0000,   1.00000,    857.0756
    175.0000,      20.0000,   1.00000,    860.0242
    180.0000,      20.0000,   1.00000,    820.7109
    185.0000,      20.0000,   1.00000,    766.0866
    190.0000,      20.0000,   1.00000,    719.1307
    195.0000,      20.0000,   1.00000,    788.9117
    200.0000,      20.0000,   1.00000,    791.8676
    205.0000,      20.0000,   1.00000,    748.8090
    210.0000,      20.0000,   1.00000,    780.8615
    215.0000,      20.0000,   1.00000,    719.9233
    220.0000,      20.0000,   1.00000,    716.3643
    225.0000,      20.0000,   1.00000,    774.6288
    230.0000,      20.0000,   1.00000,    802.3383
    235.0000,      20.0000,   1.00000,    777.0304
    240.0000,      20.0000,   1.00000,    661.2672
    245.0000,      20.0000,   1.00000,    589.0360
    250.0000,      20.0000,   1.00000,    540.2555
    255.0000,      20.0000,   1.00000,    486.8697
    260.0000,      20.0000,   1.00000,    535.6821
    265.0000,      20.0000,   1.00000,    569.1244
    270.0000,      20.0000,   1.00000,    597.5674
    275.0000,      20.0000,   1.00000,    541.3810
    280.0000,      20.0000,   1.00000,    493.7058
    285.0000,      20.0000,   1.00000,    515.2885
     27.5000,       5.0000,   5.00000,    708.0121
     32.5000,       5.0000,   5.00000,    735.1067
     37.5000,       5.0000,   5.00000,   1053.3351
     42.5000,       5.0000,   5.00000,   1166.4672
     47.5000,       5.0000,   5.00000,   1108.4724
     52.5000,       5.0000,   5.00000,   1017.2592
     57.5000,       5.0000,   5.00000,    994.5580
     62.5000,       5.0000,   5.00000,    883.1337
     67.5000,       5.0000,   5.00000,    956.7870
     72.5000,       5.0000,   5.00000,   1060.5057
     77.5000,       5.0000,   5.00000,   1154.2434
     82.5000,       5.0000,   5.00000,   1039.7953
     87.5000,       5.0000,   5.00000,    980.3314
     92.5000,       5.0000,   5.00000,    984.3220
     97.5000,       5.0000,   5.00000,    894.9899
    102.5000,       5.0000,   5.00000,    756.2939
    107.5000,       5.0000,   5.00000,    829.2283
    112.5000,       5.0000,   5.00000,    732.8280
    117.5000,       5.0000,   5.00000,    669.3123
    122.5000,       5.0000,   5.00000,    688.2157
    127.5000,       5.0000,   5.00000,    650.9336
    132.5000,       5.0000,   5.00000,    710.5210
    137.5000,       5.0000,   5.00000,    953.5040
    142.5000,       5.0000,   5.00000,    725.4866
    147.5000,       5.0000,   5.00000,    718.4087
    152.5000,       5.0000,   5.00000,    476.0734
    157.5000,       5.0000,   5.00000,    542.2008
    162.5000,       5.0000,   5.00000,    667.1258
    167.5000,       5.0000,   5.00000,    734.6871
    172.5000,       5.0000,   5.00000,    868.0810
    177.5000,       5.0000,   5.00000,    924.6229
    182.5000,       5.0000,   5.00000,    731.4005
    187.5000,       5.0000,   5.00000,    685.8511
    192.5000,       5.0000,   5.00000,    790.5642
    197.5000,       5.0000,   5.00000,    711.5212
    202.5000,       5.0000,   5.00000,    811.0372
    207.5000,       5.0000,   5.00000,    888.4113
    212.5000,       5.0000,   5.00000,    679.2153
    217.5000,       5.0000,   5.00000,    638.9356
    222.5000,       5.0000,   5.00000,    605.9951
    227.5000,       5.0000,   5.00000,    773.0278
    232.5000,       5.0000,   5.00000,    791.5153
    237.5000,       5.0000,   5.00000,    844.7960
    242.5000,       5.0000,   5.00000,    621.1960
    247.5000,       5.0000,   5.00000,    392.1909
    252.5000,       5.0000,   5.00000,    541.6954
    257.5000,       5.0000,   5.00000,    575.8357
    262.5000,       5.0000,   5.00000,    586.8444
    267.5000,       5.0000,   5.00000,    477.8653
    272.5000,       5.0000,   5.00000,    509.0903
    277.5000,       5.0000,   5.00000,    458.8214
    282.5000,       5.0000,   5.00000,    487.3659
    287.5000,       5.0000,   5.00000,    537.3918
     32.5000,       5.0000,   6.00000,    673.1663
     37.5000,       5.0000,   6.00000,    946.5846
     42.5000,       5.0000,   6.00000,   1034.2972
     47.5000,       5.0000,   6.00000,    974.5922
     52.5000,       5.0000,   6.00000,    931.7942
     57.5000,       5.0000,   6.00000,    912.2427
     62.5000,       5.0000,   6.00000,    784.1882
     67.5000,       5.0000,   6.00000,    791.8918
     72.5000,       5.0000,   6.00000,    902.6368
     77.5000,       5.0000,   6.00000,   1021.3608
     82.5000,       5.0000,   6.00000,    960.1729
     87.5000,       5.0000,   6.00000,    931.8464
     92.5000,       5.0000,   6.00000,    962.8278
     97.5000,       5.0000,   6.00000,    938.5535
    102.5000,       5.0000,   6.00000,    782.0089
    107.5000,       5.0000,   6.00000,    785.4059
    112.5000,       5.0000,   6.00000,    710.3043
    117.5000,       5.0000,   6.00000,    645.6864
    122.5000,       5.0000,   6.00000,    700.9503
    127.5000,       5.0000,   6.00000,    665.5724
    132.5000,       5.0000,   6.00000,    728.1625
    137.5000,       5.0000,   6.00000,    944.1073
    142.5000,       5.0000,   6.00000,    700.7192
    147.5000,       5.0000,   6.00000,    685.4011
    152.5000,       5.0000,   6.00000,    465.1445
    157.5000,       5.0000,   6.00000,    530.3420
    162.5000,       5.0000,   6.00000,    622.4870
    167.5000,       5.0000,   6.00000,    657.1635
    172.5000,       5.0000,   6.00000,    809.8608
    177.5000,       5.0000,   6.00000,    834.9511
    182.5000,       5.0000,   6.00000,    710.9371
    187.5000,       5.0000,   6.00000,    658.8964
    192.5000,       5.0000,   6.00000,    730.8561
    197.5000,       5.0000,   6.00000,    622.4922
    202.5000,       5.0000,   6.00000,    694.5004
    207.5000,       5.0000,   6.00000,    738.7771
    212.5000,       5.0000,   6.00000,    600.1342
    217.5000,       5.0000,   6.00000,    616.5197
    222.5000,       5.0000,   6.00000,    519.5605
    227.5000,       5.0000,   6.00000,    663.0419
    232.5000,       5.0000,   6.00000,    655.8015
    237.5000,       5.0000,   6.00000,    749.1721
    242.5000,       5.0000,   6.00000,    604.2029
    247.5000,       5.0000,   6.00000,    371.8867
    252.5000,       5.0000,   6.00000,    518.9700
    257.5000,       5.0000,   6.00000,    511.2225
    262.5000,       5.0000,   6.00000,    493.7218
    267.5000,       5.0000,   6.00000,    418.4064
    272.5000,       5.0000,   6.00000,    483.3110
    277.5000,       5.0000,   6.00000,    458.5374
    282.5000,       5.0000,   6.00000,    490.0202
     37.5000,      25.0000,   1.00000,    877.7607
     42.5000,      25.0000,   1.00000,    875.0856
     47.5000,      25.0000,   1.00000,    890.6310
     52.5000,      25.0000,   1.00000,    851.3075
     57.5000,      25.0000,   1.00000,    799.0945
     62.5000,      25.0000,   1.00000,    771.4030
     67.5000,      25.0000,   1.00000,    789.8160
     72.5000,      25.0000,   1.00000,    782.9160
     77.5000,      25.0000,   1.00000,    882.8630
     82.5000,      25.0000,   1.00000,    961.7273
     87.5000,      25.0000,   1.00000,    991.1033
     92.5000,      25.0000,   1.00000,    951.2252
     97.5000,      25.0000,   1.00000,    921.7997
    102.5000,      25.0000,   1.00000,    839.5868
    107.5000,      25.0000,   1.00000,    770.2735
    112.5000,      25.0000,   1.00000,    707.4484
    117.5000,      25.0000,   1.00000,    721.0229
    122.5000,      25.0000,   1.00000,    706.2663
    127.5000,      25.0000,   1.00000,    754.9728
    132.5000,      25.0000,   1.00000,    763.8387
    137.5000,      25.0000,   1.00000,    747.3276
    142.5000,      25.0000,   1.00000,    684.8108
    147.5000,      25.0000,   1.00000,    664.7597
    152.5000,      25.0000,   1.00000,    615.6960
    157.5000,      25.0000,   1.00000,    595.6358
    162.5000,      25.0000,   1.00000,    620.0949
    167.5000,      25.0000,   1.00000,    691.4299
    172.5000,      25.0000,   1.00000,    701.2778
    177.5000,      25.0000,   1.00000,    741.8586
    182.5000,      25.0000,   1.00000,    751.5482
    187.5000,      25.0000,   1.00000,    749.1109
    192.5000,      25.0000,   1.00000,    682.0450
    197.5000,      25.0000,   1.00000,    670.5439
    202.5000,      25.0000,   1.00000,    642.7037
    207.5000,      25.0000,   1.00000,    605.2198
    212.5000,      25.0000,   1.00000,    645.9534
    217.5000,      25.0000,   1.00000,    668.4634
    222.5000,      25.0000,   1.00000,    638.2949
    227.5000,      25.0000,   1.00000,    638.6519
    232.5000,      25.0000,   1.00000,    631.0040
    237.5000,      25.0000,   1.00000,    596.5256
    242.5000,      25.0000,   1.00000,    584.4472
    247.5000,      25.0000,   1.00000,    554.0793
    252.5000,      25.0000,   1.00000,    482.5540
    257.5000,      25.0000,   1.00000,    433.7447
    262.5000,      25.0000,   1.00000,    463.3633
    267.5000,      25.0000,   1.00000,    473.2077
    272.5000,      25.0000,   1.00000,    483.0135
    277.5000,      25.0000,   1.00000,    516.5804
     37.5000,       5.0000,   7.00000,    848.1771
     42.5000,       5.0000,   7.00000,    913.4429
     47.5000,       5.0000,   7.00000,    888.4055
     52.5000,       5.0000,   7.00000,    850.5446
     57.5000,       5.0000,   7.00000,    840.9439
     62.5000,       5.0000,   7.00000,    739.6655
     67.5000,       5.0000,   7.00000,    751.5117
     72.5000,       5.0000,   7.00000,    770.9274
     77.5000,       5.0000,   7.00000,    887.6460
     82.5000,       5.0000,   7.00000,    891.2486
     87.5000,       5.0000,   7.00000,    887.8759
     92.5000,       5.0000,   7.00000,    948.0479
     97.5000,       5.0000,   7.00000,    902.4956
    102.5000,       5.0000,   7.00000,    753.5615
    107.5000,       5.0000,   7.00000,    788.0985
    112.5000,       5.0000,   7.00000,    694.9424
    117.5000,       5.0000,   7.00000,    675.9954
    122.5000,       5.0000,   7.00000,    723.9448
    127.5000,       5.0000,   7.00000,    667.0341
    132.5000,       5.0000,   7.00000,    709.0646
    137.5000,       5.0000,   7.00000,    913.7944
    142.5000,       5.0000,   7.00000,    669.3615
    147.5000,       5.0000,   7.00000,    682.9568
    152.5000,       5.0000,   7.00000,    464.3658
    157.5000,       5.0000,   7.00000,    508.5732
    162.5000,       5.0000,   7.00000,    623.0669
    167.5000,       5.0000,   7.00000,    637.5161
    172.5000,       5.0000,   7.00000,    701.5745
    177.5000,       5.0000,   7.00000,    790.8524
    182.5000,       5.0000,   7.00000,    678.0247
    187.5000,       5.0000,   7.00000,    678.1054
    192.5000,       5.0000,   7.00000,    699.6949
    197.5000,       5.0000,   7.00000,    588.7513
    202.5000,       5.0000,   7.00000,    640.7912
    207.5000,       5.0000,   7.00000,    684.3749
    212.5000,       5.0000,   7.00000,    564.4080
    217.5000,       5.0000,   7.00000,    566.7312
    222.5000,       5.0000,   7.00000,    477.3339
    227.5000,       5.0000,   7.00000,    566.5222
    232.5000,       5.0000,   7.00000,    606.4232
    237.5000,       5.0000,   7.00000,    703.0815
    242.5000,       5.0000,   7.00000,    573.5602
    247.5000,       5.0000,   7.00000,    368.4029
    252.5000,       5.0000,   7.00000,    504.4549
    257.5000,       5.0000,   7.00000,    490.7662
    262.5000,       5.0000,   7.00000,    463.4139
    267.5000,       5.0000,   7.00000,    370.2718
    272.5000,       5.0000,   7.00000,    417.6712
    277.5000,       5.0000,   7.00000,    457.1870
     42.5000,       5.0000,   8.00000,    830.8089
     47.5000,       5.0000,   8.00000,    795.7359
     52.5000,       5.0000,   8.00000,    750.2734
     57.5000,       5.0000,   8.00000,    824.6264
     62.5000,       5.0000,   8.00000,    715.8414
     67.5000,       5.0000,   8.00000,    707.8688
     72.5000,       5.0000,   8.00000,    743.2403
     77.5000,       5.0000,   8.00000,    833.8998
     82.5000,       5.0000,   8.00000,    811.0729
     87.5000,       5.0000,   8.00000,    826.3830
     92.5000,       5.0000,   8.00000,    851.9082
     97.5000,       5.0000,   8.00000,    853.8735
    102.5000,       5.0000,   8.00000,    753.3553
    107.5000,       5.0000,   8.00000,    768.2189
    112.5000,       5.0000,   8.00000,    712.6172
    117.5000,       5.0000,   8.00000,    684.0906
    122.5000,       5.0000,   8.00000,    730.1082
    127.5000,       5.0000,   8.00000,    661.5131
    132.5000,       5.0000,   8.00000,    670.7322
    137.5000,       5.0000,   8.00000,    875.9819
    142.5000,       5.0000,   8.00000,    671.6462
    147.5000,       5.0000,   8.00000,    672.2016
    152.5000,       5.0000,   8.00000,    453.0561
    157.5000,       5.0000,   8.00000,    505.4047
    162.5000,       5.0000,   8.00000,    595.9218
    167.5000,       5.0000,   8.00000,    618.8265
    172.5000,       5.0000,   8.00000,    702.0272
    177.5000,       5.0000,   8.00000,    746.8718
    182.5000,       5.0000,   8.00000,    691.6589
    187.5000,       5.0000,   8.00000,    661.7372
    192.5000,       5.0000,   8.00000,    707.2775
    197.5000,       5.0000,   8.00000,    575.8349
    202.5000,       5.0000,   8.00000,    624.1765
    207.5000,       5.0000,   8.00000,    701.1762
    212.5000,       5.0000,   8.00000,    526.9080
    217.5000,       5.0000,   8.00000,    540.6104
    222.5000,       5.0000,   8.00000,    433.8221
    227.5000,       5.0000,   8.00000,    553.1768
    232.5000,       5.0000,   8.00000,    576.3187
    237.5000,       5.0000,   8.00000,    691.1776
    242.5000,       5.0000,   8.00000,    547.8486
    247.5000,       5.0000,   8.00000,    340.5178
    252.5000,       5.0000,   8.00000,    468.8604
    257.5000,       5.0000,   8.00000,    476.7805
    262.5000,       5.0000,   8.00000,    448.7484
    267.5000,       5.0000,   8.00000,    336.4133
    272.5000,       5.0000,   8.00000,    379.2401
     52.5000,      35.0000,   1.00000,    681.7199
     57.5000,      35.0000,   1.00000,    677.0928
     62.5000,      35.0000,   1.00000,    695.0470
     67.5000,      35.0000,   1.00000,    710.7834
     72.5000,      35.0000,   1.00000,    706.5308
     77.5000,      35.0000,   1.00000,    713.4052
     82.5000,      35.0000,   1.00000,    742.4233
     87.5000,      35.0000,   1.00000,    725.0157
     92.5000,      35.0000,   1.00000,    763.3818
     97.5000,      35.0000,   1.00000,    769.8693
    102.5000,      35.0000,   1.00000,    789.5834
    107.5000,      35.0000,   1.00000,    800.1943
    112.5000,      35.0000,   1.00000,    764.9353
    117.5000,      35.0000,   1.00000,    739.1046
    122.5000,      35.0000,   1.00000,    744.9824
    127.5000,      35.0000,   1.00000,    705.5970
    132.5000,      35.0000,   1.00000,    689.6866
    137.5000,      35.0000,   1.00000,    659.0779
    142.5000,      35.0000,   1.00000,    623.1734
    147.5000,      35.0000,   1.00000,    635.6198
    152.5000,      35.0000,   1.00000,    633.3629
    157.5000,      35.0000,   1.00000,    591.5807
    162.5000,      35.0000,   1.00000,    610.3359
    167.5000,      35.0000,   1.00000,    602.6771
    172.5000,      35.0000,   1.00000,    647.6179
    177.5000,      35.0000,   1.00000,    681.7395
    182.5000,      35.0000,   1.00000,    679.3856
    187.5000,      35.0000,   1.00000,    679.0145
    192.5000,      35.0000,   1.00000,    709.1478
    197.5000,      35.0000,   1.00000,    682.0862
    202.5000,      35.0000,   1.00000,    668.2296
    207.5000,      35.0000,   1.00000,    617.8793
    212.5000,      35.0000,   1.00000,    572.6154
    217.5000,      35.0000,   1.00000,    584.2985
    222.5000,      35.0000,   1.00000,    597.4063
    227.5000,      35.0000,   1.00000,    573.3018
    232.5000,      35.0000,   1.00000,    530.5793
    237.5000,      35.0000,   1.00000,    510.3937
    242.5000,      35.0000,   1.00000,    493.5615
    247.5000,      35.0000,   1.00000,    478.7642
    252.5000,      35.0000,   1.00000,    446.1614
    257.5000,      35.0000,   1.00000,    406.3122
    262.5000,      35.0000,   1.00000,    402.7742
     52.5000,       5.0000,  10.00000,    711.8385
     57.5000,       5.0000,  10.00000,    719.2437
     62.5000,       5.0000,  10.00000,    629.8481
     67.5000,       5.0000,  10.00000,    689.0756
     72.5000,       5.0000,  10.00000,    707.9101
     77.5000,       5.0000,  10.00000,    777.3351
     82.5000,       5.0000,  10.00000,    726.5394
     87.5000,       5.0000,  10.00000,    694.6603
     92.5000,       5.0000,  10.00000,    743.3946
     97.5000,       5.0000,  10.00000,    771.8873
    102.5000,       5.0000,  10.00000,    714.3849
    107.5000,       5.0000,  10.00000,    786.3691
    112.5000,       5.0000,  10.00000,    743.4384
    117.5000,       5.0000,  10.00000,    681.0271
    122.5000,       5.0000,  10.00000,    711.1154
    127.5000,       5.0000,  10.00000,    641.1543
    132.5000,       5.0000,  10.00000,    650.6537
    137.5000,       5.0000,  10.00000,    845.6102
    142.5000,       5.0000,  10.00000,    613.6690
    147.5000,       5.0000,  10.00000,    657.1143
    152.5000,       5.0000,  10.00000,    452.2478
    157.5000,       5.0000,  10.00000,    495.4376
    162.5000,       5.0000,  10.00000,    569.8405
    167.5000,       5.0000,  10.00000,    598.5986
    172.5000,       5.0000,  10.00000,    664.2457
    177.5000,       5.0000,  10.00000,    768.1368
    182.5000,       5.0000,  10.00000,    653.1996
    187.5000,       5.0000,  10.00000,    638.9642
    192.5000,       5.0000,  10.00000,    731.5792
    197.5000,       5.0000,  10.00000,    621.5642
    202.5000,       5.0000,  10.00000,    718.6469
    207.5000,       5.0000,  10.00000,    748.9135
    212.5000,       5.0000,  10.00000,    551.9065
    217.5000,       5.0000,  10.00000,    500.7713
    222.5000,       5.0000,  10.00000,    393.8416
    227.5000,       5.0000,  10.00000,    542.2977
    232.5000,       5.0000,  10.00000,    549.6234
    237.5000,       5.0000,  10.00000,    648.4362
    242.5000,       5.0000,  10.00000,    494.9266
    247.5000,       5.0000,  10.00000,    323.7048
    252.5000,       5.0000,  10.00000,    434.8203
    257.5000,       5.0000,  10.00000,    436.5478
    262.5000,       5.0000,  10.00000,    447.9278
     67.5000,      45.0000,   1.00000,    650.2535
     72.5000,      45.0000,   1.00000,    639.6815
     77.5000,      45.0000,   1.00000,    656.5624
     82.5000,      45.0000,   1.00000,    652.7531
     87.5000,      45.0000,   1.00000,    676.5335
     92.5000,      45.0000,   1.00000,    690.9042
     97.5000,      45.0000,   1.00000,    690.9634
    102.5000,      45.0000,   1.00000,    678.0341
    107.5000,      45.0000,   1.00000,    681.7791
    112.5000,      45.0000,   1.00000,    682.8491
    117.5000,      45.0000,   1.00000,    710.4021
    122.5000,      45.0000,   1.00000,    686.5051
    127.5000,      45.0000,   1.00000,    678.3016
    132.5000,      45.0000,   1.00000,    632.0482
    137.5000,      45.0000,   1.00000,    602.7762
    142.5000,      45.0000,   1.00000,    588.7769
    147.5000,      45.0000,   1.00000,    588.9402
    152.5000,      45.0000,   1.00000,    605.1837
    157.5000,      45.0000,   1.00000,    635.8043
    162.5000,      45.0000,   1.00000,    624.6224
    167.5000,      45.0000,   1.00000,    633.8067
    172.5000,      45.0000,   1.00000,    630.8811
    177.5000,      45.0000,   1.00000,    658.9015
    182.5000,      45.0000,   1.00000,    706.3255
    187.5000,      45.0000,   1.00000,    738.9359
    192.5000,      45.0000,   1.00000,    724.6497
    197.5000,      45.0000,   1.00000,    700.6117
    202.5000,      45.0000,   1.00000,    660.9174
    207.5000,      45.0000,   1.00000,    681.0302
    212.5000,      45.0000,   1.00000,    657.4185
    217.5000,      45.0000,   1.00000,    640.8350
    222.5000,      45.0000,   1.00000,    607.4130
    227.5000,      45.0000,   1.00000,    525.6671
    232.5000,      45.0000,   1.00000,    481.3882
    237.5000,      45.0000,   1.00000,    446.8988
    242.5000,      45.0000,   1.00000,    424.2859
    247.5000,      45.0000,   1.00000,    424.1190
     67.5000,      15.0000,   4.00000,    643.0644
     72.5000,      15.0000,   4.00000,    650.4484
     77.5000,      15.0000,   4.00000,    676.7112
     82.5000,      15.0000,   4.00000,    683.9191
     87.5000,      15.0000,   4.00000,    688.6748
     92.5000,      15.0000,   4.00000,    698.1860
     97.5000,      15.0000,   4.00000,    670.2560
    102.5000,      15.0000,   4.00000,    669.8976
    107.5000,      15.0000,   4.00000,    662.3419
    112.5000,      15.0000,   4.00000,    660.1410
    117.5000,      15.0000,   4.00000,    646.1713
    122.5000,      15.0000,   4.00000,    622.9877
    127.5000,      15.0000,   4.00000,    619.4209
    132.5000,      15.0000,   4.00000,    672.9214
    137.5000,      15.0000,   4.00000,    668.4634
    142.5000,      15.0000,   4.00000,    657.6606
    147.5000,      15.0000,   4.00000,    550.4396
    152.5000,      15.0000,   4.00000,    510.3387
    157.5000,      15.0000,   4.00000,    504.6913
    162.5000,      15.0000,   4.00000,    572.7563
    167.5000,      15.0000,   4.00000,    647.0588
    172.5000,      15.0000,   4.00000,    710.2371
    177.5000,      15.0000,   4.00000,    740.9868
    182.5000,      15.0000,   4.00000,    743.0674
    187.5000,      15.0000,   4.00000,    726.1772
    192.5000,      15.0000,   4.00000,    704.8241
    197.5000,      15.0000,   4.00000,    702.2782
    202.5000,      15.0000,   4.00000,    722.2202
    207.5000,      15.0000,   4.00000,    737.3361
    212.5000,      15.0000,   4.00000,    675.2657
    217.5000,      15.0000,   4.00000,    543.9293
    222.5000,      15.0000,   4.00000,    506.9973
    227.5000,      15.0000,   4.00000,    476.2190
    232.5000,      15.0000,   4.00000,    539.5675
    237.5000,      15.0000,   4.00000,    502.2906
    242.5000,      15.0000,   4.00000,    432.3092
    247.5000,      15.0000,   4.00000,    383.7138
     82.5000,      55.0000,   1.00000,    617.3510
     87.5000,      55.0000,   1.00000,    619.1880
     92.5000,      55.0000,   1.00000,    632.7910
     97.5000,      55.0000,   1.00000,    624.4738
    102.5000,      55.0000,   1.00000,    576.7392
    107.5000,      55.0000,   1.00000,    602.8951
    112.5000,      55.0000,   1.00000,    598.9717
    117.5000,      55.0000,   1.00000,    589.3811
    122.5000,      55.0000,   1.00000,    565.5139
    127.5000,      55.0000,   1.00000,    571.1473
    132.5000,      55.0000,   1.00000,    564.4241
    137.5000,      55.0000,   1.00000,    565.3612
    142.5000,      55.0000,   1.00000,    582.2755
    147.5000,      55.0000,   1.00000,    595.1572
    152.5000,      55.0000,   1.00000,    618.2618
    157.5000,      55.0000,   1.00000,    633.9553
    162.5000,      55.0000,   1.00000,    655.6430
    167.5000,      55.0000,   1.00000,    664.9283
    172.5000,      55.0000,   1.00000,    674.6061
    177.5000,      55.0000,   1.00000,    685.0684
    182.5000,      55.0000,   1.00000,    736.6175
    187.5000,      55.0000,   1.00000,    739.6194
    192.5000,      55.0000,   1.00000,    750.3261
    197.5000,      55.0000,   1.00000,    735.8608
    202.5000,      55.0000,   1.00000,    711.9874
    207.5000,      55.0000,   1.00000,    669.2473
    212.5000,      55.0000,   1.00000,    650.4100
    217.5000,      55.0000,   1.00000,    624.2558
    222.5000,      55.0000,   1.00000,    583.0602
    227.5000,      55.0000,   1.00000,    531.2277
    232.5000,      55.0000,   1.00000,    499.3188
     82.5000,      15.0000,   5.00000,    646.0695
     87.5000,      15.0000,   5.00000,    639.5180
     92.5000,      15.0000,   5.00000,    641.8138
     97.5000,      15.0000,   5.00000,    623.9735
    102.5000,      15.0000,   5.00000,    619.3482
    107.5000,      15.0000,   5.00000,    603.2221
    112.5000,      15.0000,   5.00000,    597.2186
    117.5000,      15.0000,   5.00000,    555.0762
    122.5000,      15.0000,   5.00000,    545.2769
    127.5000,      15.0000,   5.00000,    552.2540
    132.5000,      15.0000,   5.00000,    598.0362
    137.5000,      15.0000,   5.00000,    622.3932
    142.5000,      15.0000,   5.00000,    643.8275
    147.5000,      15.0000,   5.00000,    540.8044
    152.5000,      15.0000,   5.00000,    502.6416
    157.5000,      15.0000,   5.00000,    492.3383
    162.5000,      15.0000,   5.00000,    568.8923
    167.5000,      15.0000,   5.00000,    671.2573
    172.5000,      15.0000,   5.00000,    744.4767
    177.5000,      15.0000,   5.00000,    775.7000
    182.5000,      15.0000,   5.00000,    783.3416
    187.5000,      15.0000,   5.00000,    784.3345
    192.5000,      15.0000,   5.00000,    770.4122
    197.5000,      15.0000,   5.00000,    769.0925
    202.5000,      15.0000,   5.00000,    769.9324
    207.5000,      15.0000,   5.00000,    745.6526
    212.5000,      15.0000,   5.00000,    661.8715
    217.5000,      15.0000,   5.00000,    535.7240
    222.5000,      15.0000,   5.00000,    509.8763
    227.5000,      15.0000,   5.00000,    476.3616
    232.5000,      15.0000,   5.00000,    525.3714
     97.5000,      65.0000,   1.00000,    535.2058
    102.5000,      65.0000,   1.00000,    542.0873
    107.5000,      65.0000,   1.00000,    552.6736
    112.5000,      65.0000,   1.00000,    541.4682
    117.5000,      65.0000,   1.00000,    523.7366
    122.5000,      65.0000,   1.00000,    523.6940
    127.5000,      65.0000,   1.00000,    510.9862
    132.5000,      65.0000,   1.00000,    514.3574
    137.5000,      65.0000,   1.00000,    531.2931
    142.5000,      65.0000,   1.00000,    550.8777
    147.5000,      65.0000,   1.00000,    581.2897
    152.5000,      65.0000,   1.00000,    623.0233
    157.5000,      65.0000,   1.00000,    646.8968
    162.5000,      65.0000,   1.00000,    671.4514
    167.5000,      65.0000,   1.00000,    687.3628
    172.5000,      65.0000,   1.00000,    699.3400
    177.5000,      65.0000,   1.00000,    728.7410
    182.5000,      65.0000,   1.00000,    728.1117
    187.5000,      65.0000,   1.00000,    738.5456
    192.5000,      65.0000,   1.00000,    729.2562
    197.5000,      65.0000,   1.00000,    717.3186
    202.5000,      65.0000,   1.00000,    708.1332
    207.5000,      65.0000,   1.00000,    687.9517
    212.5000,      65.0000,   1.00000,    632.6989
    217.5000,      65.0000,   1.00000,    592.9875
     97.5000,      15.0000,   6.00000,    545.0126
    102.5000,      15.0000,   6.00000,    537.6905
    107.5000,      15.0000,   6.00000,    538.3647
    112.5000,      15.0000,   6.00000,    529.0201
    117.5000,      15.0000,   6.00000,    487.9886
    122.5000,      15.0000,   6.00000,    493.9308
    127.5000,      15.0000,   6.00000,    507.3677
    132.5000,      15.0000,   6.00000,    546.4236
    137.5000,      15.0000,   6.00000,    568.0007
    142.5000,      15.0000,   6.00000,    597.9612
    147.5000,      15.0000,   6.00000,    504.9218
    152.5000,      15.0000,   6.00000,    482.7895
    157.5000,      15.0000,   6.00000,    489.5941
    162.5000,      15.0000,   6.00000,    626.1740
    167.5000,      15.0000,   6.00000,    663.7172
    172.5000,      15.0000,   6.00000,    782.3590
    177.5000,      15.0000,   6.00000,    808.8876
    182.5000,      15.0000,   6.00000,    830.1549
    187.5000,      15.0000,   6.00000,    779.1135
    192.5000,      15.0000,   6.00000,    766.1627
    197.5000,      15.0000,   6.00000,    735.5106
    202.5000,      15.0000,   6.00000,    758.0724
    207.5000,      15.0000,   6.00000,    736.7806
    212.5000,      15.0000,   6.00000,    643.5260
    217.5000,      15.0000,   6.00000,    515.2385
    105.0000,      30.0000,   3.00000,    499.5461
    110.0000,      30.0000,   3.00000,    487.8632
    115.0000,      30.0000,   3.00000,    491.9038
    120.0000,      30.0000,   3.00000,    500.0658
    125.0000,      30.0000,   3.00000,    519.5971
    130.0000,      30.0000,   3.00000,    515.3915
    135.0000,      30.0000,   3.00000,    532.1551
    140.0000,      30.0000,   3.00000,    509.6847
    145.0000,      30.0000,   3.00000,    509.2993
    150.0000,      30.0000,   3.00000,    536.5930
    155.0000,      30.0000,   3.00000,    532.6473
    160.0000,      30.0000,   3.00000,    578.0945
    165.0000,      30.0000,   3.00000,    632.3773
    170.0000,      30.0000,   3.00000,    698.7211
    175.0000,      30.0000,   3.00000,    744.0287
    180.0000,      30.0000,   3.00000,    798.5374
    185.0000,      30.0000,   3.00000,    786.5497
    190.0000,      30.0000,   3.00000,    790.0292
    195.0000,      30.0000,   3.00000,    776.4705
    200.0000,      30.0000,   3.00000,    745.0885
    205.0000,      30.0000,   3.00000,    693.3710
    210.0000,      30.0000,   3.00000,    640.1555
    112.5000,      25.0000,   4.00000,    500.8771
    117.5000,      25.0000,   4.00000,    494.8828
    122.5000,      25.0000,   4.00000,    478.2174
    127.5000,      25.0000,   4.00000,    507.2673
    132.5000,      25.0000,   4.00000,    562.7496
    137.5000,      25.0000,   4.00000,    559.2497
    142.5000,      25.0000,   4.00000,    510.8194
    147.5000,      25.0000,   4.00000,    494.3875
    152.5000,      25.0000,   4.00000,    484.1779
    157.5000,      25.0000,   4.00000,    524.3207
    162.5000,      25.0000,   4.00000,    566.2927
    167.5000,      25.0000,   4.00000,    672.7236
    172.5000,      25.0000,   4.00000,    746.3382
    177.5000,      25.0000,   4.00000,    781.2114
    182.5000,      25.0000,   4.00000,    792.1677
    187.5000,      25.0000,   4.00000,    783.1929
    192.5000,      25.0000,   4.00000,    751.3530
    197.5000,      25.0000,   4.00000,    755.1930
    202.5000,      25.0000,   4.00000,    726.7073
INVERSION RESULTS
INITIAL RMS ERROR
 36.24
NUMBER OF LAYERS
12
NUMBER OF BLOCKS
536
ITERATION 1
MODEL RESISTIVITY
LAYER 1
61,     2.5000
     10.0000,     1393.1
     15.0000,     1507.5
     20.0000,     1531.5
     25.0000,     1632.2
     30.0000,     1852.8
     35.0000,     2156.1
     40.0000,     2957.2
     45.0000,     3175.5
     50.0000,     2914.9
     55.0000,     2673.1
     60.0000,     2483.8
     65.0000,     2036.2
     70.0000,     1957.4
     75.0000,     1941.8
     80.0000,     2051.5
     85.0000,     1882.9
     90.0000,     1779.9
     95.0000,     1789.5
    100.0000,     1600.1
    105.0000,     1282.0
    110.0000,     1302.5
    115.0000,     1129.9
    120.0000,     984.00
    125.0000,     931.44
    130.0000,     838.12
    135.0000,     876.89
    140.0000,     1135.4
    145.0000,     789.44
    150.0000,     763.01
    155.0000,     566.93
    160.0000,     700.46
    165.0000,     971.35
    170.0000,     1183.3
    175.0000,     1561.0
    180.0000,     1848.6
    185.0000,     1748.6
    190.0000,     1906.2
    195.0000,     2319.7
    200.0000,     2154.0
    205.0000,     2454.3
    210.0000,     2642.8
    215.0000,     2161.9
    220.0000,     2070.0
    225.0000,     1692.0
    230.0000,     2123.0
    235.0000,     2137.5
    240.0000,     2107.5
    245.0000,     1375.8
    250.0000,     783.06
    255.0000,     974.52
    260.0000,     927.16
    265.0000,     823.30
    270.0000,     589.27
    275.0000,     598.57
    280.0000,     603.11
    285.0000,     722.19
    290.0000,     871.14
    295.0000,     989.06
    300.0000,     991.50
    305.0000,     1426.6
             1643.8
LAYER 2
61,     5.2500
     10.0000,     1315.4
     15.0000,     1431.7
     20.0000,     1455.7
     25.0000,     1542.7
     30.0000,     1732.6
     35.0000,     2030.8
     40.0000,     2734.5
     45.0000,     2982.7
     50.0000,     2791.0
     55.0000,     2572.3
     60.0000,     2371.1
     65.0000,     1981.3
     70.0000,     1882.6
     75.0000,     1869.0
     80.0000,     1933.4
     85.0000,     1793.2
     90.0000,     1690.9
     95.0000,     1678.5
    100.0000,     1515.9
    105.0000,     1255.1
    110.0000,     1241.0
    115.0000,     1085.4
    120.0000,     946.77
    125.0000,     894.02
    130.0000,     811.65
    135.0000,     854.98
    140.0000,     1041.6
    145.0000,     786.87
    150.0000,     719.26
    155.0000,     562.68
    160.0000,     671.50
    165.0000,     913.26
    170.0000,     1122.9
    175.0000,     1445.8
    180.0000,     1695.7
    185.0000,     1648.4
    190.0000,     1776.7
    195.0000,     2065.7
    200.0000,     1993.2
    205.0000,     2251.1
    210.0000,     2407.7
    215.0000,     2020.7
    220.0000,     1884.8
    225.0000,     1631.5
    230.0000,     1957.5
    235.0000,     2034.4
    240.0000,     2022.2
    245.0000,     1370.8
    250.0000,     829.90
    255.0000,     952.85
    260.0000,     915.97
    265.0000,     791.03
    270.0000,     577.46
    275.0000,     571.10
    280.0000,     583.32
    285.0000,     688.89
    290.0000,     829.14
    295.0000,     935.92
    300.0000,     993.70
    305.0000,     1395.3
             1553.9
LAYER 3
59,     8.2750
     15.0000,     1158.6
     20.0000,     1185.2
     25.0000,     1249.3
     30.0000,     1374.7
     35.0000,     1602.9
     40.0000,     2089.8
     45.0000,     2348.8
     50.0000,     2302.0
     55.0000,     2180.9
     60.0000,     2028.6
     65.0000,     1761.3
     70.0000,     1666.3
     75.0000,     1647.0
     80.0000,     1657.6
     85.0000,     1543.2
     90.0000,     1437.6
     95.0000,     1386.9
    100.0000,     1261.4
    105.0000,     1084.3
    110.0000,     1034.2
    115.0000,     914.23
    120.0000,     814.13
    125.0000,     778.07
    130.0000,     729.19
    135.0000,     767.14
    140.0000,     873.94
    145.0000,     723.82
    150.0000,     638.63
    155.0000,     529.62
    160.0000,     599.62
    165.0000,     770.01
    170.0000,     928.23
    175.0000,     1137.9
    180.0000,     1307.1
    185.0000,     1315.8
    190.0000,     1397.1
    195.0000,     1545.5
    200.0000,     1551.3
    205.0000,     1735.1
    210.0000,     1829.7
    215.0000,     1575.9
    220.0000,     1425.6
    225.0000,     1290.0
    230.0000,     1464.3
    235.0000,     1576.4
    240.0000,     1620.1
    245.0000,     1217.1
    250.0000,     828.32
    255.0000,     870.14
    260.0000,     840.73
    265.0000,     722.32
    270.0000,     555.36
    275.0000,     535.98
    280.0000,     548.12
    285.0000,     619.12
    290.0000,     711.98
    295.0000,     797.95
    300.0000,     922.37
             1249.1
LAYER 4
57,    11.6025
     20.0000,     827.13
     25.0000,     887.82
     30.0000,     951.21
     35.0000,     1096.3
     40.0000,     1379.7
     45.0000,     1606.0
     50.0000,     1667.5
     55.0000,     1666.4
     60.0000,     1611.2
     65.0000,     1467.0
     70.0000,     1403.1
     75.0000,     1380.2
     80.0000,     1358.3
     85.0000,     1253.4
     90.0000,     1145.9
     95.0000,     1075.8
    100.0000,     978.70
    105.0000,     859.63
    110.0000,     805.11
    115.0000,     720.96
    120.0000,     659.95
    125.0000,     645.29
    130.0000,     624.69
    135.0000,     656.15
    140.0000,     721.83
    145.0000,     634.41
    150.0000,     561.96
    155.0000,     483.03
    160.0000,     520.98
    165.0000,     622.17
    170.0000,     712.00
    175.0000,     823.08
    180.0000,     917.78
    185.0000,     936.49
    190.0000,     979.87
    195.0000,     1047.4
    200.0000,     1064.5
    205.0000,     1171.6
    210.0000,     1209.8
    215.0000,     1044.2
    220.0000,     914.45
    225.0000,     826.00
    230.0000,     897.22
    235.0000,     989.42
    240.0000,     1075.7
    245.0000,     917.53
    250.0000,     708.83
    255.0000,     728.43
    260.0000,     714.26
    265.0000,     631.76
    270.0000,     517.24
    275.0000,     499.28
    280.0000,     504.36
    285.0000,     538.39
    290.0000,     586.97
    295.0000,     644.15
           815.2040
LAYER 5
53,    15.2628
     30.0000,     398.24
     35.0000,     456.56
     40.0000,     525.64
     45.0000,     647.22
     50.0000,     751.48
     55.0000,     860.00
     60.0000,     933.68
     65.0000,     961.30
     70.0000,     967.15
     75.0000,     952.43
     80.0000,     910.22
     85.0000,     832.20
     90.0000,     748.16
     95.0000,     680.16
    100.0000,     620.62
    105.0000,     566.99
    110.0000,     531.39
    115.0000,     499.87
    120.0000,     485.39
    125.0000,     491.95
    130.0000,     502.68
    135.0000,     527.03
    140.0000,     554.76
    145.0000,     537.70
    150.0000,     506.50
    155.0000,     470.44
    160.0000,     467.88
    165.0000,     481.24
    170.0000,     488.55
    175.0000,     499.56
    180.0000,     510.91
    185.0000,     511.17
    190.0000,     511.02
    195.0000,     510.53
    200.0000,     504.43
    205.0000,     506.29
    210.0000,     480.61
    215.0000,     411.58
    220.0000,     346.23
    225.0000,     305.21
    230.0000,     305.30
    235.0000,     335.53
    240.0000,     386.53
    245.0000,     412.82
    250.0000,     415.28
    255.0000,     441.44
    260.0000,     455.67
    265.0000,     443.84
    270.0000,     416.57
    275.0000,     406.74
    280.0000,     395.50
    285.0000,     393.99
           402.0243
LAYER 6
49,    19.2890
     40.0000,     291.21
     45.0000,     388.69
     50.0000,     459.94
     55.0000,     566.18
     60.0000,     655.36
     65.0000,     728.21
     70.0000,     765.53
     75.0000,     768.95
     80.0000,     741.86
     85.0000,     690.41
     90.0000,     631.69
     95.0000,     580.35
    100.0000,     539.16
    105.0000,     507.67
    110.0000,     487.64
    115.0000,     476.82
    120.0000,     479.01
    125.0000,     494.65
    130.0000,     516.81
    135.0000,     544.61
    140.0000,     570.94
    145.0000,     578.41
    150.0000,     570.52
    155.0000,     552.66
    160.0000,     538.39
    165.0000,     524.04
    170.0000,     504.98
    175.0000,     487.14
    180.0000,     471.42
    185.0000,     453.96
    190.0000,     434.89
    195.0000,     413.77
    200.0000,     390.07
    205.0000,     364.36
    210.0000,     327.20
    215.0000,     278.73
    220.0000,     234.98
    225.0000,     206.90
    230.0000,     200.16
    235.0000,     213.19
    240.0000,     241.69
    245.0000,     272.82
    250.0000,     300.09
    255.0000,     326.87
    260.0000,     345.26
    265.0000,     349.21
    270.0000,     342.76
    275.0000,     334.99
           313.1548
LAYER 7
45,    23.7179
     50.0000,     314.79
     55.0000,     427.83
     60.0000,     502.70
     65.0000,     583.30
     70.0000,     633.82
     75.0000,     654.58
     80.0000,     650.34
     85.0000,     626.06
     90.0000,     592.40
     95.0000,     560.49
    100.0000,     535.50
    105.0000,     519.30
    110.0000,     512.98
    115.0000,     516.73
    120.0000,     531.66
    125.0000,     557.28
    130.0000,     590.01
    135.0000,     626.74
    140.0000,     661.60
    145.0000,     685.36
    150.0000,     694.64
    155.0000,     689.40
    160.0000,     673.63
    165.0000,     648.19
    170.0000,     614.90
    175.0000,     579.19
    180.0000,     543.60
    185.0000,     507.48
    190.0000,     470.30
    195.0000,     431.92
    200.0000,     392.41
    205.0000,     351.67
    210.0000,     307.90
    215.0000,     263.62
    220.0000,     226.17
    225.0000,     201.40
    230.0000,     192.15
    235.0000,     197.78
    240.0000,     214.98
    245.0000,     237.37
    250.0000,     260.65
    255.0000,     279.52
    260.0000,     291.95
    265.0000,     295.22
           287.8442
LAYER 8
41,    28.5897
     60.0000,     394.32
     65.0000,     491.03
     70.0000,     540.48
     75.0000,     564.21
     80.0000,     581.78
     85.0000,     582.39
     90.0000,     571.59
     95.0000,     559.61
    100.0000,     551.24
    105.0000,     549.64
    110.0000,     556.87
    115.0000,     574.26
    120.0000,     602.14
    125.0000,     639.75
    130.0000,     684.44
    135.0000,     732.70
    140.0000,     779.09
    145.0000,     816.60
    150.0000,     839.86
    155.0000,     845.55
    160.0000,     833.41
    165.0000,     804.87
    170.0000,     763.40
    175.0000,     714.35
    180.0000,     661.61
    185.0000,     607.09
    190.0000,     551.85
    195.0000,     496.82
    200.0000,     442.82
    205.0000,     390.55
    210.0000,     340.56
    215.0000,     295.25
    220.0000,     258.13
    225.0000,     232.38
    230.0000,     219.74
    235.0000,     219.79
    240.0000,     228.70
    245.0000,     240.00
    250.0000,     252.11
    255.0000,     261.65
           266.0082
LAYER 9
35,    33.9487
     75.0000,     482.26
     80.0000,     527.95
     85.0000,     545.25
     90.0000,     550.21
     95.0000,     555.96
    100.0000,     562.84
    105.0000,     574.58
    110.0000,     594.21
    115.0000,     624.76
    120.0000,     665.77
    125.0000,     716.25
    130.0000,     773.39
    135.0000,     833.44
    140.0000,     891.06
    145.0000,     939.87
    150.0000,     974.01
    155.0000,     988.83
    160.0000,     982.24
    165.0000,     954.96
    170.0000,     910.14
    175.0000,     852.81
    180.0000,     787.73
    185.0000,     718.79
    190.0000,     648.98
    195.0000,     580.60
    200.0000,     515.36
    205.0000,     454.62
    210.0000,     399.22
    215.0000,     351.42
    220.0000,     311.70
    225.0000,     281.62
    230.0000,     263.37
    235.0000,     258.87
    240.0000,     259.45
           257.1734
LAYER 10
29,    39.8436
     90.0000,     521.53
     95.0000,     545.36
    100.0000,     561.73
    105.0000,     583.00
    110.0000,     610.86
    115.0000,     654.32
    120.0000,     708.16
    125.0000,     772.03
    130.0000,     841.57
    135.0000,     912.94
    140.0000,     980.65
    145.0000,     1038.5
    150.0000,     1080.9
    155.0000,     1102.8
    160.0000,     1101.5
    165.0000,     1077.2
    170.0000,     1032.3
    175.0000,     971.22
    180.0000,     899.27
    185.0000,     821.49
    190.0000,     742.39
    195.0000,     665.64
    200.0000,     593.47
    205.0000,     528.17
    210.0000,     467.93
    215.0000,     419.53
    220.0000,     375.57
    225.0000,     341.76
           301.4271
LAYER 11
25,    46.3279
    100.0000,     546.27
    105.0000,     572.91
    110.0000,     604.35
    115.0000,     658.77
    120.0000,     724.09
    125.0000,     804.63
    130.0000,     887.06
    135.0000,     970.59
    140.0000,     1048.5
    145.0000,     1114.7
    150.0000,     1163.9
    155.0000,     1191.5
    160.0000,     1194.8
    165.0000,     1173.4
    170.0000,     1129.3
    175.0000,     1066.7
    180.0000,     990.87
    185.0000,     907.55
    190.0000,     822.41
    195.0000,     741.32
    200.0000,     664.38
    205.0000,     602.47
    210.0000,     546.70
    215.0000,     496.43
           434.9215
LAYER 12
21, 
    110.0000,     554.76
    115.0000,     643.68
    120.0000,     733.90
    125.0000,     825.94
    130.0000,     916.51
    135.0000,     1016.5
    140.0000,     1106.0
    145.0000,     1181.2
    150.0000,     1237.4
    155.0000,     1270.3
    160.0000,     1277.1
    165.0000,     1257.4
    170.0000,     1213.0
    175.0000,     1147.8
    180.0000,     1067.4
    185.0000,     977.30
    190.0000,     882.73
    195.0000,     802.84
    200.0000,     729.13
    205.0000,     667.11
           619.6793
CALCULATED APPARENT RESISTIVITY
      7.5000,       5.0000,   1.00000,   1284.4906
     12.5000,       5.0000,   1.00000,   1345.9226
     17.5000,       5.0000,   1.00000,   1393.7629
     22.5000,       5.0000,   1.00000,   1536.1455
     27.5000,       5.0000,   1.00000,   1751.1195
     32.5000,       5.0000,   1.00000,   1931.2704
     37.5000,       5.0000,   1.00000,   2348.5154
     42.5000,       5.0000,   1.00000,   2471.4070
     47.5000,       5.0000,   1.00000,   2502.5701
     52.5000,       5.0000,   1.00000,   2359.7810
     57.5000,       5.0000,   1.00000,   2279.0972
     62.5000,       5.0000,   1.00000,   1985.5852
     67.5000,       5.0000,   1.00000,   1928.6182
     72.5000,       5.0000,   1.00000,   1813.7893
     77.5000,       5.0000,   1.00000,   1832.4502
     82.5000,       5.0000,   1.00000,   1710.4222
     87.5000,       5.0000,   1.00000,   1648.8574
     92.5000,       5.0000,   1.00000,   1549.7775
     97.5000,       5.0000,   1.00000,   1448.6791
    102.5000,       5.0000,   1.00000,   1235.5507
    107.5000,       5.0000,   1.00000,   1192.0441
    112.5000,       5.0000,   1.00000,   1041.2909
    117.5000,       5.0000,   1.00000,    941.0969
    122.5000,       5.0000,   1.00000,    913.9203
    127.5000,       5.0000,   1.00000,    865.6216
    132.5000,       5.0000,   1.00000,    813.4401
    137.5000,       5.0000,   1.00000,    925.2653
    142.5000,       5.0000,   1.00000,    709.1806
    147.5000,       5.0000,   1.00000,    798.3301
    152.5000,       5.0000,   1.00000,    632.4487
    157.5000,       5.0000,   1.00000,    763.2520
    162.5000,       5.0000,   1.00000,    928.5395
    167.5000,       5.0000,   1.00000,   1090.1368
    172.5000,       5.0000,   1.00000,   1306.2795
    177.5000,       5.0000,   1.00000,   1547.5070
    182.5000,       5.0000,   1.00000,   1624.9762
    187.5000,       5.0000,   1.00000,   1742.5500
    192.5000,       5.0000,   1.00000,   2024.6617
    197.5000,       5.0000,   1.00000,   1944.4889
    202.5000,       5.0000,   1.00000,   2114.9910
    207.5000,       5.0000,   1.00000,   2153.3901
    212.5000,       5.0000,   1.00000,   1872.3500
    217.5000,       5.0000,   1.00000,   1964.7240
    222.5000,       5.0000,   1.00000,   1644.6285
    227.5000,       5.0000,   1.00000,   1862.8391
    232.5000,       5.0000,   1.00000,   1602.9716
    237.5000,       5.0000,   1.00000,   1567.3269
    242.5000,       5.0000,   1.00000,   1308.8752
    247.5000,       5.0000,   1.00000,    911.3489
    252.5000,       5.0000,   1.00000,    973.1389
    257.5000,       5.0000,   1.00000,    787.2742
    262.5000,       5.0000,   1.00000,    762.5864
    267.5000,       5.0000,   1.00000,    620.4111
    272.5000,       5.0000,   1.00000,    635.5326
    277.5000,       5.0000,   1.00000,    617.8254
    282.5000,       5.0000,   1.00000,    701.8510
    287.5000,       5.0000,   1.00000,    772.2579
    292.5000,       5.0000,   1.00000,    933.3485
    297.5000,       5.0000,   1.00000,    979.8837
    302.5000,       5.0000,   1.00000,   1239.5685
    307.5000,       5.0000,   1.00000,   1299.1385
     12.5000,       5.0000,   2.00000,   1159.3879
     17.5000,       5.0000,   2.00000,   1204.7499
     22.5000,       5.0000,   2.00000,   1344.5167
     27.5000,       5.0000,   2.00000,   1433.0411
     32.5000,       5.0000,   2.00000,   1503.3428
     37.5000,       5.0000,   2.00000,   1871.2439
     42.5000,       5.0000,   2.00000,   1994.1143
     47.5000,       5.0000,   2.00000,   1872.7002
     52.5000,       5.0000,   2.00000,   1915.5774
     57.5000,       5.0000,   2.00000,   1983.4312
     62.5000,       5.0000,   2.00000,   1772.3080
     67.5000,       5.0000,   2.00000,   1692.4719
     72.5000,       5.0000,   2.00000,   1669.0535
     77.5000,       5.0000,   2.00000,   1660.1918
     82.5000,       5.0000,   2.00000,   1481.8053
     87.5000,       5.0000,   2.00000,   1379.6394
     92.5000,       5.0000,   2.00000,   1393.9436
     97.5000,       5.0000,   2.00000,   1270.4744
    102.5000,       5.0000,   2.00000,   1075.2637
    107.5000,       5.0000,   2.00000,   1084.3995
    112.5000,       5.0000,   2.00000,    968.4858
    117.5000,       5.0000,   2.00000,    872.4807
    122.5000,       5.0000,   2.00000,    894.3304
    127.5000,       5.0000,   2.00000,    764.8030
    132.5000,       5.0000,   2.00000,    748.4586
    137.5000,       5.0000,   2.00000,    854.0687
    142.5000,       5.0000,   2.00000,    707.4888
    147.5000,       5.0000,   2.00000,    773.2242
    152.5000,       5.0000,   2.00000,    640.9348
    157.5000,       5.0000,   2.00000,    742.9902
    162.5000,       5.0000,   2.00000,    910.4575
    167.5000,       5.0000,   2.00000,    931.4251
    172.5000,       5.0000,   2.00000,   1117.5878
    177.5000,       5.0000,   2.00000,   1363.3486
    182.5000,       5.0000,   2.00000,   1304.4434
    187.5000,       5.0000,   2.00000,   1451.6571
    192.5000,       5.0000,   2.00000,   1713.2787
    197.5000,       5.0000,   2.00000,   1510.4758
    202.5000,       5.0000,   2.00000,   1669.5011
    207.5000,       5.0000,   2.00000,   1764.0272
    212.5000,       5.0000,   2.00000,   1551.9353
    217.5000,       5.0000,   2.00000,   1565.9912
    222.5000,       5.0000,   2.00000,   1367.5083
    227.5000,       5.0000,   2.00000,   1407.4193
    232.5000,       5.0000,   2.00000,   1278.1154
    237.5000,       5.0000,   2.00000,   1327.6788
    242.5000,       5.0000,   2.00000,   1090.5139
    247.5000,       5.0000,   2.00000,    747.2410
    252.5000,       5.0000,   2.00000,    902.4935
    257.5000,       5.0000,   2.00000,    835.5242
    262.5000,       5.0000,   2.00000,    700.4998
    267.5000,       5.0000,   2.00000,    592.7365
    272.5000,       5.0000,   2.00000,    621.5943
    277.5000,       5.0000,   2.00000,    616.7921
    282.5000,       5.0000,   2.00000,    649.9354
    287.5000,       5.0000,   2.00000,    746.7007
    292.5000,       5.0000,   2.00000,    821.3848
    297.5000,       5.0000,   2.00000,    814.6407
    302.5000,       5.0000,   2.00000,   1013.5597
     17.5000,       5.0000,   3.00000,   1029.6244
     22.5000,       5.0000,   3.00000,   1068.0525
     27.5000,       5.0000,   3.00000,   1088.7167
     32.5000,       5.0000,   3.00000,   1162.3892
     37.5000,       5.0000,   3.00000,   1473.0105
     42.5000,       5.0000,   3.00000,   1544.3705
     47.5000,       5.0000,   3.00000,   1492.3081
     52.5000,       5.0000,   3.00000,   1461.5370
     57.5000,       5.0000,   3.00000,   1567.7753
     62.5000,       5.0000,   3.00000,   1443.6460
     67.5000,       5.0000,   3.00000,   1442.1011
     72.5000,       5.0000,   3.00000,   1442.4514
     77.5000,       5.0000,   3.00000,   1461.4662
     82.5000,       5.0000,   3.00000,   1266.8483
     87.5000,       5.0000,   3.00000,   1195.8782
     92.5000,       5.0000,   3.00000,   1172.9766
     97.5000,       5.0000,   3.00000,   1110.6631
    102.5000,       5.0000,   3.00000,    952.6909
    107.5000,       5.0000,   3.00000,    961.7666
    112.5000,       5.0000,   3.00000,    895.0145
    117.5000,       5.0000,   3.00000,    840.1122
    122.5000,       5.0000,   3.00000,    775.6158
    127.5000,       5.0000,   3.00000,    707.5090
    132.5000,       5.0000,   3.00000,    681.5816
    137.5000,       5.0000,   3.00000,    857.9366
    142.5000,       5.0000,   3.00000,    717.2607
    147.5000,       5.0000,   3.00000,    757.9566
    152.5000,       5.0000,   3.00000,    593.5789
    157.5000,       5.0000,   3.00000,    707.0712
    162.5000,       5.0000,   3.00000,    801.6071
    167.5000,       5.0000,   3.00000,    870.8734
    172.5000,       5.0000,   3.00000,   1005.2991
    177.5000,       5.0000,   3.00000,   1119.0562
    182.5000,       5.0000,   3.00000,   1098.0630
    187.5000,       5.0000,   3.00000,   1143.1135
    192.5000,       5.0000,   3.00000,   1263.2399
    197.5000,       5.0000,   3.00000,   1188.0630
    202.5000,       5.0000,   3.00000,   1277.5967
    207.5000,       5.0000,   3.00000,   1400.6429
    212.5000,       5.0000,   3.00000,   1225.7949
    217.5000,       5.0000,   3.00000,   1173.6331
    222.5000,       5.0000,   3.00000,    954.6559
    227.5000,       5.0000,   3.00000,   1083.2155
    232.5000,       5.0000,   3.00000,   1097.2014
    237.5000,       5.0000,   3.00000,   1124.8170
    242.5000,       5.0000,   3.00000,    826.2035
    247.5000,       5.0000,   3.00000,    572.1658
    252.5000,       5.0000,   3.00000,    758.9574
    257.5000,       5.0000,   3.00000,    790.4181
    262.5000,       5.0000,   3.00000,    724.0292
    267.5000,       5.0000,   3.00000,    538.4174
    272.5000,       5.0000,   3.00000,    571.3712
    277.5000,       5.0000,   3.00000,    565.2554
    282.5000,       5.0000,   3.00000,    637.7545
    287.5000,       5.0000,   3.00000,    665.5726
    292.5000,       5.0000,   3.00000,    699.5126
    297.5000,       5.0000,   3.00000,    659.4266
     22.5000,      15.0000,   1.00000,    921.8867
     27.5000,      15.0000,   1.00000,    955.2883
     32.5000,      15.0000,   1.00000,   1095.0898
     37.5000,      15.0000,   1.00000,   1204.8707
     42.5000,      15.0000,   1.00000,   1298.5796
     47.5000,      15.0000,   1.00000,   1301.9425
     52.5000,      15.0000,   1.00000,   1274.1339
     57.5000,      15.0000,   1.00000,   1204.4918
     62.5000,      15.0000,   1.00000,   1254.3467
     67.5000,      15.0000,   1.00000,   1273.5197
     72.5000,      15.0000,   1.00000,   1292.6798
     77.5000,      15.0000,   1.00000,   1244.8385
     82.5000,      15.0000,   1.00000,   1214.1901
     87.5000,      15.0000,   1.00000,   1107.7147
     92.5000,      15.0000,   1.00000,   1046.4602
     97.5000,      15.0000,   1.00000,    994.5294
    102.5000,      15.0000,   1.00000,    958.3778
    107.5000,      15.0000,   1.00000,    895.2318
    112.5000,      15.0000,   1.00000,    877.0225
    117.5000,      15.0000,   1.00000,    798.7640
    122.5000,      15.0000,   1.00000,    741.3434
    127.5000,      15.0000,   1.00000,    685.7025
    132.5000,      15.0000,   1.00000,    744.6475
    137.5000,      15.0000,   1.00000,    761.7222
    142.5000,      15.0000,   1.00000,    794.0154
    147.5000,      15.0000,   1.00000,    696.4890
    152.5000,      15.0000,   1.00000,    679.0876
    157.5000,      15.0000,   1.00000,    663.4911
    162.5000,      15.0000,   1.00000,    764.8146
    167.5000,      15.0000,   1.00000,    874.4096
    172.5000,      15.0000,   1.00000,    962.3583
    177.5000,      15.0000,   1.00000,    989.7429
    182.5000,      15.0000,   1.00000,   1001.2455
    187.5000,      15.0000,   1.00000,    986.6897
    192.5000,      15.0000,   1.00000,    974.8481
    197.5000,      15.0000,   1.00000,   1028.5470
    202.5000,      15.0000,   1.00000,   1115.4816
    207.5000,      15.0000,   1.00000,   1097.2072
    212.5000,      15.0000,   1.00000,   1063.8790
    217.5000,      15.0000,   1.00000,    918.8231
    222.5000,      15.0000,   1.00000,    869.3911
    227.5000,      15.0000,   1.00000,    917.5089
    232.5000,      15.0000,   1.00000,   1005.6196
    237.5000,      15.0000,   1.00000,    892.3135
    242.5000,      15.0000,   1.00000,    742.5455
    247.5000,      15.0000,   1.00000,    629.1190
    252.5000,      15.0000,   1.00000,    610.2032
    257.5000,      15.0000,   1.00000,    696.5525
    262.5000,      15.0000,   1.00000,    684.8795
    267.5000,      15.0000,   1.00000,    617.6095
    272.5000,      15.0000,   1.00000,    524.3498
    277.5000,      15.0000,   1.00000,    571.5624
    282.5000,      15.0000,   1.00000,    599.6763
    287.5000,      15.0000,   1.00000,    629.4444
    292.5000,      15.0000,   1.00000,    612.2233
     22.5000,       5.0000,   4.00000,    832.2196
     27.5000,       5.0000,   4.00000,    853.2476
     32.5000,       5.0000,   4.00000,    917.3212
     37.5000,       5.0000,   4.00000,   1161.7841
     42.5000,       5.0000,   4.00000,   1259.2626
     47.5000,       5.0000,   4.00000,   1218.5345
     52.5000,       5.0000,   4.00000,   1180.2994
     57.5000,       5.0000,   4.00000,   1177.1459
     62.5000,       5.0000,   4.00000,   1123.2246
     67.5000,       5.0000,   4.00000,   1186.0426
     72.5000,       5.0000,   4.00000,   1208.2910
     77.5000,       5.0000,   4.00000,   1234.1213
     82.5000,       5.0000,   4.00000,   1132.8846
     87.5000,       5.0000,   4.00000,   1040.5234
     92.5000,       5.0000,   4.00000,   1022.1005
     97.5000,       5.0000,   4.00000,    971.8665
    102.5000,       5.0000,   4.00000,    857.1289
    107.5000,       5.0000,   4.00000,    892.2828
    112.5000,       5.0000,   4.00000,    834.6699
    117.5000,       5.0000,   4.00000,    745.1107
    122.5000,       5.0000,   4.00000,    733.5237
    127.5000,       5.0000,   4.00000,    642.6558
    132.5000,       5.0000,   4.00000,    683.7149
    137.5000,       5.0000,   4.00000,    875.7705
    142.5000,       5.0000,   4.00000,    708.4416
    147.5000,       5.0000,   4.00000,    750.8572
    152.5000,       5.0000,   4.00000,    557.1512
    157.5000,       5.0000,   4.00000,    614.7408
    162.5000,       5.0000,   4.00000,    752.6736
    167.5000,       5.0000,   4.00000,    806.3104
    172.5000,       5.0000,   4.00000,    919.7662
    177.5000,       5.0000,   4.00000,   1004.5239
    182.5000,       5.0000,   4.00000,    906.7607
    187.5000,       5.0000,   4.00000,    883.0952
    192.5000,       5.0000,   4.00000,    977.2534
    197.5000,       5.0000,   4.00000,    889.0821
    202.5000,       5.0000,   4.00000,   1049.6249
    207.5000,       5.0000,   4.00000,   1094.0122
    212.5000,       5.0000,   4.00000,    916.6536
    217.5000,       5.0000,   4.00000,    864.7570
    222.5000,       5.0000,   4.00000,    692.2404
    227.5000,       5.0000,   4.00000,    881.7668
    232.5000,       5.0000,   4.00000,    913.0952
    237.5000,       5.0000,   4.00000,    913.2939
    242.5000,       5.0000,   4.00000,    679.5186
    247.5000,       5.0000,   4.00000,    456.1701
    252.5000,       5.0000,   4.00000,    630.1093
    257.5000,       5.0000,   4.00000,    679.0797
    262.5000,       5.0000,   4.00000,    680.0294
    267.5000,       5.0000,   4.00000,    529.3922
    272.5000,       5.0000,   4.00000,    506.7023
    277.5000,       5.0000,   4.00000,    520.6483
    282.5000,       5.0000,   4.00000,    567.4843
    287.5000,       5.0000,   4.00000,    594.8244
    292.5000,       5.0000,   4.00000,    599.8009
     30.0000,      20.0000,   1.00000,    814.0992
     35.0000,      20.0000,   1.00000,    911.0864
     40.0000,      20.0000,   1.00000,    977.2582
     45.0000,      20.0000,   1.00000,   1026.2599
     50.0000,      20.0000,   1.00000,    998.7883
     55.0000,      20.0000,   1.00000,    937.0193
     60.0000,      20.0000,   1.00000,    910.6849
     65.0000,      20.0000,   1.00000,    904.7800
     70.0000,      20.0000,   1.00000,    941.5285
     75.0000,      20.0000,   1.00000,    994.4266
     80.0000,      20.0000,   1.00000,    998.8859
     85.0000,      20.0000,   1.00000,    990.5575
     90.0000,      20.0000,   1.00000,    952.8423
     95.0000,      20.0000,   1.00000,    889.4861
    100.0000,      20.0000,   1.00000,    876.5942
    105.0000,      20.0000,   1.00000,    849.5568
    110.0000,      20.0000,   1.00000,    782.5265
    115.0000,      20.0000,   1.00000,    759.5188
    120.0000,      20.0000,   1.00000,    696.8411
    125.0000,      20.0000,   1.00000,    696.1453
    130.0000,      20.0000,   1.00000,    751.7903
    135.0000,      20.0000,   1.00000,    734.2545
    140.0000,      20.0000,   1.00000,    761.7855
    145.0000,      20.0000,   1.00000,    722.6652
    150.0000,      20.0000,   1.00000,    638.7157
    155.0000,      20.0000,   1.00000,    647.6000
    160.0000,      20.0000,   1.00000,    648.8840
    165.0000,      20.0000,   1.00000,    721.9365
    170.0000,      20.0000,   1.00000,    844.4203
    175.0000,      20.0000,   1.00000,    853.2856
    180.0000,      20.0000,   1.00000,    835.9268
    185.0000,      20.0000,   1.00000,    808.5615
    190.0000,      20.0000,   1.00000,    739.6389
    195.0000,      20.0000,   1.00000,    778.9836
    200.0000,      20.0000,   1.00000,    805.8777
    205.0000,      20.0000,   1.00000,    776.3516
    210.0000,      20.0000,   1.00000,    762.4086
    215.0000,      20.0000,   1.00000,    699.4557
    220.0000,      20.0000,   1.00000,    701.1203
    225.0000,      20.0000,   1.00000,    725.4800
    230.0000,      20.0000,   1.00000,    709.0779
    235.0000,      20.0000,   1.00000,    702.8376
    240.0000,      20.0000,   1.00000,    652.0001
    245.0000,      20.0000,   1.00000,    612.9136
    250.0000,      20.0000,   1.00000,    553.4908
    255.0000,      20.0000,   1.00000,    512.9429
    260.0000,      20.0000,   1.00000,    547.1921
    265.0000,      20.0000,   1.00000,    550.0596
    270.0000,      20.0000,   1.00000,    550.2590
    275.0000,      20.0000,   1.00000,    508.4102
    280.0000,      20.0000,   1.00000,    489.4260
    285.0000,      20.0000,   1.00000,    508.5825
     27.5000,       5.0000,   5.00000,    701.3401
     32.5000,       5.0000,   5.00000,    744.2960
     37.5000,       5.0000,   5.00000,    972.2721
     42.5000,       5.0000,   5.00000,   1065.3441
     47.5000,       5.0000,   5.00000,   1023.3240
     52.5000,       5.0000,   5.00000,    964.3182
     57.5000,       5.0000,   5.00000,    963.0066
     62.5000,       5.0000,   5.00000,    877.2284
     67.5000,       5.0000,   5.00000,    932.9536
     72.5000,       5.0000,   5.00000,    991.1782
     77.5000,       5.0000,   5.00000,   1068.1799
     82.5000,       5.0000,   5.00000,    980.1276
     87.5000,       5.0000,   5.00000,    938.6234
     92.5000,       5.0000,   5.00000,    929.6118
     97.5000,       5.0000,   5.00000,    880.2759
    102.5000,       5.0000,   5.00000,    784.3272
    107.5000,       5.0000,   5.00000,    844.4440
    112.5000,       5.0000,   5.00000,    754.1264
    117.5000,       5.0000,   5.00000,    694.3859
    122.5000,       5.0000,   5.00000,    683.2380
    127.5000,       5.0000,   5.00000,    651.2689
    132.5000,       5.0000,   5.00000,    684.8757
    137.5000,       5.0000,   5.00000,    878.2065
    142.5000,       5.0000,   5.00000,    706.9781
    147.5000,       5.0000,   5.00000,    722.8525
    152.5000,       5.0000,   5.00000,    518.9565
    157.5000,       5.0000,   5.00000,    576.9114
    162.5000,       5.0000,   5.00000,    689.4821
    167.5000,       5.0000,   5.00000,    747.5774
    172.5000,       5.0000,   5.00000,    857.5617
    177.5000,       5.0000,   5.00000,    930.5724
    182.5000,       5.0000,   5.00000,    766.5274
    187.5000,       5.0000,   5.00000,    734.7264
    192.5000,       5.0000,   5.00000,    794.9050
    197.5000,       5.0000,   5.00000,    734.0309
    202.5000,       5.0000,   5.00000,    823.1528
    207.5000,       5.0000,   5.00000,    879.7452
    212.5000,       5.0000,   5.00000,    695.4286
    217.5000,       5.0000,   5.00000,    654.6215
    222.5000,       5.0000,   5.00000,    591.9530
    227.5000,       5.0000,   5.00000,    707.7460
    232.5000,       5.0000,   5.00000,    728.1760
    237.5000,       5.0000,   5.00000,    767.0376
    242.5000,       5.0000,   5.00000,    590.3582
    247.5000,       5.0000,   5.00000,    405.7810
    252.5000,       5.0000,   5.00000,    539.7341
    257.5000,       5.0000,   5.00000,    584.2995
    262.5000,       5.0000,   5.00000,    583.4531
    267.5000,       5.0000,   5.00000,    484.0258
    272.5000,       5.0000,   5.00000,    497.8394
    277.5000,       5.0000,   5.00000,    455.5262
    282.5000,       5.0000,   5.00000,    492.0067
    287.5000,       5.0000,   5.00000,    521.3885
     32.5000,       5.0000,   6.00000,    647.5765
     37.5000,       5.0000,   6.00000,    848.7367
     42.5000,       5.0000,   6.00000,    923.9011
     47.5000,       5.0000,   6.00000,    872.7904
     52.5000,       5.0000,   6.00000,    829.8071
     57.5000,       5.0000,   6.00000,    827.9756
     62.5000,       5.0000,   6.00000,    735.9043
     67.5000,       5.0000,   6.00000,    747.1396
     72.5000,       5.0000,   6.00000,    822.6814
     77.5000,       5.0000,   6.00000,    911.1545
     82.5000,       5.0000,   6.00000,    864.8237
     87.5000,       5.0000,   6.00000,    848.0246
     92.5000,       5.0000,   6.00000,    868.4229
     97.5000,       5.0000,   6.00000,    832.2469
    102.5000,       5.0000,   6.00000,    741.2808
    107.5000,       5.0000,   6.00000,    761.5494
    112.5000,       5.0000,   6.00000,    715.4564
    117.5000,       5.0000,   6.00000,    656.3747
    122.5000,       5.0000,   6.00000,    680.1707
    127.5000,       5.0000,   6.00000,    654.4783
    132.5000,       5.0000,   6.00000,    691.3906
    137.5000,       5.0000,   6.00000,    872.5092
    142.5000,       5.0000,   6.00000,    691.0255
    147.5000,       5.0000,   6.00000,    690.7617
    152.5000,       5.0000,   6.00000,    497.4570
    157.5000,       5.0000,   6.00000,    558.5454
    162.5000,       5.0000,   6.00000,    645.3510
    167.5000,       5.0000,   6.00000,    691.5406
    172.5000,       5.0000,   6.00000,    805.8978
    177.5000,       5.0000,   6.00000,    835.4074
    182.5000,       5.0000,   6.00000,    719.4699
    187.5000,       5.0000,   6.00000,    657.8340
    192.5000,       5.0000,   6.00000,    714.8701
    197.5000,       5.0000,   6.00000,    628.8613
    202.5000,       5.0000,   6.00000,    681.0908
    207.5000,       5.0000,   6.00000,    693.2722
    212.5000,       5.0000,   6.00000,    579.0615
    217.5000,       5.0000,   6.00000,    576.8911
    222.5000,       5.0000,   6.00000,    490.2383
    227.5000,       5.0000,   6.00000,    600.8577
    232.5000,       5.0000,   6.00000,    604.3411
    237.5000,       5.0000,   6.00000,    668.5643
    242.5000,       5.0000,   6.00000,    538.6145
    247.5000,       5.0000,   6.00000,    372.1736
    252.5000,       5.0000,   6.00000,    503.6761
    257.5000,       5.0000,   6.00000,    512.7134
    262.5000,       5.0000,   6.00000,    505.8466
    267.5000,       5.0000,   6.00000,    425.3368
    272.5000,       5.0000,   6.00000,    450.6949
    277.5000,       5.0000,   6.00000,    426.0782
    282.5000,       5.0000,   6.00000,    432.4029
     37.5000,      25.0000,   1.00000,    793.1782
     42.5000,      25.0000,   1.00000,    807.6294
     47.5000,      25.0000,   1.00000,    829.7572
     52.5000,      25.0000,   1.00000,    801.7605
     57.5000,      25.0000,   1.00000,    758.2155
     62.5000,      25.0000,   1.00000,    732.5446
     67.5000,      25.0000,   1.00000,    744.3674
     72.5000,      25.0000,   1.00000,    734.3245
     77.5000,      25.0000,   1.00000,    780.3755
     82.5000,      25.0000,   1.00000,    835.3526
     87.5000,      25.0000,   1.00000,    855.6819
     92.5000,      25.0000,   1.00000,    834.1599
     97.5000,      25.0000,   1.00000,    836.1653
    102.5000,      25.0000,   1.00000,    784.0623
    107.5000,      25.0000,   1.00000,    741.5035
    112.5000,      25.0000,   1.00000,    701.4194
    117.5000,      25.0000,   1.00000,    711.5464
    122.5000,      25.0000,   1.00000,    704.2260
    127.5000,      25.0000,   1.00000,    735.9885
    132.5000,      25.0000,   1.00000,    734.6457
    137.5000,      25.0000,   1.00000,    725.2360
    142.5000,      25.0000,   1.00000,    670.6751
    147.5000,      25.0000,   1.00000,    662.1301
    152.5000,      25.0000,   1.00000,    630.3159
    157.5000,      25.0000,   1.00000,    625.0516
    162.5000,      25.0000,   1.00000,    646.1612
    167.5000,      25.0000,   1.00000,    707.0376
    172.5000,      25.0000,   1.00000,    715.1729
    177.5000,      25.0000,   1.00000,    740.9236
    182.5000,      25.0000,   1.00000,    741.6785
    187.5000,      25.0000,   1.00000,    727.7609
    192.5000,      25.0000,   1.00000,    672.1299
    197.5000,      25.0000,   1.00000,    654.2354
    202.5000,      25.0000,   1.00000,    610.3252
    207.5000,      25.0000,   1.00000,    573.2183
    212.5000,      25.0000,   1.00000,    593.5982
    217.5000,      25.0000,   1.00000,    615.9354
    222.5000,      25.0000,   1.00000,    587.7817
    227.5000,      25.0000,   1.00000,    586.0421
    232.5000,      25.0000,   1.00000,    575.6976
    237.5000,      25.0000,   1.00000,    552.2689
    242.5000,      25.0000,   1.00000,    558.6954
    247.5000,      25.0000,   1.00000,    554.7448
    252.5000,      25.0000,   1.00000,    495.1338
    257.5000,      25.0000,   1.00000,    445.4760
    262.5000,      25.0000,   1.00000,    459.2010
    267.5000,      25.0000,   1.00000,    455.8235
    272.5000,      25.0000,   1.00000,    449.8602
    277.5000,      25.0000,   1.00000,    446.7674
     37.5000,       5.0000,   7.00000,    762.2969
     42.5000,       5.0000,   7.00000,    814.6629
     47.5000,       5.0000,   7.00000,    776.1811
     52.5000,       5.0000,   7.00000,    744.6677
     57.5000,       5.0000,   7.00000,    734.5613
     62.5000,       5.0000,   7.00000,    649.7463
     67.5000,       5.0000,   7.00000,    668.4760
     72.5000,       5.0000,   7.00000,    698.3559
     77.5000,       5.0000,   7.00000,    784.8022
     82.5000,       5.0000,   7.00000,    774.7372
     87.5000,       5.0000,   7.00000,    776.9437
     92.5000,       5.0000,   7.00000,    814.5646
     97.5000,       5.0000,   7.00000,    802.9653
    102.5000,       5.0000,   7.00000,    687.4633
    107.5000,       5.0000,   7.00000,    724.6588
    112.5000,       5.0000,   7.00000,    672.9251
    117.5000,       5.0000,   7.00000,    657.5795
    122.5000,       5.0000,   7.00000,    685.0170
    127.5000,       5.0000,   7.00000,    649.8284
    132.5000,       5.0000,   7.00000,    688.2492
    137.5000,       5.0000,   7.00000,    864.5259
    142.5000,       5.0000,   7.00000,    661.5488
    147.5000,       5.0000,   7.00000,    675.0094
    152.5000,       5.0000,   7.00000,    487.6392
    157.5000,       5.0000,   7.00000,    533.1055
    162.5000,       5.0000,   7.00000,    630.2554
    167.5000,       5.0000,   7.00000,    656.2441
    172.5000,       5.0000,   7.00000,    726.0475
    177.5000,       5.0000,   7.00000,    798.6353
    182.5000,       5.0000,   7.00000,    676.9286
    187.5000,       5.0000,   7.00000,    654.1681
    192.5000,       5.0000,   7.00000,    672.0178
    197.5000,       5.0000,   7.00000,    567.9009
    202.5000,       5.0000,   7.00000,    592.6186
    207.5000,       5.0000,   7.00000,    604.3848
    212.5000,       5.0000,   7.00000,    521.8546
    217.5000,       5.0000,   7.00000,    516.9183
    222.5000,       5.0000,   7.00000,    430.4178
    227.5000,       5.0000,   7.00000,    517.6973
    232.5000,       5.0000,   7.00000,    557.3244
    237.5000,       5.0000,   7.00000,    610.4457
    242.5000,       5.0000,   7.00000,    496.6634
    247.5000,       5.0000,   7.00000,    352.8040
    252.5000,       5.0000,   7.00000,    474.0608
    257.5000,       5.0000,   7.00000,    483.8041
    262.5000,       5.0000,   7.00000,    460.8922
    267.5000,       5.0000,   7.00000,    371.9924
    272.5000,       5.0000,   7.00000,    389.4503
    277.5000,       5.0000,   7.00000,    389.3146
     42.5000,       5.0000,   8.00000,    747.4695
     47.5000,       5.0000,   8.00000,    715.5970
     52.5000,       5.0000,   8.00000,    681.1282
     57.5000,       5.0000,   8.00000,    676.9828
     62.5000,       5.0000,   8.00000,    611.1510
     67.5000,       5.0000,   8.00000,    621.0649
     72.5000,       5.0000,   8.00000,    648.8299
     77.5000,       5.0000,   8.00000,    708.3596
     82.5000,       5.0000,   8.00000,    698.3820
     87.5000,       5.0000,   8.00000,    723.7955
     92.5000,       5.0000,   8.00000,    771.9140
     97.5000,       5.0000,   8.00000,    741.5347
    102.5000,       5.0000,   8.00000,    664.7299
    107.5000,       5.0000,   8.00000,    696.5812
    112.5000,       5.0000,   8.00000,    671.5565
    117.5000,       5.0000,   8.00000,    653.2471
    122.5000,       5.0000,   8.00000,    682.5135
    127.5000,       5.0000,   8.00000,    646.9704
    132.5000,       5.0000,   8.00000,    672.4296
    137.5000,       5.0000,   8.00000,    835.0802
    142.5000,       5.0000,   8.00000,    654.5792
    147.5000,       5.0000,   8.00000,    662.0637
    152.5000,       5.0000,   8.00000,    472.4667
    157.5000,       5.0000,   8.00000,    525.4202
    162.5000,       5.0000,   8.00000,    608.6081
    167.5000,       5.0000,   8.00000,    626.5205
    172.5000,       5.0000,   8.00000,    701.5729
    177.5000,       5.0000,   8.00000,    750.6310
    182.5000,       5.0000,   8.00000,    675.1926
    187.5000,       5.0000,   8.00000,    634.5889
    192.5000,       5.0000,   8.00000,    667.4218
    197.5000,       5.0000,   8.00000,    538.9951
    202.5000,       5.0000,   8.00000,    560.4500
    207.5000,       5.0000,   8.00000,    590.5173
    212.5000,       5.0000,   8.00000,    482.6287
    217.5000,       5.0000,   8.00000,    465.3960
    222.5000,       5.0000,   8.00000,    394.2282
    227.5000,       5.0000,   8.00000,    488.2075
    232.5000,       5.0000,   8.00000,    521.5518
    237.5000,       5.0000,   8.00000,    590.9213
    242.5000,       5.0000,   8.00000,    471.8094
    247.5000,       5.0000,   8.00000,    332.6303
    252.5000,       5.0000,   8.00000,    456.5926
    257.5000,       5.0000,   8.00000,    470.2302
    262.5000,       5.0000,   8.00000,    437.7964
    267.5000,       5.0000,   8.00000,    335.6626
    272.5000,       5.0000,   8.00000,    349.6638
     52.5000,      35.0000,   1.00000,    646.3811
     57.5000,      35.0000,   1.00000,    640.7817
     62.5000,      35.0000,   1.00000,    638.1253
     67.5000,      35.0000,   1.00000,    636.8267
     72.5000,      35.0000,   1.00000,    635.4781
     77.5000,      35.0000,   1.00000,    643.2271
     82.5000,      35.0000,   1.00000,    660.5355
     87.5000,      35.0000,   1.00000,    648.8508
     92.5000,      35.0000,   1.00000,    677.3893
     97.5000,      35.0000,   1.00000,    683.2043
    102.5000,      35.0000,   1.00000,    700.3629
    107.5000,      35.0000,   1.00000,    713.3179
    112.5000,      35.0000,   1.00000,    702.9948
    117.5000,      35.0000,   1.00000,    686.6893
    122.5000,      35.0000,   1.00000,    706.0532
    127.5000,      35.0000,   1.00000,    673.6783
    132.5000,      35.0000,   1.00000,    665.1448
    137.5000,      35.0000,   1.00000,    633.2808
    142.5000,      35.0000,   1.00000,    607.5084
    147.5000,      35.0000,   1.00000,    618.6046
    152.5000,      35.0000,   1.00000,    623.0467
    157.5000,      35.0000,   1.00000,    592.2571
    162.5000,      35.0000,   1.00000,    608.2208
    167.5000,      35.0000,   1.00000,    597.0826
    172.5000,      35.0000,   1.00000,    628.2299
    177.5000,      35.0000,   1.00000,    656.1312
    182.5000,      35.0000,   1.00000,    649.9291
    187.5000,      35.0000,   1.00000,    641.1998
    192.5000,      35.0000,   1.00000,    643.1508
    197.5000,      35.0000,   1.00000,    608.0216
    202.5000,      35.0000,   1.00000,    581.6848
    207.5000,      35.0000,   1.00000,    533.3688
    212.5000,      35.0000,   1.00000,    503.1967
    217.5000,      35.0000,   1.00000,    511.7550
    222.5000,      35.0000,   1.00000,    518.9368
    227.5000,      35.0000,   1.00000,    503.2307
    232.5000,      35.0000,   1.00000,    482.7265
    237.5000,      35.0000,   1.00000,    476.8261
    242.5000,      35.0000,   1.00000,    486.6919
    247.5000,      35.0000,   1.00000,    484.7855
    252.5000,      35.0000,   1.00000,    444.9685
    257.5000,      35.0000,   1.00000,    400.9171
    262.5000,      35.0000,   1.00000,    376.4631
     52.5000,       5.0000,  10.00000,    628.7418
     57.5000,       5.0000,  10.00000,    636.5212
     62.5000,       5.0000,  10.00000,    578.3056
     67.5000,       5.0000,  10.00000,    600.6205
     72.5000,       5.0000,  10.00000,    631.0563
     77.5000,       5.0000,  10.00000,    685.6351
     82.5000,       5.0000,  10.00000,    650.0797
     87.5000,       5.0000,  10.00000,    629.3192
     92.5000,       5.0000,  10.00000,    671.2522
     97.5000,       5.0000,  10.00000,    671.8752
    102.5000,       5.0000,  10.00000,    628.0850
    107.5000,       5.0000,  10.00000,    696.4795
    112.5000,       5.0000,  10.00000,    672.0283
    117.5000,       5.0000,  10.00000,    642.0052
    122.5000,       5.0000,  10.00000,    654.5742
    127.5000,       5.0000,  10.00000,    606.3757
    132.5000,       5.0000,  10.00000,    637.4783
    137.5000,       5.0000,  10.00000,    807.5350
    142.5000,       5.0000,  10.00000,    627.6819
    147.5000,       5.0000,  10.00000,    642.6310
    152.5000,       5.0000,  10.00000,    457.8680
    157.5000,       5.0000,  10.00000,    495.7499
    162.5000,       5.0000,  10.00000,    582.9561
    167.5000,       5.0000,  10.00000,    613.1760
    172.5000,       5.0000,  10.00000,    701.9135
    177.5000,       5.0000,  10.00000,    756.4489
    182.5000,       5.0000,  10.00000,    646.1429
    187.5000,       5.0000,  10.00000,    604.3494
    192.5000,       5.0000,  10.00000,    655.9961
    197.5000,       5.0000,  10.00000,    567.0518
    202.5000,       5.0000,  10.00000,    602.6129
    207.5000,       5.0000,  10.00000,    591.2912
    212.5000,       5.0000,  10.00000,    461.5291
    217.5000,       5.0000,  10.00000,    435.8928
    222.5000,       5.0000,  10.00000,    365.0689
    227.5000,       5.0000,  10.00000,    462.3380
    232.5000,       5.0000,  10.00000,    506.5165
    237.5000,       5.0000,  10.00000,    566.6086
    242.5000,       5.0000,  10.00000,    451.6841
    247.5000,       5.0000,  10.00000,    320.1312
    252.5000,       5.0000,  10.00000,    432.6006
    257.5000,       5.0000,  10.00000,    441.6217
    262.5000,       5.0000,  10.00000,    416.3136
     67.5000,      45.0000,   1.00000,    651.6669
     72.5000,      45.0000,   1.00000,    640.6157
     77.5000,      45.0000,   1.00000,    640.2012
     82.5000,      45.0000,   1.00000,    626.2325
     87.5000,      45.0000,   1.00000,    642.9131
     92.5000,      45.0000,   1.00000,    652.0278
     97.5000,      45.0000,   1.00000,    648.8785
    102.5000,      45.0000,   1.00000,    642.3839
    107.5000,      45.0000,   1.00000,    639.4750
    112.5000,      45.0000,   1.00000,    635.2190
    117.5000,      45.0000,   1.00000,    648.2941
    122.5000,      45.0000,   1.00000,    634.2181
    127.5000,      45.0000,   1.00000,    625.7035
    132.5000,      45.0000,   1.00000,    591.6374
    137.5000,      45.0000,   1.00000,    569.5786
    142.5000,      45.0000,   1.00000,    562.7478
    147.5000,      45.0000,   1.00000,    569.4438
    152.5000,      45.0000,   1.00000,    588.2919
    157.5000,      45.0000,   1.00000,    617.3438
    162.5000,      45.0000,   1.00000,    603.6646
    167.5000,      45.0000,   1.00000,    604.1581
    172.5000,      45.0000,   1.00000,    594.6802
    177.5000,      45.0000,   1.00000,    614.3502
    182.5000,      45.0000,   1.00000,    644.0355
    187.5000,      45.0000,   1.00000,    653.3747
    192.5000,      45.0000,   1.00000,    644.4960
    197.5000,      45.0000,   1.00000,    616.6857
    202.5000,      45.0000,   1.00000,    579.4583
    207.5000,      45.0000,   1.00000,    580.2416
    212.5000,      45.0000,   1.00000,    573.3278
    217.5000,      45.0000,   1.00000,    563.9901
    222.5000,      45.0000,   1.00000,    537.4630
    227.5000,      45.0000,   1.00000,    491.3427
    232.5000,      45.0000,   1.00000,    469.0527
    237.5000,      45.0000,   1.00000,    457.3240
    242.5000,      45.0000,   1.00000,    447.5763
    247.5000,      45.0000,   1.00000,    442.3962
     67.5000,      15.0000,   4.00000,    631.1283
     72.5000,      15.0000,   4.00000,    654.8895
     77.5000,      15.0000,   4.00000,    665.0485
     82.5000,      15.0000,   4.00000,    657.9108
     87.5000,      15.0000,   4.00000,    656.1808
     92.5000,      15.0000,   4.00000,    661.1010
     97.5000,      15.0000,   4.00000,    642.1803
    102.5000,      15.0000,   4.00000,    633.4859
    107.5000,      15.0000,   4.00000,    620.0934
    112.5000,      15.0000,   4.00000,    613.7690
    117.5000,      15.0000,   4.00000,    601.4418
    122.5000,      15.0000,   4.00000,    587.3938
    127.5000,      15.0000,   4.00000,    588.0987
    132.5000,      15.0000,   4.00000,    639.6243
    137.5000,      15.0000,   4.00000,    643.5018
    142.5000,      15.0000,   4.00000,    643.1551
    147.5000,      15.0000,   4.00000,    544.5493
    152.5000,      15.0000,   4.00000,    512.8123
    157.5000,      15.0000,   4.00000,    507.9734
    162.5000,      15.0000,   4.00000,    571.8839
    167.5000,      15.0000,   4.00000,    645.9827
    172.5000,      15.0000,   4.00000,    697.1713
    177.5000,      15.0000,   4.00000,    715.7164
    182.5000,      15.0000,   4.00000,    700.3926
    187.5000,      15.0000,   4.00000,    665.2814
    192.5000,      15.0000,   4.00000,    635.7037
    197.5000,      15.0000,   4.00000,    626.7877
    202.5000,      15.0000,   4.00000,    612.2375
    207.5000,      15.0000,   4.00000,    601.7162
    212.5000,      15.0000,   4.00000,    549.5302
    217.5000,      15.0000,   4.00000,    463.6371
    222.5000,      15.0000,   4.00000,    443.2254
    227.5000,      15.0000,   4.00000,    448.8062
    232.5000,      15.0000,   4.00000,    510.5015
    237.5000,      15.0000,   4.00000,    499.1607
    242.5000,      15.0000,   4.00000,    436.9819
    247.5000,      15.0000,   4.00000,    397.8233
     82.5000,      55.0000,   1.00000,    674.0186
     87.5000,      55.0000,   1.00000,    667.0345
     92.5000,      55.0000,   1.00000,    654.3091
     97.5000,      55.0000,   1.00000,    635.4070
    102.5000,      55.0000,   1.00000,    615.1027
    107.5000,      55.0000,   1.00000,    595.2703
    112.5000,      55.0000,   1.00000,    591.8931
    117.5000,      55.0000,   1.00000,    578.8578
    122.5000,      55.0000,   1.00000,    569.9697
    127.5000,      55.0000,   1.00000,    544.7252
    132.5000,      55.0000,   1.00000,    539.7878
    137.5000,      55.0000,   1.00000,    539.7098
    142.5000,      55.0000,   1.00000,    552.9195
    147.5000,      55.0000,   1.00000,    568.3373
    152.5000,      55.0000,   1.00000,    586.7279
    157.5000,      55.0000,   1.00000,    596.4846
    162.5000,      55.0000,   1.00000,    610.5809
    167.5000,      55.0000,   1.00000,    612.7598
    172.5000,      55.0000,   1.00000,    615.3320
    177.5000,      55.0000,   1.00000,    618.4517
    182.5000,      55.0000,   1.00000,    643.7809
    187.5000,      55.0000,   1.00000,    654.3399
    192.5000,      55.0000,   1.00000,    656.7115
    197.5000,      55.0000,   1.00000,    646.3725
    202.5000,      55.0000,   1.00000,    630.9330
    207.5000,      55.0000,   1.00000,    609.4279
    212.5000,      55.0000,   1.00000,    601.2896
    217.5000,      55.0000,   1.00000,    586.9495
    222.5000,      55.0000,   1.00000,    553.6944
    227.5000,      55.0000,   1.00000,    532.8878
    232.5000,      55.0000,   1.00000,    507.7101
     82.5000,      15.0000,   5.00000,    707.4600
     87.5000,      15.0000,   5.00000,    691.2091
     92.5000,      15.0000,   5.00000,    675.5628
     97.5000,      15.0000,   5.00000,    635.2630
    102.5000,      15.0000,   5.00000,    611.1022
    107.5000,      15.0000,   5.00000,    583.9816
    112.5000,      15.0000,   5.00000,    566.0771
    117.5000,      15.0000,   5.00000,    549.0067
    122.5000,      15.0000,   5.00000,    535.2756
    127.5000,      15.0000,   5.00000,    539.9889
    132.5000,      15.0000,   5.00000,    597.6164
    137.5000,      15.0000,   5.00000,    616.3249
    142.5000,      15.0000,   5.00000,    639.3206
    147.5000,      15.0000,   5.00000,    542.2592
    152.5000,      15.0000,   5.00000,    513.2443
    157.5000,      15.0000,   5.00000,    504.8566
    162.5000,      15.0000,   5.00000,    574.4385
    167.5000,      15.0000,   5.00000,    662.4392
    172.5000,      15.0000,   5.00000,    731.8870
    177.5000,      15.0000,   5.00000,    753.8685
    182.5000,      15.0000,   5.00000,    731.1577
    187.5000,      15.0000,   5.00000,    698.4283
    192.5000,      15.0000,   5.00000,    674.6164
    197.5000,      15.0000,   5.00000,    673.3308
    202.5000,      15.0000,   5.00000,    654.1819
    207.5000,      15.0000,   5.00000,    626.5117
    212.5000,      15.0000,   5.00000,    567.4779
    217.5000,      15.0000,   5.00000,    477.9681
    222.5000,      15.0000,   5.00000,    468.9360
    227.5000,      15.0000,   5.00000,    473.2820
    232.5000,      15.0000,   5.00000,    530.8269
     97.5000,      65.0000,   1.00000,    615.3710
    102.5000,      65.0000,   1.00000,    605.1429
    107.5000,      65.0000,   1.00000,    602.2723
    112.5000,      65.0000,   1.00000,    576.1633
    117.5000,      65.0000,   1.00000,    562.6446
    122.5000,      65.0000,   1.00000,    539.5460
    127.5000,      65.0000,   1.00000,    527.7908
    132.5000,      65.0000,   1.00000,    523.1652
    137.5000,      65.0000,   1.00000,    533.3156
    142.5000,      65.0000,   1.00000,    544.9832
    147.5000,      65.0000,   1.00000,    566.5785
    152.5000,      65.0000,   1.00000,    589.3495
    157.5000,      65.0000,   1.00000,    602.8338
    162.5000,      65.0000,   1.00000,    617.4639
    167.5000,      65.0000,   1.00000,    623.9786
    172.5000,      65.0000,   1.00000,    622.8445
    177.5000,      65.0000,   1.00000,    638.5755
    182.5000,      65.0000,   1.00000,    638.7536
    187.5000,      65.0000,   1.00000,    653.7761
    192.5000,      65.0000,   1.00000,    659.1127
    197.5000,      65.0000,   1.00000,    661.4362
    202.5000,      65.0000,   1.00000,    659.8517
    207.5000,      65.0000,   1.00000,    651.0896
    212.5000,      65.0000,   1.00000,    618.9926
    217.5000,      65.0000,   1.00000,    584.7139
     97.5000,      15.0000,   6.00000,    623.2025
    102.5000,      15.0000,   6.00000,    601.6788
    107.5000,      15.0000,   6.00000,    572.4548
    112.5000,      15.0000,   6.00000,    555.2325
    117.5000,      15.0000,   6.00000,    538.3983
    122.5000,      15.0000,   6.00000,    524.8677
    127.5000,      15.0000,   6.00000,    537.0055
    132.5000,      15.0000,   6.00000,    593.3907
    137.5000,      15.0000,   6.00000,    614.1966
    142.5000,      15.0000,   6.00000,    629.7354
    147.5000,      15.0000,   6.00000,    539.9278
    152.5000,      15.0000,   6.00000,    521.8273
    157.5000,      15.0000,   6.00000,    522.2312
    162.5000,      15.0000,   6.00000,    590.0272
    167.5000,      15.0000,   6.00000,    672.3349
    172.5000,      15.0000,   6.00000,    749.5084
    177.5000,      15.0000,   6.00000,    780.4841
    182.5000,      15.0000,   6.00000,    762.8044
    187.5000,      15.0000,   6.00000,    732.3854
    192.5000,      15.0000,   6.00000,    706.1858
    197.5000,      15.0000,   6.00000,    702.6086
    202.5000,      15.0000,   6.00000,    680.8142
    207.5000,      15.0000,   6.00000,    648.3389
    212.5000,      15.0000,   6.00000,    584.8525
    217.5000,      15.0000,   6.00000,    486.7951
    105.0000,      30.0000,   3.00000,    583.7135
    110.0000,      30.0000,   3.00000,    565.7955
    115.0000,      30.0000,   3.00000,    548.7115
    120.0000,      30.0000,   3.00000,    554.8458
    125.0000,      30.0000,   3.00000,    577.2587
    130.0000,      30.0000,   3.00000,    576.3698
    135.0000,      30.0000,   3.00000,    579.3044
    140.0000,      30.0000,   3.00000,    559.1121
    145.0000,      30.0000,   3.00000,    566.6876
    150.0000,      30.0000,   3.00000,    581.3079
    155.0000,      30.0000,   3.00000,    569.4528
    160.0000,      30.0000,   3.00000,    597.4213
    165.0000,      30.0000,   3.00000,    636.0245
    170.0000,      30.0000,   3.00000,    684.9125
    175.0000,      30.0000,   3.00000,    721.8120
    180.0000,      30.0000,   3.00000,    749.2549
    185.0000,      30.0000,   3.00000,    753.8394
    190.0000,      30.0000,   3.00000,    741.2643
    195.0000,      30.0000,   3.00000,    716.0529
    200.0000,      30.0000,   3.00000,    684.6773
    205.0000,      30.0000,   3.00000,    651.5671
    210.0000,      30.0000,   3.00000,    591.2032
    112.5000,      25.0000,   4.00000,    569.2302
    117.5000,      25.0000,   4.00000,    565.7199
    122.5000,      25.0000,   4.00000,    560.0429
    127.5000,      25.0000,   4.00000,    590.7528
    132.5000,      25.0000,   4.00000,    598.6862
    137.5000,      25.0000,   4.00000,    613.4938
    142.5000,      25.0000,   4.00000,    593.8340
    147.5000,      25.0000,   4.00000,    578.9598
    152.5000,      25.0000,   4.00000,    555.4717
    157.5000,      25.0000,   4.00000,    575.7986
    162.5000,      25.0000,   4.00000,    608.7385
    167.5000,      25.0000,   4.00000,    691.5961
    172.5000,      25.0000,   4.00000,    741.1019
    177.5000,      25.0000,   4.00000,    758.1608
    182.5000,      25.0000,   4.00000,    775.5298
    187.5000,      25.0000,   4.00000,    753.1370
    192.5000,      25.0000,   4.00000,    720.9305
    197.5000,      25.0000,   4.00000,    710.5741
    202.5000,      25.0000,   4.00000,    678.8077
   9.17
ITERATION 2
MODEL RESISTIVITY
LAYER 1
61,     2.5000
     10.0000,     1773.6
     15.0000,     1760.9
     20.0000,     1733.1
     25.0000,     1893.7
     30.0000,     2181.9
     35.0000,     2486.2
     40.0000,     3440.7
     45.0000,     3433.1
     50.0000,     2869.9
     55.0000,     2475.6
     60.0000,     2250.2
     65.0000,     1787.1
     70.0000,     1755.0
     75.0000,     1824.4
     80.0000,     2070.7
     85.0000,     1976.1
     90.0000,     1971.4
     95.0000,     2110.2
    100.0000,     1891.4
    105.0000,     1470.3
    110.0000,     1550.7
    115.0000,     1354.9
    120.0000,     1164.7
    125.0000,     1082.8
    130.0000,     949.46
    135.0000,     1011.4
    140.0000,     1385.8
    145.0000,     861.98
    150.0000,     809.37
    155.0000,     550.80
    160.0000,     712.75
    165.0000,     1064.5
    170.0000,     1351.1
    175.0000,     1873.0
    180.0000,     2193.1
    185.0000,     1936.0
    190.0000,     2087.2
    195.0000,     2612.5
    200.0000,     2307.4
    205.0000,     2606.5
    210.0000,     2797.5
    215.0000,     2254.8
    220.0000,     2242.9
    225.0000,     1844.4
    230.0000,     2626.4
    235.0000,     2725.0
    240.0000,     2571.6
    245.0000,     1442.4
    250.0000,     696.11
    255.0000,     924.50
    260.0000,     908.39
    265.0000,     823.19
    270.0000,     556.04
    275.0000,     577.06
    280.0000,     601.91
    285.0000,     794.44
    290.0000,     1030.1
    295.0000,     1178.7
    300.0000,     1060.5
    305.0000,     1851.2
             2600.1
LAYER 2
61,     5.2500
     10.0000,     1477.4
     15.0000,     1536.6
     20.0000,     1502.7
     25.0000,     1614.3
     30.0000,     1810.0
     35.0000,     2062.7
     40.0000,     2872.0
     45.0000,     3037.3
     50.0000,     2748.8
     55.0000,     2426.8
     60.0000,     2195.0
     65.0000,     1792.0
     70.0000,     1701.2
     75.0000,     1700.9
     80.0000,     1792.5
     85.0000,     1722.7
     90.0000,     1686.8
     95.0000,     1755.3
    100.0000,     1673.2
    105.0000,     1438.3
    110.0000,     1439.8
    115.0000,     1243.1
    120.0000,     1046.4
    125.0000,     989.75
    130.0000,     868.10
    135.0000,     918.04
    140.0000,     1157.4
    145.0000,     852.19
    150.0000,     744.88
    155.0000,     553.24
    160.0000,     671.84
    165.0000,     973.65
    170.0000,     1229.4
    175.0000,     1614.3
    180.0000,     1926.1
    185.0000,     1813.5
    190.0000,     1870.2
    195.0000,     2073.8
    200.0000,     1904.1
    205.0000,     2198.6
    210.0000,     2385.1
    215.0000,     1873.8
    220.0000,     1865.4
    225.0000,     1779.5
    230.0000,     2286.8
    235.0000,     2395.9
    240.0000,     2511.2
    245.0000,     1635.1
    250.0000,     918.70
    255.0000,     949.07
    260.0000,     874.94
    265.0000,     732.37
    270.0000,     493.49
    275.0000,     508.97
    280.0000,     535.07
    285.0000,     679.26
    290.0000,     881.80
    295.0000,     1021.3
    300.0000,     1031.6
    305.0000,     1716.7
             2158.8
LAYER 3
59,     8.2750
     15.0000,     1021.4
     20.0000,     1002.7
     25.0000,     1060.6
     30.0000,     1135.1
     35.0000,     1268.5
     40.0000,     1751.1
     45.0000,     2070.2
     50.0000,     2158.1
     55.0000,     2071.8
     60.0000,     1935.5
     65.0000,     1667.7
     70.0000,     1529.5
     75.0000,     1432.1
     80.0000,     1385.8
     85.0000,     1295.8
     90.0000,     1197.8
     95.0000,     1167.8
    100.0000,     1174.1
    105.0000,     1119.8
    110.0000,     1049.0
    115.0000,     887.34
    120.0000,     774.63
    125.0000,     783.07
    130.0000,     727.74
    135.0000,     738.79
    140.0000,     849.35
    145.0000,     725.22
    150.0000,     637.70
    155.0000,     520.35
    160.0000,     583.11
    165.0000,     758.09
    170.0000,     889.99
    175.0000,     1065.5
    180.0000,     1285.2
    185.0000,     1317.2
    190.0000,     1297.3
    195.0000,     1265.1
    200.0000,     1187.8
    205.0000,     1430.0
    210.0000,     1574.4
    215.0000,     1237.9
    220.0000,     1241.5
    225.0000,     1316.0
    230.0000,     1542.7
    235.0000,     1657.4
    240.0000,     2031.5
    245.0000,     1804.4
    250.0000,     1281.1
    255.0000,     956.51
    260.0000,     746.63
    265.0000,     579.34
    270.0000,     412.77
    275.0000,     430.50
    280.0000,     441.72
    285.0000,     494.72
    290.0000,     580.40
    295.0000,     678.52
    300.0000,     812.71
             1287.9
LAYER 4
57,    11.6025
     20.0000,     625.26
     25.0000,     698.40
     30.0000,     714.15
     35.0000,     768.78
     40.0000,     1025.6
     45.0000,     1325.5
     50.0000,     1563.6
     55.0000,     1665.4
     60.0000,     1660.3
     65.0000,     1518.1
     70.0000,     1378.9
     75.0000,     1237.6
     80.0000,     1133.2
     85.0000,     1013.9
     90.0000,     875.96
     95.0000,     801.50
    100.0000,     817.90
    105.0000,     820.25
    110.0000,     739.53
    115.0000,     623.84
    120.0000,     576.65
    125.0000,     626.45
    130.0000,     618.58
    135.0000,     604.94
    140.0000,     649.19
    145.0000,     597.52
    150.0000,     554.59
    155.0000,     482.30
    160.0000,     504.67
    165.0000,     574.00
    170.0000,     600.61
    175.0000,     657.15
    180.0000,     789.10
    185.0000,     857.06
    190.0000,     832.94
    195.0000,     760.53
    200.0000,     718.97
    205.0000,     894.03
    210.0000,     1002.6
    215.0000,     794.83
    220.0000,     773.57
    225.0000,     807.83
    230.0000,     880.42
    235.0000,     966.38
    240.0000,     1341.9
    245.0000,     1583.0
    250.0000,     1390.7
    255.0000,     879.80
    260.0000,     606.22
    265.0000,     465.91
    270.0000,     370.87
    275.0000,     406.06
    280.0000,     400.54
    285.0000,     391.47
    290.0000,     404.07
    295.0000,     463.33
           638.5901
LAYER 5
53,    15.2628
     30.0000,     533.85
     35.0000,     543.65
     40.0000,     604.04
     45.0000,     731.70
     50.0000,     885.30
     55.0000,     1048.2
     60.0000,     1173.4
     65.0000,     1229.5
     70.0000,     1212.5
     75.0000,     1140.6
     80.0000,     1044.5
     85.0000,     907.09
     90.0000,     738.38
     95.0000,     613.41
    100.0000,     562.22
    105.0000,     530.35
    110.0000,     472.59
    115.0000,     432.82
    120.0000,     447.27
    125.0000,     511.84
    130.0000,     548.34
    135.0000,     540.97
    140.0000,     537.46
    145.0000,     530.44
    150.0000,     533.47
    155.0000,     514.83
    160.0000,     497.83
    165.0000,     467.87
    170.0000,     423.27
    175.0000,     414.80
    180.0000,     466.24
    185.0000,     529.43
    190.0000,     550.65
    195.0000,     536.13
    200.0000,     550.94
    205.0000,     654.52
    210.0000,     695.72
    215.0000,     564.16
    220.0000,     451.05
    225.0000,     362.67
    230.0000,     301.88
    235.0000,     283.27
    240.0000,     342.99
    245.0000,     462.29
    250.0000,     549.93
    255.0000,     477.90
    260.0000,     421.63
    265.0000,     419.13
    270.0000,     454.80
    275.0000,     516.18
    280.0000,     492.98
    285.0000,     439.55
           373.8703
LAYER 6
49,    19.2890
     40.0000,     568.92
     45.0000,     633.84
     50.0000,     722.13
     55.0000,     853.26
     60.0000,     980.76
     65.0000,     1085.4
     70.0000,     1130.9
     75.0000,     1117.4
     80.0000,     1053.6
     85.0000,     938.29
     90.0000,     791.36
     95.0000,     667.08
    100.0000,     592.17
    105.0000,     543.96
    110.0000,     500.38
    115.0000,     480.54
    120.0000,     499.56
    125.0000,     547.66
    130.0000,     583.01
    135.0000,     589.40
    140.0000,     591.65
    145.0000,     604.44
    150.0000,     628.49
    155.0000,     637.59
    160.0000,     622.52
    165.0000,     578.67
    170.0000,     525.91
    175.0000,     505.91
    180.0000,     533.60
    185.0000,     579.69
    190.0000,     605.31
    195.0000,     608.65
    200.0000,     625.16
    205.0000,     666.70
    210.0000,     643.40
    215.0000,     513.83
    220.0000,     373.90
    225.0000,     264.05
    230.0000,     194.19
    235.0000,     163.71
    240.0000,     172.63
    245.0000,     218.52
    250.0000,     284.41
    255.0000,     331.31
    260.0000,     386.36
    265.0000,     460.15
    270.0000,     559.52
    275.0000,     610.97
           561.9120
LAYER 7
45,    23.7179
     50.0000,     659.78
     55.0000,     771.83
     60.0000,     867.71
     65.0000,     959.57
     70.0000,     1016.4
     75.0000,     1029.3
     80.0000,     994.29
     85.0000,     918.11
     90.0000,     818.47
     95.0000,     725.39
    100.0000,     657.82
    105.0000,     611.83
    110.0000,     579.21
    115.0000,     566.00
    120.0000,     577.14
    125.0000,     605.79
    130.0000,     633.53
    135.0000,     652.74
    140.0000,     673.82
    145.0000,     706.82
    150.0000,     749.53
    155.0000,     782.63
    160.0000,     789.10
    165.0000,     763.93
    170.0000,     724.71
    175.0000,     702.35
    180.0000,     708.05
    185.0000,     724.37
    190.0000,     727.69
    195.0000,     714.76
    200.0000,     698.55
    205.0000,     674.27
    210.0000,     602.86
    215.0000,     478.75
    220.0000,     349.89
    225.0000,     248.90
    230.0000,     184.74
    235.0000,     154.02
    240.0000,     152.76
    245.0000,     179.16
    250.0000,     229.77
    255.0000,     292.96
    260.0000,     381.37
    265.0000,     467.67
           599.8561
LAYER 8
41,    28.5897
     60.0000,     776.38
     65.0000,     849.04
     70.0000,     890.48
     75.0000,     902.80
     80.0000,     884.11
     85.0000,     840.66
     90.0000,     784.79
     95.0000,     727.83
    100.0000,     681.18
    105.0000,     647.73
    110.0000,     625.42
    115.0000,     615.66
    120.0000,     620.27
    125.0000,     637.42
    130.0000,     661.64
    135.0000,     690.85
    140.0000,     728.50
    145.0000,     777.72
    150.0000,     834.70
    155.0000,     885.86
    160.0000,     916.10
    165.0000,     918.44
    170.0000,     900.43
    175.0000,     878.72
    180.0000,     860.83
    185.0000,     840.41
    190.0000,     808.13
    195.0000,     763.01
    200.0000,     709.25
    205.0000,     643.80
    210.0000,     556.04
    215.0000,     450.19
    220.0000,     347.05
    225.0000,     264.62
    230.0000,     210.70
    235.0000,     183.74
    240.0000,     181.29
    245.0000,     200.64
    250.0000,     234.14
    255.0000,     287.59
           394.3666
LAYER 9
35,    33.9487
     75.0000,     797.42
     80.0000,     773.20
     85.0000,     751.61
     90.0000,     726.05
     95.0000,     692.32
    100.0000,     661.45
    105.0000,     639.54
    110.0000,     625.37
    115.0000,     618.86
    120.0000,     621.87
    125.0000,     635.50
    130.0000,     659.58
    135.0000,     694.20
    140.0000,     740.04
    145.0000,     796.40
    150.0000,     858.68
    155.0000,     917.07
    160.0000,     959.97
    165.0000,     979.62
    170.0000,     975.64
    175.0000,     953.88
    180.0000,     918.95
    185.0000,     871.90
    190.0000,     813.23
    195.0000,     745.80
    200.0000,     673.25
    205.0000,     596.65
    210.0000,     514.71
    215.0000,     432.12
    220.0000,     354.84
    225.0000,     290.57
    230.0000,     249.72
    235.0000,     232.03
    240.0000,     232.62
           254.0103
LAYER 10
29,    39.8436
     90.0000,     687.85
     95.0000,     648.04
    100.0000,     626.33
    105.0000,     610.84
    110.0000,     601.59
    115.0000,     597.44
    120.0000,     601.12
    125.0000,     614.50
    130.0000,     638.70
    135.0000,     674.32
    140.0000,     720.91
    145.0000,     776.35
    150.0000,     835.97
    155.0000,     892.18
    160.0000,     936.02
    165.0000,     960.02
    170.0000,     960.42
    175.0000,     937.99
    180.0000,     895.76
    185.0000,     837.93
    190.0000,     769.59
    195.0000,     696.33
    200.0000,     622.41
    205.0000,     551.48
    210.0000,     481.65
    215.0000,     422.51
    220.0000,     367.38
    225.0000,     322.66
           277.2284
LAYER 11
25,    46.3279
    100.0000,     595.53
    105.0000,     580.58
    110.0000,     573.81
    115.0000,     572.14
    120.0000,     576.61
    125.0000,     590.29
    130.0000,     613.71
    135.0000,     648.02
    140.0000,     692.05
    145.0000,     743.27
    150.0000,     797.28
    155.0000,     847.83
    160.0000,     887.57
    165.0000,     909.74
    170.0000,     909.84
    175.0000,     886.97
    180.0000,     843.43
    185.0000,     784.06
    190.0000,     715.36
    195.0000,     644.93
    200.0000,     574.89
    205.0000,     516.96
    210.0000,     464.97
    215.0000,     422.64
           376.6287
LAYER 12
21, 
    110.0000,     552.00
    115.0000,     553.25
    120.0000,     559.19
    125.0000,     572.25
    130.0000,     593.36
    135.0000,     627.38
    140.0000,     669.78
    145.0000,     718.42
    150.0000,     769.22
    155.0000,     816.54
    160.0000,     853.68
    165.0000,     874.24
    170.0000,     873.63
    175.0000,     850.48
    180.0000,     806.69
    185.0000,     746.67
    190.0000,     675.95
    195.0000,     612.12
    200.0000,     550.18
    205.0000,     495.00
           447.6138
CALCULATED APPARENT RESISTIVITY
      7.5000,       5.0000,   1.00000,   1448.2250
     12.5000,       5.0000,   1.00000,   1453.5670
     17.5000,       5.0000,   1.00000,   1488.8969
     22.5000,       5.0000,   1.00000,   1629.2330
     27.5000,       5.0000,   1.00000,   1857.7007
     32.5000,       5.0000,   1.00000,   2003.0281
     37.5000,       5.0000,   1.00000,   2450.8096
     42.5000,       5.0000,   1.00000,   2493.0664
     47.5000,       5.0000,   1.00000,   2461.4072
     52.5000,       5.0000,   1.00000,   2250.2156
     57.5000,       5.0000,   1.00000,   2142.9033
     62.5000,       5.0000,   1.00000,   1818.1890
     67.5000,       5.0000,   1.00000,   1783.8735
     72.5000,       5.0000,   1.00000,   1693.2174
     77.5000,       5.0000,   1.00000,   1771.9741
     82.5000,       5.0000,   1.00000,   1692.4806
     87.5000,       5.0000,   1.00000,   1688.6047
     92.5000,       5.0000,   1.00000,   1648.9066
     97.5000,       5.0000,   1.00000,   1585.5042
    102.5000,       5.0000,   1.00000,   1359.8469
    107.5000,       5.0000,   1.00000,   1350.3234
    112.5000,       5.0000,   1.00000,   1170.5385
    117.5000,       5.0000,   1.00000,   1050.3867
    122.5000,       5.0000,   1.00000,   1015.8132
    127.5000,       5.0000,   1.00000,    954.2421
    132.5000,       5.0000,   1.00000,    880.1035
    137.5000,       5.0000,   1.00000,   1032.8533
    142.5000,       5.0000,   1.00000,    735.7210
    147.5000,       5.0000,   1.00000,    849.1306
    152.5000,       5.0000,   1.00000,    632.2238
    157.5000,       5.0000,   1.00000,    786.3217
    162.5000,       5.0000,   1.00000,    991.8561
    167.5000,       5.0000,   1.00000,   1180.0360
    172.5000,       5.0000,   1.00000,   1445.5447
    177.5000,       5.0000,   1.00000,   1715.4834
    182.5000,       5.0000,   1.00000,   1755.0990
    187.5000,       5.0000,   1.00000,   1841.7733
    192.5000,       5.0000,   1.00000,   2135.4209
    197.5000,       5.0000,   1.00000,   1975.4912
    202.5000,       5.0000,   1.00000,   2146.5171
    207.5000,       5.0000,   1.00000,   2180.3066
    212.5000,       5.0000,   1.00000,   1885.8528
    217.5000,       5.0000,   1.00000,   2079.5723
    222.5000,       5.0000,   1.00000,   1746.5883
    227.5000,       5.0000,   1.00000,   2149.1692
    232.5000,       5.0000,   1.00000,   1840.1108
    237.5000,       5.0000,   1.00000,   1820.9457
    242.5000,       5.0000,   1.00000,   1462.8444
    247.5000,       5.0000,   1.00000,    930.9825
    252.5000,       5.0000,   1.00000,   1007.3033
    257.5000,       5.0000,   1.00000,    764.5768
    262.5000,       5.0000,   1.00000,    728.7371
    267.5000,       5.0000,   1.00000,    564.6374
    272.5000,       5.0000,   1.00000,    594.2411
    277.5000,       5.0000,   1.00000,    587.5586
    282.5000,       5.0000,   1.00000,    704.5635
    287.5000,       5.0000,   1.00000,    792.2175
    292.5000,       5.0000,   1.00000,   1029.2777
    297.5000,       5.0000,   1.00000,   1061.8367
    302.5000,       5.0000,   1.00000,   1490.9227
    307.5000,       5.0000,   1.00000,   1686.8743
     12.5000,       5.0000,   2.00000,   1170.2094
     17.5000,       5.0000,   2.00000,   1188.6591
     22.5000,       5.0000,   2.00000,   1352.4818
     27.5000,       5.0000,   2.00000,   1418.9553
     32.5000,       5.0000,   2.00000,   1452.0731
     37.5000,       5.0000,   2.00000,   1873.1160
     42.5000,       5.0000,   2.00000,   1978.6345
     47.5000,       5.0000,   2.00000,   1809.2532
     52.5000,       5.0000,   2.00000,   1858.5294
     57.5000,       5.0000,   2.00000,   1937.1877
     62.5000,       5.0000,   2.00000,   1687.1411
     67.5000,       5.0000,   2.00000,   1603.6632
     72.5000,       5.0000,   2.00000,   1587.2876
     77.5000,       5.0000,   2.00000,   1599.8148
     82.5000,       5.0000,   2.00000,   1417.2094
     87.5000,       5.0000,   2.00000,   1334.4874
     92.5000,       5.0000,   2.00000,   1409.5525
     97.5000,       5.0000,   2.00000,   1293.0040
    102.5000,       5.0000,   2.00000,   1085.8729
    107.5000,       5.0000,   2.00000,   1145.5022
    112.5000,       5.0000,   2.00000,   1033.0844
    117.5000,       5.0000,   2.00000,    921.8749
    122.5000,       5.0000,   2.00000,    950.7881
    127.5000,       5.0000,   2.00000,    785.3065
    132.5000,       5.0000,   2.00000,    775.8773
    137.5000,       5.0000,   2.00000,    920.1763
    142.5000,       5.0000,   2.00000,    719.1606
    147.5000,       5.0000,   2.00000,    795.4368
    152.5000,       5.0000,   2.00000,    634.5646
    157.5000,       5.0000,   2.00000,    750.9615
    162.5000,       5.0000,   2.00000,    944.8753
    167.5000,       5.0000,   2.00000,    950.9539
    172.5000,       5.0000,   2.00000,   1172.2590
    177.5000,       5.0000,   2.00000,   1436.6083
    182.5000,       5.0000,   2.00000,   1297.4586
    187.5000,       5.0000,   2.00000,   1442.7101
    192.5000,       5.0000,   2.00000,   1743.5985
    197.5000,       5.0000,   2.00000,   1463.9360
    202.5000,       5.0000,   2.00000,   1618.3657
    207.5000,       5.0000,   2.00000,   1734.0315
    212.5000,       5.0000,   2.00000,   1532.1515
    217.5000,       5.0000,   2.00000,   1593.3660
    222.5000,       5.0000,   2.00000,   1384.7252
    227.5000,       5.0000,   2.00000,   1525.2754
    232.5000,       5.0000,   2.00000,   1431.6289
    237.5000,       5.0000,   2.00000,   1524.9779
    242.5000,       5.0000,   2.00000,   1197.8309
    247.5000,       5.0000,   2.00000,    766.6610
    252.5000,       5.0000,   2.00000,    991.9753
    257.5000,       5.0000,   2.00000,    883.8542
    262.5000,       5.0000,   2.00000,    691.1013
    267.5000,       5.0000,   2.00000,    538.0775
    272.5000,       5.0000,   2.00000,    566.7495
    277.5000,       5.0000,   2.00000,    563.3838
    282.5000,       5.0000,   2.00000,    609.1127
    287.5000,       5.0000,   2.00000,    755.9955
    292.5000,       5.0000,   2.00000,    866.0624
    297.5000,       5.0000,   2.00000,    781.1034
    302.5000,       5.0000,   2.00000,   1085.5922
     17.5000,       5.0000,   3.00000,   1009.4661
     22.5000,       5.0000,   3.00000,   1058.5320
     27.5000,       5.0000,   3.00000,   1087.4530
     32.5000,       5.0000,   3.00000,   1144.0432
     37.5000,       5.0000,   3.00000,   1510.8879
     42.5000,       5.0000,   3.00000,   1574.9044
     47.5000,       5.0000,   3.00000,   1499.3822
     52.5000,       5.0000,   3.00000,   1452.0901
     57.5000,       5.0000,   3.00000,   1578.1147
     62.5000,       5.0000,   3.00000,   1424.5684
     67.5000,       5.0000,   3.00000,   1422.7467
     72.5000,       5.0000,   3.00000,   1417.9799
     77.5000,       5.0000,   3.00000,   1446.7629
     82.5000,       5.0000,   3.00000,   1232.9742
     87.5000,       5.0000,   3.00000,   1166.5747
     92.5000,       5.0000,   3.00000,   1158.9446
     97.5000,       5.0000,   3.00000,   1093.8596
    102.5000,       5.0000,   3.00000,    926.9425
    107.5000,       5.0000,   3.00000,    965.7713
    112.5000,       5.0000,   3.00000,    913.2277
    117.5000,       5.0000,   3.00000,    861.8134
    122.5000,       5.0000,   3.00000,    782.1309
    127.5000,       5.0000,   3.00000,    705.5662
    132.5000,       5.0000,   3.00000,    684.7155
    137.5000,       5.0000,   3.00000,    915.8739
    142.5000,       5.0000,   3.00000,    726.9438
    147.5000,       5.0000,   3.00000,    768.5529
    152.5000,       5.0000,   3.00000,    567.8801
    157.5000,       5.0000,   3.00000,    699.3604
    162.5000,       5.0000,   3.00000,    808.2351
    167.5000,       5.0000,   3.00000,    879.9501
    172.5000,       5.0000,   3.00000,   1028.4183
    177.5000,       5.0000,   3.00000,   1123.3168
    182.5000,       5.0000,   3.00000,   1058.6483
    187.5000,       5.0000,   3.00000,   1095.3265
    192.5000,       5.0000,   3.00000,   1244.6583
    197.5000,       5.0000,   3.00000,   1148.8416
    202.5000,       5.0000,   3.00000,   1244.4193
    207.5000,       5.0000,   3.00000,   1386.0461
    212.5000,       5.0000,   3.00000,   1189.0038
    217.5000,       5.0000,   3.00000,   1162.4850
    222.5000,       5.0000,   3.00000,    938.0681
    227.5000,       5.0000,   3.00000,   1158.8761
    232.5000,       5.0000,   3.00000,   1230.5540
    237.5000,       5.0000,   3.00000,   1272.7063
    242.5000,       5.0000,   3.00000,    866.1222
    247.5000,       5.0000,   3.00000,    561.0608
    252.5000,       5.0000,   3.00000,    820.1995
    257.5000,       5.0000,   3.00000,    874.5624
    262.5000,       5.0000,   3.00000,    766.8776
    267.5000,       5.0000,   3.00000,    508.3246
    272.5000,       5.0000,   3.00000,    530.3901
    277.5000,       5.0000,   3.00000,    516.1221
    282.5000,       5.0000,   3.00000,    620.5625
    287.5000,       5.0000,   3.00000,    680.0344
    292.5000,       5.0000,   3.00000,    704.0716
    297.5000,       5.0000,   3.00000,    594.0691
     22.5000,      15.0000,   1.00000,    939.1862
     27.5000,      15.0000,   1.00000,    985.2269
     32.5000,      15.0000,   1.00000,   1163.9885
     37.5000,      15.0000,   1.00000,   1283.4552
     42.5000,      15.0000,   1.00000,   1378.6305
     47.5000,      15.0000,   1.00000,   1358.7235
     52.5000,      15.0000,   1.00000,   1310.3893
     57.5000,      15.0000,   1.00000,   1215.0394
     62.5000,      15.0000,   1.00000,   1268.7242
     67.5000,      15.0000,   1.00000,   1285.6018
     72.5000,      15.0000,   1.00000,   1311.9280
     77.5000,      15.0000,   1.00000,   1263.9954
     82.5000,      15.0000,   1.00000,   1235.6046
     87.5000,      15.0000,   1.00000,   1117.5424
     92.5000,      15.0000,   1.00000,   1046.7999
     97.5000,      15.0000,   1.00000,    982.9900
    102.5000,      15.0000,   1.00000,    944.7446
    107.5000,      15.0000,   1.00000,    885.9037
    112.5000,      15.0000,   1.00000,    881.2924
    117.5000,      15.0000,   1.00000,    798.6603
    122.5000,      15.0000,   1.00000,    739.8674
    127.5000,      15.0000,   1.00000,    680.8119
    132.5000,      15.0000,   1.00000,    762.7365
    137.5000,      15.0000,   1.00000,    785.7098
    142.5000,      15.0000,   1.00000,    821.1026
    147.5000,      15.0000,   1.00000,    690.6393
    152.5000,      15.0000,   1.00000,    663.0264
    157.5000,      15.0000,   1.00000,    643.6776
    162.5000,      15.0000,   1.00000,    766.4857
    167.5000,      15.0000,   1.00000,    892.7604
    172.5000,      15.0000,   1.00000,    975.9236
    177.5000,      15.0000,   1.00000,    980.8832
    182.5000,      15.0000,   1.00000,    973.6633
    187.5000,      15.0000,   1.00000,    954.2914
    192.5000,      15.0000,   1.00000,    949.7897
    197.5000,      15.0000,   1.00000,   1026.6595
    202.5000,      15.0000,   1.00000,   1127.0352
    207.5000,      15.0000,   1.00000,   1092.8170
    212.5000,      15.0000,   1.00000,   1055.3806
    217.5000,      15.0000,   1.00000,    899.8835
    222.5000,      15.0000,   1.00000,    883.0983
    227.5000,      15.0000,   1.00000,    993.7249
    232.5000,      15.0000,   1.00000,   1119.6907
    237.5000,      15.0000,   1.00000,    956.4506
    242.5000,      15.0000,   1.00000,    761.0355
    247.5000,      15.0000,   1.00000,    620.1254
    252.5000,      15.0000,   1.00000,    615.8611
    257.5000,      15.0000,   1.00000,    755.4963
    262.5000,      15.0000,   1.00000,    749.6306
    267.5000,      15.0000,   1.00000,    640.0333
    272.5000,      15.0000,   1.00000,    503.6841
    277.5000,      15.0000,   1.00000,    559.7496
    282.5000,      15.0000,   1.00000,    608.3813
    287.5000,      15.0000,   1.00000,    640.9217
    292.5000,      15.0000,   1.00000,    595.8910
     22.5000,       5.0000,   4.00000,    869.6377
     27.5000,       5.0000,   4.00000,    901.0180
     32.5000,       5.0000,   4.00000,    964.6368
     37.5000,       5.0000,   4.00000,   1272.1871
     42.5000,       5.0000,   4.00000,   1371.3623
     47.5000,       5.0000,   4.00000,   1301.9338
     52.5000,       5.0000,   4.00000,   1239.8430
     57.5000,       5.0000,   4.00000,   1227.6453
     62.5000,       5.0000,   4.00000,   1149.8822
     67.5000,       5.0000,   4.00000,   1220.8291
     72.5000,       5.0000,   4.00000,   1240.0857
     77.5000,       5.0000,   4.00000,   1274.5955
     82.5000,       5.0000,   4.00000,   1152.8866
     87.5000,       5.0000,   4.00000,   1043.3599
     92.5000,       5.0000,   4.00000,   1026.4194
     97.5000,       5.0000,   4.00000,    966.5270
    102.5000,       5.0000,   4.00000,    837.8387
    107.5000,       5.0000,   4.00000,    892.4801
    112.5000,       5.0000,   4.00000,    833.1679
    117.5000,       5.0000,   4.00000,    734.5432
    122.5000,       5.0000,   4.00000,    731.8527
    127.5000,       5.0000,   4.00000,    629.9655
    132.5000,       5.0000,   4.00000,    684.1046
    137.5000,       5.0000,   4.00000,    930.2906
    142.5000,       5.0000,   4.00000,    711.1616
    147.5000,       5.0000,   4.00000,    757.9930
    152.5000,       5.0000,   4.00000,    525.1854
    157.5000,       5.0000,   4.00000,    591.1502
    162.5000,       5.0000,   4.00000,    758.6021
    167.5000,       5.0000,   4.00000,    809.7343
    172.5000,       5.0000,   4.00000,    933.2259
    177.5000,       5.0000,   4.00000,   1013.0989
    182.5000,       5.0000,   4.00000,    878.5664
    187.5000,       5.0000,   4.00000,    848.8044
    192.5000,       5.0000,   4.00000,    963.9681
    197.5000,       5.0000,   4.00000,    865.3842
    202.5000,       5.0000,   4.00000,   1057.9442
    207.5000,       5.0000,   4.00000,   1101.5918
    212.5000,       5.0000,   4.00000,    890.2410
    217.5000,       5.0000,   4.00000,    855.6519
    222.5000,       5.0000,   4.00000,    684.5400
    227.5000,       5.0000,   4.00000,    964.3854
    232.5000,       5.0000,   4.00000,   1013.1313
    237.5000,       5.0000,   4.00000,   1007.0024
    242.5000,       5.0000,   4.00000,    703.0760
    247.5000,       5.0000,   4.00000,    435.6660
    252.5000,       5.0000,   4.00000,    656.6587
    257.5000,       5.0000,   4.00000,    730.8762
    262.5000,       5.0000,   4.00000,    739.2110
    267.5000,       5.0000,   4.00000,    526.3137
    272.5000,       5.0000,   4.00000,    494.6469
    277.5000,       5.0000,   4.00000,    508.6377
    282.5000,       5.0000,   4.00000,    576.0315
    287.5000,       5.0000,   4.00000,    609.7465
    292.5000,       5.0000,   4.00000,    606.7564
     30.0000,      20.0000,   1.00000,    932.7579
     35.0000,      20.0000,   1.00000,   1058.5088
     40.0000,      20.0000,   1.00000,   1134.5591
     45.0000,      20.0000,   1.00000,   1174.3452
     50.0000,      20.0000,   1.00000,   1114.9058
     55.0000,      20.0000,   1.00000,   1021.0912
     60.0000,      20.0000,   1.00000,    973.5712
     65.0000,      20.0000,   1.00000,    952.2190
     70.0000,      20.0000,   1.00000,    995.7883
     75.0000,      20.0000,   1.00000,   1063.2623
     80.0000,      20.0000,   1.00000,   1066.8777
     85.0000,      20.0000,   1.00000,   1053.8175
     90.0000,      20.0000,   1.00000,   1004.3870
     95.0000,      20.0000,   1.00000,    923.1424
    100.0000,      20.0000,   1.00000,    900.8775
    105.0000,      20.0000,   1.00000,    861.8336
    110.0000,      20.0000,   1.00000,    780.0461
    115.0000,      20.0000,   1.00000,    757.1340
    120.0000,      20.0000,   1.00000,    685.9843
    125.0000,      20.0000,   1.00000,    690.4125
    130.0000,      20.0000,   1.00000,    766.8131
    135.0000,      20.0000,   1.00000,    745.2554
    140.0000,      20.0000,   1.00000,    775.1233
    145.0000,      20.0000,   1.00000,    725.6045
    150.0000,      20.0000,   1.00000,    622.2183
    155.0000,      20.0000,   1.00000,    635.0309
    160.0000,      20.0000,   1.00000,    634.6052
    165.0000,      20.0000,   1.00000,    718.5029
    170.0000,      20.0000,   1.00000,    864.2719
    175.0000,      20.0000,   1.00000,    867.9335
    180.0000,      20.0000,   1.00000,    842.9642
    185.0000,      20.0000,   1.00000,    810.8682
    190.0000,      20.0000,   1.00000,    736.8242
    195.0000,      20.0000,   1.00000,    789.8619
    200.0000,      20.0000,   1.00000,    816.8947
    205.0000,      20.0000,   1.00000,    780.7452
    210.0000,      20.0000,   1.00000,    776.4630
    215.0000,      20.0000,   1.00000,    712.3382
    220.0000,      20.0000,   1.00000,    731.3342
    225.0000,      20.0000,   1.00000,    777.7536
    230.0000,      20.0000,   1.00000,    772.7463
    235.0000,      20.0000,   1.00000,    759.7146
    240.0000,      20.0000,   1.00000,    686.7004
    245.0000,      20.0000,   1.00000,    628.2474
    250.0000,      20.0000,   1.00000,    556.3937
    255.0000,      20.0000,   1.00000,    513.2053
    260.0000,      20.0000,   1.00000,    566.7605
    265.0000,      20.0000,   1.00000,    581.0360
    270.0000,      20.0000,   1.00000,    590.8604
    275.0000,      20.0000,   1.00000,    538.3099
    280.0000,      20.0000,   1.00000,    513.7912
    285.0000,      20.0000,   1.00000,    531.0564
     27.5000,       5.0000,   5.00000,    800.9361
     32.5000,       5.0000,   5.00000,    838.1994
     37.5000,       5.0000,   5.00000,   1150.2207
     42.5000,       5.0000,   5.00000,   1247.8320
     47.5000,       5.0000,   5.00000,   1168.3655
     52.5000,       5.0000,   5.00000,   1075.8610
     57.5000,       5.0000,   5.00000,   1065.0129
     62.5000,       5.0000,   5.00000,    935.5007
     67.5000,       5.0000,   5.00000,    996.8275
     72.5000,       5.0000,   5.00000,   1062.8158
     77.5000,       5.0000,   5.00000,   1153.8995
     82.5000,       5.0000,   5.00000,   1035.2528
     87.5000,       5.0000,   5.00000,    976.7892
     92.5000,       5.0000,   5.00000,    966.9873
     97.5000,       5.0000,   5.00000,    904.8758
    102.5000,       5.0000,   5.00000,    787.7100
    107.5000,       5.0000,   5.00000,    859.7219
    112.5000,       5.0000,   5.00000,    748.1829
    117.5000,       5.0000,   5.00000,    681.2559
    122.5000,       5.0000,   5.00000,    676.8012
    127.5000,       5.0000,   5.00000,    643.0948
    132.5000,       5.0000,   5.00000,    685.0345
    137.5000,       5.0000,   5.00000,    927.4973
    142.5000,       5.0000,   5.00000,    705.3865
    147.5000,       5.0000,   5.00000,    724.9046
    152.5000,       5.0000,   5.00000,    488.6360
    157.5000,       5.0000,   5.00000,    557.2541
    162.5000,       5.0000,   5.00000,    688.5471
    167.5000,       5.0000,   5.00000,    750.4742
    172.5000,       5.0000,   5.00000,    878.8953
    177.5000,       5.0000,   5.00000,    961.7348
    182.5000,       5.0000,   5.00000,    760.9681
    187.5000,       5.0000,   5.00000,    726.6816
    192.5000,       5.0000,   5.00000,    804.5059
    197.5000,       5.0000,   5.00000,    728.6305
    202.5000,       5.0000,   5.00000,    836.4244
    207.5000,       5.0000,   5.00000,    908.3765
    212.5000,       5.0000,   5.00000,    694.1746
    217.5000,       5.0000,   5.00000,    666.1717
    222.5000,       5.0000,   5.00000,    606.0129
    227.5000,       5.0000,   5.00000,    774.5325
    232.5000,       5.0000,   5.00000,    800.5474
    237.5000,       5.0000,   5.00000,    844.4644
    242.5000,       5.0000,   5.00000,    622.4434
    247.5000,       5.0000,   5.00000,    395.4952
    252.5000,       5.0000,   5.00000,    550.5791
    257.5000,       5.0000,   5.00000,    606.1969
    262.5000,       5.0000,   5.00000,    617.0737
    267.5000,       5.0000,   5.00000,    492.2528
    272.5000,       5.0000,   5.00000,    522.2776
    277.5000,       5.0000,   5.00000,    474.9990
    282.5000,       5.0000,   5.00000,    515.8143
    287.5000,       5.0000,   5.00000,    550.8878
     32.5000,       5.0000,   6.00000,    778.3030
     37.5000,       5.0000,   6.00000,   1063.1256
     42.5000,       5.0000,   6.00000,   1150.8716
     47.5000,       5.0000,   6.00000,   1057.1954
     52.5000,       5.0000,   6.00000,    980.1868
     57.5000,       5.0000,   6.00000,    967.8647
     62.5000,       5.0000,   6.00000,    827.0636
     67.5000,       5.0000,   6.00000,    828.2305
     72.5000,       5.0000,   6.00000,    909.8679
     77.5000,       5.0000,   6.00000,   1014.7852
     82.5000,       5.0000,   6.00000,    943.4510
     87.5000,       5.0000,   6.00000,    910.3530
     92.5000,       5.0000,   6.00000,    934.4437
     97.5000,       5.0000,   6.00000,    885.2674
    102.5000,       5.0000,   6.00000,    768.4573
    107.5000,       5.0000,   6.00000,    787.7143
    112.5000,       5.0000,   6.00000,    723.9615
    117.5000,       5.0000,   6.00000,    651.8207
    122.5000,       5.0000,   6.00000,    682.0795
    127.5000,       5.0000,   6.00000,    649.3345
    132.5000,       5.0000,   6.00000,    691.9332
    137.5000,       5.0000,   6.00000,    919.3139
    142.5000,       5.0000,   6.00000,    687.0691
    147.5000,       5.0000,   6.00000,    691.7460
    152.5000,       5.0000,   6.00000,    471.0016
    157.5000,       5.0000,   6.00000,    544.5086
    162.5000,       5.0000,   6.00000,    646.9081
    167.5000,       5.0000,   6.00000,    694.2294
    172.5000,       5.0000,   6.00000,    836.5438
    177.5000,       5.0000,   6.00000,    873.3953
    182.5000,       5.0000,   6.00000,    735.4212
    187.5000,       5.0000,   6.00000,    669.9291
    192.5000,       5.0000,   6.00000,    741.5820
    197.5000,       5.0000,   6.00000,    629.1312
    202.5000,       5.0000,   6.00000,    698.0932
    207.5000,       5.0000,   6.00000,    728.1218
    212.5000,       5.0000,   6.00000,    598.7151
    217.5000,       5.0000,   6.00000,    611.4116
    222.5000,       5.0000,   6.00000,    510.3447
    227.5000,       5.0000,   6.00000,    661.0658
    232.5000,       5.0000,   6.00000,    662.8892
    237.5000,       5.0000,   6.00000,    755.8981
    242.5000,       5.0000,   6.00000,    587.5552
    247.5000,       5.0000,   6.00000,    370.9975
    252.5000,       5.0000,   6.00000,    518.4141
    257.5000,       5.0000,   6.00000,    520.6817
    262.5000,       5.0000,   6.00000,    521.9595
    267.5000,       5.0000,   6.00000,    433.7303
    272.5000,       5.0000,   6.00000,    486.9682
    277.5000,       5.0000,   6.00000,    459.4464
    282.5000,       5.0000,   6.00000,    473.2722
     37.5000,      25.0000,   1.00000,    979.2976
     42.5000,      25.0000,   1.00000,    985.5912
     47.5000,      25.0000,   1.00000,   1005.5745
     52.5000,      25.0000,   1.00000,    947.1483
     57.5000,      25.0000,   1.00000,    872.0476
     62.5000,      25.0000,   1.00000,    826.4226
     67.5000,      25.0000,   1.00000,    827.7263
     72.5000,      25.0000,   1.00000,    801.5324
     77.5000,      25.0000,   1.00000,    854.7061
     82.5000,      25.0000,   1.00000,    921.1094
     87.5000,      25.0000,   1.00000,    942.8530
     92.5000,      25.0000,   1.00000,    906.9283
     97.5000,      25.0000,   1.00000,    900.7649
    102.5000,      25.0000,   1.00000,    828.8853
    107.5000,      25.0000,   1.00000,    771.1119
    112.5000,      25.0000,   1.00000,    718.9565
    117.5000,      25.0000,   1.00000,    724.8201
    122.5000,      25.0000,   1.00000,    709.7105
    127.5000,      25.0000,   1.00000,    747.3094
    132.5000,      25.0000,   1.00000,    744.3100
    137.5000,      25.0000,   1.00000,    733.3616
    142.5000,      25.0000,   1.00000,    670.2047
    147.5000,      25.0000,   1.00000,    660.7200
    152.5000,      25.0000,   1.00000,    620.3627
    157.5000,      25.0000,   1.00000,    615.5251
    162.5000,      25.0000,   1.00000,    644.7918
    167.5000,      25.0000,   1.00000,    720.2981
    172.5000,      25.0000,   1.00000,    728.8611
    177.5000,      25.0000,   1.00000,    761.6628
    182.5000,      25.0000,   1.00000,    765.0838
    187.5000,      25.0000,   1.00000,    750.6647
    192.5000,      25.0000,   1.00000,    685.0830
    197.5000,      25.0000,   1.00000,    665.8071
    202.5000,      25.0000,   1.00000,    618.8818
    207.5000,      25.0000,   1.00000,    584.3681
    212.5000,      25.0000,   1.00000,    619.2737
    217.5000,      25.0000,   1.00000,    658.5790
    222.5000,      25.0000,   1.00000,    632.8178
    227.5000,      25.0000,   1.00000,    639.8837
    232.5000,      25.0000,   1.00000,    635.1562
    237.5000,      25.0000,   1.00000,    605.5358
    242.5000,      25.0000,   1.00000,    599.7717
    247.5000,      25.0000,   1.00000,    581.2767
    252.5000,      25.0000,   1.00000,    504.5782
    257.5000,      25.0000,   1.00000,    447.1275
    262.5000,      25.0000,   1.00000,    473.3386
    267.5000,      25.0000,   1.00000,    477.8481
    272.5000,      25.0000,   1.00000,    475.5120
    277.5000,      25.0000,   1.00000,    480.4619
     37.5000,       5.0000,   7.00000,    996.4167
     42.5000,       5.0000,   7.00000,   1054.3661
     47.5000,       5.0000,   7.00000,    984.4355
     52.5000,       5.0000,   7.00000,    921.6580
     57.5000,       5.0000,   7.00000,    896.9630
     62.5000,       5.0000,   7.00000,    762.8499
     67.5000,       5.0000,   7.00000,    770.6692
     72.5000,       5.0000,   7.00000,    786.3555
     77.5000,       5.0000,   7.00000,    887.2797
     82.5000,       5.0000,   7.00000,    862.1124
     87.5000,       5.0000,   7.00000,    852.2599
     92.5000,       5.0000,   7.00000,    894.7063
     97.5000,       5.0000,   7.00000,    875.8635
    102.5000,       5.0000,   7.00000,    727.4683
    107.5000,       5.0000,   7.00000,    768.9537
    112.5000,       5.0000,   7.00000,    694.3049
    117.5000,       5.0000,   7.00000,    667.9896
    122.5000,       5.0000,   7.00000,    699.0699
    127.5000,       5.0000,   7.00000,    648.3409
    132.5000,       5.0000,   7.00000,    689.4151
    137.5000,       5.0000,   7.00000,    911.6893
    142.5000,       5.0000,   7.00000,    657.5656
    147.5000,       5.0000,   7.00000,    679.7668
    152.5000,       5.0000,   7.00000,    464.1077
    157.5000,       5.0000,   7.00000,    521.0959
    162.5000,       5.0000,   7.00000,    639.4948
    167.5000,       5.0000,   7.00000,    663.5471
    172.5000,       5.0000,   7.00000,    747.0422
    177.5000,       5.0000,   7.00000,    840.7938
    182.5000,       5.0000,   7.00000,    697.7720
    187.5000,       5.0000,   7.00000,    678.2267
    192.5000,       5.0000,   7.00000,    699.9085
    197.5000,       5.0000,   7.00000,    570.7223
    202.5000,       5.0000,   7.00000,    614.9990
    207.5000,       5.0000,   7.00000,    646.2592
    212.5000,       5.0000,   7.00000,    548.4088
    217.5000,       5.0000,   7.00000,    558.1422
    222.5000,       5.0000,   7.00000,    456.0303
    227.5000,       5.0000,   7.00000,    573.3240
    232.5000,       5.0000,   7.00000,    622.3192
    237.5000,       5.0000,   7.00000,    704.4901
    242.5000,       5.0000,   7.00000,    556.1062
    247.5000,       5.0000,   7.00000,    358.9810
    252.5000,       5.0000,   7.00000,    490.3738
    257.5000,       5.0000,   7.00000,    492.9243
    262.5000,       5.0000,   7.00000,    479.1471
    267.5000,       5.0000,   7.00000,    377.0692
    272.5000,       5.0000,   7.00000,    412.0312
    277.5000,       5.0000,   7.00000,    423.6643
     42.5000,       5.0000,   8.00000,    992.7725
     47.5000,       5.0000,   8.00000,    930.6172
     52.5000,       5.0000,   8.00000,    868.9211
     57.5000,       5.0000,   8.00000,    853.5090
     62.5000,       5.0000,   8.00000,    737.5554
     67.5000,       5.0000,   8.00000,    732.1232
     72.5000,       5.0000,   8.00000,    745.6879
     77.5000,       5.0000,   8.00000,    804.9125
     82.5000,       5.0000,   8.00000,    779.1619
     87.5000,       5.0000,   8.00000,    798.9294
     92.5000,       5.0000,   8.00000,    856.2668
     97.5000,       5.0000,   8.00000,    816.0614
    102.5000,       5.0000,   8.00000,    716.8253
    107.5000,       5.0000,   8.00000,    752.4338
    112.5000,       5.0000,   8.00000,    706.7397
    117.5000,       5.0000,   8.00000,    674.7272
    122.5000,       5.0000,   8.00000,    705.8104
    127.5000,       5.0000,   8.00000,    652.7682
    132.5000,       5.0000,   8.00000,    676.5831
    137.5000,       5.0000,   8.00000,    881.7394
    142.5000,       5.0000,   8.00000,    654.5177
    147.5000,       5.0000,   8.00000,    669.4411
    152.5000,       5.0000,   8.00000,    450.5482
    157.5000,       5.0000,   8.00000,    517.0392
    162.5000,       5.0000,   8.00000,    618.4232
    167.5000,       5.0000,   8.00000,    630.7546
    172.5000,       5.0000,   8.00000,    718.9046
    177.5000,       5.0000,   8.00000,    779.0033
    182.5000,       5.0000,   8.00000,    695.4617
    187.5000,       5.0000,   8.00000,    652.0065
    192.5000,       5.0000,   8.00000,    695.7214
    197.5000,       5.0000,   8.00000,    543.0356
    202.5000,       5.0000,   8.00000,    588.1909
    207.5000,       5.0000,   8.00000,    642.3992
    212.5000,       5.0000,   8.00000,    510.2591
    217.5000,       5.0000,   8.00000,    503.9114
    222.5000,       5.0000,   8.00000,    422.3399
    227.5000,       5.0000,   8.00000,    547.9955
    232.5000,       5.0000,   8.00000,    586.6588
    237.5000,       5.0000,   8.00000,    689.8962
    242.5000,       5.0000,   8.00000,    532.7823
    247.5000,       5.0000,   8.00000,    340.6383
    252.5000,       5.0000,   8.00000,    474.9787
    257.5000,       5.0000,   8.00000,    486.9816
    262.5000,       5.0000,   8.00000,    456.9720
    267.5000,       5.0000,   8.00000,    333.8231
    272.5000,       5.0000,   8.00000,    364.0909
     52.5000,      35.0000,   1.00000,    810.8119
     57.5000,      35.0000,   1.00000,    785.7661
     62.5000,      35.0000,   1.00000,    766.1629
     67.5000,      35.0000,   1.00000,    747.2776
     72.5000,      35.0000,   1.00000,    728.6045
     77.5000,      35.0000,   1.00000,    723.1235
     82.5000,      35.0000,   1.00000,    734.9946
     87.5000,      35.0000,   1.00000,    712.6263
     92.5000,      35.0000,   1.00000,    747.2189
     97.5000,      35.0000,   1.00000,    752.6927
    102.5000,      35.0000,   1.00000,    769.0763
    107.5000,      35.0000,   1.00000,    779.3232
    112.5000,      35.0000,   1.00000,    758.8997
    117.5000,      35.0000,   1.00000,    730.6754
    122.5000,      35.0000,   1.00000,    750.3798
    127.5000,      35.0000,   1.00000,    704.6436
    132.5000,      35.0000,   1.00000,    690.1448
    137.5000,      35.0000,   1.00000,    648.1613
    142.5000,      35.0000,   1.00000,    613.0792
    147.5000,      35.0000,   1.00000,    624.7151
    152.5000,      35.0000,   1.00000,    628.3727
    157.5000,      35.0000,   1.00000,    589.2476
    162.5000,      35.0000,   1.00000,    609.7053
    167.5000,      35.0000,   1.00000,    595.5745
    172.5000,      35.0000,   1.00000,    630.1305
    177.5000,      35.0000,   1.00000,    657.9073
    182.5000,      35.0000,   1.00000,    647.0154
    187.5000,      35.0000,   1.00000,    639.8868
    192.5000,      35.0000,   1.00000,    654.0315
    197.5000,      35.0000,   1.00000,    623.2624
    202.5000,      35.0000,   1.00000,    603.7278
    207.5000,      35.0000,   1.00000,    555.3884
    212.5000,      35.0000,   1.00000,    528.7505
    217.5000,      35.0000,   1.00000,    552.4651
    222.5000,      35.0000,   1.00000,    576.3893
    227.5000,      35.0000,   1.00000,    565.6419
    232.5000,      35.0000,   1.00000,    541.4321
    237.5000,      35.0000,   1.00000,    526.3458
    242.5000,      35.0000,   1.00000,    529.2232
    247.5000,      35.0000,   1.00000,    523.6409
    252.5000,      35.0000,   1.00000,    470.8630
    257.5000,      35.0000,   1.00000,    411.9134
    262.5000,      35.0000,   1.00000,    380.3584
     52.5000,       5.0000,  10.00000,    813.0629
     57.5000,       5.0000,  10.00000,    812.8677
     62.5000,       5.0000,  10.00000,    709.1915
     67.5000,       5.0000,  10.00000,    719.0729
     72.5000,       5.0000,  10.00000,    733.2222
     77.5000,       5.0000,  10.00000,    784.8866
     82.5000,       5.0000,  10.00000,    718.9879
     87.5000,       5.0000,  10.00000,    677.3488
     92.5000,       5.0000,  10.00000,    731.9230
     97.5000,       5.0000,  10.00000,    738.2316
    102.5000,       5.0000,  10.00000,    680.2500
    107.5000,       5.0000,  10.00000,    759.8373
    112.5000,       5.0000,  10.00000,    717.2125
    117.5000,       5.0000,  10.00000,    673.8821
    122.5000,       5.0000,  10.00000,    689.7375
    127.5000,       5.0000,  10.00000,    623.2419
    132.5000,       5.0000,  10.00000,    653.6293
    137.5000,       5.0000,  10.00000,    865.5199
    142.5000,       5.0000,  10.00000,    630.7462
    147.5000,       5.0000,  10.00000,    652.5901
    152.5000,       5.0000,  10.00000,    437.6794
    157.5000,       5.0000,  10.00000,    481.7513
    162.5000,       5.0000,  10.00000,    580.1945
    167.5000,       5.0000,  10.00000,    600.9059
    172.5000,       5.0000,  10.00000,    699.1460
    177.5000,       5.0000,  10.00000,    761.8501
    182.5000,       5.0000,  10.00000,    639.8933
    187.5000,       5.0000,  10.00000,    602.1072
    192.5000,       5.0000,  10.00000,    674.3340
    197.5000,       5.0000,  10.00000,    573.9943
    202.5000,       5.0000,  10.00000,    643.1741
    207.5000,       5.0000,  10.00000,    653.5073
    212.5000,       5.0000,  10.00000,    495.3615
    217.5000,       5.0000,  10.00000,    475.8180
    222.5000,       5.0000,  10.00000,    388.2577
    227.5000,       5.0000,  10.00000,    511.6421
    232.5000,       5.0000,  10.00000,    561.2952
    237.5000,       5.0000,  10.00000,    648.5577
    242.5000,       5.0000,  10.00000,    501.3132
    247.5000,       5.0000,  10.00000,    327.5853
    252.5000,       5.0000,  10.00000,    448.3203
    257.5000,       5.0000,  10.00000,    444.0642
    262.5000,       5.0000,  10.00000,    419.5017
     67.5000,      45.0000,   1.00000,    757.0696
     72.5000,      45.0000,   1.00000,    730.0157
     77.5000,      45.0000,   1.00000,    721.2745
     82.5000,      45.0000,   1.00000,    693.8727
     87.5000,      45.0000,   1.00000,    704.1443
     92.5000,      45.0000,   1.00000,    707.3197
     97.5000,      45.0000,   1.00000,    697.9635
    102.5000,      45.0000,   1.00000,    685.3802
    107.5000,      45.0000,   1.00000,    685.0117
    112.5000,      45.0000,   1.00000,    684.4797
    117.5000,      45.0000,   1.00000,    702.6317
    122.5000,      45.0000,   1.00000,    683.4319
    127.5000,      45.0000,   1.00000,    671.3637
    132.5000,      45.0000,   1.00000,    625.2384
    137.5000,      45.0000,   1.00000,    592.5952
    142.5000,      45.0000,   1.00000,    575.7596
    147.5000,      45.0000,   1.00000,    573.3766
    152.5000,      45.0000,   1.00000,    585.0226
    157.5000,      45.0000,   1.00000,    610.6647
    162.5000,      45.0000,   1.00000,    584.6364
    167.5000,      45.0000,   1.00000,    581.8805
    172.5000,      45.0000,   1.00000,    570.1418
    177.5000,      45.0000,   1.00000,    592.0598
    182.5000,      45.0000,   1.00000,    629.1524
    187.5000,      45.0000,   1.00000,    645.9896
    192.5000,      45.0000,   1.00000,    644.5609
    197.5000,      45.0000,   1.00000,    623.4199
    202.5000,      45.0000,   1.00000,    592.1140
    207.5000,      45.0000,   1.00000,    607.0072
    212.5000,      45.0000,   1.00000,    610.1127
    217.5000,      45.0000,   1.00000,    613.0764
    222.5000,      45.0000,   1.00000,    589.6792
    227.5000,      45.0000,   1.00000,    534.3505
    232.5000,      45.0000,   1.00000,    507.0801
    237.5000,      45.0000,   1.00000,    487.8571
    242.5000,      45.0000,   1.00000,    466.4578
    247.5000,      45.0000,   1.00000,    454.1657
     67.5000,      15.0000,   4.00000,    734.9307
     72.5000,      15.0000,   4.00000,    745.5574
     77.5000,      15.0000,   4.00000,    742.3392
     82.5000,      15.0000,   4.00000,    717.7073
     87.5000,      15.0000,   4.00000,    699.4702
     92.5000,      15.0000,   4.00000,    698.5812
     97.5000,      15.0000,   4.00000,    674.8228
    102.5000,      15.0000,   4.00000,    662.7024
    107.5000,      15.0000,   4.00000,    648.8307
    112.5000,      15.0000,   4.00000,    645.8170
    117.5000,      15.0000,   4.00000,    632.1525
    122.5000,      15.0000,   4.00000,    614.0861
    127.5000,      15.0000,   4.00000,    612.2747
    132.5000,      15.0000,   4.00000,    672.7912
    137.5000,      15.0000,   4.00000,    669.6125
    142.5000,      15.0000,   4.00000,    659.5303
    147.5000,      15.0000,   4.00000,    532.4885
    152.5000,      15.0000,   4.00000,    490.3663
    157.5000,      15.0000,   4.00000,    479.0792
    162.5000,      15.0000,   4.00000,    539.7558
    167.5000,      15.0000,   4.00000,    613.2192
    172.5000,      15.0000,   4.00000,    664.2356
    177.5000,      15.0000,   4.00000,    687.0836
    182.5000,      15.0000,   4.00000,    680.4825
    187.5000,      15.0000,   4.00000,    655.6996
    192.5000,      15.0000,   4.00000,    635.3853
    197.5000,      15.0000,   4.00000,    641.7111
    202.5000,      15.0000,   4.00000,    645.7463
    207.5000,      15.0000,   4.00000,    653.7520
    212.5000,      15.0000,   4.00000,    601.9771
    217.5000,      15.0000,   4.00000,    498.1455
    222.5000,      15.0000,   4.00000,    471.3053
    227.5000,      15.0000,   4.00000,    470.1165
    232.5000,      15.0000,   4.00000,    547.1306
    237.5000,      15.0000,   4.00000,    529.5889
    242.5000,      15.0000,   4.00000,    447.2500
    247.5000,      15.0000,   4.00000,    389.5968
     82.5000,      55.0000,   1.00000,    736.0067
     87.5000,      55.0000,   1.00000,    719.5504
     92.5000,      55.0000,   1.00000,    702.7416
     97.5000,      55.0000,   1.00000,    678.6965
    102.5000,      55.0000,   1.00000,    651.9250
    107.5000,      55.0000,   1.00000,    624.9618
    112.5000,      55.0000,   1.00000,    620.3441
    117.5000,      55.0000,   1.00000,    603.9862
    122.5000,      55.0000,   1.00000,    593.8931
    127.5000,      55.0000,   1.00000,    560.8817
    132.5000,      55.0000,   1.00000,    550.9806
    137.5000,      55.0000,   1.00000,    542.5743
    142.5000,      55.0000,   1.00000,    549.9368
    147.5000,      55.0000,   1.00000,    558.6535
    152.5000,      55.0000,   1.00000,    572.6105
    157.5000,      55.0000,   1.00000,    577.9319
    162.5000,      55.0000,   1.00000,    589.8692
    167.5000,      55.0000,   1.00000,    588.2979
    172.5000,      55.0000,   1.00000,    590.8351
    177.5000,      55.0000,   1.00000,    597.9762
    182.5000,      55.0000,   1.00000,    632.0555
    187.5000,      55.0000,   1.00000,    648.2051
    192.5000,      55.0000,   1.00000,    655.0228
    197.5000,      55.0000,   1.00000,    648.4028
    202.5000,      55.0000,   1.00000,    638.5360
    207.5000,      55.0000,   1.00000,    623.6009
    212.5000,      55.0000,   1.00000,    625.4129
    217.5000,      55.0000,   1.00000,    619.9500
    222.5000,      55.0000,   1.00000,    585.9154
    227.5000,      55.0000,   1.00000,    559.4661
    232.5000,      55.0000,   1.00000,    525.6274
     82.5000,      15.0000,   5.00000,    751.0168
     87.5000,      15.0000,   5.00000,    719.5389
     92.5000,      15.0000,   5.00000,    699.3059
     97.5000,      15.0000,   5.00000,    654.4210
    102.5000,      15.0000,   5.00000,    625.7272
    107.5000,      15.0000,   5.00000,    591.3238
    112.5000,      15.0000,   5.00000,    568.9271
    117.5000,      15.0000,   5.00000,    548.0563
    122.5000,      15.0000,   5.00000,    531.7030
    127.5000,      15.0000,   5.00000,    532.2389
    132.5000,      15.0000,   5.00000,    593.2824
    137.5000,      15.0000,   5.00000,    605.7026
    142.5000,      15.0000,   5.00000,    627.1111
    147.5000,      15.0000,   5.00000,    509.4422
    152.5000,      15.0000,   5.00000,    476.1289
    157.5000,      15.0000,   5.00000,    463.7596
    162.5000,      15.0000,   5.00000,    533.1447
    167.5000,      15.0000,   5.00000,    621.7623
    172.5000,      15.0000,   5.00000,    694.1968
    177.5000,      15.0000,   5.00000,    723.8553
    182.5000,      15.0000,   5.00000,    711.4136
    187.5000,      15.0000,   5.00000,    690.5475
    192.5000,      15.0000,   5.00000,    674.7360
    197.5000,      15.0000,   5.00000,    688.6143
    202.5000,      15.0000,   5.00000,    685.9698
    207.5000,      15.0000,   5.00000,    668.9662
    212.5000,      15.0000,   5.00000,    607.0142
    217.5000,      15.0000,   5.00000,    499.9630
    222.5000,      15.0000,   5.00000,    487.1642
    227.5000,      15.0000,   5.00000,    475.7320
    232.5000,      15.0000,   5.00000,    530.8823
     97.5000,      65.0000,   1.00000,    645.6891
    102.5000,      65.0000,   1.00000,    629.7747
    107.5000,      65.0000,   1.00000,    622.2103
    112.5000,      65.0000,   1.00000,    581.8405
    117.5000,      65.0000,   1.00000,    557.9775
    122.5000,      65.0000,   1.00000,    525.0386
    127.5000,      65.0000,   1.00000,    505.7368
    132.5000,      65.0000,   1.00000,    493.7393
    137.5000,      65.0000,   1.00000,    503.1258
    142.5000,      65.0000,   1.00000,    514.4402
    147.5000,      65.0000,   1.00000,    537.8304
    152.5000,      65.0000,   1.00000,    563.7562
    157.5000,      65.0000,   1.00000,    580.6997
    162.5000,      65.0000,   1.00000,    599.9576
    167.5000,      65.0000,   1.00000,    609.6442
    172.5000,      65.0000,   1.00000,    609.8127
    177.5000,      65.0000,   1.00000,    631.2344
    182.5000,      65.0000,   1.00000,    632.2002
    187.5000,      65.0000,   1.00000,    648.9352
    192.5000,      65.0000,   1.00000,    654.1450
    197.5000,      65.0000,   1.00000,    657.7988
    202.5000,      65.0000,   1.00000,    662.1747
    207.5000,      65.0000,   1.00000,    660.2081
    212.5000,      65.0000,   1.00000,    626.9892
    217.5000,      65.0000,   1.00000,    589.6868
     97.5000,      15.0000,   6.00000,    625.5493
    102.5000,      15.0000,   6.00000,    599.0768
    107.5000,      15.0000,   6.00000,    559.8550
    112.5000,      15.0000,   6.00000,    531.7328
    117.5000,      15.0000,   6.00000,    504.9965
    122.5000,      15.0000,   6.00000,    482.7162
    127.5000,      15.0000,   6.00000,    487.9893
    132.5000,      15.0000,   6.00000,    540.8394
    137.5000,      15.0000,   6.00000,    560.5335
    142.5000,      15.0000,   6.00000,    580.2740
    147.5000,      15.0000,   6.00000,    485.2364
    152.5000,      15.0000,   6.00000,    470.1405
    157.5000,      15.0000,   6.00000,    473.0966
    162.5000,      15.0000,   6.00000,    545.1293
    167.5000,      15.0000,   6.00000,    632.4590
    172.5000,      15.0000,   6.00000,    717.1799
    177.5000,      15.0000,   6.00000,    757.5016
    182.5000,      15.0000,   6.00000,    748.8614
    187.5000,      15.0000,   6.00000,    727.1825
    192.5000,      15.0000,   6.00000,    706.1010
    197.5000,      15.0000,   6.00000,    716.3197
    202.5000,      15.0000,   6.00000,    712.2118
    207.5000,      15.0000,   6.00000,    688.1646
    212.5000,      15.0000,   6.00000,    617.3602
    217.5000,      15.0000,   6.00000,    496.5988
    105.0000,      30.0000,   3.00000,    563.9416
    110.0000,      30.0000,   3.00000,    536.9520
    115.0000,      30.0000,   3.00000,    509.3722
    120.0000,      30.0000,   3.00000,    506.2821
    125.0000,      30.0000,   3.00000,    520.5632
    130.0000,      30.0000,   3.00000,    514.2097
    135.0000,      30.0000,   3.00000,    515.1683
    140.0000,      30.0000,   3.00000,    493.6373
    145.0000,      30.0000,   3.00000,    504.8789
    150.0000,      30.0000,   3.00000,    525.7819
    155.0000,      30.0000,   3.00000,    514.5456
    160.0000,      30.0000,   3.00000,    548.1873
    165.0000,      30.0000,   3.00000,    594.1185
    170.0000,      30.0000,   3.00000,    651.3975
    175.0000,      30.0000,   3.00000,    696.5284
    180.0000,      30.0000,   3.00000,    732.1421
    185.0000,      30.0000,   3.00000,    743.4877
    190.0000,      30.0000,   3.00000,    741.3204
    195.0000,      30.0000,   3.00000,    729.4102
    200.0000,      30.0000,   3.00000,    703.3634
    205.0000,      30.0000,   3.00000,    671.4619
    210.0000,      30.0000,   3.00000,    606.5570
    112.5000,      25.0000,   4.00000,    518.0477
    117.5000,      25.0000,   4.00000,    505.6694
    122.5000,      25.0000,   4.00000,    492.2402
    127.5000,      25.0000,   4.00000,    519.1365
    132.5000,      25.0000,   4.00000,    523.0158
    137.5000,      25.0000,   4.00000,    536.1566
    142.5000,      25.0000,   4.00000,    518.8020
    147.5000,      25.0000,   4.00000,    508.3843
    152.5000,      25.0000,   4.00000,    488.2465
    157.5000,      25.0000,   4.00000,    514.2527
    162.5000,      25.0000,   4.00000,    551.9247
    167.5000,      25.0000,   4.00000,    645.0382
    172.5000,      25.0000,   4.00000,    704.2964
    177.5000,      25.0000,   4.00000,    729.8035
    182.5000,      25.0000,   4.00000,    760.3688
    187.5000,      25.0000,   4.00000,    748.3706
    192.5000,      25.0000,   4.00000,    727.2487
    197.5000,      25.0000,   4.00000,    728.8311
    202.5000,      25.0000,   4.00000,    699.9896
   6.80
ITERATION 3
MODEL RESISTIVITY
LAYER 1
61,     2.5000
     10.0000,     1832.3
     15.0000,     1851.2
     20.0000,     1818.8
     25.0000,     1999.9
     30.0000,     2339.4
     35.0000,     2711.3
     40.0000,     3757.8
     45.0000,     3659.8
     50.0000,     2961.7
     55.0000,     2503.8
     60.0000,     2251.8
     65.0000,     1767.5
     70.0000,     1728.2
     75.0000,     1800.5
     80.0000,     2056.9
     85.0000,     1971.0
     90.0000,     1995.2
     95.0000,     2169.8
    100.0000,     1935.1
    105.0000,     1491.8
    110.0000,     1582.2
    115.0000,     1386.9
    120.0000,     1190.4
    125.0000,     1095.3
    130.0000,     952.40
    135.0000,     1019.7
    140.0000,     1414.7
    145.0000,     861.64
    150.0000,     806.83
    155.0000,     544.49
    160.0000,     712.26
    165.0000,     1083.3
    170.0000,     1402.7
    175.0000,     1981.4
    180.0000,     2306.4
    185.0000,     1993.9
    190.0000,     2137.2
    195.0000,     2694.9
    200.0000,     2346.7
    205.0000,     2590.5
    210.0000,     2725.3
    215.0000,     2181.9
    220.0000,     2156.0
    225.0000,     1755.4
    230.0000,     2555.8
    235.0000,     2700.5
    240.0000,     2561.1
    245.0000,     1453.3
    250.0000,     700.09
    255.0000,     916.59
    260.0000,     893.74
    265.0000,     813.70
    270.0000,     544.12
    275.0000,     558.42
    280.0000,     589.34
    285.0000,     809.39
    290.0000,     1088.7
    295.0000,     1264.3
    300.0000,     1123.8
    305.0000,     2043.8
             2985.8
LAYER 2
61,     5.2500
     10.0000,     1400.8
     15.0000,     1529.3
     20.0000,     1500.1
     25.0000,     1632.5
     30.0000,     1847.4
     35.0000,     2114.4
     40.0000,     3038.9
     45.0000,     3179.9
     50.0000,     2854.9
     55.0000,     2468.3
     60.0000,     2204.4
     65.0000,     1787.1
     70.0000,     1689.8
     75.0000,     1687.1
     80.0000,     1756.2
     85.0000,     1696.4
     90.0000,     1658.6
     95.0000,     1744.1
    100.0000,     1710.2
    105.0000,     1492.4
    110.0000,     1481.2
    115.0000,     1270.9
    120.0000,     1044.8
    125.0000,     984.23
    130.0000,     856.48
    135.0000,     909.64
    140.0000,     1148.4
    145.0000,     863.02
    150.0000,     743.12
    155.0000,     548.52
    160.0000,     667.34
    165.0000,     984.19
    170.0000,     1252.4
    175.0000,     1646.7
    180.0000,     1970.5
    185.0000,     1842.0
    190.0000,     1894.0
    195.0000,     2078.9
    200.0000,     1883.6
    205.0000,     2178.8
    210.0000,     2363.1
    215.0000,     1810.1
    220.0000,     1839.4
    225.0000,     1804.9
    230.0000,     2239.1
    235.0000,     2332.0
    240.0000,     2545.0
    245.0000,     1694.6
    250.0000,     956.29
    255.0000,     991.26
    260.0000,     887.67
    265.0000,     723.14
    270.0000,     472.10
    275.0000,     487.51
    280.0000,     516.65
    285.0000,     674.10
    290.0000,     907.62
    295.0000,     1070.1
    300.0000,     1070.2
    305.0000,     1802.8
             2182.8
LAYER 3
59,     8.2750
     15.0000,     881.23
     20.0000,     924.61
     25.0000,     1035.4
     30.0000,     1113.9
     35.0000,     1214.7
     40.0000,     1771.8
     45.0000,     2124.1
     50.0000,     2240.2
     55.0000,     2104.7
     60.0000,     1930.3
     65.0000,     1655.5
     70.0000,     1513.5
     75.0000,     1416.9
     80.0000,     1356.9
     85.0000,     1285.8
     90.0000,     1163.5
     95.0000,     1124.0
    100.0000,     1180.3
    105.0000,     1143.6
    110.0000,     1042.7
    115.0000,     862.56
    120.0000,     732.51
    125.0000,     754.77
    130.0000,     719.40
    135.0000,     730.09
    140.0000,     829.05
    145.0000,     734.49
    150.0000,     641.03
    155.0000,     517.70
    160.0000,     577.68
    165.0000,     756.12
    170.0000,     871.12
    175.0000,     1019.1
    180.0000,     1251.4
    185.0000,     1309.9
    190.0000,     1309.2
    195.0000,     1257.1
    200.0000,     1168.0
    205.0000,     1480.2
    210.0000,     1669.3
    215.0000,     1241.6
    220.0000,     1293.6
    225.0000,     1422.9
    230.0000,     1525.4
    235.0000,     1604.5
    240.0000,     2173.7
    245.0000,     2042.4
    250.0000,     1436.9
    255.0000,     1127.0
    260.0000,     805.60
    265.0000,     573.41
    270.0000,     394.41
    275.0000,     431.56
    280.0000,     444.71
    285.0000,     486.96
    290.0000,     562.58
    295.0000,     648.55
    300.0000,     751.94
             1136.2
LAYER 4
57,    11.6025
     20.0000,     535.39
     25.0000,     692.53
     30.0000,     706.30
     35.0000,     705.19
     40.0000,     979.00
     45.0000,     1308.1
     50.0000,     1601.5
     55.0000,     1709.8
     60.0000,     1689.2
     65.0000,     1538.0
     70.0000,     1385.3
     75.0000,     1246.8
     80.0000,     1149.6
     85.0000,     1056.0
     90.0000,     876.77
     95.0000,     769.54
    100.0000,     801.89
    105.0000,     800.14
    110.0000,     702.55
    115.0000,     582.05
    120.0000,     529.72
    125.0000,     596.47
    130.0000,     624.22
    135.0000,     609.81
    140.0000,     635.65
    145.0000,     603.62
    150.0000,     563.57
    155.0000,     486.41
    160.0000,     507.96
    165.0000,     573.50
    170.0000,     569.01
    175.0000,     595.70
    180.0000,     743.80
    185.0000,     854.11
    190.0000,     859.11
    195.0000,     768.96
    200.0000,     719.64
    205.0000,     994.37
    210.0000,     1163.3
    215.0000,     821.46
    220.0000,     795.63
    225.0000,     837.87
    230.0000,     825.25
    235.0000,     917.53
    240.0000,     1516.4
    245.0000,     1974.5
    250.0000,     1642.5
    255.0000,     1097.8
    260.0000,     646.23
    265.0000,     442.96
    270.0000,     363.31
    275.0000,     455.99
    280.0000,     453.70
    285.0000,     407.77
    290.0000,     376.20
    295.0000,     403.00
           506.3153
LAYER 5
53,    15.2628
     30.0000,     441.08
     35.0000,     422.78
     40.0000,     470.94
     45.0000,     609.86
     50.0000,     810.12
     55.0000,     1055.7
     60.0000,     1252.3
     65.0000,     1342.1
     70.0000,     1309.3
     75.0000,     1215.0
     80.0000,     1113.0
     85.0000,     978.74
     90.0000,     770.10
     95.0000,     602.38
    100.0000,     523.38
    105.0000,     470.55
    110.0000,     427.38
    115.0000,     414.61
    120.0000,     446.58
    125.0000,     521.95
    130.0000,     570.05
    135.0000,     549.92
    140.0000,     526.67
    145.0000,     525.40
    150.0000,     544.49
    155.0000,     537.81
    160.0000,     528.06
    165.0000,     484.84
    170.0000,     406.57
    175.0000,     382.05
    180.0000,     454.11
    185.0000,     550.53
    190.0000,     567.28
    195.0000,     503.09
    200.0000,     483.28
    205.0000,     616.00
    210.0000,     668.54
    215.0000,     467.95
    220.0000,     340.25
    225.0000,     268.97
    230.0000,     227.93
    235.0000,     237.67
    240.0000,     323.74
    245.0000,     426.22
    250.0000,     432.54
    255.0000,     383.56
    260.0000,     325.68
    265.0000,     330.06
    270.0000,     416.09
    275.0000,     551.32
    280.0000,     527.00
    285.0000,     432.93
           304.9311
LAYER 6
49,    19.2890
     40.0000,     396.07
     45.0000,     470.51
     50.0000,     583.81
     55.0000,     784.21
     60.0000,     989.52
     65.0000,     1158.2
     70.0000,     1216.8
     75.0000,     1187.6
     80.0000,     1111.0
     85.0000,     993.14
     90.0000,     831.02
     95.0000,     684.00
    100.0000,     588.73
    105.0000,     533.62
    110.0000,     515.61
    115.0000,     531.31
    120.0000,     568.87
    125.0000,     607.84
    130.0000,     616.05
    135.0000,     588.33
    140.0000,     568.58
    145.0000,     585.44
    150.0000,     631.85
    155.0000,     664.92
    160.0000,     661.14
    165.0000,     601.49
    170.0000,     517.91
    175.0000,     485.63
    180.0000,     528.87
    185.0000,     588.68
    190.0000,     584.53
    195.0000,     524.09
    200.0000,     495.52
    205.0000,     540.09
    210.0000,     533.03
    215.0000,     400.30
    220.0000,     277.35
    225.0000,     198.37
    230.0000,     155.56
    235.0000,     143.04
    240.0000,     153.41
    245.0000,     172.79
    250.0000,     191.74
    255.0000,     226.16
    260.0000,     280.83
    265.0000,     364.61
    270.0000,     485.59
    275.0000,     560.37
           491.2741
LAYER 7
45,    23.7179
     50.0000,     472.39
     55.0000,     628.62
     60.0000,     768.76
     65.0000,     911.74
     70.0000,     994.31
     75.0000,     1011.0
     80.0000,     976.59
     85.0000,     908.93
     90.0000,     819.08
     95.0000,     732.16
    100.0000,     669.62
    105.0000,     637.76
    110.0000,     637.56
    115.0000,     658.10
    120.0000,     678.90
    125.0000,     682.98
    130.0000,     666.43
    135.0000,     644.05
    140.0000,     643.25
    145.0000,     680.60
    150.0000,     748.11
    155.0000,     811.36
    160.0000,     834.79
    165.0000,     801.05
    170.0000,     739.55
    175.0000,     706.75
    180.0000,     717.83
    185.0000,     729.11
    190.0000,     692.78
    195.0000,     623.48
    200.0000,     576.06
    205.0000,     565.40
    210.0000,     528.84
    215.0000,     430.08
    220.0000,     322.25
    225.0000,     240.71
    230.0000,     190.37
    235.0000,     165.20
    240.0000,     157.28
    245.0000,     163.04
    250.0000,     188.78
    255.0000,     243.01
    260.0000,     331.50
    265.0000,     427.58
           529.7747
LAYER 8
41,    28.5897
     60.0000,     603.42
     65.0000,     712.02
     70.0000,     772.62
     75.0000,     793.92
     80.0000,     784.91
     85.0000,     755.93
     90.0000,     717.39
     95.0000,     679.42
    100.0000,     653.50
    105.0000,     645.43
    110.0000,     654.77
    115.0000,     672.45
    120.0000,     684.57
    125.0000,     684.03
    130.0000,     676.22
    135.0000,     676.29
    140.0000,     700.91
    145.0000,     758.96
    150.0000,     843.97
    155.0000,     931.42
    160.0000,     990.17
    165.0000,     1001.9
    170.0000,     979.09
    175.0000,     952.94
    180.0000,     932.88
    185.0000,     898.23
    190.0000,     831.96
    195.0000,     750.44
    200.0000,     684.83
    205.0000,     640.96
    210.0000,     589.22
    215.0000,     509.39
    220.0000,     417.87
    225.0000,     337.77
    230.0000,     280.70
    235.0000,     245.85
    240.0000,     228.16
    245.0000,     228.88
    250.0000,     254.75
    255.0000,     312.21
           418.2117
LAYER 9
35,    33.9487
     75.0000,     643.04
     80.0000,     629.93
     85.0000,     618.27
     90.0000,     603.99
     95.0000,     585.80
    100.0000,     574.82
    105.0000,     575.65
    110.0000,     586.63
    115.0000,     603.09
    120.0000,     618.56
    125.0000,     631.24
    130.0000,     645.92
    135.0000,     672.40
    140.0000,     720.58
    145.0000,     795.56
    150.0000,     893.16
    155.0000,     997.46
    160.0000,     1085.5
    165.0000,     1138.8
    170.0000,     1154.2
    175.0000,     1141.1
    180.0000,     1104.9
    185.0000,     1043.3
    190.0000,     959.41
    195.0000,     869.54
    200.0000,     792.02
    205.0000,     730.62
    210.0000,     671.63
    215.0000,     603.66
    220.0000,     526.14
    225.0000,     448.70
    230.0000,     389.83
    235.0000,     356.97
    240.0000,     337.91
           328.3506
LAYER 10
29,    39.8436
     90.0000,     537.20
     95.0000,     507.66
    100.0000,     497.23
    105.0000,     496.98
    110.0000,     505.18
    115.0000,     521.40
    120.0000,     541.79
    125.0000,     566.83
    130.0000,     599.10
    135.0000,     644.34
    140.0000,     708.15
    145.0000,     793.45
    150.0000,     897.58
    155.0000,     1010.3
    160.0000,     1114.9
    165.0000,     1194.1
    170.0000,     1236.2
    175.0000,     1238.0
    180.0000,     1201.7
    185.0000,     1133.4
    190.0000,     1045.3
    195.0000,     953.66
    200.0000,     871.32
    205.0000,     803.28
    210.0000,     740.33
    215.0000,     681.71
    220.0000,     614.60
    225.0000,     544.27
           452.2298
LAYER 11
25,    46.3279
    100.0000,     444.44
    105.0000,     440.02
    110.0000,     445.08
    115.0000,     460.33
    120.0000,     482.45
    125.0000,     514.68
    130.0000,     555.71
    135.0000,     610.61
    140.0000,     682.09
    145.0000,     771.75
    150.0000,     877.69
    155.0000,     992.63
    160.0000,     1103.7
    165.0000,     1194.8
    170.0000,     1251.2
    175.0000,     1264.7
    180.0000,     1234.7
    185.0000,     1169.4
    190.0000,     1083.3
    195.0000,     994.00
    200.0000,     909.47
    205.0000,     844.48
    210.0000,     787.76
    215.0000,     737.02
           670.0375
LAYER 12
21, 
    110.0000,     405.12
    115.0000,     424.40
    120.0000,     449.86
    125.0000,     482.86
    130.0000,     524.21
    135.0000,     584.41
    140.0000,     659.24
    145.0000,     750.76
    150.0000,     857.74
    155.0000,     974.24
    160.0000,     1088.8
    165.0000,     1185.7
    170.0000,     1249.2
    175.0000,     1268.6
    180.0000,     1242.2
    185.0000,     1177.2
    190.0000,     1087.3
    195.0000,     1003.4
    200.0000,     923.63
    205.0000,     855.61
           799.5255
CALCULATED APPARENT RESISTIVITY
      7.5000,       5.0000,   1.00000,   1407.5350
     12.5000,       5.0000,   1.00000,   1440.6450
     17.5000,       5.0000,   1.00000,   1489.6522
     22.5000,       5.0000,   1.00000,   1655.3788
     27.5000,       5.0000,   1.00000,   1911.0094
     32.5000,       5.0000,   1.00000,   2082.0081
     37.5000,       5.0000,   1.00000,   2552.8955
     42.5000,       5.0000,   1.00000,   2583.5867
     47.5000,       5.0000,   1.00000,   2529.4060
     52.5000,       5.0000,   1.00000,   2287.8960
     57.5000,       5.0000,   1.00000,   2156.5769
     62.5000,       5.0000,   1.00000,   1811.0787
     67.5000,       5.0000,   1.00000,   1769.9139
     72.5000,       5.0000,   1.00000,   1677.0963
     77.5000,       5.0000,   1.00000,   1759.0212
     82.5000,       5.0000,   1.00000,   1681.3201
     87.5000,       5.0000,   1.00000,   1686.7944
     92.5000,       5.0000,   1.00000,   1661.6631
     97.5000,       5.0000,   1.00000,   1603.8889
    102.5000,       5.0000,   1.00000,   1378.4066
    107.5000,       5.0000,   1.00000,   1372.3646
    112.5000,       5.0000,   1.00000,   1182.9738
    117.5000,       5.0000,   1.00000,   1057.0657
    122.5000,       5.0000,   1.00000,   1016.7515
    127.5000,       5.0000,   1.00000,    953.1641
    132.5000,       5.0000,   1.00000,    877.9372
    137.5000,       5.0000,   1.00000,   1039.0032
    142.5000,       5.0000,   1.00000,    732.2706
    147.5000,       5.0000,   1.00000,    851.4997
    152.5000,       5.0000,   1.00000,    629.7306
    157.5000,       5.0000,   1.00000,    788.8461
    162.5000,       5.0000,   1.00000,   1004.3896
    167.5000,       5.0000,   1.00000,   1201.6940
    172.5000,       5.0000,   1.00000,   1481.6978
    177.5000,       5.0000,   1.00000,   1759.5071
    182.5000,       5.0000,   1.00000,   1792.6764
    187.5000,       5.0000,   1.00000,   1871.5358
    192.5000,       5.0000,   1.00000,   2166.5090
    197.5000,       5.0000,   1.00000,   1984.8740
    202.5000,       5.0000,   1.00000,   2138.9695
    207.5000,       5.0000,   1.00000,   2150.7598
    212.5000,       5.0000,   1.00000,   1854.4319
    217.5000,       5.0000,   1.00000,   2042.4192
    222.5000,       5.0000,   1.00000,   1702.4410
    227.5000,       5.0000,   1.00000,   2122.0337
    232.5000,       5.0000,   1.00000,   1837.3440
    237.5000,       5.0000,   1.00000,   1822.0088
    242.5000,       5.0000,   1.00000,   1489.4528
    247.5000,       5.0000,   1.00000,    953.0822
    252.5000,       5.0000,   1.00000,   1029.1976
    257.5000,       5.0000,   1.00000,    772.7416
    262.5000,       5.0000,   1.00000,    727.1977
    267.5000,       5.0000,   1.00000,    554.2566
    272.5000,       5.0000,   1.00000,    581.2484
    277.5000,       5.0000,   1.00000,    579.6570
    282.5000,       5.0000,   1.00000,    707.3025
    287.5000,       5.0000,   1.00000,    802.5718
    292.5000,       5.0000,   1.00000,   1058.4126
    297.5000,       5.0000,   1.00000,   1085.0444
    302.5000,       5.0000,   1.00000,   1533.8616
    307.5000,       5.0000,   1.00000,   1739.7043
     12.5000,       5.0000,   2.00000,   1098.0525
     17.5000,       5.0000,   2.00000,   1125.5454
     22.5000,       5.0000,   2.00000,   1298.3234
     27.5000,       5.0000,   2.00000,   1381.8112
     32.5000,       5.0000,   2.00000,   1436.5707
     37.5000,       5.0000,   2.00000,   1880.0931
     42.5000,       5.0000,   2.00000,   1984.0089
     47.5000,       5.0000,   2.00000,   1807.3762
     52.5000,       5.0000,   2.00000,   1867.6626
     57.5000,       5.0000,   2.00000,   1949.7013
     62.5000,       5.0000,   2.00000,   1685.9216
     67.5000,       5.0000,   2.00000,   1595.8516
     72.5000,       5.0000,   2.00000,   1579.6239
     77.5000,       5.0000,   2.00000,   1590.3312
     82.5000,       5.0000,   2.00000,   1404.0386
     87.5000,       5.0000,   2.00000,   1326.8180
     92.5000,       5.0000,   2.00000,   1413.2256
     97.5000,       5.0000,   2.00000,   1292.4006
    102.5000,       5.0000,   2.00000,   1080.2025
    107.5000,       5.0000,   2.00000,   1145.6630
    112.5000,       5.0000,   2.00000,   1034.6976
    117.5000,       5.0000,   2.00000,    919.4943
    122.5000,       5.0000,   2.00000,    944.8145
    127.5000,       5.0000,   2.00000,    775.9843
    132.5000,       5.0000,   2.00000,    771.7992
    137.5000,       5.0000,   2.00000,    924.0424
    142.5000,       5.0000,   2.00000,    716.9430
    147.5000,       5.0000,   2.00000,    795.9019
    152.5000,       5.0000,   2.00000,    633.2545
    157.5000,       5.0000,   2.00000,    750.8841
    162.5000,       5.0000,   2.00000,    945.9637
    167.5000,       5.0000,   2.00000,    951.3929
    172.5000,       5.0000,   2.00000,   1184.1353
    177.5000,       5.0000,   2.00000,   1453.4125
    182.5000,       5.0000,   2.00000,   1296.0981
    187.5000,       5.0000,   2.00000,   1442.7456
    192.5000,       5.0000,   2.00000,   1762.2258
    197.5000,       5.0000,   2.00000,   1471.1646
    202.5000,       5.0000,   2.00000,   1611.2816
    207.5000,       5.0000,   2.00000,   1722.9764
    212.5000,       5.0000,   2.00000,   1528.5446
    217.5000,       5.0000,   2.00000,   1584.8829
    222.5000,       5.0000,   2.00000,   1363.3191
    227.5000,       5.0000,   2.00000,   1528.7133
    232.5000,       5.0000,   2.00000,   1450.8450
    237.5000,       5.0000,   2.00000,   1549.5602
    242.5000,       5.0000,   2.00000,   1221.2522
    247.5000,       5.0000,   2.00000,    787.1484
    252.5000,       5.0000,   2.00000,   1024.9581
    257.5000,       5.0000,   2.00000,    909.5167
    262.5000,       5.0000,   2.00000,    703.1793
    267.5000,       5.0000,   2.00000,    536.2803
    272.5000,       5.0000,   2.00000,    556.6261
    277.5000,       5.0000,   2.00000,    551.2335
    282.5000,       5.0000,   2.00000,    598.0301
    287.5000,       5.0000,   2.00000,    747.2037
    292.5000,       5.0000,   2.00000,    848.2972
    297.5000,       5.0000,   2.00000,    740.9026
    302.5000,       5.0000,   2.00000,   1034.2123
     17.5000,       5.0000,   3.00000,    909.5638
     22.5000,       5.0000,   3.00000,    962.6440
     27.5000,       5.0000,   3.00000,   1000.3390
     32.5000,       5.0000,   3.00000,   1079.8196
     37.5000,       5.0000,   3.00000,   1462.0653
     42.5000,       5.0000,   3.00000,   1531.3649
     47.5000,       5.0000,   3.00000,   1459.1018
     52.5000,       5.0000,   3.00000,   1421.1733
     57.5000,       5.0000,   3.00000,   1563.2532
     62.5000,       5.0000,   3.00000,   1414.7582
     67.5000,       5.0000,   3.00000,   1413.9196
     72.5000,       5.0000,   3.00000,   1409.7273
     77.5000,       5.0000,   3.00000,   1437.3589
     82.5000,       5.0000,   3.00000,   1222.6161
     87.5000,       5.0000,   3.00000,   1158.9232
     92.5000,       5.0000,   3.00000,   1155.0093
     97.5000,       5.0000,   3.00000,   1085.8807
    102.5000,       5.0000,   3.00000,    914.5988
    107.5000,       5.0000,   3.00000,    954.5623
    112.5000,       5.0000,   3.00000,    906.6594
    117.5000,       5.0000,   3.00000,    855.9255
    122.5000,       5.0000,   3.00000,    773.1042
    127.5000,       5.0000,   3.00000,    697.2665
    132.5000,       5.0000,   3.00000,    680.3657
    137.5000,       5.0000,   3.00000,    921.6918
    142.5000,       5.0000,   3.00000,    728.0773
    147.5000,       5.0000,   3.00000,    770.4080
    152.5000,       5.0000,   3.00000,    563.8185
    157.5000,       5.0000,   3.00000,    695.5798
    162.5000,       5.0000,   3.00000,    805.5578
    167.5000,       5.0000,   3.00000,    879.9073
    172.5000,       5.0000,   3.00000,   1034.2053
    177.5000,       5.0000,   3.00000,   1123.5300
    182.5000,       5.0000,   3.00000,   1048.2043
    187.5000,       5.0000,   3.00000,   1086.7860
    192.5000,       5.0000,   3.00000,   1251.2061
    197.5000,       5.0000,   3.00000,   1154.2194
    202.5000,       5.0000,   3.00000,   1243.5651
    207.5000,       5.0000,   3.00000,   1380.1766
    212.5000,       5.0000,   3.00000,   1183.5206
    217.5000,       5.0000,   3.00000,   1160.5763
    222.5000,       5.0000,   3.00000,    937.5920
    227.5000,       5.0000,   3.00000,   1167.7118
    232.5000,       5.0000,   3.00000,   1252.4446
    237.5000,       5.0000,   3.00000,   1298.6345
    242.5000,       5.0000,   3.00000,    879.5495
    247.5000,       5.0000,   3.00000,    567.2003
    252.5000,       5.0000,   3.00000,    841.1650
    257.5000,       5.0000,   3.00000,    905.5161
    262.5000,       5.0000,   3.00000,    786.7800
    267.5000,       5.0000,   3.00000,    508.8213
    272.5000,       5.0000,   3.00000,    520.8408
    277.5000,       5.0000,   3.00000,    499.9333
    282.5000,       5.0000,   3.00000,    602.6575
    287.5000,       5.0000,   3.00000,    657.2501
    292.5000,       5.0000,   3.00000,    667.0929
    297.5000,       5.0000,   3.00000,    541.3678
     22.5000,      15.0000,   1.00000,    832.5460
     27.5000,      15.0000,   1.00000,    890.8684
     32.5000,      15.0000,   1.00000,   1084.6793
     37.5000,      15.0000,   1.00000,   1215.6383
     42.5000,      15.0000,   1.00000,   1315.7178
     47.5000,      15.0000,   1.00000,   1301.7207
     52.5000,      15.0000,   1.00000,   1259.4443
     57.5000,      15.0000,   1.00000,   1173.1576
     62.5000,      15.0000,   1.00000,   1240.6989
     67.5000,      15.0000,   1.00000,   1265.4419
     72.5000,      15.0000,   1.00000,   1294.2828
     77.5000,      15.0000,   1.00000,   1249.0774
     82.5000,      15.0000,   1.00000,   1224.2202
     87.5000,      15.0000,   1.00000,   1109.2271
     92.5000,      15.0000,   1.00000,   1039.2183
     97.5000,      15.0000,   1.00000,    973.6569
    102.5000,      15.0000,   1.00000,    933.9113
    107.5000,      15.0000,   1.00000,    875.3318
    112.5000,      15.0000,   1.00000,    872.2021
    117.5000,      15.0000,   1.00000,    791.1829
    122.5000,      15.0000,   1.00000,    733.3517
    127.5000,      15.0000,   1.00000,    674.7513
    132.5000,      15.0000,   1.00000,    762.2456
    137.5000,      15.0000,   1.00000,    788.5693
    142.5000,      15.0000,   1.00000,    825.4203
    147.5000,      15.0000,   1.00000,    690.0520
    152.5000,      15.0000,   1.00000,    659.4897
    157.5000,      15.0000,   1.00000,    638.6226
    162.5000,      15.0000,   1.00000,    765.9400
    167.5000,      15.0000,   1.00000,    897.9276
    172.5000,      15.0000,   1.00000,    980.4655
    177.5000,      15.0000,   1.00000,    979.6969
    182.5000,      15.0000,   1.00000,    969.0743
    187.5000,      15.0000,   1.00000,    951.3876
    192.5000,      15.0000,   1.00000,    950.0347
    197.5000,      15.0000,   1.00000,   1031.8151
    202.5000,      15.0000,   1.00000,   1129.4141
    207.5000,      15.0000,   1.00000,   1088.6832
    212.5000,      15.0000,   1.00000,   1051.3751
    217.5000,      15.0000,   1.00000,    899.9743
    222.5000,      15.0000,   1.00000,    887.9417
    227.5000,      15.0000,   1.00000,   1009.9127
    232.5000,      15.0000,   1.00000,   1139.0477
    237.5000,      15.0000,   1.00000,    962.8907
    242.5000,      15.0000,   1.00000,    760.5452
    247.5000,      15.0000,   1.00000,    621.2642
    252.5000,      15.0000,   1.00000,    621.1979
    257.5000,      15.0000,   1.00000,    774.4296
    262.5000,      15.0000,   1.00000,    772.0089
    267.5000,      15.0000,   1.00000,    647.0588
    272.5000,      15.0000,   1.00000,    494.8455
    277.5000,      15.0000,   1.00000,    543.6875
    282.5000,      15.0000,   1.00000,    587.4429
    287.5000,      15.0000,   1.00000,    614.0922
    292.5000,      15.0000,   1.00000,    561.5350
     22.5000,       5.0000,   4.00000,    756.9344
     27.5000,       5.0000,   4.00000,    796.0984
     32.5000,       5.0000,   4.00000,    872.3423
     37.5000,       5.0000,   4.00000,   1185.8610
     42.5000,       5.0000,   4.00000,   1298.5115
     47.5000,       5.0000,   4.00000,   1241.3275
     52.5000,       5.0000,   4.00000,   1186.0426
     57.5000,       5.0000,   4.00000,   1182.0292
     62.5000,       5.0000,   4.00000,   1118.1851
     67.5000,       5.0000,   4.00000,   1197.2698
     72.5000,       5.0000,   4.00000,   1221.9293
     77.5000,       5.0000,   4.00000,   1258.8629
     82.5000,       5.0000,   4.00000,   1140.6960
     87.5000,       5.0000,   4.00000,   1032.7573
     92.5000,       5.0000,   4.00000,   1017.7363
     97.5000,       5.0000,   4.00000,    956.8282
    102.5000,       5.0000,   4.00000,    827.2260
    107.5000,       5.0000,   4.00000,    881.6743
    112.5000,       5.0000,   4.00000,    822.6323
    117.5000,       5.0000,   4.00000,    724.6866
    122.5000,       5.0000,   4.00000,    724.2170
    127.5000,       5.0000,   4.00000,    623.9329
    132.5000,       5.0000,   4.00000,    682.2091
    137.5000,       5.0000,   4.00000,    938.6787
    142.5000,       5.0000,   4.00000,    713.9166
    147.5000,       5.0000,   4.00000,    760.9838
    152.5000,       5.0000,   4.00000,    520.9629
    157.5000,       5.0000,   4.00000,    587.0268
    162.5000,       5.0000,   4.00000,    759.5349
    167.5000,       5.0000,   4.00000,    811.5746
    172.5000,       5.0000,   4.00000,    935.9479
    177.5000,       5.0000,   4.00000,   1012.4479
    182.5000,       5.0000,   4.00000,    872.4630
    187.5000,       5.0000,   4.00000,    843.9835
    192.5000,       5.0000,   4.00000,    966.0148
    197.5000,       5.0000,   4.00000,    867.4197
    202.5000,       5.0000,   4.00000,   1060.7446
    207.5000,       5.0000,   4.00000,   1098.1344
    212.5000,       5.0000,   4.00000,    884.9508
    217.5000,       5.0000,   4.00000,    856.2658
    222.5000,       5.0000,   4.00000,    684.7299
    227.5000,       5.0000,   4.00000,    972.9611
    232.5000,       5.0000,   4.00000,   1023.9979
    237.5000,       5.0000,   4.00000,   1016.0945
    242.5000,       5.0000,   4.00000,    709.0422
    247.5000,       5.0000,   4.00000,    438.1372
    252.5000,       5.0000,   4.00000,    666.2155
    257.5000,       5.0000,   4.00000,    748.0660
    262.5000,       5.0000,   4.00000,    755.5286
    267.5000,       5.0000,   4.00000,    524.8295
    272.5000,       5.0000,   4.00000,    484.9807
    277.5000,       5.0000,   4.00000,    494.6790
    282.5000,       5.0000,   4.00000,    558.4358
    287.5000,       5.0000,   4.00000,    587.0350
    292.5000,       5.0000,   4.00000,    574.1509
     30.0000,      20.0000,   1.00000,    831.1747
     35.0000,      20.0000,   1.00000,    964.7377
     40.0000,      20.0000,   1.00000,   1044.9185
     45.0000,      20.0000,   1.00000,   1088.0497
     50.0000,      20.0000,   1.00000,   1036.3671
     55.0000,      20.0000,   1.00000,    950.5802
     60.0000,      20.0000,   1.00000,    908.3309
     65.0000,      20.0000,   1.00000,    893.5959
     70.0000,      20.0000,   1.00000,    948.1039
     75.0000,      20.0000,   1.00000,   1026.1561
     80.0000,      20.0000,   1.00000,   1038.5919
     85.0000,      20.0000,   1.00000,   1032.7545
     90.0000,      20.0000,   1.00000,    989.8939
     95.0000,      20.0000,   1.00000,    912.0564
    100.0000,      20.0000,   1.00000,    891.0726
    105.0000,      20.0000,   1.00000,    852.1606
    110.0000,      20.0000,   1.00000,    770.1224
    115.0000,      20.0000,   1.00000,    748.1353
    120.0000,      20.0000,   1.00000,    677.6635
    125.0000,      20.0000,   1.00000,    684.9576
    130.0000,      20.0000,   1.00000,    767.2792
    135.0000,      20.0000,   1.00000,    748.0714
    140.0000,      20.0000,   1.00000,    779.2026
    145.0000,      20.0000,   1.00000,    727.9177
    150.0000,      20.0000,   1.00000,    622.1658
    155.0000,      20.0000,   1.00000,    635.8598
    160.0000,      20.0000,   1.00000,    635.2520
    165.0000,      20.0000,   1.00000,    720.7889
    170.0000,      20.0000,   1.00000,    870.2794
    175.0000,      20.0000,   1.00000,    874.1293
    180.0000,      20.0000,   1.00000,    848.9988
    185.0000,      20.0000,   1.00000,    817.2151
    190.0000,      20.0000,   1.00000,    744.0038
    195.0000,      20.0000,   1.00000,    798.9874
    200.0000,      20.0000,   1.00000,    824.4772
    205.0000,      20.0000,   1.00000,    787.5247
    210.0000,      20.0000,   1.00000,    785.6901
    215.0000,      20.0000,   1.00000,    717.6770
    220.0000,      20.0000,   1.00000,    735.0801
    225.0000,      20.0000,   1.00000,    783.9353
    230.0000,      20.0000,   1.00000,    778.8096
    235.0000,      20.0000,   1.00000,    761.2024
    240.0000,      20.0000,   1.00000,    685.7934
    245.0000,      20.0000,   1.00000,    630.5554
    250.0000,      20.0000,   1.00000,    561.9704
    255.0000,      20.0000,   1.00000,    517.5461
    260.0000,      20.0000,   1.00000,    573.0632
    265.0000,      20.0000,   1.00000,    588.8924
    270.0000,      20.0000,   1.00000,    594.0836
    275.0000,      20.0000,   1.00000,    532.1626
    280.0000,      20.0000,   1.00000,    505.0567
    285.0000,      20.0000,   1.00000,    519.7592
     27.5000,       5.0000,   5.00000,    687.9267
     32.5000,       5.0000,   5.00000,    734.1774
     37.5000,       5.0000,   5.00000,   1041.2612
     42.5000,       5.0000,   5.00000,   1152.9193
     47.5000,       5.0000,   5.00000,   1090.6017
     52.5000,       5.0000,   5.00000,   1007.2921
     57.5000,       5.0000,   5.00000,   1001.0910
     62.5000,       5.0000,   5.00000,    882.1274
     67.5000,       5.0000,   5.00000,    950.9623
     72.5000,       5.0000,   5.00000,   1027.6183
     77.5000,       5.0000,   5.00000,   1125.7477
     82.5000,       5.0000,   5.00000,   1014.5142
     87.5000,       5.0000,   5.00000,    961.0470
     92.5000,       5.0000,   5.00000,    954.6277
     97.5000,       5.0000,   5.00000,    894.2543
    102.5000,       5.0000,   5.00000,    777.5491
    107.5000,       5.0000,   5.00000,    849.4736
    112.5000,       5.0000,   5.00000,    737.3914
    117.5000,       5.0000,   5.00000,    671.2496
    122.5000,       5.0000,   5.00000,    669.6553
    127.5000,       5.0000,   5.00000,    639.3987
    132.5000,       5.0000,   5.00000,    685.5451
    137.5000,       5.0000,   5.00000,    937.5219
    142.5000,       5.0000,   5.00000,    708.9709
    147.5000,       5.0000,   5.00000,    728.9306
    152.5000,       5.0000,   5.00000,    487.1751
    157.5000,       5.0000,   5.00000,    557.4529
    162.5000,       5.0000,   5.00000,    691.7674
    167.5000,       5.0000,   5.00000,    753.7531
    172.5000,       5.0000,   5.00000,    883.1876
    177.5000,       5.0000,   5.00000,    966.5976
    182.5000,       5.0000,   5.00000,    761.7065
    187.5000,       5.0000,   5.00000,    728.7875
    192.5000,       5.0000,   5.00000,    812.1961
    197.5000,       5.0000,   5.00000,    733.0896
    202.5000,       5.0000,   5.00000,    841.7537
    207.5000,       5.0000,   5.00000,    914.5265
    212.5000,       5.0000,   5.00000,    696.8392
    217.5000,       5.0000,   5.00000,    666.5441
    222.5000,       5.0000,   5.00000,    604.3712
    227.5000,       5.0000,   5.00000,    775.0790
    232.5000,       5.0000,   5.00000,    801.3593
    237.5000,       5.0000,   5.00000,    845.7146
    242.5000,       5.0000,   5.00000,    628.2484
    247.5000,       5.0000,   5.00000,    400.0753
    252.5000,       5.0000,   5.00000,    557.4780
    257.5000,       5.0000,   5.00000,    611.5524
    262.5000,       5.0000,   5.00000,    622.4264
    267.5000,       5.0000,   5.00000,    489.8878
    272.5000,       5.0000,   5.00000,    515.9285
    277.5000,       5.0000,   5.00000,    468.2932
    282.5000,       5.0000,   5.00000,    509.1288
    287.5000,       5.0000,   5.00000,    540.0323
     32.5000,       5.0000,   6.00000,    667.2263
     37.5000,       5.0000,   6.00000,    942.6217
     42.5000,       5.0000,   6.00000,   1039.2917
     47.5000,       5.0000,   6.00000,    963.7159
     52.5000,       5.0000,   6.00000,    898.2402
     57.5000,       5.0000,   6.00000,    890.5872
     62.5000,       5.0000,   6.00000,    759.9052
     67.5000,       5.0000,   6.00000,    765.2028
     72.5000,       5.0000,   6.00000,    855.5636
     77.5000,       5.0000,   6.00000,    969.2372
     82.5000,       5.0000,   6.00000,    911.3034
     87.5000,       5.0000,   6.00000,    886.1328
     92.5000,       5.0000,   6.00000,    916.6657
     97.5000,       5.0000,   6.00000,    871.0969
    102.5000,       5.0000,   6.00000,    755.8519
    107.5000,       5.0000,   6.00000,    775.1363
    112.5000,       5.0000,   6.00000,    713.5716
    117.5000,       5.0000,   6.00000,    642.9266
    122.5000,       5.0000,   6.00000,    676.5751
    127.5000,       5.0000,   6.00000,    646.8818
    132.5000,       5.0000,   6.00000,    693.3445
    137.5000,       5.0000,   6.00000,    929.9533
    142.5000,       5.0000,   6.00000,    691.8088
    147.5000,       5.0000,   6.00000,    698.8152
    152.5000,       5.0000,   6.00000,    472.9214
    157.5000,       5.0000,   6.00000,    548.7172
    162.5000,       5.0000,   6.00000,    653.8569
    167.5000,       5.0000,   6.00000,    699.6205
    172.5000,       5.0000,   6.00000,    845.5944
    177.5000,       5.0000,   6.00000,    884.6371
    182.5000,       5.0000,   6.00000,    744.0133
    187.5000,       5.0000,   6.00000,    681.7195
    192.5000,       5.0000,   6.00000,    758.7487
    197.5000,       5.0000,   6.00000,    641.2149
    202.5000,       5.0000,   6.00000,    714.6277
    207.5000,       5.0000,   6.00000,    747.1821
    212.5000,       5.0000,   6.00000,    607.5967
    217.5000,       5.0000,   6.00000,    615.9041
    222.5000,       5.0000,   6.00000,    508.8222
    227.5000,       5.0000,   6.00000,    656.7419
    232.5000,       5.0000,   6.00000,    660.1301
    237.5000,       5.0000,   6.00000,    764.0355
    242.5000,       5.0000,   6.00000,    599.7556
    247.5000,       5.0000,   6.00000,    377.6167
    252.5000,       5.0000,   6.00000,    526.8770
    257.5000,       5.0000,   6.00000,    523.7575
    262.5000,       5.0000,   6.00000,    524.1373
    267.5000,       5.0000,   6.00000,    434.4978
    272.5000,       5.0000,   6.00000,    489.8419
    277.5000,       5.0000,   6.00000,    464.7837
    282.5000,       5.0000,   6.00000,    482.2809
     37.5000,      25.0000,   1.00000,    878.9960
     42.5000,      25.0000,   1.00000,    886.3182
     47.5000,      25.0000,   1.00000,    904.2162
     52.5000,      25.0000,   1.00000,    852.0605
     57.5000,      25.0000,   1.00000,    785.4180
     62.5000,      25.0000,   1.00000,    746.9186
     67.5000,      25.0000,   1.00000,    753.8015
     72.5000,      25.0000,   1.00000,    735.9313
     77.5000,      25.0000,   1.00000,    798.6002
     82.5000,      25.0000,   1.00000,    877.7129
     87.5000,      25.0000,   1.00000,    911.3959
     92.5000,      25.0000,   1.00000,    884.6286
     97.5000,      25.0000,   1.00000,    884.2222
    102.5000,      25.0000,   1.00000,    814.4980
    107.5000,      25.0000,   1.00000,    758.8879
    112.5000,      25.0000,   1.00000,    708.9824
    117.5000,      25.0000,   1.00000,    717.1726
    122.5000,      25.0000,   1.00000,    704.3998
    127.5000,      25.0000,   1.00000,    745.9217
    132.5000,      25.0000,   1.00000,    745.3503
    137.5000,      25.0000,   1.00000,    737.0198
    142.5000,      25.0000,   1.00000,    674.8445
    147.5000,      25.0000,   1.00000,    666.3712
    152.5000,      25.0000,   1.00000,    625.3210
    157.5000,      25.0000,   1.00000,    620.3304
    162.5000,      25.0000,   1.00000,    650.4717
    167.5000,      25.0000,   1.00000,    729.4819
    172.5000,      25.0000,   1.00000,    740.3317
    177.5000,      25.0000,   1.00000,    776.1424
    182.5000,      25.0000,   1.00000,    783.2469
    187.5000,      25.0000,   1.00000,    770.5693
    192.5000,      25.0000,   1.00000,    706.3071
    197.5000,      25.0000,   1.00000,    689.6760
    202.5000,      25.0000,   1.00000,    643.2517
    207.5000,      25.0000,   1.00000,    604.6041
    212.5000,      25.0000,   1.00000,    635.3990
    217.5000,      25.0000,   1.00000,    670.1270
    222.5000,      25.0000,   1.00000,    638.8040
    227.5000,      25.0000,   1.00000,    642.7047
    232.5000,      25.0000,   1.00000,    638.8178
    237.5000,      25.0000,   1.00000,    612.1853
    242.5000,      25.0000,   1.00000,    608.2953
    247.5000,      25.0000,   1.00000,    589.6458
    252.5000,      25.0000,   1.00000,    512.5761
    257.5000,      25.0000,   1.00000,    454.7766
    262.5000,      25.0000,   1.00000,    482.9320
    267.5000,      25.0000,   1.00000,    488.8603
    272.5000,      25.0000,   1.00000,    487.8274
    277.5000,      25.0000,   1.00000,    491.1921
     37.5000,       5.0000,   7.00000,    867.0162
     42.5000,       5.0000,   7.00000,    932.4832
     47.5000,       5.0000,   7.00000,    878.5640
     52.5000,       5.0000,   7.00000,    827.2551
     57.5000,       5.0000,   7.00000,    807.7684
     62.5000,       5.0000,   7.00000,    687.0963
     67.5000,       5.0000,   7.00000,    698.0460
     72.5000,       5.0000,   7.00000,    718.7800
     77.5000,       5.0000,   7.00000,    825.4043
     82.5000,       5.0000,   7.00000,    816.5983
     87.5000,       5.0000,   7.00000,    817.5897
     92.5000,       5.0000,   7.00000,    867.5068
     97.5000,       5.0000,   7.00000,    855.1598
    102.5000,       5.0000,   7.00000,    710.0551
    107.5000,       5.0000,   7.00000,    753.5688
    112.5000,       5.0000,   7.00000,    682.7066
    117.5000,       5.0000,   7.00000,    659.8658
    122.5000,       5.0000,   7.00000,    695.3027
    127.5000,       5.0000,   7.00000,    646.4764
    132.5000,       5.0000,   7.00000,    690.6221
    137.5000,       5.0000,   7.00000,    922.8471
    142.5000,       5.0000,   7.00000,    664.3060
    147.5000,       5.0000,   7.00000,    690.4057
    152.5000,       5.0000,   7.00000,    468.6565
    157.5000,       5.0000,   7.00000,    528.2805
    162.5000,       5.0000,   7.00000,    651.4341
    167.5000,       5.0000,   7.00000,    674.6343
    172.5000,       5.0000,   7.00000,    761.0217
    177.5000,       5.0000,   7.00000,    860.0393
    182.5000,       5.0000,   7.00000,    716.0269
    187.5000,       5.0000,   7.00000,    700.5779
    192.5000,       5.0000,   7.00000,    729.3477
    197.5000,       5.0000,   7.00000,    594.3906
    202.5000,       5.0000,   7.00000,    645.4050
    207.5000,       5.0000,   7.00000,    676.8937
    212.5000,       5.0000,   7.00000,    564.5264
    217.5000,       5.0000,   7.00000,    567.9080
    222.5000,       5.0000,   7.00000,    458.0181
    227.5000,       5.0000,   7.00000,    572.1647
    232.5000,       5.0000,   7.00000,    624.8569
    237.5000,       5.0000,   7.00000,    722.8605
    242.5000,       5.0000,   7.00000,    575.8464
    247.5000,       5.0000,   7.00000,    368.8667
    252.5000,       5.0000,   7.00000,    501.7058
    257.5000,       5.0000,   7.00000,    500.6035
    262.5000,       5.0000,   7.00000,    487.9239
    267.5000,       5.0000,   7.00000,    386.5870
    272.5000,       5.0000,   7.00000,    429.1442
    277.5000,       5.0000,   7.00000,    444.4025
     42.5000,       5.0000,   8.00000,    861.9271
     47.5000,       5.0000,   8.00000,    816.4518
     52.5000,       5.0000,   8.00000,    765.0894
     57.5000,       5.0000,   8.00000,    755.2538
     62.5000,       5.0000,   8.00000,    655.2006
     67.5000,       5.0000,   8.00000,    653.7139
     72.5000,       5.0000,   8.00000,    671.2523
     77.5000,       5.0000,   8.00000,    733.0042
     82.5000,       5.0000,   8.00000,    721.6824
     87.5000,       5.0000,   8.00000,    752.2617
     92.5000,       5.0000,   8.00000,    818.1420
     97.5000,       5.0000,   8.00000,    786.0434
    102.5000,       5.0000,   8.00000,    694.4070
    107.5000,       5.0000,   8.00000,    733.2480
    112.5000,       5.0000,   8.00000,    693.6266
    117.5000,       5.0000,   8.00000,    666.2936
    122.5000,       5.0000,   8.00000,    702.1379
    127.5000,       5.0000,   8.00000,    651.4532
    132.5000,       5.0000,   8.00000,    678.1513
    137.5000,       5.0000,   8.00000,    893.7058
    142.5000,       5.0000,   8.00000,    663.3033
    147.5000,       5.0000,   8.00000,    682.3649
    152.5000,       5.0000,   8.00000,    456.9595
    157.5000,       5.0000,   8.00000,    527.7379
    162.5000,       5.0000,   8.00000,    635.5645
    167.5000,       5.0000,   8.00000,    648.1816
    172.5000,       5.0000,   8.00000,    740.7706
    177.5000,       5.0000,   8.00000,    807.9276
    182.5000,       5.0000,   8.00000,    723.7742
    187.5000,       5.0000,   8.00000,    685.9488
    192.5000,       5.0000,   8.00000,    739.1934
    197.5000,       5.0000,   8.00000,    577.5424
    202.5000,       5.0000,   8.00000,    629.5569
    207.5000,       5.0000,   8.00000,    685.3478
    212.5000,       5.0000,   8.00000,    534.8740
    217.5000,       5.0000,   8.00000,    521.1113
    222.5000,       5.0000,   8.00000,    430.6803
    227.5000,       5.0000,   8.00000,    555.3640
    232.5000,       5.0000,   8.00000,    598.9958
    237.5000,       5.0000,   8.00000,    718.9158
    242.5000,       5.0000,   8.00000,    559.4594
    247.5000,       5.0000,   8.00000,    354.7664
    252.5000,       5.0000,   8.00000,    493.4880
    257.5000,       5.0000,   8.00000,    503.1070
    262.5000,       5.0000,   8.00000,    478.0820
    267.5000,       5.0000,   8.00000,    356.6298
    272.5000,       5.0000,   8.00000,    397.5796
     52.5000,      35.0000,   1.00000,    698.2310
     57.5000,      35.0000,   1.00000,    679.2911
     62.5000,      35.0000,   1.00000,    667.4258
     67.5000,      35.0000,   1.00000,    657.1769
     72.5000,      35.0000,   1.00000,    646.4459
     77.5000,      35.0000,   1.00000,    649.2294
     82.5000,      35.0000,   1.00000,    667.0482
     87.5000,      35.0000,   1.00000,    651.5931
     92.5000,      35.0000,   1.00000,    695.3252
     97.5000,      35.0000,   1.00000,    712.2886
    102.5000,      35.0000,   1.00000,    738.6575
    107.5000,      35.0000,   1.00000,    756.8817
    112.5000,      35.0000,   1.00000,    742.4116
    117.5000,      35.0000,   1.00000,    718.9739
    122.5000,      35.0000,   1.00000,    744.4829
    127.5000,      35.0000,   1.00000,    703.4758
    132.5000,      35.0000,   1.00000,    693.6829
    137.5000,      35.0000,   1.00000,    653.8086
    142.5000,      35.0000,   1.00000,    620.1740
    147.5000,      35.0000,   1.00000,    634.7117
    152.5000,      35.0000,   1.00000,    641.0267
    157.5000,      35.0000,   1.00000,    604.2325
    162.5000,      35.0000,   1.00000,    629.9282
    167.5000,      35.0000,   1.00000,    620.8740
    172.5000,      35.0000,   1.00000,    661.6237
    177.5000,      35.0000,   1.00000,    696.7039
    182.5000,      35.0000,   1.00000,    690.1912
    187.5000,      35.0000,   1.00000,    686.9377
    192.5000,      35.0000,   1.00000,    704.1847
    197.5000,      35.0000,   1.00000,    672.5211
    202.5000,      35.0000,   1.00000,    651.5355
    207.5000,      35.0000,   1.00000,    598.0928
    212.5000,      35.0000,   1.00000,    565.0482
    217.5000,      35.0000,   1.00000,    585.3029
    222.5000,      35.0000,   1.00000,    606.5283
    227.5000,      35.0000,   1.00000,    591.6755
    232.5000,      35.0000,   1.00000,    564.4478
    237.5000,      35.0000,   1.00000,    548.4797
    242.5000,      35.0000,   1.00000,    552.3925
    247.5000,      35.0000,   1.00000,    550.8231
    252.5000,      35.0000,   1.00000,    504.1972
    257.5000,      35.0000,   1.00000,    450.3478
    262.5000,      35.0000,   1.00000,    423.2066
     52.5000,       5.0000,  10.00000,    700.6844
     57.5000,       5.0000,  10.00000,    706.7869
     62.5000,       5.0000,  10.00000,    619.1306
     67.5000,       5.0000,  10.00000,    632.8904
     72.5000,       5.0000,  10.00000,    651.2363
     77.5000,       5.0000,  10.00000,    703.7529
     82.5000,       5.0000,  10.00000,    649.7195
     87.5000,       5.0000,  10.00000,    614.8679
     92.5000,       5.0000,  10.00000,    675.4939
     97.5000,       5.0000,  10.00000,    692.7165
    102.5000,       5.0000,  10.00000,    647.2836
    107.5000,       5.0000,  10.00000,    733.0374
    112.5000,       5.0000,  10.00000,    699.3405
    117.5000,       5.0000,  10.00000,    662.6446
    122.5000,       5.0000,  10.00000,    684.8761
    127.5000,       5.0000,  10.00000,    622.4441
    132.5000,       5.0000,  10.00000,    657.3682
    137.5000,       5.0000,  10.00000,    880.2944
    142.5000,       5.0000,  10.00000,    640.9776
    147.5000,       5.0000,  10.00000,    668.7317
    152.5000,       5.0000,  10.00000,    448.3745
    157.5000,       5.0000,  10.00000,    498.9560
    162.5000,       5.0000,  10.00000,    607.7421
    167.5000,       5.0000,  10.00000,    631.9218
    172.5000,       5.0000,  10.00000,    739.6349
    177.5000,       5.0000,  10.00000,    814.7983
    182.5000,       5.0000,  10.00000,    690.4636
    187.5000,       5.0000,  10.00000,    656.2675
    192.5000,       5.0000,  10.00000,    737.6100
    197.5000,       5.0000,  10.00000,    624.5790
    202.5000,       5.0000,  10.00000,    704.9048
    207.5000,       5.0000,  10.00000,    719.0558
    212.5000,       5.0000,  10.00000,    537.9265
    217.5000,       5.0000,  10.00000,    511.2389
    222.5000,       5.0000,  10.00000,    412.0378
    227.5000,       5.0000,  10.00000,    537.9354
    232.5000,       5.0000,  10.00000,    592.6777
    237.5000,       5.0000,  10.00000,    699.6127
    242.5000,       5.0000,  10.00000,    545.7540
    247.5000,       5.0000,  10.00000,    354.4102
    252.5000,       5.0000,  10.00000,    488.4557
    257.5000,       5.0000,  10.00000,    487.6107
    262.5000,       5.0000,  10.00000,    470.7191
     67.5000,      45.0000,   1.00000,    661.9674
     72.5000,      45.0000,   1.00000,    642.5610
     77.5000,      45.0000,   1.00000,    640.7078
     82.5000,      45.0000,   1.00000,    621.8923
     87.5000,      45.0000,   1.00000,    639.3898
     92.5000,      45.0000,   1.00000,    650.2532
     97.5000,      45.0000,   1.00000,    648.3320
    102.5000,      45.0000,   1.00000,    644.6722
    107.5000,      45.0000,   1.00000,    651.5444
    112.5000,      45.0000,   1.00000,    658.6960
    117.5000,      45.0000,   1.00000,    686.8282
    122.5000,      45.0000,   1.00000,    674.8961
    127.5000,      45.0000,   1.00000,    668.6802
    132.5000,      45.0000,   1.00000,    627.5938
    137.5000,      45.0000,   1.00000,    599.4695
    142.5000,      45.0000,   1.00000,    587.3337
    147.5000,      45.0000,   1.00000,    590.0780
    152.5000,      45.0000,   1.00000,    608.0973
    157.5000,      45.0000,   1.00000,    641.4188
    162.5000,      45.0000,   1.00000,    622.1259
    167.5000,      45.0000,   1.00000,    626.5847
    172.5000,      45.0000,   1.00000,    620.6649
    177.5000,      45.0000,   1.00000,    647.0408
    182.5000,      45.0000,   1.00000,    690.4346
    187.5000,      45.0000,   1.00000,    711.5939
    192.5000,      45.0000,   1.00000,    711.1284
    197.5000,      45.0000,   1.00000,    688.8983
    202.5000,      45.0000,   1.00000,    654.1966
    207.5000,      45.0000,   1.00000,    667.0817
    212.5000,      45.0000,   1.00000,    666.9823
    217.5000,      45.0000,   1.00000,    667.0452
    222.5000,      45.0000,   1.00000,    640.8735
    227.5000,      45.0000,   1.00000,    581.0504
    232.5000,      45.0000,   1.00000,    551.1992
    237.5000,      45.0000,   1.00000,    533.6989
    242.5000,      45.0000,   1.00000,    517.9832
    247.5000,      45.0000,   1.00000,    513.4153
     67.5000,      15.0000,   4.00000,    645.5410
     72.5000,      15.0000,   4.00000,    658.3495
     77.5000,      15.0000,   4.00000,    659.2965
     82.5000,      15.0000,   4.00000,    641.1055
     87.5000,      15.0000,   4.00000,    632.3376
     92.5000,      15.0000,   4.00000,    639.9729
     97.5000,      15.0000,   4.00000,    625.2776
    102.5000,      15.0000,   4.00000,    622.9175
    107.5000,      15.0000,   4.00000,    618.0146
    112.5000,      15.0000,   4.00000,    622.6025
    117.5000,      15.0000,   4.00000,    618.4334
    122.5000,      15.0000,   4.00000,    607.3136
    127.5000,      15.0000,   4.00000,    611.0314
    132.5000,      15.0000,   4.00000,    680.5430
    137.5000,      15.0000,   4.00000,    682.3335
    142.5000,      15.0000,   4.00000,    677.4633
    147.5000,      15.0000,   4.00000,    550.7014
    152.5000,      15.0000,   4.00000,    513.2341
    157.5000,      15.0000,   4.00000,    509.0905
    162.5000,      15.0000,   4.00000,    580.2843
    167.5000,      15.0000,   4.00000,    665.6686
    172.5000,      15.0000,   4.00000,    726.9436
    177.5000,      15.0000,   4.00000,    756.1417
    182.5000,      15.0000,   4.00000,    754.5677
    187.5000,      15.0000,   4.00000,    732.8159
    192.5000,      15.0000,   4.00000,    712.5023
    197.5000,      15.0000,   4.00000,    722.1771
    202.5000,      15.0000,   4.00000,    728.3065
    207.5000,      15.0000,   4.00000,    734.3145
    212.5000,      15.0000,   4.00000,    671.8210
    217.5000,      15.0000,   4.00000,    549.9327
    222.5000,      15.0000,   4.00000,    517.1765
    227.5000,      15.0000,   4.00000,    516.5952
    232.5000,      15.0000,   4.00000,    609.0463
    237.5000,      15.0000,   4.00000,    601.8426
    242.5000,      15.0000,   4.00000,    519.4144
    247.5000,      15.0000,   4.00000,    457.8005
     82.5000,      55.0000,   1.00000,    667.1658
     87.5000,      55.0000,   1.00000,    659.0815
     92.5000,      55.0000,   1.00000,    648.5605
     97.5000,      55.0000,   1.00000,    632.0848
    102.5000,      55.0000,   1.00000,    613.0764
    107.5000,      55.0000,   1.00000,    594.5864
    112.5000,      55.0000,   1.00000,    598.6479
    117.5000,      55.0000,   1.00000,    589.5430
    122.5000,      55.0000,   1.00000,    586.3832
    127.5000,      55.0000,   1.00000,    558.0637
    132.5000,      55.0000,   1.00000,    554.4448
    137.5000,      55.0000,   1.00000,    554.6020
    142.5000,      55.0000,   1.00000,    570.2654
    147.5000,      55.0000,   1.00000,    587.9941
    152.5000,      55.0000,   1.00000,    611.4497
    157.5000,      55.0000,   1.00000,    622.2399
    162.5000,      55.0000,   1.00000,    639.1737
    167.5000,      55.0000,   1.00000,    644.8802
    172.5000,      55.0000,   1.00000,    651.8250
    177.5000,      55.0000,   1.00000,    664.8249
    182.5000,      55.0000,   1.00000,    705.7503
    187.5000,      55.0000,   1.00000,    725.1884
    192.5000,      55.0000,   1.00000,    732.4675
    197.5000,      55.0000,   1.00000,    723.8290
    202.5000,      55.0000,   1.00000,    710.9178
    207.5000,      55.0000,   1.00000,    692.6435
    212.5000,      55.0000,   1.00000,    694.0366
    217.5000,      55.0000,   1.00000,    688.5683
    222.5000,      55.0000,   1.00000,    653.1431
    227.5000,      55.0000,   1.00000,    628.5646
    232.5000,      55.0000,   1.00000,    596.5207
     82.5000,      15.0000,   5.00000,    677.4713
     87.5000,      15.0000,   5.00000,    654.9695
     92.5000,      15.0000,   5.00000,    642.8384
     97.5000,      15.0000,   5.00000,    607.9334
    102.5000,      15.0000,   5.00000,    590.3659
    107.5000,      15.0000,   5.00000,    566.4675
    112.5000,      15.0000,   5.00000,    551.9098
    117.5000,      15.0000,   5.00000,    540.4537
    122.5000,      15.0000,   5.00000,    529.7767
    127.5000,      15.0000,   5.00000,    535.2300
    132.5000,      15.0000,   5.00000,    606.4724
    137.5000,      15.0000,   5.00000,    625.7378
    142.5000,      15.0000,   5.00000,    655.8885
    147.5000,      15.0000,   5.00000,    538.7062
    152.5000,      15.0000,   5.00000,    510.3731
    157.5000,      15.0000,   5.00000,    504.4559
    162.5000,      15.0000,   5.00000,    584.1685
    167.5000,      15.0000,   5.00000,    686.5941
    172.5000,      15.0000,   5.00000,    772.1733
    177.5000,      15.0000,   5.00000,    810.1953
    182.5000,      15.0000,   5.00000,    802.6290
    187.5000,      15.0000,   5.00000,    786.1293
    192.5000,      15.0000,   5.00000,    769.6804
    197.5000,      15.0000,   5.00000,    787.2592
    202.5000,      15.0000,   5.00000,    785.3552
    207.5000,      15.0000,   5.00000,    763.5624
    212.5000,      15.0000,   5.00000,    688.8604
    217.5000,      15.0000,   5.00000,    563.2930
    222.5000,      15.0000,   5.00000,    548.2765
    227.5000,      15.0000,   5.00000,    542.4084
    232.5000,      15.0000,   5.00000,    621.4047
     97.5000,      65.0000,   1.00000,    606.4000
    102.5000,      65.0000,   1.00000,    597.4269
    107.5000,      65.0000,   1.00000,    598.8188
    112.5000,      65.0000,   1.00000,    566.5868
    117.5000,      65.0000,   1.00000,    551.7726
    122.5000,      65.0000,   1.00000,    525.5795
    127.5000,      65.0000,   1.00000,    514.5026
    132.5000,      65.0000,   1.00000,    511.4352
    137.5000,      65.0000,   1.00000,    527.3761
    142.5000,      65.0000,   1.00000,    545.5897
    147.5000,      65.0000,   1.00000,    577.5819
    152.5000,      65.0000,   1.00000,    611.8661
    157.5000,      65.0000,   1.00000,    635.4657
    162.5000,      65.0000,   1.00000,    661.9938
    167.5000,      65.0000,   1.00000,    676.4866
    172.5000,      65.0000,   1.00000,    683.6982
    177.5000,      65.0000,   1.00000,    711.1511
    182.5000,      65.0000,   1.00000,    713.6504
    187.5000,      65.0000,   1.00000,    730.0753
    192.5000,      65.0000,   1.00000,    732.7796
    197.5000,      65.0000,   1.00000,    734.8203
    202.5000,      65.0000,   1.00000,    740.2300
    207.5000,      65.0000,   1.00000,    740.8878
    212.5000,      65.0000,   1.00000,    708.6832
    217.5000,      65.0000,   1.00000,    670.9265
     97.5000,      15.0000,   6.00000,    585.3948
    102.5000,      15.0000,   6.00000,    569.9894
    107.5000,      15.0000,   6.00000,    541.1827
    112.5000,      15.0000,   6.00000,    521.8712
    117.5000,      15.0000,   6.00000,    506.1390
    122.5000,      15.0000,   6.00000,    492.5576
    127.5000,      15.0000,   6.00000,    506.2146
    132.5000,      15.0000,   6.00000,    572.0440
    137.5000,      15.0000,   6.00000,    596.8338
    142.5000,      15.0000,   6.00000,    620.9888
    147.5000,      15.0000,   6.00000,    522.2703
    152.5000,      15.0000,   6.00000,    512.5516
    157.5000,      15.0000,   6.00000,    523.9067
    162.5000,      15.0000,   6.00000,    609.1001
    167.5000,      15.0000,   6.00000,    711.3832
    172.5000,      15.0000,   6.00000,    812.5726
    177.5000,      15.0000,   6.00000,    861.6538
    182.5000,      15.0000,   6.00000,    856.4592
    187.5000,      15.0000,   6.00000,    835.5310
    192.5000,      15.0000,   6.00000,    810.6439
    197.5000,      15.0000,   6.00000,    823.4344
    202.5000,      15.0000,   6.00000,    822.4465
    207.5000,      15.0000,   6.00000,    794.1999
    212.5000,      15.0000,   6.00000,    710.4414
    217.5000,      15.0000,   6.00000,    569.5982
    105.0000,      30.0000,   3.00000,    542.6703
    110.0000,      30.0000,   3.00000,    526.5138
    115.0000,      30.0000,   3.00000,    508.7517
    120.0000,      30.0000,   3.00000,    515.6089
    125.0000,      30.0000,   3.00000,    544.0049
    130.0000,      30.0000,   3.00000,    545.9301
    135.0000,      30.0000,   3.00000,    553.1074
    140.0000,      30.0000,   3.00000,    532.8381
    145.0000,      30.0000,   3.00000,    548.2837
    150.0000,      30.0000,   3.00000,    575.6325
    155.0000,      30.0000,   3.00000,    570.8641
    160.0000,      30.0000,   3.00000,    615.3473
    165.0000,      30.0000,   3.00000,    675.1796
    170.0000,      30.0000,   3.00000,    743.3664
    175.0000,      30.0000,   3.00000,    796.5385
    180.0000,      30.0000,   3.00000,    838.4431
    185.0000,      30.0000,   3.00000,    850.4456
    190.0000,      30.0000,   3.00000,    850.6076
    195.0000,      30.0000,   3.00000,    841.6707
    200.0000,      30.0000,   3.00000,    811.2299
    205.0000,      30.0000,   3.00000,    773.1945
    210.0000,      30.0000,   3.00000,    698.3766
    112.5000,      25.0000,   4.00000,    520.1124
    117.5000,      25.0000,   4.00000,    517.3677
    122.5000,      25.0000,   4.00000,    513.3995
    127.5000,      25.0000,   4.00000,    552.3706
    132.5000,      25.0000,   4.00000,    562.9282
    137.5000,      25.0000,   4.00000,    585.3656
    142.5000,      25.0000,   4.00000,    569.9095
    147.5000,      25.0000,   4.00000,    563.4915
    152.5000,      25.0000,   4.00000,    548.4023
    157.5000,      25.0000,   4.00000,    582.8458
    162.5000,      25.0000,   4.00000,    631.3079
    167.5000,      25.0000,   4.00000,    741.2619
    172.5000,      25.0000,   4.00000,    809.4451
    177.5000,      25.0000,   4.00000,    839.6533
    182.5000,      25.0000,   4.00000,    876.6588
    187.5000,      25.0000,   4.00000,    865.0678
    192.5000,      25.0000,   4.00000,    843.3818
    197.5000,      25.0000,   4.00000,    847.4337
    202.5000,      25.0000,   4.00000,    812.7260
   5.82
ITERATION 4
MODEL RESISTIVITY
LAYER 1
61,     2.5000
     10.0000,     1820.3
     15.0000,     1787.0
     20.0000,     1738.4
     25.0000,     1921.2
     30.0000,     2265.8
     35.0000,     2647.0
     40.0000,     3705.1
     45.0000,     3626.4
     50.0000,     2938.5
     55.0000,     2497.6
     60.0000,     2256.6
     65.0000,     1783.0
     70.0000,     1757.4
     75.0000,     1845.3
     80.0000,     2128.5
     85.0000,     2053.6
     90.0000,     2096.5
     95.0000,     2289.3
    100.0000,     2025.6
    105.0000,     1544.3
    110.0000,     1631.4
    115.0000,     1423.2
    120.0000,     1213.1
    125.0000,     1105.8
    130.0000,     956.84
    135.0000,     1025.2
    140.0000,     1422.5
    145.0000,     857.76
    150.0000,     799.83
    155.0000,     537.45
    160.0000,     703.12
    165.0000,     1068.9
    170.0000,     1380.9
    175.0000,     1948.9
    180.0000,     2264.2
    185.0000,     1953.4
    190.0000,     2100.5
    195.0000,     2669.5
    200.0000,     2334.2
    205.0000,     2578.7
    210.0000,     2710.0
    215.0000,     2166.5
    220.0000,     2129.0
    225.0000,     1718.2
    230.0000,     2505.9
    235.0000,     2670.4
    240.0000,     2557.5
    245.0000,     1467.7
    250.0000,     708.66
    255.0000,     920.74
    260.0000,     888.51
    265.0000,     803.40
    270.0000,     535.28
    275.0000,     547.31
    280.0000,     580.58
    285.0000,     807.49
    290.0000,     1104.9
    295.0000,     1301.1
    300.0000,     1159.1
    305.0000,     2126.6
             3088.9
LAYER 2
61,     5.2500
     10.0000,     1419.8
     15.0000,     1500.5
     20.0000,     1449.8
     25.0000,     1581.7
     30.0000,     1809.0
     35.0000,     2088.5
     40.0000,     3023.7
     45.0000,     3184.1
     50.0000,     2865.5
     55.0000,     2486.9
     60.0000,     2218.7
     65.0000,     1804.0
     70.0000,     1711.6
     75.0000,     1712.7
     80.0000,     1782.8
     85.0000,     1720.7
     90.0000,     1682.7
     95.0000,     1774.7
    100.0000,     1744.8
    105.0000,     1514.2
    110.0000,     1501.7
    115.0000,     1282.3
    120.0000,     1046.0
    125.0000,     985.45
    130.0000,     854.62
    135.0000,     909.03
    140.0000,     1150.8
    145.0000,     868.00
    150.0000,     740.41
    155.0000,     548.12
    160.0000,     664.81
    165.0000,     980.76
    170.0000,     1250.5
    175.0000,     1636.5
    180.0000,     1951.3
    185.0000,     1826.9
    190.0000,     1876.9
    195.0000,     2050.5
    200.0000,     1860.1
    205.0000,     2155.2
    210.0000,     2338.6
    215.0000,     1780.1
    220.0000,     1814.7
    225.0000,     1785.6
    230.0000,     2190.5
    235.0000,     2286.1
    240.0000,     2538.2
    245.0000,     1715.6
    250.0000,     974.58
    255.0000,     1011.9
    260.0000,     894.68
    265.0000,     718.15
    270.0000,     463.95
    275.0000,     477.62
    280.0000,     509.83
    285.0000,     672.44
    290.0000,     917.35
    295.0000,     1092.2
    300.0000,     1086.7
    305.0000,     1830.9
             2152.1
LAYER 3
59,     8.2750
     15.0000,     922.99
     20.0000,     930.10
     25.0000,     1022.7
     30.0000,     1113.7
     35.0000,     1221.9
     40.0000,     1777.2
     45.0000,     2131.9
     50.0000,     2248.0
     55.0000,     2111.9
     60.0000,     1917.3
     65.0000,     1637.9
     70.0000,     1498.3
     75.0000,     1403.0
     80.0000,     1340.6
     85.0000,     1265.5
     90.0000,     1129.4
     95.0000,     1082.6
    100.0000,     1146.3
    105.0000,     1104.1
    110.0000,     1004.4
    115.0000,     825.03
    120.0000,     699.54
    125.0000,     736.90
    130.0000,     708.21
    135.0000,     718.73
    140.0000,     822.71
    145.0000,     741.65
    150.0000,     642.82
    155.0000,     524.31
    160.0000,     581.18
    165.0000,     760.09
    170.0000,     883.19
    175.0000,     1026.7
    180.0000,     1255.3
    185.0000,     1326.5
    190.0000,     1326.1
    195.0000,     1255.0
    200.0000,     1165.3
    205.0000,     1489.0
    210.0000,     1681.5
    215.0000,     1232.5
    220.0000,     1297.8
    225.0000,     1440.4
    230.0000,     1501.0
    235.0000,     1571.3
    240.0000,     2199.9
    245.0000,     2120.4
    250.0000,     1504.4
    255.0000,     1210.3
    260.0000,     842.24
    265.0000,     577.86
    270.0000,     390.06
    275.0000,     431.79
    280.0000,     452.01
    285.0000,     497.97
    290.0000,     573.95
    295.0000,     655.11
    300.0000,     736.54
             1072.8
LAYER 4
57,    11.6025
     20.0000,     587.17
     25.0000,     704.74
     30.0000,     723.79
     35.0000,     715.41
     40.0000,     971.72
     45.0000,     1279.8
     50.0000,     1560.4
     55.0000,     1663.0
     60.0000,     1617.1
     65.0000,     1459.7
     70.0000,     1317.9
     75.0000,     1196.0
     80.0000,     1116.2
     85.0000,     1032.7
     90.0000,     834.70
     95.0000,     712.63
    100.0000,     747.35
    105.0000,     740.38
    110.0000,     646.90
    115.0000,     531.31
    120.0000,     485.98
    125.0000,     570.69
    130.0000,     608.78
    135.0000,     590.17
    140.0000,     619.72
    145.0000,     605.06
    150.0000,     564.54
    155.0000,     493.34
    160.0000,     508.54
    165.0000,     571.72
    170.0000,     575.94
    175.0000,     601.55
    180.0000,     751.59
    185.0000,     883.03
    190.0000,     897.89
    195.0000,     793.47
    200.0000,     747.17
    205.0000,     1058.5
    210.0000,     1244.3
    215.0000,     852.74
    220.0000,     829.54
    225.0000,     876.68
    230.0000,     827.14
    235.0000,     915.60
    240.0000,     1588.6
    245.0000,     2131.6
    250.0000,     1758.2
    255.0000,     1221.3
    260.0000,     684.34
    265.0000,     443.78
    270.0000,     361.55
    275.0000,     476.78
    280.0000,     488.21
    285.0000,     437.28
    290.0000,     392.01
    295.0000,     404.70
           472.9656
LAYER 5
53,    15.2628
     30.0000,     459.40
     35.0000,     411.79
     40.0000,     438.97
     45.0000,     549.46
     50.0000,     731.40
     55.0000,     972.02
     60.0000,     1164.3
     65.0000,     1253.1
     70.0000,     1231.6
     75.0000,     1162.1
     80.0000,     1097.8
     85.0000,     992.28
     90.0000,     772.47
     95.0000,     592.57
    100.0000,     519.69
    105.0000,     469.80
    110.0000,     427.24
    115.0000,     412.68
    120.0000,     445.83
    125.0000,     531.81
    130.0000,     578.38
    135.0000,     538.57
    140.0000,     507.25
    145.0000,     513.98
    150.0000,     538.22
    155.0000,     535.49
    160.0000,     515.98
    165.0000,     465.97
    170.0000,     392.65
    175.0000,     371.18
    180.0000,     448.14
    185.0000,     562.55
    190.0000,     591.21
    195.0000,     520.54
    200.0000,     503.50
    205.0000,     662.72
    210.0000,     722.88
    215.0000,     484.93
    220.0000,     344.00
    225.0000,     268.94
    230.0000,     224.24
    235.0000,     237.12
    240.0000,     328.65
    245.0000,     415.56
    250.0000,     389.47
    255.0000,     346.52
    260.0000,     287.66
    265.0000,     288.21
    270.0000,     381.27
    275.0000,     543.55
    280.0000,     533.41
    285.0000,     435.50
           302.9463
LAYER 6
49,    19.2890
     40.0000,     406.44
     45.0000,     464.89
     50.0000,     576.25
     55.0000,     787.88
     60.0000,     1010.3
     65.0000,     1189.6
     70.0000,     1249.8
     75.0000,     1223.6
     80.0000,     1159.8
     85.0000,     1053.6
     90.0000,     884.58
     95.0000,     732.28
    100.0000,     647.07
    105.0000,     603.69
    110.0000,     594.81
    115.0000,     615.10
    120.0000,     652.49
    125.0000,     685.15
    130.0000,     668.60
    135.0000,     605.17
    140.0000,     564.02
    145.0000,     577.13
    150.0000,     625.73
    155.0000,     660.53
    160.0000,     649.63
    165.0000,     583.93
    170.0000,     502.29
    175.0000,     473.10
    180.0000,     520.62
    185.0000,     587.89
    190.0000,     583.40
    195.0000,     514.01
    200.0000,     483.31
    205.0000,     536.60
    210.0000,     535.25
    215.0000,     396.23
    220.0000,     272.37
    225.0000,     195.69
    230.0000,     154.67
    235.0000,     143.21
    240.0000,     149.44
    245.0000,     154.23
    250.0000,     154.71
    255.0000,     178.12
    260.0000,     221.74
    265.0000,     292.46
    270.0000,     401.65
    275.0000,     478.36
           426.0475
LAYER 7
45,    23.7179
     50.0000,     540.78
     55.0000,     727.29
     60.0000,     895.42
     65.0000,     1054.1
     70.0000,     1136.9
     75.0000,     1142.0
     80.0000,     1093.6
     85.0000,     1016.4
     90.0000,     919.61
     95.0000,     833.85
    100.0000,     785.83
    105.0000,     774.89
    110.0000,     794.58
    115.0000,     825.03
    120.0000,     837.25
    125.0000,     812.57
    130.0000,     751.93
    135.0000,     684.99
    140.0000,     654.17
    145.0000,     677.75
    150.0000,     741.14
    155.0000,     803.33
    160.0000,     822.60
    165.0000,     784.19
    170.0000,     721.12
    175.0000,     687.36
    180.0000,     696.07
    185.0000,     701.84
    190.0000,     654.77
    195.0000,     575.16
    200.0000,     525.75
    205.0000,     522.72
    210.0000,     500.16
    215.0000,     414.86
    220.0000,     318.03
    225.0000,     243.72
    230.0000,     196.32
    235.0000,     169.76
    240.0000,     154.34
    245.0000,     146.81
    250.0000,     156.89
    255.0000,     196.05
    260.0000,     265.39
    265.0000,     343.38
           419.4738
LAYER 8
41,    28.5897
     60.0000,     779.04
     65.0000,     893.23
     70.0000,     951.80
     75.0000,     960.55
     80.0000,     925.44
     85.0000,     876.59
     90.0000,     828.19
     95.0000,     788.03
    100.0000,     770.55
    105.0000,     778.00
    110.0000,     802.59
    115.0000,     825.77
    120.0000,     825.78
    125.0000,     795.63
    130.0000,     748.54
    135.0000,     710.60
    140.0000,     706.19
    145.0000,     745.72
    150.0000,     820.47
    155.0000,     902.63
    160.0000,     957.51
    165.0000,     965.63
    170.0000,     939.19
    175.0000,     907.53
    180.0000,     878.57
    185.0000,     831.95
    190.0000,     753.79
    195.0000,     666.22
    200.0000,     604.26
    205.0000,     574.27
    210.0000,     544.72
    215.0000,     489.00
    220.0000,     416.94
    225.0000,     348.34
    230.0000,     294.50
    235.0000,     255.71
    240.0000,     226.84
    245.0000,     213.62
    250.0000,     227.66
    255.0000,     271.52
           350.0322
LAYER 9
35,    33.9487
     75.0000,     814.11
     80.0000,     756.24
     85.0000,     724.07
     90.0000,     698.23
     95.0000,     666.64
    100.0000,     650.03
    105.0000,     651.14
    110.0000,     663.87
    115.0000,     678.00
    120.0000,     683.06
    125.0000,     676.75
    130.0000,     667.00
    135.0000,     668.15
    140.0000,     693.55
    145.0000,     749.90
    150.0000,     833.39
    155.0000,     927.87
    160.0000,     1009.5
    165.0000,     1058.5
    170.0000,     1069.9
    175.0000,     1051.4
    180.0000,     1007.7
    185.0000,     938.50
    190.0000,     850.17
    195.0000,     762.48
    200.0000,     695.43
    205.0000,     652.55
    210.0000,     618.17
    215.0000,     575.60
    220.0000,     518.73
    225.0000,     453.12
    230.0000,     396.03
    235.0000,     359.02
    240.0000,     328.53
           299.5404
LAYER 10
29,    39.8436
     90.0000,     622.80
     95.0000,     558.09
    100.0000,     532.26
    105.0000,     520.02
    110.0000,     519.87
    115.0000,     527.17
    120.0000,     537.03
    125.0000,     548.67
    130.0000,     565.05
    135.0000,     592.76
    140.0000,     638.42
    145.0000,     705.98
    150.0000,     793.87
    155.0000,     893.06
    160.0000,     987.90
    165.0000,     1061.1
    170.0000,     1100.1
    175.0000,     1100.8
    180.0000,     1064.9
    185.0000,     999.32
    190.0000,     917.24
    195.0000,     835.75
    200.0000,     767.81
    205.0000,     717.39
    210.0000,     674.46
    215.0000,     632.92
    220.0000,     578.83
    225.0000,     515.08
           423.3822
LAYER 11
25,    46.3279
    100.0000,     460.31
    105.0000,     433.86
    110.0000,     425.90
    115.0000,     428.26
    120.0000,     438.11
    125.0000,     456.59
    130.0000,     483.39
    135.0000,     522.61
    140.0000,     576.97
    145.0000,     648.52
    150.0000,     736.28
    155.0000,     834.58
    160.0000,     932.39
    165.0000,     1015.2
    170.0000,     1069.2
    175.0000,     1085.8
    180.0000,     1064.1
    185.0000,     1011.0
    190.0000,     939.48
    195.0000,     865.17
    200.0000,     795.19
    205.0000,     740.91
    210.0000,     692.33
    215.0000,     649.03
           587.5096
LAYER 12
21, 
    110.0000,     380.20
    115.0000,     380.42
    120.0000,     389.64
    125.0000,     407.72
    130.0000,     434.56
    135.0000,     477.45
    140.0000,     533.70
    145.0000,     605.06
    150.0000,     690.79
    155.0000,     786.56
    160.0000,     883.25
    165.0000,     967.86
    170.0000,     1026.8
    175.0000,     1050.3
    180.0000,     1036.0
    185.0000,     989.00
    190.0000,     919.78
    195.0000,     852.33
    200.0000,     784.52
    205.0000,     720.40
           657.4559
CALCULATED APPARENT RESISTIVITY
      7.5000,       5.0000,   1.00000,   1415.2344
     12.5000,       5.0000,   1.00000,   1422.8567
     17.5000,       5.0000,   1.00000,   1462.5878
     22.5000,       5.0000,   1.00000,   1620.2789
     27.5000,       5.0000,   1.00000,   1874.8442
     32.5000,       5.0000,   1.00000,   2050.2417
     37.5000,       5.0000,   1.00000,   2529.2214
     42.5000,       5.0000,   1.00000,   2570.0154
     47.5000,       5.0000,   1.00000,   2521.1443
     52.5000,       5.0000,   1.00000,   2289.2827
     57.5000,       5.0000,   1.00000,   2162.0515
     62.5000,       5.0000,   1.00000,   1822.2440
     67.5000,       5.0000,   1.00000,   1788.4648
     72.5000,       5.0000,   1.00000,   1700.5510
     77.5000,       5.0000,   1.00000,   1792.4255
     82.5000,       5.0000,   1.00000,   1717.2932
     87.5000,       5.0000,   1.00000,   1727.2766
     92.5000,       5.0000,   1.00000,   1701.3737
     97.5000,       5.0000,   1.00000,   1638.4043
    102.5000,       5.0000,   1.00000,   1402.7589
    107.5000,       5.0000,   1.00000,   1391.6544
    112.5000,       5.0000,   1.00000,   1193.3287
    117.5000,       5.0000,   1.00000,   1062.8444
    122.5000,       5.0000,   1.00000,   1018.6801
    127.5000,       5.0000,   1.00000,    953.8573
    132.5000,       5.0000,   1.00000,    877.8586
    137.5000,       5.0000,   1.00000,   1039.7512
    142.5000,       5.0000,   1.00000,    729.8442
    147.5000,       5.0000,   1.00000,    849.0966
    152.5000,       5.0000,   1.00000,    625.5739
    157.5000,       5.0000,   1.00000,    783.1843
    162.5000,       5.0000,   1.00000,    996.6046
    167.5000,       5.0000,   1.00000,   1189.9200
    172.5000,       5.0000,   1.00000,   1466.8453
    177.5000,       5.0000,   1.00000,   1741.2092
    182.5000,       5.0000,   1.00000,   1772.0244
    187.5000,       5.0000,   1.00000,   1851.3707
    192.5000,       5.0000,   1.00000,   2149.2625
    197.5000,       5.0000,   1.00000,   1971.0153
    202.5000,       5.0000,   1.00000,   2125.5305
    207.5000,       5.0000,   1.00000,   2135.9897
    212.5000,       5.0000,   1.00000,   1839.7715
    217.5000,       5.0000,   1.00000,   2021.4550
    222.5000,       5.0000,   1.00000,   1678.6047
    227.5000,       5.0000,   1.00000,   2096.5437
    232.5000,       5.0000,   1.00000,   1826.7828
    237.5000,       5.0000,   1.00000,   1817.4476
    242.5000,       5.0000,   1.00000,   1500.2852
    247.5000,       5.0000,   1.00000,    964.7033
    252.5000,       5.0000,   1.00000,   1041.1088
    257.5000,       5.0000,   1.00000,    776.8381
    262.5000,       5.0000,   1.00000,    724.9817
    267.5000,       5.0000,   1.00000,    548.7563
    272.5000,       5.0000,   1.00000,    573.8113
    277.5000,       5.0000,   1.00000,    575.5823
    282.5000,       5.0000,   1.00000,    707.9684
    287.5000,       5.0000,   1.00000,    808.2805
    292.5000,       5.0000,   1.00000,   1072.3300
    297.5000,       5.0000,   1.00000,   1094.5034
    302.5000,       5.0000,   1.00000,   1548.1086
    307.5000,       5.0000,   1.00000,   1738.6689
     12.5000,       5.0000,   2.00000,   1109.9740
     17.5000,       5.0000,   2.00000,   1128.2579
     22.5000,       5.0000,   2.00000,   1301.6862
     27.5000,       5.0000,   2.00000,   1380.4095
     32.5000,       5.0000,   2.00000,   1429.4580
     37.5000,       5.0000,   2.00000,   1874.7047
     42.5000,       5.0000,   2.00000,   1979.9934
     47.5000,       5.0000,   2.00000,   1801.9429
     52.5000,       5.0000,   2.00000,   1866.7616
     57.5000,       5.0000,   2.00000,   1949.9196
     62.5000,       5.0000,   2.00000,   1687.9729
     67.5000,       5.0000,   2.00000,   1600.0660
     72.5000,       5.0000,   2.00000,   1584.8962
     77.5000,       5.0000,   2.00000,   1597.6498
     82.5000,       5.0000,   2.00000,   1408.9225
     87.5000,       5.0000,   2.00000,   1332.1432
     92.5000,       5.0000,   2.00000,   1420.7446
     97.5000,       5.0000,   2.00000,   1293.9622
    102.5000,       5.0000,   2.00000,   1076.7443
    107.5000,       5.0000,   2.00000,   1143.1560
    112.5000,       5.0000,   2.00000,   1031.4275
    117.5000,       5.0000,   2.00000,    914.7494
    122.5000,       5.0000,   2.00000,    939.2302
    127.5000,       5.0000,   2.00000,    770.8809
    132.5000,       5.0000,   2.00000,    769.3277
    137.5000,       5.0000,   2.00000,    923.2058
    142.5000,       5.0000,   2.00000,    714.0959
    147.5000,       5.0000,   2.00000,    792.9214
    152.5000,       5.0000,   2.00000,    630.9559
    157.5000,       5.0000,   2.00000,    748.3083
    162.5000,       5.0000,   2.00000,    942.3546
    167.5000,       5.0000,   2.00000,    946.8803
    172.5000,       5.0000,   2.00000,   1179.9927
    177.5000,       5.0000,   2.00000,   1448.6392
    182.5000,       5.0000,   2.00000,   1289.1606
    187.5000,       5.0000,   2.00000,   1435.1638
    192.5000,       5.0000,   2.00000,   1757.9677
    197.5000,       5.0000,   2.00000,   1467.4835
    202.5000,       5.0000,   2.00000,   1604.9387
    207.5000,       5.0000,   2.00000,   1716.1699
    212.5000,       5.0000,   2.00000,   1523.7069
    217.5000,       5.0000,   2.00000,   1578.5200
    222.5000,       5.0000,   2.00000,   1353.3182
    227.5000,       5.0000,   2.00000,   1524.5066
    232.5000,       5.0000,   2.00000,   1453.1364
    237.5000,       5.0000,   2.00000,   1557.5671
    242.5000,       5.0000,   2.00000,   1229.0941
    247.5000,       5.0000,   2.00000,    793.5986
    252.5000,       5.0000,   2.00000,   1036.0541
    257.5000,       5.0000,   2.00000,    917.8553
    262.5000,       5.0000,   2.00000,    704.7172
    267.5000,       5.0000,   2.00000,    534.1379
    272.5000,       5.0000,   2.00000,    551.0750
    277.5000,       5.0000,   2.00000,    546.1336
    282.5000,       5.0000,   2.00000,    593.5519
    287.5000,       5.0000,   2.00000,    744.2784
    292.5000,       5.0000,   2.00000,    841.0673
    297.5000,       5.0000,   2.00000,    727.8375
    302.5000,       5.0000,   2.00000,   1014.5306
     17.5000,       5.0000,   3.00000,    927.1357
     22.5000,       5.0000,   3.00000,    979.6637
     27.5000,       5.0000,   3.00000,   1018.4828
     32.5000,       5.0000,   3.00000,   1090.8961
     37.5000,       5.0000,   3.00000,   1469.2548
     42.5000,       5.0000,   3.00000,   1534.8324
     47.5000,       5.0000,   3.00000,   1459.1259
     52.5000,       5.0000,   3.00000,   1422.3813
     57.5000,       5.0000,   3.00000,   1563.0825
     62.5000,       5.0000,   3.00000,   1414.6444
     67.5000,       5.0000,   3.00000,   1414.0146
     72.5000,       5.0000,   3.00000,   1408.6912
     77.5000,       5.0000,   3.00000,   1435.9521
     82.5000,       5.0000,   3.00000,   1220.2725
     87.5000,       5.0000,   3.00000,   1157.4886
     92.5000,       5.0000,   3.00000,   1153.7960
     97.5000,       5.0000,   3.00000,   1081.6791
    102.5000,       5.0000,   3.00000,    907.2068
    107.5000,       5.0000,   3.00000,    947.8626
    112.5000,       5.0000,   3.00000,    900.4655
    117.5000,       5.0000,   3.00000,    849.8250
    122.5000,       5.0000,   3.00000,    767.4167
    127.5000,       5.0000,   3.00000,    692.6004
    132.5000,       5.0000,   3.00000,    677.4911
    137.5000,       5.0000,   3.00000,    920.7757
    142.5000,       5.0000,   3.00000,    725.1373
    147.5000,       5.0000,   3.00000,    766.5032
    152.5000,       5.0000,   3.00000,    560.7693
    157.5000,       5.0000,   3.00000,    693.0105
    162.5000,       5.0000,   3.00000,    802.8965
    167.5000,       5.0000,   3.00000,    877.9096
    172.5000,       5.0000,   3.00000,   1032.9397
    177.5000,       5.0000,   3.00000,   1121.2096
    182.5000,       5.0000,   3.00000,   1045.2915
    187.5000,       5.0000,   3.00000,   1084.5168
    192.5000,       5.0000,   3.00000,   1251.8132
    197.5000,       5.0000,   3.00000,   1155.6317
    202.5000,       5.0000,   3.00000,   1244.3973
    207.5000,       5.0000,   3.00000,   1380.2212
    212.5000,       5.0000,   3.00000,   1183.6494
    217.5000,       5.0000,   3.00000,   1161.8148
    222.5000,       5.0000,   3.00000,    937.9318
    227.5000,       5.0000,   3.00000,   1169.1090
    232.5000,       5.0000,   3.00000,   1257.8412
    237.5000,       5.0000,   3.00000,   1305.3333
    242.5000,       5.0000,   3.00000,    881.4246
    247.5000,       5.0000,   3.00000,    565.7271
    252.5000,       5.0000,   3.00000,    841.3625
    257.5000,       5.0000,   3.00000,    909.5326
    262.5000,       5.0000,   3.00000,    786.6649
    267.5000,       5.0000,   3.00000,    504.2137
    272.5000,       5.0000,   3.00000,    511.2940
    277.5000,       5.0000,   3.00000,    488.3071
    282.5000,       5.0000,   3.00000,    589.8760
    287.5000,       5.0000,   3.00000,    642.2606
    292.5000,       5.0000,   3.00000,    649.6133
    297.5000,       5.0000,   3.00000,    520.7709
     22.5000,      15.0000,   1.00000,    853.9248
     27.5000,      15.0000,   1.00000,    911.5186
     32.5000,      15.0000,   1.00000,   1105.2897
     37.5000,      15.0000,   1.00000,   1231.9598
     42.5000,      15.0000,   1.00000,   1327.4375
     47.5000,      15.0000,   1.00000,   1310.5463
     52.5000,      15.0000,   1.00000,   1267.1268
     57.5000,      15.0000,   1.00000,   1180.5557
     62.5000,      15.0000,   1.00000,   1246.6671
     67.5000,      15.0000,   1.00000,   1269.4333
     72.5000,      15.0000,   1.00000,   1296.6637
     77.5000,      15.0000,   1.00000,   1250.6616
     82.5000,      15.0000,   1.00000,   1225.8436
     87.5000,      15.0000,   1.00000,   1111.4937
     92.5000,      15.0000,   1.00000,   1041.5295
     97.5000,      15.0000,   1.00000,    974.4597
    102.5000,      15.0000,   1.00000,    933.0186
    107.5000,      15.0000,   1.00000,    872.7234
    112.5000,      15.0000,   1.00000,    869.1851
    117.5000,      15.0000,   1.00000,    788.2805
    122.5000,      15.0000,   1.00000,    730.5239
    127.5000,      15.0000,   1.00000,    672.5470
    132.5000,      15.0000,   1.00000,    761.1013
    137.5000,      15.0000,   1.00000,    786.9252
    142.5000,      15.0000,   1.00000,    822.7101
    147.5000,      15.0000,   1.00000,    686.1268
    152.5000,      15.0000,   1.00000,    654.9879
    157.5000,      15.0000,   1.00000,    634.5945
    162.5000,      15.0000,   1.00000,    762.9758
    167.5000,      15.0000,   1.00000,    895.2975
    172.5000,      15.0000,   1.00000,    977.2047
    177.5000,      15.0000,   1.00000,    975.6007
    182.5000,      15.0000,   1.00000,    964.3754
    187.5000,      15.0000,   1.00000,    947.5955
    192.5000,      15.0000,   1.00000,    947.9055
    197.5000,      15.0000,   1.00000,   1031.2302
    202.5000,      15.0000,   1.00000,   1129.4521
    207.5000,      15.0000,   1.00000,   1088.1930
    212.5000,      15.0000,   1.00000,   1051.3367
    217.5000,      15.0000,   1.00000,    900.5309
    222.5000,      15.0000,   1.00000,    888.3987
    227.5000,      15.0000,   1.00000,   1012.5826
    232.5000,      15.0000,   1.00000,   1141.2356
    237.5000,      15.0000,   1.00000,    959.2035
    242.5000,      15.0000,   1.00000,    753.5574
    247.5000,      15.0000,   1.00000,    613.2396
    252.5000,      15.0000,   1.00000,    612.6513
    257.5000,      15.0000,   1.00000,    768.4559
    262.5000,      15.0000,   1.00000,    769.0598
    267.5000,      15.0000,   1.00000,    639.2545
    272.5000,      15.0000,   1.00000,    481.0872
    277.5000,      15.0000,   1.00000,    525.8640
    282.5000,      15.0000,   1.00000,    566.4529
    287.5000,      15.0000,   1.00000,    591.7745
    292.5000,      15.0000,   1.00000,    539.2100
     22.5000,       5.0000,   4.00000,    780.5161
     27.5000,       5.0000,   4.00000,    820.4596
     32.5000,       5.0000,   4.00000,    894.0758
     37.5000,       5.0000,   4.00000,   1206.5005
     42.5000,       5.0000,   4.00000,   1312.6333
     47.5000,       5.0000,   4.00000,   1249.8064
     52.5000,       5.0000,   4.00000,   1195.9003
     57.5000,       5.0000,   4.00000,   1190.2885
     62.5000,       5.0000,   4.00000,   1123.8440
     67.5000,       5.0000,   4.00000,   1201.9492
     72.5000,       5.0000,   4.00000,   1224.8557
     77.5000,       5.0000,   4.00000,   1263.2667
     82.5000,       5.0000,   4.00000,   1143.4473
     87.5000,       5.0000,   4.00000,   1035.3623
     92.5000,       5.0000,   4.00000,   1020.6920
     97.5000,       5.0000,   4.00000,    958.3828
    102.5000,       5.0000,   4.00000,    826.1781
    107.5000,       5.0000,   4.00000,    880.4712
    112.5000,       5.0000,   4.00000,    819.6821
    117.5000,       5.0000,   4.00000,    721.9192
    122.5000,       5.0000,   4.00000,    722.7675
    127.5000,       5.0000,   4.00000,    622.8018
    132.5000,       5.0000,   4.00000,    681.1932
    137.5000,       5.0000,   4.00000,    938.4467
    142.5000,       5.0000,   4.00000,    711.1141
    147.5000,       5.0000,   4.00000,    756.7432
    152.5000,       5.0000,   4.00000,    517.0691
    157.5000,       5.0000,   4.00000,    582.7958
    162.5000,       5.0000,   4.00000,    755.7239
    167.5000,       5.0000,   4.00000,    808.3314
    172.5000,       5.0000,   4.00000,    932.3790
    177.5000,       5.0000,   4.00000,   1008.0746
    182.5000,       5.0000,   4.00000,    868.4572
    187.5000,       5.0000,   4.00000,    840.3528
    192.5000,       5.0000,   4.00000,    964.2205
    197.5000,       5.0000,   4.00000,    867.4484
    202.5000,       5.0000,   4.00000,   1062.2382
    207.5000,       5.0000,   4.00000,   1098.9749
    212.5000,       5.0000,   4.00000,    885.6548
    217.5000,       5.0000,   4.00000,    858.3181
    222.5000,       5.0000,   4.00000,    684.9933
    227.5000,       5.0000,   4.00000,    973.4031
    232.5000,       5.0000,   4.00000,   1023.1131
    237.5000,       5.0000,   4.00000,   1010.9814
    242.5000,       5.0000,   4.00000,    702.6681
    247.5000,       5.0000,   4.00000,    431.8739
    252.5000,       5.0000,   4.00000,    656.8907
    257.5000,       5.0000,   4.00000,    739.6879
    262.5000,       5.0000,   4.00000,    746.3930
    267.5000,       5.0000,   4.00000,    513.2198
    272.5000,       5.0000,   4.00000,    466.9085
    277.5000,       5.0000,   4.00000,    475.7833
    282.5000,       5.0000,   4.00000,    536.8293
    287.5000,       5.0000,   4.00000,    565.1485
    292.5000,       5.0000,   4.00000,    550.6610
     30.0000,      20.0000,   1.00000,    857.6547
     35.0000,      20.0000,   1.00000,    991.6061
     40.0000,      20.0000,   1.00000,   1072.7887
     45.0000,      20.0000,   1.00000,   1115.3883
     50.0000,      20.0000,   1.00000,   1059.8892
     55.0000,      20.0000,   1.00000,    971.2001
     60.0000,      20.0000,   1.00000,    927.8860
     65.0000,      20.0000,   1.00000,    911.1973
     70.0000,      20.0000,   1.00000,    963.9888
     75.0000,      20.0000,   1.00000,   1040.4728
     80.0000,      20.0000,   1.00000,   1051.2034
     85.0000,      20.0000,   1.00000,   1045.1669
     90.0000,      20.0000,   1.00000,   1001.1286
     95.0000,      20.0000,   1.00000,    921.6707
    100.0000,      20.0000,   1.00000,    898.8330
    105.0000,      20.0000,   1.00000,    857.2982
    110.0000,      20.0000,   1.00000,    773.4265
    115.0000,      20.0000,   1.00000,    750.7433
    120.0000,      20.0000,   1.00000,    679.3394
    125.0000,      20.0000,   1.00000,    686.2906
    130.0000,      20.0000,   1.00000,    768.9692
    135.0000,      20.0000,   1.00000,    748.7071
    140.0000,      20.0000,   1.00000,    778.1292
    145.0000,      20.0000,   1.00000,    725.0270
    150.0000,      20.0000,   1.00000,    617.7497
    155.0000,      20.0000,   1.00000,    630.7089
    160.0000,      20.0000,   1.00000,    629.6855
    165.0000,      20.0000,   1.00000,    714.1785
    170.0000,      20.0000,   1.00000,    863.1012
    175.0000,      20.0000,   1.00000,    866.1379
    180.0000,      20.0000,   1.00000,    839.6075
    185.0000,      20.0000,   1.00000,    807.6086
    190.0000,      20.0000,   1.00000,    735.6730
    195.0000,      20.0000,   1.00000,    792.2749
    200.0000,      20.0000,   1.00000,    817.9725
    205.0000,      20.0000,   1.00000,    782.1931
    210.0000,      20.0000,   1.00000,    781.7472
    215.0000,      20.0000,   1.00000,    713.5200
    220.0000,      20.0000,   1.00000,    730.3062
    225.0000,      20.0000,   1.00000,    778.0123
    230.0000,      20.0000,   1.00000,    768.9302
    235.0000,      20.0000,   1.00000,    747.1216
    240.0000,      20.0000,   1.00000,    670.7382
    245.0000,      20.0000,   1.00000,    615.0036
    250.0000,      20.0000,   1.00000,    546.4742
    255.0000,      20.0000,   1.00000,    499.7005
    260.0000,      20.0000,   1.00000,    553.9426
    265.0000,      20.0000,   1.00000,    568.6927
    270.0000,      20.0000,   1.00000,    571.8878
    275.0000,      20.0000,   1.00000,    506.1627
    280.0000,      20.0000,   1.00000,    477.3570
    285.0000,      20.0000,   1.00000,    491.4401
     27.5000,       5.0000,   5.00000,    717.0012
     32.5000,       5.0000,   5.00000,    760.2715
     37.5000,       5.0000,   5.00000,   1072.1378
     42.5000,       5.0000,   5.00000,   1179.5502
     47.5000,       5.0000,   5.00000,   1110.7662
     52.5000,       5.0000,   5.00000,   1027.5143
     57.5000,       5.0000,   5.00000,   1020.2365
     62.5000,       5.0000,   5.00000,    897.6293
     67.5000,       5.0000,   5.00000,    965.5623
     72.5000,       5.0000,   5.00000,   1041.2438
     77.5000,       5.0000,   5.00000,   1140.7402
     82.5000,       5.0000,   5.00000,   1027.2152
     87.5000,       5.0000,   5.00000,    972.0870
     92.5000,       5.0000,   5.00000,    965.3804
     97.5000,       5.0000,   5.00000,    903.6146
    102.5000,       5.0000,   5.00000,    783.0906
    107.5000,       5.0000,   5.00000,    854.9196
    112.5000,       5.0000,   5.00000,    740.1935
    117.5000,       5.0000,   5.00000,    673.1585
    122.5000,       5.0000,   5.00000,    672.8135
    127.5000,       5.0000,   5.00000,    641.6039
    132.5000,       5.0000,   5.00000,    686.7781
    137.5000,       5.0000,   5.00000,    938.9847
    142.5000,       5.0000,   5.00000,    706.5298
    147.5000,       5.0000,   5.00000,    724.3186
    152.5000,       5.0000,   5.00000,    482.9534
    157.5000,       5.0000,   5.00000,    552.0404
    162.5000,       5.0000,   5.00000,    684.9041
    167.5000,       5.0000,   5.00000,    746.8985
    172.5000,       5.0000,   5.00000,    875.6619
    177.5000,       5.0000,   5.00000,    957.6362
    182.5000,       5.0000,   5.00000,    753.3231
    187.5000,       5.0000,   5.00000,    720.9700
    192.5000,       5.0000,   5.00000,    805.1949
    197.5000,       5.0000,   5.00000,    728.8735
    202.5000,       5.0000,   5.00000,    837.8453
    207.5000,       5.0000,   5.00000,    911.4081
    212.5000,       5.0000,   5.00000,    694.5038
    217.5000,       5.0000,   5.00000,    663.7781
    222.5000,       5.0000,   5.00000,    601.1751
    227.5000,       5.0000,   5.00000,    768.4252
    232.5000,       5.0000,   5.00000,    790.4589
    237.5000,       5.0000,   5.00000,    828.8088
    242.5000,       5.0000,   5.00000,    613.9550
    247.5000,       5.0000,   5.00000,    389.9646
    252.5000,       5.0000,   5.00000,    540.8411
    257.5000,       5.0000,   5.00000,    591.7197
    262.5000,       5.0000,   5.00000,    600.1274
    267.5000,       5.0000,   5.00000,    469.2168
    272.5000,       5.0000,   5.00000,    489.2189
    277.5000,       5.0000,   5.00000,    442.4284
    282.5000,       5.0000,   5.00000,    482.7394
    287.5000,       5.0000,   5.00000,    513.3552
     32.5000,       5.0000,   6.00000,    697.6042
     37.5000,       5.0000,   6.00000,    978.7947
     42.5000,       5.0000,   6.00000,   1075.8934
     47.5000,       5.0000,   6.00000,    995.0345
     52.5000,       5.0000,   6.00000,    928.5577
     57.5000,       5.0000,   6.00000,    919.6120
     62.5000,       5.0000,   6.00000,    785.2671
     67.5000,       5.0000,   6.00000,    790.9224
     72.5000,       5.0000,   6.00000,    880.9022
     77.5000,       5.0000,   6.00000,    996.0049
     82.5000,       5.0000,   6.00000,    933.6239
     87.5000,       5.0000,   6.00000,    905.6945
     92.5000,       5.0000,   6.00000,    934.7451
     97.5000,       5.0000,   6.00000,    886.3842
    102.5000,       5.0000,   6.00000,    766.0090
    107.5000,       5.0000,   6.00000,    785.0920
    112.5000,       5.0000,   6.00000,    720.8142
    117.5000,       5.0000,   6.00000,    648.7507
    122.5000,       5.0000,   6.00000,    682.8271
    127.5000,       5.0000,   6.00000,    651.0626
    132.5000,       5.0000,   6.00000,    696.1828
    137.5000,       5.0000,   6.00000,    932.6340
    142.5000,       5.0000,   6.00000,    689.8460
    147.5000,       5.0000,   6.00000,    694.1975
    152.5000,       5.0000,   6.00000,    468.2754
    157.5000,       5.0000,   6.00000,    541.9779
    162.5000,       5.0000,   6.00000,    644.0282
    167.5000,       5.0000,   6.00000,    688.8597
    172.5000,       5.0000,   6.00000,    833.1989
    177.5000,       5.0000,   6.00000,    869.3542
    182.5000,       5.0000,   6.00000,    730.4824
    187.5000,       5.0000,   6.00000,    669.0536
    192.5000,       5.0000,   6.00000,    746.0606
    197.5000,       5.0000,   6.00000,    631.2228
    202.5000,       5.0000,   6.00000,    704.3346
    207.5000,       5.0000,   6.00000,    736.5975
    212.5000,       5.0000,   6.00000,    599.2289
    217.5000,       5.0000,   6.00000,    608.0370
    222.5000,       5.0000,   6.00000,    500.2514
    227.5000,       5.0000,   6.00000,    641.9932
    232.5000,       5.0000,   6.00000,    639.8406
    237.5000,       5.0000,   6.00000,    737.8724
    242.5000,       5.0000,   6.00000,    579.1075
    247.5000,       5.0000,   6.00000,    362.5439
    252.5000,       5.0000,   6.00000,    502.7872
    257.5000,       5.0000,   6.00000,    494.1639
    262.5000,       5.0000,   6.00000,    490.7768
    267.5000,       5.0000,   6.00000,    406.3861
    272.5000,       5.0000,   6.00000,    456.6972
    277.5000,       5.0000,   6.00000,    434.4599
    282.5000,       5.0000,   6.00000,    452.2438
     37.5000,      25.0000,   1.00000,    911.9730
     42.5000,      25.0000,   1.00000,    921.1815
     47.5000,      25.0000,   1.00000,    941.7723
     52.5000,      25.0000,   1.00000,    886.8304
     57.5000,      25.0000,   1.00000,    817.2250
     62.5000,      25.0000,   1.00000,    777.8065
     67.5000,      25.0000,   1.00000,    784.4695
     72.5000,      25.0000,   1.00000,    764.2733
     77.5000,      25.0000,   1.00000,    824.5584
     82.5000,      25.0000,   1.00000,    901.5043
     87.5000,      25.0000,   1.00000,    932.6301
     92.5000,      25.0000,   1.00000,    902.2731
     97.5000,      25.0000,   1.00000,    898.2982
    102.5000,      25.0000,   1.00000,    824.7039
    107.5000,      25.0000,   1.00000,    766.6596
    112.5000,      25.0000,   1.00000,    715.3007
    117.5000,      25.0000,   1.00000,    722.6871
    122.5000,      25.0000,   1.00000,    708.2639
    127.5000,      25.0000,   1.00000,    748.7740
    132.5000,      25.0000,   1.00000,    747.4969
    137.5000,      25.0000,   1.00000,    737.7481
    142.5000,      25.0000,   1.00000,    674.2036
    147.5000,      25.0000,   1.00000,    663.7479
    152.5000,      25.0000,   1.00000,    619.8311
    157.5000,      25.0000,   1.00000,    612.8921
    162.5000,      25.0000,   1.00000,    641.4311
    167.5000,      25.0000,   1.00000,    718.2207
    172.5000,      25.0000,   1.00000,    726.7408
    177.5000,      25.0000,   1.00000,    761.2117
    182.5000,      25.0000,   1.00000,    767.3450
    187.5000,      25.0000,   1.00000,    755.1391
    192.5000,      25.0000,   1.00000,    691.8629
    197.5000,      25.0000,   1.00000,    675.5184
    202.5000,      25.0000,   1.00000,    629.4003
    207.5000,      25.0000,   1.00000,    591.2241
    212.5000,      25.0000,   1.00000,    622.8208
    217.5000,      25.0000,   1.00000,    657.1625
    222.5000,      25.0000,   1.00000,    623.5316
    227.5000,      25.0000,   1.00000,    622.6378
    232.5000,      25.0000,   1.00000,    616.0720
    237.5000,      25.0000,   1.00000,    589.9070
    242.5000,      25.0000,   1.00000,    584.7427
    247.5000,      25.0000,   1.00000,    564.3541
    252.5000,      25.0000,   1.00000,    485.4883
    257.5000,      25.0000,   1.00000,    426.4602
    262.5000,      25.0000,   1.00000,    451.8829
    267.5000,      25.0000,   1.00000,    457.4576
    272.5000,      25.0000,   1.00000,    456.9845
    277.5000,      25.0000,   1.00000,    459.6374
     37.5000,       5.0000,   7.00000,    907.9384
     42.5000,       5.0000,   7.00000,    973.6699
     47.5000,       5.0000,   7.00000,    917.0718
     52.5000,       5.0000,   7.00000,    865.6572
     57.5000,       5.0000,   7.00000,    845.4479
     62.5000,       5.0000,   7.00000,    720.3840
     67.5000,       5.0000,   7.00000,    732.7181
     72.5000,       5.0000,   7.00000,    753.3519
     77.5000,       5.0000,   7.00000,    861.6592
     82.5000,       5.0000,   7.00000,    847.0549
     87.5000,       5.0000,   7.00000,    843.0856
     92.5000,       5.0000,   7.00000,    890.7865
     97.5000,       5.0000,   7.00000,    874.3738
    102.5000,       5.0000,   7.00000,    722.4854
    107.5000,       5.0000,   7.00000,    766.0739
    112.5000,       5.0000,   7.00000,    691.8951
    117.5000,       5.0000,   7.00000,    667.4216
    122.5000,       5.0000,   7.00000,    703.0868
    127.5000,       5.0000,   7.00000,    651.3679
    132.5000,       5.0000,   7.00000,    693.5242
    137.5000,       5.0000,   7.00000,    925.6834
    142.5000,       5.0000,   7.00000,    662.4701
    147.5000,       5.0000,   7.00000,    685.5565
    152.5000,       5.0000,   7.00000,    463.2196
    157.5000,       5.0000,   7.00000,    519.8894
    162.5000,       5.0000,   7.00000,    639.1322
    167.5000,       5.0000,   7.00000,    660.6163
    172.5000,       5.0000,   7.00000,    743.3829
    177.5000,       5.0000,   7.00000,    838.6931
    182.5000,       5.0000,   7.00000,    697.3519
    187.5000,       5.0000,   7.00000,    682.9368
    192.5000,       5.0000,   7.00000,    710.5054
    197.5000,       5.0000,   7.00000,    579.0270
    202.5000,       5.0000,   7.00000,    628.4457
    207.5000,       5.0000,   7.00000,    658.4233
    212.5000,       5.0000,   7.00000,    550.1130
    217.5000,       5.0000,   7.00000,    553.9584
    222.5000,       5.0000,   7.00000,    444.6508
    227.5000,       5.0000,   7.00000,    550.9762
    232.5000,       5.0000,   7.00000,    597.5567
    237.5000,       5.0000,   7.00000,    688.9368
    242.5000,       5.0000,   7.00000,    548.2802
    247.5000,       5.0000,   7.00000,    348.7483
    252.5000,       5.0000,   7.00000,    469.0891
    257.5000,       5.0000,   7.00000,    462.1049
    262.5000,       5.0000,   7.00000,    446.3602
    267.5000,       5.0000,   7.00000,    353.7503
    272.5000,       5.0000,   7.00000,    393.7674
    277.5000,       5.0000,   7.00000,    411.4755
     42.5000,       5.0000,   8.00000,    905.8182
     47.5000,       5.0000,   8.00000,    857.4534
     52.5000,       5.0000,   8.00000,    808.2028
     57.5000,       5.0000,   8.00000,    799.3580
     62.5000,       5.0000,   8.00000,    694.3499
     67.5000,       5.0000,   8.00000,    693.7342
     72.5000,       5.0000,   8.00000,    711.8854
     77.5000,       5.0000,   8.00000,    775.3896
     82.5000,       5.0000,   8.00000,    756.6320
     87.5000,       5.0000,   8.00000,    781.4038
     92.5000,       5.0000,   8.00000,    843.8857
     97.5000,       5.0000,   8.00000,    806.2715
    102.5000,       5.0000,   8.00000,    708.2142
    107.5000,       5.0000,   8.00000,    746.5367
    112.5000,       5.0000,   8.00000,    703.0529
    117.5000,       5.0000,   8.00000,    673.3380
    122.5000,       5.0000,   8.00000,    709.6743
    127.5000,       5.0000,   8.00000,    656.0236
    132.5000,       5.0000,   8.00000,    680.0796
    137.5000,       5.0000,   8.00000,    895.1621
    142.5000,       5.0000,   8.00000,    660.6882
    147.5000,       5.0000,   8.00000,    676.1697
    152.5000,       5.0000,   8.00000,    450.4848
    157.5000,       5.0000,   8.00000,    517.6888
    162.5000,       5.0000,   8.00000,    620.8412
    167.5000,       5.0000,   8.00000,    631.1630
    172.5000,       5.0000,   8.00000,    718.9193
    177.5000,       5.0000,   8.00000,    781.2275
    182.5000,       5.0000,   8.00000,    700.2214
    187.5000,       5.0000,   8.00000,    663.3077
    192.5000,       5.0000,   8.00000,    714.5400
    197.5000,       5.0000,   8.00000,    556.7746
    202.5000,       5.0000,   8.00000,    606.1472
    207.5000,       5.0000,   8.00000,    660.4850
    212.5000,       5.0000,   8.00000,    514.8376
    217.5000,       5.0000,   8.00000,    501.6721
    222.5000,       5.0000,   8.00000,    413.4356
    227.5000,       5.0000,   8.00000,    529.2837
    232.5000,       5.0000,   8.00000,    566.4238
    237.5000,       5.0000,   8.00000,    677.6053
    242.5000,       5.0000,   8.00000,    524.6152
    247.5000,       5.0000,   8.00000,    329.3143
    252.5000,       5.0000,   8.00000,    452.9168
    257.5000,       5.0000,   8.00000,    456.1225
    262.5000,       5.0000,   8.00000,    430.3477
    267.5000,       5.0000,   8.00000,    321.5673
    272.5000,       5.0000,   8.00000,    360.7661
     52.5000,      35.0000,   1.00000,    739.8931
     57.5000,      35.0000,   1.00000,    721.3757
     62.5000,      35.0000,   1.00000,    710.5950
     67.5000,      35.0000,   1.00000,    699.4611
     72.5000,      35.0000,   1.00000,    685.5464
     77.5000,      35.0000,   1.00000,    684.8721
     82.5000,      35.0000,   1.00000,    699.2731
     87.5000,      35.0000,   1.00000,    677.5771
     92.5000,      35.0000,   1.00000,    716.5912
     97.5000,      35.0000,   1.00000,    728.3211
    102.5000,      35.0000,   1.00000,    750.5151
    107.5000,      35.0000,   1.00000,    765.2259
    112.5000,      35.0000,   1.00000,    747.5688
    117.5000,      35.0000,   1.00000,    721.4204
    122.5000,      35.0000,   1.00000,    745.0468
    127.5000,      35.0000,   1.00000,    703.0096
    132.5000,      35.0000,   1.00000,    692.5013
    137.5000,      35.0000,   1.00000,    652.1484
    142.5000,      35.0000,   1.00000,    616.7239
    147.5000,      35.0000,   1.00000,    629.0027
    152.5000,      35.0000,   1.00000,    633.0097
    157.5000,      35.0000,   1.00000,    592.1138
    162.5000,      35.0000,   1.00000,    614.0389
    167.5000,      35.0000,   1.00000,    601.8669
    172.5000,      35.0000,   1.00000,    639.6951
    177.5000,      35.0000,   1.00000,    671.9692
    182.5000,      35.0000,   1.00000,    663.9908
    187.5000,      35.0000,   1.00000,    659.1863
    192.5000,      35.0000,   1.00000,    674.8645
    197.5000,      35.0000,   1.00000,    643.9445
    202.5000,      35.0000,   1.00000,    623.4033
    207.5000,      35.0000,   1.00000,    570.9141
    212.5000,      35.0000,   1.00000,    537.6390
    217.5000,      35.0000,   1.00000,    555.5818
    222.5000,      35.0000,   1.00000,    573.7715
    227.5000,      35.0000,   1.00000,    557.4382
    232.5000,      35.0000,   1.00000,    529.9359
    237.5000,      35.0000,   1.00000,    510.5614
    242.5000,      35.0000,   1.00000,    509.8109
    247.5000,      35.0000,   1.00000,    504.7514
    252.5000,      35.0000,   1.00000,    459.5555
    257.5000,      35.0000,   1.00000,    408.7754
    262.5000,      35.0000,   1.00000,    383.3018
     52.5000,       5.0000,  10.00000,    744.6222
     57.5000,       5.0000,  10.00000,    752.6614
     62.5000,       5.0000,  10.00000,    661.4167
     67.5000,       5.0000,  10.00000,    676.7398
     72.5000,       5.0000,  10.00000,    694.8481
     77.5000,       5.0000,  10.00000,    748.8311
     82.5000,       5.0000,  10.00000,    686.3536
     87.5000,       5.0000,  10.00000,    642.6455
     92.5000,       5.0000,  10.00000,    699.3035
     97.5000,       5.0000,  10.00000,    711.7168
    102.5000,       5.0000,  10.00000,    659.9596
    107.5000,       5.0000,  10.00000,    744.5324
    112.5000,       5.0000,  10.00000,    706.1140
    117.5000,       5.0000,  10.00000,    666.0732
    122.5000,       5.0000,  10.00000,    687.6850
    127.5000,       5.0000,  10.00000,    622.8923
    132.5000,       5.0000,  10.00000,    655.4139
    137.5000,       5.0000,  10.00000,    875.3763
    142.5000,       5.0000,  10.00000,    633.1553
    147.5000,       5.0000,  10.00000,    657.4015
    152.5000,       5.0000,  10.00000,    438.6806
    157.5000,       5.0000,  10.00000,    485.2549
    162.5000,       5.0000,  10.00000,    588.1298
    167.5000,       5.0000,  10.00000,    609.1227
    172.5000,       5.0000,  10.00000,    710.1519
    177.5000,       5.0000,  10.00000,    778.9551
    182.5000,       5.0000,  10.00000,    658.6365
    187.5000,       5.0000,  10.00000,    624.9050
    192.5000,       5.0000,  10.00000,    701.8419
    197.5000,       5.0000,  10.00000,    593.8923
    202.5000,       5.0000,  10.00000,    670.8381
    207.5000,       5.0000,  10.00000,    684.0024
    212.5000,       5.0000,  10.00000,    510.6191
    217.5000,       5.0000,  10.00000,    485.0783
    222.5000,       5.0000,  10.00000,    389.5331
    227.5000,       5.0000,  10.00000,    504.5652
    232.5000,       5.0000,  10.00000,    550.7132
    237.5000,       5.0000,  10.00000,    644.6776
    242.5000,       5.0000,  10.00000,    498.1472
    247.5000,       5.0000,  10.00000,    319.7357
    252.5000,       5.0000,  10.00000,    436.0426
    257.5000,       5.0000,  10.00000,    431.7670
    262.5000,       5.0000,  10.00000,    415.6486
     67.5000,      45.0000,   1.00000,    694.7088
     72.5000,      45.0000,   1.00000,    672.7345
     77.5000,      45.0000,   1.00000,    669.4943
     82.5000,      45.0000,   1.00000,    647.1099
     87.5000,      45.0000,   1.00000,    661.2440
     92.5000,      45.0000,   1.00000,    667.7958
     97.5000,      45.0000,   1.00000,    660.9814
    102.5000,      45.0000,   1.00000,    651.4495
    107.5000,      45.0000,   1.00000,    654.0161
    112.5000,      45.0000,   1.00000,    657.8458
    117.5000,      45.0000,   1.00000,    682.0248
    122.5000,      45.0000,   1.00000,    667.8942
    127.5000,      45.0000,   1.00000,    660.2794
    132.5000,      45.0000,   1.00000,    618.2001
    137.5000,      45.0000,   1.00000,    589.2214
    142.5000,      45.0000,   1.00000,    575.8481
    147.5000,      45.0000,   1.00000,    576.6735
    152.5000,      45.0000,   1.00000,    591.5502
    157.5000,      45.0000,   1.00000,    620.6156
    162.5000,      45.0000,   1.00000,    597.6892
    167.5000,      45.0000,   1.00000,    599.5746
    172.5000,      45.0000,   1.00000,    590.7443
    177.5000,      45.0000,   1.00000,    614.7455
    182.5000,      45.0000,   1.00000,    655.2885
    187.5000,      45.0000,   1.00000,    674.4698
    192.5000,      45.0000,   1.00000,    673.6177
    197.5000,      45.0000,   1.00000,    652.0684
    202.5000,      45.0000,   1.00000,    618.7742
    207.5000,      45.0000,   1.00000,    630.6152
    212.5000,      45.0000,   1.00000,    628.3439
    217.5000,      45.0000,   1.00000,    624.7504
    222.5000,      45.0000,   1.00000,    596.0813
    227.5000,      45.0000,   1.00000,    536.5378
    232.5000,      45.0000,   1.00000,    504.2343
    237.5000,      45.0000,   1.00000,    484.1750
    242.5000,      45.0000,   1.00000,    467.2698
    247.5000,      45.0000,   1.00000,    462.6586
     67.5000,      15.0000,   4.00000,    678.2783
     72.5000,      15.0000,   4.00000,    691.0786
     77.5000,      15.0000,   4.00000,    691.3946
     82.5000,      15.0000,   4.00000,    669.3702
     87.5000,      15.0000,   4.00000,    654.8224
     92.5000,      15.0000,   4.00000,    657.1234
     97.5000,      15.0000,   4.00000,    636.7575
    102.5000,      15.0000,   4.00000,    628.5877
    107.5000,      15.0000,   4.00000,    618.8616
    112.5000,      15.0000,   4.00000,    620.6030
    117.5000,      15.0000,   4.00000,    613.3577
    122.5000,      15.0000,   4.00000,    600.0422
    127.5000,      15.0000,   4.00000,    601.6122
    132.5000,      15.0000,   4.00000,    665.8354
    137.5000,      15.0000,   4.00000,    665.4315
    142.5000,      15.0000,   4.00000,    658.5838
    147.5000,      15.0000,   4.00000,    532.7538
    152.5000,      15.0000,   4.00000,    493.7720
    157.5000,      15.0000,   4.00000,    485.9590
    162.5000,      15.0000,   4.00000,    551.9994
    167.5000,      15.0000,   4.00000,    631.4140
    172.5000,      15.0000,   4.00000,    686.6552
    177.5000,      15.0000,   4.00000,    712.5176
    182.5000,      15.0000,   4.00000,    709.8496
    187.5000,      15.0000,   4.00000,    688.8049
    192.5000,      15.0000,   4.00000,    670.1646
    197.5000,      15.0000,   4.00000,    679.9943
    202.5000,      15.0000,   4.00000,    686.6290
    207.5000,      15.0000,   4.00000,    693.3853
    212.5000,      15.0000,   4.00000,    633.9030
    217.5000,      15.0000,   4.00000,    517.0724
    222.5000,      15.0000,   4.00000,    482.1733
    227.5000,      15.0000,   4.00000,    475.3772
    232.5000,      15.0000,   4.00000,    554.1721
    237.5000,      15.0000,   4.00000,    542.8414
    242.5000,      15.0000,   4.00000,    466.4112
    247.5000,      15.0000,   4.00000,    406.7927
     82.5000,      55.0000,   1.00000,    681.4106
     87.5000,      55.0000,   1.00000,    670.7707
     92.5000,      55.0000,   1.00000,    658.1459
     97.5000,      55.0000,   1.00000,    638.2886
    102.5000,      55.0000,   1.00000,    614.9078
    107.5000,      55.0000,   1.00000,    591.0902
    112.5000,      55.0000,   1.00000,    589.3514
    117.5000,      55.0000,   1.00000,    576.1467
    122.5000,      55.0000,   1.00000,    570.0660
    127.5000,      55.0000,   1.00000,    541.1567
    132.5000,      55.0000,   1.00000,    536.5305
    137.5000,      55.0000,   1.00000,    534.5308
    142.5000,      55.0000,   1.00000,    547.7312
    147.5000,      55.0000,   1.00000,    562.3004
    152.5000,      55.0000,   1.00000,    581.8861
    157.5000,      55.0000,   1.00000,    590.2544
    162.5000,      55.0000,   1.00000,    604.9056
    167.5000,      55.0000,   1.00000,    606.8275
    172.5000,      55.0000,   1.00000,    612.1920
    177.5000,      55.0000,   1.00000,    624.0448
    182.5000,      55.0000,   1.00000,    663.9586
    187.5000,      55.0000,   1.00000,    682.9593
    192.5000,      55.0000,   1.00000,    690.3125
    197.5000,      55.0000,   1.00000,    681.7717
    202.5000,      55.0000,   1.00000,    667.8315
    207.5000,      55.0000,   1.00000,    647.8101
    212.5000,      55.0000,   1.00000,    645.0234
    217.5000,      55.0000,   1.00000,    636.5594
    222.5000,      55.0000,   1.00000,    601.8777
    227.5000,      55.0000,   1.00000,    576.6115
    232.5000,      55.0000,   1.00000,    543.7798
     82.5000,      15.0000,   5.00000,    693.7558
     87.5000,      15.0000,   5.00000,    666.9283
     92.5000,      15.0000,   5.00000,    650.8189
     97.5000,      15.0000,   5.00000,    611.2581
    102.5000,      15.0000,   5.00000,    588.2976
    107.5000,      15.0000,   5.00000,    558.9415
    112.5000,      15.0000,   5.00000,    540.0404
    117.5000,      15.0000,   5.00000,    524.1274
    122.5000,      15.0000,   5.00000,    510.9915
    127.5000,      15.0000,   5.00000,    514.0469
    132.5000,      15.0000,   5.00000,    578.9251
    137.5000,      15.0000,   5.00000,    595.4765
    142.5000,      15.0000,   5.00000,    622.3640
    147.5000,      15.0000,   5.00000,    508.2520
    152.5000,      15.0000,   5.00000,    479.2825
    157.5000,      15.0000,   5.00000,    470.7442
    162.5000,      15.0000,   5.00000,    544.1068
    167.5000,      15.0000,   5.00000,    638.3918
    172.5000,      15.0000,   5.00000,    716.9756
    177.5000,      15.0000,   5.00000,    753.0547
    182.5000,      15.0000,   5.00000,    747.4393
    187.5000,      15.0000,   5.00000,    732.9889
    192.5000,      15.0000,   5.00000,    719.0771
    197.5000,      15.0000,   5.00000,    736.6718
    202.5000,      15.0000,   5.00000,    735.6408
    207.5000,      15.0000,   5.00000,    715.1768
    212.5000,      15.0000,   5.00000,    644.0412
    217.5000,      15.0000,   5.00000,    524.7740
    222.5000,      15.0000,   5.00000,    507.5342
    227.5000,      15.0000,   5.00000,    496.8457
    232.5000,      15.0000,   5.00000,    563.6044
     97.5000,      65.0000,   1.00000,    602.7440
    102.5000,      65.0000,   1.00000,    590.8894
    107.5000,      65.0000,   1.00000,    588.0364
    112.5000,      65.0000,   1.00000,    551.8805
    117.5000,      65.0000,   1.00000,    532.5243
    122.5000,      65.0000,   1.00000,    503.6280
    127.5000,      65.0000,   1.00000,    489.1439
    132.5000,      65.0000,   1.00000,    482.3526
    137.5000,      65.0000,   1.00000,    495.5960
    142.5000,      65.0000,   1.00000,    510.7298
    147.5000,      65.0000,   1.00000,    538.8294
    152.5000,      65.0000,   1.00000,    570.0422
    157.5000,      65.0000,   1.00000,    591.5223
    162.5000,      65.0000,   1.00000,    615.8642
    167.5000,      65.0000,   1.00000,    629.8384
    172.5000,      65.0000,   1.00000,    635.7037
    177.5000,      65.0000,   1.00000,    662.1302
    182.5000,      65.0000,   1.00000,    664.4494
    187.5000,      65.0000,   1.00000,    680.4078
    192.5000,      65.0000,   1.00000,    683.2907
    197.5000,      65.0000,   1.00000,    684.5235
    202.5000,      65.0000,   1.00000,    687.8884
    207.5000,      65.0000,   1.00000,    686.1502
    212.5000,      65.0000,   1.00000,    654.5069
    217.5000,      65.0000,   1.00000,    618.4918
     97.5000,      15.0000,   6.00000,    578.8391
    102.5000,      15.0000,   6.00000,    559.2606
    107.5000,      15.0000,   6.00000,    526.3751
    112.5000,      15.0000,   6.00000,    503.0399
    117.5000,      15.0000,   6.00000,    482.6195
    122.5000,      15.0000,   6.00000,    465.1505
    127.5000,      15.0000,   6.00000,    473.7185
    132.5000,      15.0000,   6.00000,    530.1912
    137.5000,      15.0000,   6.00000,    551.2960
    142.5000,      15.0000,   6.00000,    572.5695
    147.5000,      15.0000,   6.00000,    480.0196
    152.5000,      15.0000,   6.00000,    470.0597
    157.5000,      15.0000,   6.00000,    478.9747
    162.5000,      15.0000,   6.00000,    556.7938
    167.5000,      15.0000,   6.00000,    650.9935
    172.5000,      15.0000,   6.00000,    744.4105
    177.5000,      15.0000,   6.00000,    791.3539
    182.5000,      15.0000,   6.00000,    788.0626
    187.5000,      15.0000,   6.00000,    770.0130
    192.5000,      15.0000,   6.00000,    748.4721
    197.5000,      15.0000,   6.00000,    762.0781
    202.5000,      15.0000,   6.00000,    763.0850
    207.5000,      15.0000,   6.00000,    738.3954
    212.5000,      15.0000,   6.00000,    661.1425
    217.5000,      15.0000,   6.00000,    529.1744
    105.0000,      30.0000,   3.00000,    526.3967
    110.0000,      30.0000,   3.00000,    506.0770
    115.0000,      30.0000,   3.00000,    484.5262
    120.0000,      30.0000,   3.00000,    486.3633
    125.0000,      30.0000,   3.00000,    506.9370
    130.0000,      30.0000,   3.00000,    504.5399
    135.0000,      30.0000,   3.00000,    507.6394
    140.0000,      30.0000,   3.00000,    486.6798
    145.0000,      30.0000,   3.00000,    500.0327
    150.0000,      30.0000,   3.00000,    524.7197
    155.0000,      30.0000,   3.00000,    519.1477
    160.0000,      30.0000,   3.00000,    559.5295
    165.0000,      30.0000,   3.00000,    613.7493
    170.0000,      30.0000,   3.00000,    676.8614
    175.0000,      30.0000,   3.00000,    726.7172
    180.0000,      30.0000,   3.00000,    766.3422
    185.0000,      30.0000,   3.00000,    779.1254
    190.0000,      30.0000,   3.00000,    780.9321
    195.0000,      30.0000,   3.00000,    774.7808
    200.0000,      30.0000,   3.00000,    748.7855
    205.0000,      30.0000,   3.00000,    715.7977
    210.0000,      30.0000,   3.00000,    647.5833
    112.5000,      25.0000,   4.00000,    492.5998
    117.5000,      25.0000,   4.00000,    485.7153
    122.5000,      25.0000,   4.00000,    477.1719
    127.5000,      25.0000,   4.00000,    507.9192
    132.5000,      25.0000,   4.00000,    513.7939
    137.5000,      25.0000,   4.00000,    530.7958
    142.5000,      25.0000,   4.00000,    515.3478
    147.5000,      25.0000,   4.00000,    508.6285
    152.5000,      25.0000,   4.00000,    493.9800
    157.5000,      25.0000,   4.00000,    525.1362
    162.5000,      25.0000,   4.00000,    568.7533
    167.5000,      25.0000,   4.00000,    668.7256
    172.5000,      25.0000,   4.00000,    731.6841
    177.5000,      25.0000,   4.00000,    760.0627
    182.5000,      25.0000,   4.00000,    794.9692
    187.5000,      25.0000,   4.00000,    786.7371
    192.5000,      25.0000,   4.00000,    770.3521
    197.5000,      25.0000,   4.00000,    777.5446
    202.5000,      25.0000,   4.00000,    748.2345
   5.02
ITERATION 5
MODEL RESISTIVITY
LAYER 1
61,     2.5000
     10.0000,     1825.9
     15.0000,     1783.9
     20.0000,     1730.7
     25.0000,     1913.0
     30.0000,     2258.8
     35.0000,     2643.3
     40.0000,     3705.9
     45.0000,     3626.1
     50.0000,     2933.2
     55.0000,     2487.9
     60.0000,     2243.8
     65.0000,     1771.0
     70.0000,     1745.0
     75.0000,     1832.7
     80.0000,     2116.5
     85.0000,     2045.7
     90.0000,     2094.1
     95.0000,     2294.4
    100.0000,     2034.5
    105.0000,     1552.9
    110.0000,     1642.1
    115.0000,     1432.7
    120.0000,     1219.2
    125.0000,     1108.5
    130.0000,     957.89
    135.0000,     1026.5
    140.0000,     1424.6
    145.0000,     858.35
    150.0000,     800.41
    155.0000,     537.95
    160.0000,     704.14
    165.0000,     1070.4
    170.0000,     1381.8
    175.0000,     1947.6
    180.0000,     2258.4
    185.0000,     1945.3
    190.0000,     2090.3
    195.0000,     2657.1
    200.0000,     2324.8
    205.0000,     2571.2
    210.0000,     2704.9
    215.0000,     2163.6
    220.0000,     2126.8
    225.0000,     1715.4
    230.0000,     2500.3
    235.0000,     2665.9
    240.0000,     2558.3
    245.0000,     1471.3
    250.0000,     711.01
    255.0000,     923.22
    260.0000,     888.84
    265.0000,     802.02
    270.0000,     534.18
    275.0000,     546.71
    280.0000,     580.82
    285.0000,     808.11
    290.0000,     1104.3
    295.0000,     1295.6
    300.0000,     1149.2
    305.0000,     2097.3
             3039.2
LAYER 2
61,     5.2500
     10.0000,     1426.7
     15.0000,     1500.4
     20.0000,     1444.9
     25.0000,     1575.6
     30.0000,     1805.0
     35.0000,     2087.9
     40.0000,     3028.3
     45.0000,     3191.4
     50.0000,     2870.9
     55.0000,     2489.2
     60.0000,     2217.2
     65.0000,     1802.5
     70.0000,     1709.3
     75.0000,     1710.5
     80.0000,     1780.4
     85.0000,     1719.1
     90.0000,     1682.6
     95.0000,     1776.8
    100.0000,     1748.4
    105.0000,     1517.8
    110.0000,     1507.1
    115.0000,     1286.0
    120.0000,     1047.5
    125.0000,     986.34
    130.0000,     854.44
    135.0000,     909.27
    140.0000,     1153.3
    145.0000,     869.51
    150.0000,     741.53
    155.0000,     548.99
    160.0000,     666.15
    165.0000,     983.05
    170.0000,     1252.9
    175.0000,     1637.8
    180.0000,     1949.9
    185.0000,     1823.6
    190.0000,     1871.7
    195.0000,     2043.7
    200.0000,     1856.3
    205.0000,     2153.3
    210.0000,     2339.0
    215.0000,     1781.9
    220.0000,     1817.1
    225.0000,     1788.0
    230.0000,     2187.3
    235.0000,     2281.3
    240.0000,     2535.2
    245.0000,     1716.8
    250.0000,     977.06
    255.0000,     1015.9
    260.0000,     895.68
    265.0000,     716.97
    270.0000,     462.73
    275.0000,     476.84
    280.0000,     509.56
    285.0000,     671.93
    290.0000,     915.57
    295.0000,     1088.2
    300.0000,     1080.4
    305.0000,     1814.5
             2136.3
LAYER 3
59,     8.2750
     15.0000,     930.75
     20.0000,     931.65
     25.0000,     1020.4
     30.0000,     1114.1
     35.0000,     1225.4
     40.0000,     1786.1
     45.0000,     2147.7
     50.0000,     2267.8
     55.0000,     2130.0
     60.0000,     1928.7
     65.0000,     1647.1
     70.0000,     1505.0
     75.0000,     1409.4
     80.0000,     1346.3
     85.0000,     1271.2
     90.0000,     1133.1
     95.0000,     1083.3
    100.0000,     1145.4
    105.0000,     1101.3
    110.0000,     1001.2
    115.0000,     819.43
    120.0000,     693.75
    125.0000,     733.97
    130.0000,     705.53
    135.0000,     716.48
    140.0000,     824.15
    145.0000,     743.93
    150.0000,     644.64
    155.0000,     525.72
    160.0000,     582.79
    165.0000,     763.12
    170.0000,     887.62
    175.0000,     1031.5
    180.0000,     1261.2
    185.0000,     1334.1
    190.0000,     1333.4
    195.0000,     1261.0
    200.0000,     1174.1
    205.0000,     1502.7
    210.0000,     1697.4
    215.0000,     1243.4
    220.0000,     1307.2
    225.0000,     1448.8
    230.0000,     1498.4
    235.0000,     1564.6
    240.0000,     2193.7
    245.0000,     2120.3
    250.0000,     1510.3
    255.0000,     1224.6
    260.0000,     849.18
    265.0000,     579.39
    270.0000,     390.30
    275.0000,     433.22
    280.0000,     453.89
    285.0000,     498.83
    290.0000,     573.47
    295.0000,     654.40
    300.0000,     737.58
             1078.3
LAYER 4
57,    11.6025
     20.0000,     596.12
     25.0000,     706.32
     30.0000,     727.25
     35.0000,     718.11
     40.0000,     974.53
     45.0000,     1284.6
     50.0000,     1570.4
     55.0000,     1674.6
     60.0000,     1621.5
     65.0000,     1460.5
     70.0000,     1315.5
     75.0000,     1194.5
     80.0000,     1116.7
     85.0000,     1036.5
     90.0000,     835.55
     95.0000,     708.66
    100.0000,     741.19
    105.0000,     731.79
    110.0000,     637.19
    115.0000,     519.71
    120.0000,     475.11
    125.0000,     564.34
    130.0000,     603.39
    135.0000,     584.28
    140.0000,     617.66
    145.0000,     605.77
    150.0000,     565.57
    155.0000,     493.95
    160.0000,     508.49
    165.0000,     572.55
    170.0000,     578.39
    175.0000,     604.91
    180.0000,     758.34
    185.0000,     896.19
    190.0000,     913.76
    195.0000,     807.29
    200.0000,     763.34
    205.0000,     1084.3
    210.0000,     1272.5
    215.0000,     866.81
    220.0000,     837.92
    225.0000,     882.16
    230.0000,     823.53
    235.0000,     910.72
    240.0000,     1587.4
    245.0000,     2132.9
    250.0000,     1761.8
    255.0000,     1243.7
    260.0000,     694.75
    265.0000,     447.43
    270.0000,     365.01
    275.0000,     485.82
    280.0000,     498.41
    285.0000,     443.53
    290.0000,     394.63
    295.0000,     406.77
           479.8922
LAYER 5
53,    15.2628
     30.0000,     461.97
     35.0000,     406.19
     40.0000,     427.64
     45.0000,     529.29
     50.0000,     704.62
     55.0000,     941.48
     60.0000,     1129.8
     65.0000,     1215.9
     70.0000,     1193.1
     75.0000,     1127.4
     80.0000,     1070.9
     85.0000,     975.48
     90.0000,     760.39
     95.0000,     582.38
    100.0000,     512.89
    105.0000,     465.24
    110.0000,     422.95
    115.0000,     407.15
    120.0000,     441.16
    125.0000,     531.69
    130.0000,     576.68
    135.0000,     530.79
    140.0000,     498.70
    145.0000,     507.39
    150.0000,     533.20
    155.0000,     530.36
    160.0000,     508.96
    165.0000,     458.56
    170.0000,     386.71
    175.0000,     366.70
    180.0000,     446.54
    185.0000,     567.15
    190.0000,     599.11
    195.0000,     525.93
    200.0000,     507.80
    205.0000,     668.06
    210.0000,     723.96
    215.0000,     477.93
    220.0000,     334.19
    225.0000,     260.53
    230.0000,     218.31
    235.0000,     234.17
    240.0000,     325.90
    245.0000,     404.58
    250.0000,     371.19
    255.0000,     333.88
    260.0000,     279.92
    265.0000,     283.32
    270.0000,     382.89
    275.0000,     557.84
    280.0000,     552.76
    285.0000,     448.95
           310.4696
LAYER 6
49,    19.2890
     40.0000,     401.50
     45.0000,     450.89
     50.0000,     557.09
     55.0000,     766.01
     60.0000,     987.59
     65.0000,     1165.6
     70.0000,     1222.4
     75.0000,     1193.9
     80.0000,     1131.7
     85.0000,     1030.9
     90.0000,     867.95
     95.0000,     722.70
    100.0000,     646.62
    105.0000,     611.53
    110.0000,     608.49
    115.0000,     632.60
    120.0000,     673.42
    125.0000,     707.07
    130.0000,     681.35
    135.0000,     604.50
    140.0000,     556.32
    145.0000,     567.91
    150.0000,     616.97
    155.0000,     651.57
    160.0000,     638.67
    165.0000,     571.64
    170.0000,     490.31
    175.0000,     461.69
    180.0000,     509.99
    185.0000,     578.44
    190.0000,     572.73
    195.0000,     499.90
    200.0000,     466.22
    205.0000,     516.15
    210.0000,     513.80
    215.0000,     378.54
    220.0000,     260.10
    225.0000,     189.00
    230.0000,     152.31
    235.0000,     143.47
    240.0000,     148.89
    245.0000,     148.73
    250.0000,     144.38
    255.0000,     166.11
    260.0000,     209.79
    265.0000,     281.90
    270.0000,     396.45
    275.0000,     480.76
           437.2101
LAYER 7
45,    23.7179
     50.0000,     539.42
     55.0000,     731.54
     60.0000,     905.39
     65.0000,     1068.9
     70.0000,     1150.1
     75.0000,     1148.6
     80.0000,     1093.7
     85.0000,     1013.4
     90.0000,     918.14
     95.0000,     839.15
    100.0000,     802.79
    105.0000,     805.74
    110.0000,     838.90
    115.0000,     879.25
    120.0000,     893.96
    125.0000,     861.17
    130.0000,     782.52
    135.0000,     696.64
    140.0000,     653.79
    145.0000,     672.11
    150.0000,     734.11
    155.0000,     795.75
    160.0000,     813.05
    165.0000,     771.64
    170.0000,     705.77
    175.0000,     669.39
    180.0000,     675.19
    185.0000,     677.29
    190.0000,     625.89
    195.0000,     543.11
    200.0000,     492.43
    205.0000,     489.99
    210.0000,     472.77
    215.0000,     397.24
    220.0000,     310.18
    225.0000,     243.60
    230.0000,     201.09
    235.0000,     176.15
    240.0000,     158.32
    245.0000,     145.86
    250.0000,     151.42
    255.0000,     188.04
    260.0000,     256.41
    265.0000,     336.44
           420.6044
LAYER 8
41,    28.5897
     60.0000,     806.44
     65.0000,     932.56
     70.0000,     993.22
     75.0000,     997.40
     80.0000,     954.67
     85.0000,     899.09
     90.0000,     848.65
     95.0000,     811.63
    100.0000,     802.45
    105.0000,     821.67
    110.0000,     858.58
    115.0000,     890.10
    120.0000,     889.73
    125.0000,     848.98
    130.0000,     784.77
    135.0000,     729.93
    140.0000,     713.58
    145.0000,     746.77
    150.0000,     819.38
    155.0000,     901.23
    160.0000,     955.03
    165.0000,     959.93
    170.0000,     928.48
    175.0000,     890.87
    180.0000,     855.49
    185.0000,     802.44
    190.0000,     719.19
    195.0000,     629.63
    200.0000,     569.34
    205.0000,     544.97
    210.0000,     525.73
    215.0000,     483.18
    220.0000,     423.42
    225.0000,     363.61
    230.0000,     313.88
    235.0000,     274.38
    240.0000,     240.21
    245.0000,     220.95
    250.0000,     231.73
    255.0000,     274.64
           353.9225
LAYER 9
35,    33.9487
     75.0000,     857.64
     80.0000,     795.88
     85.0000,     759.36
     90.0000,     730.90
     95.0000,     698.33
    100.0000,     683.87
    105.0000,     689.40
    110.0000,     707.06
    115.0000,     723.93
    120.0000,     727.15
    125.0000,     713.88
    130.0000,     693.99
    135.0000,     684.99
    140.0000,     702.69
    145.0000,     754.81
    150.0000,     837.41
    155.0000,     933.11
    160.0000,     1016.0
    165.0000,     1064.3
    170.0000,     1072.2
    175.0000,     1047.9
    180.0000,     997.40
    185.0000,     921.70
    190.0000,     829.05
    195.0000,     740.76
    200.0000,     677.57
    205.0000,     643.09
    210.0000,     621.02
    215.0000,     591.95
    220.0000,     546.51
    225.0000,     487.36
    230.0000,     430.61
    235.0000,     390.80
    240.0000,     353.72
           315.1396
LAYER 10
29,    39.8436
     90.0000,     658.37
     95.0000,     589.39
    100.0000,     561.77
    105.0000,     548.38
    110.0000,     547.60
    115.0000,     553.54
    120.0000,     560.68
    125.0000,     568.02
    130.0000,     579.27
    135.0000,     602.13
    140.0000,     644.33
    145.0000,     710.62
    150.0000,     799.81
    155.0000,     902.43
    160.0000,     1001.5
    165.0000,     1077.9
    170.0000,     1117.8
    175.0000,     1116.8
    180.0000,     1077.3
    185.0000,     1007.9
    190.0000,     923.76
    195.0000,     843.18
    200.0000,     779.87
    205.0000,     737.46
    210.0000,     704.86
    215.0000,     671.93
    220.0000,     623.07
    225.0000,     558.94
           459.4612
LAYER 11
25,    46.3279
    100.0000,     487.36
    105.0000,     456.84
    110.0000,     446.06
    115.0000,     444.99
    120.0000,     451.40
    125.0000,     466.19
    130.0000,     489.77
    135.0000,     526.55
    140.0000,     579.80
    145.0000,     652.10
    150.0000,     742.88
    155.0000,     846.36
    160.0000,     950.73
    165.0000,     1040.1
    170.0000,     1099.2
    175.0000,     1118.7
    180.0000,     1097.8
    185.0000,     1044.7
    190.0000,     973.75
    195.0000,     901.49
    200.0000,     835.55
    205.0000,     786.05
    210.0000,     742.12
    215.0000,     701.28
           638.4634
LAYER 12
21, 
    110.0000,     401.98
    115.0000,     396.42
    120.0000,     401.08
    125.0000,     415.57
    130.0000,     439.80
    135.0000,     480.97
    140.0000,     537.05
    145.0000,     610.14
    150.0000,     699.85
    155.0000,     801.75
    160.0000,     906.13
    165.0000,     998.80
    170.0000,     1064.7
    175.0000,     1093.4
    180.0000,     1082.1
    185.0000,     1037.1
    190.0000,     969.70
    195.0000,     904.22
    200.0000,     838.83
    205.0000,     776.83
           714.8431
CALCULATED APPARENT RESISTIVITY
      7.5000,       5.0000,   1.00000,   1420.2880
     12.5000,       5.0000,   1.00000,   1423.6740
     17.5000,       5.0000,   1.00000,   1461.1735
     22.5000,       5.0000,   1.00000,   1617.6442
     27.5000,       5.0000,   1.00000,   1872.2263
     32.5000,       5.0000,   1.00000,   2049.0498
     37.5000,       5.0000,   1.00000,   2530.0933
     42.5000,       5.0000,   1.00000,   2570.9900
     47.5000,       5.0000,   1.00000,   2520.9663
     52.5000,       5.0000,   1.00000,   2287.3450
     57.5000,       5.0000,   1.00000,   2157.8557
     62.5000,       5.0000,   1.00000,   1817.0878
     67.5000,       5.0000,   1.00000,   1782.7511
     72.5000,       5.0000,   1.00000,   1695.2648
     77.5000,       5.0000,   1.00000,   1788.1561
     82.5000,       5.0000,   1.00000,   1714.6412
     87.5000,       5.0000,   1.00000,   1726.6116
     92.5000,       5.0000,   1.00000,   1703.0518
     97.5000,       5.0000,   1.00000,   1641.6903
    102.5000,       5.0000,   1.00000,   1406.4812
    107.5000,       5.0000,   1.00000,   1395.5759
    112.5000,       5.0000,   1.00000,   1196.3340
    117.5000,       5.0000,   1.00000,   1064.8479
    122.5000,       5.0000,   1.00000,   1019.6056
    127.5000,       5.0000,   1.00000,    954.4438
    132.5000,       5.0000,   1.00000,    878.4149
    137.5000,       5.0000,   1.00000,   1040.7235
    142.5000,       5.0000,   1.00000,    730.4153
    147.5000,       5.0000,   1.00000,    850.1594
    152.5000,       5.0000,   1.00000,    626.3639
    157.5000,       5.0000,   1.00000,    784.3285
    162.5000,       5.0000,   1.00000,    997.9163
    167.5000,       5.0000,   1.00000,   1190.7711
    172.5000,       5.0000,   1.00000,   1466.9557
    177.5000,       5.0000,   1.00000,   1739.6974
    182.5000,       5.0000,   1.00000,   1768.6500
    187.5000,       5.0000,   1.00000,   1847.0951
    192.5000,       5.0000,   1.00000,   2144.6873
    197.5000,       5.0000,   1.00000,   1967.4144
    202.5000,       5.0000,   1.00000,   2123.1375
    207.5000,       5.0000,   1.00000,   2135.3457
    212.5000,       5.0000,   1.00000,   1839.8082
    217.5000,       5.0000,   1.00000,   2021.8584
    222.5000,       5.0000,   1.00000,   1678.0397
    227.5000,       5.0000,   1.00000,   2094.8467
    232.5000,       5.0000,   1.00000,   1825.8345
    237.5000,       5.0000,   1.00000,   1816.8867
    242.5000,       5.0000,   1.00000,   1501.7715
    247.5000,       5.0000,   1.00000,    966.5612
    252.5000,       5.0000,   1.00000,   1043.4911
    257.5000,       5.0000,   1.00000,    778.1344
    262.5000,       5.0000,   1.00000,    725.4903
    267.5000,       5.0000,   1.00000,    548.7881
    272.5000,       5.0000,   1.00000,    573.9167
    277.5000,       5.0000,   1.00000,    575.9811
    282.5000,       5.0000,   1.00000,    708.0952
    287.5000,       5.0000,   1.00000,    807.6596
    292.5000,       5.0000,   1.00000,   1069.2168
    297.5000,       5.0000,   1.00000,   1089.3395
    302.5000,       5.0000,   1.00000,   1538.0530
    307.5000,       5.0000,   1.00000,   1726.2301
     12.5000,       5.0000,   2.00000,   1113.2513
     17.5000,       5.0000,   2.00000,   1129.5793
     22.5000,       5.0000,   2.00000,   1303.1732
     27.5000,       5.0000,   2.00000,   1381.3513
     32.5000,       5.0000,   2.00000,   1430.1304
     37.5000,       5.0000,   2.00000,   1876.4882
     42.5000,       5.0000,   2.00000,   1981.5011
     47.5000,       5.0000,   2.00000,   1802.4026
     52.5000,       5.0000,   2.00000,   1867.0363
     57.5000,       5.0000,   2.00000,   1949.5105
     62.5000,       5.0000,   2.00000,   1686.9786
     67.5000,       5.0000,   2.00000,   1598.6207
     72.5000,       5.0000,   2.00000,   1583.1573
     77.5000,       5.0000,   2.00000,   1596.3339
     82.5000,       5.0000,   2.00000,   1407.8240
     87.5000,       5.0000,   2.00000,   1331.5605
     92.5000,       5.0000,   2.00000,   1421.1556
     97.5000,       5.0000,   2.00000,   1294.2057
    102.5000,       5.0000,   2.00000,   1076.3981
    107.5000,       5.0000,   2.00000,   1142.9548
    112.5000,       5.0000,   2.00000,   1031.3196
    117.5000,       5.0000,   2.00000,    914.2593
    122.5000,       5.0000,   2.00000,    938.4059
    127.5000,       5.0000,   2.00000,    770.2514
    132.5000,       5.0000,   2.00000,    769.3312
    137.5000,       5.0000,   2.00000,    923.6099
    142.5000,       5.0000,   2.00000,    714.1998
    147.5000,       5.0000,   2.00000,    793.3611
    152.5000,       5.0000,   2.00000,    631.5479
    157.5000,       5.0000,   2.00000,    749.1393
    162.5000,       5.0000,   2.00000,    943.3712
    167.5000,       5.0000,   2.00000,    947.7499
    172.5000,       5.0000,   2.00000,   1181.1555
    177.5000,       5.0000,   2.00000,   1449.6427
    182.5000,       5.0000,   2.00000,   1289.6302
    187.5000,       5.0000,   2.00000,   1435.8917
    192.5000,       5.0000,   2.00000,   1759.5647
    197.5000,       5.0000,   2.00000,   1468.9940
    202.5000,       5.0000,   2.00000,   1606.9700
    207.5000,       5.0000,   2.00000,   1718.6403
    212.5000,       5.0000,   2.00000,   1525.7314
    217.5000,       5.0000,   2.00000,   1580.2605
    222.5000,       5.0000,   2.00000,   1354.0310
    227.5000,       5.0000,   2.00000,   1524.3789
    232.5000,       5.0000,   2.00000,   1453.0601
    237.5000,       5.0000,   2.00000,   1558.1329
    242.5000,       5.0000,   2.00000,   1229.8193
    247.5000,       5.0000,   2.00000,    794.4313
    252.5000,       5.0000,   2.00000,   1037.8569
    257.5000,       5.0000,   2.00000,    919.9560
    262.5000,       5.0000,   2.00000,    706.2659
    267.5000,       5.0000,   2.00000,    535.4265
    272.5000,       5.0000,   2.00000,    552.5351
    277.5000,       5.0000,   2.00000,    547.7280
    282.5000,       5.0000,   2.00000,    595.4310
    287.5000,       5.0000,   2.00000,    746.2563
    292.5000,       5.0000,   2.00000,    842.9716
    297.5000,       5.0000,   2.00000,    729.4469
    302.5000,       5.0000,   2.00000,   1016.0016
     17.5000,       5.0000,   3.00000,    929.5444
     22.5000,       5.0000,   3.00000,    981.7006
     27.5000,       5.0000,   3.00000,   1020.8218
     32.5000,       5.0000,   3.00000,   1092.8468
     37.5000,       5.0000,   3.00000,   1471.2804
     42.5000,       5.0000,   3.00000,   1535.9688
     47.5000,       5.0000,   3.00000,   1459.1869
     52.5000,       5.0000,   3.00000,   1421.8530
     57.5000,       5.0000,   3.00000,   1562.6775
     62.5000,       5.0000,   3.00000,   1414.7126
     67.5000,       5.0000,   3.00000,   1413.9443
     72.5000,       5.0000,   3.00000,   1408.1364
     77.5000,       5.0000,   3.00000,   1435.1831
     82.5000,       5.0000,   3.00000,   1219.4406
     87.5000,       5.0000,   3.00000,   1156.9268
     92.5000,       5.0000,   3.00000,   1153.5830
     97.5000,       5.0000,   3.00000,   1081.1821
    102.5000,       5.0000,   3.00000,    906.3987
    107.5000,       5.0000,   3.00000,    947.1962
    112.5000,       5.0000,   3.00000,    899.8304
    117.5000,       5.0000,   3.00000,    849.0497
    122.5000,       5.0000,   3.00000,    766.6755
    127.5000,       5.0000,   3.00000,    691.9927
    132.5000,       5.0000,   3.00000,    677.2833
    137.5000,       5.0000,   3.00000,    921.1596
    142.5000,       5.0000,   3.00000,    725.0487
    147.5000,       5.0000,   3.00000,    766.3365
    152.5000,       5.0000,   3.00000,    560.7067
    157.5000,       5.0000,   3.00000,    693.2500
    162.5000,       5.0000,   3.00000,    803.3082
    167.5000,       5.0000,   3.00000,    878.6673
    172.5000,       5.0000,   3.00000,   1034.1705
    177.5000,       5.0000,   3.00000,   1122.6030
    182.5000,       5.0000,   3.00000,   1046.7922
    187.5000,       5.0000,   3.00000,   1086.5154
    192.5000,       5.0000,   3.00000,   1254.6738
    197.5000,       5.0000,   3.00000,   1158.4102
    202.5000,       5.0000,   3.00000,   1247.1166
    207.5000,       5.0000,   3.00000,   1382.8774
    212.5000,       5.0000,   3.00000,   1185.6556
    217.5000,       5.0000,   3.00000,   1163.5475
    222.5000,       5.0000,   3.00000,    939.0308
    227.5000,       5.0000,   3.00000,   1169.4806
    232.5000,       5.0000,   3.00000,   1257.6661
    237.5000,       5.0000,   3.00000,   1305.7092
    242.5000,       5.0000,   3.00000,    881.9396
    247.5000,       5.0000,   3.00000,    565.9755
    252.5000,       5.0000,   3.00000,    842.5043
    257.5000,       5.0000,   3.00000,    911.4579
    262.5000,       5.0000,   3.00000,    788.6609
    267.5000,       5.0000,   3.00000,    506.0784
    272.5000,       5.0000,   3.00000,    513.9095
    277.5000,       5.0000,   3.00000,    491.5046
    282.5000,       5.0000,   3.00000,    593.9880
    287.5000,       5.0000,   3.00000,    647.2598
    292.5000,       5.0000,   3.00000,    655.0997
    297.5000,       5.0000,   3.00000,    525.4792
     22.5000,      15.0000,   1.00000,    856.3883
     27.5000,      15.0000,   1.00000,    914.0513
     32.5000,      15.0000,   1.00000,   1108.3838
     37.5000,      15.0000,   1.00000,   1234.5734
     42.5000,      15.0000,   1.00000,   1328.9838
     47.5000,      15.0000,   1.00000,   1310.9723
     52.5000,      15.0000,   1.00000,   1267.0569
     57.5000,      15.0000,   1.00000,   1180.7799
     62.5000,      15.0000,   1.00000,   1247.4554
     67.5000,      15.0000,   1.00000,   1270.4022
     72.5000,      15.0000,   1.00000,   1297.4218
     77.5000,      15.0000,   1.00000,   1250.9462
     82.5000,      15.0000,   1.00000,   1225.8428
     87.5000,      15.0000,   1.00000,   1111.6180
     92.5000,      15.0000,   1.00000,   1041.7736
     97.5000,      15.0000,   1.00000,    974.8059
    102.5000,      15.0000,   1.00000,    933.4070
    107.5000,      15.0000,   1.00000,    873.0364
    112.5000,      15.0000,   1.00000,    869.5104
    117.5000,      15.0000,   1.00000,    788.5728
    122.5000,      15.0000,   1.00000,    730.6628
    127.5000,      15.0000,   1.00000,    672.7762
    132.5000,      15.0000,   1.00000,    761.5535
    137.5000,      15.0000,   1.00000,    787.2830
    142.5000,      15.0000,   1.00000,    822.9466
    147.5000,      15.0000,   1.00000,    685.9977
    152.5000,      15.0000,   1.00000,    654.8110
    157.5000,      15.0000,   1.00000,    634.6053
    162.5000,      15.0000,   1.00000,    763.3672
    167.5000,      15.0000,   1.00000,    896.0449
    172.5000,      15.0000,   1.00000,    978.1016
    177.5000,      15.0000,   1.00000,    976.5773
    182.5000,      15.0000,   1.00000,    965.5062
    187.5000,      15.0000,   1.00000,    948.9698
    192.5000,      15.0000,   1.00000,    949.4761
    197.5000,      15.0000,   1.00000,   1032.9523
    202.5000,      15.0000,   1.00000,   1131.1476
    207.5000,      15.0000,   1.00000,   1089.5469
    212.5000,      15.0000,   1.00000,   1052.6155
    217.5000,      15.0000,   1.00000,    901.7640
    222.5000,      15.0000,   1.00000,    889.2336
    227.5000,      15.0000,   1.00000,   1013.1122
    232.5000,      15.0000,   1.00000,   1141.8273
    237.5000,      15.0000,   1.00000,    959.5496
    242.5000,      15.0000,   1.00000,    753.9930
    247.5000,      15.0000,   1.00000,    614.1630
    252.5000,      15.0000,   1.00000,    613.9115
    257.5000,      15.0000,   1.00000,    770.2940
    262.5000,      15.0000,   1.00000,    771.3181
    267.5000,      15.0000,   1.00000,    641.8517
    272.5000,      15.0000,   1.00000,    484.2154
    277.5000,      15.0000,   1.00000,    530.0923
    282.5000,      15.0000,   1.00000,    571.7858
    287.5000,      15.0000,   1.00000,    597.9858
    292.5000,      15.0000,   1.00000,    545.3391
     22.5000,       5.0000,   4.00000,    782.8124
     27.5000,       5.0000,   4.00000,    822.8687
     32.5000,       5.0000,   4.00000,    896.6602
     37.5000,       5.0000,   4.00000,   1209.2909
     42.5000,       5.0000,   4.00000,   1314.2905
     47.5000,       5.0000,   4.00000,   1250.3209
     52.5000,       5.0000,   4.00000,   1195.9873
     57.5000,       5.0000,   4.00000,   1190.2180
     62.5000,       5.0000,   4.00000,   1124.3402
     67.5000,       5.0000,   4.00000,   1202.6194
     72.5000,       5.0000,   4.00000,   1225.3375
     77.5000,       5.0000,   4.00000,   1263.7566
     82.5000,       5.0000,   4.00000,   1143.6315
     87.5000,       5.0000,   4.00000,   1035.6930
     92.5000,       5.0000,   4.00000,   1021.2626
     97.5000,       5.0000,   4.00000,    958.9102
    102.5000,       5.0000,   4.00000,    826.5840
    107.5000,       5.0000,   4.00000,    881.0618
    112.5000,       5.0000,   4.00000,    820.0133
    117.5000,       5.0000,   4.00000,    722.2012
    122.5000,       5.0000,   4.00000,    723.2057
    127.5000,       5.0000,   4.00000,    623.1834
    132.5000,       5.0000,   4.00000,    681.5629
    137.5000,       5.0000,   4.00000,    939.2643
    142.5000,       5.0000,   4.00000,    711.2053
    147.5000,       5.0000,   4.00000,    756.5566
    152.5000,       5.0000,   4.00000,    516.7363
    157.5000,       5.0000,   4.00000,    582.5545
    162.5000,       5.0000,   4.00000,    755.7844
    167.5000,       5.0000,   4.00000,    808.6782
    172.5000,       5.0000,   4.00000,    933.0111
    177.5000,       5.0000,   4.00000,   1008.9534
    182.5000,       5.0000,   4.00000,    869.4191
    187.5000,       5.0000,   4.00000,    841.4075
    192.5000,       5.0000,   4.00000,    965.7682
    197.5000,       5.0000,   4.00000,    868.9655
    202.5000,       5.0000,   4.00000,   1064.0105
    207.5000,       5.0000,   4.00000,   1100.5597
    212.5000,       5.0000,   4.00000,    886.8259
    217.5000,       5.0000,   4.00000,    859.5378
    222.5000,       5.0000,   4.00000,    685.6188
    227.5000,       5.0000,   4.00000,    973.3288
    232.5000,       5.0000,   4.00000,   1022.6331
    237.5000,       5.0000,   4.00000,   1010.9102
    242.5000,       5.0000,   4.00000,    703.2026
    247.5000,       5.0000,   4.00000,    432.5586
    252.5000,       5.0000,   4.00000,    658.4980
    257.5000,       5.0000,   4.00000,    741.5790
    262.5000,       5.0000,   4.00000,    748.4496
    267.5000,       5.0000,   4.00000,    515.4662
    272.5000,       5.0000,   4.00000,    470.4573
    277.5000,       5.0000,   4.00000,    480.5088
    282.5000,       5.0000,   4.00000,    542.8339
    287.5000,       5.0000,   4.00000,    571.9664
    292.5000,       5.0000,   4.00000,    557.6522
     30.0000,      20.0000,   1.00000,    861.1697
     35.0000,      20.0000,   1.00000,    995.2780
     40.0000,      20.0000,   1.00000,   1076.6820
     45.0000,      20.0000,   1.00000,   1119.0918
     50.0000,      20.0000,   1.00000,   1062.9520
     55.0000,      20.0000,   1.00000,    974.0011
     60.0000,      20.0000,   1.00000,    930.7593
     65.0000,      20.0000,   1.00000,    914.2739
     70.0000,      20.0000,   1.00000,    967.3469
     75.0000,      20.0000,   1.00000,   1043.8635
     80.0000,      20.0000,   1.00000,   1054.3762
     85.0000,      20.0000,   1.00000,   1048.1300
     90.0000,      20.0000,   1.00000,   1003.8115
     95.0000,      20.0000,   1.00000,    924.3091
    100.0000,      20.0000,   1.00000,    901.3785
    105.0000,      20.0000,   1.00000,    859.5549
    110.0000,      20.0000,   1.00000,    775.5239
    115.0000,      20.0000,   1.00000,    752.8486
    120.0000,      20.0000,   1.00000,    681.2458
    125.0000,      20.0000,   1.00000,    687.9966
    130.0000,      20.0000,   1.00000,    770.7766
    135.0000,      20.0000,   1.00000,    750.2976
    140.0000,      20.0000,   1.00000,    779.4469
    145.0000,      20.0000,   1.00000,    726.0218
    150.0000,      20.0000,   1.00000,    618.3601
    155.0000,      20.0000,   1.00000,    631.2075
    160.0000,      20.0000,   1.00000,    630.1598
    165.0000,      20.0000,   1.00000,    714.8206
    170.0000,      20.0000,   1.00000,    863.8831
    175.0000,      20.0000,   1.00000,    866.8043
    180.0000,      20.0000,   1.00000,    839.9924
    185.0000,      20.0000,   1.00000,    807.9807
    190.0000,      20.0000,   1.00000,    735.9578
    195.0000,      20.0000,   1.00000,    792.6255
    200.0000,      20.0000,   1.00000,    818.4099
    205.0000,      20.0000,   1.00000,    782.8365
    210.0000,      20.0000,   1.00000,    782.6802
    215.0000,      20.0000,   1.00000,    714.3625
    220.0000,      20.0000,   1.00000,    730.7508
    225.0000,      20.0000,   1.00000,    778.3447
    230.0000,      20.0000,   1.00000,    769.2803
    235.0000,      20.0000,   1.00000,    747.8538
    240.0000,      20.0000,   1.00000,    671.7882
    245.0000,      20.0000,   1.00000,    616.8074
    250.0000,      20.0000,   1.00000,    548.8336
    255.0000,      20.0000,   1.00000,    502.5090
    260.0000,      20.0000,   1.00000,    557.0432
    265.0000,      20.0000,   1.00000,    572.3052
    270.0000,      20.0000,   1.00000,    576.2279
    275.0000,      20.0000,   1.00000,    511.5242
    280.0000,      20.0000,   1.00000,    483.8141
    285.0000,      20.0000,   1.00000,    498.7455
     27.5000,       5.0000,   5.00000,    720.0793
     32.5000,       5.0000,   5.00000,    763.2406
     37.5000,       5.0000,   5.00000,   1075.9524
     42.5000,       5.0000,   5.00000,   1182.7917
     47.5000,       5.0000,   5.00000,   1113.0741
     52.5000,       5.0000,   5.00000,   1029.5502
     57.5000,       5.0000,   5.00000,   1022.1340
     62.5000,       5.0000,   5.00000,    899.6315
     67.5000,       5.0000,   5.00000,    967.7653
     72.5000,       5.0000,   5.00000,   1043.5978
     77.5000,       5.0000,   5.00000,   1143.4976
     82.5000,       5.0000,   5.00000,   1029.7170
     87.5000,       5.0000,   5.00000,    974.3355
     92.5000,       5.0000,   5.00000,    967.9384
     97.5000,       5.0000,   5.00000,    906.1020
    102.5000,       5.0000,   5.00000,    785.1259
    107.5000,       5.0000,   5.00000,    857.2065
    112.5000,       5.0000,   5.00000,    742.1450
    117.5000,       5.0000,   5.00000,    674.9594
    122.5000,       5.0000,   5.00000,    674.8826
    127.5000,       5.0000,   5.00000,    643.1729
    132.5000,       5.0000,   5.00000,    688.1610
    137.5000,       5.0000,   5.00000,    940.8922
    142.5000,       5.0000,   5.00000,    707.2071
    147.5000,       5.0000,   5.00000,    724.6932
    152.5000,       5.0000,   5.00000,    482.9456
    157.5000,       5.0000,   5.00000,    551.9435
    162.5000,       5.0000,   5.00000,    684.8470
    167.5000,       5.0000,   5.00000,    746.8972
    172.5000,       5.0000,   5.00000,    875.8151
    177.5000,       5.0000,   5.00000,    957.7728
    182.5000,       5.0000,   5.00000,    753.4156
    187.5000,       5.0000,   5.00000,    721.1086
    192.5000,       5.0000,   5.00000,    805.4144
    197.5000,       5.0000,   5.00000,    729.2231
    202.5000,       5.0000,   5.00000,    838.3981
    207.5000,       5.0000,   5.00000,    912.2487
    212.5000,       5.0000,   5.00000,    695.1548
    217.5000,       5.0000,   5.00000,    664.2217
    222.5000,       5.0000,   5.00000,    601.3419
    227.5000,       5.0000,   5.00000,    768.0099
    232.5000,       5.0000,   5.00000,    789.9962
    237.5000,       5.0000,   5.00000,    829.2000
    242.5000,       5.0000,   5.00000,    615.0068
    247.5000,       5.0000,   5.00000,    391.1451
    252.5000,       5.0000,   5.00000,    543.3246
    257.5000,       5.0000,   5.00000,    594.3489
    262.5000,       5.0000,   5.00000,    602.8751
    267.5000,       5.0000,   5.00000,    472.1557
    272.5000,       5.0000,   5.00000,    493.9498
    277.5000,       5.0000,   5.00000,    448.3317
    282.5000,       5.0000,   5.00000,    489.8883
    287.5000,       5.0000,   5.00000,    521.1453
     32.5000,       5.0000,   6.00000,    701.6269
     37.5000,       5.0000,   6.00000,    983.8142
     42.5000,       5.0000,   6.00000,   1081.2654
     47.5000,       5.0000,   6.00000,   1000.0555
     52.5000,       5.0000,   6.00000,    933.3910
     57.5000,       5.0000,   6.00000,    924.4291
     62.5000,       5.0000,   6.00000,    789.8329
     67.5000,       5.0000,   6.00000,    795.8805
     72.5000,       5.0000,   6.00000,    886.0848
     77.5000,       5.0000,   6.00000,   1001.8098
     82.5000,       5.0000,   6.00000,    938.9022
     87.5000,       5.0000,   6.00000,    910.7057
     92.5000,       5.0000,   6.00000,    939.7448
     97.5000,       5.0000,   6.00000,    891.0607
    102.5000,       5.0000,   6.00000,    769.8388
    107.5000,       5.0000,   6.00000,    789.2022
    112.5000,       5.0000,   6.00000,    724.3820
    117.5000,       5.0000,   6.00000,    652.1066
    122.5000,       5.0000,   6.00000,    686.4070
    127.5000,       5.0000,   6.00000,    653.8559
    132.5000,       5.0000,   6.00000,    698.7157
    137.5000,       5.0000,   6.00000,    935.9927
    142.5000,       5.0000,   6.00000,    691.5978
    147.5000,       5.0000,   6.00000,    695.6968
    152.5000,       5.0000,   6.00000,    468.9326
    157.5000,       5.0000,   6.00000,    542.4794
    162.5000,       5.0000,   6.00000,    644.4244
    167.5000,       5.0000,   6.00000,    689.0904
    172.5000,       5.0000,   6.00000,    833.3665
    177.5000,       5.0000,   6.00000,    869.3865
    182.5000,       5.0000,   6.00000,    730.3831
    187.5000,       5.0000,   6.00000,    669.0353
    192.5000,       5.0000,   6.00000,    746.0805
    197.5000,       5.0000,   6.00000,    631.3722
    202.5000,       5.0000,   6.00000,    704.7328
    207.5000,       5.0000,   6.00000,    737.1965
    212.5000,       5.0000,   6.00000,    599.6176
    217.5000,       5.0000,   6.00000,    608.2535
    222.5000,       5.0000,   6.00000,    500.2849
    227.5000,       5.0000,   6.00000,    641.8041
    232.5000,       5.0000,   6.00000,    640.1946
    237.5000,       5.0000,   6.00000,    739.3944
    242.5000,       5.0000,   6.00000,    581.0698
    247.5000,       5.0000,   6.00000,    364.2375
    252.5000,       5.0000,   6.00000,    506.0148
    257.5000,       5.0000,   6.00000,    497.8489
    262.5000,       5.0000,   6.00000,    494.9205
    267.5000,       5.0000,   6.00000,    410.7607
    272.5000,       5.0000,   6.00000,    462.7720
    277.5000,       5.0000,   6.00000,    441.3837
    282.5000,       5.0000,   6.00000,    460.3236
     37.5000,      25.0000,   1.00000,    917.6511
     42.5000,      25.0000,   1.00000,    927.4695
     47.5000,      25.0000,   1.00000,    948.8202
     52.5000,      25.0000,   1.00000,    893.7827
     57.5000,      25.0000,   1.00000,    823.9704
     62.5000,      25.0000,   1.00000,    784.6827
     67.5000,      25.0000,   1.00000,    791.6877
     72.5000,      25.0000,   1.00000,    771.5620
     77.5000,      25.0000,   1.00000,    831.6672
     82.5000,      25.0000,   1.00000,    908.3503
     87.5000,      25.0000,   1.00000,    939.0878
     92.5000,      25.0000,   1.00000,    908.0330
     97.5000,      25.0000,   1.00000,    903.4364
    102.5000,      25.0000,   1.00000,    829.2448
    107.5000,      25.0000,   1.00000,    770.7390
    112.5000,      25.0000,   1.00000,    719.1282
    117.5000,      25.0000,   1.00000,    726.3085
    122.5000,      25.0000,   1.00000,    711.5737
    127.5000,      25.0000,   1.00000,    752.0611
    132.5000,      25.0000,   1.00000,    750.7137
    137.5000,      25.0000,   1.00000,    740.8447
    142.5000,      25.0000,   1.00000,    677.1904
    147.5000,      25.0000,   1.00000,    666.4294
    152.5000,      25.0000,   1.00000,    621.8289
    157.5000,      25.0000,   1.00000,    614.6857
    162.5000,      25.0000,   1.00000,    643.0407
    167.5000,      25.0000,   1.00000,    719.9084
    172.5000,      25.0000,   1.00000,    728.2701
    177.5000,      25.0000,   1.00000,    762.3573
    182.5000,      25.0000,   1.00000,    768.2975
    187.5000,      25.0000,   1.00000,    755.8331
    192.5000,      25.0000,   1.00000,    692.7007
    197.5000,      25.0000,   1.00000,    676.5391
    202.5000,      25.0000,   1.00000,    630.4377
    207.5000,      25.0000,   1.00000,    592.2117
    212.5000,      25.0000,   1.00000,    623.7390
    217.5000,      25.0000,   1.00000,    657.9241
    222.5000,      25.0000,   1.00000,    624.1481
    227.5000,      25.0000,   1.00000,    623.5904
    232.5000,      25.0000,   1.00000,    617.5164
    237.5000,      25.0000,   1.00000,    591.8890
    242.5000,      25.0000,   1.00000,    587.4814
    247.5000,      25.0000,   1.00000,    567.7462
    252.5000,      25.0000,   1.00000,    489.3727
    257.5000,      25.0000,   1.00000,    430.8533
    262.5000,      25.0000,   1.00000,    457.4521
    267.5000,      25.0000,   1.00000,    463.7143
    272.5000,      25.0000,   1.00000,    463.8084
    277.5000,      25.0000,   1.00000,    467.0697
     37.5000,       5.0000,   7.00000,    914.9724
     42.5000,       5.0000,   7.00000,    981.3280
     47.5000,       5.0000,   7.00000,    924.8715
     52.5000,       5.0000,   7.00000,    873.5492
     57.5000,       5.0000,   7.00000,    853.6718
     62.5000,       5.0000,   7.00000,    728.0266
     67.5000,       5.0000,   7.00000,    740.8032
     72.5000,       5.0000,   7.00000,    761.8672
     77.5000,       5.0000,   7.00000,    870.8926
     82.5000,       5.0000,   7.00000,    855.3041
     87.5000,       5.0000,   7.00000,    850.6899
     92.5000,       5.0000,   7.00000,    898.3696
     97.5000,       5.0000,   7.00000,    881.2521
    102.5000,       5.0000,   7.00000,    728.0333
    107.5000,       5.0000,   7.00000,    772.0416
    112.5000,       5.0000,   7.00000,    697.0467
    117.5000,       5.0000,   7.00000,    672.1497
    122.5000,       5.0000,   7.00000,    708.0671
    127.5000,       5.0000,   7.00000,    655.3605
    132.5000,       5.0000,   7.00000,    697.1984
    137.5000,       5.0000,   7.00000,    930.7248
    142.5000,       5.0000,   7.00000,    665.6002
    147.5000,       5.0000,   7.00000,    688.4349
    152.5000,       5.0000,   7.00000,    464.7264
    157.5000,       5.0000,   7.00000,    521.3487
    162.5000,       5.0000,   7.00000,    640.5325
    167.5000,       5.0000,   7.00000,    661.8069
    172.5000,       5.0000,   7.00000,    744.6029
    177.5000,       5.0000,   7.00000,    839.6127
    182.5000,       5.0000,   7.00000,    698.1171
    187.5000,       5.0000,   7.00000,    683.5734
    192.5000,       5.0000,   7.00000,    711.3777
    197.5000,       5.0000,   7.00000,    579.9073
    202.5000,       5.0000,   7.00000,    629.5410
    207.5000,       5.0000,   7.00000,    659.4872
    212.5000,       5.0000,   7.00000,    550.7560
    217.5000,       5.0000,   7.00000,    554.4791
    222.5000,       5.0000,   7.00000,    445.1008
    227.5000,       5.0000,   7.00000,    551.7260
    232.5000,       5.0000,   7.00000,    599.0555
    237.5000,       5.0000,   7.00000,    692.0430
    242.5000,       5.0000,   7.00000,    551.3065
    247.5000,       5.0000,   7.00000,    351.0176
    252.5000,       5.0000,   7.00000,    473.1230
    257.5000,       5.0000,   7.00000,    466.8415
    262.5000,       5.0000,   7.00000,    452.0981
    267.5000,       5.0000,   7.00000,    359.5725
    272.5000,       5.0000,   7.00000,    401.4388
    277.5000,       5.0000,   7.00000,    419.7192
     42.5000,       5.0000,   8.00000,    916.0538
     47.5000,       5.0000,   8.00000,    867.7592
     52.5000,       5.0000,   8.00000,    819.0484
     57.5000,       5.0000,   8.00000,    811.0029
     62.5000,       5.0000,   8.00000,    705.0479
     67.5000,       5.0000,   8.00000,    704.8721
     72.5000,       5.0000,   8.00000,    723.5142
     77.5000,       5.0000,   8.00000,    787.9780
     82.5000,       5.0000,   8.00000,    767.6495
     87.5000,       5.0000,   8.00000,    791.3928
     92.5000,       5.0000,   8.00000,    853.7617
     97.5000,       5.0000,   8.00000,    815.0865
    102.5000,       5.0000,   8.00000,    715.5196
    107.5000,       5.0000,   8.00000,    754.3113
    112.5000,       5.0000,   8.00000,    709.7647
    117.5000,       5.0000,   8.00000,    679.3513
    122.5000,       5.0000,   8.00000,    715.9747
    127.5000,       5.0000,   8.00000,    661.2006
    132.5000,       5.0000,   8.00000,    684.9692
    137.5000,       5.0000,   8.00000,    901.9766
    142.5000,       5.0000,   8.00000,    665.1622
    147.5000,       5.0000,   8.00000,    680.4541
    152.5000,       5.0000,   8.00000,    453.0559
    157.5000,       5.0000,   8.00000,    520.2903
    162.5000,       5.0000,   8.00000,    623.7950
    167.5000,       5.0000,   8.00000,    634.0745
    172.5000,       5.0000,   8.00000,    721.9194
    177.5000,       5.0000,   8.00000,    784.2618
    182.5000,       5.0000,   8.00000,    702.5201
    187.5000,       5.0000,   8.00000,    665.5647
    192.5000,       5.0000,   8.00000,    716.8061
    197.5000,       5.0000,   8.00000,    558.7589
    202.5000,       5.0000,   8.00000,    608.4446
    207.5000,       5.0000,   8.00000,    662.7110
    212.5000,       5.0000,   8.00000,    516.3625
    217.5000,       5.0000,   8.00000,    503.1501
    222.5000,       5.0000,   8.00000,    414.7810
    227.5000,       5.0000,   8.00000,    531.3201
    232.5000,       5.0000,   8.00000,    569.4727
    237.5000,       5.0000,   8.00000,    682.4162
    242.5000,       5.0000,   8.00000,    528.8648
    247.5000,       5.0000,   8.00000,    332.2903
    252.5000,       5.0000,   8.00000,    457.9779
    257.5000,       5.0000,   8.00000,    462.0714
    262.5000,       5.0000,   8.00000,    437.3796
    267.5000,       5.0000,   8.00000,    328.6028
    272.5000,       5.0000,   8.00000,    370.0637
     52.5000,      35.0000,   1.00000,    753.6418
     57.5000,      35.0000,   1.00000,    735.5557
     62.5000,      35.0000,   1.00000,    725.3333
     67.5000,      35.0000,   1.00000,    714.3012
     72.5000,      35.0000,   1.00000,    699.9739
     77.5000,      35.0000,   1.00000,    698.7854
     82.5000,      35.0000,   1.00000,    712.6507
     87.5000,      35.0000,   1.00000,    689.6432
     92.5000,      35.0000,   1.00000,    727.6184
     97.5000,      35.0000,   1.00000,    738.1113
    102.5000,      35.0000,   1.00000,    759.4130
    107.5000,      35.0000,   1.00000,    773.3177
    112.5000,      35.0000,   1.00000,    754.7772
    117.5000,      35.0000,   1.00000,    727.9922
    122.5000,      35.0000,   1.00000,    751.5215
    127.5000,      35.0000,   1.00000,    709.4528
    132.5000,      35.0000,   1.00000,    699.1243
    137.5000,      35.0000,   1.00000,    658.8602
    142.5000,      35.0000,   1.00000,    623.3526
    147.5000,      35.0000,   1.00000,    635.6373
    152.5000,      35.0000,   1.00000,    639.7503
    157.5000,      35.0000,   1.00000,    598.4322
    162.5000,      35.0000,   1.00000,    620.4899
    167.5000,      35.0000,   1.00000,    608.2422
    172.5000,      35.0000,   1.00000,    646.2793
    177.5000,      35.0000,   1.00000,    678.7156
    182.5000,      35.0000,   1.00000,    670.3917
    187.5000,      35.0000,   1.00000,    665.2120
    192.5000,      35.0000,   1.00000,    680.2830
    197.5000,      35.0000,   1.00000,    648.8062
    202.5000,      35.0000,   1.00000,    627.8195
    207.5000,      35.0000,   1.00000,    575.0641
    212.5000,      35.0000,   1.00000,    541.6276
    217.5000,      35.0000,   1.00000,    559.4269
    222.5000,      35.0000,   1.00000,    577.7633
    227.5000,      35.0000,   1.00000,    561.5671
    232.5000,      35.0000,   1.00000,    534.1419
    237.5000,      35.0000,   1.00000,    515.4462
    242.5000,      35.0000,   1.00000,    515.5679
    247.5000,      35.0000,   1.00000,    511.4992
    252.5000,      35.0000,   1.00000,    466.9376
    257.5000,      35.0000,   1.00000,    416.6689
    262.5000,      35.0000,   1.00000,    391.9252
     52.5000,       5.0000,  10.00000,    760.5126
     57.5000,       5.0000,  10.00000,    769.5896
     62.5000,       5.0000,  10.00000,    677.0288
     67.5000,       5.0000,  10.00000,    692.9027
     72.5000,       5.0000,  10.00000,    711.3268
     77.5000,       5.0000,  10.00000,    766.3589
     82.5000,       5.0000,  10.00000,    701.8414
     87.5000,       5.0000,  10.00000,    656.3352
     92.5000,       5.0000,  10.00000,    712.7333
     97.5000,       5.0000,  10.00000,    724.1510
    102.5000,       5.0000,  10.00000,    670.5553
    107.5000,       5.0000,  10.00000,    755.7853
    112.5000,       5.0000,  10.00000,    715.8135
    117.5000,       5.0000,  10.00000,    674.7162
    122.5000,       5.0000,  10.00000,    696.5695
    127.5000,       5.0000,  10.00000,    630.5013
    132.5000,       5.0000,  10.00000,    662.8944
    137.5000,       5.0000,  10.00000,    885.4732
    142.5000,       5.0000,  10.00000,    640.2140
    147.5000,       5.0000,  10.00000,    664.6631
    152.5000,       5.0000,  10.00000,    443.5328
    157.5000,       5.0000,  10.00000,    490.9890
    162.5000,       5.0000,  10.00000,    595.1702
    167.5000,       5.0000,  10.00000,    616.3407
    172.5000,       5.0000,  10.00000,    718.1366
    177.5000,       5.0000,  10.00000,    787.5793
    182.5000,       5.0000,  10.00000,    665.8432
    187.5000,       5.0000,  10.00000,    631.4119
    192.5000,       5.0000,  10.00000,    708.0298
    197.5000,       5.0000,  10.00000,    598.7687
    202.5000,       5.0000,  10.00000,    676.2840
    207.5000,       5.0000,  10.00000,    689.9125
    212.5000,       5.0000,  10.00000,    515.1208
    217.5000,       5.0000,  10.00000,    489.5523
    222.5000,       5.0000,  10.00000,    393.4631
    227.5000,       5.0000,  10.00000,    509.8697
    232.5000,       5.0000,  10.00000,    557.1331
    237.5000,       5.0000,  10.00000,    653.4754
    242.5000,       5.0000,  10.00000,    505.3509
    247.5000,       5.0000,  10.00000,    324.4484
    252.5000,       5.0000,  10.00000,    443.4425
    257.5000,       5.0000,  10.00000,    439.9050
    262.5000,       5.0000,  10.00000,    424.8481
     67.5000,      45.0000,   1.00000,    713.0413
     72.5000,      45.0000,   1.00000,    690.5179
     77.5000,      45.0000,   1.00000,    687.0864
     82.5000,      45.0000,   1.00000,    663.8962
     87.5000,      45.0000,   1.00000,    677.5503
     92.5000,      45.0000,   1.00000,    683.1981
     97.5000,      45.0000,   1.00000,    675.1521
    102.5000,      45.0000,   1.00000,    664.1528
    107.5000,      45.0000,   1.00000,    665.5157
    112.5000,      45.0000,   1.00000,    668.5460
    117.5000,      45.0000,   1.00000,    692.2878
    122.5000,      45.0000,   1.00000,    677.9108
    127.5000,      45.0000,   1.00000,    670.5496
    132.5000,      45.0000,   1.00000,    628.3430
    137.5000,      45.0000,   1.00000,    599.5714
    142.5000,      45.0000,   1.00000,    586.7817
    147.5000,      45.0000,   1.00000,    588.0102
    152.5000,      45.0000,   1.00000,    603.4834
    157.5000,      45.0000,   1.00000,    633.0419
    162.5000,      45.0000,   1.00000,    609.8317
    167.5000,      45.0000,   1.00000,    611.8993
    172.5000,      45.0000,   1.00000,    602.9916
    177.5000,      45.0000,   1.00000,    627.2169
    182.5000,      45.0000,   1.00000,    667.9392
    187.5000,      45.0000,   1.00000,    687.0903
    192.5000,      45.0000,   1.00000,    685.7264
    197.5000,      45.0000,   1.00000,    663.4112
    202.5000,      45.0000,   1.00000,    628.9867
    207.5000,      45.0000,   1.00000,    639.8690
    212.5000,      45.0000,   1.00000,    636.9885
    217.5000,      45.0000,   1.00000,    633.0686
    222.5000,      45.0000,   1.00000,    604.2968
    227.5000,      45.0000,   1.00000,    544.3679
    232.5000,      45.0000,   1.00000,    512.2791
    237.5000,      45.0000,   1.00000,    492.7588
    242.5000,      45.0000,   1.00000,    476.4966
    247.5000,      45.0000,   1.00000,    472.4453
     67.5000,      15.0000,   4.00000,    698.0262
     72.5000,      15.0000,   4.00000,    711.2728
     77.5000,      15.0000,   4.00000,    711.6543
     82.5000,      15.0000,   4.00000,    688.8682
     87.5000,      15.0000,   4.00000,    673.2609
     92.5000,      15.0000,   4.00000,    674.8306
     97.5000,      15.0000,   4.00000,    653.1787
    102.5000,      15.0000,   4.00000,    643.8317
    107.5000,      15.0000,   4.00000,    632.7654
    112.5000,      15.0000,   4.00000,    633.8317
    117.5000,      15.0000,   4.00000,    625.7430
    122.5000,      15.0000,   4.00000,    611.7516
    127.5000,      15.0000,   4.00000,    613.1851
    132.5000,      15.0000,   4.00000,    678.0439
    137.5000,      15.0000,   4.00000,    678.0509
    142.5000,      15.0000,   4.00000,    671.9669
    147.5000,      15.0000,   4.00000,    543.8473
    152.5000,      15.0000,   4.00000,    504.3696
    157.5000,      15.0000,   4.00000,    496.2942
    162.5000,      15.0000,   4.00000,    563.9684
    167.5000,      15.0000,   4.00000,    645.0588
    172.5000,      15.0000,   4.00000,    701.4251
    177.5000,      15.0000,   4.00000,    727.4908
    182.5000,      15.0000,   4.00000,    724.1735
    187.5000,      15.0000,   4.00000,    702.3073
    192.5000,      15.0000,   4.00000,    682.7962
    197.5000,      15.0000,   4.00000,    692.5073
    202.5000,      15.0000,   4.00000,    698.9653
    207.5000,      15.0000,   4.00000,    704.6636
    212.5000,      15.0000,   4.00000,    643.9211
    217.5000,      15.0000,   4.00000,    525.3327
    222.5000,      15.0000,   4.00000,    490.8628
    227.5000,      15.0000,   4.00000,    485.0593
    232.5000,      15.0000,   4.00000,    566.2501
    237.5000,      15.0000,   4.00000,    555.4496
    242.5000,      15.0000,   4.00000,    477.5128
    247.5000,      15.0000,   4.00000,    416.5489
     82.5000,      55.0000,   1.00000,    701.0402
     87.5000,      55.0000,   1.00000,    689.7463
     92.5000,      55.0000,   1.00000,    676.5595
     97.5000,      55.0000,   1.00000,    655.8976
    102.5000,      55.0000,   1.00000,    631.4020
    107.5000,      55.0000,   1.00000,    606.3125
    112.5000,      55.0000,   1.00000,    603.8939
    117.5000,      55.0000,   1.00000,    590.0995
    122.5000,      55.0000,   1.00000,    583.9109
    127.5000,      55.0000,   1.00000,    555.1442
    132.5000,      55.0000,   1.00000,    550.9552
    137.5000,      55.0000,   1.00000,    549.3934
    142.5000,      55.0000,   1.00000,    563.1194
    147.5000,      55.0000,   1.00000,    578.3650
    152.5000,      55.0000,   1.00000,    598.4664
    157.5000,      55.0000,   1.00000,    607.1111
    162.5000,      55.0000,   1.00000,    621.9739
    167.5000,      55.0000,   1.00000,    623.5036
    172.5000,      55.0000,   1.00000,    628.9189
    177.5000,      55.0000,   1.00000,    641.0580
    182.5000,      55.0000,   1.00000,    681.9810
    187.5000,      55.0000,   1.00000,    701.1888
    192.5000,      55.0000,   1.00000,    708.1694
    197.5000,      55.0000,   1.00000,    698.7014
    202.5000,      55.0000,   1.00000,    683.7583
    207.5000,      55.0000,   1.00000,    662.6051
    212.5000,      55.0000,   1.00000,    659.2560
    217.5000,      55.0000,   1.00000,    650.0816
    222.5000,      55.0000,   1.00000,    614.0916
    227.5000,      55.0000,   1.00000,    588.4193
    232.5000,      55.0000,   1.00000,    555.3782
     82.5000,      15.0000,   5.00000,    716.4935
     87.5000,      15.0000,   5.00000,    688.6500
     92.5000,      15.0000,   5.00000,    672.0209
     97.5000,      15.0000,   5.00000,    631.2674
    102.5000,      15.0000,   5.00000,    607.2695
    107.5000,      15.0000,   5.00000,    576.4804
    112.5000,      15.0000,   5.00000,    556.6983
    117.5000,      15.0000,   5.00000,    539.6299
    122.5000,      15.0000,   5.00000,    525.8687
    127.5000,      15.0000,   5.00000,    529.1677
    132.5000,      15.0000,   5.00000,    595.7443
    137.5000,      15.0000,   5.00000,    613.1284
    142.5000,      15.0000,   5.00000,    640.8250
    147.5000,      15.0000,   5.00000,    523.3625
    152.5000,      15.0000,   5.00000,    493.4714
    157.5000,      15.0000,   5.00000,    484.5143
    162.5000,      15.0000,   5.00000,    559.7443
    167.5000,      15.0000,   5.00000,    656.2706
    172.5000,      15.0000,   5.00000,    736.8162
    177.5000,      15.0000,   5.00000,    773.7590
    182.5000,      15.0000,   5.00000,    767.8359
    187.5000,      15.0000,   5.00000,    752.7386
    192.5000,      15.0000,   5.00000,    737.9001
    197.5000,      15.0000,   5.00000,    755.4991
    202.5000,      15.0000,   5.00000,    754.2210
    207.5000,      15.0000,   5.00000,    732.6945
    212.5000,      15.0000,   5.00000,    659.6509
    217.5000,      15.0000,   5.00000,    537.7096
    222.5000,      15.0000,   5.00000,    520.4370
    227.5000,      15.0000,   5.00000,    510.7265
    232.5000,      15.0000,   5.00000,    580.4011
     97.5000,      65.0000,   1.00000,    622.8408
    102.5000,      65.0000,   1.00000,    610.5399
    107.5000,      65.0000,   1.00000,    607.6169
    112.5000,      65.0000,   1.00000,    571.0101
    117.5000,      65.0000,   1.00000,    551.4041
    122.5000,      65.0000,   1.00000,    522.1131
    127.5000,      65.0000,   1.00000,    507.2269
    132.5000,      65.0000,   1.00000,    500.3031
    137.5000,      65.0000,   1.00000,    513.8512
    142.5000,      65.0000,   1.00000,    529.2971
    147.5000,      65.0000,   1.00000,    558.1053
    152.5000,      65.0000,   1.00000,    589.9885
    157.5000,      65.0000,   1.00000,    611.8923
    162.5000,      65.0000,   1.00000,    636.8333
    167.5000,      65.0000,   1.00000,    651.0450
    172.5000,      65.0000,   1.00000,    656.7100
    177.5000,      65.0000,   1.00000,    683.6331
    182.5000,      65.0000,   1.00000,    685.6693
    187.5000,      65.0000,   1.00000,    701.7321
    192.5000,      65.0000,   1.00000,    704.2227
    197.5000,      65.0000,   1.00000,    705.0961
    202.5000,      65.0000,   1.00000,    708.1997
    207.5000,      65.0000,   1.00000,    706.0403
    212.5000,      65.0000,   1.00000,    673.2380
    217.5000,      65.0000,   1.00000,    635.8567
     97.5000,      15.0000,   6.00000,    601.6262
    102.5000,      15.0000,   6.00000,    581.4745
    107.5000,      15.0000,   6.00000,    547.5842
    112.5000,      15.0000,   6.00000,    523.7620
    117.5000,      15.0000,   6.00000,    502.4040
    122.5000,      15.0000,   6.00000,    484.0613
    127.5000,      15.0000,   6.00000,    492.3538
    132.5000,      15.0000,   6.00000,    550.3885
    137.5000,      15.0000,   6.00000,    571.9558
    142.5000,      15.0000,   6.00000,    593.7941
    147.5000,      15.0000,   6.00000,    497.3910
    152.5000,      15.0000,   6.00000,    486.6357
    157.5000,      15.0000,   6.00000,    495.5077
    162.5000,      15.0000,   6.00000,    575.7654
    167.5000,      15.0000,   6.00000,    672.8264
    172.5000,      15.0000,   6.00000,    768.8585
    177.5000,      15.0000,   6.00000,    816.7928
    182.5000,      15.0000,   6.00000,    812.9205
    187.5000,      15.0000,   6.00000,    793.8707
    192.5000,      15.0000,   6.00000,    771.2056
    197.5000,      15.0000,   6.00000,    785.0535
    202.5000,      15.0000,   6.00000,    786.3309
    207.5000,      15.0000,   6.00000,    760.7700
    212.5000,      15.0000,   6.00000,    681.2934
    217.5000,      15.0000,   6.00000,    545.8186
    105.0000,      30.0000,   3.00000,    549.4081
    110.0000,      30.0000,   3.00000,    528.4914
    115.0000,      30.0000,   3.00000,    506.1507
    120.0000,      30.0000,   3.00000,    507.7010
    125.0000,      30.0000,   3.00000,    528.5838
    130.0000,      30.0000,   3.00000,    525.7139
    135.0000,      30.0000,   3.00000,    528.6351
    140.0000,      30.0000,   3.00000,    506.4173
    145.0000,      30.0000,   3.00000,    519.6923
    150.0000,      30.0000,   3.00000,    544.8741
    155.0000,      30.0000,   3.00000,    538.5920
    160.0000,      30.0000,   3.00000,    580.1177
    165.0000,      30.0000,   3.00000,    635.8115
    170.0000,      30.0000,   3.00000,    700.7279
    175.0000,      30.0000,   3.00000,    751.7359
    180.0000,      30.0000,   3.00000,    792.0706
    185.0000,      30.0000,   3.00000,    804.6852
    190.0000,      30.0000,   3.00000,    806.3046
    195.0000,      30.0000,   3.00000,    799.9472
    200.0000,      30.0000,   3.00000,    772.9500
    205.0000,      30.0000,   3.00000,    738.8416
    210.0000,      30.0000,   3.00000,    668.6523
    112.5000,      25.0000,   4.00000,    516.3996
    117.5000,      25.0000,   4.00000,    508.9927
    122.5000,      25.0000,   4.00000,    499.4473
    127.5000,      25.0000,   4.00000,    530.8663
    132.5000,      25.0000,   4.00000,    536.3857
    137.5000,      25.0000,   4.00000,    553.2868
    142.5000,      25.0000,   4.00000,    536.8589
    147.5000,      25.0000,   4.00000,    529.5973
    152.5000,      25.0000,   4.00000,    513.8378
    157.5000,      25.0000,   4.00000,    545.7009
    162.5000,      25.0000,   4.00000,    590.4303
    167.5000,      25.0000,   4.00000,    693.5975
    172.5000,      25.0000,   4.00000,    758.2406
    177.5000,      25.0000,   4.00000,    787.0901
    182.5000,      25.0000,   4.00000,    822.7140
    187.5000,      25.0000,   4.00000,    813.7455
    192.5000,      25.0000,   4.00000,    796.5565
    197.5000,      25.0000,   4.00000,    803.9149
    202.5000,      25.0000,   4.00000,    773.5461
   4.88
ITERATION 6
MODEL RESISTIVITY
LAYER 1
61,     2.5000
     10.0000,     1828.3
     15.0000,     1781.0
     20.0000,     1727.3
     25.0000,     1910.4
     30.0000,     2255.6
     35.0000,     2637.4
     40.0000,     3694.0
     45.0000,     3612.8
     50.0000,     2923.9
     55.0000,     2485.4
     60.0000,     2246.0
     65.0000,     1776.3
     70.0000,     1752.6
     75.0000,     1842.0
     80.0000,     2127.8
     85.0000,     2055.9
     90.0000,     2102.7
     95.0000,     2300.3
    100.0000,     2035.6
    105.0000,     1551.1
    110.0000,     1638.5
    115.0000,     1429.3
    120.0000,     1217.5
    125.0000,     1108.7
    130.0000,     958.99
    135.0000,     1028.3
    140.0000,     1428.0
    145.0000,     860.37
    150.0000,     801.98
    155.0000,     538.56
    160.0000,     704.58
    165.0000,     1071.2
    170.0000,     1384.0
    175.0000,     1952.7
    180.0000,     2265.4
    185.0000,     1950.9
    190.0000,     2095.0
    195.0000,     2660.2
    200.0000,     2324.9
    205.0000,     2569.1
    210.0000,     2701.8
    215.0000,     2161.7
    220.0000,     2126.1
    225.0000,     1716.2
    230.0000,     2503.9
    235.0000,     2670.0
    240.0000,     2559.7
    245.0000,     1470.2
    250.0000,     710.65
    255.0000,     925.05
    260.0000,     893.38
    265.0000,     807.13
    270.0000,     536.73
    275.0000,     548.24
    280.0000,     581.69
    285.0000,     808.99
    290.0000,     1104.0
    295.0000,     1292.6
    300.0000,     1144.3
    305.0000,     2085.8
             3028.1
LAYER 2
61,     5.2500
     10.0000,     1430.8
     15.0000,     1499.7
     20.0000,     1443.2
     25.0000,     1574.3
     30.0000,     1804.0
     35.0000,     2087.2
     40.0000,     3023.6
     45.0000,     3185.1
     50.0000,     2864.1
     55.0000,     2486.2
     60.0000,     2215.9
     65.0000,     1803.2
     70.0000,     1711.3
     75.0000,     1712.8
     80.0000,     1782.7
     85.0000,     1720.4
     90.0000,     1682.5
     95.0000,     1775.7
    100.0000,     1745.9
    105.0000,     1515.0
    110.0000,     1503.5
    115.0000,     1282.9
    120.0000,     1046.1
    125.0000,     986.66
    130.0000,     855.26
    135.0000,     910.27
    140.0000,     1155.0
    145.0000,     871.11
    150.0000,     743.16
    155.0000,     549.89
    160.0000,     667.25
    165.0000,     985.18
    170.0000,     1256.4
    175.0000,     1643.8
    180.0000,     1959.0
    185.0000,     1832.7
    190.0000,     1880.8
    195.0000,     2052.6
    200.0000,     1863.8
    205.0000,     2159.1
    210.0000,     2342.5
    215.0000,     1783.4
    220.0000,     1817.0
    225.0000,     1789.2
    230.0000,     2190.6
    235.0000,     2283.6
    240.0000,     2535.9
    245.0000,     1713.7
    250.0000,     974.23
    255.0000,     1014.5
    260.0000,     896.41
    265.0000,     719.32
    270.0000,     464.21
    275.0000,     478.37
    280.0000,     510.08
    285.0000,     672.16
    290.0000,     915.55
    295.0000,     1087.2
    300.0000,     1079.1
    305.0000,     1809.9
             2136.9
LAYER 3
59,     8.2750
     15.0000,     936.51
     20.0000,     933.37
     25.0000,     1019.3
     30.0000,     1111.8
     35.0000,     1222.6
     40.0000,     1777.4
     45.0000,     2134.7
     50.0000,     2250.8
     55.0000,     2114.5
     60.0000,     1914.4
     65.0000,     1636.0
     70.0000,     1496.8
     75.0000,     1401.8
     80.0000,     1337.9
     85.0000,     1261.5
     90.0000,     1123.1
     95.0000,     1074.7
    100.0000,     1138.3
    105.0000,     1097.5
    110.0000,     999.50
    115.0000,     819.98
    120.0000,     695.58
    125.0000,     735.96
    130.0000,     707.21
    135.0000,     717.21
    140.0000,     823.43
    145.0000,     742.98
    150.0000,     644.56
    155.0000,     525.58
    160.0000,     583.44
    165.0000,     765.14
    170.0000,     890.18
    175.0000,     1035.2
    180.0000,     1267.7
    185.0000,     1340.6
    190.0000,     1338.8
    195.0000,     1265.3
    200.0000,     1176.5
    205.0000,     1501.9
    210.0000,     1693.1
    215.0000,     1239.7
    220.0000,     1303.8
    225.0000,     1449.4
    230.0000,     1502.5
    235.0000,     1566.5
    240.0000,     2191.7
    245.0000,     2109.3
    250.0000,     1495.7
    255.0000,     1210.1
    260.0000,     840.73
    265.0000,     577.80
    270.0000,     391.15
    275.0000,     435.41
    280.0000,     454.00
    285.0000,     497.46
    290.0000,     571.93
    295.0000,     653.24
    300.0000,     738.40
             1082.8
LAYER 4
57,    11.6025
     20.0000,     601.82
     25.0000,     704.48
     30.0000,     722.69
     35.0000,     712.42
     40.0000,     964.03
     45.0000,     1270.9
     50.0000,     1551.9
     55.0000,     1654.4
     60.0000,     1602.9
     65.0000,     1446.5
     70.0000,     1307.4
     75.0000,     1188.2
     80.0000,     1108.9
     85.0000,     1025.7
     90.0000,     825.77
     95.0000,     702.53
    100.0000,     737.76
    105.0000,     732.62
    110.0000,     641.56
    115.0000,     526.71
    120.0000,     482.18
    125.0000,     569.13
    130.0000,     606.64
    135.0000,     585.69
    140.0000,     615.11
    145.0000,     600.83
    150.0000,     560.94
    155.0000,     489.80
    160.0000,     505.88
    165.0000,     571.06
    170.0000,     576.11
    175.0000,     602.01
    180.0000,     754.80
    185.0000,     888.85
    190.0000,     903.15
    195.0000,     796.38
    200.0000,     750.18
    205.0000,     1062.3
    210.0000,     1247.3
    215.0000,     854.12
    220.0000,     832.07
    225.0000,     883.69
    230.0000,     829.39
    235.0000,     914.28
    240.0000,     1587.4
    245.0000,     2124.2
    250.0000,     1742.8
    255.0000,     1218.0
    260.0000,     681.08
    265.0000,     444.28
    270.0000,     365.71
    275.0000,     487.93
    280.0000,     495.98
    285.0000,     438.96
    290.0000,     390.76
    295.0000,     403.55
           480.4529
LAYER 5
53,    15.2628
     30.0000,     462.00
     35.0000,     405.26
     40.0000,     428.35
     45.0000,     536.50
     50.0000,     719.31
     55.0000,     961.77
     60.0000,     1155.2
     65.0000,     1247.1
     70.0000,     1230.7
     75.0000,     1165.6
     80.0000,     1103.7
     85.0000,     999.31
     90.0000,     777.47
     95.0000,     595.97
    100.0000,     523.15
    105.0000,     473.57
    110.0000,     432.14
    115.0000,     418.09
    120.0000,     450.21
    125.0000,     533.88
    130.0000,     576.35
    135.0000,     532.12
    140.0000,     497.53
    145.0000,     501.29
    150.0000,     523.04
    155.0000,     519.31
    160.0000,     500.96
    165.0000,     453.19
    170.0000,     381.22
    175.0000,     359.64
    180.0000,     434.89
    185.0000,     546.43
    190.0000,     573.12
    195.0000,     502.73
    200.0000,     485.19
    205.0000,     639.77
    210.0000,     701.52
    215.0000,     473.68
    220.0000,     338.62
    225.0000,     267.16
    230.0000,     223.61
    235.0000,     237.41
    240.0000,     330.71
    245.0000,     417.88
    250.0000,     388.21
    255.0000,     345.47
    260.0000,     286.75
    265.0000,     289.40
    270.0000,     387.03
    275.0000,     555.73
    280.0000,     541.95
    285.0000,     438.58
           304.8352
LAYER 6
49,    19.2890
     40.0000,     405.92
     45.0000,     462.70
     50.0000,     576.62
     55.0000,     791.15
     60.0000,     1016.8
     65.0000,     1197.4
     70.0000,     1259.8
     75.0000,     1236.6
     80.0000,     1175.1
     85.0000,     1070.5
     90.0000,     901.25
     95.0000,     747.29
    100.0000,     660.06
    105.0000,     614.78
    110.0000,     605.48
    115.0000,     625.18
    120.0000,     659.13
    125.0000,     686.07
    130.0000,     664.78
    135.0000,     598.52
    140.0000,     554.87
    145.0000,     564.56
    150.0000,     608.98
    155.0000,     640.72
    160.0000,     629.71
    165.0000,     565.92
    170.0000,     485.94
    175.0000,     457.13
    180.0000,     503.82
    185.0000,     570.32
    190.0000,     566.79
    195.0000,     499.38
    200.0000,     469.37
    205.0000,     521.99
    210.0000,     522.86
    215.0000,     388.76
    220.0000,     268.02
    225.0000,     193.08
    230.0000,     153.04
    235.0000,     142.54
    240.0000,     149.91
    245.0000,     155.43
    250.0000,     155.79
    255.0000,     179.87
    260.0000,     224.49
    265.0000,     296.80
    270.0000,     408.21
    275.0000,     486.63
           436.6639
LAYER 7
45,    23.7179
     50.0000,     552.70
     55.0000,     742.06
     60.0000,     911.98
     65.0000,     1065.1
     70.0000,     1143.8
     75.0000,     1148.1
     80.0000,     1100.4
     85.0000,     1026.0
     90.0000,     932.23
     95.0000,     847.58
    100.0000,     798.29
    105.0000,     784.92
    110.0000,     802.67
    115.0000,     831.20
    120.0000,     840.28
    125.0000,     812.64
    130.0000,     751.51
    135.0000,     685.53
    140.0000,     654.87
    145.0000,     676.84
    150.0000,     736.89
    155.0000,     795.18
    160.0000,     811.86
    165.0000,     772.64
    170.0000,     709.94
    175.0000,     677.51
    180.0000,     688.88
    185.0000,     698.60
    190.0000,     655.32
    195.0000,     577.56
    200.0000,     528.10
    205.0000,     523.99
    210.0000,     499.51
    215.0000,     411.91
    220.0000,     313.33
    225.0000,     238.53
    230.0000,     191.77
    235.0000,     166.73
    240.0000,     153.31
    245.0000,     147.54
    250.0000,     158.96
    255.0000,     199.88
    260.0000,     271.85
    265.0000,     351.79
           431.1722
LAYER 8
41,    28.5897
     60.0000,     809.69
     65.0000,     910.15
     70.0000,     960.65
     75.0000,     965.08
     80.0000,     925.20
     85.0000,     876.10
     90.0000,     830.09
     95.0000,     791.66
    100.0000,     774.31
    105.0000,     780.96
    110.0000,     805.17
    115.0000,     829.19
    120.0000,     831.32
    125.0000,     804.73
    130.0000,     762.45
    135.0000,     729.31
    140.0000,     728.43
    145.0000,     769.67
    150.0000,     843.99
    155.0000,     923.53
    160.0000,     974.60
    165.0000,     979.22
    170.0000,     951.02
    175.0000,     920.34
    180.0000,     894.93
    185.0000,     852.56
    190.0000,     776.59
    195.0000,     687.88
    200.0000,     622.22
    205.0000,     586.74
    210.0000,     549.89
    215.0000,     486.44
    220.0000,     408.63
    225.0000,     337.65
    230.0000,     284.51
    235.0000,     248.38
    240.0000,     223.46
    245.0000,     213.88
    250.0000,     230.22
    255.0000,     276.74
           360.9881
LAYER 9
35,    33.9487
     75.0000,     837.69
     80.0000,     764.71
     85.0000,     727.58
     90.0000,     700.95
     95.0000,     668.71
    100.0000,     652.04
    105.0000,     653.84
    110.0000,     668.74
    115.0000,     687.28
    120.0000,     698.90
    125.0000,     700.70
    130.0000,     699.61
    135.0000,     709.05
    140.0000,     741.72
    145.0000,     803.81
    150.0000,     890.80
    155.0000,     985.65
    160.0000,     1064.5
    165.0000,     1108.9
    170.0000,     1116.0
    175.0000,     1094.8
    180.0000,     1050.0
    185.0000,     979.39
    190.0000,     887.59
    195.0000,     793.80
    200.0000,     718.60
    205.0000,     666.12
    210.0000,     621.29
    215.0000,     569.22
    220.0000,     505.93
    225.0000,     438.44
    230.0000,     383.56
    235.0000,     349.74
    240.0000,     324.51
           303.6962
LAYER 10
29,    39.8436
     90.0000,     642.57
     95.0000,     571.28
    100.0000,     543.31
    105.0000,     530.82
    110.0000,     532.70
    115.0000,     545.04
    120.0000,     562.47
    125.0000,     583.86
    130.0000,     611.08
    135.0000,     649.95
    140.0000,     706.36
    145.0000,     783.45
    150.0000,     878.67
    155.0000,     981.64
    160.0000,     1075.9
    165.0000,     1144.6
    170.0000,     1176.6
    175.0000,     1169.2
    180.0000,     1124.6
    185.0000,     1049.7
    190.0000,     957.41
    195.0000,     865.03
    200.0000,     786.00
    205.0000,     725.01
    210.0000,     672.43
    215.0000,     624.52
    220.0000,     567.66
    225.0000,     505.22
           419.9110
LAYER 11
25,    46.3279
    100.0000,     488.21
    105.0000,     457.80
    110.0000,     449.77
    115.0000,     454.61
    120.0000,     470.06
    125.0000,     497.95
    130.0000,     536.08
    135.0000,     588.08
    140.0000,     655.52
    145.0000,     739.33
    150.0000,     837.29
    155.0000,     942.12
    160.0000,     1041.5
    165.0000,     1120.4
    170.0000,     1165.6
    175.0000,     1169.7
    180.0000,     1133.2
    185.0000,     1064.3
    190.0000,     977.39
    195.0000,     889.40
    200.0000,     807.77
    205.0000,     745.82
    210.0000,     692.57
    215.0000,     647.18
           587.1688
LAYER 12
21, 
    110.0000,     418.94
    115.0000,     416.22
    120.0000,     428.68
    125.0000,     454.32
    130.0000,     491.43
    135.0000,     548.17
    140.0000,     618.84
    145.0000,     704.06
    150.0000,     801.80
    155.0000,     905.96
    160.0000,     1005.8
    165.0000,     1087.3
    170.0000,     1136.8
    175.0000,     1145.7
    180.0000,     1113.3
    185.0000,     1047.1
    190.0000,     959.31
    195.0000,     878.31
    200.0000,     800.71
    205.0000,     732.01
           670.5674
CALCULATED APPARENT RESISTIVITY
      7.5000,       5.0000,   1.00000,   1423.5786
     12.5000,       5.0000,   1.00000,   1424.1647
     17.5000,       5.0000,   1.00000,   1461.0327
     22.5000,       5.0000,   1.00000,   1616.3036
     27.5000,       5.0000,   1.00000,   1869.7288
     32.5000,       5.0000,   1.00000,   2045.1316
     37.5000,       5.0000,   1.00000,   2524.0876
     42.5000,       5.0000,   1.00000,   2564.7688
     47.5000,       5.0000,   1.00000,   2514.9600
     52.5000,       5.0000,   1.00000,   2284.0222
     57.5000,       5.0000,   1.00000,   2156.6719
     62.5000,       5.0000,   1.00000,   1818.4258
     67.5000,       5.0000,   1.00000,   1785.6475
     72.5000,       5.0000,   1.00000,   1698.6855
     77.5000,       5.0000,   1.00000,   1791.8344
     82.5000,       5.0000,   1.00000,   1717.5736
     87.5000,       5.0000,   1.00000,   1728.4574
     92.5000,       5.0000,   1.00000,   1703.4927
     97.5000,       5.0000,   1.00000,   1640.8264
    102.5000,       5.0000,   1.00000,   1405.0392
    107.5000,       5.0000,   1.00000,   1393.9381
    112.5000,       5.0000,   1.00000,   1195.1693
    117.5000,       5.0000,   1.00000,   1064.4232
    122.5000,       5.0000,   1.00000,   1020.0796
    127.5000,       5.0000,   1.00000,    955.3640
    132.5000,       5.0000,   1.00000,    879.4389
    137.5000,       5.0000,   1.00000,   1042.1151
    142.5000,       5.0000,   1.00000,    731.2678
    147.5000,       5.0000,   1.00000,    851.1822
    152.5000,       5.0000,   1.00000,    626.9862
    157.5000,       5.0000,   1.00000,    785.1744
    162.5000,       5.0000,   1.00000,    999.3057
    167.5000,       5.0000,   1.00000,   1193.0789
    172.5000,       5.0000,   1.00000,   1470.5398
    177.5000,       5.0000,   1.00000,   1744.4161
    182.5000,       5.0000,   1.00000,   1773.4504
    187.5000,       5.0000,   1.00000,   1851.4014
    192.5000,       5.0000,   1.00000,   2148.1196
    197.5000,       5.0000,   1.00000,   1968.9622
    202.5000,       5.0000,   1.00000,   2123.4309
    207.5000,       5.0000,   1.00000,   2134.6433
    212.5000,       5.0000,   1.00000,   1839.0969
    217.5000,       5.0000,   1.00000,   2021.5956
    222.5000,       5.0000,   1.00000,   1678.4204
    227.5000,       5.0000,   1.00000,   2096.2925
    232.5000,       5.0000,   1.00000,   1826.4585
    237.5000,       5.0000,   1.00000,   1817.2189
    242.5000,       5.0000,   1.00000,   1500.8223
    247.5000,       5.0000,   1.00000,    965.7405
    252.5000,       5.0000,   1.00000,   1043.2139
    257.5000,       5.0000,   1.00000,    778.7236
    262.5000,       5.0000,   1.00000,    726.9979
    267.5000,       5.0000,   1.00000,    550.1862
    272.5000,       5.0000,   1.00000,    575.2138
    277.5000,       5.0000,   1.00000,    576.5309
    282.5000,       5.0000,   1.00000,    708.1125
    287.5000,       5.0000,   1.00000,    806.8683
    292.5000,       5.0000,   1.00000,   1067.4054
    297.5000,       5.0000,   1.00000,   1087.4076
    302.5000,       5.0000,   1.00000,   1534.4106
    307.5000,       5.0000,   1.00000,   1724.3591
     12.5000,       5.0000,   2.00000,   1115.0708
     17.5000,       5.0000,   2.00000,   1130.4771
     22.5000,       5.0000,   2.00000,   1303.7024
     27.5000,       5.0000,   2.00000,   1380.5806
     32.5000,       5.0000,   2.00000,   1428.0967
     37.5000,       5.0000,   2.00000,   1873.0231
     42.5000,       5.0000,   2.00000,   1977.6774
     47.5000,       5.0000,   2.00000,   1799.1366
     52.5000,       5.0000,   2.00000,   1864.6366
     57.5000,       5.0000,   2.00000,   1947.4882
     62.5000,       5.0000,   2.00000,   1686.1342
     67.5000,       5.0000,   2.00000,   1598.6110
     72.5000,       5.0000,   2.00000,   1583.4246
     77.5000,       5.0000,   2.00000,   1596.6658
     82.5000,       5.0000,   2.00000,   1407.8652
     87.5000,       5.0000,   2.00000,   1331.1222
     92.5000,       5.0000,   2.00000,   1420.2397
     97.5000,       5.0000,   2.00000,   1293.2566
    102.5000,       5.0000,   2.00000,   1075.9615
    107.5000,       5.0000,   2.00000,   1142.8530
    112.5000,       5.0000,   2.00000,   1031.4263
    117.5000,       5.0000,   2.00000,    914.8733
    122.5000,       5.0000,   2.00000,    939.4601
    127.5000,       5.0000,   2.00000,    770.8948
    132.5000,       5.0000,   2.00000,    769.6896
    137.5000,       5.0000,   2.00000,    923.8861
    142.5000,       5.0000,   2.00000,    714.2631
    147.5000,       5.0000,   2.00000,    793.4664
    152.5000,       5.0000,   2.00000,    631.6945
    157.5000,       5.0000,   2.00000,    749.4680
    162.5000,       5.0000,   2.00000,    944.0463
    167.5000,       5.0000,   2.00000,    948.7053
    172.5000,       5.0000,   2.00000,   1182.8103
    177.5000,       5.0000,   2.00000,   1451.7938
    182.5000,       5.0000,   2.00000,   1291.1198
    187.5000,       5.0000,   2.00000,   1437.2628
    192.5000,       5.0000,   2.00000,   1760.6388
    197.5000,       5.0000,   2.00000,   1469.0919
    202.5000,       5.0000,   2.00000,   1606.2175
    207.5000,       5.0000,   2.00000,   1717.6193
    212.5000,       5.0000,   2.00000,   1525.1951
    217.5000,       5.0000,   2.00000,   1579.8575
    222.5000,       5.0000,   2.00000,   1353.8500
    227.5000,       5.0000,   2.00000,   1524.5879
    232.5000,       5.0000,   2.00000,   1453.0996
    237.5000,       5.0000,   2.00000,   1557.4923
    242.5000,       5.0000,   2.00000,   1228.8380
    247.5000,       5.0000,   2.00000,    793.4938
    252.5000,       5.0000,   2.00000,   1036.8934
    257.5000,       5.0000,   2.00000,    919.3021
    262.5000,       5.0000,   2.00000,    706.2226
    267.5000,       5.0000,   2.00000,    535.5397
    272.5000,       5.0000,   2.00000,    552.7848
    277.5000,       5.0000,   2.00000,    547.6573
    282.5000,       5.0000,   2.00000,    595.0728
    287.5000,       5.0000,   2.00000,    745.4195
    292.5000,       5.0000,   2.00000,    842.0076
    297.5000,       5.0000,   2.00000,    728.4677
    302.5000,       5.0000,   2.00000,   1014.3473
     17.5000,       5.0000,   3.00000,    930.9902
     22.5000,       5.0000,   3.00000,    983.0017
     27.5000,       5.0000,   3.00000,   1022.0629
     32.5000,       5.0000,   3.00000,   1093.1730
     37.5000,       5.0000,   3.00000,   1470.4180
     42.5000,       5.0000,   3.00000,   1534.9514
     47.5000,       5.0000,   3.00000,   1458.3976
     52.5000,       5.0000,   3.00000,   1422.1000
     57.5000,       5.0000,   3.00000,   1562.7007
     62.5000,       5.0000,   3.00000,   1414.7418
     67.5000,       5.0000,   3.00000,   1414.0734
     72.5000,       5.0000,   3.00000,   1408.4882
     77.5000,       5.0000,   3.00000,   1435.8058
     82.5000,       5.0000,   3.00000,   1220.0920
     87.5000,       5.0000,   3.00000,   1157.2964
     92.5000,       5.0000,   3.00000,   1153.9091
     97.5000,       5.0000,   3.00000,   1081.5701
    102.5000,       5.0000,   3.00000,    907.0110
    107.5000,       5.0000,   3.00000,    947.9559
    112.5000,       5.0000,   3.00000,    900.5848
    117.5000,       5.0000,   3.00000,    849.9786
    122.5000,       5.0000,   3.00000,    767.5513
    127.5000,       5.0000,   3.00000,    692.4247
    132.5000,       5.0000,   3.00000,    677.2388
    137.5000,       5.0000,   3.00000,    920.7584
    142.5000,       5.0000,   3.00000,    724.6548
    147.5000,       5.0000,   3.00000,    766.0024
    152.5000,       5.0000,   3.00000,    560.4416
    157.5000,       5.0000,   3.00000,    692.9003
    162.5000,       5.0000,   3.00000,    802.8643
    167.5000,       5.0000,   3.00000,    878.3487
    172.5000,       5.0000,   3.00000,   1034.0278
    177.5000,       5.0000,   3.00000,   1122.2371
    182.5000,       5.0000,   3.00000,   1046.0328
    187.5000,       5.0000,   3.00000,   1085.4015
    192.5000,       5.0000,   3.00000,   1253.3796
    197.5000,       5.0000,   3.00000,   1157.1293
    202.5000,       5.0000,   3.00000,   1245.5192
    207.5000,       5.0000,   3.00000,   1381.2491
    212.5000,       5.0000,   3.00000,   1184.5409
    217.5000,       5.0000,   3.00000,   1162.4691
    222.5000,       5.0000,   3.00000,    938.0594
    227.5000,       5.0000,   3.00000,   1168.9628
    232.5000,       5.0000,   3.00000,   1257.3301
    237.5000,       5.0000,   3.00000,   1305.1431
    242.5000,       5.0000,   3.00000,    881.4383
    247.5000,       5.0000,   3.00000,    565.9002
    252.5000,       5.0000,   3.00000,    842.5706
    257.5000,       5.0000,   3.00000,    911.0897
    262.5000,       5.0000,   3.00000,    788.1721
    267.5000,       5.0000,   3.00000,    505.5986
    272.5000,       5.0000,   3.00000,    513.4755
    277.5000,       5.0000,   3.00000,    490.9768
    282.5000,       5.0000,   3.00000,    593.3549
    287.5000,       5.0000,   3.00000,    646.5543
    292.5000,       5.0000,   3.00000,    653.8534
    297.5000,       5.0000,   3.00000,    524.2172
     22.5000,      15.0000,   1.00000,    858.2853
     27.5000,      15.0000,   1.00000,    916.0094
     32.5000,      15.0000,   1.00000,   1110.0646
     37.5000,      15.0000,   1.00000,   1235.8545
     42.5000,      15.0000,   1.00000,   1330.0475
     47.5000,      15.0000,   1.00000,   1312.2810
     52.5000,      15.0000,   1.00000,   1268.6733
     57.5000,      15.0000,   1.00000,   1182.4628
     62.5000,      15.0000,   1.00000,   1248.5726
     67.5000,      15.0000,   1.00000,   1271.2351
     72.5000,      15.0000,   1.00000,   1298.2448
     77.5000,      15.0000,   1.00000,   1252.1018
     82.5000,      15.0000,   1.00000,   1227.1509
     87.5000,      15.0000,   1.00000,   1112.9772
     92.5000,      15.0000,   1.00000,   1043.1625
     97.5000,      15.0000,   1.00000,    976.0605
    102.5000,      15.0000,   1.00000,    934.4703
    107.5000,      15.0000,   1.00000,    874.0042
    112.5000,      15.0000,   1.00000,    870.3349
    117.5000,      15.0000,   1.00000,    789.2021
    122.5000,      15.0000,   1.00000,    731.1534
    127.5000,      15.0000,   1.00000,    673.0020
    132.5000,      15.0000,   1.00000,    761.3643
    137.5000,      15.0000,   1.00000,    786.9548
    142.5000,      15.0000,   1.00000,    822.7100
    147.5000,      15.0000,   1.00000,    685.8107
    152.5000,      15.0000,   1.00000,    654.6382
    157.5000,      15.0000,   1.00000,    634.3029
    162.5000,      15.0000,   1.00000,    762.8203
    167.5000,      15.0000,   1.00000,    895.4572
    172.5000,      15.0000,   1.00000,    977.3755
    177.5000,      15.0000,   1.00000,    975.6110
    182.5000,      15.0000,   1.00000,    964.4007
    187.5000,      15.0000,   1.00000,    947.8038
    192.5000,      15.0000,   1.00000,    948.3273
    197.5000,      15.0000,   1.00000,   1032.0275
    202.5000,      15.0000,   1.00000,   1130.3138
    207.5000,      15.0000,   1.00000,   1088.6454
    212.5000,      15.0000,   1.00000,   1051.5283
    217.5000,      15.0000,   1.00000,    900.4836
    222.5000,      15.0000,   1.00000,    887.9810
    227.5000,      15.0000,   1.00000,   1011.9582
    232.5000,      15.0000,   1.00000,   1140.8411
    237.5000,      15.0000,   1.00000,    959.1974
    242.5000,      15.0000,   1.00000,    754.2539
    247.5000,      15.0000,   1.00000,    614.6245
    252.5000,      15.0000,   1.00000,    614.4280
    257.5000,      15.0000,   1.00000,    770.4198
    262.5000,      15.0000,   1.00000,    770.6177
    267.5000,      15.0000,   1.00000,    640.8242
    272.5000,      15.0000,   1.00000,    483.2566
    277.5000,      15.0000,   1.00000,    529.2057
    282.5000,      15.0000,   1.00000,    571.1224
    287.5000,      15.0000,   1.00000,    597.1301
    292.5000,      15.0000,   1.00000,    544.0865
     22.5000,       5.0000,   4.00000,    785.0107
     27.5000,       5.0000,   4.00000,    825.1266
     32.5000,       5.0000,   4.00000,    898.7512
     37.5000,       5.0000,   4.00000,   1211.2012
     42.5000,       5.0000,   4.00000,   1316.0402
     47.5000,       5.0000,   4.00000,   1251.9308
     52.5000,       5.0000,   4.00000,   1198.3184
     57.5000,       5.0000,   4.00000,   1192.5081
     62.5000,       5.0000,   4.00000,   1126.1659
     67.5000,       5.0000,   4.00000,   1204.4050
     72.5000,       5.0000,   4.00000,   1227.1002
     77.5000,       5.0000,   4.00000,   1265.8156
     82.5000,       5.0000,   4.00000,   1145.3625
     87.5000,       5.0000,   4.00000,   1037.1097
     92.5000,       5.0000,   4.00000,   1022.7526
     97.5000,       5.0000,   4.00000,    960.3371
    102.5000,       5.0000,   4.00000,    827.8677
    107.5000,       5.0000,   4.00000,    882.4600
    112.5000,       5.0000,   4.00000,    821.1727
    117.5000,       5.0000,   4.00000,    723.0802
    122.5000,       5.0000,   4.00000,    723.8547
    127.5000,       5.0000,   4.00000,    623.3167
    132.5000,       5.0000,   4.00000,    681.2711
    137.5000,       5.0000,   4.00000,    938.6060
    142.5000,       5.0000,   4.00000,    710.6508
    147.5000,       5.0000,   4.00000,    756.0838
    152.5000,       5.0000,   4.00000,    516.3536
    157.5000,       5.0000,   4.00000,    582.0577
    162.5000,       5.0000,   4.00000,    754.9941
    167.5000,       5.0000,   4.00000,    807.8331
    172.5000,       5.0000,   4.00000,    932.0644
    177.5000,       5.0000,   4.00000,   1007.6950
    182.5000,       5.0000,   4.00000,    868.0361
    187.5000,       5.0000,   4.00000,    840.0505
    192.5000,       5.0000,   4.00000,    964.2126
    197.5000,       5.0000,   4.00000,    867.7618
    202.5000,       5.0000,   4.00000,   1062.5377
    207.5000,       5.0000,   4.00000,   1098.8652
    212.5000,       5.0000,   4.00000,    885.4996
    217.5000,       5.0000,   4.00000,    858.0995
    222.5000,       5.0000,   4.00000,    684.6782
    227.5000,       5.0000,   4.00000,    972.6863
    232.5000,       5.0000,   4.00000,   1022.1811
    237.5000,       5.0000,   4.00000,   1010.5885
    242.5000,       5.0000,   4.00000,    703.2477
    247.5000,       5.0000,   4.00000,    432.8214
    252.5000,       5.0000,   4.00000,    659.0245
    257.5000,       5.0000,   4.00000,    741.7980
    262.5000,       5.0000,   4.00000,    748.1233
    267.5000,       5.0000,   4.00000,    514.8824
    272.5000,       5.0000,   4.00000,    469.9182
    277.5000,       5.0000,   4.00000,    479.6148
    282.5000,       5.0000,   4.00000,    541.8930
    287.5000,       5.0000,   4.00000,    570.6741
    292.5000,       5.0000,   4.00000,    555.8249
     30.0000,      20.0000,   1.00000,    864.1355
     35.0000,      20.0000,   1.00000,    998.5759
     40.0000,      20.0000,   1.00000,   1080.3124
     45.0000,      20.0000,   1.00000,   1122.7529
     50.0000,      20.0000,   1.00000,   1066.3323
     55.0000,      20.0000,   1.00000,    977.0902
     60.0000,      20.0000,   1.00000,    933.7450
     65.0000,      20.0000,   1.00000,    916.9451
     70.0000,      20.0000,   1.00000,    969.7307
     75.0000,      20.0000,   1.00000,   1046.0840
     80.0000,      20.0000,   1.00000,   1056.4227
     85.0000,      20.0000,   1.00000,   1050.2078
     90.0000,      20.0000,   1.00000,   1005.7639
     95.0000,      20.0000,   1.00000,    926.1337
    100.0000,      20.0000,   1.00000,    903.2845
    105.0000,      20.0000,   1.00000,    861.4415
    110.0000,      20.0000,   1.00000,    777.2332
    115.0000,      20.0000,   1.00000,    754.2575
    120.0000,      20.0000,   1.00000,    682.1997
    125.0000,      20.0000,   1.00000,    688.5095
    130.0000,      20.0000,   1.00000,    770.8762
    135.0000,      20.0000,   1.00000,    750.2059
    140.0000,      20.0000,   1.00000,    779.3762
    145.0000,      20.0000,   1.00000,    726.0391
    150.0000,      20.0000,   1.00000,    618.3707
    155.0000,      20.0000,   1.00000,    631.2045
    160.0000,      20.0000,   1.00000,    630.1031
    165.0000,      20.0000,   1.00000,    714.6797
    170.0000,      20.0000,   1.00000,    863.3697
    175.0000,      20.0000,   1.00000,    866.1943
    180.0000,      20.0000,   1.00000,    839.5874
    185.0000,      20.0000,   1.00000,    807.7105
    190.0000,      20.0000,   1.00000,    735.8534
    195.0000,      20.0000,   1.00000,    792.4865
    200.0000,      20.0000,   1.00000,    818.2426
    205.0000,      20.0000,   1.00000,    782.4890
    210.0000,      20.0000,   1.00000,    781.9311
    215.0000,      20.0000,   1.00000,    713.3622
    220.0000,      20.0000,   1.00000,    729.7830
    225.0000,      20.0000,   1.00000,    777.2692
    230.0000,      20.0000,   1.00000,    768.4598
    235.0000,      20.0000,   1.00000,    747.3666
    240.0000,      20.0000,   1.00000,    671.6007
    245.0000,      20.0000,   1.00000,    616.7361
    250.0000,      20.0000,   1.00000,    548.8395
    255.0000,      20.0000,   1.00000,    502.3856
    260.0000,      20.0000,   1.00000,    556.5501
    265.0000,      20.0000,   1.00000,    571.3430
    270.0000,      20.0000,   1.00000,    574.9160
    275.0000,      20.0000,   1.00000,    510.1969
    280.0000,      20.0000,   1.00000,    482.2335
    285.0000,      20.0000,   1.00000,    496.8293
     27.5000,       5.0000,   5.00000,    722.8969
     32.5000,       5.0000,   5.00000,    766.0781
     37.5000,       5.0000,   5.00000,   1079.6849
     42.5000,       5.0000,   5.00000,   1186.6718
     47.5000,       5.0000,   5.00000,   1116.4933
     52.5000,       5.0000,   5.00000,   1033.1792
     57.5000,       5.0000,   5.00000,   1025.6151
     62.5000,       5.0000,   5.00000,    902.7113
     67.5000,       5.0000,   5.00000,    970.8660
     72.5000,       5.0000,   5.00000,   1046.6493
     77.5000,       5.0000,   5.00000,   1146.4949
     82.5000,       5.0000,   5.00000,   1032.0989
     87.5000,       5.0000,   5.00000,    976.2169
     92.5000,       5.0000,   5.00000,    969.7521
     97.5000,       5.0000,   5.00000,    907.8613
    102.5000,       5.0000,   5.00000,    786.8669
    107.5000,       5.0000,   5.00000,    859.1998
    112.5000,       5.0000,   5.00000,    743.7448
    117.5000,       5.0000,   5.00000,    676.0444
    122.5000,       5.0000,   5.00000,    675.5409
    127.5000,       5.0000,   5.00000,    643.2365
    132.5000,       5.0000,   5.00000,    687.8246
    137.5000,       5.0000,   5.00000,    940.3591
    142.5000,       5.0000,   5.00000,    706.7818
    147.5000,       5.0000,   5.00000,    724.3896
    152.5000,       5.0000,   5.00000,    482.7166
    157.5000,       5.0000,   5.00000,    551.7436
    162.5000,       5.0000,   5.00000,    684.6186
    167.5000,       5.0000,   5.00000,    746.4858
    172.5000,       5.0000,   5.00000,    875.1985
    177.5000,       5.0000,   5.00000,    956.9939
    182.5000,       5.0000,   5.00000,    752.8503
    187.5000,       5.0000,   5.00000,    720.5724
    192.5000,       5.0000,   5.00000,    804.8817
    197.5000,       5.0000,   5.00000,    728.7125
    202.5000,       5.0000,   5.00000,    837.6033
    207.5000,       5.0000,   5.00000,    910.9488
    212.5000,       5.0000,   5.00000,    694.0607
    217.5000,       5.0000,   5.00000,    663.2264
    222.5000,       5.0000,   5.00000,    600.6520
    227.5000,       5.0000,   5.00000,    767.4839
    232.5000,       5.0000,   5.00000,    789.5419
    237.5000,       5.0000,   5.00000,    828.9346
    242.5000,       5.0000,   5.00000,    615.0380
    247.5000,       5.0000,   5.00000,    391.2882
    252.5000,       5.0000,   5.00000,    543.6465
    257.5000,       5.0000,   5.00000,    594.4984
    262.5000,       5.0000,   5.00000,    602.6395
    267.5000,       5.0000,   5.00000,    471.6169
    272.5000,       5.0000,   5.00000,    493.3379
    277.5000,       5.0000,   5.00000,    447.1628
    282.5000,       5.0000,   5.00000,    488.2103
    287.5000,       5.0000,   5.00000,    518.9568
     32.5000,       5.0000,   6.00000,    704.8278
     37.5000,       5.0000,   6.00000,    988.1577
     42.5000,       5.0000,   6.00000,   1086.2428
     47.5000,       5.0000,   6.00000,   1004.3964
     52.5000,       5.0000,   6.00000,    937.7151
     57.5000,       5.0000,   6.00000,    928.5370
     62.5000,       5.0000,   6.00000,    793.4023
     67.5000,       5.0000,   6.00000,    799.4188
     72.5000,       5.0000,   6.00000,    889.5443
     77.5000,       5.0000,   6.00000,   1005.1688
     82.5000,       5.0000,   6.00000,    941.4180
     87.5000,       5.0000,   6.00000,    912.6232
     92.5000,       5.0000,   6.00000,    941.6018
     97.5000,       5.0000,   6.00000,    892.9586
    102.5000,       5.0000,   6.00000,    771.8964
    107.5000,       5.0000,   6.00000,    791.7498
    112.5000,       5.0000,   6.00000,    726.6144
    117.5000,       5.0000,   6.00000,    653.7466
    122.5000,       5.0000,   6.00000,    687.4640
    127.5000,       5.0000,   6.00000,    654.2510
    132.5000,       5.0000,   6.00000,    698.7400
    137.5000,       5.0000,   6.00000,    935.9439
    142.5000,       5.0000,   6.00000,    691.5706
    147.5000,       5.0000,   6.00000,    695.8807
    152.5000,       5.0000,   6.00000,    469.0719
    157.5000,       5.0000,   6.00000,    542.8275
    162.5000,       5.0000,   6.00000,    645.1066
    167.5000,       5.0000,   6.00000,    689.6985
    172.5000,       5.0000,   6.00000,    833.8298
    177.5000,       5.0000,   6.00000,    870.0514
    182.5000,       5.0000,   6.00000,    730.8956
    187.5000,       5.0000,   6.00000,    669.5580
    192.5000,       5.0000,   6.00000,    746.5374
    197.5000,       5.0000,   6.00000,    631.5546
    202.5000,       5.0000,   6.00000,    704.6493
    207.5000,       5.0000,   6.00000,    736.8511
    212.5000,       5.0000,   6.00000,    599.1866
    217.5000,       5.0000,   6.00000,    607.7646
    222.5000,       5.0000,   6.00000,    499.8702
    227.5000,       5.0000,   6.00000,    641.2745
    232.5000,       5.0000,   6.00000,    639.5962
    237.5000,       5.0000,   6.00000,    738.8475
    242.5000,       5.0000,   6.00000,    580.5690
    247.5000,       5.0000,   6.00000,    364.0184
    252.5000,       5.0000,   6.00000,    505.8438
    257.5000,       5.0000,   6.00000,    497.5604
    262.5000,       5.0000,   6.00000,    494.3592
    267.5000,       5.0000,   6.00000,    409.8073
    272.5000,       5.0000,   6.00000,    461.6460
    277.5000,       5.0000,   6.00000,    439.6219
    282.5000,       5.0000,   6.00000,    457.6582
     37.5000,      25.0000,   1.00000,    921.6882
     42.5000,      25.0000,   1.00000,    931.6475
     47.5000,      25.0000,   1.00000,    953.1721
     52.5000,      25.0000,   1.00000,    897.8560
     57.5000,      25.0000,   1.00000,    827.7147
     62.5000,      25.0000,   1.00000,    788.1294
     67.5000,      25.0000,   1.00000,    794.7590
     72.5000,      25.0000,   1.00000,    774.1485
     77.5000,      25.0000,   1.00000,    834.0408
     82.5000,      25.0000,   1.00000,    910.6746
     87.5000,      25.0000,   1.00000,    941.3460
     92.5000,      25.0000,   1.00000,    910.2899
     97.5000,      25.0000,   1.00000,    905.8881
    102.5000,      25.0000,   1.00000,    831.9952
    107.5000,      25.0000,   1.00000,    773.5505
    112.5000,      25.0000,   1.00000,    721.8484
    117.5000,      25.0000,   1.00000,    728.6954
    122.5000,      25.0000,   1.00000,    713.3651
    127.5000,      25.0000,   1.00000,    753.3558
    132.5000,      25.0000,   1.00000,    751.5778
    137.5000,      25.0000,   1.00000,    741.4158
    142.5000,      25.0000,   1.00000,    677.6654
    147.5000,      25.0000,   1.00000,    666.9158
    152.5000,      25.0000,   1.00000,    622.3779
    157.5000,      25.0000,   1.00000,    615.3511
    162.5000,      25.0000,   1.00000,    643.7139
    167.5000,      25.0000,   1.00000,    720.6033
    172.5000,      25.0000,   1.00000,    729.0985
    177.5000,      25.0000,   1.00000,    763.1960
    182.5000,      25.0000,   1.00000,    769.2308
    187.5000,      25.0000,   1.00000,    756.6961
    192.5000,      25.0000,   1.00000,    693.3843
    197.5000,      25.0000,   1.00000,    677.0542
    202.5000,      25.0000,   1.00000,    630.8948
    207.5000,      25.0000,   1.00000,    592.5356
    212.5000,      25.0000,   1.00000,    623.7205
    217.5000,      25.0000,   1.00000,    657.4691
    222.5000,      25.0000,   1.00000,    623.5436
    227.5000,      25.0000,   1.00000,    623.0294
    232.5000,      25.0000,   1.00000,    617.0236
    237.5000,      25.0000,   1.00000,    591.1367
    242.5000,      25.0000,   1.00000,    586.5148
    247.5000,      25.0000,   1.00000,    566.6225
    252.5000,      25.0000,   1.00000,    488.3374
    257.5000,      25.0000,   1.00000,    429.7820
    262.5000,      25.0000,   1.00000,    455.9515
    267.5000,      25.0000,   1.00000,    461.7071
    272.5000,      25.0000,   1.00000,    461.2267
    277.5000,      25.0000,   1.00000,    464.2307
     37.5000,       5.0000,   7.00000,    919.4237
     42.5000,       5.0000,   7.00000,    986.2888
     47.5000,       5.0000,   7.00000,    929.5170
     52.5000,       5.0000,   7.00000,    878.2138
     57.5000,       5.0000,   7.00000,    858.0075
     62.5000,       5.0000,   7.00000,    731.6894
     67.5000,       5.0000,   7.00000,    744.4029
     72.5000,       5.0000,   7.00000,    765.1594
     77.5000,       5.0000,   7.00000,    874.0668
     82.5000,       5.0000,   7.00000,    857.8268
     87.5000,       5.0000,   7.00000,    852.6704
     92.5000,       5.0000,   7.00000,    900.3934
     97.5000,       5.0000,   7.00000,    883.4733
    102.5000,       5.0000,   7.00000,    730.5510
    107.5000,       5.0000,   7.00000,    775.1645
    112.5000,       5.0000,   7.00000,    699.9882
    117.5000,       5.0000,   7.00000,    674.5214
    122.5000,       5.0000,   7.00000,    709.9117
    127.5000,       5.0000,   7.00000,    656.4923
    132.5000,       5.0000,   7.00000,    697.9757
    137.5000,       5.0000,   7.00000,    931.5736
    142.5000,       5.0000,   7.00000,    666.2175
    147.5000,       5.0000,   7.00000,    689.2631
    152.5000,       5.0000,   7.00000,    465.3585
    157.5000,       5.0000,   7.00000,    522.3740
    162.5000,       5.0000,   7.00000,    642.0328
    167.5000,       5.0000,   7.00000,    663.3702
    172.5000,       5.0000,   7.00000,    746.4221
    177.5000,       5.0000,   7.00000,    841.5869
    182.5000,       5.0000,   7.00000,    699.6786
    187.5000,       5.0000,   7.00000,    684.8527
    192.5000,       5.0000,   7.00000,    712.5740
    197.5000,       5.0000,   7.00000,    580.6888
    202.5000,       5.0000,   7.00000,    630.2568
    207.5000,       5.0000,   7.00000,    660.0754
    212.5000,       5.0000,   7.00000,    550.9693
    217.5000,       5.0000,   7.00000,    554.3312
    222.5000,       5.0000,   7.00000,    444.7668
    227.5000,       5.0000,   7.00000,    551.0292
    232.5000,       5.0000,   7.00000,    598.0761
    237.5000,       5.0000,   7.00000,    690.7362
    242.5000,       5.0000,   7.00000,    550.1978
    247.5000,       5.0000,   7.00000,    350.3702
    252.5000,       5.0000,   7.00000,    472.4275
    257.5000,       5.0000,   7.00000,    466.0930
    262.5000,       5.0000,   7.00000,    450.9853
    267.5000,       5.0000,   7.00000,    357.9297
    272.5000,       5.0000,   7.00000,    398.9579
    277.5000,       5.0000,   7.00000,    416.7339
     42.5000,       5.0000,   8.00000,    920.8431
     47.5000,       5.0000,   8.00000,    872.2798
     52.5000,       5.0000,   8.00000,    823.7396
     57.5000,       5.0000,   8.00000,    815.3885
     62.5000,       5.0000,   8.00000,    708.7556
     67.5000,       5.0000,   8.00000,    708.4404
     72.5000,       5.0000,   8.00000,    726.8052
     77.5000,       5.0000,   8.00000,    791.0389
     82.5000,       5.0000,   8.00000,    770.2090
     87.5000,       5.0000,   8.00000,    793.6925
     92.5000,       5.0000,   8.00000,    856.2398
     97.5000,       5.0000,   8.00000,    818.0399
    102.5000,       5.0000,   8.00000,    718.6144
    107.5000,       5.0000,   8.00000,    758.1272
    112.5000,       5.0000,   8.00000,    713.4226
    117.5000,       5.0000,   8.00000,    682.5722
    122.5000,       5.0000,   8.00000,    718.8205
    127.5000,       5.0000,   8.00000,    663.2773
    132.5000,       5.0000,   8.00000,    686.7543
    137.5000,       5.0000,   8.00000,    904.0848
    142.5000,       5.0000,   8.00000,    666.5544
    147.5000,       5.0000,   8.00000,    682.0670
    152.5000,       5.0000,   8.00000,    454.2001
    157.5000,       5.0000,   8.00000,    521.8599
    162.5000,       5.0000,   8.00000,    625.9021
    167.5000,       5.0000,   8.00000,    636.2944
    172.5000,       5.0000,   8.00000,    724.5721
    177.5000,       5.0000,   8.00000,    787.1893
    182.5000,       5.0000,   8.00000,    704.7873
    187.5000,       5.0000,   8.00000,    667.4651
    192.5000,       5.0000,   8.00000,    718.7213
    197.5000,       5.0000,   8.00000,    560.2597
    202.5000,       5.0000,   8.00000,    609.8491
    207.5000,       5.0000,   8.00000,    663.7930
    212.5000,       5.0000,   8.00000,    516.8811
    217.5000,       5.0000,   8.00000,    503.1007
    222.5000,       5.0000,   8.00000,    414.3183
    227.5000,       5.0000,   8.00000,    530.2266
    232.5000,       5.0000,   8.00000,    567.7642
    237.5000,       5.0000,   8.00000,    680.1119
    242.5000,       5.0000,   8.00000,    527.0798
    247.5000,       5.0000,   8.00000,    331.2978
    252.5000,       5.0000,   8.00000,    456.7986
    257.5000,       5.0000,   8.00000,    460.8206
    262.5000,       5.0000,   8.00000,    435.5665
    267.5000,       5.0000,   8.00000,    326.0255
    272.5000,       5.0000,   8.00000,    366.1517
     52.5000,      35.0000,   1.00000,    757.7331
     57.5000,      35.0000,   1.00000,    739.6711
     62.5000,      35.0000,   1.00000,    729.4340
     67.5000,      35.0000,   1.00000,    718.1909
     72.5000,      35.0000,   1.00000,    703.6346
     77.5000,      35.0000,   1.00000,    702.3015
     82.5000,      35.0000,   1.00000,    716.2904
     87.5000,      35.0000,   1.00000,    693.7179
     92.5000,      35.0000,   1.00000,    732.1755
     97.5000,      35.0000,   1.00000,    743.0186
    102.5000,      35.0000,   1.00000,    764.4614
    107.5000,      35.0000,   1.00000,    778.5639
    112.5000,      35.0000,   1.00000,    759.9586
    117.5000,      35.0000,   1.00000,    732.9506
    122.5000,      35.0000,   1.00000,    756.3677
    127.5000,      35.0000,   1.00000,    713.6374
    132.5000,      35.0000,   1.00000,    702.6324
    137.5000,      35.0000,   1.00000,    661.5991
    142.5000,      35.0000,   1.00000,    625.4926
    147.5000,      35.0000,   1.00000,    637.4282
    152.5000,      35.0000,   1.00000,    641.2144
    157.5000,      35.0000,   1.00000,    599.8210
    162.5000,      35.0000,   1.00000,    621.9628
    167.5000,      35.0000,   1.00000,    609.8168
    172.5000,      35.0000,   1.00000,    647.9523
    177.5000,      35.0000,   1.00000,    680.4758
    182.5000,      35.0000,   1.00000,    672.2755
    187.5000,      35.0000,   1.00000,    667.2516
    192.5000,      35.0000,   1.00000,    682.3958
    197.5000,      35.0000,   1.00000,    650.6293
    202.5000,      35.0000,   1.00000,    629.3336
    207.5000,      35.0000,   1.00000,    576.1329
    212.5000,      35.0000,   1.00000,    542.1463
    217.5000,      35.0000,   1.00000,    559.6116
    222.5000,      35.0000,   1.00000,    577.5533
    227.5000,      35.0000,   1.00000,    560.8221
    232.5000,      35.0000,   1.00000,    532.8448
    237.5000,      35.0000,   1.00000,    513.6929
    242.5000,      35.0000,   1.00000,    513.3849
    247.5000,      35.0000,   1.00000,    508.9327
    252.5000,      35.0000,   1.00000,    464.0823
    257.5000,      35.0000,   1.00000,    413.4549
    262.5000,      35.0000,   1.00000,    388.0645
     52.5000,       5.0000,  10.00000,    765.0609
     57.5000,       5.0000,  10.00000,    774.0557
     62.5000,       5.0000,  10.00000,    681.1360
     67.5000,       5.0000,  10.00000,    697.2314
     72.5000,       5.0000,  10.00000,    715.7720
     77.5000,       5.0000,  10.00000,    770.9112
     82.5000,       5.0000,  10.00000,    705.7034
     87.5000,       5.0000,  10.00000,    660.0830
     92.5000,       5.0000,  10.00000,    716.9562
     97.5000,       5.0000,  10.00000,    728.7975
    102.5000,       5.0000,  10.00000,    675.1193
    107.5000,       5.0000,  10.00000,    761.2877
    112.5000,       5.0000,  10.00000,    721.1821
    117.5000,       5.0000,  10.00000,    679.7023
    122.5000,       5.0000,  10.00000,    701.3887
    127.5000,       5.0000,  10.00000,    634.4222
    132.5000,       5.0000,  10.00000,    666.6370
    137.5000,       5.0000,  10.00000,    890.2380
    142.5000,       5.0000,  10.00000,    643.3983
    147.5000,       5.0000,  10.00000,    667.7809
    152.5000,       5.0000,  10.00000,    445.3504
    157.5000,       5.0000,  10.00000,    492.9789
    162.5000,       5.0000,  10.00000,    597.6494
    167.5000,       5.0000,  10.00000,    618.9031
    172.5000,       5.0000,  10.00000,    721.1706
    177.5000,       5.0000,  10.00000,    791.0012
    182.5000,       5.0000,  10.00000,    668.7878
    187.5000,       5.0000,  10.00000,    634.4276
    192.5000,       5.0000,  10.00000,    711.5598
    197.5000,       5.0000,  10.00000,    601.3136
    202.5000,       5.0000,  10.00000,    678.4473
    207.5000,       5.0000,  10.00000,    691.2865
    212.5000,       5.0000,  10.00000,    515.4740
    217.5000,       5.0000,  10.00000,    488.9370
    222.5000,       5.0000,  10.00000,    392.1960
    227.5000,       5.0000,  10.00000,    507.3416
    232.5000,       5.0000,  10.00000,    553.6015
    237.5000,       5.0000,  10.00000,    649.0389
    242.5000,       5.0000,  10.00000,    502.2292
    247.5000,       5.0000,  10.00000,    322.8658
    252.5000,       5.0000,  10.00000,    441.4823
    257.5000,       5.0000,  10.00000,    437.4118
    262.5000,       5.0000,  10.00000,    421.3599
     67.5000,      45.0000,   1.00000,    719.4459
     72.5000,      45.0000,   1.00000,    697.3745
     77.5000,      45.0000,   1.00000,    694.2049
     82.5000,      45.0000,   1.00000,    671.0652
     87.5000,      45.0000,   1.00000,    684.8928
     92.5000,      45.0000,   1.00000,    690.6633
     97.5000,      45.0000,   1.00000,    682.6578
    102.5000,      45.0000,   1.00000,    671.6871
    107.5000,      45.0000,   1.00000,    672.9898
    112.5000,      45.0000,   1.00000,    675.7920
    117.5000,      45.0000,   1.00000,    699.4117
    122.5000,      45.0000,   1.00000,    684.3961
    127.5000,      45.0000,   1.00000,    676.2255
    132.5000,      45.0000,   1.00000,    632.9811
    137.5000,      45.0000,   1.00000,    603.1539
    142.5000,      45.0000,   1.00000,    589.3950
    147.5000,      45.0000,   1.00000,    589.9595
    152.5000,      45.0000,   1.00000,    604.9641
    157.5000,      45.0000,   1.00000,    634.2308
    162.5000,      45.0000,   1.00000,    610.8388
    167.5000,      45.0000,   1.00000,    612.9539
    172.5000,      45.0000,   1.00000,    604.3367
    177.5000,      45.0000,   1.00000,    628.9216
    182.5000,      45.0000,   1.00000,    669.6826
    187.5000,      45.0000,   1.00000,    688.7006
    192.5000,      45.0000,   1.00000,    687.3099
    197.5000,      45.0000,   1.00000,    664.7214
    202.5000,      45.0000,   1.00000,    629.9421
    207.5000,      45.0000,   1.00000,    640.6785
    212.5000,      45.0000,   1.00000,    637.4338
    217.5000,      45.0000,   1.00000,    633.0460
    222.5000,      45.0000,   1.00000,    603.8080
    227.5000,      45.0000,   1.00000,    543.3685
    232.5000,      45.0000,   1.00000,    510.6258
    237.5000,      45.0000,   1.00000,    490.4890
    242.5000,      45.0000,   1.00000,    473.4060
    247.5000,      45.0000,   1.00000,    468.5353
     67.5000,      15.0000,   4.00000,    705.2889
     72.5000,      15.0000,   4.00000,    719.3635
     77.5000,      15.0000,   4.00000,    719.9103
     82.5000,      15.0000,   4.00000,    696.7484
     87.5000,      15.0000,   4.00000,    680.5629
     92.5000,      15.0000,   4.00000,    681.9687
     97.5000,      15.0000,   4.00000,    660.2850
    102.5000,      15.0000,   4.00000,    651.2758
    107.5000,      15.0000,   4.00000,    640.3828
    112.5000,      15.0000,   4.00000,    641.3975
    117.5000,      15.0000,   4.00000,    632.9456
    122.5000,      15.0000,   4.00000,    618.2687
    127.5000,      15.0000,   4.00000,    618.9757
    132.5000,      15.0000,   4.00000,    684.0150
    137.5000,      15.0000,   4.00000,    683.2436
    142.5000,      15.0000,   4.00000,    676.2583
    147.5000,      15.0000,   4.00000,    546.8043
    152.5000,      15.0000,   4.00000,    506.7418
    157.5000,      15.0000,   4.00000,    498.4354
    162.5000,      15.0000,   4.00000,    566.2204
    167.5000,      15.0000,   4.00000,    647.6600
    172.5000,      15.0000,   4.00000,    704.5728
    177.5000,      15.0000,   4.00000,    731.1028
    182.5000,      15.0000,   4.00000,    727.7689
    187.5000,      15.0000,   4.00000,    705.5300
    192.5000,      15.0000,   4.00000,    685.6058
    197.5000,      15.0000,   4.00000,    694.5261
    202.5000,      15.0000,   4.00000,    699.8524
    207.5000,      15.0000,   4.00000,    705.3287
    212.5000,      15.0000,   4.00000,    643.7108
    217.5000,      15.0000,   4.00000,    524.1871
    222.5000,      15.0000,   4.00000,    488.2331
    227.5000,      15.0000,   4.00000,    481.0419
    232.5000,      15.0000,   4.00000,    560.8110
    237.5000,      15.0000,   4.00000,    549.7567
    242.5000,      15.0000,   4.00000,    472.5522
    247.5000,      15.0000,   4.00000,    412.7051
     82.5000,      55.0000,   1.00000,    710.9992
     87.5000,      55.0000,   1.00000,    699.6627
     92.5000,      55.0000,   1.00000,    686.3672
     97.5000,      55.0000,   1.00000,    665.3285
    102.5000,      55.0000,   1.00000,    640.3234
    107.5000,      55.0000,   1.00000,    614.6503
    112.5000,      55.0000,   1.00000,    611.8559
    117.5000,      55.0000,   1.00000,    597.3884
    122.5000,      55.0000,   1.00000,    590.2148
    127.5000,      55.0000,   1.00000,    560.0526
    132.5000,      55.0000,   1.00000,    554.7731
    137.5000,      55.0000,   1.00000,    552.2205
    142.5000,      55.0000,   1.00000,    565.1924
    147.5000,      55.0000,   1.00000,    579.8367
    152.5000,      55.0000,   1.00000,    599.6771
    157.5000,      55.0000,   1.00000,    608.4109
    162.5000,      55.0000,   1.00000,    623.3899
    167.5000,      55.0000,   1.00000,    624.7932
    172.5000,      55.0000,   1.00000,    630.0120
    177.5000,      55.0000,   1.00000,    641.6966
    182.5000,      55.0000,   1.00000,    682.1594
    187.5000,      55.0000,   1.00000,    701.1102
    192.5000,      55.0000,   1.00000,    708.0021
    197.5000,      55.0000,   1.00000,    698.6584
    202.5000,      55.0000,   1.00000,    683.6255
    207.5000,      55.0000,   1.00000,    662.3651
    212.5000,      55.0000,   1.00000,    658.8763
    217.5000,      55.0000,   1.00000,    649.5718
    222.5000,      55.0000,   1.00000,    613.6331
    227.5000,      55.0000,   1.00000,    587.5626
    232.5000,      55.0000,   1.00000,    553.7381
     82.5000,      15.0000,   5.00000,    727.2227
     87.5000,      15.0000,   5.00000,    698.5233
     92.5000,      15.0000,   5.00000,    681.4249
     97.5000,      15.0000,   5.00000,    640.0284
    102.5000,      15.0000,   5.00000,    615.8604
    107.5000,      15.0000,   5.00000,    584.8436
    112.5000,      15.0000,   5.00000,    564.7567
    117.5000,      15.0000,   5.00000,    547.3350
    122.5000,      15.0000,   5.00000,    532.6653
    127.5000,      15.0000,   5.00000,    534.9474
    132.5000,      15.0000,   5.00000,    601.3433
    137.5000,      15.0000,   5.00000,    617.9390
    142.5000,      15.0000,   5.00000,    645.0969
    147.5000,      15.0000,   5.00000,    526.4414
    152.5000,      15.0000,   5.00000,    496.2217
    157.5000,      15.0000,   5.00000,    487.2755
    162.5000,      15.0000,   5.00000,    563.0685
    167.5000,      15.0000,   5.00000,    659.9460
    172.5000,      15.0000,   5.00000,    740.5124
    177.5000,      15.0000,   5.00000,    777.2209
    182.5000,      15.0000,   5.00000,    770.7671
    187.5000,      15.0000,   5.00000,    754.7496
    192.5000,      15.0000,   5.00000,    739.2771
    197.5000,      15.0000,   5.00000,    755.8762
    202.5000,      15.0000,   5.00000,    753.3847
    207.5000,      15.0000,   5.00000,    731.6007
    212.5000,      15.0000,   5.00000,    658.0098
    217.5000,      15.0000,   5.00000,    535.2301
    222.5000,      15.0000,   5.00000,    516.7358
    227.5000,      15.0000,   5.00000,    505.2395
    232.5000,      15.0000,   5.00000,    572.9036
     97.5000,      65.0000,   1.00000,    632.1436
    102.5000,      65.0000,   1.00000,    619.2037
    107.5000,      65.0000,   1.00000,    615.6029
    112.5000,      65.0000,   1.00000,    577.6365
    117.5000,      65.0000,   1.00000,    556.9974
    122.5000,      65.0000,   1.00000,    526.6821
    127.5000,      65.0000,   1.00000,    511.0548
    132.5000,      65.0000,   1.00000,    503.4583
    137.5000,      65.0000,   1.00000,    516.5582
    142.5000,      65.0000,   1.00000,    531.6323
    147.5000,      65.0000,   1.00000,    560.0128
    152.5000,      65.0000,   1.00000,    591.4636
    157.5000,      65.0000,   1.00000,    612.9664
    162.5000,      65.0000,   1.00000,    637.4564
[truncated: 214,383 more chars]
