# Supplementary material for: Electrical resistivity tomography data across the Hockai Fault Zone (Ardenne, Belgium)
Source: Data Brief. 2016 Dec 21;11:1–4. doi: 10.1016/j.dib.2016.12.028 (PMC5220259; doi:10.1016/j.dib.2016.12.028)
Supplement: Supplementary file 2 — Supplementary material [file mmc2.zip › output/INV/20091027-1_robust.INV]

C:\__DATA__\__DATA__\Active Faults\HockaiFZ\Donn�es\ERT\working_dir\20091027-1.DAT
      5.0000
7
901
1
0
      7.5000,       5.0000,   1.00000,   1449.7838
     12.5000,       5.0000,   1.00000,   1637.2052
     17.5000,       5.0000,   1.00000,   1733.4076
     22.5000,       5.0000,   1.00000,   1746.0596
     27.5000,       5.0000,   1.00000,   2033.8447
     32.5000,       5.0000,   1.00000,   2249.5125
     37.5000,       5.0000,   1.00000,   2682.3640
     42.5000,       5.0000,   1.00000,   2803.1670
     47.5000,       5.0000,   1.00000,   2665.0457
     52.5000,       5.0000,   1.00000,   2533.3838
     57.5000,       5.0000,   1.00000,   2438.6775
     62.5000,       5.0000,   1.00000,   2062.1902
     67.5000,       5.0000,   1.00000,   2022.9662
     72.5000,       5.0000,   1.00000,   1755.0555
     77.5000,       5.0000,   1.00000,   1876.6312
     82.5000,       5.0000,   1.00000,   1647.1821
     87.5000,       5.0000,   1.00000,   1693.3314
     92.5000,       5.0000,   1.00000,   1779.6366
     97.5000,       5.0000,   1.00000,   1821.2778
    102.5000,       5.0000,   1.00000,   1668.4042
    107.5000,       5.0000,   1.00000,   1851.6346
    112.5000,       5.0000,   1.00000,   1522.6342
    117.5000,       5.0000,   1.00000,   1345.2590
    122.5000,       5.0000,   1.00000,   1061.5757
    127.5000,       5.0000,   1.00000,    951.7207
    132.5000,       5.0000,   1.00000,    800.0557
    137.5000,       5.0000,   1.00000,   1183.2604
    142.5000,       5.0000,   1.00000,    704.7746
    147.5000,       5.0000,   1.00000,   1019.9362
    152.5000,       5.0000,   1.00000,    615.5292
    157.5000,       5.0000,   1.00000,    805.7386
    162.5000,       5.0000,   1.00000,   1020.7465
    167.5000,       5.0000,   1.00000,   1233.0360
    172.5000,       5.0000,   1.00000,   1578.7902
    177.5000,       5.0000,   1.00000,   1906.5422
    182.5000,       5.0000,   1.00000,   1877.1761
    187.5000,       5.0000,   1.00000,   1885.4987
    192.5000,       5.0000,   1.00000,   2251.0977
    197.5000,       5.0000,   1.00000,   1946.1329
    202.5000,       5.0000,   1.00000,   2201.4805
    207.5000,       5.0000,   1.00000,   2153.6172
    212.5000,       5.0000,   1.00000,   1947.3317
    217.5000,       5.0000,   1.00000,   2297.6472
    222.5000,       5.0000,   1.00000,   1627.5156
    227.5000,       5.0000,   1.00000,   2237.3618
    232.5000,       5.0000,   1.00000,   1886.4955
    237.5000,       5.0000,   1.00000,   1811.4396
    242.5000,       5.0000,   1.00000,   1606.7057
    247.5000,       5.0000,   1.00000,   1052.9996
    252.5000,       5.0000,   1.00000,   1204.0028
    257.5000,       5.0000,   1.00000,    807.3754
    262.5000,       5.0000,   1.00000,    743.9987
    267.5000,       5.0000,   1.00000,    535.2066
    272.5000,       5.0000,   1.00000,    538.1749
    277.5000,       5.0000,   1.00000,    556.2899
    282.5000,       5.0000,   1.00000,    759.6130
    287.5000,       5.0000,   1.00000,    953.7220
    292.5000,       5.0000,   1.00000,   1381.0450
    297.5000,       5.0000,   1.00000,   1349.5925
    302.5000,       5.0000,   1.00000,   1684.0204
    307.5000,       5.0000,   1.00000,   1774.7300
     12.5000,       5.0000,   2.00000,    942.5660
     17.5000,       5.0000,   2.00000,   1017.0809
     22.5000,       5.0000,   2.00000,   1209.3271
     27.5000,       5.0000,   2.00000,   1283.8422
     32.5000,       5.0000,   2.00000,   1366.3820
     37.5000,       5.0000,   2.00000,   1860.6110
     42.5000,       5.0000,   2.00000,   2006.1035
     47.5000,       5.0000,   2.00000,   1807.9423
     52.5000,       5.0000,   2.00000,   1946.3309
     57.5000,       5.0000,   2.00000,   2053.0952
     62.5000,       5.0000,   2.00000,   1715.0885
     67.5000,       5.0000,   2.00000,   1596.8517
     72.5000,       5.0000,   2.00000,   1558.5094
     77.5000,       5.0000,   2.00000,   1529.3811
     82.5000,       5.0000,   2.00000,   1307.3823
     87.5000,       5.0000,   2.00000,   1206.2063
     92.5000,       5.0000,   2.00000,   1387.8715
     97.5000,       5.0000,   2.00000,   1278.2540
    102.5000,       5.0000,   2.00000,   1018.9534
    107.5000,       5.0000,   2.00000,   1138.7358
    112.5000,       5.0000,   2.00000,   1053.8479
    117.5000,       5.0000,   2.00000,    890.4027
    122.5000,       5.0000,   2.00000,    843.7976
    127.5000,       5.0000,   2.00000,    693.1979
    132.5000,       5.0000,   2.00000,    734.9126
    137.5000,       5.0000,   2.00000,    901.7865
    142.5000,       5.0000,   2.00000,    687.2184
    147.5000,       5.0000,   2.00000,    768.5511
    152.5000,       5.0000,   2.00000,    650.1661
    157.5000,       5.0000,   2.00000,    768.0701
    162.5000,       5.0000,   2.00000,    957.6771
    167.5000,       5.0000,   2.00000,    950.1751
    172.5000,       5.0000,   2.00000,   1253.4653
    177.5000,       5.0000,   2.00000,   1523.3179
    182.5000,       5.0000,   2.00000,   1276.3518
    187.5000,       5.0000,   2.00000,   1454.8069
    192.5000,       5.0000,   2.00000,   1847.4139
    197.5000,       5.0000,   2.00000,   1508.2186
    202.5000,       5.0000,   2.00000,   1563.8892
    207.5000,       5.0000,   2.00000,   1691.4590
    212.5000,       5.0000,   2.00000,   1619.9463
    217.5000,       5.0000,   2.00000,   1620.0947
    222.5000,       5.0000,   2.00000,   1248.4243
    227.5000,       5.0000,   2.00000,   1507.9214
    232.5000,       5.0000,   2.00000,   1566.9565
    237.5000,       5.0000,   2.00000,   1727.0430
    242.5000,       5.0000,   2.00000,   1268.8024
    247.5000,       5.0000,   2.00000,    813.7598
    252.5000,       5.0000,   2.00000,   1220.2831
    257.5000,       5.0000,   2.00000,    985.2181
    262.5000,       5.0000,   2.00000,    676.4529
    267.5000,       5.0000,   2.00000,    491.6133
    272.5000,       5.0000,   2.00000,    477.2394
    277.5000,       5.0000,   2.00000,    477.2394
    282.5000,       5.0000,   2.00000,    550.5535
    287.5000,       5.0000,   2.00000,    740.3923
    292.5000,       5.0000,   2.00000,    904.0573
    297.5000,       5.0000,   2.00000,    670.8531
    302.5000,       5.0000,   2.00000,    905.0917
     17.5000,       5.0000,   3.00000,    817.7776
     22.5000,       5.0000,   3.00000,    888.4235
     27.5000,       5.0000,   3.00000,    950.8880
     32.5000,       5.0000,   3.00000,   1028.4053
     37.5000,       5.0000,   3.00000,   1429.8516
     42.5000,       5.0000,   3.00000,   1519.0081
     47.5000,       5.0000,   3.00000,   1460.8300
     52.5000,       5.0000,   3.00000,   1437.0922
     57.5000,       5.0000,   3.00000,   1564.7809
     62.5000,       5.0000,   3.00000,   1411.6495
     67.5000,       5.0000,   3.00000,   1402.7480
     72.5000,       5.0000,   3.00000,   1376.3390
     77.5000,       5.0000,   3.00000,   1372.4357
     82.5000,       5.0000,   3.00000,   1166.5066
     87.5000,       5.0000,   3.00000,   1120.0699
     92.5000,       5.0000,   3.00000,   1106.3380
     97.5000,       5.0000,   3.00000,   1006.5240
    102.5000,       5.0000,   3.00000,    851.2579
    107.5000,       5.0000,   3.00000,    897.4081
    112.5000,       5.0000,   3.00000,    885.7148
    117.5000,       5.0000,   3.00000,    828.7736
    122.5000,       5.0000,   3.00000,    747.4188
    127.5000,       5.0000,   3.00000,    666.1854
    132.5000,       5.0000,   3.00000,    671.6140
    137.5000,       5.0000,   3.00000,    929.4881
    142.5000,       5.0000,   3.00000,    728.4738
    147.5000,       5.0000,   3.00000,    751.0574
    152.5000,       5.0000,   3.00000,    541.7880
    157.5000,       5.0000,   3.00000,    695.2257
    162.5000,       5.0000,   3.00000,    824.3886
    167.5000,       5.0000,   3.00000,    876.4955
    172.5000,       5.0000,   3.00000,   1040.5914
    177.5000,       5.0000,   3.00000,   1114.2482
    182.5000,       5.0000,   3.00000,   1029.3599
    187.5000,       5.0000,   3.00000,   1065.4990
    192.5000,       5.0000,   3.00000,   1262.5725
    197.5000,       5.0000,   3.00000,   1135.4191
    202.5000,       5.0000,   3.00000,   1223.6832
    207.5000,       5.0000,   3.00000,   1345.7839
    212.5000,       5.0000,   3.00000,   1148.8999
    217.5000,       5.0000,   3.00000,   1111.3722
    222.5000,       5.0000,   3.00000,    904.9371
    227.5000,       5.0000,   3.00000,   1133.6948
    232.5000,       5.0000,   3.00000,   1271.7151
    237.5000,       5.0000,   3.00000,   1391.3074
    242.5000,       5.0000,   3.00000,    906.6372
    247.5000,       5.0000,   3.00000,    529.2422
    252.5000,       5.0000,   3.00000,    840.6403
    257.5000,       5.0000,   3.00000,    961.9050
    262.5000,       5.0000,   3.00000,    785.1028
    267.5000,       5.0000,   3.00000,    469.0939
    272.5000,       5.0000,   3.00000,    475.3491
    277.5000,       5.0000,   3.00000,    453.4969
    282.5000,       5.0000,   3.00000,    555.2499
    287.5000,       5.0000,   3.00000,    621.6799
    292.5000,       5.0000,   3.00000,    588.3904
    297.5000,       5.0000,   3.00000,    459.0081
     22.5000,      15.0000,   1.00000,    796.5385
     27.5000,      15.0000,   1.00000,    866.1788
     32.5000,      15.0000,   1.00000,   1085.3539
     37.5000,      15.0000,   1.00000,   1212.1211
     42.5000,      15.0000,   1.00000,   1318.0231
     47.5000,      15.0000,   1.00000,   1298.4359
     52.5000,      15.0000,   1.00000,   1235.9885
     57.5000,      15.0000,   1.00000,   1148.2469
     62.5000,      15.0000,   1.00000,   1217.9469
     67.5000,      15.0000,   1.00000,   1231.5004
     72.5000,      15.0000,   1.00000,   1284.2284
     77.5000,      15.0000,   1.00000,   1257.8940
     82.5000,      15.0000,   1.00000,   1215.2717
     87.5000,      15.0000,   1.00000,   1103.3063
     92.5000,      15.0000,   1.00000,   1018.2995
     97.5000,      15.0000,   1.00000,    923.9893
    102.5000,      15.0000,   1.00000,    872.0638
    107.5000,      15.0000,   1.00000,    832.8299
    112.5000,      15.0000,   1.00000,    831.1381
    117.5000,      15.0000,   1.00000,    776.6243
    122.5000,      15.0000,   1.00000,    727.4808
    127.5000,      15.0000,   1.00000,    670.0499
    132.5000,      15.0000,   1.00000,    772.3144
    137.5000,      15.0000,   1.00000,    810.1811
    142.5000,      15.0000,   1.00000,    821.7136
    147.5000,      15.0000,   1.00000,    667.4528
    152.5000,      15.0000,   1.00000,    636.3331
    157.5000,      15.0000,   1.00000,    612.8900
    162.5000,      15.0000,   1.00000,    764.5509
    167.5000,      15.0000,   1.00000,    903.2726
    172.5000,      15.0000,   1.00000,    971.2186
    177.5000,      15.0000,   1.00000,    969.4473
    182.5000,      15.0000,   1.00000,    942.4769
    187.5000,      15.0000,   1.00000,    930.9504
    192.5000,      15.0000,   1.00000,    917.4504
    197.5000,      15.0000,   1.00000,   1019.6905
    202.5000,      15.0000,   1.00000,   1107.8718
    207.5000,      15.0000,   1.00000,   1051.5591
    212.5000,      15.0000,   1.00000,   1014.5246
    217.5000,      15.0000,   1.00000,    880.2673
    222.5000,      15.0000,   1.00000,    854.6940
    227.5000,      15.0000,   1.00000,   1022.5914
    232.5000,      15.0000,   1.00000,   1198.0504
    237.5000,      15.0000,   1.00000,    961.0832
    242.5000,      15.0000,   1.00000,    741.2958
    247.5000,      15.0000,   1.00000,    591.8073
    252.5000,      15.0000,   1.00000,    570.0515
    257.5000,      15.0000,   1.00000,    750.3494
    262.5000,      15.0000,   1.00000,    795.9143
    267.5000,      15.0000,   1.00000,    651.6047
    272.5000,      15.0000,   1.00000,    482.5657
    277.5000,      15.0000,   1.00000,    517.8287
    282.5000,      15.0000,   1.00000,    563.8039
    287.5000,      15.0000,   1.00000,    554.8038
    292.5000,      15.0000,   1.00000,    486.5307
     22.5000,       5.0000,   4.00000,    742.6798
     27.5000,       5.0000,   4.00000,    789.0843
     32.5000,       5.0000,   4.00000,    854.6915
     37.5000,       5.0000,   4.00000,   1170.8741
     42.5000,       5.0000,   4.00000,   1301.1979
     47.5000,       5.0000,   4.00000,   1262.2238
     52.5000,       5.0000,   4.00000,   1190.9883
     57.5000,       5.0000,   4.00000,   1162.9500
     62.5000,       5.0000,   4.00000,   1100.1876
     67.5000,       5.0000,   4.00000,   1179.7565
     72.5000,       5.0000,   4.00000,   1221.8998
     77.5000,       5.0000,   4.00000,   1249.1458
     82.5000,       5.0000,   4.00000,   1119.0894
     87.5000,       5.0000,   4.00000,   1009.9744
     92.5000,       5.0000,   4.00000,    990.2563
     97.5000,       5.0000,   4.00000,    918.1340
    102.5000,       5.0000,   4.00000,    794.7759
    107.5000,       5.0000,   4.00000,    853.6512
    112.5000,       5.0000,   4.00000,    791.6849
    117.5000,       5.0000,   4.00000,    708.0644
    122.5000,       5.0000,   4.00000,    737.1228
    127.5000,       5.0000,   4.00000,    622.2438
    132.5000,       5.0000,   4.00000,    692.7315
    137.5000,       5.0000,   4.00000,    953.6500
    142.5000,       5.0000,   4.00000,    726.9114
    147.5000,       5.0000,   4.00000,    742.8217
    152.5000,       5.0000,   4.00000,    496.9077
    157.5000,       5.0000,   4.00000,    557.0032
    162.5000,       5.0000,   4.00000,    780.4783
    167.5000,       5.0000,   4.00000,    803.5035
    172.5000,       5.0000,   4.00000,    924.2569
    177.5000,       5.0000,   4.00000,   1005.0629
    182.5000,       5.0000,   4.00000,    848.0875
    187.5000,       5.0000,   4.00000,    816.6481
    192.5000,       5.0000,   4.00000,    912.8277
    197.5000,       5.0000,   4.00000,    846.4469
    202.5000,       5.0000,   4.00000,   1054.8782
    207.5000,       5.0000,   4.00000,   1064.9500
    212.5000,       5.0000,   4.00000,    831.2305
    217.5000,       5.0000,   4.00000,    815.1136
    222.5000,       5.0000,   4.00000,    674.3484
    227.5000,       5.0000,   4.00000,    957.1103
    232.5000,       5.0000,   4.00000,   1018.6957
    237.5000,       5.0000,   4.00000,   1011.2014
    242.5000,       5.0000,   4.00000,    725.1942
    247.5000,       5.0000,   4.00000,    418.4287
    252.5000,       5.0000,   4.00000,    621.1886
    257.5000,       5.0000,   4.00000,    712.1957
    262.5000,       5.0000,   4.00000,    747.5626
    267.5000,       5.0000,   4.00000,    509.3281
    272.5000,       5.0000,   4.00000,    468.2661
    277.5000,       5.0000,   4.00000,    461.8492
    282.5000,       5.0000,   4.00000,    527.7958
    287.5000,       5.0000,   4.00000,    537.1485
    292.5000,       5.0000,   4.00000,    520.0999
     30.0000,      20.0000,   1.00000,    845.0462
     35.0000,      20.0000,   1.00000,    983.6921
     40.0000,      20.0000,   1.00000,   1062.7195
     45.0000,      20.0000,   1.00000,   1081.9060
     50.0000,      20.0000,   1.00000,   1018.4182
     55.0000,      20.0000,   1.00000,    939.5316
     60.0000,      20.0000,   1.00000,    899.9635
     65.0000,      20.0000,   1.00000,    876.9780
     70.0000,      20.0000,   1.00000,    955.7081
     75.0000,      20.0000,   1.00000,   1064.6797
     80.0000,      20.0000,   1.00000,   1093.3590
     85.0000,      20.0000,   1.00000,   1080.4397
     90.0000,      20.0000,   1.00000,   1025.5916
     95.0000,      20.0000,   1.00000,    939.2767
    100.0000,      20.0000,   1.00000,    892.8256
    105.0000,      20.0000,   1.00000,    825.7319
    110.0000,      20.0000,   1.00000,    756.5416
    115.0000,      20.0000,   1.00000,    738.7397
    120.0000,      20.0000,   1.00000,    670.5440
    125.0000,      20.0000,   1.00000,    701.1385
    130.0000,      20.0000,   1.00000,    796.6807
    135.0000,      20.0000,   1.00000,    777.4664
    140.0000,      20.0000,   1.00000,    791.8126
    145.0000,      20.0000,   1.00000,    721.4293
    150.0000,      20.0000,   1.00000,    610.4249
    155.0000,      20.0000,   1.00000,    618.2375
    160.0000,      20.0000,   1.00000,    608.6415
    165.0000,      20.0000,   1.00000,    683.8816
    170.0000,      20.0000,   1.00000,    857.0756
    175.0000,      20.0000,   1.00000,    860.0242
    180.0000,      20.0000,   1.00000,    820.7109
    185.0000,      20.0000,   1.00000,    766.0866
    190.0000,      20.0000,   1.00000,    719.1307
    195.0000,      20.0000,   1.00000,    788.9117
    200.0000,      20.0000,   1.00000,    791.8676
    205.0000,      20.0000,   1.00000,    748.8090
    210.0000,      20.0000,   1.00000,    780.8615
    215.0000,      20.0000,   1.00000,    719.9233
    220.0000,      20.0000,   1.00000,    716.3643
    225.0000,      20.0000,   1.00000,    774.6288
    230.0000,      20.0000,   1.00000,    802.3383
    235.0000,      20.0000,   1.00000,    777.0304
    240.0000,      20.0000,   1.00000,    661.2672
    245.0000,      20.0000,   1.00000,    589.0360
    250.0000,      20.0000,   1.00000,    540.2555
    255.0000,      20.0000,   1.00000,    486.8697
    260.0000,      20.0000,   1.00000,    535.6821
    265.0000,      20.0000,   1.00000,    569.1244
    270.0000,      20.0000,   1.00000,    597.5674
    275.0000,      20.0000,   1.00000,    541.3810
    280.0000,      20.0000,   1.00000,    493.7058
    285.0000,      20.0000,   1.00000,    515.2885
     27.5000,       5.0000,   5.00000,    708.0121
     32.5000,       5.0000,   5.00000,    735.1067
     37.5000,       5.0000,   5.00000,   1053.3351
     42.5000,       5.0000,   5.00000,   1166.4672
     47.5000,       5.0000,   5.00000,   1108.4724
     52.5000,       5.0000,   5.00000,   1017.2592
     57.5000,       5.0000,   5.00000,    994.5580
     62.5000,       5.0000,   5.00000,    883.1337
     67.5000,       5.0000,   5.00000,    956.7870
     72.5000,       5.0000,   5.00000,   1060.5057
     77.5000,       5.0000,   5.00000,   1154.2434
     82.5000,       5.0000,   5.00000,   1039.7953
     87.5000,       5.0000,   5.00000,    980.3314
     92.5000,       5.0000,   5.00000,    984.3220
     97.5000,       5.0000,   5.00000,    894.9899
    102.5000,       5.0000,   5.00000,    756.2939
    107.5000,       5.0000,   5.00000,    829.2283
    112.5000,       5.0000,   5.00000,    732.8280
    117.5000,       5.0000,   5.00000,    669.3123
    122.5000,       5.0000,   5.00000,    688.2157
    127.5000,       5.0000,   5.00000,    650.9336
    132.5000,       5.0000,   5.00000,    710.5210
    137.5000,       5.0000,   5.00000,    953.5040
    142.5000,       5.0000,   5.00000,    725.4866
    147.5000,       5.0000,   5.00000,    718.4087
    152.5000,       5.0000,   5.00000,    476.0734
    157.5000,       5.0000,   5.00000,    542.2008
    162.5000,       5.0000,   5.00000,    667.1258
    167.5000,       5.0000,   5.00000,    734.6871
    172.5000,       5.0000,   5.00000,    868.0810
    177.5000,       5.0000,   5.00000,    924.6229
    182.5000,       5.0000,   5.00000,    731.4005
    187.5000,       5.0000,   5.00000,    685.8511
    192.5000,       5.0000,   5.00000,    790.5642
    197.5000,       5.0000,   5.00000,    711.5212
    202.5000,       5.0000,   5.00000,    811.0372
    207.5000,       5.0000,   5.00000,    888.4113
    212.5000,       5.0000,   5.00000,    679.2153
    217.5000,       5.0000,   5.00000,    638.9356
    222.5000,       5.0000,   5.00000,    605.9951
    227.5000,       5.0000,   5.00000,    773.0278
    232.5000,       5.0000,   5.00000,    791.5153
    237.5000,       5.0000,   5.00000,    844.7960
    242.5000,       5.0000,   5.00000,    621.1960
    247.5000,       5.0000,   5.00000,    392.1909
    252.5000,       5.0000,   5.00000,    541.6954
    257.5000,       5.0000,   5.00000,    575.8357
    262.5000,       5.0000,   5.00000,    586.8444
    267.5000,       5.0000,   5.00000,    477.8653
    272.5000,       5.0000,   5.00000,    509.0903
    277.5000,       5.0000,   5.00000,    458.8214
    282.5000,       5.0000,   5.00000,    487.3659
    287.5000,       5.0000,   5.00000,    537.3918
     32.5000,       5.0000,   6.00000,    673.1663
     37.5000,       5.0000,   6.00000,    946.5846
     42.5000,       5.0000,   6.00000,   1034.2972
     47.5000,       5.0000,   6.00000,    974.5922
     52.5000,       5.0000,   6.00000,    931.7942
     57.5000,       5.0000,   6.00000,    912.2427
     62.5000,       5.0000,   6.00000,    784.1882
     67.5000,       5.0000,   6.00000,    791.8918
     72.5000,       5.0000,   6.00000,    902.6368
     77.5000,       5.0000,   6.00000,   1021.3608
     82.5000,       5.0000,   6.00000,    960.1729
     87.5000,       5.0000,   6.00000,    931.8464
     92.5000,       5.0000,   6.00000,    962.8278
     97.5000,       5.0000,   6.00000,    938.5535
    102.5000,       5.0000,   6.00000,    782.0089
    107.5000,       5.0000,   6.00000,    785.4059
    112.5000,       5.0000,   6.00000,    710.3043
    117.5000,       5.0000,   6.00000,    645.6864
    122.5000,       5.0000,   6.00000,    700.9503
    127.5000,       5.0000,   6.00000,    665.5724
    132.5000,       5.0000,   6.00000,    728.1625
    137.5000,       5.0000,   6.00000,    944.1073
    142.5000,       5.0000,   6.00000,    700.7192
    147.5000,       5.0000,   6.00000,    685.4011
    152.5000,       5.0000,   6.00000,    465.1445
    157.5000,       5.0000,   6.00000,    530.3420
    162.5000,       5.0000,   6.00000,    622.4870
    167.5000,       5.0000,   6.00000,    657.1635
    172.5000,       5.0000,   6.00000,    809.8608
    177.5000,       5.0000,   6.00000,    834.9511
    182.5000,       5.0000,   6.00000,    710.9371
    187.5000,       5.0000,   6.00000,    658.8964
    192.5000,       5.0000,   6.00000,    730.8561
    197.5000,       5.0000,   6.00000,    622.4922
    202.5000,       5.0000,   6.00000,    694.5004
    207.5000,       5.0000,   6.00000,    738.7771
    212.5000,       5.0000,   6.00000,    600.1342
    217.5000,       5.0000,   6.00000,    616.5197
    222.5000,       5.0000,   6.00000,    519.5605
    227.5000,       5.0000,   6.00000,    663.0419
    232.5000,       5.0000,   6.00000,    655.8015
    237.5000,       5.0000,   6.00000,    749.1721
    242.5000,       5.0000,   6.00000,    604.2029
    247.5000,       5.0000,   6.00000,    371.8867
    252.5000,       5.0000,   6.00000,    518.9700
    257.5000,       5.0000,   6.00000,    511.2225
    262.5000,       5.0000,   6.00000,    493.7218
    267.5000,       5.0000,   6.00000,    418.4064
    272.5000,       5.0000,   6.00000,    483.3110
    277.5000,       5.0000,   6.00000,    458.5374
    282.5000,       5.0000,   6.00000,    490.0202
     37.5000,      25.0000,   1.00000,    877.7607
     42.5000,      25.0000,   1.00000,    875.0856
     47.5000,      25.0000,   1.00000,    890.6310
     52.5000,      25.0000,   1.00000,    851.3075
     57.5000,      25.0000,   1.00000,    799.0945
     62.5000,      25.0000,   1.00000,    771.4030
     67.5000,      25.0000,   1.00000,    789.8160
     72.5000,      25.0000,   1.00000,    782.9160
     77.5000,      25.0000,   1.00000,    882.8630
     82.5000,      25.0000,   1.00000,    961.7273
     87.5000,      25.0000,   1.00000,    991.1033
     92.5000,      25.0000,   1.00000,    951.2252
     97.5000,      25.0000,   1.00000,    921.7997
    102.5000,      25.0000,   1.00000,    839.5868
    107.5000,      25.0000,   1.00000,    770.2735
    112.5000,      25.0000,   1.00000,    707.4484
    117.5000,      25.0000,   1.00000,    721.0229
    122.5000,      25.0000,   1.00000,    706.2663
    127.5000,      25.0000,   1.00000,    754.9728
    132.5000,      25.0000,   1.00000,    763.8387
    137.5000,      25.0000,   1.00000,    747.3276
    142.5000,      25.0000,   1.00000,    684.8108
    147.5000,      25.0000,   1.00000,    664.7597
    152.5000,      25.0000,   1.00000,    615.6960
    157.5000,      25.0000,   1.00000,    595.6358
    162.5000,      25.0000,   1.00000,    620.0949
    167.5000,      25.0000,   1.00000,    691.4299
    172.5000,      25.0000,   1.00000,    701.2778
    177.5000,      25.0000,   1.00000,    741.8586
    182.5000,      25.0000,   1.00000,    751.5482
    187.5000,      25.0000,   1.00000,    749.1109
    192.5000,      25.0000,   1.00000,    682.0450
    197.5000,      25.0000,   1.00000,    670.5439
    202.5000,      25.0000,   1.00000,    642.7037
    207.5000,      25.0000,   1.00000,    605.2198
    212.5000,      25.0000,   1.00000,    645.9534
    217.5000,      25.0000,   1.00000,    668.4634
    222.5000,      25.0000,   1.00000,    638.2949
    227.5000,      25.0000,   1.00000,    638.6519
    232.5000,      25.0000,   1.00000,    631.0040
    237.5000,      25.0000,   1.00000,    596.5256
    242.5000,      25.0000,   1.00000,    584.4472
    247.5000,      25.0000,   1.00000,    554.0793
    252.5000,      25.0000,   1.00000,    482.5540
    257.5000,      25.0000,   1.00000,    433.7447
    262.5000,      25.0000,   1.00000,    463.3633
    267.5000,      25.0000,   1.00000,    473.2077
    272.5000,      25.0000,   1.00000,    483.0135
    277.5000,      25.0000,   1.00000,    516.5804
     37.5000,       5.0000,   7.00000,    848.1771
     42.5000,       5.0000,   7.00000,    913.4429
     47.5000,       5.0000,   7.00000,    888.4055
     52.5000,       5.0000,   7.00000,    850.5446
     57.5000,       5.0000,   7.00000,    840.9439
     62.5000,       5.0000,   7.00000,    739.6655
     67.5000,       5.0000,   7.00000,    751.5117
     72.5000,       5.0000,   7.00000,    770.9274
     77.5000,       5.0000,   7.00000,    887.6460
     82.5000,       5.0000,   7.00000,    891.2486
     87.5000,       5.0000,   7.00000,    887.8759
     92.5000,       5.0000,   7.00000,    948.0479
     97.5000,       5.0000,   7.00000,    902.4956
    102.5000,       5.0000,   7.00000,    753.5615
    107.5000,       5.0000,   7.00000,    788.0985
    112.5000,       5.0000,   7.00000,    694.9424
    117.5000,       5.0000,   7.00000,    675.9954
    122.5000,       5.0000,   7.00000,    723.9448
    127.5000,       5.0000,   7.00000,    667.0341
    132.5000,       5.0000,   7.00000,    709.0646
    137.5000,       5.0000,   7.00000,    913.7944
    142.5000,       5.0000,   7.00000,    669.3615
    147.5000,       5.0000,   7.00000,    682.9568
    152.5000,       5.0000,   7.00000,    464.3658
    157.5000,       5.0000,   7.00000,    508.5732
    162.5000,       5.0000,   7.00000,    623.0669
    167.5000,       5.0000,   7.00000,    637.5161
    172.5000,       5.0000,   7.00000,    701.5745
    177.5000,       5.0000,   7.00000,    790.8524
    182.5000,       5.0000,   7.00000,    678.0247
    187.5000,       5.0000,   7.00000,    678.1054
    192.5000,       5.0000,   7.00000,    699.6949
    197.5000,       5.0000,   7.00000,    588.7513
    202.5000,       5.0000,   7.00000,    640.7912
    207.5000,       5.0000,   7.00000,    684.3749
    212.5000,       5.0000,   7.00000,    564.4080
    217.5000,       5.0000,   7.00000,    566.7312
    222.5000,       5.0000,   7.00000,    477.3339
    227.5000,       5.0000,   7.00000,    566.5222
    232.5000,       5.0000,   7.00000,    606.4232
    237.5000,       5.0000,   7.00000,    703.0815
    242.5000,       5.0000,   7.00000,    573.5602
    247.5000,       5.0000,   7.00000,    368.4029
    252.5000,       5.0000,   7.00000,    504.4549
    257.5000,       5.0000,   7.00000,    490.7662
    262.5000,       5.0000,   7.00000,    463.4139
    267.5000,       5.0000,   7.00000,    370.2718
    272.5000,       5.0000,   7.00000,    417.6712
    277.5000,       5.0000,   7.00000,    457.1870
     42.5000,       5.0000,   8.00000,    830.8089
     47.5000,       5.0000,   8.00000,    795.7359
     52.5000,       5.0000,   8.00000,    750.2734
     57.5000,       5.0000,   8.00000,    824.6264
     62.5000,       5.0000,   8.00000,    715.8414
     67.5000,       5.0000,   8.00000,    707.8688
     72.5000,       5.0000,   8.00000,    743.2403
     77.5000,       5.0000,   8.00000,    833.8998
     82.5000,       5.0000,   8.00000,    811.0729
     87.5000,       5.0000,   8.00000,    826.3830
     92.5000,       5.0000,   8.00000,    851.9082
     97.5000,       5.0000,   8.00000,    853.8735
    102.5000,       5.0000,   8.00000,    753.3553
    107.5000,       5.0000,   8.00000,    768.2189
    112.5000,       5.0000,   8.00000,    712.6172
    117.5000,       5.0000,   8.00000,    684.0906
    122.5000,       5.0000,   8.00000,    730.1082
    127.5000,       5.0000,   8.00000,    661.5131
    132.5000,       5.0000,   8.00000,    670.7322
    137.5000,       5.0000,   8.00000,    875.9819
    142.5000,       5.0000,   8.00000,    671.6462
    147.5000,       5.0000,   8.00000,    672.2016
    152.5000,       5.0000,   8.00000,    453.0561
    157.5000,       5.0000,   8.00000,    505.4047
    162.5000,       5.0000,   8.00000,    595.9218
    167.5000,       5.0000,   8.00000,    618.8265
    172.5000,       5.0000,   8.00000,    702.0272
    177.5000,       5.0000,   8.00000,    746.8718
    182.5000,       5.0000,   8.00000,    691.6589
    187.5000,       5.0000,   8.00000,    661.7372
    192.5000,       5.0000,   8.00000,    707.2775
    197.5000,       5.0000,   8.00000,    575.8349
    202.5000,       5.0000,   8.00000,    624.1765
    207.5000,       5.0000,   8.00000,    701.1762
    212.5000,       5.0000,   8.00000,    526.9080
    217.5000,       5.0000,   8.00000,    540.6104
    222.5000,       5.0000,   8.00000,    433.8221
    227.5000,       5.0000,   8.00000,    553.1768
    232.5000,       5.0000,   8.00000,    576.3187
    237.5000,       5.0000,   8.00000,    691.1776
    242.5000,       5.0000,   8.00000,    547.8486
    247.5000,       5.0000,   8.00000,    340.5178
    252.5000,       5.0000,   8.00000,    468.8604
    257.5000,       5.0000,   8.00000,    476.7805
    262.5000,       5.0000,   8.00000,    448.7484
    267.5000,       5.0000,   8.00000,    336.4133
    272.5000,       5.0000,   8.00000,    379.2401
     52.5000,      35.0000,   1.00000,    681.7199
     57.5000,      35.0000,   1.00000,    677.0928
     62.5000,      35.0000,   1.00000,    695.0470
     67.5000,      35.0000,   1.00000,    710.7834
     72.5000,      35.0000,   1.00000,    706.5308
     77.5000,      35.0000,   1.00000,    713.4052
     82.5000,      35.0000,   1.00000,    742.4233
     87.5000,      35.0000,   1.00000,    725.0157
     92.5000,      35.0000,   1.00000,    763.3818
     97.5000,      35.0000,   1.00000,    769.8693
    102.5000,      35.0000,   1.00000,    789.5834
    107.5000,      35.0000,   1.00000,    800.1943
    112.5000,      35.0000,   1.00000,    764.9353
    117.5000,      35.0000,   1.00000,    739.1046
    122.5000,      35.0000,   1.00000,    744.9824
    127.5000,      35.0000,   1.00000,    705.5970
    132.5000,      35.0000,   1.00000,    689.6866
    137.5000,      35.0000,   1.00000,    659.0779
    142.5000,      35.0000,   1.00000,    623.1734
    147.5000,      35.0000,   1.00000,    635.6198
    152.5000,      35.0000,   1.00000,    633.3629
    157.5000,      35.0000,   1.00000,    591.5807
    162.5000,      35.0000,   1.00000,    610.3359
    167.5000,      35.0000,   1.00000,    602.6771
    172.5000,      35.0000,   1.00000,    647.6179
    177.5000,      35.0000,   1.00000,    681.7395
    182.5000,      35.0000,   1.00000,    679.3856
    187.5000,      35.0000,   1.00000,    679.0145
    192.5000,      35.0000,   1.00000,    709.1478
    197.5000,      35.0000,   1.00000,    682.0862
    202.5000,      35.0000,   1.00000,    668.2296
    207.5000,      35.0000,   1.00000,    617.8793
    212.5000,      35.0000,   1.00000,    572.6154
    217.5000,      35.0000,   1.00000,    584.2985
    222.5000,      35.0000,   1.00000,    597.4063
    227.5000,      35.0000,   1.00000,    573.3018
    232.5000,      35.0000,   1.00000,    530.5793
    237.5000,      35.0000,   1.00000,    510.3937
    242.5000,      35.0000,   1.00000,    493.5615
    247.5000,      35.0000,   1.00000,    478.7642
    252.5000,      35.0000,   1.00000,    446.1614
    257.5000,      35.0000,   1.00000,    406.3122
    262.5000,      35.0000,   1.00000,    402.7742
     52.5000,       5.0000,  10.00000,    711.8385
     57.5000,       5.0000,  10.00000,    719.2437
     62.5000,       5.0000,  10.00000,    629.8481
     67.5000,       5.0000,  10.00000,    689.0756
     72.5000,       5.0000,  10.00000,    707.9101
     77.5000,       5.0000,  10.00000,    777.3351
     82.5000,       5.0000,  10.00000,    726.5394
     87.5000,       5.0000,  10.00000,    694.6603
     92.5000,       5.0000,  10.00000,    743.3946
     97.5000,       5.0000,  10.00000,    771.8873
    102.5000,       5.0000,  10.00000,    714.3849
    107.5000,       5.0000,  10.00000,    786.3691
    112.5000,       5.0000,  10.00000,    743.4384
    117.5000,       5.0000,  10.00000,    681.0271
    122.5000,       5.0000,  10.00000,    711.1154
    127.5000,       5.0000,  10.00000,    641.1543
    132.5000,       5.0000,  10.00000,    650.6537
    137.5000,       5.0000,  10.00000,    845.6102
    142.5000,       5.0000,  10.00000,    613.6690
    147.5000,       5.0000,  10.00000,    657.1143
    152.5000,       5.0000,  10.00000,    452.2478
    157.5000,       5.0000,  10.00000,    495.4376
    162.5000,       5.0000,  10.00000,    569.8405
    167.5000,       5.0000,  10.00000,    598.5986
    172.5000,       5.0000,  10.00000,    664.2457
    177.5000,       5.0000,  10.00000,    768.1368
    182.5000,       5.0000,  10.00000,    653.1996
    187.5000,       5.0000,  10.00000,    638.9642
    192.5000,       5.0000,  10.00000,    731.5792
    197.5000,       5.0000,  10.00000,    621.5642
    202.5000,       5.0000,  10.00000,    718.6469
    207.5000,       5.0000,  10.00000,    748.9135
    212.5000,       5.0000,  10.00000,    551.9065
    217.5000,       5.0000,  10.00000,    500.7713
    222.5000,       5.0000,  10.00000,    393.8416
    227.5000,       5.0000,  10.00000,    542.2977
    232.5000,       5.0000,  10.00000,    549.6234
    237.5000,       5.0000,  10.00000,    648.4362
    242.5000,       5.0000,  10.00000,    494.9266
    247.5000,       5.0000,  10.00000,    323.7048
    252.5000,       5.0000,  10.00000,    434.8203
    257.5000,       5.0000,  10.00000,    436.5478
    262.5000,       5.0000,  10.00000,    447.9278
     67.5000,      45.0000,   1.00000,    650.2535
     72.5000,      45.0000,   1.00000,    639.6815
     77.5000,      45.0000,   1.00000,    656.5624
     82.5000,      45.0000,   1.00000,    652.7531
     87.5000,      45.0000,   1.00000,    676.5335
     92.5000,      45.0000,   1.00000,    690.9042
     97.5000,      45.0000,   1.00000,    690.9634
    102.5000,      45.0000,   1.00000,    678.0341
    107.5000,      45.0000,   1.00000,    681.7791
    112.5000,      45.0000,   1.00000,    682.8491
    117.5000,      45.0000,   1.00000,    710.4021
    122.5000,      45.0000,   1.00000,    686.5051
    127.5000,      45.0000,   1.00000,    678.3016
    132.5000,      45.0000,   1.00000,    632.0482
    137.5000,      45.0000,   1.00000,    602.7762
    142.5000,      45.0000,   1.00000,    588.7769
    147.5000,      45.0000,   1.00000,    588.9402
    152.5000,      45.0000,   1.00000,    605.1837
    157.5000,      45.0000,   1.00000,    635.8043
    162.5000,      45.0000,   1.00000,    624.6224
    167.5000,      45.0000,   1.00000,    633.8067
    172.5000,      45.0000,   1.00000,    630.8811
    177.5000,      45.0000,   1.00000,    658.9015
    182.5000,      45.0000,   1.00000,    706.3255
    187.5000,      45.0000,   1.00000,    738.9359
    192.5000,      45.0000,   1.00000,    724.6497
    197.5000,      45.0000,   1.00000,    700.6117
    202.5000,      45.0000,   1.00000,    660.9174
    207.5000,      45.0000,   1.00000,    681.0302
    212.5000,      45.0000,   1.00000,    657.4185
    217.5000,      45.0000,   1.00000,    640.8350
    222.5000,      45.0000,   1.00000,    607.4130
    227.5000,      45.0000,   1.00000,    525.6671
    232.5000,      45.0000,   1.00000,    481.3882
    237.5000,      45.0000,   1.00000,    446.8988
    242.5000,      45.0000,   1.00000,    424.2859
    247.5000,      45.0000,   1.00000,    424.1190
     67.5000,      15.0000,   4.00000,    643.0644
     72.5000,      15.0000,   4.00000,    650.4484
     77.5000,      15.0000,   4.00000,    676.7112
     82.5000,      15.0000,   4.00000,    683.9191
     87.5000,      15.0000,   4.00000,    688.6748
     92.5000,      15.0000,   4.00000,    698.1860
     97.5000,      15.0000,   4.00000,    670.2560
    102.5000,      15.0000,   4.00000,    669.8976
    107.5000,      15.0000,   4.00000,    662.3419
    112.5000,      15.0000,   4.00000,    660.1410
    117.5000,      15.0000,   4.00000,    646.1713
    122.5000,      15.0000,   4.00000,    622.9877
    127.5000,      15.0000,   4.00000,    619.4209
    132.5000,      15.0000,   4.00000,    672.9214
    137.5000,      15.0000,   4.00000,    668.4634
    142.5000,      15.0000,   4.00000,    657.6606
    147.5000,      15.0000,   4.00000,    550.4396
    152.5000,      15.0000,   4.00000,    510.3387
    157.5000,      15.0000,   4.00000,    504.6913
    162.5000,      15.0000,   4.00000,    572.7563
    167.5000,      15.0000,   4.00000,    647.0588
    172.5000,      15.0000,   4.00000,    710.2371
    177.5000,      15.0000,   4.00000,    740.9868
    182.5000,      15.0000,   4.00000,    743.0674
    187.5000,      15.0000,   4.00000,    726.1772
    192.5000,      15.0000,   4.00000,    704.8241
    197.5000,      15.0000,   4.00000,    702.2782
    202.5000,      15.0000,   4.00000,    722.2202
    207.5000,      15.0000,   4.00000,    737.3361
    212.5000,      15.0000,   4.00000,    675.2657
    217.5000,      15.0000,   4.00000,    543.9293
    222.5000,      15.0000,   4.00000,    506.9973
    227.5000,      15.0000,   4.00000,    476.2190
    232.5000,      15.0000,   4.00000,    539.5675
    237.5000,      15.0000,   4.00000,    502.2906
    242.5000,      15.0000,   4.00000,    432.3092
    247.5000,      15.0000,   4.00000,    383.7138
     82.5000,      55.0000,   1.00000,    617.3510
     87.5000,      55.0000,   1.00000,    619.1880
     92.5000,      55.0000,   1.00000,    632.7910
     97.5000,      55.0000,   1.00000,    624.4738
    102.5000,      55.0000,   1.00000,    576.7392
    107.5000,      55.0000,   1.00000,    602.8951
    112.5000,      55.0000,   1.00000,    598.9717
    117.5000,      55.0000,   1.00000,    589.3811
    122.5000,      55.0000,   1.00000,    565.5139
    127.5000,      55.0000,   1.00000,    571.1473
    132.5000,      55.0000,   1.00000,    564.4241
    137.5000,      55.0000,   1.00000,    565.3612
    142.5000,      55.0000,   1.00000,    582.2755
    147.5000,      55.0000,   1.00000,    595.1572
    152.5000,      55.0000,   1.00000,    618.2618
    157.5000,      55.0000,   1.00000,    633.9553
    162.5000,      55.0000,   1.00000,    655.6430
    167.5000,      55.0000,   1.00000,    664.9283
    172.5000,      55.0000,   1.00000,    674.6061
    177.5000,      55.0000,   1.00000,    685.0684
    182.5000,      55.0000,   1.00000,    736.6175
    187.5000,      55.0000,   1.00000,    739.6194
    192.5000,      55.0000,   1.00000,    750.3261
    197.5000,      55.0000,   1.00000,    735.8608
    202.5000,      55.0000,   1.00000,    711.9874
    207.5000,      55.0000,   1.00000,    669.2473
    212.5000,      55.0000,   1.00000,    650.4100
    217.5000,      55.0000,   1.00000,    624.2558
    222.5000,      55.0000,   1.00000,    583.0602
    227.5000,      55.0000,   1.00000,    531.2277
    232.5000,      55.0000,   1.00000,    499.3188
     82.5000,      15.0000,   5.00000,    646.0695
     87.5000,      15.0000,   5.00000,    639.5180
     92.5000,      15.0000,   5.00000,    641.8138
     97.5000,      15.0000,   5.00000,    623.9735
    102.5000,      15.0000,   5.00000,    619.3482
    107.5000,      15.0000,   5.00000,    603.2221
    112.5000,      15.0000,   5.00000,    597.2186
    117.5000,      15.0000,   5.00000,    555.0762
    122.5000,      15.0000,   5.00000,    545.2769
    127.5000,      15.0000,   5.00000,    552.2540
    132.5000,      15.0000,   5.00000,    598.0362
    137.5000,      15.0000,   5.00000,    622.3932
    142.5000,      15.0000,   5.00000,    643.8275
    147.5000,      15.0000,   5.00000,    540.8044
    152.5000,      15.0000,   5.00000,    502.6416
    157.5000,      15.0000,   5.00000,    492.3383
    162.5000,      15.0000,   5.00000,    568.8923
    167.5000,      15.0000,   5.00000,    671.2573
    172.5000,      15.0000,   5.00000,    744.4767
    177.5000,      15.0000,   5.00000,    775.7000
    182.5000,      15.0000,   5.00000,    783.3416
    187.5000,      15.0000,   5.00000,    784.3345
    192.5000,      15.0000,   5.00000,    770.4122
    197.5000,      15.0000,   5.00000,    769.0925
    202.5000,      15.0000,   5.00000,    769.9324
    207.5000,      15.0000,   5.00000,    745.6526
    212.5000,      15.0000,   5.00000,    661.8715
    217.5000,      15.0000,   5.00000,    535.7240
    222.5000,      15.0000,   5.00000,    509.8763
    227.5000,      15.0000,   5.00000,    476.3616
    232.5000,      15.0000,   5.00000,    525.3714
     97.5000,      65.0000,   1.00000,    535.2058
    102.5000,      65.0000,   1.00000,    542.0873
    107.5000,      65.0000,   1.00000,    552.6736
    112.5000,      65.0000,   1.00000,    541.4682
    117.5000,      65.0000,   1.00000,    523.7366
    122.5000,      65.0000,   1.00000,    523.6940
    127.5000,      65.0000,   1.00000,    510.9862
    132.5000,      65.0000,   1.00000,    514.3574
    137.5000,      65.0000,   1.00000,    531.2931
    142.5000,      65.0000,   1.00000,    550.8777
    147.5000,      65.0000,   1.00000,    581.2897
    152.5000,      65.0000,   1.00000,    623.0233
    157.5000,      65.0000,   1.00000,    646.8968
    162.5000,      65.0000,   1.00000,    671.4514
    167.5000,      65.0000,   1.00000,    687.3628
    172.5000,      65.0000,   1.00000,    699.3400
    177.5000,      65.0000,   1.00000,    728.7410
    182.5000,      65.0000,   1.00000,    728.1117
    187.5000,      65.0000,   1.00000,    738.5456
    192.5000,      65.0000,   1.00000,    729.2562
    197.5000,      65.0000,   1.00000,    717.3186
    202.5000,      65.0000,   1.00000,    708.1332
    207.5000,      65.0000,   1.00000,    687.9517
    212.5000,      65.0000,   1.00000,    632.6989
    217.5000,      65.0000,   1.00000,    592.9875
     97.5000,      15.0000,   6.00000,    545.0126
    102.5000,      15.0000,   6.00000,    537.6905
    107.5000,      15.0000,   6.00000,    538.3647
    112.5000,      15.0000,   6.00000,    529.0201
    117.5000,      15.0000,   6.00000,    487.9886
    122.5000,      15.0000,   6.00000,    493.9308
    127.5000,      15.0000,   6.00000,    507.3677
    132.5000,      15.0000,   6.00000,    546.4236
    137.5000,      15.0000,   6.00000,    568.0007
    142.5000,      15.0000,   6.00000,    597.9612
    147.5000,      15.0000,   6.00000,    504.9218
    152.5000,      15.0000,   6.00000,    482.7895
    157.5000,      15.0000,   6.00000,    489.5941
    162.5000,      15.0000,   6.00000,    626.1740
    167.5000,      15.0000,   6.00000,    663.7172
    172.5000,      15.0000,   6.00000,    782.3590
    177.5000,      15.0000,   6.00000,    808.8876
    182.5000,      15.0000,   6.00000,    830.1549
    187.5000,      15.0000,   6.00000,    779.1135
    192.5000,      15.0000,   6.00000,    766.1627
    197.5000,      15.0000,   6.00000,    735.5106
    202.5000,      15.0000,   6.00000,    758.0724
    207.5000,      15.0000,   6.00000,    736.7806
    212.5000,      15.0000,   6.00000,    643.5260
    217.5000,      15.0000,   6.00000,    515.2385
    105.0000,      30.0000,   3.00000,    499.5461
    110.0000,      30.0000,   3.00000,    487.8632
    115.0000,      30.0000,   3.00000,    491.9038
    120.0000,      30.0000,   3.00000,    500.0658
    125.0000,      30.0000,   3.00000,    519.5971
    130.0000,      30.0000,   3.00000,    515.3915
    135.0000,      30.0000,   3.00000,    532.1551
    140.0000,      30.0000,   3.00000,    509.6847
    145.0000,      30.0000,   3.00000,    509.2993
    150.0000,      30.0000,   3.00000,    536.5930
    155.0000,      30.0000,   3.00000,    532.6473
    160.0000,      30.0000,   3.00000,    578.0945
    165.0000,      30.0000,   3.00000,    632.3773
    170.0000,      30.0000,   3.00000,    698.7211
    175.0000,      30.0000,   3.00000,    744.0287
    180.0000,      30.0000,   3.00000,    798.5374
    185.0000,      30.0000,   3.00000,    786.5497
    190.0000,      30.0000,   3.00000,    790.0292
    195.0000,      30.0000,   3.00000,    776.4705
    200.0000,      30.0000,   3.00000,    745.0885
    205.0000,      30.0000,   3.00000,    693.3710
    210.0000,      30.0000,   3.00000,    640.1555
    112.5000,      25.0000,   4.00000,    500.8771
    117.5000,      25.0000,   4.00000,    494.8828
    122.5000,      25.0000,   4.00000,    478.2174
    127.5000,      25.0000,   4.00000,    507.2673
    132.5000,      25.0000,   4.00000,    562.7496
    137.5000,      25.0000,   4.00000,    559.2497
    142.5000,      25.0000,   4.00000,    510.8194
    147.5000,      25.0000,   4.00000,    494.3875
    152.5000,      25.0000,   4.00000,    484.1779
    157.5000,      25.0000,   4.00000,    524.3207
    162.5000,      25.0000,   4.00000,    566.2927
    167.5000,      25.0000,   4.00000,    672.7236
    172.5000,      25.0000,   4.00000,    746.3382
    177.5000,      25.0000,   4.00000,    781.2114
    182.5000,      25.0000,   4.00000,    792.1677
    187.5000,      25.0000,   4.00000,    783.1929
    192.5000,      25.0000,   4.00000,    751.3530
    197.5000,      25.0000,   4.00000,    755.1930
    202.5000,      25.0000,   4.00000,    726.7073
INVERSION RESULTS
INITIAL RMS ERROR
 36.24
NUMBER OF LAYERS
12
NUMBER OF BLOCKS
536
ITERATION 1
MODEL RESISTIVITY
LAYER 1
61,     2.5000
     10.0000,     1393.1
     15.0000,     1507.5
     20.0000,     1531.5
     25.0000,     1632.2
     30.0000,     1852.8
     35.0000,     2156.1
     40.0000,     2957.2
     45.0000,     3175.5
     50.0000,     2914.9
     55.0000,     2673.1
     60.0000,     2483.8
     65.0000,     2036.2
     70.0000,     1957.4
     75.0000,     1941.8
     80.0000,     2051.5
     85.0000,     1882.9
     90.0000,     1779.9
     95.0000,     1789.5
    100.0000,     1600.1
    105.0000,     1282.0
    110.0000,     1302.5
    115.0000,     1129.9
    120.0000,     984.00
    125.0000,     931.44
    130.0000,     838.12
    135.0000,     876.89
    140.0000,     1135.4
    145.0000,     789.44
    150.0000,     763.01
    155.0000,     566.93
    160.0000,     700.46
    165.0000,     971.35
    170.0000,     1183.3
    175.0000,     1561.0
    180.0000,     1848.6
    185.0000,     1748.6
    190.0000,     1906.2
    195.0000,     2319.7
    200.0000,     2154.0
    205.0000,     2454.3
    210.0000,     2642.8
    215.0000,     2161.9
    220.0000,     2070.0
    225.0000,     1692.0
    230.0000,     2123.0
    235.0000,     2137.5
    240.0000,     2107.5
    245.0000,     1375.8
    250.0000,     783.06
    255.0000,     974.52
    260.0000,     927.16
    265.0000,     823.30
    270.0000,     589.27
    275.0000,     598.57
    280.0000,     603.11
    285.0000,     722.19
    290.0000,     871.14
    295.0000,     989.06
    300.0000,     991.50
    305.0000,     1426.6
             1643.8
LAYER 2
61,     5.2500
     10.0000,     1315.4
     15.0000,     1431.7
     20.0000,     1455.7
     25.0000,     1542.7
     30.0000,     1732.6
     35.0000,     2030.8
     40.0000,     2734.5
     45.0000,     2982.7
     50.0000,     2791.0
     55.0000,     2572.3
     60.0000,     2371.1
     65.0000,     1981.3
     70.0000,     1882.6
     75.0000,     1869.0
     80.0000,     1933.4
     85.0000,     1793.2
     90.0000,     1690.9
     95.0000,     1678.5
    100.0000,     1515.9
    105.0000,     1255.1
    110.0000,     1241.0
    115.0000,     1085.4
    120.0000,     946.77
    125.0000,     894.02
    130.0000,     811.65
    135.0000,     854.98
    140.0000,     1041.6
    145.0000,     786.87
    150.0000,     719.26
    155.0000,     562.68
    160.0000,     671.50
    165.0000,     913.26
    170.0000,     1122.9
    175.0000,     1445.8
    180.0000,     1695.7
    185.0000,     1648.4
    190.0000,     1776.7
    195.0000,     2065.7
    200.0000,     1993.2
    205.0000,     2251.1
    210.0000,     2407.7
    215.0000,     2020.7
    220.0000,     1884.8
    225.0000,     1631.5
    230.0000,     1957.5
    235.0000,     2034.4
    240.0000,     2022.2
    245.0000,     1370.8
    250.0000,     829.90
    255.0000,     952.85
    260.0000,     915.97
    265.0000,     791.03
    270.0000,     577.46
    275.0000,     571.10
    280.0000,     583.32
    285.0000,     688.89
    290.0000,     829.14
    295.0000,     935.92
    300.0000,     993.70
    305.0000,     1395.3
             1553.9
LAYER 3
59,     8.2750
     15.0000,     1158.6
     20.0000,     1185.2
     25.0000,     1249.3
     30.0000,     1374.7
     35.0000,     1602.9
     40.0000,     2089.8
     45.0000,     2348.8
     50.0000,     2302.0
     55.0000,     2180.9
     60.0000,     2028.6
     65.0000,     1761.3
     70.0000,     1666.3
     75.0000,     1647.0
     80.0000,     1657.6
     85.0000,     1543.2
     90.0000,     1437.6
     95.0000,     1386.9
    100.0000,     1261.4
    105.0000,     1084.3
    110.0000,     1034.2
    115.0000,     914.23
    120.0000,     814.13
    125.0000,     778.07
    130.0000,     729.19
    135.0000,     767.14
    140.0000,     873.94
    145.0000,     723.82
    150.0000,     638.63
    155.0000,     529.62
    160.0000,     599.62
    165.0000,     770.01
    170.0000,     928.23
    175.0000,     1137.9
    180.0000,     1307.1
    185.0000,     1315.8
    190.0000,     1397.1
    195.0000,     1545.5
    200.0000,     1551.3
    205.0000,     1735.1
    210.0000,     1829.7
    215.0000,     1575.9
    220.0000,     1425.6
    225.0000,     1290.0
    230.0000,     1464.3
    235.0000,     1576.4
    240.0000,     1620.1
    245.0000,     1217.1
    250.0000,     828.32
    255.0000,     870.14
    260.0000,     840.73
    265.0000,     722.32
    270.0000,     555.36
    275.0000,     535.98
    280.0000,     548.12
    285.0000,     619.12
    290.0000,     711.98
    295.0000,     797.95
    300.0000,     922.37
             1249.1
LAYER 4
57,    11.6025
     20.0000,     827.13
     25.0000,     887.82
     30.0000,     951.21
     35.0000,     1096.3
     40.0000,     1379.7
     45.0000,     1606.0
     50.0000,     1667.5
     55.0000,     1666.4
     60.0000,     1611.2
     65.0000,     1467.0
     70.0000,     1403.1
     75.0000,     1380.2
     80.0000,     1358.3
     85.0000,     1253.4
     90.0000,     1145.9
     95.0000,     1075.8
    100.0000,     978.70
    105.0000,     859.63
    110.0000,     805.11
    115.0000,     720.96
    120.0000,     659.95
    125.0000,     645.29
    130.0000,     624.69
    135.0000,     656.15
    140.0000,     721.83
    145.0000,     634.41
    150.0000,     561.96
    155.0000,     483.03
    160.0000,     520.98
    165.0000,     622.17
    170.0000,     712.00
    175.0000,     823.08
    180.0000,     917.78
    185.0000,     936.49
    190.0000,     979.87
    195.0000,     1047.4
    200.0000,     1064.5
    205.0000,     1171.6
    210.0000,     1209.8
    215.0000,     1044.2
    220.0000,     914.45
    225.0000,     826.00
    230.0000,     897.22
    235.0000,     989.42
    240.0000,     1075.7
    245.0000,     917.53
    250.0000,     708.83
    255.0000,     728.43
    260.0000,     714.26
    265.0000,     631.76
    270.0000,     517.24
    275.0000,     499.28
    280.0000,     504.36
    285.0000,     538.39
    290.0000,     586.97
    295.0000,     644.15
           815.2040
LAYER 5
53,    15.2628
     30.0000,     398.24
     35.0000,     456.56
     40.0000,     525.64
     45.0000,     647.22
     50.0000,     751.48
     55.0000,     860.00
     60.0000,     933.68
     65.0000,     961.30
     70.0000,     967.15
     75.0000,     952.43
     80.0000,     910.22
     85.0000,     832.20
     90.0000,     748.16
     95.0000,     680.16
    100.0000,     620.62
    105.0000,     566.99
    110.0000,     531.39
    115.0000,     499.87
    120.0000,     485.39
    125.0000,     491.95
    130.0000,     502.68
    135.0000,     527.03
    140.0000,     554.76
    145.0000,     537.70
    150.0000,     506.50
    155.0000,     470.44
    160.0000,     467.88
    165.0000,     481.24
    170.0000,     488.55
    175.0000,     499.56
    180.0000,     510.91
    185.0000,     511.17
    190.0000,     511.02
    195.0000,     510.53
    200.0000,     504.43
    205.0000,     506.29
    210.0000,     480.61
    215.0000,     411.58
    220.0000,     346.23
    225.0000,     305.21
    230.0000,     305.30
    235.0000,     335.53
    240.0000,     386.53
    245.0000,     412.82
    250.0000,     415.28
    255.0000,     441.44
    260.0000,     455.67
    265.0000,     443.84
    270.0000,     416.57
    275.0000,     406.74
    280.0000,     395.50
    285.0000,     393.99
           402.0243
LAYER 6
49,    19.2890
     40.0000,     291.21
     45.0000,     388.69
     50.0000,     459.94
     55.0000,     566.18
     60.0000,     655.36
     65.0000,     728.21
     70.0000,     765.53
     75.0000,     768.95
     80.0000,     741.86
     85.0000,     690.41
     90.0000,     631.69
     95.0000,     580.35
    100.0000,     539.16
    105.0000,     507.67
    110.0000,     487.64
    115.0000,     476.82
    120.0000,     479.01
    125.0000,     494.65
    130.0000,     516.81
    135.0000,     544.61
    140.0000,     570.94
    145.0000,     578.41
    150.0000,     570.52
    155.0000,     552.66
    160.0000,     538.39
    165.0000,     524.04
    170.0000,     504.98
    175.0000,     487.14
    180.0000,     471.42
    185.0000,     453.96
    190.0000,     434.89
    195.0000,     413.77
    200.0000,     390.07
    205.0000,     364.36
    210.0000,     327.20
    215.0000,     278.73
    220.0000,     234.98
    225.0000,     206.90
    230.0000,     200.16
    235.0000,     213.19
    240.0000,     241.69
    245.0000,     272.82
    250.0000,     300.09
    255.0000,     326.87
    260.0000,     345.26
    265.0000,     349.21
    270.0000,     342.76
    275.0000,     334.99
           313.1548
LAYER 7
45,    23.7179
     50.0000,     314.79
     55.0000,     427.83
     60.0000,     502.70
     65.0000,     583.30
     70.0000,     633.82
     75.0000,     654.58
     80.0000,     650.34
     85.0000,     626.06
     90.0000,     592.40
     95.0000,     560.49
    100.0000,     535.50
    105.0000,     519.30
    110.0000,     512.98
    115.0000,     516.73
    120.0000,     531.66
    125.0000,     557.28
    130.0000,     590.01
    135.0000,     626.74
    140.0000,     661.60
    145.0000,     685.36
    150.0000,     694.64
    155.0000,     689.40
    160.0000,     673.63
    165.0000,     648.19
    170.0000,     614.90
    175.0000,     579.19
    180.0000,     543.60
    185.0000,     507.48
    190.0000,     470.30
    195.0000,     431.92
    200.0000,     392.41
    205.0000,     351.67
    210.0000,     307.90
    215.0000,     263.62
    220.0000,     226.17
    225.0000,     201.40
    230.0000,     192.15
    235.0000,     197.78
    240.0000,     214.98
    245.0000,     237.37
    250.0000,     260.65
    255.0000,     279.52
    260.0000,     291.95
    265.0000,     295.22
           287.8442
LAYER 8
41,    28.5897
     60.0000,     394.32
     65.0000,     491.03
     70.0000,     540.48
     75.0000,     564.21
     80.0000,     581.78
     85.0000,     582.39
     90.0000,     571.59
     95.0000,     559.61
    100.0000,     551.24
    105.0000,     549.64
    110.0000,     556.87
    115.0000,     574.26
    120.0000,     602.14
    125.0000,     639.75
    130.0000,     684.44
    135.0000,     732.70
    140.0000,     779.09
    145.0000,     816.60
    150.0000,     839.86
    155.0000,     845.55
    160.0000,     833.41
    165.0000,     804.87
    170.0000,     763.40
    175.0000,     714.35
    180.0000,     661.61
    185.0000,     607.09
    190.0000,     551.85
    195.0000,     496.82
    200.0000,     442.82
    205.0000,     390.55
    210.0000,     340.56
    215.0000,     295.25
    220.0000,     258.13
    225.0000,     232.38
    230.0000,     219.74
    235.0000,     219.79
    240.0000,     228.70
    245.0000,     240.00
    250.0000,     252.11
    255.0000,     261.65
           266.0082
LAYER 9
35,    33.9487
     75.0000,     482.26
     80.0000,     527.95
     85.0000,     545.25
     90.0000,     550.21
     95.0000,     555.96
    100.0000,     562.84
    105.0000,     574.58
    110.0000,     594.21
    115.0000,     624.76
    120.0000,     665.77
    125.0000,     716.25
    130.0000,     773.39
    135.0000,     833.44
    140.0000,     891.06
    145.0000,     939.87
    150.0000,     974.01
    155.0000,     988.83
    160.0000,     982.24
    165.0000,     954.96
    170.0000,     910.14
    175.0000,     852.81
    180.0000,     787.73
    185.0000,     718.79
    190.0000,     648.98
    195.0000,     580.60
    200.0000,     515.36
    205.0000,     454.62
    210.0000,     399.22
    215.0000,     351.42
    220.0000,     311.70
    225.0000,     281.62
    230.0000,     263.37
    235.0000,     258.87
    240.0000,     259.45
           257.1734
LAYER 10
29,    39.8436
     90.0000,     521.53
     95.0000,     545.36
    100.0000,     561.73
    105.0000,     583.00
    110.0000,     610.86
    115.0000,     654.32
    120.0000,     708.16
    125.0000,     772.03
    130.0000,     841.57
    135.0000,     912.94
    140.0000,     980.65
    145.0000,     1038.5
    150.0000,     1080.9
    155.0000,     1102.8
    160.0000,     1101.5
    165.0000,     1077.2
    170.0000,     1032.3
    175.0000,     971.22
    180.0000,     899.27
    185.0000,     821.49
    190.0000,     742.39
    195.0000,     665.64
    200.0000,     593.47
    205.0000,     528.17
    210.0000,     467.93
    215.0000,     419.53
    220.0000,     375.57
    225.0000,     341.76
           301.4271
LAYER 11
25,    46.3279
    100.0000,     546.27
    105.0000,     572.91
    110.0000,     604.35
    115.0000,     658.77
    120.0000,     724.09
    125.0000,     804.63
    130.0000,     887.06
    135.0000,     970.59
    140.0000,     1048.5
    145.0000,     1114.7
    150.0000,     1163.9
    155.0000,     1191.5
    160.0000,     1194.8
    165.0000,     1173.4
    170.0000,     1129.3
    175.0000,     1066.7
    180.0000,     990.87
    185.0000,     907.55
    190.0000,     822.41
    195.0000,     741.32
    200.0000,     664.38
    205.0000,     602.47
    210.0000,     546.70
    215.0000,     496.43
           434.9215
LAYER 12
21, 
    110.0000,     554.76
    115.0000,     643.68
    120.0000,     733.90
    125.0000,     825.94
    130.0000,     916.51
    135.0000,     1016.5
    140.0000,     1106.0
    145.0000,     1181.2
    150.0000,     1237.4
    155.0000,     1270.3
    160.0000,     1277.1
    165.0000,     1257.4
    170.0000,     1213.0
    175.0000,     1147.8
    180.0000,     1067.4
    185.0000,     977.30
    190.0000,     882.73
    195.0000,     802.84
    200.0000,     729.13
    205.0000,     667.11
           619.6793
CALCULATED APPARENT RESISTIVITY
      7.5000,       5.0000,   1.00000,   1284.4906
     12.5000,       5.0000,   1.00000,   1345.9226
     17.5000,       5.0000,   1.00000,   1393.7629
     22.5000,       5.0000,   1.00000,   1536.1455
     27.5000,       5.0000,   1.00000,   1751.1195
     32.5000,       5.0000,   1.00000,   1931.2704
     37.5000,       5.0000,   1.00000,   2348.5154
     42.5000,       5.0000,   1.00000,   2471.4070
     47.5000,       5.0000,   1.00000,   2502.5701
     52.5000,       5.0000,   1.00000,   2359.7810
     57.5000,       5.0000,   1.00000,   2279.0972
     62.5000,       5.0000,   1.00000,   1985.5852
     67.5000,       5.0000,   1.00000,   1928.6182
     72.5000,       5.0000,   1.00000,   1813.7893
     77.5000,       5.0000,   1.00000,   1832.4502
     82.5000,       5.0000,   1.00000,   1710.4222
     87.5000,       5.0000,   1.00000,   1648.8574
     92.5000,       5.0000,   1.00000,   1549.7775
     97.5000,       5.0000,   1.00000,   1448.6791
    102.5000,       5.0000,   1.00000,   1235.5507
    107.5000,       5.0000,   1.00000,   1192.0441
    112.5000,       5.0000,   1.00000,   1041.2909
    117.5000,       5.0000,   1.00000,    941.0969
    122.5000,       5.0000,   1.00000,    913.9203
    127.5000,       5.0000,   1.00000,    865.6216
    132.5000,       5.0000,   1.00000,    813.4401
    137.5000,       5.0000,   1.00000,    925.2653
    142.5000,       5.0000,   1.00000,    709.1806
    147.5000,       5.0000,   1.00000,    798.3301
    152.5000,       5.0000,   1.00000,    632.4487
    157.5000,       5.0000,   1.00000,    763.2520
    162.5000,       5.0000,   1.00000,    928.5395
    167.5000,       5.0000,   1.00000,   1090.1368
    172.5000,       5.0000,   1.00000,   1306.2795
    177.5000,       5.0000,   1.00000,   1547.5070
    182.5000,       5.0000,   1.00000,   1624.9762
    187.5000,       5.0000,   1.00000,   1742.5500
    192.5000,       5.0000,   1.00000,   2024.6617
    197.5000,       5.0000,   1.00000,   1944.4889
    202.5000,       5.0000,   1.00000,   2114.9910
    207.5000,       5.0000,   1.00000,   2153.3901
    212.5000,       5.0000,   1.00000,   1872.3500
    217.5000,       5.0000,   1.00000,   1964.7240
    222.5000,       5.0000,   1.00000,   1644.6285
    227.5000,       5.0000,   1.00000,   1862.8391
    232.5000,       5.0000,   1.00000,   1602.9716
    237.5000,       5.0000,   1.00000,   1567.3269
    242.5000,       5.0000,   1.00000,   1308.8752
    247.5000,       5.0000,   1.00000,    911.3489
    252.5000,       5.0000,   1.00000,    973.1389
    257.5000,       5.0000,   1.00000,    787.2742
    262.5000,       5.0000,   1.00000,    762.5864
    267.5000,       5.0000,   1.00000,    620.4111
    272.5000,       5.0000,   1.00000,    635.5326
    277.5000,       5.0000,   1.00000,    617.8254
    282.5000,       5.0000,   1.00000,    701.8510
    287.5000,       5.0000,   1.00000,    772.2579
    292.5000,       5.0000,   1.00000,    933.3485
    297.5000,       5.0000,   1.00000,    979.8837
    302.5000,       5.0000,   1.00000,   1239.5685
    307.5000,       5.0000,   1.00000,   1299.1385
     12.5000,       5.0000,   2.00000,   1159.3879
     17.5000,       5.0000,   2.00000,   1204.7499
     22.5000,       5.0000,   2.00000,   1344.5167
     27.5000,       5.0000,   2.00000,   1433.0411
     32.5000,       5.0000,   2.00000,   1503.3428
     37.5000,       5.0000,   2.00000,   1871.2439
     42.5000,       5.0000,   2.00000,   1994.1143
     47.5000,       5.0000,   2.00000,   1872.7002
     52.5000,       5.0000,   2.00000,   1915.5774
     57.5000,       5.0000,   2.00000,   1983.4312
     62.5000,       5.0000,   2.00000,   1772.3080
     67.5000,       5.0000,   2.00000,   1692.4719
     72.5000,       5.0000,   2.00000,   1669.0535
     77.5000,       5.0000,   2.00000,   1660.1918
     82.5000,       5.0000,   2.00000,   1481.8053
     87.5000,       5.0000,   2.00000,   1379.6394
     92.5000,       5.0000,   2.00000,   1393.9436
     97.5000,       5.0000,   2.00000,   1270.4744
    102.5000,       5.0000,   2.00000,   1075.2637
    107.5000,       5.0000,   2.00000,   1084.3995
    112.5000,       5.0000,   2.00000,    968.4858
    117.5000,       5.0000,   2.00000,    872.4807
    122.5000,       5.0000,   2.00000,    894.3304
    127.5000,       5.0000,   2.00000,    764.8030
    132.5000,       5.0000,   2.00000,    748.4586
    137.5000,       5.0000,   2.00000,    854.0687
    142.5000,       5.0000,   2.00000,    707.4888
    147.5000,       5.0000,   2.00000,    773.2242
    152.5000,       5.0000,   2.00000,    640.9348
    157.5000,       5.0000,   2.00000,    742.9902
    162.5000,       5.0000,   2.00000,    910.4575
    167.5000,       5.0000,   2.00000,    931.4251
    172.5000,       5.0000,   2.00000,   1117.5878
    177.5000,       5.0000,   2.00000,   1363.3486
    182.5000,       5.0000,   2.00000,   1304.4434
    187.5000,       5.0000,   2.00000,   1451.6571
    192.5000,       5.0000,   2.00000,   1713.2787
    197.5000,       5.0000,   2.00000,   1510.4758
    202.5000,       5.0000,   2.00000,   1669.5011
    207.5000,       5.0000,   2.00000,   1764.0272
    212.5000,       5.0000,   2.00000,   1551.9353
    217.5000,       5.0000,   2.00000,   1565.9912
    222.5000,       5.0000,   2.00000,   1367.5083
    227.5000,       5.0000,   2.00000,   1407.4193
    232.5000,       5.0000,   2.00000,   1278.1154
    237.5000,       5.0000,   2.00000,   1327.6788
    242.5000,       5.0000,   2.00000,   1090.5139
    247.5000,       5.0000,   2.00000,    747.2410
    252.5000,       5.0000,   2.00000,    902.4935
    257.5000,       5.0000,   2.00000,    835.5242
    262.5000,       5.0000,   2.00000,    700.4998
    267.5000,       5.0000,   2.00000,    592.7365
    272.5000,       5.0000,   2.00000,    621.5943
    277.5000,       5.0000,   2.00000,    616.7921
    282.5000,       5.0000,   2.00000,    649.9354
    287.5000,       5.0000,   2.00000,    746.7007
    292.5000,       5.0000,   2.00000,    821.3848
    297.5000,       5.0000,   2.00000,    814.6407
    302.5000,       5.0000,   2.00000,   1013.5597
     17.5000,       5.0000,   3.00000,   1029.6244
     22.5000,       5.0000,   3.00000,   1068.0525
     27.5000,       5.0000,   3.00000,   1088.7167
     32.5000,       5.0000,   3.00000,   1162.3892
     37.5000,       5.0000,   3.00000,   1473.0105
     42.5000,       5.0000,   3.00000,   1544.3705
     47.5000,       5.0000,   3.00000,   1492.3081
     52.5000,       5.0000,   3.00000,   1461.5370
     57.5000,       5.0000,   3.00000,   1567.7753
     62.5000,       5.0000,   3.00000,   1443.6460
     67.5000,       5.0000,   3.00000,   1442.1011
     72.5000,       5.0000,   3.00000,   1442.4514
     77.5000,       5.0000,   3.00000,   1461.4662
     82.5000,       5.0000,   3.00000,   1266.8483
     87.5000,       5.0000,   3.00000,   1195.8782
     92.5000,       5.0000,   3.00000,   1172.9766
     97.5000,       5.0000,   3.00000,   1110.6631
    102.5000,       5.0000,   3.00000,    952.6909
    107.5000,       5.0000,   3.00000,    961.7666
    112.5000,       5.0000,   3.00000,    895.0145
    117.5000,       5.0000,   3.00000,    840.1122
    122.5000,       5.0000,   3.00000,    775.6158
    127.5000,       5.0000,   3.00000,    707.5090
    132.5000,       5.0000,   3.00000,    681.5816
    137.5000,       5.0000,   3.00000,    857.9366
    142.5000,       5.0000,   3.00000,    717.2607
    147.5000,       5.0000,   3.00000,    757.9566
    152.5000,       5.0000,   3.00000,    593.5789
    157.5000,       5.0000,   3.00000,    707.0712
    162.5000,       5.0000,   3.00000,    801.6071
    167.5000,       5.0000,   3.00000,    870.8734
    172.5000,       5.0000,   3.00000,   1005.2991
    177.5000,       5.0000,   3.00000,   1119.0562
    182.5000,       5.0000,   3.00000,   1098.0630
    187.5000,       5.0000,   3.00000,   1143.1135
    192.5000,       5.0000,   3.00000,   1263.2399
    197.5000,       5.0000,   3.00000,   1188.0630
    202.5000,       5.0000,   3.00000,   1277.5967
    207.5000,       5.0000,   3.00000,   1400.6429
    212.5000,       5.0000,   3.00000,   1225.7949
    217.5000,       5.0000,   3.00000,   1173.6331
    222.5000,       5.0000,   3.00000,    954.6559
    227.5000,       5.0000,   3.00000,   1083.2155
    232.5000,       5.0000,   3.00000,   1097.2014
    237.5000,       5.0000,   3.00000,   1124.8170
    242.5000,       5.0000,   3.00000,    826.2035
    247.5000,       5.0000,   3.00000,    572.1658
    252.5000,       5.0000,   3.00000,    758.9574
    257.5000,       5.0000,   3.00000,    790.4181
    262.5000,       5.0000,   3.00000,    724.0292
    267.5000,       5.0000,   3.00000,    538.4174
    272.5000,       5.0000,   3.00000,    571.3712
    277.5000,       5.0000,   3.00000,    565.2554
    282.5000,       5.0000,   3.00000,    637.7545
    287.5000,       5.0000,   3.00000,    665.5726
    292.5000,       5.0000,   3.00000,    699.5126
    297.5000,       5.0000,   3.00000,    659.4266
     22.5000,      15.0000,   1.00000,    921.8867
     27.5000,      15.0000,   1.00000,    955.2883
     32.5000,      15.0000,   1.00000,   1095.0898
     37.5000,      15.0000,   1.00000,   1204.8707
     42.5000,      15.0000,   1.00000,   1298.5796
     47.5000,      15.0000,   1.00000,   1301.9425
     52.5000,      15.0000,   1.00000,   1274.1339
     57.5000,      15.0000,   1.00000,   1204.4918
     62.5000,      15.0000,   1.00000,   1254.3467
     67.5000,      15.0000,   1.00000,   1273.5197
     72.5000,      15.0000,   1.00000,   1292.6798
     77.5000,      15.0000,   1.00000,   1244.8385
     82.5000,      15.0000,   1.00000,   1214.1901
     87.5000,      15.0000,   1.00000,   1107.7147
     92.5000,      15.0000,   1.00000,   1046.4602
     97.5000,      15.0000,   1.00000,    994.5294
    102.5000,      15.0000,   1.00000,    958.3778
    107.5000,      15.0000,   1.00000,    895.2318
    112.5000,      15.0000,   1.00000,    877.0225
    117.5000,      15.0000,   1.00000,    798.7640
    122.5000,      15.0000,   1.00000,    741.3434
    127.5000,      15.0000,   1.00000,    685.7025
    132.5000,      15.0000,   1.00000,    744.6475
    137.5000,      15.0000,   1.00000,    761.7222
    142.5000,      15.0000,   1.00000,    794.0154
    147.5000,      15.0000,   1.00000,    696.4890
    152.5000,      15.0000,   1.00000,    679.0876
    157.5000,      15.0000,   1.00000,    663.4911
    162.5000,      15.0000,   1.00000,    764.8146
    167.5000,      15.0000,   1.00000,    874.4096
    172.5000,      15.0000,   1.00000,    962.3583
    177.5000,      15.0000,   1.00000,    989.7429
    182.5000,      15.0000,   1.00000,   1001.2455
    187.5000,      15.0000,   1.00000,    986.6897
    192.5000,      15.0000,   1.00000,    974.8481
    197.5000,      15.0000,   1.00000,   1028.5470
    202.5000,      15.0000,   1.00000,   1115.4816
    207.5000,      15.0000,   1.00000,   1097.2072
    212.5000,      15.0000,   1.00000,   1063.8790
    217.5000,      15.0000,   1.00000,    918.8231
    222.5000,      15.0000,   1.00000,    869.3911
    227.5000,      15.0000,   1.00000,    917.5089
    232.5000,      15.0000,   1.00000,   1005.6196
    237.5000,      15.0000,   1.00000,    892.3135
    242.5000,      15.0000,   1.00000,    742.5455
    247.5000,      15.0000,   1.00000,    629.1190
    252.5000,      15.0000,   1.00000,    610.2032
    257.5000,      15.0000,   1.00000,    696.5525
    262.5000,      15.0000,   1.00000,    684.8795
    267.5000,      15.0000,   1.00000,    617.6095
    272.5000,      15.0000,   1.00000,    524.3498
    277.5000,      15.0000,   1.00000,    571.5624
    282.5000,      15.0000,   1.00000,    599.6763
    287.5000,      15.0000,   1.00000,    629.4444
    292.5000,      15.0000,   1.00000,    612.2233
     22.5000,       5.0000,   4.00000,    832.2196
     27.5000,       5.0000,   4.00000,    853.2476
     32.5000,       5.0000,   4.00000,    917.3212
     37.5000,       5.0000,   4.00000,   1161.7841
     42.5000,       5.0000,   4.00000,   1259.2626
     47.5000,       5.0000,   4.00000,   1218.5345
     52.5000,       5.0000,   4.00000,   1180.2994
     57.5000,       5.0000,   4.00000,   1177.1459
     62.5000,       5.0000,   4.00000,   1123.2246
     67.5000,       5.0000,   4.00000,   1186.0426
     72.5000,       5.0000,   4.00000,   1208.2910
     77.5000,       5.0000,   4.00000,   1234.1213
     82.5000,       5.0000,   4.00000,   1132.8846
     87.5000,       5.0000,   4.00000,   1040.5234
     92.5000,       5.0000,   4.00000,   1022.1005
     97.5000,       5.0000,   4.00000,    971.8665
    102.5000,       5.0000,   4.00000,    857.1289
    107.5000,       5.0000,   4.00000,    892.2828
    112.5000,       5.0000,   4.00000,    834.6699
    117.5000,       5.0000,   4.00000,    745.1107
    122.5000,       5.0000,   4.00000,    733.5237
    127.5000,       5.0000,   4.00000,    642.6558
    132.5000,       5.0000,   4.00000,    683.7149
    137.5000,       5.0000,   4.00000,    875.7705
    142.5000,       5.0000,   4.00000,    708.4416
    147.5000,       5.0000,   4.00000,    750.8572
    152.5000,       5.0000,   4.00000,    557.1512
    157.5000,       5.0000,   4.00000,    614.7408
    162.5000,       5.0000,   4.00000,    752.6736
    167.5000,       5.0000,   4.00000,    806.3104
    172.5000,       5.0000,   4.00000,    919.7662
    177.5000,       5.0000,   4.00000,   1004.5239
    182.5000,       5.0000,   4.00000,    906.7607
    187.5000,       5.0000,   4.00000,    883.0952
    192.5000,       5.0000,   4.00000,    977.2534
    197.5000,       5.0000,   4.00000,    889.0821
    202.5000,       5.0000,   4.00000,   1049.6249
    207.5000,       5.0000,   4.00000,   1094.0122
    212.5000,       5.0000,   4.00000,    916.6536
    217.5000,       5.0000,   4.00000,    864.7570
    222.5000,       5.0000,   4.00000,    692.2404
    227.5000,       5.0000,   4.00000,    881.7668
    232.5000,       5.0000,   4.00000,    913.0952
    237.5000,       5.0000,   4.00000,    913.2939
    242.5000,       5.0000,   4.00000,    679.5186
    247.5000,       5.0000,   4.00000,    456.1701
    252.5000,       5.0000,   4.00000,    630.1093
    257.5000,       5.0000,   4.00000,    679.0797
    262.5000,       5.0000,   4.00000,    680.0294
    267.5000,       5.0000,   4.00000,    529.3922
    272.5000,       5.0000,   4.00000,    506.7023
    277.5000,       5.0000,   4.00000,    520.6483
    282.5000,       5.0000,   4.00000,    567.4843
    287.5000,       5.0000,   4.00000,    594.8244
    292.5000,       5.0000,   4.00000,    599.8009
     30.0000,      20.0000,   1.00000,    814.0992
     35.0000,      20.0000,   1.00000,    911.0864
     40.0000,      20.0000,   1.00000,    977.2582
     45.0000,      20.0000,   1.00000,   1026.2599
     50.0000,      20.0000,   1.00000,    998.7883
     55.0000,      20.0000,   1.00000,    937.0193
     60.0000,      20.0000,   1.00000,    910.6849
     65.0000,      20.0000,   1.00000,    904.7800
     70.0000,      20.0000,   1.00000,    941.5285
     75.0000,      20.0000,   1.00000,    994.4266
     80.0000,      20.0000,   1.00000,    998.8859
     85.0000,      20.0000,   1.00000,    990.5575
     90.0000,      20.0000,   1.00000,    952.8423
     95.0000,      20.0000,   1.00000,    889.4861
    100.0000,      20.0000,   1.00000,    876.5942
    105.0000,      20.0000,   1.00000,    849.5568
    110.0000,      20.0000,   1.00000,    782.5265
    115.0000,      20.0000,   1.00000,    759.5188
    120.0000,      20.0000,   1.00000,    696.8411
    125.0000,      20.0000,   1.00000,    696.1453
    130.0000,      20.0000,   1.00000,    751.7903
    135.0000,      20.0000,   1.00000,    734.2545
    140.0000,      20.0000,   1.00000,    761.7855
    145.0000,      20.0000,   1.00000,    722.6652
    150.0000,      20.0000,   1.00000,    638.7157
    155.0000,      20.0000,   1.00000,    647.6000
    160.0000,      20.0000,   1.00000,    648.8840
    165.0000,      20.0000,   1.00000,    721.9365
    170.0000,      20.0000,   1.00000,    844.4203
    175.0000,      20.0000,   1.00000,    853.2856
    180.0000,      20.0000,   1.00000,    835.9268
    185.0000,      20.0000,   1.00000,    808.5615
    190.0000,      20.0000,   1.00000,    739.6389
    195.0000,      20.0000,   1.00000,    778.9836
    200.0000,      20.0000,   1.00000,    805.8777
    205.0000,      20.0000,   1.00000,    776.3516
    210.0000,      20.0000,   1.00000,    762.4086
    215.0000,      20.0000,   1.00000,    699.4557
    220.0000,      20.0000,   1.00000,    701.1203
    225.0000,      20.0000,   1.00000,    725.4800
    230.0000,      20.0000,   1.00000,    709.0779
    235.0000,      20.0000,   1.00000,    702.8376
    240.0000,      20.0000,   1.00000,    652.0001
    245.0000,      20.0000,   1.00000,    612.9136
    250.0000,      20.0000,   1.00000,    553.4908
    255.0000,      20.0000,   1.00000,    512.9429
    260.0000,      20.0000,   1.00000,    547.1921
    265.0000,      20.0000,   1.00000,    550.0596
    270.0000,      20.0000,   1.00000,    550.2590
    275.0000,      20.0000,   1.00000,    508.4102
    280.0000,      20.0000,   1.00000,    489.4260
    285.0000,      20.0000,   1.00000,    508.5825
     27.5000,       5.0000,   5.00000,    701.3401
     32.5000,       5.0000,   5.00000,    744.2960
     37.5000,       5.0000,   5.00000,    972.2721
     42.5000,       5.0000,   5.00000,   1065.3441
     47.5000,       5.0000,   5.00000,   1023.3240
     52.5000,       5.0000,   5.00000,    964.3182
     57.5000,       5.0000,   5.00000,    963.0066
     62.5000,       5.0000,   5.00000,    877.2284
     67.5000,       5.0000,   5.00000,    932.9536
     72.5000,       5.0000,   5.00000,    991.1782
     77.5000,       5.0000,   5.00000,   1068.1799
     82.5000,       5.0000,   5.00000,    980.1276
     87.5000,       5.0000,   5.00000,    938.6234
     92.5000,       5.0000,   5.00000,    929.6118
     97.5000,       5.0000,   5.00000,    880.2759
    102.5000,       5.0000,   5.00000,    784.3272
    107.5000,       5.0000,   5.00000,    844.4440
    112.5000,       5.0000,   5.00000,    754.1264
    117.5000,       5.0000,   5.00000,    694.3859
    122.5000,       5.0000,   5.00000,    683.2380
    127.5000,       5.0000,   5.00000,    651.2689
    132.5000,       5.0000,   5.00000,    684.8757
    137.5000,       5.0000,   5.00000,    878.2065
    142.5000,       5.0000,   5.00000,    706.9781
    147.5000,       5.0000,   5.00000,    722.8525
    152.5000,       5.0000,   5.00000,    518.9565
    157.5000,       5.0000,   5.00000,    576.9114
    162.5000,       5.0000,   5.00000,    689.4821
    167.5000,       5.0000,   5.00000,    747.5774
    172.5000,       5.0000,   5.00000,    857.5617
    177.5000,       5.0000,   5.00000,    930.5724
    182.5000,       5.0000,   5.00000,    766.5274
    187.5000,       5.0000,   5.00000,    734.7264
    192.5000,       5.0000,   5.00000,    794.9050
    197.5000,       5.0000,   5.00000,    734.0309
    202.5000,       5.0000,   5.00000,    823.1528
    207.5000,       5.0000,   5.00000,    879.7452
    212.5000,       5.0000,   5.00000,    695.4286
    217.5000,       5.0000,   5.00000,    654.6215
    222.5000,       5.0000,   5.00000,    591.9530
    227.5000,       5.0000,   5.00000,    707.7460
    232.5000,       5.0000,   5.00000,    728.1760
    237.5000,       5.0000,   5.00000,    767.0376
    242.5000,       5.0000,   5.00000,    590.3582
    247.5000,       5.0000,   5.00000,    405.7810
    252.5000,       5.0000,   5.00000,    539.7341
    257.5000,       5.0000,   5.00000,    584.2995
    262.5000,       5.0000,   5.00000,    583.4531
    267.5000,       5.0000,   5.00000,    484.0258
    272.5000,       5.0000,   5.00000,    497.8394
    277.5000,       5.0000,   5.00000,    455.5262
    282.5000,       5.0000,   5.00000,    492.0067
    287.5000,       5.0000,   5.00000,    521.3885
     32.5000,       5.0000,   6.00000,    647.5765
     37.5000,       5.0000,   6.00000,    848.7367
     42.5000,       5.0000,   6.00000,    923.9011
     47.5000,       5.0000,   6.00000,    872.7904
     52.5000,       5.0000,   6.00000,    829.8071
     57.5000,       5.0000,   6.00000,    827.9756
     62.5000,       5.0000,   6.00000,    735.9043
     67.5000,       5.0000,   6.00000,    747.1396
     72.5000,       5.0000,   6.00000,    822.6814
     77.5000,       5.0000,   6.00000,    911.1545
     82.5000,       5.0000,   6.00000,    864.8237
     87.5000,       5.0000,   6.00000,    848.0246
     92.5000,       5.0000,   6.00000,    868.4229
     97.5000,       5.0000,   6.00000,    832.2469
    102.5000,       5.0000,   6.00000,    741.2808
    107.5000,       5.0000,   6.00000,    761.5494
    112.5000,       5.0000,   6.00000,    715.4564
    117.5000,       5.0000,   6.00000,    656.3747
    122.5000,       5.0000,   6.00000,    680.1707
    127.5000,       5.0000,   6.00000,    654.4783
    132.5000,       5.0000,   6.00000,    691.3906
    137.5000,       5.0000,   6.00000,    872.5092
    142.5000,       5.0000,   6.00000,    691.0255
    147.5000,       5.0000,   6.00000,    690.7617
    152.5000,       5.0000,   6.00000,    497.4570
    157.5000,       5.0000,   6.00000,    558.5454
    162.5000,       5.0000,   6.00000,    645.3510
    167.5000,       5.0000,   6.00000,    691.5406
    172.5000,       5.0000,   6.00000,    805.8978
    177.5000,       5.0000,   6.00000,    835.4074
    182.5000,       5.0000,   6.00000,    719.4699
    187.5000,       5.0000,   6.00000,    657.8340
    192.5000,       5.0000,   6.00000,    714.8701
    197.5000,       5.0000,   6.00000,    628.8613
    202.5000,       5.0000,   6.00000,    681.0908
    207.5000,       5.0000,   6.00000,    693.2722
    212.5000,       5.0000,   6.00000,    579.0615
    217.5000,       5.0000,   6.00000,    576.8911
    222.5000,       5.0000,   6.00000,    490.2383
    227.5000,       5.0000,   6.00000,    600.8577
    232.5000,       5.0000,   6.00000,    604.3411
    237.5000,       5.0000,   6.00000,    668.5643
    242.5000,       5.0000,   6.00000,    538.6145
    247.5000,       5.0000,   6.00000,    372.1736
    252.5000,       5.0000,   6.00000,    503.6761
    257.5000,       5.0000,   6.00000,    512.7134
    262.5000,       5.0000,   6.00000,    505.8466
    267.5000,       5.0000,   6.00000,    425.3368
    272.5000,       5.0000,   6.00000,    450.6949
    277.5000,       5.0000,   6.00000,    426.0782
    282.5000,       5.0000,   6.00000,    432.4029
     37.5000,      25.0000,   1.00000,    793.1782
     42.5000,      25.0000,   1.00000,    807.6294
     47.5000,      25.0000,   1.00000,    829.7572
     52.5000,      25.0000,   1.00000,    801.7605
     57.5000,      25.0000,   1.00000,    758.2155
     62.5000,      25.0000,   1.00000,    732.5446
     67.5000,      25.0000,   1.00000,    744.3674
     72.5000,      25.0000,   1.00000,    734.3245
     77.5000,      25.0000,   1.00000,    780.3755
     82.5000,      25.0000,   1.00000,    835.3526
     87.5000,      25.0000,   1.00000,    855.6819
     92.5000,      25.0000,   1.00000,    834.1599
     97.5000,      25.0000,   1.00000,    836.1653
    102.5000,      25.0000,   1.00000,    784.0623
    107.5000,      25.0000,   1.00000,    741.5035
    112.5000,      25.0000,   1.00000,    701.4194
    117.5000,      25.0000,   1.00000,    711.5464
    122.5000,      25.0000,   1.00000,    704.2260
    127.5000,      25.0000,   1.00000,    735.9885
    132.5000,      25.0000,   1.00000,    734.6457
    137.5000,      25.0000,   1.00000,    725.2360
    142.5000,      25.0000,   1.00000,    670.6751
    147.5000,      25.0000,   1.00000,    662.1301
    152.5000,      25.0000,   1.00000,    630.3159
    157.5000,      25.0000,   1.00000,    625.0516
    162.5000,      25.0000,   1.00000,    646.1612
    167.5000,      25.0000,   1.00000,    707.0376
    172.5000,      25.0000,   1.00000,    715.1729
    177.5000,      25.0000,   1.00000,    740.9236
    182.5000,      25.0000,   1.00000,    741.6785
    187.5000,      25.0000,   1.00000,    727.7609
    192.5000,      25.0000,   1.00000,    672.1299
    197.5000,      25.0000,   1.00000,    654.2354
    202.5000,      25.0000,   1.00000,    610.3252
    207.5000,      25.0000,   1.00000,    573.2183
    212.5000,      25.0000,   1.00000,    593.5982
    217.5000,      25.0000,   1.00000,    615.9354
    222.5000,      25.0000,   1.00000,    587.7817
    227.5000,      25.0000,   1.00000,    586.0421
    232.5000,      25.0000,   1.00000,    575.6976
    237.5000,      25.0000,   1.00000,    552.2689
    242.5000,      25.0000,   1.00000,    558.6954
    247.5000,      25.0000,   1.00000,    554.7448
    252.5000,      25.0000,   1.00000,    495.1338
    257.5000,      25.0000,   1.00000,    445.4760
    262.5000,      25.0000,   1.00000,    459.2010
    267.5000,      25.0000,   1.00000,    455.8235
    272.5000,      25.0000,   1.00000,    449.8602
    277.5000,      25.0000,   1.00000,    446.7674
     37.5000,       5.0000,   7.00000,    762.2969
     42.5000,       5.0000,   7.00000,    814.6629
     47.5000,       5.0000,   7.00000,    776.1811
     52.5000,       5.0000,   7.00000,    744.6677
     57.5000,       5.0000,   7.00000,    734.5613
     62.5000,       5.0000,   7.00000,    649.7463
     67.5000,       5.0000,   7.00000,    668.4760
     72.5000,       5.0000,   7.00000,    698.3559
     77.5000,       5.0000,   7.00000,    784.8022
     82.5000,       5.0000,   7.00000,    774.7372
     87.5000,       5.0000,   7.00000,    776.9437
     92.5000,       5.0000,   7.00000,    814.5646
     97.5000,       5.0000,   7.00000,    802.9653
    102.5000,       5.0000,   7.00000,    687.4633
    107.5000,       5.0000,   7.00000,    724.6588
    112.5000,       5.0000,   7.00000,    672.9251
    117.5000,       5.0000,   7.00000,    657.5795
    122.5000,       5.0000,   7.00000,    685.0170
    127.5000,       5.0000,   7.00000,    649.8284
    132.5000,       5.0000,   7.00000,    688.2492
    137.5000,       5.0000,   7.00000,    864.5259
    142.5000,       5.0000,   7.00000,    661.5488
    147.5000,       5.0000,   7.00000,    675.0094
    152.5000,       5.0000,   7.00000,    487.6392
    157.5000,       5.0000,   7.00000,    533.1055
    162.5000,       5.0000,   7.00000,    630.2554
    167.5000,       5.0000,   7.00000,    656.2441
    172.5000,       5.0000,   7.00000,    726.0475
    177.5000,       5.0000,   7.00000,    798.6353
    182.5000,       5.0000,   7.00000,    676.9286
    187.5000,       5.0000,   7.00000,    654.1681
    192.5000,       5.0000,   7.00000,    672.0178
    197.5000,       5.0000,   7.00000,    567.9009
    202.5000,       5.0000,   7.00000,    592.6186
    207.5000,       5.0000,   7.00000,    604.3848
    212.5000,       5.0000,   7.00000,    521.8546
    217.5000,       5.0000,   7.00000,    516.9183
    222.5000,       5.0000,   7.00000,    430.4178
    227.5000,       5.0000,   7.00000,    517.6973
    232.5000,       5.0000,   7.00000,    557.3244
    237.5000,       5.0000,   7.00000,    610.4457
    242.5000,       5.0000,   7.00000,    496.6634
    247.5000,       5.0000,   7.00000,    352.8040
    252.5000,       5.0000,   7.00000,    474.0608
    257.5000,       5.0000,   7.00000,    483.8041
    262.5000,       5.0000,   7.00000,    460.8922
    267.5000,       5.0000,   7.00000,    371.9924
    272.5000,       5.0000,   7.00000,    389.4503
    277.5000,       5.0000,   7.00000,    389.3146
     42.5000,       5.0000,   8.00000,    747.4695
     47.5000,       5.0000,   8.00000,    715.5970
     52.5000,       5.0000,   8.00000,    681.1282
     57.5000,       5.0000,   8.00000,    676.9828
     62.5000,       5.0000,   8.00000,    611.1510
     67.5000,       5.0000,   8.00000,    621.0649
     72.5000,       5.0000,   8.00000,    648.8299
     77.5000,       5.0000,   8.00000,    708.3596
     82.5000,       5.0000,   8.00000,    698.3820
     87.5000,       5.0000,   8.00000,    723.7955
     92.5000,       5.0000,   8.00000,    771.9140
     97.5000,       5.0000,   8.00000,    741.5347
    102.5000,       5.0000,   8.00000,    664.7299
    107.5000,       5.0000,   8.00000,    696.5812
    112.5000,       5.0000,   8.00000,    671.5565
    117.5000,       5.0000,   8.00000,    653.2471
    122.5000,       5.0000,   8.00000,    682.5135
    127.5000,       5.0000,   8.00000,    646.9704
    132.5000,       5.0000,   8.00000,    672.4296
    137.5000,       5.0000,   8.00000,    835.0802
    142.5000,       5.0000,   8.00000,    654.5792
    147.5000,       5.0000,   8.00000,    662.0637
    152.5000,       5.0000,   8.00000,    472.4667
    157.5000,       5.0000,   8.00000,    525.4202
    162.5000,       5.0000,   8.00000,    608.6081
    167.5000,       5.0000,   8.00000,    626.5205
    172.5000,       5.0000,   8.00000,    701.5729
    177.5000,       5.0000,   8.00000,    750.6310
    182.5000,       5.0000,   8.00000,    675.1926
    187.5000,       5.0000,   8.00000,    634.5889
    192.5000,       5.0000,   8.00000,    667.4218
    197.5000,       5.0000,   8.00000,    538.9951
    202.5000,       5.0000,   8.00000,    560.4500
    207.5000,       5.0000,   8.00000,    590.5173
    212.5000,       5.0000,   8.00000,    482.6287
    217.5000,       5.0000,   8.00000,    465.3960
    222.5000,       5.0000,   8.00000,    394.2282
    227.5000,       5.0000,   8.00000,    488.2075
    232.5000,       5.0000,   8.00000,    521.5518
    237.5000,       5.0000,   8.00000,    590.9213
    242.5000,       5.0000,   8.00000,    471.8094
    247.5000,       5.0000,   8.00000,    332.6303
    252.5000,       5.0000,   8.00000,    456.5926
    257.5000,       5.0000,   8.00000,    470.2302
    262.5000,       5.0000,   8.00000,    437.7964
    267.5000,       5.0000,   8.00000,    335.6626
    272.5000,       5.0000,   8.00000,    349.6638
     52.5000,      35.0000,   1.00000,    646.3811
     57.5000,      35.0000,   1.00000,    640.7817
     62.5000,      35.0000,   1.00000,    638.1253
     67.5000,      35.0000,   1.00000,    636.8267
     72.5000,      35.0000,   1.00000,    635.4781
     77.5000,      35.0000,   1.00000,    643.2271
     82.5000,      35.0000,   1.00000,    660.5355
     87.5000,      35.0000,   1.00000,    648.8508
     92.5000,      35.0000,   1.00000,    677.3893
     97.5000,      35.0000,   1.00000,    683.2043
    102.5000,      35.0000,   1.00000,    700.3629
    107.5000,      35.0000,   1.00000,    713.3179
    112.5000,      35.0000,   1.00000,    702.9948
    117.5000,      35.0000,   1.00000,    686.6893
    122.5000,      35.0000,   1.00000,    706.0532
    127.5000,      35.0000,   1.00000,    673.6783
    132.5000,      35.0000,   1.00000,    665.1448
    137.5000,      35.0000,   1.00000,    633.2808
    142.5000,      35.0000,   1.00000,    607.5084
    147.5000,      35.0000,   1.00000,    618.6046
    152.5000,      35.0000,   1.00000,    623.0467
    157.5000,      35.0000,   1.00000,    592.2571
    162.5000,      35.0000,   1.00000,    608.2208
    167.5000,      35.0000,   1.00000,    597.0826
    172.5000,      35.0000,   1.00000,    628.2299
    177.5000,      35.0000,   1.00000,    656.1312
    182.5000,      35.0000,   1.00000,    649.9291
    187.5000,      35.0000,   1.00000,    641.1998
    192.5000,      35.0000,   1.00000,    643.1508
    197.5000,      35.0000,   1.00000,    608.0216
    202.5000,      35.0000,   1.00000,    581.6848
    207.5000,      35.0000,   1.00000,    533.3688
    212.5000,      35.0000,   1.00000,    503.1967
    217.5000,      35.0000,   1.00000,    511.7550
    222.5000,      35.0000,   1.00000,    518.9368
    227.5000,      35.0000,   1.00000,    503.2307
    232.5000,      35.0000,   1.00000,    482.7265
    237.5000,      35.0000,   1.00000,    476.8261
    242.5000,      35.0000,   1.00000,    486.6919
    247.5000,      35.0000,   1.00000,    484.7855
    252.5000,      35.0000,   1.00000,    444.9685
    257.5000,      35.0000,   1.00000,    400.9171
    262.5000,      35.0000,   1.00000,    376.4631
     52.5000,       5.0000,  10.00000,    628.7418
     57.5000,       5.0000,  10.00000,    636.5212
     62.5000,       5.0000,  10.00000,    578.3056
     67.5000,       5.0000,  10.00000,    600.6205
     72.5000,       5.0000,  10.00000,    631.0563
     77.5000,       5.0000,  10.00000,    685.6351
     82.5000,       5.0000,  10.00000,    650.0797
     87.5000,       5.0000,  10.00000,    629.3192
     92.5000,       5.0000,  10.00000,    671.2522
     97.5000,       5.0000,  10.00000,    671.8752
    102.5000,       5.0000,  10.00000,    628.0850
    107.5000,       5.0000,  10.00000,    696.4795
    112.5000,       5.0000,  10.00000,    672.0283
    117.5000,       5.0000,  10.00000,    642.0052
    122.5000,       5.0000,  10.00000,    654.5742
    127.5000,       5.0000,  10.00000,    606.3757
    132.5000,       5.0000,  10.00000,    637.4783
    137.5000,       5.0000,  10.00000,    807.5350
    142.5000,       5.0000,  10.00000,    627.6819
    147.5000,       5.0000,  10.00000,    642.6310
    152.5000,       5.0000,  10.00000,    457.8680
    157.5000,       5.0000,  10.00000,    495.7499
    162.5000,       5.0000,  10.00000,    582.9561
    167.5000,       5.0000,  10.00000,    613.1760
    172.5000,       5.0000,  10.00000,    701.9135
    177.5000,       5.0000,  10.00000,    756.4489
    182.5000,       5.0000,  10.00000,    646.1429
    187.5000,       5.0000,  10.00000,    604.3494
    192.5000,       5.0000,  10.00000,    655.9961
    197.5000,       5.0000,  10.00000,    567.0518
    202.5000,       5.0000,  10.00000,    602.6129
    207.5000,       5.0000,  10.00000,    591.2912
    212.5000,       5.0000,  10.00000,    461.5291
    217.5000,       5.0000,  10.00000,    435.8928
    222.5000,       5.0000,  10.00000,    365.0689
    227.5000,       5.0000,  10.00000,    462.3380
    232.5000,       5.0000,  10.00000,    506.5165
    237.5000,       5.0000,  10.00000,    566.6086
    242.5000,       5.0000,  10.00000,    451.6841
    247.5000,       5.0000,  10.00000,    320.1312
    252.5000,       5.0000,  10.00000,    432.6006
    257.5000,       5.0000,  10.00000,    441.6217
    262.5000,       5.0000,  10.00000,    416.3136
     67.5000,      45.0000,   1.00000,    651.6669
     72.5000,      45.0000,   1.00000,    640.6157
     77.5000,      45.0000,   1.00000,    640.2012
     82.5000,      45.0000,   1.00000,    626.2325
     87.5000,      45.0000,   1.00000,    642.9131
     92.5000,      45.0000,   1.00000,    652.0278
     97.5000,      45.0000,   1.00000,    648.8785
    102.5000,      45.0000,   1.00000,    642.3839
    107.5000,      45.0000,   1.00000,    639.4750
    112.5000,      45.0000,   1.00000,    635.2190
    117.5000,      45.0000,   1.00000,    648.2941
    122.5000,      45.0000,   1.00000,    634.2181
    127.5000,      45.0000,   1.00000,    625.7035
    132.5000,      45.0000,   1.00000,    591.6374
    137.5000,      45.0000,   1.00000,    569.5786
    142.5000,      45.0000,   1.00000,    562.7478
    147.5000,      45.0000,   1.00000,    569.4438
    152.5000,      45.0000,   1.00000,    588.2919
    157.5000,      45.0000,   1.00000,    617.3438
    162.5000,      45.0000,   1.00000,    603.6646
    167.5000,      45.0000,   1.00000,    604.1581
    172.5000,      45.0000,   1.00000,    594.6802
    177.5000,      45.0000,   1.00000,    614.3502
    182.5000,      45.0000,   1.00000,    644.0355
    187.5000,      45.0000,   1.00000,    653.3747
    192.5000,      45.0000,   1.00000,    644.4960
    197.5000,      45.0000,   1.00000,    616.6857
    202.5000,      45.0000,   1.00000,    579.4583
    207.5000,      45.0000,   1.00000,    580.2416
    212.5000,      45.0000,   1.00000,    573.3278
    217.5000,      45.0000,   1.00000,    563.9901
    222.5000,      45.0000,   1.00000,    537.4630
    227.5000,      45.0000,   1.00000,    491.3427
    232.5000,      45.0000,   1.00000,    469.0527
    237.5000,      45.0000,   1.00000,    457.3240
    242.5000,      45.0000,   1.00000,    447.5763
    247.5000,      45.0000,   1.00000,    442.3962
     67.5000,      15.0000,   4.00000,    631.1283
     72.5000,      15.0000,   4.00000,    654.8895
     77.5000,      15.0000,   4.00000,    665.0485
     82.5000,      15.0000,   4.00000,    657.9108
     87.5000,      15.0000,   4.00000,    656.1808
     92.5000,      15.0000,   4.00000,    661.1010
     97.5000,      15.0000,   4.00000,    642.1803
    102.5000,      15.0000,   4.00000,    633.4859
    107.5000,      15.0000,   4.00000,    620.0934
    112.5000,      15.0000,   4.00000,    613.7690
    117.5000,      15.0000,   4.00000,    601.4418
    122.5000,      15.0000,   4.00000,    587.3938
    127.5000,      15.0000,   4.00000,    588.0987
    132.5000,      15.0000,   4.00000,    639.6243
    137.5000,      15.0000,   4.00000,    643.5018
    142.5000,      15.0000,   4.00000,    643.1551
    147.5000,      15.0000,   4.00000,    544.5493
    152.5000,      15.0000,   4.00000,    512.8123
    157.5000,      15.0000,   4.00000,    507.9734
    162.5000,      15.0000,   4.00000,    571.8839
    167.5000,      15.0000,   4.00000,    645.9827
    172.5000,      15.0000,   4.00000,    697.1713
    177.5000,      15.0000,   4.00000,    715.7164
    182.5000,      15.0000,   4.00000,    700.3926
    187.5000,      15.0000,   4.00000,    665.2814
    192.5000,      15.0000,   4.00000,    635.7037
    197.5000,      15.0000,   4.00000,    626.7877
    202.5000,      15.0000,   4.00000,    612.2375
    207.5000,      15.0000,   4.00000,    601.7162
    212.5000,      15.0000,   4.00000,    549.5302
    217.5000,      15.0000,   4.00000,    463.6371
    222.5000,      15.0000,   4.00000,    443.2254
    227.5000,      15.0000,   4.00000,    448.8062
    232.5000,      15.0000,   4.00000,    510.5015
    237.5000,      15.0000,   4.00000,    499.1607
    242.5000,      15.0000,   4.00000,    436.9819
    247.5000,      15.0000,   4.00000,    397.8233
     82.5000,      55.0000,   1.00000,    674.0186
     87.5000,      55.0000,   1.00000,    667.0345
     92.5000,      55.0000,   1.00000,    654.3091
     97.5000,      55.0000,   1.00000,    635.4070
    102.5000,      55.0000,   1.00000,    615.1027
    107.5000,      55.0000,   1.00000,    595.2703
    112.5000,      55.0000,   1.00000,    591.8931
    117.5000,      55.0000,   1.00000,    578.8578
    122.5000,      55.0000,   1.00000,    569.9697
    127.5000,      55.0000,   1.00000,    544.7252
    132.5000,      55.0000,   1.00000,    539.7878
    137.5000,      55.0000,   1.00000,    539.7098
    142.5000,      55.0000,   1.00000,    552.9195
    147.5000,      55.0000,   1.00000,    568.3373
    152.5000,      55.0000,   1.00000,    586.7279
    157.5000,      55.0000,   1.00000,    596.4846
    162.5000,      55.0000,   1.00000,    610.5809
    167.5000,      55.0000,   1.00000,    612.7598
    172.5000,      55.0000,   1.00000,    615.3320
    177.5000,      55.0000,   1.00000,    618.4517
    182.5000,      55.0000,   1.00000,    643.7809
    187.5000,      55.0000,   1.00000,    654.3399
    192.5000,      55.0000,   1.00000,    656.7115
    197.5000,      55.0000,   1.00000,    646.3725
    202.5000,      55.0000,   1.00000,    630.9330
    207.5000,      55.0000,   1.00000,    609.4279
    212.5000,      55.0000,   1.00000,    601.2896
    217.5000,      55.0000,   1.00000,    586.9495
    222.5000,      55.0000,   1.00000,    553.6944
    227.5000,      55.0000,   1.00000,    532.8878
    232.5000,      55.0000,   1.00000,    507.7101
     82.5000,      15.0000,   5.00000,    707.4600
     87.5000,      15.0000,   5.00000,    691.2091
     92.5000,      15.0000,   5.00000,    675.5628
     97.5000,      15.0000,   5.00000,    635.2630
    102.5000,      15.0000,   5.00000,    611.1022
    107.5000,      15.0000,   5.00000,    583.9816
    112.5000,      15.0000,   5.00000,    566.0771
    117.5000,      15.0000,   5.00000,    549.0067
    122.5000,      15.0000,   5.00000,    535.2756
    127.5000,      15.0000,   5.00000,    539.9889
    132.5000,      15.0000,   5.00000,    597.6164
    137.5000,      15.0000,   5.00000,    616.3249
    142.5000,      15.0000,   5.00000,    639.3206
    147.5000,      15.0000,   5.00000,    542.2592
    152.5000,      15.0000,   5.00000,    513.2443
    157.5000,      15.0000,   5.00000,    504.8566
    162.5000,      15.0000,   5.00000,    574.4385
    167.5000,      15.0000,   5.00000,    662.4392
    172.5000,      15.0000,   5.00000,    731.8870
    177.5000,      15.0000,   5.00000,    753.8685
    182.5000,      15.0000,   5.00000,    731.1577
    187.5000,      15.0000,   5.00000,    698.4283
    192.5000,      15.0000,   5.00000,    674.6164
    197.5000,      15.0000,   5.00000,    673.3308
    202.5000,      15.0000,   5.00000,    654.1819
    207.5000,      15.0000,   5.00000,    626.5117
    212.5000,      15.0000,   5.00000,    567.4779
    217.5000,      15.0000,   5.00000,    477.9681
    222.5000,      15.0000,   5.00000,    468.9360
    227.5000,      15.0000,   5.00000,    473.2820
    232.5000,      15.0000,   5.00000,    530.8269
     97.5000,      65.0000,   1.00000,    615.3710
    102.5000,      65.0000,   1.00000,    605.1429
    107.5000,      65.0000,   1.00000,    602.2723
    112.5000,      65.0000,   1.00000,    576.1633
    117.5000,      65.0000,   1.00000,    562.6446
    122.5000,      65.0000,   1.00000,    539.5460
    127.5000,      65.0000,   1.00000,    527.7908
    132.5000,      65.0000,   1.00000,    523.1652
    137.5000,      65.0000,   1.00000,    533.3156
    142.5000,      65.0000,   1.00000,    544.9832
    147.5000,      65.0000,   1.00000,    566.5785
    152.5000,      65.0000,   1.00000,    589.3495
    157.5000,      65.0000,   1.00000,    602.8338
    162.5000,      65.0000,   1.00000,    617.4639
    167.5000,      65.0000,   1.00000,    623.9786
    172.5000,      65.0000,   1.00000,    622.8445
    177.5000,      65.0000,   1.00000,    638.5755
    182.5000,      65.0000,   1.00000,    638.7536
    187.5000,      65.0000,   1.00000,    653.7761
    192.5000,      65.0000,   1.00000,    659.1127
    197.5000,      65.0000,   1.00000,    661.4362
    202.5000,      65.0000,   1.00000,    659.8517
    207.5000,      65.0000,   1.00000,    651.0896
    212.5000,      65.0000,   1.00000,    618.9926
    217.5000,      65.0000,   1.00000,    584.7139
     97.5000,      15.0000,   6.00000,    623.2025
    102.5000,      15.0000,   6.00000,    601.6788
    107.5000,      15.0000,   6.00000,    572.4548
    112.5000,      15.0000,   6.00000,    555.2325
    117.5000,      15.0000,   6.00000,    538.3983
    122.5000,      15.0000,   6.00000,    524.8677
    127.5000,      15.0000,   6.00000,    537.0055
    132.5000,      15.0000,   6.00000,    593.3907
    137.5000,      15.0000,   6.00000,    614.1966
    142.5000,      15.0000,   6.00000,    629.7354
    147.5000,      15.0000,   6.00000,    539.9278
    152.5000,      15.0000,   6.00000,    521.8273
    157.5000,      15.0000,   6.00000,    522.2312
    162.5000,      15.0000,   6.00000,    590.0272
    167.5000,      15.0000,   6.00000,    672.3349
    172.5000,      15.0000,   6.00000,    749.5084
    177.5000,      15.0000,   6.00000,    780.4841
    182.5000,      15.0000,   6.00000,    762.8044
    187.5000,      15.0000,   6.00000,    732.3854
    192.5000,      15.0000,   6.00000,    706.1858
    197.5000,      15.0000,   6.00000,    702.6086
    202.5000,      15.0000,   6.00000,    680.8142
    207.5000,      15.0000,   6.00000,    648.3389
    212.5000,      15.0000,   6.00000,    584.8525
    217.5000,      15.0000,   6.00000,    486.7951
    105.0000,      30.0000,   3.00000,    583.7135
    110.0000,      30.0000,   3.00000,    565.7955
    115.0000,      30.0000,   3.00000,    548.7115
    120.0000,      30.0000,   3.00000,    554.8458
    125.0000,      30.0000,   3.00000,    577.2587
    130.0000,      30.0000,   3.00000,    576.3698
    135.0000,      30.0000,   3.00000,    579.3044
    140.0000,      30.0000,   3.00000,    559.1121
    145.0000,      30.0000,   3.00000,    566.6876
    150.0000,      30.0000,   3.00000,    581.3079
    155.0000,      30.0000,   3.00000,    569.4528
    160.0000,      30.0000,   3.00000,    597.4213
    165.0000,      30.0000,   3.00000,    636.0245
    170.0000,      30.0000,   3.00000,    684.9125
    175.0000,      30.0000,   3.00000,    721.8120
    180.0000,      30.0000,   3.00000,    749.2549
    185.0000,      30.0000,   3.00000,    753.8394
    190.0000,      30.0000,   3.00000,    741.2643
    195.0000,      30.0000,   3.00000,    716.0529
    200.0000,      30.0000,   3.00000,    684.6773
    205.0000,      30.0000,   3.00000,    651.5671
    210.0000,      30.0000,   3.00000,    591.2032
    112.5000,      25.0000,   4.00000,    569.2302
    117.5000,      25.0000,   4.00000,    565.7199
    122.5000,      25.0000,   4.00000,    560.0429
    127.5000,      25.0000,   4.00000,    590.7528
    132.5000,      25.0000,   4.00000,    598.6862
    137.5000,      25.0000,   4.00000,    613.4938
    142.5000,      25.0000,   4.00000,    593.8340
    147.5000,      25.0000,   4.00000,    578.9598
    152.5000,      25.0000,   4.00000,    555.4717
    157.5000,      25.0000,   4.00000,    575.7986
    162.5000,      25.0000,   4.00000,    608.7385
    167.5000,      25.0000,   4.00000,    691.5961
    172.5000,      25.0000,   4.00000,    741.1019
    177.5000,      25.0000,   4.00000,    758.1608
    182.5000,      25.0000,   4.00000,    775.5298
    187.5000,      25.0000,   4.00000,    753.1370
    192.5000,      25.0000,   4.00000,    720.9305
    197.5000,      25.0000,   4.00000,    710.5741
    202.5000,      25.0000,   4.00000,    678.8077
   9.17
ITERATION 2
MODEL RESISTIVITY
LAYER 1
61,     2.5000
     10.0000,     1771.9
     15.0000,     1777.6
     20.0000,     1776.8
     25.0000,     1932.5
     30.0000,     2218.1
     35.0000,     2495.9
     40.0000,     3444.2
     45.0000,     3425.5
     50.0000,     2891.2
     55.0000,     2505.3
     60.0000,     2284.9
     65.0000,     1820.1
     70.0000,     1781.3
     75.0000,     1812.8
     80.0000,     2033.6
     85.0000,     1944.1
     90.0000,     1946.6
     95.0000,     2024.8
    100.0000,     1839.5
    105.0000,     1448.0
    110.0000,     1506.5
    115.0000,     1312.4
    120.0000,     1127.9
    125.0000,     1058.8
    130.0000,     927.46
    135.0000,     985.65
    140.0000,     1379.7
    145.0000,     847.73
    150.0000,     799.59
    155.0000,     545.06
    160.0000,     707.05
    165.0000,     1066.8
    170.0000,     1356.2
    175.0000,     1889.8
    180.0000,     2221.0
    185.0000,     1976.8
    190.0000,     2131.0
    195.0000,     2679.9
    200.0000,     2355.1
    205.0000,     2671.9
    210.0000,     2888.3
    215.0000,     2309.6
    220.0000,     2294.1
    225.0000,     1876.9
    230.0000,     2643.5
    235.0000,     2684.7
    240.0000,     2612.7
    245.0000,     1512.9
    250.0000,     721.67
    255.0000,     933.42
    260.0000,     888.70
    265.0000,     794.43
    270.0000,     528.36
    275.0000,     546.13
    280.0000,     558.74
    285.0000,     735.31
    290.0000,     950.89
    295.0000,     1064.4
    300.0000,     1041.3
    305.0000,     1862.1
             2607.0
LAYER 2
61,     5.2500
     10.0000,     1542.6
     15.0000,     1648.1
     20.0000,     1652.7
     25.0000,     1753.7
     30.0000,     1961.9
     35.0000,     2232.1
     40.0000,     3069.4
     45.0000,     3154.0
     50.0000,     2840.0
     55.0000,     2487.3
     60.0000,     2255.2
     65.0000,     1814.0
     70.0000,     1746.6
     75.0000,     1754.3
     80.0000,     1827.5
     85.0000,     1770.9
     90.0000,     1764.3
     95.0000,     1794.7
    100.0000,     1722.6
    105.0000,     1443.7
    110.0000,     1453.9
    115.0000,     1266.2
    120.0000,     1069.7
    125.0000,     1004.8
    130.0000,     894.75
    135.0000,     945.56
    140.0000,     1149.2
    145.0000,     846.27
    150.0000,     748.92
    155.0000,     546.22
    160.0000,     677.61
    165.0000,     998.77
    170.0000,     1272.6
    175.0000,     1694.1
    180.0000,     1991.5
    185.0000,     1931.2
    190.0000,     1991.6
    195.0000,     2127.7
    200.0000,     2073.3
    205.0000,     2356.8
    210.0000,     2520.1
    215.0000,     2058.5
    220.0000,     1991.2
    225.0000,     1878.0
    230.0000,     2410.5
    235.0000,     2539.0
    240.0000,     2547.0
    245.0000,     1524.6
    250.0000,     942.14
    255.0000,     936.96
    260.0000,     885.28
    265.0000,     742.50
    270.0000,     508.67
    275.0000,     513.61
    280.0000,     533.18
    285.0000,     675.23
    290.0000,     884.94
    295.0000,     1021.7
    300.0000,     1036.9
    305.0000,     1814.7
             2312.4
LAYER 3
59,     8.2750
     15.0000,     1019.2
     20.0000,     1014.6
     25.0000,     1029.6
     30.0000,     1077.3
     35.0000,     1192.7
     40.0000,     1668.8
     45.0000,     2029.1
     50.0000,     2080.3
     55.0000,     2059.0
     60.0000,     1959.4
     65.0000,     1671.5
     70.0000,     1524.3
     75.0000,     1482.8
     80.0000,     1460.5
     85.0000,     1292.1
     90.0000,     1181.9
     95.0000,     1158.5
    100.0000,     1136.0
    105.0000,     1063.2
    110.0000,     1003.8
    115.0000,     850.97
    120.0000,     763.32
    125.0000,     755.40
    130.0000,     739.72
    135.0000,     754.97
    140.0000,     793.62
    145.0000,     736.64
    150.0000,     645.60
    155.0000,     539.78
    160.0000,     588.92
    165.0000,     728.58
    170.0000,     832.21
    175.0000,     975.42
    180.0000,     1187.7
    185.0000,     1199.7
    190.0000,     1216.9
    195.0000,     1167.2
    200.0000,     1169.3
    205.0000,     1385.4
    210.0000,     1466.7
    215.0000,     1314.3
    220.0000,     1300.6
    225.0000,     1384.7
    230.0000,     1543.3
    235.0000,     1732.9
    240.0000,     1858.6
    245.0000,     1777.2
    250.0000,     949.99
    255.0000,     922.79
    260.0000,     839.47
    265.0000,     631.90
    270.0000,     476.52
    275.0000,     479.80
    280.0000,     488.62
    285.0000,     528.95
    290.0000,     586.65
    295.0000,     664.68
    300.0000,     804.86
             1333.3
LAYER 4
57,    11.6025
     20.0000,     520.75
     25.0000,     574.99
     30.0000,     598.03
     35.0000,     655.22
     40.0000,     909.10
     45.0000,     1338.1
     50.0000,     1528.8
     55.0000,     1542.1
     60.0000,     1606.6
     65.0000,     1507.5
     70.0000,     1375.9
     75.0000,     1309.1
     80.0000,     1245.0
     85.0000,     1025.9
     90.0000,     866.55
     95.0000,     803.36
    100.0000,     772.19
    105.0000,     731.93
    110.0000,     672.60
    115.0000,     586.14
    120.0000,     569.78
    125.0000,     582.13
    130.0000,     599.06
    135.0000,     614.10
    140.0000,     629.74
    145.0000,     626.86
    150.0000,     584.30
    155.0000,     533.41
    160.0000,     533.33
    165.0000,     550.40
    170.0000,     549.53
    175.0000,     579.87
    180.0000,     675.83
    185.0000,     697.23
    190.0000,     708.39
    195.0000,     687.20
    200.0000,     692.78
    205.0000,     816.00
    210.0000,     852.69
    215.0000,     805.41
    220.0000,     764.75
    225.0000,     766.03
    230.0000,     804.44
    235.0000,     961.47
    240.0000,     1250.3
    245.0000,     1665.9
    250.0000,     1057.2
    255.0000,     908.60
    260.0000,     801.86
    265.0000,     555.01
    270.0000,     455.26
    275.0000,     462.26
    280.0000,     462.08
    285.0000,     446.62
    290.0000,     430.68
    295.0000,     448.02
           568.0436
LAYER 5
53,    15.2628
     30.0000,     572.46
     35.0000,     586.44
     40.0000,     622.60
     45.0000,     747.97
     50.0000,     882.42
     55.0000,     1054.5
     60.0000,     1154.1
     65.0000,     1168.6
     70.0000,     1164.5
     75.0000,     1141.8
     80.0000,     1063.7
     85.0000,     908.84
     90.0000,     755.38
     95.0000,     654.67
    100.0000,     589.45
    105.0000,     539.85
    110.0000,     507.78
    115.0000,     498.66
    120.0000,     510.07
    125.0000,     520.26
    130.0000,     536.67
    135.0000,     564.24
    140.0000,     585.65
    145.0000,     586.40
    150.0000,     574.11
    155.0000,     544.24
    160.0000,     543.87
    165.0000,     546.32
    170.0000,     550.84
    175.0000,     565.66
    180.0000,     593.40
    185.0000,     598.15
    190.0000,     602.97
    195.0000,     607.53
    200.0000,     627.84
    205.0000,     634.45
    210.0000,     659.15
    215.0000,     556.33
    220.0000,     381.69
    225.0000,     270.05
    230.0000,     268.50
    235.0000,     252.32
    240.0000,     311.03
    245.0000,     389.48
    250.0000,     397.64
    255.0000,     428.03
    260.0000,     432.17
    265.0000,     432.20
    270.0000,     444.74
    275.0000,     449.73
    280.0000,     438.55
    285.0000,     433.81
           408.9497
LAYER 6
49,    19.2890
     40.0000,     698.50
     45.0000,     741.47
     50.0000,     808.83
     55.0000,     930.42
     60.0000,     1013.3
     65.0000,     1037.7
     70.0000,     1022.9
     75.0000,     1018.7
     80.0000,     973.72
     85.0000,     874.66
     90.0000,     761.86
     95.0000,     679.42
    100.0000,     626.43
    105.0000,     575.71
    110.0000,     538.22
    115.0000,     519.24
    120.0000,     517.16
    125.0000,     522.92
    130.0000,     545.28
    135.0000,     574.64
    140.0000,     599.68
    145.0000,     607.46
    150.0000,     610.68
    155.0000,     608.08
    160.0000,     600.82
    165.0000,     589.20
    170.0000,     576.42
    175.0000,     583.58
    180.0000,     610.67
    185.0000,     640.22
    190.0000,     669.62
    195.0000,     694.10
    200.0000,     707.72
    205.0000,     696.78
    210.0000,     639.86
    215.0000,     495.14
    220.0000,     337.08
    225.0000,     242.31
    230.0000,     221.87
    235.0000,     205.43
    240.0000,     209.05
    245.0000,     244.94
    250.0000,     290.50
    255.0000,     343.32
    260.0000,     389.65
    265.0000,     401.62
    270.0000,     420.85
    275.0000,     436.57
           454.1564
LAYER 7
45,    23.7179
     50.0000,     743.28
     55.0000,     845.08
     60.0000,     904.02
     65.0000,     913.40
     70.0000,     903.67
     75.0000,     884.02
     80.0000,     874.70
     85.0000,     819.73
     90.0000,     743.95
     95.0000,     681.14
    100.0000,     630.71
    105.0000,     594.72
    110.0000,     580.68
    115.0000,     575.54
    120.0000,     570.20
    125.0000,     577.06
    130.0000,     599.40
    135.0000,     632.18
    140.0000,     666.61
    145.0000,     691.17
    150.0000,     700.38
    155.0000,     703.53
    160.0000,     706.98
    165.0000,     704.97
    170.0000,     698.08
    175.0000,     694.47
    180.0000,     698.01
    185.0000,     705.39
    190.0000,     711.94
    195.0000,     713.94
    200.0000,     709.26
    205.0000,     686.84
    210.0000,     610.52
    215.0000,     475.12
    220.0000,     333.50
    225.0000,     245.50
    230.0000,     222.84
    235.0000,     215.85
    240.0000,     220.92
    245.0000,     249.27
    250.0000,     278.83
    255.0000,     314.78
    260.0000,     350.77
    265.0000,     362.80
           392.6298
LAYER 8
41,    28.5897
     60.0000,     817.05
     65.0000,     787.97
     70.0000,     802.86
     75.0000,     789.42
     80.0000,     759.93
     85.0000,     756.79
     90.0000,     721.04
     95.0000,     681.10
    100.0000,     653.27
    105.0000,     647.60
    110.0000,     635.29
    115.0000,     622.39
    120.0000,     617.15
    125.0000,     625.06
    130.0000,     647.55
    135.0000,     681.29
    140.0000,     718.95
    145.0000,     751.32
    150.0000,     771.15
    155.0000,     775.59
    160.0000,     780.99
    165.0000,     787.20
    170.0000,     788.42
    175.0000,     785.07
    180.0000,     777.50
    185.0000,     765.83
    190.0000,     748.99
    195.0000,     725.68
    200.0000,     693.57
    205.0000,     644.62
    210.0000,     561.52
    215.0000,     446.74
    220.0000,     337.36
    225.0000,     268.21
    230.0000,     242.37
    235.0000,     241.91
    240.0000,     241.16
    245.0000,     253.92
    250.0000,     278.40
    255.0000,     296.02
           312.4992
LAYER 9
35,    33.9487
     75.0000,     767.26
     80.0000,     709.60
     85.0000,     702.25
     90.0000,     695.00
     95.0000,     680.55
    100.0000,     667.05
    105.0000,     657.88
    110.0000,     648.44
    115.0000,     639.78
    120.0000,     638.14
    125.0000,     647.98
    130.0000,     670.08
    135.0000,     701.49
    140.0000,     737.27
    145.0000,     769.60
    150.0000,     791.83
    155.0000,     800.57
    160.0000,     803.13
    165.0000,     809.39
    170.0000,     812.43
    175.0000,     807.70
    180.0000,     793.31
    185.0000,     769.46
    190.0000,     736.81
    195.0000,     696.06
    200.0000,     646.91
    205.0000,     586.97
    210.0000,     511.64
    215.0000,     429.48
    220.0000,     354.91
    225.0000,     303.72
    230.0000,     281.74
    235.0000,     279.65
    240.0000,     279.99
           283.4601
LAYER 10
29,    39.8436
     90.0000,     697.16
     95.0000,     670.41
    100.0000,     666.76
    105.0000,     659.01
    110.0000,     651.87
    115.0000,     644.50
    120.0000,     644.24
    125.0000,     654.80
    130.0000,     675.25
    135.0000,     704.61
    140.0000,     737.28
    145.0000,     766.69
    150.0000,     787.49
    155.0000,     797.14
    160.0000,     797.65
    165.0000,     801.46
    170.0000,     802.42
    175.0000,     795.18
    180.0000,     776.64
    185.0000,     746.35
    190.0000,     706.15
    195.0000,     658.21
    200.0000,     604.53
    205.0000,     548.79
    210.0000,     487.08
    215.0000,     431.60
    220.0000,     378.01
    225.0000,     339.80
           296.9079
LAYER 11
25,    46.3279
    100.0000,     668.32
    105.0000,     658.78
    110.0000,     652.26
    115.0000,     644.91
    120.0000,     645.02
    125.0000,     655.47
    130.0000,     675.03
    135.0000,     703.15
    140.0000,     733.42
    145.0000,     760.10
    150.0000,     778.78
    155.0000,     787.76
    160.0000,     788.61
    165.0000,     790.29
    170.0000,     788.95
    175.0000,     779.49
    180.0000,     758.41
    185.0000,     724.71
    190.0000,     680.37
    195.0000,     632.11
    200.0000,     577.76
    205.0000,     530.89
    210.0000,     487.48
    215.0000,     449.32
           398.8831
LAYER 12
21, 
    110.0000,     657.11
    115.0000,     643.87
    120.0000,     645.04
    125.0000,     655.32
    130.0000,     673.84
    135.0000,     701.80
    140.0000,     730.93
    145.0000,     756.26
    150.0000,     773.92
    155.0000,     782.58
    160.0000,     783.92
    165.0000,     784.74
    170.0000,     782.42
    175.0000,     772.03
    180.0000,     749.97
    185.0000,     714.82
    190.0000,     666.88
    195.0000,     619.35
    200.0000,     568.77
    205.0000,     524.00
           490.7837
CALCULATED APPARENT RESISTIVITY
      7.5000,       5.0000,   1.00000,   1476.6426
     12.5000,       5.0000,   1.00000,   1491.1335
     17.5000,       5.0000,   1.00000,   1540.7261
     22.5000,       5.0000,   1.00000,   1678.7263
     27.5000,       5.0000,   1.00000,   1916.2268
     32.5000,       5.0000,   1.00000,   2047.3265
     37.5000,       5.0000,   1.00000,   2502.1624
     42.5000,       5.0000,   1.00000,   2525.7117
     47.5000,       5.0000,   1.00000,   2498.8921
     52.5000,       5.0000,   1.00000,   2279.1650
     57.5000,       5.0000,   1.00000,   2172.4375
     62.5000,       5.0000,   1.00000,   1843.1598
     67.5000,       5.0000,   1.00000,   1811.3610
     72.5000,       5.0000,   1.00000,   1708.4440
     77.5000,       5.0000,   1.00000,   1784.8743
     82.5000,       5.0000,   1.00000,   1695.8881
     87.5000,       5.0000,   1.00000,   1700.0986
     92.5000,       5.0000,   1.00000,   1630.5835
     97.5000,       5.0000,   1.00000,   1575.5605
    102.5000,       5.0000,   1.00000,   1348.6290
    107.5000,       5.0000,   1.00000,   1328.8257
    112.5000,       5.0000,   1.00000,   1157.6263
    117.5000,       5.0000,   1.00000,   1038.0364
    122.5000,       5.0000,   1.00000,   1010.4534
    127.5000,       5.0000,   1.00000,    950.3909
    132.5000,       5.0000,   1.00000,    870.7634
    137.5000,       5.0000,   1.00000,   1034.1276
    142.5000,       5.0000,   1.00000,    727.7072
    147.5000,       5.0000,   1.00000,    847.5369
    152.5000,       5.0000,   1.00000,    631.3130
    157.5000,       5.0000,   1.00000,    786.3419
    162.5000,       5.0000,   1.00000,    998.9893
    167.5000,       5.0000,   1.00000,   1188.4330
    172.5000,       5.0000,   1.00000,   1462.6803
    177.5000,       5.0000,   1.00000,   1738.2369
    182.5000,       5.0000,   1.00000,   1790.8164
    187.5000,       5.0000,   1.00000,   1877.7091
    192.5000,       5.0000,   1.00000,   2194.4116
    197.5000,       5.0000,   1.00000,   2027.9047
    202.5000,       5.0000,   1.00000,   2213.6406
    207.5000,       5.0000,   1.00000,   2262.8828
    212.5000,       5.0000,   1.00000,   1948.4022
    217.5000,       5.0000,   1.00000,   2153.8010
    222.5000,       5.0000,   1.00000,   1796.5734
    227.5000,       5.0000,   1.00000,   2209.8347
    232.5000,       5.0000,   1.00000,   1855.1195
    237.5000,       5.0000,   1.00000,   1842.7478
    242.5000,       5.0000,   1.00000,   1470.9670
    247.5000,       5.0000,   1.00000,    931.1381
    252.5000,       5.0000,   1.00000,   1003.0905
    257.5000,       5.0000,   1.00000,    761.4610
    262.5000,       5.0000,   1.00000,    732.9120
    267.5000,       5.0000,   1.00000,    563.1395
    272.5000,       5.0000,   1.00000,    592.2647
    277.5000,       5.0000,   1.00000,    575.6942
    282.5000,       5.0000,   1.00000,    685.4866
    287.5000,       5.0000,   1.00000,    780.0255
    292.5000,       5.0000,   1.00000,    989.0438
    297.5000,       5.0000,   1.00000,   1066.6254
    302.5000,       5.0000,   1.00000,   1505.8236
    307.5000,       5.0000,   1.00000,   1721.0135
     12.5000,       5.0000,   2.00000,   1186.6584
     17.5000,       5.0000,   2.00000,   1214.7173
     22.5000,       5.0000,   2.00000,   1374.3508
     27.5000,       5.0000,   2.00000,   1442.3169
     32.5000,       5.0000,   2.00000,   1473.3032
     37.5000,       5.0000,   2.00000,   1897.2557
     42.5000,       5.0000,   2.00000,   1994.7870
     47.5000,       5.0000,   2.00000,   1828.8280
     52.5000,       5.0000,   2.00000,   1878.0648
     57.5000,       5.0000,   2.00000,   1953.4847
     62.5000,       5.0000,   2.00000,   1706.0991
     67.5000,       5.0000,   2.00000,   1630.0515
     72.5000,       5.0000,   2.00000,   1604.4620
     77.5000,       5.0000,   2.00000,   1608.8914
     82.5000,       5.0000,   2.00000,   1437.3491
     87.5000,       5.0000,   2.00000,   1357.8357
     92.5000,       5.0000,   2.00000,   1394.8761
     97.5000,       5.0000,   2.00000,   1289.9847
    102.5000,       5.0000,   2.00000,   1090.0681
    107.5000,       5.0000,   2.00000,   1132.3657
    112.5000,       5.0000,   2.00000,   1022.0725
    117.5000,       5.0000,   2.00000,    916.3077
    122.5000,       5.0000,   2.00000,    951.9176
    127.5000,       5.0000,   2.00000,    784.7269
    132.5000,       5.0000,   2.00000,    773.4579
    137.5000,       5.0000,   2.00000,    927.4785
    142.5000,       5.0000,   2.00000,    719.7205
    147.5000,       5.0000,   2.00000,    799.6729
    152.5000,       5.0000,   2.00000,    637.2736
    157.5000,       5.0000,   2.00000,    753.5914
    162.5000,       5.0000,   2.00000,    951.0820
    167.5000,       5.0000,   2.00000,    953.8294
    172.5000,       5.0000,   2.00000,   1174.1381
    177.5000,       5.0000,   2.00000,   1438.7452
    182.5000,       5.0000,   2.00000,   1308.5249
    187.5000,       5.0000,   2.00000,   1457.9573
    192.5000,       5.0000,   2.00000,   1767.3872
    197.5000,       5.0000,   2.00000,   1487.1488
    202.5000,       5.0000,   2.00000,   1654.2473
    207.5000,       5.0000,   2.00000,   1783.9607
    212.5000,       5.0000,   2.00000,   1575.6876
    217.5000,       5.0000,   2.00000,   1636.4950
    222.5000,       5.0000,   2.00000,   1428.1317
    227.5000,       5.0000,   2.00000,   1557.8392
    232.5000,       5.0000,   2.00000,   1423.1820
    237.5000,       5.0000,   2.00000,   1513.3792
    242.5000,       5.0000,   2.00000,   1202.8394
    247.5000,       5.0000,   2.00000,    764.9647
    252.5000,       5.0000,   2.00000,    969.5665
    257.5000,       5.0000,   2.00000,    873.1547
    262.5000,       5.0000,   2.00000,    700.3895
    267.5000,       5.0000,   2.00000,    551.7147
    272.5000,       5.0000,   2.00000,    581.7635
    277.5000,       5.0000,   2.00000,    568.0273
    282.5000,       5.0000,   2.00000,    617.1021
    287.5000,       5.0000,   2.00000,    758.6393
    292.5000,       5.0000,   2.00000,    839.2415
    297.5000,       5.0000,   2.00000,    787.9369
    302.5000,       5.0000,   2.00000,   1102.4944
     17.5000,       5.0000,   3.00000,   1024.0021
     22.5000,       5.0000,   3.00000,   1065.4548
     27.5000,       5.0000,   3.00000,   1094.7686
     32.5000,       5.0000,   3.00000,   1148.1820
     37.5000,       5.0000,   3.00000,   1521.6841
     42.5000,       5.0000,   3.00000,   1577.6549
     47.5000,       5.0000,   3.00000,   1507.6133
     52.5000,       5.0000,   3.00000,   1460.2372
     57.5000,       5.0000,   3.00000,   1592.1835
     62.5000,       5.0000,   3.00000,   1436.8865
     67.5000,       5.0000,   3.00000,   1439.9537
     72.5000,       5.0000,   3.00000,   1424.2175
     77.5000,       5.0000,   3.00000,   1454.1367
     82.5000,       5.0000,   3.00000,   1243.0145
     87.5000,       5.0000,   3.00000,   1182.8572
     92.5000,       5.0000,   3.00000,   1150.7528
     97.5000,       5.0000,   3.00000,   1093.8318
    102.5000,       5.0000,   3.00000,    929.1645
    107.5000,       5.0000,   3.00000,    960.9460
    112.5000,       5.0000,   3.00000,    906.2908
    117.5000,       5.0000,   3.00000,    856.7334
    122.5000,       5.0000,   3.00000,    781.3845
    127.5000,       5.0000,   3.00000,    708.4128
    132.5000,       5.0000,   3.00000,    685.9223
    137.5000,       5.0000,   3.00000,    923.6360
    142.5000,       5.0000,   3.00000,    729.7830
    147.5000,       5.0000,   3.00000,    777.1086
    152.5000,       5.0000,   3.00000,    570.9575
    157.5000,       5.0000,   3.00000,    702.5453
    162.5000,       5.0000,   3.00000,    813.6592
    167.5000,       5.0000,   3.00000,    880.6274
    172.5000,       5.0000,   3.00000,   1025.5183
    177.5000,       5.0000,   3.00000,   1117.1006
    182.5000,       5.0000,   3.00000,   1061.7347
    187.5000,       5.0000,   3.00000,   1095.1879
    192.5000,       5.0000,   3.00000,   1244.1691
    197.5000,       5.0000,   3.00000,   1152.0414
    202.5000,       5.0000,   3.00000,   1251.8773
    207.5000,       5.0000,   3.00000,   1401.1407
    212.5000,       5.0000,   3.00000,   1206.2936
    217.5000,       5.0000,   3.00000,   1183.7153
    222.5000,       5.0000,   3.00000,    947.1830
    227.5000,       5.0000,   3.00000,   1160.1692
    232.5000,       5.0000,   3.00000,   1204.2261
    237.5000,       5.0000,   3.00000,   1259.8671
    242.5000,       5.0000,   3.00000,    869.8301
    247.5000,       5.0000,   3.00000,    565.0842
    252.5000,       5.0000,   3.00000,    805.4127
    257.5000,       5.0000,   3.00000,    855.7440
    262.5000,       5.0000,   3.00000,    768.8000
    267.5000,       5.0000,   3.00000,    517.2997
    272.5000,       5.0000,   3.00000,    542.2858
    277.5000,       5.0000,   3.00000,    524.6163
    282.5000,       5.0000,   3.00000,    627.4683
    287.5000,       5.0000,   3.00000,    678.8277
    292.5000,       5.0000,   3.00000,    676.8831
    297.5000,       5.0000,   3.00000,    590.0974
     22.5000,      15.0000,   1.00000,    953.5344
     27.5000,      15.0000,   1.00000,    995.0107
     32.5000,      15.0000,   1.00000,   1172.5867
     37.5000,      15.0000,   1.00000,   1288.4326
     42.5000,      15.0000,   1.00000,   1385.8821
     47.5000,      15.0000,   1.00000,   1364.8407
     52.5000,      15.0000,   1.00000,   1321.3163
     57.5000,      15.0000,   1.00000,   1227.2955
     62.5000,      15.0000,   1.00000,   1284.1226
     67.5000,      15.0000,   1.00000,   1293.0101
     72.5000,      15.0000,   1.00000,   1317.6965
     77.5000,      15.0000,   1.00000,   1266.5323
     82.5000,      15.0000,   1.00000,   1240.1785
     87.5000,      15.0000,   1.00000,   1119.2404
     92.5000,      15.0000,   1.00000,   1051.1034
     97.5000,      15.0000,   1.00000,    983.7266
    102.5000,      15.0000,   1.00000,    946.0948
    107.5000,      15.0000,   1.00000,    885.8533
    112.5000,      15.0000,   1.00000,    879.8306
    117.5000,      15.0000,   1.00000,    794.7993
    122.5000,      15.0000,   1.00000,    739.8661
    127.5000,      15.0000,   1.00000,    682.6760
    132.5000,      15.0000,   1.00000,    767.5107
    137.5000,      15.0000,   1.00000,    790.8081
    142.5000,      15.0000,   1.00000,    826.6865
    147.5000,      15.0000,   1.00000,    693.9053
    152.5000,      15.0000,   1.00000,    666.7827
    157.5000,      15.0000,   1.00000,    646.2106
    162.5000,      15.0000,   1.00000,    769.1748
    167.5000,      15.0000,   1.00000,    894.1098
    172.5000,      15.0000,   1.00000,    976.4036
    177.5000,      15.0000,   1.00000,    983.6318
    182.5000,      15.0000,   1.00000,    974.1106
    187.5000,      15.0000,   1.00000,    956.0897
    192.5000,      15.0000,   1.00000,    950.7062
    197.5000,      15.0000,   1.00000,   1023.7286
    202.5000,      15.0000,   1.00000,   1127.8657
    207.5000,      15.0000,   1.00000,   1098.1240
    212.5000,      15.0000,   1.00000,   1063.5214
    217.5000,      15.0000,   1.00000,    904.7712
    222.5000,      15.0000,   1.00000,    881.1249
    227.5000,      15.0000,   1.00000,    974.1074
    232.5000,      15.0000,   1.00000,   1103.8164
    237.5000,      15.0000,   1.00000,    954.7989
    242.5000,      15.0000,   1.00000,    769.7908
    247.5000,      15.0000,   1.00000,    628.4680
    252.5000,      15.0000,   1.00000,    617.3292
    257.5000,      15.0000,   1.00000,    742.7299
    262.5000,      15.0000,   1.00000,    735.7066
    267.5000,      15.0000,   1.00000,    636.6412
    272.5000,      15.0000,   1.00000,    505.9299
    277.5000,      15.0000,   1.00000,    562.6373
    282.5000,      15.0000,   1.00000,    605.6982
    287.5000,      15.0000,   1.00000,    625.9929
    292.5000,      15.0000,   1.00000,    581.8461
     22.5000,       5.0000,   4.00000,    880.6057
     27.5000,       5.0000,   4.00000,    909.4717
     32.5000,       5.0000,   4.00000,    968.3924
     37.5000,       5.0000,   4.00000,   1280.7059
     42.5000,       5.0000,   4.00000,   1376.2668
     47.5000,       5.0000,   4.00000,   1308.5156
     52.5000,       5.0000,   4.00000,   1248.0186
     57.5000,       5.0000,   4.00000,   1238.4260
     62.5000,       5.0000,   4.00000,   1159.2849
     67.5000,       5.0000,   4.00000,   1229.2479
     72.5000,       5.0000,   4.00000,   1244.4802
     77.5000,       5.0000,   4.00000,   1276.7585
     82.5000,       5.0000,   4.00000,   1156.0074
     87.5000,       5.0000,   4.00000,   1054.3837
     92.5000,       5.0000,   4.00000,   1019.4892
     97.5000,       5.0000,   4.00000,    968.4717
    102.5000,       5.0000,   4.00000,    839.3091
    107.5000,       5.0000,   4.00000,    887.1947
    112.5000,       5.0000,   4.00000,    833.2465
    117.5000,       5.0000,   4.00000,    731.8642
    122.5000,       5.0000,   4.00000,    732.9965
    127.5000,       5.0000,   4.00000,    634.1492
    132.5000,       5.0000,   4.00000,    686.4767
    137.5000,       5.0000,   4.00000,    938.8824
    142.5000,       5.0000,   4.00000,    713.0609
    147.5000,       5.0000,   4.00000,    766.5182
    152.5000,       5.0000,   4.00000,    529.2959
    157.5000,       5.0000,   4.00000,    594.4415
    162.5000,       5.0000,   4.00000,    764.6004
    167.5000,       5.0000,   4.00000,    810.8950
    172.5000,       5.0000,   4.00000,    934.6857
    177.5000,       5.0000,   4.00000,   1009.3981
    182.5000,       5.0000,   4.00000,    878.0754
    187.5000,       5.0000,   4.00000,    845.6279
    192.5000,       5.0000,   4.00000,    960.0895
    197.5000,       5.0000,   4.00000,    861.7021
    202.5000,       5.0000,   4.00000,   1052.1075
    207.5000,       5.0000,   4.00000,   1099.8448
    212.5000,       5.0000,   4.00000,    895.6172
    217.5000,       5.0000,   4.00000,    859.8325
    222.5000,       5.0000,   4.00000,    680.4139
    227.5000,       5.0000,   4.00000,    949.2810
    232.5000,       5.0000,   4.00000,    990.5353
    237.5000,       5.0000,   4.00000,   1000.7820
    242.5000,       5.0000,   4.00000,    703.8666
    247.5000,       5.0000,   4.00000,    437.5172
    252.5000,       5.0000,   4.00000,    651.5040
    257.5000,       5.0000,   4.00000,    721.4261
    262.5000,       5.0000,   4.00000,    734.8719
    267.5000,       5.0000,   4.00000,    526.3178
    272.5000,       5.0000,   4.00000,    497.6529
    277.5000,       5.0000,   4.00000,    507.4952
    282.5000,       5.0000,   4.00000,    573.4868
    287.5000,       5.0000,   4.00000,    600.9510
    292.5000,       5.0000,   4.00000,    573.1356
     30.0000,      20.0000,   1.00000,    948.1942
     35.0000,      20.0000,   1.00000,   1070.0533
     40.0000,      20.0000,   1.00000,   1143.5067
     45.0000,      20.0000,   1.00000,   1185.4438
     50.0000,      20.0000,   1.00000,   1128.1184
     55.0000,      20.0000,   1.00000,   1033.3572
     60.0000,      20.0000,   1.00000,    983.9369
     65.0000,      20.0000,   1.00000,    963.3222
     70.0000,      20.0000,   1.00000,   1004.0604
     75.0000,      20.0000,   1.00000,   1067.2705
     80.0000,      20.0000,   1.00000,   1071.3187
     85.0000,      20.0000,   1.00000,   1055.7321
     90.0000,      20.0000,   1.00000,   1006.1756
     95.0000,      20.0000,   1.00000,    924.6085
    100.0000,      20.0000,   1.00000,    899.5591
    105.0000,      20.0000,   1.00000,    863.6763
    110.0000,      20.0000,   1.00000,    779.7587
    115.0000,      20.0000,   1.00000,    757.3381
    120.0000,      20.0000,   1.00000,    689.7639
    125.0000,      20.0000,   1.00000,    692.8775
    130.0000,      20.0000,   1.00000,    771.2749
    135.0000,      20.0000,   1.00000,    749.3481
    140.0000,      20.0000,   1.00000,    779.6160
    145.0000,      20.0000,   1.00000,    729.1955
    150.0000,      20.0000,   1.00000,    624.1184
    155.0000,      20.0000,   1.00000,    638.3897
    160.0000,      20.0000,   1.00000,    637.0523
    165.0000,      20.0000,   1.00000,    721.2322
    170.0000,      20.0000,   1.00000,    867.5028
    175.0000,      20.0000,   1.00000,    870.3300
    180.0000,      20.0000,   1.00000,    845.5833
    185.0000,      20.0000,   1.00000,    812.1313
    190.0000,      20.0000,   1.00000,    736.0908
    195.0000,      20.0000,   1.00000,    786.6603
    200.0000,      20.0000,   1.00000,    814.3794
    205.0000,      20.0000,   1.00000,    781.7773
    210.0000,      20.0000,   1.00000,    774.5581
    215.0000,      20.0000,   1.00000,    707.6785
    220.0000,      20.0000,   1.00000,    723.7136
    225.0000,      20.0000,   1.00000,    767.9267
    230.0000,      20.0000,   1.00000,    763.6182
    235.0000,      20.0000,   1.00000,    751.7321
    240.0000,      20.0000,   1.00000,    682.4144
    245.0000,      20.0000,   1.00000,    629.8117
    250.0000,      20.0000,   1.00000,    558.5848
    255.0000,      20.0000,   1.00000,    512.2328
    260.0000,      20.0000,   1.00000,    559.0137
    265.0000,      20.0000,   1.00000,    571.2708
    270.0000,      20.0000,   1.00000,    580.6798
    275.0000,      20.0000,   1.00000,    527.4356
    280.0000,      20.0000,   1.00000,    499.4157
    285.0000,      20.0000,   1.00000,    508.5370
     27.5000,       5.0000,   5.00000,    815.4388
     32.5000,       5.0000,   5.00000,    847.6028
     37.5000,       5.0000,   5.00000,   1164.5529
     42.5000,       5.0000,   5.00000,   1257.6294
     47.5000,       5.0000,   5.00000,   1181.2368
     52.5000,       5.0000,   5.00000,   1086.5200
     57.5000,       5.0000,   5.00000,   1075.4006
     62.5000,       5.0000,   5.00000,    940.4438
     67.5000,       5.0000,   5.00000,   1007.3886
     72.5000,       5.0000,   5.00000,   1067.2435
     77.5000,       5.0000,   5.00000,   1155.4291
     82.5000,       5.0000,   5.00000,   1038.6787
     87.5000,       5.0000,   5.00000,    986.8840
     92.5000,       5.0000,   5.00000,    957.8370
     97.5000,       5.0000,   5.00000,    905.2197
    102.5000,       5.0000,   5.00000,    789.0665
    107.5000,       5.0000,   5.00000,    855.4227
    112.5000,       5.0000,   5.00000,    748.2807
    117.5000,       5.0000,   5.00000,    684.4100
    122.5000,       5.0000,   5.00000,    679.4040
    127.5000,       5.0000,   5.00000,    647.8654
    132.5000,       5.0000,   5.00000,    687.7916
    137.5000,       5.0000,   5.00000,    934.1713
    142.5000,       5.0000,   5.00000,    707.3004
    147.5000,       5.0000,   5.00000,    732.5090
    152.5000,       5.0000,   5.00000,    492.6714
    157.5000,       5.0000,   5.00000,    561.4359
    162.5000,       5.0000,   5.00000,    694.2007
    167.5000,       5.0000,   5.00000,    754.9816
    172.5000,       5.0000,   5.00000,    882.7842
    177.5000,       5.0000,   5.00000,    959.5740
    182.5000,       5.0000,   5.00000,    761.6600
    187.5000,       5.0000,   5.00000,    724.3525
    192.5000,       5.0000,   5.00000,    799.9742
    197.5000,       5.0000,   5.00000,    726.0307
    202.5000,       5.0000,   5.00000,    831.1985
    207.5000,       5.0000,   5.00000,    903.7617
    212.5000,       5.0000,   5.00000,    694.0364
    217.5000,       5.0000,   5.00000,    664.2305
    222.5000,       5.0000,   5.00000,    598.8498
    227.5000,       5.0000,   5.00000,    765.2402
    232.5000,       5.0000,   5.00000,    785.4285
    237.5000,       5.0000,   5.00000,    836.7192
    242.5000,       5.0000,   5.00000,    617.9736
    247.5000,       5.0000,   5.00000,    393.3214
    252.5000,       5.0000,   5.00000,    547.5834
    257.5000,       5.0000,   5.00000,    604.4333
    262.5000,       5.0000,   5.00000,    612.7739
    267.5000,       5.0000,   5.00000,    488.7586
    272.5000,       5.0000,   5.00000,    516.2134
    277.5000,       5.0000,   5.00000,    462.3566
    282.5000,       5.0000,   5.00000,    502.8340
    287.5000,       5.0000,   5.00000,    533.5574
     32.5000,       5.0000,   6.00000,    793.6201
     37.5000,       5.0000,   6.00000,   1085.3096
     42.5000,       5.0000,   6.00000,   1169.0958
     47.5000,       5.0000,   6.00000,   1074.7336
     52.5000,       5.0000,   6.00000,    994.2155
     57.5000,       5.0000,   6.00000,    978.4164
     62.5000,       5.0000,   6.00000,    835.4464
     67.5000,       5.0000,   6.00000,    839.1232
     72.5000,       5.0000,   6.00000,    918.2723
     77.5000,       5.0000,   6.00000,   1021.8785
     82.5000,       5.0000,   6.00000,    949.6248
     87.5000,       5.0000,   6.00000,    921.0780
     92.5000,       5.0000,   6.00000,    925.6684
     97.5000,       5.0000,   6.00000,    883.6927
    102.5000,       5.0000,   6.00000,    768.8746
    107.5000,       5.0000,   6.00000,    784.2798
    112.5000,       5.0000,   6.00000,    726.3156
    117.5000,       5.0000,   6.00000,    654.7098
    122.5000,       5.0000,   6.00000,    686.4656
    127.5000,       5.0000,   6.00000,    654.5102
    132.5000,       5.0000,   6.00000,    693.4681
    137.5000,       5.0000,   6.00000,    924.8765
    142.5000,       5.0000,   6.00000,    688.0472
    147.5000,       5.0000,   6.00000,    699.4457
    152.5000,       5.0000,   6.00000,    474.8049
    157.5000,       5.0000,   6.00000,    548.7452
    162.5000,       5.0000,   6.00000,    654.4786
    167.5000,       5.0000,   6.00000,    698.9166
    172.5000,       5.0000,   6.00000,    841.3372
    177.5000,       5.0000,   6.00000,    872.8935
    182.5000,       5.0000,   6.00000,    737.0834
    187.5000,       5.0000,   6.00000,    667.5811
    192.5000,       5.0000,   6.00000,    738.1153
    197.5000,       5.0000,   6.00000,    630.1930
    202.5000,       5.0000,   6.00000,    697.9747
    207.5000,       5.0000,   6.00000,    724.8227
    212.5000,       5.0000,   6.00000,    597.6454
    217.5000,       5.0000,   6.00000,    609.9677
    222.5000,       5.0000,   6.00000,    506.5943
    227.5000,       5.0000,   6.00000,    656.9861
    232.5000,       5.0000,   6.00000,    652.4720
    237.5000,       5.0000,   6.00000,    744.4625
    242.5000,       5.0000,   6.00000,    577.2532
    247.5000,       5.0000,   6.00000,    366.3278
    252.5000,       5.0000,   6.00000,    513.8253
    257.5000,       5.0000,   6.00000,    518.8674
    262.5000,       5.0000,   6.00000,    521.2837
    267.5000,       5.0000,   6.00000,    428.4698
    272.5000,       5.0000,   6.00000,    475.8542
    277.5000,       5.0000,   6.00000,    440.6261
    282.5000,       5.0000,   6.00000,    452.4339
     37.5000,      25.0000,   1.00000,    997.8359
     42.5000,      25.0000,   1.00000,   1003.2397
     47.5000,      25.0000,   1.00000,   1022.8443
     52.5000,      25.0000,   1.00000,    961.7623
     57.5000,      25.0000,   1.00000,    889.6250
     62.5000,      25.0000,   1.00000,    842.0168
     67.5000,      25.0000,   1.00000,    841.0880
     72.5000,      25.0000,   1.00000,    813.8175
     77.5000,      25.0000,   1.00000,    867.9519
     82.5000,      25.0000,   1.00000,    928.7745
     87.5000,      25.0000,   1.00000,    947.9901
     92.5000,      25.0000,   1.00000,    910.1662
     97.5000,      25.0000,   1.00000,    901.6401
    102.5000,      25.0000,   1.00000,    826.3353
    107.5000,      25.0000,   1.00000,    772.3770
    112.5000,      25.0000,   1.00000,    720.3201
    117.5000,      25.0000,   1.00000,    726.3127
    122.5000,      25.0000,   1.00000,    712.6368
    127.5000,      25.0000,   1.00000,    752.2310
    132.5000,      25.0000,   1.00000,    747.5887
    137.5000,      25.0000,   1.00000,    736.8480
    142.5000,      25.0000,   1.00000,    673.3558
    147.5000,      25.0000,   1.00000,    663.6976
    152.5000,      25.0000,   1.00000,    623.5938
    157.5000,      25.0000,   1.00000,    620.0892
    162.5000,      25.0000,   1.00000,    648.7805
    167.5000,      25.0000,   1.00000,    723.0345
    172.5000,      25.0000,   1.00000,    732.2451
    177.5000,      25.0000,   1.00000,    764.6793
    182.5000,      25.0000,   1.00000,    766.3751
    187.5000,      25.0000,   1.00000,    751.2120
    192.5000,      25.0000,   1.00000,    685.0149
    197.5000,      25.0000,   1.00000,    667.1641
    202.5000,      25.0000,   1.00000,    620.4302
    207.5000,      25.0000,   1.00000,    584.6804
    212.5000,      25.0000,   1.00000,    617.1616
    217.5000,      25.0000,   1.00000,    655.1731
    222.5000,      25.0000,   1.00000,    629.5952
    227.5000,      25.0000,   1.00000,    634.2009
    232.5000,      25.0000,   1.00000,    626.1728
    237.5000,      25.0000,   1.00000,    595.6194
    242.5000,      25.0000,   1.00000,    591.7565
    247.5000,      25.0000,   1.00000,    577.6481
    252.5000,      25.0000,   1.00000,    500.6895
    257.5000,      25.0000,   1.00000,    443.0810
    262.5000,      25.0000,   1.00000,    466.3351
    267.5000,      25.0000,   1.00000,    469.1712
    272.5000,      25.0000,   1.00000,    463.6039
    277.5000,      25.0000,   1.00000,    463.3719
     37.5000,       5.0000,   7.00000,   1026.0111
     42.5000,       5.0000,   7.00000,   1080.6555
     47.5000,       5.0000,   7.00000,   1006.8051
     52.5000,       5.0000,   7.00000,    937.2110
     57.5000,       5.0000,   7.00000,    913.6998
     62.5000,       5.0000,   7.00000,    774.2525
     67.5000,       5.0000,   7.00000,    784.3483
     72.5000,       5.0000,   7.00000,    799.3069
     77.5000,       5.0000,   7.00000,    900.2632
     82.5000,       5.0000,   7.00000,    871.9763
     87.5000,       5.0000,   7.00000,    865.4079
     92.5000,       5.0000,   7.00000,    888.7547
     97.5000,       5.0000,   7.00000,    875.7172
    102.5000,       5.0000,   7.00000,    727.2389
    107.5000,       5.0000,   7.00000,    766.6329
    112.5000,       5.0000,   7.00000,    697.3541
    117.5000,       5.0000,   7.00000,    670.9785
    122.5000,       5.0000,   7.00000,    701.7925
    127.5000,       5.0000,   7.00000,    653.4828
    132.5000,       5.0000,   7.00000,    690.4681
    137.5000,       5.0000,   7.00000,    915.4681
    142.5000,       5.0000,   7.00000,    658.2813
    147.5000,       5.0000,   7.00000,    687.0674
    152.5000,       5.0000,   7.00000,    468.3959
    157.5000,       5.0000,   7.00000,    526.0385
    162.5000,       5.0000,   7.00000,    646.8685
    167.5000,       5.0000,   7.00000,    668.5699
    172.5000,       5.0000,   7.00000,    752.6141
    177.5000,       5.0000,   7.00000,    841.3955
    182.5000,       5.0000,   7.00000,    698.5683
    187.5000,       5.0000,   7.00000,    676.6929
    192.5000,       5.0000,   7.00000,    699.4406
    197.5000,       5.0000,   7.00000,    575.4432
    202.5000,       5.0000,   7.00000,    616.7456
    207.5000,       5.0000,   7.00000,    643.6745
    212.5000,       5.0000,   7.00000,    549.8203
    217.5000,       5.0000,   7.00000,    559.5537
    222.5000,       5.0000,   7.00000,    454.5407
    227.5000,       5.0000,   7.00000,    570.2525
    232.5000,       5.0000,   7.00000,    612.2869
    237.5000,       5.0000,   7.00000,    691.7789
    242.5000,       5.0000,   7.00000,    543.5425
    247.5000,       5.0000,   7.00000,    352.0691
    252.5000,       5.0000,   7.00000,    484.3101
    257.5000,       5.0000,   7.00000,    493.0863
    262.5000,       5.0000,   7.00000,    476.5915
    267.5000,       5.0000,   7.00000,    371.3573
    272.5000,       5.0000,   7.00000,    400.5511
    277.5000,       5.0000,   7.00000,    404.1709
     42.5000,       5.0000,   8.00000,   1025.4628
     47.5000,       5.0000,   8.00000,    957.6341
     52.5000,       5.0000,   8.00000,    891.0758
     57.5000,       5.0000,   8.00000,    874.1104
     62.5000,       5.0000,   8.00000,    752.5887
     67.5000,       5.0000,   8.00000,    750.1830
     72.5000,       5.0000,   8.00000,    762.6363
     77.5000,       5.0000,   8.00000,    821.0604
     82.5000,       5.0000,   8.00000,    792.9830
     87.5000,       5.0000,   8.00000,    815.8141
     92.5000,       5.0000,   8.00000,    854.9755
     97.5000,       5.0000,   8.00000,    819.1763
    102.5000,       5.0000,   8.00000,    719.0856
    107.5000,       5.0000,   8.00000,    750.5204
    112.5000,       5.0000,   8.00000,    710.2350
    117.5000,       5.0000,   8.00000,    677.6983
    122.5000,       5.0000,   8.00000,    707.3713
    127.5000,       5.0000,   8.00000,    656.3303
    132.5000,       5.0000,   8.00000,    677.4783
    137.5000,       5.0000,   8.00000,    884.9976
    142.5000,       5.0000,   8.00000,    654.8674
    147.5000,       5.0000,   8.00000,    677.1467
    152.5000,       5.0000,   8.00000,    455.2696
    157.5000,       5.0000,   8.00000,    522.3493
    162.5000,       5.0000,   8.00000,    625.7429
    167.5000,       5.0000,   8.00000,    636.5006
    172.5000,       5.0000,   8.00000,    725.8558
    177.5000,       5.0000,   8.00000,    779.9132
    182.5000,       5.0000,   8.00000,    697.3477
    187.5000,       5.0000,   8.00000,    652.2587
    192.5000,       5.0000,   8.00000,    698.0705
    197.5000,       5.0000,   8.00000,    548.9333
    202.5000,       5.0000,   8.00000,    589.9193
    207.5000,       5.0000,   8.00000,    639.9844
    212.5000,       5.0000,   8.00000,    513.3223
    217.5000,       5.0000,   8.00000,    506.9224
    222.5000,       5.0000,   8.00000,    420.3941
    227.5000,       5.0000,   8.00000,    544.7712
    232.5000,       5.0000,   8.00000,    576.6824
    237.5000,       5.0000,   8.00000,    677.3145
    242.5000,       5.0000,   8.00000,    520.3880
    247.5000,       5.0000,   8.00000,    332.9208
    252.5000,       5.0000,   8.00000,    470.5565
    257.5000,       5.0000,   8.00000,    487.5614
    262.5000,       5.0000,   8.00000,    454.6982
    267.5000,       5.0000,   8.00000,    327.7135
    272.5000,       5.0000,   8.00000,    353.7502
     52.5000,      35.0000,   1.00000,    842.5943
     57.5000,      35.0000,   1.00000,    817.2012
     62.5000,      35.0000,   1.00000,    795.0767
     67.5000,      35.0000,   1.00000,    773.2767
     72.5000,      35.0000,   1.00000,    753.6937
     77.5000,      35.0000,   1.00000,    743.9735
     82.5000,      35.0000,   1.00000,    753.9639
     87.5000,      35.0000,   1.00000,    728.9550
     92.5000,      35.0000,   1.00000,    761.8199
     97.5000,      35.0000,   1.00000,    763.5831
    102.5000,      35.0000,   1.00000,    776.1856
    107.5000,      35.0000,   1.00000,    781.6450
    112.5000,      35.0000,   1.00000,    760.8956
    117.5000,      35.0000,   1.00000,    731.3358
    122.5000,      35.0000,   1.00000,    751.2203
    127.5000,      35.0000,   1.00000,    706.8433
    132.5000,      35.0000,   1.00000,    693.4762
    137.5000,      35.0000,   1.00000,    652.2280
    142.5000,      35.0000,   1.00000,    618.9439
    147.5000,      35.0000,   1.00000,    630.7887
    152.5000,      35.0000,   1.00000,    635.1282
    157.5000,      35.0000,   1.00000,    596.8815
    162.5000,      35.0000,   1.00000,    617.5731
    167.5000,      35.0000,   1.00000,    602.5740
    172.5000,      35.0000,   1.00000,    636.7700
    177.5000,      35.0000,   1.00000,    665.0984
    182.5000,      35.0000,   1.00000,    654.9530
    187.5000,      35.0000,   1.00000,    645.9326
    192.5000,      35.0000,   1.00000,    657.4581
    197.5000,      35.0000,   1.00000,    625.6802
    202.5000,      35.0000,   1.00000,    605.7661
    207.5000,      35.0000,   1.00000,    556.5435
    212.5000,      35.0000,   1.00000,    529.1278
    217.5000,      35.0000,   1.00000,    549.7894
    222.5000,      35.0000,   1.00000,    569.1327
    227.5000,      35.0000,   1.00000,    556.4766
    232.5000,      35.0000,   1.00000,    531.5538
    237.5000,      35.0000,   1.00000,    516.5223
    242.5000,      35.0000,   1.00000,    522.4469
    247.5000,      35.0000,   1.00000,    517.8936
    252.5000,      35.0000,   1.00000,    466.9977
    257.5000,      35.0000,   1.00000,    407.6676
    262.5000,      35.0000,   1.00000,    375.4039
     52.5000,       5.0000,  10.00000,    846.5125
     57.5000,       5.0000,  10.00000,    844.0065
     62.5000,       5.0000,  10.00000,    731.2567
     67.5000,       5.0000,  10.00000,    742.1613
     72.5000,       5.0000,  10.00000,    755.5371
     77.5000,       5.0000,  10.00000,    807.0272
     82.5000,       5.0000,  10.00000,    738.3331
     87.5000,       5.0000,  10.00000,    700.4122
     92.5000,       5.0000,  10.00000,    741.4007
     97.5000,       5.0000,  10.00000,    750.5514
    102.5000,       5.0000,  10.00000,    689.2508
    107.5000,       5.0000,  10.00000,    764.1464
    112.5000,       5.0000,  10.00000,    723.8918
    117.5000,       5.0000,  10.00000,    677.6883
    122.5000,       5.0000,  10.00000,    691.0851
    127.5000,       5.0000,  10.00000,    626.4005
    132.5000,       5.0000,  10.00000,    653.8290
    137.5000,       5.0000,  10.00000,    869.2388
    142.5000,       5.0000,  10.00000,    633.3435
    147.5000,       5.0000,  10.00000,    661.5399
    152.5000,       5.0000,  10.00000,    442.9505
    157.5000,       5.0000,  10.00000,    488.4102
    162.5000,       5.0000,  10.00000,    589.9535
    167.5000,       5.0000,  10.00000,    609.5566
    172.5000,       5.0000,  10.00000,    709.9933
    177.5000,       5.0000,  10.00000,    768.7122
    182.5000,       5.0000,  10.00000,    647.1350
    187.5000,       5.0000,  10.00000,    605.8142
    192.5000,       5.0000,  10.00000,    677.3513
    197.5000,       5.0000,  10.00000,    580.6330
    202.5000,       5.0000,  10.00000,    644.9109
    207.5000,       5.0000,  10.00000,    648.4284
    212.5000,       5.0000,  10.00000,    495.1210
    217.5000,       5.0000,  10.00000,    475.6578
    222.5000,       5.0000,  10.00000,    385.3049
    227.5000,       5.0000,  10.00000,    509.1008
    232.5000,       5.0000,  10.00000,    553.9467
    237.5000,       5.0000,  10.00000,    639.2531
    242.5000,       5.0000,  10.00000,    493.1373
    247.5000,       5.0000,  10.00000,    322.4591
    252.5000,       5.0000,  10.00000,    447.2566
    257.5000,       5.0000,  10.00000,    449.4424
    262.5000,       5.0000,  10.00000,    422.1075
     67.5000,      45.0000,   1.00000,    793.7473
     72.5000,      45.0000,   1.00000,    761.8616
     77.5000,      45.0000,   1.00000,    749.9540
     82.5000,      45.0000,   1.00000,    719.0112
     87.5000,      45.0000,   1.00000,    727.6358
     92.5000,      45.0000,   1.00000,    728.5195
     97.5000,      45.0000,   1.00000,    716.2337
    102.5000,      45.0000,   1.00000,    700.4059
    107.5000,      45.0000,   1.00000,    697.7999
    112.5000,      45.0000,   1.00000,    693.6359
    117.5000,      45.0000,   1.00000,    710.8867
    122.5000,      45.0000,   1.00000,    690.4017
    127.5000,      45.0000,   1.00000,    678.7373
    132.5000,      45.0000,   1.00000,    632.9330
    137.5000,      45.0000,   1.00000,    600.9492
    142.5000,      45.0000,   1.00000,    585.9104
    147.5000,      45.0000,   1.00000,    584.5629
    152.5000,      45.0000,   1.00000,    597.3872
    157.5000,      45.0000,   1.00000,    624.7698
    162.5000,      45.0000,   1.00000,    599.0123
    167.5000,      45.0000,   1.00000,    597.2314
    172.5000,      45.0000,   1.00000,    584.3395
    177.5000,      45.0000,   1.00000,    605.4708
    182.5000,      45.0000,   1.00000,    641.6554
    187.5000,      45.0000,   1.00000,    655.8925
    192.5000,      45.0000,   1.00000,    651.3429
    197.5000,      45.0000,   1.00000,    626.8641
    202.5000,      45.0000,   1.00000,    592.8948
    207.5000,      45.0000,   1.00000,    605.4836
    212.5000,      45.0000,   1.00000,    606.2275
    217.5000,      45.0000,   1.00000,    606.2579
    222.5000,      45.0000,   1.00000,    580.0272
    227.5000,      45.0000,   1.00000,    526.4453
    232.5000,      45.0000,   1.00000,    500.9512
    237.5000,      45.0000,   1.00000,    483.7566
    242.5000,      45.0000,   1.00000,    464.4146
    247.5000,      45.0000,   1.00000,    454.4063
     67.5000,      15.0000,   4.00000,    764.7794
     72.5000,      15.0000,   4.00000,    774.7324
     77.5000,      15.0000,   4.00000,    769.9155
     82.5000,      15.0000,   4.00000,    745.6091
     87.5000,      15.0000,   4.00000,    724.0322
     92.5000,      15.0000,   4.00000,    721.6877
     97.5000,      15.0000,   4.00000,    693.7102
    102.5000,      15.0000,   4.00000,    680.9481
    107.5000,      15.0000,   4.00000,    665.2854
    112.5000,      15.0000,   4.00000,    660.0597
    117.5000,      15.0000,   4.00000,    644.3412
    122.5000,      15.0000,   4.00000,    624.1758
    127.5000,      15.0000,   4.00000,    620.5234
    132.5000,      15.0000,   4.00000,    680.6968
    137.5000,      15.0000,   4.00000,    677.2277
    142.5000,      15.0000,   4.00000,    670.8886
    147.5000,      15.0000,   4.00000,    542.9854
    152.5000,      15.0000,   4.00000,    501.9323
    157.5000,      15.0000,   4.00000,    491.1598
    162.5000,      15.0000,   4.00000,    554.0360
    167.5000,      15.0000,   4.00000,    630.4219
    172.5000,      15.0000,   4.00000,    680.4743
    177.5000,      15.0000,   4.00000,    701.4190
    182.5000,      15.0000,   4.00000,    691.5755
    187.5000,      15.0000,   4.00000,    664.5277
    192.5000,      15.0000,   4.00000,    642.1339
    197.5000,      15.0000,   4.00000,    646.0745
    202.5000,      15.0000,   4.00000,    646.0626
    207.5000,      15.0000,   4.00000,    649.9988
    212.5000,      15.0000,   4.00000,    597.3687
    217.5000,      15.0000,   4.00000,    495.4937
    222.5000,      15.0000,   4.00000,    469.2757
    227.5000,      15.0000,   4.00000,    468.8327
    232.5000,      15.0000,   4.00000,    546.2217
    237.5000,      15.0000,   4.00000,    529.6237
    242.5000,      15.0000,   4.00000,    450.3047
    247.5000,      15.0000,   4.00000,    393.9720
     82.5000,      55.0000,   1.00000,    767.6985
     87.5000,      55.0000,   1.00000,    747.7399
     92.5000,      55.0000,   1.00000,    727.9955
     97.5000,      55.0000,   1.00000,    701.6541
    102.5000,      55.0000,   1.00000,    673.5745
    107.5000,      55.0000,   1.00000,    644.6448
    112.5000,      55.0000,   1.00000,    639.1870
    117.5000,      55.0000,   1.00000,    620.8307
    122.5000,      55.0000,   1.00000,    611.7161
    127.5000,      55.0000,   1.00000,    579.2785
    132.5000,      55.0000,   1.00000,    569.4324
    137.5000,      55.0000,   1.00000,    561.5493
    142.5000,      55.0000,   1.00000,    569.0742
    147.5000,      55.0000,   1.00000,    578.4893
    152.5000,      55.0000,   1.00000,    592.9209
    157.5000,      55.0000,   1.00000,    597.6138
    162.5000,      55.0000,   1.00000,    608.7896
    167.5000,      55.0000,   1.00000,    606.4844
    172.5000,      55.0000,   1.00000,    609.1163
    177.5000,      55.0000,   1.00000,    613.3814
    182.5000,      55.0000,   1.00000,    645.1585
    187.5000,      55.0000,   1.00000,    659.8451
    192.5000,      55.0000,   1.00000,    664.6675
    197.5000,      55.0000,   1.00000,    656.2897
    202.5000,      55.0000,   1.00000,    644.0467
    207.5000,      55.0000,   1.00000,    626.1294
    212.5000,      55.0000,   1.00000,    626.0208
    217.5000,      55.0000,   1.00000,    618.1242
    222.5000,      55.0000,   1.00000,    583.6389
    227.5000,      55.0000,   1.00000,    557.4366
    232.5000,      55.0000,   1.00000,    525.5416
     82.5000,      15.0000,   5.00000,    785.4561
     87.5000,      15.0000,   5.00000,    749.8922
     92.5000,      15.0000,   5.00000,    728.2508
     97.5000,      15.0000,   5.00000,    680.0112
    102.5000,      15.0000,   5.00000,    651.8048
    107.5000,      15.0000,   5.00000,    616.3376
    112.5000,      15.0000,   5.00000,    592.7009
    117.5000,      15.0000,   5.00000,    569.3060
    122.5000,      15.0000,   5.00000,    551.3630
    127.5000,      15.0000,   5.00000,    551.5259
    132.5000,      15.0000,   5.00000,    614.2949
    137.5000,      15.0000,   5.00000,    626.2488
    142.5000,      15.0000,   5.00000,    649.4372
    147.5000,      15.0000,   5.00000,    527.8398
    152.5000,      15.0000,   5.00000,    493.9086
    157.5000,      15.0000,   5.00000,    479.6986
    162.5000,      15.0000,   5.00000,    550.1827
    167.5000,      15.0000,   5.00000,    641.3841
    172.5000,      15.0000,   5.00000,    713.6563
    177.5000,      15.0000,   5.00000,    740.6282
    182.5000,      15.0000,   5.00000,    723.5477
    187.5000,      15.0000,   5.00000,    701.0505
    192.5000,      15.0000,   5.00000,    685.0516
    197.5000,      15.0000,   5.00000,    698.4407
    202.5000,      15.0000,   5.00000,    692.3007
    207.5000,      15.0000,   5.00000,    671.5933
    212.5000,      15.0000,   5.00000,    609.2061
    217.5000,      15.0000,   5.00000,    502.8816
    222.5000,      15.0000,   5.00000,    490.6645
    227.5000,      15.0000,   5.00000,    481.4858
    232.5000,      15.0000,   5.00000,    541.9969
     97.5000,      65.0000,   1.00000,    676.1360
    102.5000,      65.0000,   1.00000,    658.0681
    107.5000,      65.0000,   1.00000,    649.3674
    112.5000,      65.0000,   1.00000,    608.8802
    117.5000,      65.0000,   1.00000,    585.4979
    122.5000,      65.0000,   1.00000,    551.8612
    127.5000,      65.0000,   1.00000,    532.9155
    132.5000,      65.0000,   1.00000,    521.1680
    137.5000,      65.0000,   1.00000,    531.2017
    142.5000,      65.0000,   1.00000,    542.4189
    147.5000,      65.0000,   1.00000,    564.7979
    152.5000,      65.0000,   1.00000,    589.6285
    157.5000,      65.0000,   1.00000,    604.8068
    162.5000,      65.0000,   1.00000,    621.9553
    167.5000,      65.0000,   1.00000,    629.9756
    172.5000,      65.0000,   1.00000,    628.0389
    177.5000,      65.0000,   1.00000,    648.2611
    182.5000,      65.0000,   1.00000,    648.0563
    187.5000,      65.0000,   1.00000,    664.8033
    192.5000,      65.0000,   1.00000,    668.7319
    197.5000,      65.0000,   1.00000,    672.1989
    202.5000,      65.0000,   1.00000,    675.2166
    207.5000,      65.0000,   1.00000,    670.8704
    212.5000,      65.0000,   1.00000,    636.3648
    217.5000,      65.0000,   1.00000,    598.3553
     97.5000,      15.0000,   6.00000,    659.8461
    102.5000,      15.0000,   6.00000,    633.3894
    107.5000,      15.0000,   6.00000,    593.0605
    112.5000,      15.0000,   6.00000,    564.6620
    117.5000,      15.0000,   6.00000,    536.2926
    122.5000,      15.0000,   6.00000,    511.6360
    127.5000,      15.0000,   6.00000,    515.3712
    132.5000,      15.0000,   6.00000,    570.6342
    137.5000,      15.0000,   6.00000,    590.2768
    142.5000,      15.0000,   6.00000,    610.9907
    147.5000,      15.0000,   6.00000,    509.1612
    152.5000,      15.0000,   6.00000,    491.8594
    157.5000,      15.0000,   6.00000,    492.0404
    162.5000,      15.0000,   6.00000,    564.3987
    167.5000,      15.0000,   6.00000,    653.2237
    172.5000,      15.0000,   6.00000,    737.2133
    177.5000,      15.0000,   6.00000,    776.4067
    182.5000,      15.0000,   6.00000,    764.7871
    187.5000,      15.0000,   6.00000,    742.9297
    192.5000,      15.0000,   6.00000,    722.3799
    197.5000,      15.0000,   6.00000,    733.5323
    202.5000,      15.0000,   6.00000,    726.8632
    207.5000,      15.0000,   6.00000,    699.7399
    212.5000,      15.0000,   6.00000,    627.6895
    217.5000,      15.0000,   6.00000,    506.9929
    105.0000,      30.0000,   3.00000,    600.9501
    110.0000,      30.0000,   3.00000,    573.2145
    115.0000,      30.0000,   3.00000,    543.9233
    120.0000,      30.0000,   3.00000,    539.8325
    125.0000,      30.0000,   3.00000,    554.6046
    130.0000,      30.0000,   3.00000,    546.2670
    135.0000,      30.0000,   3.00000,    545.9777
    140.0000,      30.0000,   3.00000,    521.7695
    145.0000,      30.0000,   3.00000,    531.9070
    150.0000,      30.0000,   3.00000,    552.3436
    155.0000,      30.0000,   3.00000,    537.8738
    160.0000,      30.0000,   3.00000,    571.0588
    165.0000,      30.0000,   3.00000,    615.2274
    170.0000,      30.0000,   3.00000,    672.3847
    175.0000,      30.0000,   3.00000,    717.4047
    180.0000,      30.0000,   3.00000,    752.6888
    185.0000,      30.0000,   3.00000,    764.0217
    190.0000,      30.0000,   3.00000,    761.0924
    195.0000,      30.0000,   3.00000,    748.0480
    200.0000,      30.0000,   3.00000,    720.8962
    205.0000,      30.0000,   3.00000,    688.6901
    210.0000,      30.0000,   3.00000,    622.4410
    112.5000,      25.0000,   4.00000,    558.1289
    117.5000,      25.0000,   4.00000,    544.3854
    122.5000,      25.0000,   4.00000,    528.2913
    127.5000,      25.0000,   4.00000,    553.8865
    132.5000,      25.0000,   4.00000,    555.3851
    137.5000,      25.0000,   4.00000,    567.5526
    142.5000,      25.0000,   4.00000,    547.3893
    147.5000,      25.0000,   4.00000,    534.4530
    152.5000,      25.0000,   4.00000,    511.2292
    157.5000,      25.0000,   4.00000,    537.2126
    162.5000,      25.0000,   4.00000,    574.6855
    167.5000,      25.0000,   4.00000,    669.5273
    172.5000,      25.0000,   4.00000,    729.3779
    177.5000,      25.0000,   4.00000,    753.6387
    182.5000,      25.0000,   4.00000,    784.7816
    187.5000,      25.0000,   4.00000,    771.9711
    192.5000,      25.0000,   4.00000,    749.8354
    197.5000,      25.0000,   4.00000,    750.1694
    202.5000,      25.0000,   4.00000,    721.6331
   7.19
ITERATION 3
MODEL RESISTIVITY
LAYER 1
61,     2.5000
     10.0000,     2000.8
     15.0000,     2005.7
     20.0000,     2007.1
     25.0000,     2229.7
     30.0000,     2597.7
     35.0000,     2911.5
     40.0000,     3893.0
     45.0000,     3800.1
     50.0000,     3042.4
     55.0000,     2540.5
     60.0000,     2271.3
     65.0000,     1776.2
     70.0000,     1726.2
     75.0000,     1765.5
     80.0000,     2018.5
     85.0000,     1961.8
     90.0000,     1970.9
     95.0000,     2139.5
    100.0000,     1925.8
    105.0000,     1505.2
    110.0000,     1563.9
    115.0000,     1358.6
    120.0000,     1158.4
    125.0000,     1074.9
    130.0000,     936.16
    135.0000,     1011.3
    140.0000,     1460.2
    145.0000,     860.73
    150.0000,     795.96
    155.0000,     534.07
    160.0000,     696.47
    165.0000,     1075.3
    170.0000,     1409.2
    175.0000,     2033.3
    180.0000,     2403.0
    185.0000,     2106.4
    190.0000,     2289.5
    195.0000,     2948.6
    200.0000,     2517.5
    205.0000,     2768.9
    210.0000,     2907.8
    215.0000,     2258.1
    220.0000,     2228.9
    225.0000,     1821.5
    230.0000,     2617.7
    235.0000,     2700.7
    240.0000,     2634.1
    245.0000,     1524.3
    250.0000,     708.13
    255.0000,     946.64
    260.0000,     897.85
    265.0000,     809.75
    270.0000,     528.19
    275.0000,     545.42
    280.0000,     570.64
    285.0000,     791.35
    290.0000,     1068.4
    295.0000,     1223.6
    300.0000,     1134.9
    305.0000,     2108.7
             3297.9
LAYER 2
61,     5.2500
     10.0000,     1514.7
     15.0000,     1771.3
     20.0000,     1778.7
     25.0000,     1906.9
     30.0000,     2130.9
     35.0000,     2421.0
     40.0000,     3475.6
     45.0000,     3435.1
     50.0000,     3025.0
     55.0000,     2538.1
     60.0000,     2267.0
     65.0000,     1777.0
     70.0000,     1721.4
     75.0000,     1726.8
     80.0000,     1765.3
     85.0000,     1767.3
     90.0000,     1776.6
     95.0000,     1825.1
    100.0000,     1825.9
    105.0000,     1510.3
    110.0000,     1530.9
    115.0000,     1346.1
    120.0000,     1106.1
    125.0000,     1028.9
    130.0000,     908.34
    135.0000,     960.93
    140.0000,     1102.6
    145.0000,     860.27
    150.0000,     747.61
    155.0000,     535.11
    160.0000,     670.96
    165.0000,     1023.1
    170.0000,     1327.2
    175.0000,     1782.3
    180.0000,     2116.6
    185.0000,     2087.1
    190.0000,     2132.0
    195.0000,     2117.4
    200.0000,     2100.8
    205.0000,     2393.3
    210.0000,     2537.6
    215.0000,     1975.3
    220.0000,     1917.6
    225.0000,     1822.7
    230.0000,     2434.9
    235.0000,     2590.1
    240.0000,     2603.7
    245.0000,     1550.9
    250.0000,     1015.2
    255.0000,     960.84
    260.0000,     895.10
    265.0000,     735.93
    270.0000,     501.02
    275.0000,     505.49
    280.0000,     534.42
    285.0000,     696.93
    290.0000,     983.80
    295.0000,     1160.1
    300.0000,     1134.2
    305.0000,     2052.6
             2558.2
LAYER 3
59,     8.2750
     15.0000,     706.62
     20.0000,     718.97
     25.0000,     750.66
     30.0000,     812.76
     35.0000,     907.75
     40.0000,     1542.4
     45.0000,     2017.1
     50.0000,     2090.8
     55.0000,     2096.3
     60.0000,     2027.6
     65.0000,     1720.3
     70.0000,     1543.5
     75.0000,     1474.0
     80.0000,     1432.1
     85.0000,     1231.4
     90.0000,     1118.4
     95.0000,     1097.9
    100.0000,     1092.6
    105.0000,     1061.0
    110.0000,     979.71
    115.0000,     776.86
    120.0000,     710.11
    125.0000,     712.42
    130.0000,     714.94
    135.0000,     717.33
    140.0000,     712.96
    145.0000,     714.82
    150.0000,     635.60
    155.0000,     541.42
    160.0000,     581.99
    165.0000,     687.76
    170.0000,     732.61
    175.0000,     796.39
    180.0000,     1027.9
    185.0000,     1041.0
    190.0000,     1042.8
    195.0000,     992.82
    200.0000,     992.29
    205.0000,     1241.6
    210.0000,     1322.2
    215.0000,     1243.9
    220.0000,     1253.7
    225.0000,     1389.5
    230.0000,     1514.7
    235.0000,     1745.8
    240.0000,     2070.8
    245.0000,     2053.8
    250.0000,     1051.8
    255.0000,     983.91
    260.0000,     839.42
    265.0000,     563.78
    270.0000,     465.29
    275.0000,     469.58
    280.0000,     477.46
    285.0000,     481.40
    290.0000,     495.20
    295.0000,     552.78
    300.0000,     663.39
           999.3273
LAYER 4
57,    11.6025
     20.0000,     449.00
     25.0000,     528.73
     30.0000,     551.91
     35.0000,     571.11
     40.0000,     777.52
     45.0000,     1275.2
     50.0000,     1587.6
     55.0000,     1613.5
     60.0000,     1684.8
     65.0000,     1628.0
     70.0000,     1464.4
     75.0000,     1374.3
     80.0000,     1299.9
     85.0000,     1068.3
     90.0000,     873.06
     95.0000,     786.49
    100.0000,     753.84
    105.0000,     713.30
    110.0000,     627.49
    115.0000,     544.58
    120.0000,     550.07
    125.0000,     571.53
    130.0000,     598.26
    135.0000,     608.98
    140.0000,     612.31
    145.0000,     613.90
    150.0000,     597.39
    155.0000,     550.86
    160.0000,     554.54
    165.0000,     570.11
    170.0000,     571.03
    175.0000,     575.80
    180.0000,     652.55
    185.0000,     678.04
    190.0000,     684.60
    195.0000,     675.47
    200.0000,     676.16
    205.0000,     795.74
    210.0000,     808.35
    215.0000,     736.40
    220.0000,     689.02
    225.0000,     689.25
    230.0000,     702.57
    235.0000,     894.47
    240.0000,     1633.9
    245.0000,     2142.3
    250.0000,     1398.5
    255.0000,     999.82
    260.0000,     800.71
    265.0000,     477.30
    270.0000,     449.65
    275.0000,     461.49
    280.0000,     462.47
    285.0000,     443.07
    290.0000,     407.61
    295.0000,     393.11
           368.5564
LAYER 5
53,    15.2628
     30.0000,     524.59
     35.0000,     524.58
     40.0000,     526.32
     45.0000,     571.91
     50.0000,     711.27
     55.0000,     967.22
     60.0000,     1140.0
     65.0000,     1165.8
     70.0000,     1170.8
     75.0000,     1168.5
     80.0000,     1112.7
     85.0000,     945.59
     90.0000,     741.88
     95.0000,     630.68
    100.0000,     586.59
    105.0000,     548.87
    110.0000,     525.52
    115.0000,     524.34
    120.0000,     533.85
    125.0000,     546.41
    130.0000,     570.06
    135.0000,     595.90
    140.0000,     609.76
    145.0000,     609.99
    150.0000,     601.00
    155.0000,     570.22
    160.0000,     570.36
    165.0000,     572.30
    170.0000,     573.83
    175.0000,     593.35
    180.0000,     652.31
    185.0000,     662.65
    190.0000,     669.09
    195.0000,     671.45
    200.0000,     683.02
    205.0000,     689.77
    210.0000,     683.79
    215.0000,     550.06
    220.0000,     343.38
    225.0000,     202.39
    230.0000,     199.18
    235.0000,     182.22
    240.0000,     196.36
    245.0000,     289.55
    250.0000,     309.39
    255.0000,     367.64
    260.0000,     379.11
    265.0000,     382.93
    270.0000,     437.22
    275.0000,     452.41
    280.0000,     458.97
    285.0000,     452.35
           407.5317
LAYER 6
49,    19.2890
     40.0000,     513.29
     45.0000,     564.34
     50.0000,     628.41
     55.0000,     796.24
     60.0000,     929.87
     65.0000,     968.83
     70.0000,     983.75
     75.0000,     986.71
     80.0000,     974.75
     85.0000,     886.43
     90.0000,     729.25
     95.0000,     597.86
    100.0000,     574.81
    105.0000,     552.11
    110.0000,     536.20
    115.0000,     535.67
    120.0000,     537.51
    125.0000,     546.07
    130.0000,     571.14
    135.0000,     599.73
    140.0000,     623.42
    145.0000,     633.41
    150.0000,     637.85
    155.0000,     639.94
    160.0000,     640.57
    165.0000,     635.21
    170.0000,     628.10
    175.0000,     631.50
    180.0000,     670.51
    185.0000,     703.24
    190.0000,     725.66
    195.0000,     740.09
    200.0000,     746.95
    205.0000,     731.55
    210.0000,     683.57
    215.0000,     551.07
    220.0000,     378.72
    225.0000,     231.86
    230.0000,     210.03
    235.0000,     193.48
    240.0000,     193.70
    245.0000,     231.54
    250.0000,     273.03
    255.0000,     313.90
    260.0000,     368.85
    265.0000,     390.09
    270.0000,     434.45
    275.0000,     454.03
           462.1641
LAYER 7
45,    23.7179
     50.0000,     564.12
     55.0000,     681.90
     60.0000,     768.00
     65.0000,     783.09
     70.0000,     792.47
     75.0000,     801.82
     80.0000,     804.47
     85.0000,     773.86
     90.0000,     686.51
     95.0000,     592.57
    100.0000,     572.79
    105.0000,     554.90
    110.0000,     550.59
    115.0000,     551.45
    120.0000,     554.29
    125.0000,     560.67
    130.0000,     585.34
    135.0000,     625.87
    140.0000,     676.64
    145.0000,     723.12
    150.0000,     744.27
    155.0000,     752.01
    160.0000,     759.34
    165.0000,     762.67
    170.0000,     768.61
    175.0000,     770.59
    180.0000,     772.09
    185.0000,     772.09
    190.0000,     767.86
    195.0000,     764.48
    200.0000,     752.35
    205.0000,     736.07
    210.0000,     687.03
    215.0000,     561.70
    220.0000,     386.72
    225.0000,     238.20
    230.0000,     211.88
    235.0000,     208.09
    240.0000,     210.07
    245.0000,     239.81
    250.0000,     286.31
    255.0000,     314.61
    260.0000,     363.40
    265.0000,     384.46
           442.3134
LAYER 8
41,    28.5897
     60.0000,     649.49
     65.0000,     660.42
     70.0000,     667.48
     75.0000,     667.93
     80.0000,     664.86
     85.0000,     664.52
     90.0000,     635.39
     95.0000,     588.66
    100.0000,     564.55
    105.0000,     559.59
    110.0000,     556.22
    115.0000,     557.79
    120.0000,     560.34
    125.0000,     567.63
    130.0000,     593.36
    135.0000,     638.45
    140.0000,     696.55
    145.0000,     754.22
    150.0000,     794.47
    155.0000,     804.43
    160.0000,     814.62
    165.0000,     824.72
    170.0000,     827.00
    175.0000,     830.03
    180.0000,     833.12
    185.0000,     831.93
    190.0000,     816.19
    195.0000,     787.82
    200.0000,     768.59
    205.0000,     749.26
    210.0000,     696.46
    215.0000,     583.10
    220.0000,     398.29
    225.0000,     284.60
    230.0000,     248.57
    235.0000,     248.04
    240.0000,     247.57
    245.0000,     251.63
    250.0000,     287.95
    255.0000,     312.47
           345.5090
LAYER 9
35,    33.9487
     75.0000,     643.04
     80.0000,     601.15
     85.0000,     595.75
     90.0000,     592.22
     95.0000,     584.41
    100.0000,     562.49
    105.0000,     556.92
    110.0000,     555.77
    115.0000,     558.08
    120.0000,     559.21
    125.0000,     568.87
    130.0000,     595.16
    135.0000,     640.70
    140.0000,     698.56
    145.0000,     755.57
    150.0000,     797.33
    155.0000,     814.22
    160.0000,     818.60
    165.0000,     827.21
    170.0000,     830.72
    175.0000,     834.63
    180.0000,     839.64
    185.0000,     836.06
    190.0000,     827.84
    195.0000,     812.80
    200.0000,     792.02
    205.0000,     759.36
    210.0000,     698.43
    215.0000,     601.35
    220.0000,     446.79
    225.0000,     351.32
    230.0000,     310.76
    235.0000,     307.45
    240.0000,     306.89
           303.8089
LAYER 10
29,    39.8436
     90.0000,     589.63
     95.0000,     564.41
    100.0000,     561.59
    105.0000,     556.39
    110.0000,     555.61
    115.0000,     558.13
    120.0000,     558.68
    125.0000,     569.35
    130.0000,     595.14
    135.0000,     640.93
    140.0000,     698.50
    145.0000,     754.87
    150.0000,     796.08
    155.0000,     814.85
    160.0000,     817.01
    165.0000,     823.89
    170.0000,     825.82
    175.0000,     832.31
    180.0000,     840.77
    185.0000,     844.55
    190.0000,     840.46
    195.0000,     824.74
    200.0000,     795.42
    205.0000,     753.27
    210.0000,     691.88
    215.0000,     604.73
    220.0000,     497.77
    225.0000,     420.06
           327.7893
LAYER 11
25,    46.3279
    100.0000,     560.78
    105.0000,     555.80
    110.0000,     555.47
    115.0000,     558.15
    120.0000,     558.62
    125.0000,     569.42
    130.0000,     595.01
    135.0000,     640.92
    140.0000,     697.98
    145.0000,     753.04
    150.0000,     792.85
    155.0000,     811.71
    160.0000,     814.02
    165.0000,     817.24
    170.0000,     819.30
    175.0000,     827.54
    180.0000,     837.32
    185.0000,     845.10
    190.0000,     841.52
    195.0000,     823.78
    200.0000,     788.20
    205.0000,     744.13
    210.0000,     691.91
    215.0000,     631.36
           536.2999
LAYER 12
21, 
    110.0000,     554.24
    115.0000,     557.92
    120.0000,     558.72
    125.0000,     569.41
    130.0000,     594.62
    135.0000,     640.83
    140.0000,     697.61
    145.0000,     752.17
    150.0000,     791.35
    155.0000,     809.96
    160.0000,     812.89
    165.0000,     814.74
    170.0000,     817.62
    175.0000,     826.15
    180.0000,     836.67
    185.0000,     844.60
    190.0000,     840.42
    195.0000,     821.93
    200.0000,     786.14
    205.0000,     740.46
           692.6138
CALCULATED APPARENT RESISTIVITY
      7.5000,       5.0000,   1.00000,   1489.0742
     12.5000,       5.0000,   1.00000,   1525.5675
     17.5000,       5.0000,   1.00000,   1597.6917
     22.5000,       5.0000,   1.00000,   1770.2289
     27.5000,       5.0000,   1.00000,   2041.2190
     32.5000,       5.0000,   1.00000,   2211.7795
     37.5000,       5.0000,   1.00000,   2662.8723
     42.5000,       5.0000,   1.00000,   2691.1072
     47.5000,       5.0000,   1.00000,   2600.6838
     52.5000,       5.0000,   1.00000,   2332.2734
     57.5000,       5.0000,   1.00000,   2187.6084
     62.5000,       5.0000,   1.00000,   1827.0223
     67.5000,       5.0000,   1.00000,   1786.2109
     72.5000,       5.0000,   1.00000,   1682.2590
     77.5000,       5.0000,   1.00000,   1765.7826
     82.5000,       5.0000,   1.00000,   1700.3995
     87.5000,       5.0000,   1.00000,   1699.3146
     92.5000,       5.0000,   1.00000,   1676.2559
     97.5000,       5.0000,   1.00000,   1611.2946
    102.5000,       5.0000,   1.00000,   1390.6702
    107.5000,       5.0000,   1.00000,   1368.5858
    112.5000,       5.0000,   1.00000,   1186.3223
    117.5000,       5.0000,   1.00000,   1057.7670
    122.5000,       5.0000,   1.00000,   1024.1729
    127.5000,       5.0000,   1.00000,    959.3627
    132.5000,       5.0000,   1.00000,    872.9545
    137.5000,       5.0000,   1.00000,   1048.1804
    142.5000,       5.0000,   1.00000,    722.7285
    147.5000,       5.0000,   1.00000,    847.5926
    152.5000,       5.0000,   1.00000,    626.3229
    157.5000,       5.0000,   1.00000,    784.3381
    162.5000,       5.0000,   1.00000,   1010.9859
    167.5000,       5.0000,   1.00000,   1214.8705
    172.5000,       5.0000,   1.00000,   1516.7335
    177.5000,       5.0000,   1.00000,   1818.8206
    182.5000,       5.0000,   1.00000,   1874.0897
    187.5000,       5.0000,   1.00000,   1956.3802
    192.5000,       5.0000,   1.00000,   2294.1848
    197.5000,       5.0000,   1.00000,   2078.6541
    202.5000,       5.0000,   1.00000,   2244.3584
    207.5000,       5.0000,   1.00000,   2258.7300
    212.5000,       5.0000,   1.00000,   1911.8339
    217.5000,       5.0000,   1.00000,   2107.8333
    222.5000,       5.0000,   1.00000,   1757.0944
    227.5000,       5.0000,   1.00000,   2197.9429
    232.5000,       5.0000,   1.00000,   1868.6661
    237.5000,       5.0000,   1.00000,   1865.0240
    242.5000,       5.0000,   1.00000,   1510.0872
    247.5000,       5.0000,   1.00000,    942.1038
    252.5000,       5.0000,   1.00000,   1035.2888
    257.5000,       5.0000,   1.00000,    766.8152
    262.5000,       5.0000,   1.00000,    737.9083
    267.5000,       5.0000,   1.00000,    558.7453
    272.5000,       5.0000,   1.00000,    592.2341
    277.5000,       5.0000,   1.00000,    582.9020
    282.5000,       5.0000,   1.00000,    711.8295
    287.5000,       5.0000,   1.00000,    812.8818
    292.5000,       5.0000,   1.00000,   1058.8947
    297.5000,       5.0000,   1.00000,   1127.6941
    302.5000,       5.0000,   1.00000,   1585.6711
    307.5000,       5.0000,   1.00000,   1874.2688
     12.5000,       5.0000,   2.00000,   1084.8522
     17.5000,       5.0000,   2.00000,   1118.0814
     22.5000,       5.0000,   2.00000,   1298.0066
     27.5000,       5.0000,   2.00000,   1395.2095
     32.5000,       5.0000,   2.00000,   1443.8365
     37.5000,       5.0000,   2.00000,   1877.1934
     42.5000,       5.0000,   2.00000,   2009.5553
     47.5000,       5.0000,   2.00000,   1831.8230
     52.5000,       5.0000,   2.00000,   1884.2694
     57.5000,       5.0000,   2.00000,   1971.2399
     62.5000,       5.0000,   2.00000,   1704.6849
     67.5000,       5.0000,   2.00000,   1620.8433
     72.5000,       5.0000,   2.00000,   1590.0934
     77.5000,       5.0000,   2.00000,   1600.3605
     82.5000,       5.0000,   2.00000,   1430.2926
     87.5000,       5.0000,   2.00000,   1338.0081
     92.5000,       5.0000,   2.00000,   1408.2579
     97.5000,       5.0000,   2.00000,   1296.0289
    102.5000,       5.0000,   2.00000,   1087.7345
    107.5000,       5.0000,   2.00000,   1140.0465
    112.5000,       5.0000,   2.00000,   1030.9399
    117.5000,       5.0000,   2.00000,    920.3896
    122.5000,       5.0000,   2.00000,    951.2878
    127.5000,       5.0000,   2.00000,    775.8763
    132.5000,       5.0000,   2.00000,    769.0546
    137.5000,       5.0000,   2.00000,    932.6393
    142.5000,       5.0000,   2.00000,    714.1254
    147.5000,       5.0000,   2.00000,    794.5083
    152.5000,       5.0000,   2.00000,    633.4362
    157.5000,       5.0000,   2.00000,    751.2303
    162.5000,       5.0000,   2.00000,    950.7447
    167.5000,       5.0000,   2.00000,    953.3636
    172.5000,       5.0000,   2.00000,   1189.0958
    177.5000,       5.0000,   2.00000,   1460.4897
    182.5000,       5.0000,   2.00000,   1301.6842
    187.5000,       5.0000,   2.00000,   1454.9039
    192.5000,       5.0000,   2.00000,   1788.2155
    197.5000,       5.0000,   2.00000,   1476.4148
    202.5000,       5.0000,   2.00000,   1627.0110
    207.5000,       5.0000,   2.00000,   1754.8564
    212.5000,       5.0000,   2.00000,   1536.6964
    217.5000,       5.0000,   2.00000,   1600.9928
    222.5000,       5.0000,   2.00000,   1397.9720
    227.5000,       5.0000,   2.00000,   1552.8976
    232.5000,       5.0000,   2.00000,   1437.2932
    237.5000,       5.0000,   2.00000,   1543.8395
    242.5000,       5.0000,   2.00000,   1228.5774
    247.5000,       5.0000,   2.00000,    778.4846
    252.5000,       5.0000,   2.00000,   1013.8042
    257.5000,       5.0000,   2.00000,    896.8328
    262.5000,       5.0000,   2.00000,    707.3003
    267.5000,       5.0000,   2.00000,    547.5753
    272.5000,       5.0000,   2.00000,    573.6234
    277.5000,       5.0000,   2.00000,    561.0280
    282.5000,       5.0000,   2.00000,    607.6546
    287.5000,       5.0000,   2.00000,    754.0777
    292.5000,       5.0000,   2.00000,    841.9812
    297.5000,       5.0000,   2.00000,    740.0607
    302.5000,       5.0000,   2.00000,   1025.0820
     17.5000,       5.0000,   3.00000,    879.6311
     22.5000,       5.0000,   3.00000,    936.5297
     27.5000,       5.0000,   3.00000,    978.3101
     32.5000,       5.0000,   3.00000,   1054.7990
     37.5000,       5.0000,   3.00000,   1433.1044
     42.5000,       5.0000,   3.00000,   1519.9807
     47.5000,       5.0000,   3.00000,   1453.8474
     52.5000,       5.0000,   3.00000,   1419.4791
     57.5000,       5.0000,   3.00000,   1569.9742
     62.5000,       5.0000,   3.00000,   1423.0784
     67.5000,       5.0000,   3.00000,   1426.3420
     72.5000,       5.0000,   3.00000,   1412.3450
     77.5000,       5.0000,   3.00000,   1440.3464
     82.5000,       5.0000,   3.00000,   1232.7279
     87.5000,       5.0000,   3.00000,   1159.1899
     92.5000,       5.0000,   3.00000,   1147.4297
     97.5000,       5.0000,   3.00000,   1080.8785
    102.5000,       5.0000,   3.00000,    914.8718
    107.5000,       5.0000,   3.00000,    945.5560
    112.5000,       5.0000,   3.00000,    899.9547
    117.5000,       5.0000,   3.00000,    849.9396
    122.5000,       5.0000,   3.00000,    769.4877
    127.5000,       5.0000,   3.00000,    697.7683
    132.5000,       5.0000,   3.00000,    680.9183
    137.5000,       5.0000,   3.00000,    928.9089
    142.5000,       5.0000,   3.00000,    729.3030
    147.5000,       5.0000,   3.00000,    776.3860
    152.5000,       5.0000,   3.00000,    564.9409
    157.5000,       5.0000,   3.00000,    696.4887
    162.5000,       5.0000,   3.00000,    810.7283
    167.5000,       5.0000,   3.00000,    879.3739
    172.5000,       5.0000,   3.00000,   1028.2555
    177.5000,       5.0000,   3.00000,   1110.3730
    182.5000,       5.0000,   3.00000,   1040.2542
    187.5000,       5.0000,   3.00000,   1070.9348
    192.5000,       5.0000,   3.00000,   1231.5077
    197.5000,       5.0000,   3.00000,   1133.6561
    202.5000,       5.0000,   3.00000,   1226.4130
    207.5000,       5.0000,   3.00000,   1367.4775
    212.5000,       5.0000,   3.00000,   1170.1927
    217.5000,       5.0000,   3.00000,   1156.4445
    222.5000,       5.0000,   3.00000,    931.6751
    227.5000,       5.0000,   3.00000,   1160.1624
    232.5000,       5.0000,   3.00000,   1226.5895
    237.5000,       5.0000,   3.00000,   1273.2836
    242.5000,       5.0000,   3.00000,    873.4470
    247.5000,       5.0000,   3.00000,    566.0044
    252.5000,       5.0000,   3.00000,    839.9849
    257.5000,       5.0000,   3.00000,    887.0679
    262.5000,       5.0000,   3.00000,    785.5397
    267.5000,       5.0000,   3.00000,    513.8607
    272.5000,       5.0000,   3.00000,    531.5893
    277.5000,       5.0000,   3.00000,    505.6683
    282.5000,       5.0000,   3.00000,    607.8456
    287.5000,       5.0000,   3.00000,    660.6586
    292.5000,       5.0000,   3.00000,    646.7643
    297.5000,       5.0000,   3.00000,    522.7505
     22.5000,      15.0000,   1.00000,    823.4767
     27.5000,      15.0000,   1.00000,    881.1064
     32.5000,      15.0000,   1.00000,   1072.5885
     37.5000,      15.0000,   1.00000,   1202.3508
     42.5000,      15.0000,   1.00000,   1302.2971
     47.5000,      15.0000,   1.00000,   1292.7939
     52.5000,      15.0000,   1.00000,   1256.6440
     57.5000,      15.0000,   1.00000,   1173.4265
     62.5000,      15.0000,   1.00000,   1242.1138
     67.5000,      15.0000,   1.00000,   1265.6671
     72.5000,      15.0000,   1.00000,   1292.6610
     77.5000,      15.0000,   1.00000,   1246.5032
     82.5000,      15.0000,   1.00000,   1221.1422
     87.5000,      15.0000,   1.00000,   1105.6617
     92.5000,      15.0000,   1.00000,   1035.0712
     97.5000,      15.0000,   1.00000,    969.9119
    102.5000,      15.0000,   1.00000,    928.6580
    107.5000,      15.0000,   1.00000,    870.5214
    112.5000,      15.0000,   1.00000,    863.5524
    117.5000,      15.0000,   1.00000,    781.5723
    122.5000,      15.0000,   1.00000,    728.5463
    127.5000,      15.0000,   1.00000,    673.4969
    132.5000,      15.0000,   1.00000,    765.4407
    137.5000,      15.0000,   1.00000,    794.4555
    142.5000,      15.0000,   1.00000,    831.3463
    147.5000,      15.0000,   1.00000,    692.0325
    152.5000,      15.0000,   1.00000,    661.2047
    157.5000,      15.0000,   1.00000,    639.3786
    162.5000,      15.0000,   1.00000,    767.1891
    167.5000,      15.0000,   1.00000,    898.1379
    172.5000,      15.0000,   1.00000,    978.5527
    177.5000,      15.0000,   1.00000,    978.9682
    182.5000,      15.0000,   1.00000,    961.9215
    187.5000,      15.0000,   1.00000,    942.8568
    192.5000,      15.0000,   1.00000,    940.0834
    197.5000,      15.0000,   1.00000,   1015.4515
    202.5000,      15.0000,   1.00000,   1113.6385
    207.5000,      15.0000,   1.00000,   1078.0693
    212.5000,      15.0000,   1.00000,   1041.7595
    217.5000,      15.0000,   1.00000,    890.7505
    222.5000,      15.0000,   1.00000,    879.7872
    227.5000,      15.0000,   1.00000,    989.4296
    232.5000,      15.0000,   1.00000,   1114.4948
    237.5000,      15.0000,   1.00000,    951.0848
    242.5000,      15.0000,   1.00000,    758.0121
    247.5000,      15.0000,   1.00000,    625.2310
    252.5000,      15.0000,   1.00000,    624.9943
    257.5000,      15.0000,   1.00000,    770.5884
    262.5000,      15.0000,   1.00000,    758.7228
    267.5000,      15.0000,   1.00000,    641.5992
    272.5000,      15.0000,   1.00000,    492.8302
    277.5000,      15.0000,   1.00000,    544.4527
    282.5000,      15.0000,   1.00000,    587.9286
    287.5000,      15.0000,   1.00000,    604.4972
    292.5000,      15.0000,   1.00000,    546.9866
     22.5000,       5.0000,   4.00000,    745.0945
     27.5000,       5.0000,   4.00000,    782.4210
     32.5000,       5.0000,   4.00000,    856.7773
     37.5000,       5.0000,   4.00000,   1167.3555
     42.5000,       5.0000,   4.00000,   1292.8467
     47.5000,       5.0000,   4.00000,   1232.2930
     52.5000,       5.0000,   4.00000,   1179.3571
     57.5000,       5.0000,   4.00000,   1182.3749
     62.5000,       5.0000,   4.00000,   1113.3800
     67.5000,       5.0000,   4.00000,   1198.7567
     72.5000,       5.0000,   4.00000,   1216.8849
     77.5000,       5.0000,   4.00000,   1251.5035
     82.5000,       5.0000,   4.00000,   1140.0004
     87.5000,       5.0000,   4.00000,   1025.7574
     92.5000,       5.0000,   4.00000,   1008.2142
     97.5000,       5.0000,   4.00000,    950.2858
    102.5000,       5.0000,   4.00000,    820.6915
    107.5000,       5.0000,   4.00000,    869.1643
    112.5000,       5.0000,   4.00000,    814.8959
    117.5000,       5.0000,   4.00000,    716.2654
    122.5000,       5.0000,   4.00000,    720.5828
    127.5000,       5.0000,   4.00000,    624.8700
    132.5000,       5.0000,   4.00000,    682.2593
    137.5000,       5.0000,   4.00000,    945.5822
    142.5000,       5.0000,   4.00000,    715.2845
    147.5000,       5.0000,   4.00000,    769.0359
    152.5000,       5.0000,   4.00000,    525.0233
    157.5000,       5.0000,   4.00000,    589.5403
    162.5000,       5.0000,   4.00000,    766.3629
    167.5000,       5.0000,   4.00000,    812.8881
    172.5000,       5.0000,   4.00000,    937.3030
    177.5000,       5.0000,   4.00000,   1008.9841
    182.5000,       5.0000,   4.00000,    866.8279
    187.5000,       5.0000,   4.00000,    832.4457
    192.5000,       5.0000,   4.00000,    953.2708
    197.5000,       5.0000,   4.00000,    851.0659
    202.5000,       5.0000,   4.00000,   1041.1256
    207.5000,       5.0000,   4.00000,   1084.2329
    212.5000,       5.0000,   4.00000,    872.0513
    217.5000,       5.0000,   4.00000,    846.1583
    222.5000,       5.0000,   4.00000,    672.4897
    227.5000,       5.0000,   4.00000,    957.4321
    232.5000,       5.0000,   4.00000,   1001.4225
    237.5000,       5.0000,   4.00000,   1002.6661
    242.5000,       5.0000,   4.00000,    701.0229
    247.5000,       5.0000,   4.00000,    432.9596
    252.5000,       5.0000,   4.00000,    669.4754
    257.5000,       5.0000,   4.00000,    741.6257
    262.5000,       5.0000,   4.00000,    751.5070
    267.5000,       5.0000,   4.00000,    524.5563
    272.5000,       5.0000,   4.00000,    485.7716
    277.5000,       5.0000,   4.00000,    492.0006
    282.5000,       5.0000,   4.00000,    558.2888
    287.5000,       5.0000,   4.00000,    583.7515
    292.5000,       5.0000,   4.00000,    552.2279
     30.0000,      20.0000,   1.00000,    837.2191
     35.0000,      20.0000,   1.00000,    969.7269
     40.0000,      20.0000,   1.00000,   1046.6674
     45.0000,      20.0000,   1.00000,   1089.3182
     50.0000,      20.0000,   1.00000,   1039.4318
     55.0000,      20.0000,   1.00000,    947.9102
     60.0000,      20.0000,   1.00000,    905.7414
     65.0000,      20.0000,   1.00000,    891.7069
     70.0000,      20.0000,   1.00000,    942.1738
     75.0000,      20.0000,   1.00000,   1020.2411
     80.0000,      20.0000,   1.00000,   1031.9149
     85.0000,      20.0000,   1.00000,   1026.0881
     90.0000,      20.0000,   1.00000,    983.6508
     95.0000,      20.0000,   1.00000,    903.1818
    100.0000,      20.0000,   1.00000,    882.2831
    105.0000,      20.0000,   1.00000,    843.7827
    110.0000,      20.0000,   1.00000,    759.0632
    115.0000,      20.0000,   1.00000,    738.8738
    120.0000,      20.0000,   1.00000,    672.4739
    125.0000,      20.0000,   1.00000,    681.0764
    130.0000,      20.0000,   1.00000,    767.2029
    135.0000,      20.0000,   1.00000,    749.7174
    140.0000,      20.0000,   1.00000,    782.3221
    145.0000,      20.0000,   1.00000,    730.0037
    150.0000,      20.0000,   1.00000,    622.3729
    155.0000,      20.0000,   1.00000,    638.1149
    160.0000,      20.0000,   1.00000,    636.7372
    165.0000,      20.0000,   1.00000,    722.2947
    170.0000,      20.0000,   1.00000,    874.4351
    175.0000,      20.0000,   1.00000,    877.4897
    180.0000,      20.0000,   1.00000,    851.4240
    185.0000,      20.0000,   1.00000,    818.2513
    190.0000,      20.0000,   1.00000,    741.6203
    195.0000,      20.0000,   1.00000,    792.6761
    200.0000,      20.0000,   1.00000,    819.1802
    205.0000,      20.0000,   1.00000,    783.6655
    210.0000,      20.0000,   1.00000,    779.7850
    215.0000,      20.0000,   1.00000,    710.8861
    220.0000,      20.0000,   1.00000,    728.9326
    225.0000,      20.0000,   1.00000,    775.8998
    230.0000,      20.0000,   1.00000,    769.8832
    235.0000,      20.0000,   1.00000,    752.1182
    240.0000,      20.0000,   1.00000,    679.2639
    245.0000,      20.0000,   1.00000,    627.7823
    250.0000,      20.0000,   1.00000,    559.2381
    255.0000,      20.0000,   1.00000,    515.0958
    260.0000,      20.0000,   1.00000,    568.2101
    265.0000,      20.0000,   1.00000,    577.6621
    270.0000,      20.0000,   1.00000,    581.6233
    275.0000,      20.0000,   1.00000,    522.6183
    280.0000,      20.0000,   1.00000,    492.4929
    285.0000,      20.0000,   1.00000,    503.0266
     27.5000,       5.0000,   5.00000,    691.7539
     32.5000,       5.0000,   5.00000,    733.4435
     37.5000,       5.0000,   5.00000,   1041.2091
     42.5000,       5.0000,   5.00000,   1160.8593
     47.5000,       5.0000,   5.00000,   1092.2899
     52.5000,       5.0000,   5.00000,   1004.4095
     57.5000,       5.0000,   5.00000,    998.2693
     62.5000,       5.0000,   5.00000,    875.9143
     67.5000,       5.0000,   5.00000,    948.5871
     72.5000,       5.0000,   5.00000,   1019.7642
     77.5000,       5.0000,   5.00000,   1114.3162
     82.5000,       5.0000,   5.00000,   1010.2244
     87.5000,       5.0000,   5.00000,    951.2535
     92.5000,       5.0000,   5.00000,    940.1247
     97.5000,       5.0000,   5.00000,    884.3582
    102.5000,       5.0000,   5.00000,    769.1210
    107.5000,       5.0000,   5.00000,    833.6167
    112.5000,       5.0000,   5.00000,    727.5396
    117.5000,       5.0000,   5.00000,    665.5370
    122.5000,       5.0000,   5.00000,    665.7930
    127.5000,       5.0000,   5.00000,    639.2706
    132.5000,       5.0000,   5.00000,    684.5384
    137.5000,       5.0000,   5.00000,    940.3215
    142.5000,       5.0000,   5.00000,    709.9222
    147.5000,       5.0000,   5.00000,    736.3234
    152.5000,       5.0000,   5.00000,    491.5732
    157.5000,       5.0000,   5.00000,    562.0428
    162.5000,       5.0000,   5.00000,    698.9750
    167.5000,       5.0000,   5.00000,    760.5332
    172.5000,       5.0000,   5.00000,    892.4292
    177.5000,       5.0000,   5.00000,    970.6257
    182.5000,       5.0000,   5.00000,    763.6618
    187.5000,       5.0000,   5.00000,    726.5461
    192.5000,       5.0000,   5.00000,    808.5113
    197.5000,       5.0000,   5.00000,    728.0352
    202.5000,       5.0000,   5.00000,    835.4903
    207.5000,       5.0000,   5.00000,    908.4140
    212.5000,       5.0000,   5.00000,    690.9376
    217.5000,       5.0000,   5.00000,    662.3564
    222.5000,       5.0000,   5.00000,    596.6467
    227.5000,       5.0000,   5.00000,    768.2905
    232.5000,       5.0000,   5.00000,    790.5249
    237.5000,       5.0000,   5.00000,    839.0760
    242.5000,       5.0000,   5.00000,    620.8853
    247.5000,       5.0000,   5.00000,    391.3094
    252.5000,       5.0000,   5.00000,    557.2562
    257.5000,       5.0000,   5.00000,    611.2115
    262.5000,       5.0000,   5.00000,    620.1682
    267.5000,       5.0000,   5.00000,    486.2249
    272.5000,       5.0000,   5.00000,    510.6208
    277.5000,       5.0000,   5.00000,    457.2394
    282.5000,       5.0000,   5.00000,    499.5762
    287.5000,       5.0000,   5.00000,    531.9717
     32.5000,       5.0000,   6.00000,    679.4418
     37.5000,       5.0000,   6.00000,    957.7982
     42.5000,       5.0000,   6.00000,   1061.8188
     47.5000,       5.0000,   6.00000,    975.6739
     52.5000,       5.0000,   6.00000,    901.5516
     57.5000,       5.0000,   6.00000,    893.2969
     62.5000,       5.0000,   6.00000,    758.0175
     67.5000,       5.0000,   6.00000,    765.9789
     72.5000,       5.0000,   6.00000,    850.4028
     77.5000,       5.0000,   6.00000,    962.9231
     82.5000,       5.0000,   6.00000,    907.8703
     87.5000,       5.0000,   6.00000,    875.3965
     92.5000,       5.0000,   6.00000,    900.7239
     97.5000,       5.0000,   6.00000,    857.8674
    102.5000,       5.0000,   6.00000,    745.7441
    107.5000,       5.0000,   6.00000,    759.7686
    112.5000,       5.0000,   6.00000,    704.5646
    117.5000,       5.0000,   6.00000,    636.6785
    122.5000,       5.0000,   6.00000,    671.5759
    127.5000,       5.0000,   6.00000,    645.3284
    132.5000,       5.0000,   6.00000,    689.3223
    137.5000,       5.0000,   6.00000,    929.2794
    142.5000,       5.0000,   6.00000,    689.9990
    147.5000,       5.0000,   6.00000,    704.2206
    152.5000,       5.0000,   6.00000,    476.2245
    157.5000,       5.0000,   6.00000,    552.7880
    162.5000,       5.0000,   6.00000,    663.3448
    167.5000,       5.0000,   6.00000,    707.7832
    172.5000,       5.0000,   6.00000,    856.4457
    177.5000,       5.0000,   6.00000,    891.4951
    182.5000,       5.0000,   6.00000,    750.0646
    187.5000,       5.0000,   6.00000,    681.7588
    192.5000,       5.0000,   6.00000,    759.1948
    197.5000,       5.0000,   6.00000,    645.1602
    202.5000,       5.0000,   6.00000,    717.7910
    207.5000,       5.0000,   6.00000,    747.3232
    212.5000,       5.0000,   6.00000,    608.2685
    217.5000,       5.0000,   6.00000,    618.9120
    222.5000,       5.0000,   6.00000,    506.8917
    227.5000,       5.0000,   6.00000,    658.7496
    232.5000,       5.0000,   6.00000,    657.8829
    237.5000,       5.0000,   6.00000,    757.1846
    242.5000,       5.0000,   6.00000,    589.0193
    247.5000,       5.0000,   6.00000,    368.3917
    252.5000,       5.0000,   6.00000,    524.4944
    257.5000,       5.0000,   6.00000,    520.2979
    262.5000,       5.0000,   6.00000,    520.8242
    267.5000,       5.0000,   6.00000,    427.9024
    272.5000,       5.0000,   6.00000,    479.4798
    277.5000,       5.0000,   6.00000,    446.8887
    282.5000,       5.0000,   6.00000,    464.4890
     37.5000,      25.0000,   1.00000,    896.8642
     42.5000,      25.0000,   1.00000,    902.0084
     47.5000,      25.0000,   1.00000,    918.0202
     52.5000,      25.0000,   1.00000,    863.9518
     57.5000,      25.0000,   1.00000,    795.3610
     62.5000,      25.0000,   1.00000,    752.9410
     67.5000,      25.0000,   1.00000,    756.7495
     72.5000,      25.0000,   1.00000,    738.6154
     77.5000,      25.0000,   1.00000,    799.5338
     82.5000,      25.0000,   1.00000,    875.6807
     87.5000,      25.0000,   1.00000,    906.8232
     92.5000,      25.0000,   1.00000,    878.1517
     97.5000,      25.0000,   1.00000,    873.6119
    102.5000,      25.0000,   1.00000,    802.9309
    107.5000,      25.0000,   1.00000,    750.3274
    112.5000,      25.0000,   1.00000,    700.5021
    117.5000,      25.0000,   1.00000,    708.5544
    122.5000,      25.0000,   1.00000,    698.3878
    127.5000,      25.0000,   1.00000,    742.2437
    132.5000,      25.0000,   1.00000,    742.5079
    137.5000,      25.0000,   1.00000,    735.2942
    142.5000,      25.0000,   1.00000,    672.8834
    147.5000,      25.0000,   1.00000,    664.3252
    152.5000,      25.0000,   1.00000,    625.1240
    157.5000,      25.0000,   1.00000,    622.6005
    162.5000,      25.0000,   1.00000,    654.0434
    167.5000,      25.0000,   1.00000,    732.1087
    172.5000,      25.0000,   1.00000,    742.6638
    177.5000,      25.0000,   1.00000,    778.9462
    182.5000,      25.0000,   1.00000,    784.6381
    187.5000,      25.0000,   1.00000,    770.9749
    192.5000,      25.0000,   1.00000,    705.0436
    197.5000,      25.0000,   1.00000,    689.1495
    202.5000,      25.0000,   1.00000,    643.3040
    207.5000,      25.0000,   1.00000,    604.7778
    212.5000,      25.0000,   1.00000,    635.6838
    217.5000,      25.0000,   1.00000,    670.6594
    222.5000,      25.0000,   1.00000,    640.4482
    227.5000,      25.0000,   1.00000,    643.1234
    232.5000,      25.0000,   1.00000,    635.2720
    237.5000,      25.0000,   1.00000,    604.0162
    242.5000,      25.0000,   1.00000,    600.5191
    247.5000,      25.0000,   1.00000,    583.9882
    252.5000,      25.0000,   1.00000,    505.2859
    257.5000,      25.0000,   1.00000,    444.8602
    262.5000,      25.0000,   1.00000,    469.8666
    267.5000,      25.0000,   1.00000,    474.9723
    272.5000,      25.0000,   1.00000,    471.4124
    277.5000,      25.0000,   1.00000,    473.6262
     37.5000,       5.0000,   7.00000,    895.2256
     42.5000,       5.0000,   7.00000,    966.5308
     47.5000,       5.0000,   7.00000,    898.3245
     52.5000,       5.0000,   7.00000,    838.6946
     57.5000,       5.0000,   7.00000,    820.2429
     62.5000,       5.0000,   7.00000,    692.0212
     67.5000,       5.0000,   7.00000,    704.4047
     72.5000,       5.0000,   7.00000,    722.2776
     77.5000,       5.0000,   7.00000,    825.5773
     82.5000,       5.0000,   7.00000,    817.2585
     87.5000,       5.0000,   7.00000,    809.8406
     92.5000,       5.0000,   7.00000,    853.6420
     97.5000,       5.0000,   7.00000,    842.9293
    102.5000,       5.0000,   7.00000,    699.6166
    107.5000,       5.0000,   7.00000,    740.1844
    112.5000,       5.0000,   7.00000,    674.6366
    117.5000,       5.0000,   7.00000,    652.6655
    122.5000,       5.0000,   7.00000,    688.1868
    127.5000,       5.0000,   7.00000,    642.5602
    132.5000,       5.0000,   7.00000,    684.1648
    137.5000,       5.0000,   7.00000,    916.9961
    142.5000,       5.0000,   7.00000,    659.4874
    147.5000,       5.0000,   7.00000,    692.7162
    152.5000,       5.0000,   7.00000,    470.6133
    157.5000,       5.0000,   7.00000,    531.0739
    162.5000,       5.0000,   7.00000,    659.1512
    167.5000,       5.0000,   7.00000,    681.0204
    172.5000,       5.0000,   7.00000,    769.0699
    177.5000,       5.0000,   7.00000,    865.4289
    182.5000,       5.0000,   7.00000,    718.0028
    187.5000,       5.0000,   7.00000,    699.6735
    192.5000,       5.0000,   7.00000,    731.2849
    197.5000,       5.0000,   7.00000,    601.0708
    202.5000,       5.0000,   7.00000,    650.5880
    207.5000,       5.0000,   7.00000,    678.6202
    212.5000,       5.0000,   7.00000,    568.9576
    217.5000,       5.0000,   7.00000,    574.9927
    222.5000,       5.0000,   7.00000,    459.5003
    227.5000,       5.0000,   7.00000,    575.3478
    232.5000,       5.0000,   7.00000,    623.2648
    237.5000,       5.0000,   7.00000,    713.5327
    242.5000,       5.0000,   7.00000,    562.7972
    247.5000,       5.0000,   7.00000,    358.0850
    252.5000,       5.0000,   7.00000,    497.7174
    257.5000,       5.0000,   7.00000,    495.7050
    262.5000,       5.0000,   7.00000,    479.4670
    267.5000,       5.0000,   7.00000,    376.5446
    272.5000,       5.0000,   7.00000,    411.5812
    277.5000,       5.0000,   7.00000,    421.3609
     42.5000,       5.0000,   8.00000,    904.7582
     47.5000,       5.0000,   8.00000,    845.2941
     52.5000,       5.0000,   8.00000,    785.9355
     57.5000,       5.0000,   8.00000,    776.2581
     62.5000,       5.0000,   8.00000,    667.4197
     67.5000,       5.0000,   8.00000,    668.0163
     72.5000,       5.0000,   8.00000,    681.9772
     77.5000,       5.0000,   8.00000,    740.6938
     82.5000,       5.0000,   8.00000,    727.6398
     87.5000,       5.0000,   8.00000,    750.6202
     92.5000,       5.0000,   8.00000,    810.0479
     97.5000,       5.0000,   8.00000,    778.5229
    102.5000,       5.0000,   8.00000,    687.4696
    107.5000,       5.0000,   8.00000,    720.8808
    112.5000,       5.0000,   8.00000,    686.2031
    117.5000,       5.0000,   8.00000,    659.2427
    122.5000,       5.0000,   8.00000,    692.8765
    127.5000,       5.0000,   8.00000,    645.4395
    132.5000,       5.0000,   8.00000,    668.9950
    137.5000,       5.0000,   8.00000,    883.3755
    142.5000,       5.0000,   8.00000,    655.3439
    147.5000,       5.0000,   8.00000,    682.2626
    152.5000,       5.0000,   8.00000,    456.8965
    157.5000,       5.0000,   8.00000,    527.9622
    162.5000,       5.0000,   8.00000,    638.4576
    167.5000,       5.0000,   8.00000,    649.8757
    172.5000,       5.0000,   8.00000,    745.2056
    177.5000,       5.0000,   8.00000,    805.6652
    182.5000,       5.0000,   8.00000,    721.2531
    187.5000,       5.0000,   8.00000,    681.3925
    192.5000,       5.0000,   8.00000,    739.6979
    197.5000,       5.0000,   8.00000,    583.4886
    202.5000,       5.0000,   8.00000,    632.9510
    207.5000,       5.0000,   8.00000,    685.0961
    212.5000,       5.0000,   8.00000,    538.5802
    217.5000,       5.0000,   8.00000,    527.6484
    222.5000,       5.0000,   8.00000,    430.3874
    227.5000,       5.0000,   8.00000,    555.8563
    232.5000,       5.0000,   8.00000,    593.1853
    237.5000,       5.0000,   8.00000,    705.7604
    242.5000,       5.0000,   8.00000,    544.0976
    247.5000,       5.0000,   8.00000,    341.7089
    252.5000,       5.0000,   8.00000,    487.3800
    257.5000,       5.0000,   8.00000,    497.4102
    262.5000,       5.0000,   8.00000,    467.5203
    267.5000,       5.0000,   8.00000,    340.5505
    272.5000,       5.0000,   8.00000,    373.6271
     52.5000,      35.0000,   1.00000,    735.3825
     57.5000,      35.0000,   1.00000,    715.0187
     62.5000,      35.0000,   1.00000,    697.8104
     67.5000,      35.0000,   1.00000,    683.3551
     72.5000,      35.0000,   1.00000,    669.3367
     77.5000,      35.0000,   1.00000,    667.4654
     82.5000,      35.0000,   1.00000,    682.7404
     87.5000,      35.0000,   1.00000,    664.7300
     92.5000,      35.0000,   1.00000,    704.9137
     97.5000,      35.0000,   1.00000,    717.5815
    102.5000,      35.0000,   1.00000,    737.9650
    107.5000,      35.0000,   1.00000,    752.2480
    112.5000,      35.0000,   1.00000,    736.2787
    117.5000,      35.0000,   1.00000,    711.1979
    122.5000,      35.0000,   1.00000,    736.0126
    127.5000,      35.0000,   1.00000,    695.1500
    132.5000,      35.0000,   1.00000,    685.3443
    137.5000,      35.0000,   1.00000,    645.7715
    142.5000,      35.0000,   1.00000,    612.9922
    147.5000,      35.0000,   1.00000,    628.3558
    152.5000,      35.0000,   1.00000,    634.8596
    157.5000,      35.0000,   1.00000,    599.5635
    162.5000,      35.0000,   1.00000,    625.4389
    167.5000,      35.0000,   1.00000,    614.1122
    172.5000,      35.0000,   1.00000,    653.1734
    177.5000,      35.0000,   1.00000,    688.1762
    182.5000,      35.0000,   1.00000,    682.8743
    187.5000,      35.0000,   1.00000,    679.1009
    192.5000,      35.0000,   1.00000,    696.4980
    197.5000,      35.0000,   1.00000,    666.1000
    202.5000,      35.0000,   1.00000,    646.0518
    207.5000,      35.0000,   1.00000,    593.2111
    212.5000,      35.0000,   1.00000,    561.2742
    217.5000,      35.0000,   1.00000,    581.1649
    222.5000,      35.0000,   1.00000,    599.0511
    227.5000,      35.0000,   1.00000,    582.6804
    232.5000,      35.0000,   1.00000,    553.9709
    237.5000,      35.0000,   1.00000,    535.5461
    242.5000,      35.0000,   1.00000,    538.3939
    247.5000,      35.0000,   1.00000,    535.5081
    252.5000,      35.0000,   1.00000,    488.4923
    257.5000,      35.0000,   1.00000,    431.3120
    262.5000,      35.0000,   1.00000,    402.0865
     52.5000,       5.0000,  10.00000,    737.6733
     57.5000,       5.0000,  10.00000,    743.4839
     62.5000,       5.0000,  10.00000,    644.2571
     67.5000,       5.0000,  10.00000,    658.6469
     72.5000,       5.0000,  10.00000,    673.9210
     77.5000,       5.0000,  10.00000,    724.3364
     82.5000,       5.0000,  10.00000,    667.9867
     87.5000,       5.0000,  10.00000,    627.3955
     92.5000,       5.0000,  10.00000,    683.8743
     97.5000,       5.0000,  10.00000,    699.5642
    102.5000,       5.0000,  10.00000,    649.8759
    107.5000,       5.0000,  10.00000,    728.2042
    112.5000,       5.0000,  10.00000,    695.2795
    117.5000,       5.0000,  10.00000,    656.1459
    122.5000,       5.0000,  10.00000,    674.6826
    127.5000,       5.0000,  10.00000,    613.9993
    132.5000,       5.0000,  10.00000,    644.9090
    137.5000,       5.0000,  10.00000,    865.5483
    142.5000,       5.0000,  10.00000,    629.7885
    147.5000,       5.0000,  10.00000,    662.7052
    152.5000,       5.0000,  10.00000,    442.5369
    157.5000,       5.0000,  10.00000,    490.9281
    162.5000,       5.0000,  10.00000,    600.0300
    167.5000,       5.0000,  10.00000,    622.3317
    172.5000,       5.0000,  10.00000,    731.3115
    177.5000,       5.0000,  10.00000,    800.5644
    182.5000,       5.0000,  10.00000,    677.5746
    187.5000,       5.0000,  10.00000,    642.4385
    192.5000,       5.0000,  10.00000,    729.3051
    197.5000,       5.0000,  10.00000,    626.9328
    202.5000,       5.0000,  10.00000,    703.1832
    207.5000,       5.0000,  10.00000,    708.0898
    212.5000,       5.0000,  10.00000,    532.2244
    217.5000,       5.0000,  10.00000,    507.0251
    222.5000,       5.0000,  10.00000,    401.8340
    227.5000,       5.0000,  10.00000,    527.1345
    232.5000,       5.0000,  10.00000,    577.1198
    237.5000,       5.0000,  10.00000,    673.4494
    242.5000,       5.0000,  10.00000,    520.5988
    247.5000,       5.0000,  10.00000,    336.4373
    252.5000,       5.0000,  10.00000,    477.7385
    257.5000,       5.0000,  10.00000,    477.4373
    262.5000,       5.0000,  10.00000,    454.2348
     67.5000,      45.0000,   1.00000,    703.3533
     72.5000,      45.0000,   1.00000,    679.4727
     77.5000,      45.0000,   1.00000,    674.3646
     82.5000,      45.0000,   1.00000,    651.1309
     87.5000,      45.0000,   1.00000,    665.2096
     92.5000,      45.0000,   1.00000,    672.1465
     97.5000,      45.0000,   1.00000,    665.9354
    102.5000,      45.0000,   1.00000,    657.3903
    107.5000,      45.0000,   1.00000,    659.3391
    112.5000,      45.0000,   1.00000,    662.1780
    117.5000,      45.0000,   1.00000,    686.4095
    122.5000,      45.0000,   1.00000,    671.3572
    127.5000,      45.0000,   1.00000,    663.1985
    132.5000,      45.0000,   1.00000,    620.3535
    137.5000,      45.0000,   1.00000,    590.2990
    142.5000,      45.0000,   1.00000,    576.8279
    147.5000,      45.0000,   1.00000,    577.9243
    152.5000,      45.0000,   1.00000,    594.0328
    157.5000,      45.0000,   1.00000,    626.0748
    162.5000,      45.0000,   1.00000,    606.5402
    167.5000,      45.0000,   1.00000,    611.1009
    172.5000,      45.0000,   1.00000,    605.3085
    177.5000,      45.0000,   1.00000,    632.1373
    182.5000,      45.0000,   1.00000,    676.1053
    187.5000,      45.0000,   1.00000,    696.0140
    192.5000,      45.0000,   1.00000,    694.4973
    197.5000,      45.0000,   1.00000,    671.3503
    202.5000,      45.0000,   1.00000,    636.5222
    207.5000,      45.0000,   1.00000,    650.0956
    212.5000,      45.0000,   1.00000,    650.6696
    217.5000,      45.0000,   1.00000,    649.3804
    222.5000,      45.0000,   1.00000,    619.5311
    227.5000,      45.0000,   1.00000,    558.5613
    232.5000,      45.0000,   1.00000,    529.3981
    237.5000,      45.0000,   1.00000,    512.1890
    242.5000,      45.0000,   1.00000,    493.9570
    247.5000,      45.0000,   1.00000,    488.3007
     67.5000,      15.0000,   4.00000,    682.9515
     72.5000,      15.0000,   4.00000,    695.0006
     77.5000,      15.0000,   4.00000,    694.0288
     82.5000,      15.0000,   4.00000,    672.3300
     87.5000,      15.0000,   4.00000,    658.7703
     92.5000,      15.0000,   4.00000,    662.3439
     97.5000,      15.0000,   4.00000,    644.5366
    102.5000,      15.0000,   4.00000,    637.9240
    107.5000,      15.0000,   4.00000,    628.0033
    112.5000,      15.0000,   4.00000,    627.7628
    117.5000,      15.0000,   4.00000,    618.8973
    122.5000,      15.0000,   4.00000,    604.3779
    127.5000,      15.0000,   4.00000,    604.6011
    132.5000,      15.0000,   4.00000,    670.0267
    137.5000,      15.0000,   4.00000,    668.2463
    142.5000,      15.0000,   4.00000,    662.5353
    147.5000,      15.0000,   4.00000,    536.5958
    152.5000,      15.0000,   4.00000,    498.1416
    157.5000,      15.0000,   4.00000,    492.2739
    162.5000,      15.0000,   4.00000,    560.8523
    167.5000,      15.0000,   4.00000,    645.5011
    172.5000,      15.0000,   4.00000,    704.6743
    177.5000,      15.0000,   4.00000,    732.8305
    182.5000,      15.0000,   4.00000,    730.9023
    187.5000,      15.0000,   4.00000,    711.8938
    192.5000,      15.0000,   4.00000,    695.9423
    197.5000,      15.0000,   4.00000,    708.1431
    202.5000,      15.0000,   4.00000,    712.5109
    207.5000,      15.0000,   4.00000,    715.9120
    212.5000,      15.0000,   4.00000,    653.1828
    217.5000,      15.0000,   4.00000,    533.1498
    222.5000,      15.0000,   4.00000,    496.8724
    227.5000,      15.0000,   4.00000,    490.6370
    232.5000,      15.0000,   4.00000,    575.4928
    237.5000,      15.0000,   4.00000,    565.8063
    242.5000,      15.0000,   4.00000,    485.8788
    247.5000,      15.0000,   4.00000,    430.6428
     82.5000,      55.0000,   1.00000,    703.6346
     87.5000,      55.0000,   1.00000,    690.3043
     92.5000,      55.0000,   1.00000,    675.7197
     97.5000,      55.0000,   1.00000,    655.1870
    102.5000,      55.0000,   1.00000,    632.8557
    107.5000,      55.0000,   1.00000,    610.1727
    112.5000,      55.0000,   1.00000,    609.9708
    117.5000,      55.0000,   1.00000,    596.4947
    122.5000,      55.0000,   1.00000,    589.3665
    127.5000,      55.0000,   1.00000,    557.9102
    132.5000,      55.0000,   1.00000,    550.1181
    137.5000,      55.0000,   1.00000,    546.0790
    142.5000,      55.0000,   1.00000,    558.3676
    147.5000,      55.0000,   1.00000,    573.3575
    152.5000,      55.0000,   1.00000,    594.5709
    157.5000,      55.0000,   1.00000,    603.8090
    162.5000,      55.0000,   1.00000,    619.7051
    167.5000,      55.0000,   1.00000,    626.1025
    172.5000,      55.0000,   1.00000,    633.6703
    177.5000,      55.0000,   1.00000,    645.1400
    182.5000,      55.0000,   1.00000,    683.6388
    187.5000,      55.0000,   1.00000,    702.5901
    192.5000,      55.0000,   1.00000,    709.7373
    197.5000,      55.0000,   1.00000,    701.5532
    202.5000,      55.0000,   1.00000,    688.6368
    207.5000,      55.0000,   1.00000,    669.8073
    212.5000,      55.0000,   1.00000,    669.7797
    217.5000,      55.0000,   1.00000,    662.9758
    222.5000,      55.0000,   1.00000,    628.1799
    227.5000,      55.0000,   1.00000,    602.1937
    232.5000,      55.0000,   1.00000,    569.2410
     82.5000,      15.0000,   5.00000,    716.2260
     87.5000,      15.0000,   5.00000,    688.2720
     92.5000,      15.0000,   5.00000,    671.9523
     97.5000,      15.0000,   5.00000,    634.1580
    102.5000,      15.0000,   5.00000,    612.5144
    107.5000,      15.0000,   5.00000,    583.8983
    112.5000,      15.0000,   5.00000,    564.4860
    117.5000,      15.0000,   5.00000,    546.6049
    122.5000,      15.0000,   5.00000,    531.1087
    127.5000,      15.0000,   5.00000,    532.6070
    132.5000,      15.0000,   5.00000,    598.3157
    137.5000,      15.0000,   5.00000,    612.0315
    142.5000,      15.0000,   5.00000,    638.9695
    147.5000,      15.0000,   5.00000,    521.9092
    152.5000,      15.0000,   5.00000,    492.2887
    157.5000,      15.0000,   5.00000,    483.8053
    162.5000,      15.0000,   5.00000,    560.1070
    167.5000,      15.0000,   5.00000,    660.7480
    172.5000,      15.0000,   5.00000,    742.6116
    177.5000,      15.0000,   5.00000,    778.0139
    182.5000,      15.0000,   5.00000,    768.9462
    187.5000,      15.0000,   5.00000,    756.8077
    192.5000,      15.0000,   5.00000,    747.9873
    197.5000,      15.0000,   5.00000,    770.7465
    202.5000,      15.0000,   5.00000,    768.0098
    207.5000,      15.0000,   5.00000,    742.9042
    212.5000,      15.0000,   5.00000,    667.6609
    217.5000,      15.0000,   5.00000,    542.8262
    222.5000,      15.0000,   5.00000,    523.6250
    227.5000,      15.0000,   5.00000,    511.1369
    232.5000,      15.0000,   5.00000,    582.0377
     97.5000,      65.0000,   1.00000,    634.1487
    102.5000,      65.0000,   1.00000,    620.1199
    107.5000,      65.0000,   1.00000,    615.8855
    112.5000,      65.0000,   1.00000,    579.0619
    117.5000,      65.0000,   1.00000,    559.4655
    122.5000,      65.0000,   1.00000,    529.1749
    127.5000,      65.0000,   1.00000,    514.0826
    132.5000,      65.0000,   1.00000,    507.0807
    137.5000,      65.0000,   1.00000,    520.2267
    142.5000,      65.0000,   1.00000,    536.2970
    147.5000,      65.0000,   1.00000,    564.8774
    152.5000,      65.0000,   1.00000,    596.0321
    157.5000,      65.0000,   1.00000,    616.9886
    162.5000,      65.0000,   1.00000,    641.2022
    167.5000,      65.0000,   1.00000,    654.9553
    172.5000,      65.0000,   1.00000,    661.2694
    177.5000,      65.0000,   1.00000,    687.9197
    182.5000,      65.0000,   1.00000,    690.8806
    187.5000,      65.0000,   1.00000,    707.6199
    192.5000,      65.0000,   1.00000,    710.2806
    197.5000,      65.0000,   1.00000,    712.6644
    202.5000,      65.0000,   1.00000,    717.6013
    207.5000,      65.0000,   1.00000,    716.9641
    212.5000,      65.0000,   1.00000,    684.1082
    217.5000,      65.0000,   1.00000,    646.8502
     97.5000,      15.0000,   6.00000,    617.6157
    102.5000,      15.0000,   6.00000,    596.3311
    107.5000,      15.0000,   6.00000,    560.9826
    112.5000,      15.0000,   6.00000,    535.8879
    117.5000,      15.0000,   6.00000,    512.9527
    122.5000,      15.0000,   6.00000,    492.9486
    127.5000,      15.0000,   6.00000,    500.8938
    132.5000,      15.0000,   6.00000,    560.8065
    137.5000,      15.0000,   6.00000,    582.2834
    142.5000,      15.0000,   6.00000,    605.3370
    147.5000,      15.0000,   6.00000,    506.4278
    152.5000,      15.0000,   6.00000,    493.6374
    157.5000,      15.0000,   6.00000,    500.3375
    162.5000,      15.0000,   6.00000,    580.1990
    167.5000,      15.0000,   6.00000,    679.1605
    172.5000,      15.0000,   6.00000,    775.7700
    177.5000,      15.0000,   6.00000,    823.7659
    182.5000,      15.0000,   6.00000,    819.7967
    187.5000,      15.0000,   6.00000,    805.9025
    192.5000,      15.0000,   6.00000,    790.6279
    197.5000,      15.0000,   6.00000,    809.8504
    202.5000,      15.0000,   6.00000,    808.4063
    207.5000,      15.0000,   6.00000,    778.0178
    212.5000,      15.0000,   6.00000,    693.0566
    217.5000,      15.0000,   6.00000,    552.2232
    105.0000,      30.0000,   3.00000,    565.8206
    110.0000,      30.0000,   3.00000,    542.8565
    115.0000,      30.0000,   3.00000,    518.3223
    120.0000,      30.0000,   3.00000,    518.9358
    125.0000,      30.0000,   3.00000,    540.2879
    130.0000,      30.0000,   3.00000,    537.0768
    135.0000,      30.0000,   3.00000,    540.8046
    140.0000,      30.0000,   3.00000,    518.6625
    145.0000,      30.0000,   3.00000,    531.0980
    150.0000,      30.0000,   3.00000,    555.4458
    155.0000,      30.0000,   3.00000,    547.1109
    160.0000,      30.0000,   3.00000,    588.0812
    165.0000,      30.0000,   3.00000,    642.9803
    170.0000,      30.0000,   3.00000,    708.5694
    175.0000,      30.0000,   3.00000,    761.9952
    180.0000,      30.0000,   3.00000,    806.5822
    185.0000,      30.0000,   3.00000,    823.4318
    190.0000,      30.0000,   3.00000,    827.4008
    195.0000,      30.0000,   3.00000,    821.2748
    200.0000,      30.0000,   3.00000,    795.5093
    205.0000,      30.0000,   3.00000,    760.6902
    210.0000,      30.0000,   3.00000,    686.2164
    112.5000,      25.0000,   4.00000,    532.1353
    117.5000,      25.0000,   4.00000,    523.3077
    122.5000,      25.0000,   4.00000,    512.9171
    127.5000,      25.0000,   4.00000,    544.7505
    132.5000,      25.0000,   4.00000,    550.6267
    137.5000,      25.0000,   4.00000,    568.4022
    142.5000,      25.0000,   4.00000,    550.2250
    147.5000,      25.0000,   4.00000,    540.1857
    152.5000,      25.0000,   4.00000,    521.9324
    157.5000,      25.0000,   4.00000,    553.7772
    162.5000,      25.0000,   4.00000,    599.4418
    167.5000,      25.0000,   4.00000,    705.4903
    172.5000,      25.0000,   4.00000,    773.4238
    177.5000,      25.0000,   4.00000,    804.6299
    182.5000,      25.0000,   4.00000,    845.6233
    187.5000,      25.0000,   4.00000,    840.4057
    192.5000,      25.0000,   4.00000,    825.9584
    197.5000,      25.0000,   4.00000,    833.6091
    202.5000,      25.0000,   4.00000,    803.5674
   5.37
ITERATION 4
MODEL RESISTIVITY
LAYER 1
61,     2.5000
     10.0000,     2012.5
     15.0000,     2011.0
     20.0000,     2011.6
     25.0000,     2238.0
     30.0000,     2619.3
     35.0000,     2921.8
     40.0000,     3837.9
     45.0000,     3674.9
     50.0000,     2957.2
     55.0000,     2493.5
     60.0000,     2240.4
     65.0000,     1764.7
     70.0000,     1727.7
     75.0000,     1782.6
     80.0000,     2073.2
     85.0000,     2038.4
     90.0000,     2065.6
     95.0000,     2261.6
    100.0000,     2014.4
    105.0000,     1556.2
    110.0000,     1615.0
    115.0000,     1399.4
    120.0000,     1182.4
    125.0000,     1091.0
    130.0000,     950.34
    135.0000,     1040.0
    140.0000,     1533.2
    145.0000,     877.96
    150.0000,     799.53
    155.0000,     534.02
    160.0000,     695.17
    165.0000,     1074.8
    170.0000,     1415.4
    175.0000,     2043.6
    180.0000,     2387.3
    185.0000,     2074.6
    190.0000,     2243.9
    195.0000,     2881.6
    200.0000,     2452.8
    205.0000,     2677.5
    210.0000,     2796.3
    215.0000,     2173.1
    220.0000,     2134.5
    225.0000,     1746.8
    230.0000,     2527.2
    235.0000,     2666.5
    240.0000,     2641.5
    245.0000,     1532.6
    250.0000,     689.14
    255.0000,     925.20
    260.0000,     880.20
    265.0000,     792.16
    270.0000,     513.25
    275.0000,     530.72
    280.0000,     570.73
    285.0000,     824.80
    290.0000,     1154.7
    295.0000,     1365.2
    300.0000,     1242.0
    305.0000,     2317.4
             3652.9
LAYER 2
61,     5.2500
     10.0000,     1402.7
     15.0000,     1730.6
     20.0000,     1735.0
     25.0000,     1834.8
     30.0000,     2017.1
     35.0000,     2274.7
     40.0000,     3409.2
     45.0000,     3389.1
     50.0000,     2957.1
     55.0000,     2493.3
     60.0000,     2239.3
     65.0000,     1764.7
     70.0000,     1727.8
     75.0000,     1739.2
     80.0000,     1774.8
     85.0000,     1778.4
     90.0000,     1797.7
     95.0000,     1875.7
    100.0000,     1879.0
    105.0000,     1561.1
    110.0000,     1593.1
    115.0000,     1395.8
    120.0000,     1128.2
    125.0000,     1046.0
    130.0000,     921.95
    135.0000,     973.65
    140.0000,     1051.4
    145.0000,     877.77
    150.0000,     753.99
    155.0000,     534.97
    160.0000,     672.58
    165.0000,     1040.5
    170.0000,     1356.4
    175.0000,     1805.5
    180.0000,     2108.6
    185.0000,     2078.6
    190.0000,     2110.1
    195.0000,     2096.1
    200.0000,     2087.0
    205.0000,     2387.9
    210.0000,     2530.2
    215.0000,     1904.9
    220.0000,     1850.2
    225.0000,     1748.3
    230.0000,     2392.7
    235.0000,     2579.8
    240.0000,     2612.7
    245.0000,     1573.3
    250.0000,     1157.1
    255.0000,     958.79
    260.0000,     879.14
    265.0000,     710.33
    270.0000,     482.95
    275.0000,     487.43
    280.0000,     524.55
    285.0000,     694.22
    290.0000,     1054.7
    295.0000,     1275.8
    300.0000,     1242.3
    305.0000,     2268.5
             2335.7
LAYER 3
59,     8.2750
     15.0000,     660.00
     20.0000,     682.70
     25.0000,     729.58
     30.0000,     786.39
     35.0000,     827.50
     40.0000,     1451.8
     45.0000,     1982.3
     50.0000,     2071.5
     55.0000,     2073.5
     60.0000,     2022.7
     65.0000,     1721.9
     70.0000,     1527.7
     75.0000,     1430.3
     80.0000,     1366.7
     85.0000,     1140.3
     90.0000,     1011.7
     95.0000,     989.81
    100.0000,     988.53
    105.0000,     981.11
    110.0000,     890.77
    115.0000,     678.40
    120.0000,     662.22
    125.0000,     666.72
    130.0000,     672.43
    135.0000,     676.67
    140.0000,     680.75
    145.0000,     683.41
    150.0000,     633.54
    155.0000,     541.85
    160.0000,     579.32
    165.0000,     663.38
    170.0000,     688.06
    175.0000,     725.13
    180.0000,     1010.8
    185.0000,     1027.9
    190.0000,     1028.6
    195.0000,     984.49
    200.0000,     984.09
    205.0000,     1254.5
    210.0000,     1319.2
    215.0000,     1263.5
    220.0000,     1270.6
    225.0000,     1460.9
    230.0000,     1516.8
    235.0000,     1649.5
    240.0000,     2201.7
    245.0000,     2199.9
    250.0000,     1245.2
    255.0000,     1013.9
    260.0000,     833.01
    265.0000,     507.63
    270.0000,     454.25
    275.0000,     460.64
    280.0000,     465.64
    285.0000,     462.87
    290.0000,     456.63
    295.0000,     489.35
    300.0000,     591.90
           756.1853
LAYER 4
57,    11.6025
     20.0000,     531.04
     25.0000,     592.31
     30.0000,     608.76
     35.0000,     604.72
     40.0000,     717.97
     45.0000,     1241.3
     50.0000,     1653.2
     55.0000,     1680.7
     60.0000,     1704.8
     65.0000,     1658.8
     70.0000,     1468.9
     75.0000,     1352.9
     80.0000,     1270.4
     85.0000,     1051.8
     90.0000,     849.73
     95.0000,     743.65
    100.0000,     712.76
    105.0000,     672.65
    110.0000,     578.82
    115.0000,     546.75
    120.0000,     552.07
    125.0000,     579.25
    130.0000,     611.31
    135.0000,     621.36
    140.0000,     623.52
    145.0000,     623.90
    150.0000,     614.14
    155.0000,     555.18
    160.0000,     564.11
    165.0000,     579.39
    170.0000,     579.65
    175.0000,     582.11
    180.0000,     673.58
    185.0000,     702.41
    190.0000,     704.86
    195.0000,     695.84
    200.0000,     694.87
    205.0000,     807.21
    210.0000,     812.72
    215.0000,     740.13
    220.0000,     717.45
    225.0000,     718.92
    230.0000,     722.89
    235.0000,     834.76
    240.0000,     1949.9
    245.0000,     2270.8
    250.0000,     2024.6
    255.0000,     1035.3
    260.0000,     799.30
    265.0000,     435.40
    270.0000,     448.31
    275.0000,     463.40
    280.0000,     465.54
    285.0000,     454.38
    290.0000,     401.12
    295.0000,     389.17
           367.6713
LAYER 5
53,    15.2628
     30.0000,     584.47
     35.0000,     583.27
     40.0000,     582.13
     45.0000,     604.94
     50.0000,     703.66
     55.0000,     967.38
     60.0000,     1153.0
     65.0000,     1177.8
     70.0000,     1179.9
     75.0000,     1178.9
     80.0000,     1143.5
     85.0000,     1007.4
     90.0000,     807.05
     95.0000,     673.17
    100.0000,     629.51
    105.0000,     600.12
    110.0000,     572.12
    115.0000,     569.94
    120.0000,     574.67
    125.0000,     588.02
    130.0000,     608.33
    135.0000,     622.07
    140.0000,     624.40
    145.0000,     624.19
    150.0000,     616.29
    155.0000,     581.86
    160.0000,     581.29
    165.0000,     581.15
    170.0000,     581.45
    175.0000,     594.48
    180.0000,     673.22
    185.0000,     689.03
    190.0000,     692.88
    195.0000,     692.35
    200.0000,     688.42
    205.0000,     684.62
    210.0000,     674.09
    215.0000,     559.34
    220.0000,     355.76
    225.0000,     196.86
    230.0000,     190.62
    235.0000,     168.36
    240.0000,     170.04
    245.0000,     194.63
    250.0000,     225.75
    255.0000,     309.35
    260.0000,     338.69
    265.0000,     352.20
    270.0000,     450.49
    275.0000,     467.00
    280.0000,     468.23
    285.0000,     462.97
           401.0695
LAYER 6
49,    19.2890
     40.0000,     581.06
     45.0000,     605.50
     50.0000,     645.25
     55.0000,     817.00
     60.0000,     970.66
     65.0000,     1016.9
     70.0000,     1029.5
     75.0000,     1030.8
     80.0000,     1028.1
     85.0000,     965.63
     90.0000,     801.44
     95.0000,     652.68
    100.0000,     624.58
    105.0000,     602.06
    110.0000,     584.59
    115.0000,     583.46
    120.0000,     582.37
    125.0000,     588.92
    130.0000,     608.79
    135.0000,     624.55
    140.0000,     637.62
    145.0000,     645.36
    150.0000,     648.54
    155.0000,     649.40
    160.0000,     649.37
    165.0000,     647.03
    170.0000,     643.86
    175.0000,     644.31
    180.0000,     679.71
    185.0000,     699.42
    190.0000,     704.33
    195.0000,     703.27
    200.0000,     701.18
    205.0000,     692.37
    210.0000,     672.18
    215.0000,     559.26
    220.0000,     373.53
    225.0000,     216.02
    230.0000,     192.86
    235.0000,     173.27
    240.0000,     172.90
    245.0000,     198.50
    250.0000,     238.05
    255.0000,     285.48
    260.0000,     338.40
    265.0000,     362.48
    270.0000,     451.78
    275.0000,     467.12
           469.0495
LAYER 7
45,    23.7179
     50.0000,     606.13
     55.0000,     723.39
     60.0000,     818.23
     65.0000,     835.74
     70.0000,     844.61
     75.0000,     850.94
     80.0000,     851.67
     85.0000,     838.71
     90.0000,     757.78
     95.0000,     646.74
    100.0000,     622.47
    105.0000,     603.34
    110.0000,     598.87
    115.0000,     598.22
    120.0000,     598.08
    125.0000,     600.19
    130.0000,     613.49
    135.0000,     637.08
    140.0000,     671.45
    145.0000,     708.38
    150.0000,     726.35
    155.0000,     731.94
    160.0000,     735.05
    165.0000,     735.27
    170.0000,     733.83
    175.0000,     732.60
    180.0000,     731.20
    185.0000,     729.85
    190.0000,     723.96
    195.0000,     718.69
    200.0000,     705.15
    205.0000,     693.83
    210.0000,     668.40
    215.0000,     563.26
    220.0000,     381.12
    225.0000,     222.58
    230.0000,     194.83
    235.0000,     191.68
    240.0000,     191.68
    245.0000,     211.02
    250.0000,     257.47
    255.0000,     286.05
    260.0000,     339.75
    265.0000,     364.63
           458.8691
LAYER 8
41,    28.5897
     60.0000,     701.63
     65.0000,     710.85
     70.0000,     715.21
     75.0000,     715.41
     80.0000,     714.54
     85.0000,     714.10
     90.0000,     691.52
     95.0000,     640.61
    100.0000,     610.73
    105.0000,     603.80
    110.0000,     600.97
    115.0000,     600.29
    120.0000,     600.29
    125.0000,     602.41
    130.0000,     614.03
    135.0000,     639.38
    140.0000,     676.84
    145.0000,     716.85
    150.0000,     741.84
    155.0000,     748.64
    160.0000,     752.07
    165.0000,     753.82
    170.0000,     753.63
    175.0000,     752.61
    180.0000,     750.96
    185.0000,     749.83
    190.0000,     741.67
    195.0000,     725.07
    200.0000,     710.68
    205.0000,     696.27
    210.0000,     661.57
    215.0000,     575.48
    220.0000,     393.52
    225.0000,     273.38
    230.0000,     234.60
    235.0000,     233.98
    240.0000,     233.55
    245.0000,     232.87
    250.0000,     260.70
    255.0000,     287.39
           340.4833
LAYER 9
35,    33.9487
     75.0000,     697.37
     80.0000,     651.35
     85.0000,     645.74
     90.0000,     642.26
     95.0000,     634.13
    100.0000,     607.76
    105.0000,     601.95
    110.0000,     600.87
    115.0000,     600.14
    120.0000,     600.11
    125.0000,     602.45
    130.0000,     613.70
    135.0000,     639.24
    140.0000,     676.80
    145.0000,     716.66
    150.0000,     741.18
    155.0000,     749.65
    160.0000,     751.46
    165.0000,     753.60
    170.0000,     753.65
    175.0000,     752.65
    180.0000,     750.61
    185.0000,     749.08
    190.0000,     743.76
    195.0000,     732.54
    200.0000,     716.72
    205.0000,     696.21
    210.0000,     660.03
    215.0000,     587.33
    220.0000,     441.93
    225.0000,     338.97
    230.0000,     292.90
    235.0000,     289.58
    240.0000,     289.03
           287.0031
LAYER 10
29,    39.8436
     90.0000,     639.77
     95.0000,     609.18
    100.0000,     606.17
    105.0000,     601.26
    110.0000,     600.59
    115.0000,     599.87
    120.0000,     599.84
    125.0000,     602.32
    130.0000,     613.40
    135.0000,     639.02
    140.0000,     676.55
    145.0000,     716.09
    150.0000,     740.31
    155.0000,     749.37
    160.0000,     750.44
    165.0000,     752.24
    170.0000,     752.32
    175.0000,     751.77
    180.0000,     749.74
    185.0000,     747.32
    190.0000,     744.67
    195.0000,     734.62
    200.0000,     716.80
    205.0000,     694.00
    210.0000,     655.26
    215.0000,     589.57
    220.0000,     488.90
    225.0000,     407.72
           303.7673
LAYER 11
25,    46.3279
    100.0000,     604.92
    105.0000,     600.57
    110.0000,     600.21
    115.0000,     599.60
    120.0000,     599.59
    125.0000,     602.16
    130.0000,     613.11
    135.0000,     638.77
    140.0000,     676.19
    145.0000,     714.99
    150.0000,     738.51
    155.0000,     747.84
    160.0000,     748.81
    165.0000,     749.60
    170.0000,     749.84
    175.0000,     749.85
    180.0000,     748.50
    185.0000,     746.65
    190.0000,     744.54
    195.0000,     734.55
    200.0000,     715.09
    205.0000,     689.86
    210.0000,     654.74
    215.0000,     608.22
           521.2915
LAYER 12
21, 
    110.0000,     599.38
    115.0000,     599.31
    120.0000,     599.39
    125.0000,     602.02
    130.0000,     612.83
    135.0000,     638.58
    140.0000,     675.94
    145.0000,     714.51
    150.0000,     737.84
    155.0000,     747.12
    160.0000,     748.29
    165.0000,     748.80
    170.0000,     749.23
    175.0000,     749.35
    180.0000,     748.18
    185.0000,     746.31
    190.0000,     744.22
    195.0000,     734.29
    200.0000,     714.73
    205.0000,     688.55
           654.3154
CALCULATED APPARENT RESISTIVITY
      7.5000,       5.0000,   1.00000,   1458.6019
     12.5000,       5.0000,   1.00000,   1500.8538
     17.5000,       5.0000,   1.00000,   1576.8318
     22.5000,       5.0000,   1.00000,   1741.5277
     27.5000,       5.0000,   1.00000,   1999.9802
     32.5000,       5.0000,   1.00000,   2165.4973
     37.5000,       5.0000,   1.00000,   2610.5505
     42.5000,       5.0000,   1.00000,   2632.8066
     47.5000,       5.0000,   1.00000,   2557.6838
     52.5000,       5.0000,   1.00000,   2299.5378
     57.5000,       5.0000,   1.00000,   2163.8428
     62.5000,       5.0000,   1.00000,   1818.3691
     67.5000,       5.0000,   1.00000,   1787.4255
     72.5000,       5.0000,   1.00000,   1688.4048
     77.5000,       5.0000,   1.00000,   1783.8423
     82.5000,       5.0000,   1.00000,   1724.0508
     87.5000,       5.0000,   1.00000,   1727.0942
     92.5000,       5.0000,   1.00000,   1712.5138
     97.5000,       5.0000,   1.00000,   1643.7432
    102.5000,       5.0000,   1.00000,   1417.9739
    107.5000,       5.0000,   1.00000,   1393.6110
    112.5000,       5.0000,   1.00000,   1204.6188
    117.5000,       5.0000,   1.00000,   1070.0078
    122.5000,       5.0000,   1.00000,   1035.1199
    127.5000,       5.0000,   1.00000,    968.7338
    132.5000,       5.0000,   1.00000,    877.9869
    137.5000,       5.0000,   1.00000,   1061.4814
    142.5000,       5.0000,   1.00000,    723.9810
    147.5000,       5.0000,   1.00000,    852.1208
    152.5000,       5.0000,   1.00000,    628.2697
    157.5000,       5.0000,   1.00000,    785.5937
    162.5000,       5.0000,   1.00000,   1012.4865
    167.5000,       5.0000,   1.00000,   1215.0143
    172.5000,       5.0000,   1.00000,   1515.8014
    177.5000,       5.0000,   1.00000,   1807.2883
    182.5000,       5.0000,   1.00000,   1855.3835
    187.5000,       5.0000,   1.00000,   1930.3560
    192.5000,       5.0000,   1.00000,   2256.9683
    197.5000,       5.0000,   1.00000,   2041.4329
    202.5000,       5.0000,   1.00000,   2196.9189
    207.5000,       5.0000,   1.00000,   2202.4316
    212.5000,       5.0000,   1.00000,   1862.7905
    217.5000,       5.0000,   1.00000,   2043.8304
    222.5000,       5.0000,   1.00000,   1711.4930
    227.5000,       5.0000,   1.00000,   2152.7136
    232.5000,       5.0000,   1.00000,   1859.4338
    237.5000,       5.0000,   1.00000,   1865.5021
    242.5000,       5.0000,   1.00000,   1531.1401
    247.5000,       5.0000,   1.00000,    948.0717
    252.5000,       5.0000,   1.00000,   1048.4105
    257.5000,       5.0000,   1.00000,    762.3187
    262.5000,       5.0000,   1.00000,    721.6705
    267.5000,       5.0000,   1.00000,    544.0620
    272.5000,       5.0000,   1.00000,    579.2139
    277.5000,       5.0000,   1.00000,    580.5780
    282.5000,       5.0000,   1.00000,    727.0871
    287.5000,       5.0000,   1.00000,    840.7682
    292.5000,       5.0000,   1.00000,   1123.1475
    297.5000,       5.0000,   1.00000,   1177.4247
    302.5000,       5.0000,   1.00000,   1619.2836
    307.5000,       5.0000,   1.00000,   1865.6674
     12.5000,       5.0000,   2.00000,   1078.1815
     17.5000,       5.0000,   2.00000,   1107.0267
     22.5000,       5.0000,   2.00000,   1277.8619
     27.5000,       5.0000,   2.00000,   1372.8406
     32.5000,       5.0000,   2.00000,   1425.1672
     37.5000,       5.0000,   2.00000,   1856.6444
     42.5000,       5.0000,   2.00000,   1977.0981
     47.5000,       5.0000,   2.00000,   1814.3397
     52.5000,       5.0000,   2.00000,   1878.0598
     57.5000,       5.0000,   2.00000,   1961.9036
     62.5000,       5.0000,   2.00000,   1700.4733
     67.5000,       5.0000,   2.00000,   1619.0802
     72.5000,       5.0000,   2.00000,   1586.1173
     77.5000,       5.0000,   2.00000,   1600.0222
     82.5000,       5.0000,   2.00000,   1424.7747
     87.5000,       5.0000,   2.00000,   1329.7747
     92.5000,       5.0000,   2.00000,   1408.4303
     97.5000,       5.0000,   2.00000,   1290.7324
    102.5000,       5.0000,   2.00000,   1081.1752
    107.5000,       5.0000,   2.00000,   1140.1172
    112.5000,       5.0000,   2.00000,   1032.1250
    117.5000,       5.0000,   2.00000,    919.6912
    122.5000,       5.0000,   2.00000,    950.1492
    127.5000,       5.0000,   2.00000,    772.3907
    132.5000,       5.0000,   2.00000,    768.5822
    137.5000,       5.0000,   2.00000,    936.8533
    142.5000,       5.0000,   2.00000,    712.6018
    147.5000,       5.0000,   2.00000,    791.9294
    152.5000,       5.0000,   2.00000,    633.8765
    157.5000,       5.0000,   2.00000,    751.0684
    162.5000,       5.0000,   2.00000,    947.5410
    167.5000,       5.0000,   2.00000,    950.4193
    172.5000,       5.0000,   2.00000,   1186.3853
    177.5000,       5.0000,   2.00000,   1450.8179
    182.5000,       5.0000,   2.00000,   1290.9248
    187.5000,       5.0000,   2.00000,   1442.8243
    192.5000,       5.0000,   2.00000,   1773.6957
    197.5000,       5.0000,   2.00000,   1463.9719
    202.5000,       5.0000,   2.00000,   1606.9053
    207.5000,       5.0000,   2.00000,   1732.6224
    212.5000,       5.0000,   2.00000,   1519.2333
    217.5000,       5.0000,   2.00000,   1579.3193
    222.5000,       5.0000,   2.00000,   1377.5742
    227.5000,       5.0000,   2.00000,   1543.2028
    232.5000,       5.0000,   2.00000,   1450.4696
    237.5000,       5.0000,   2.00000,   1571.0844
    242.5000,       5.0000,   2.00000,   1242.3038
    247.5000,       5.0000,   2.00000,    784.6073
    252.5000,       5.0000,   2.00000,   1038.1313
    257.5000,       5.0000,   2.00000,    912.6533
    262.5000,       5.0000,   2.00000,    704.1329
    267.5000,       5.0000,   2.00000,    536.2655
    272.5000,       5.0000,   2.00000,    559.8179
    277.5000,       5.0000,   2.00000,    553.2851
    282.5000,       5.0000,   2.00000,    602.4025
    287.5000,       5.0000,   2.00000,    754.7084
    292.5000,       5.0000,   2.00000,    842.4687
    297.5000,       5.0000,   2.00000,    715.7476
    302.5000,       5.0000,   2.00000,    976.5413
     17.5000,       5.0000,   3.00000,    894.7097
     22.5000,       5.0000,   3.00000,    946.8324
     27.5000,       5.0000,   3.00000,    987.3050
     32.5000,       5.0000,   3.00000,   1061.5138
     37.5000,       5.0000,   3.00000,   1444.1367
     42.5000,       5.0000,   3.00000,   1522.3159
     47.5000,       5.0000,   3.00000,   1456.8583
     52.5000,       5.0000,   3.00000,   1425.9343
     57.5000,       5.0000,   3.00000,   1576.8452
     62.5000,       5.0000,   3.00000,   1426.5857
     67.5000,       5.0000,   3.00000,   1428.6274
     72.5000,       5.0000,   3.00000,   1411.9890
     77.5000,       5.0000,   3.00000,   1439.2430
     82.5000,       5.0000,   3.00000,   1227.2996
     87.5000,       5.0000,   3.00000,   1150.8710
     92.5000,       5.0000,   3.00000,   1142.5610
     97.5000,       5.0000,   3.00000,   1071.3315
    102.5000,       5.0000,   3.00000,    905.8569
    107.5000,       5.0000,   3.00000,    940.0999
    112.5000,       5.0000,   3.00000,    897.4684
    117.5000,       5.0000,   3.00000,    846.4216
    122.5000,       5.0000,   3.00000,    765.3985
    127.5000,       5.0000,   3.00000,    695.1902
    132.5000,       5.0000,   3.00000,    681.6082
    137.5000,       5.0000,   3.00000,    932.7386
    142.5000,       5.0000,   3.00000,    729.4647
    147.5000,       5.0000,   3.00000,    774.7641
    152.5000,       5.0000,   3.00000,    562.3275
    157.5000,       5.0000,   3.00000,    693.3018
    162.5000,       5.0000,   3.00000,    808.0355
    167.5000,       5.0000,   3.00000,    877.1940
    172.5000,       5.0000,   3.00000,   1025.7053
    177.5000,       5.0000,   3.00000,   1104.1362
    182.5000,       5.0000,   3.00000,   1033.0480
    187.5000,       5.0000,   3.00000,   1063.4554
    192.5000,       5.0000,   3.00000,   1225.4967
    197.5000,       5.0000,   3.00000,   1129.0586
    202.5000,       5.0000,   3.00000,   1220.7994
    207.5000,       5.0000,   3.00000,   1360.3530
    212.5000,       5.0000,   3.00000,   1165.2654
    217.5000,       5.0000,   3.00000,   1149.0918
    222.5000,       5.0000,   3.00000,    928.5347
    227.5000,       5.0000,   3.00000,   1165.2283
    232.5000,       5.0000,   3.00000,   1250.3217
    237.5000,       5.0000,   3.00000,   1290.7137
    242.5000,       5.0000,   3.00000,    877.7098
    247.5000,       5.0000,   3.00000,    564.9664
    252.5000,       5.0000,   3.00000,    851.2316
    257.5000,       5.0000,   3.00000,    903.4778
    262.5000,       5.0000,   3.00000,    790.1885
    267.5000,       5.0000,   3.00000,    508.7436
    272.5000,       5.0000,   3.00000,    518.9938
    277.5000,       5.0000,   3.00000,    492.4496
    282.5000,       5.0000,   3.00000,    594.2025
    287.5000,       5.0000,   3.00000,    644.1218
    292.5000,       5.0000,   3.00000,    629.7612
    297.5000,       5.0000,   3.00000,    496.0818
     22.5000,      15.0000,   1.00000,    846.6371
     27.5000,      15.0000,   1.00000,    902.4221
     32.5000,      15.0000,   1.00000,   1094.6530
     37.5000,      15.0000,   1.00000,   1222.3041
     42.5000,      15.0000,   1.00000,   1320.6183
     47.5000,      15.0000,   1.00000,   1307.3129
     52.5000,      15.0000,   1.00000,   1269.3213
     57.5000,      15.0000,   1.00000,   1184.0731
     62.5000,      15.0000,   1.00000,   1252.1523
     67.5000,      15.0000,   1.00000,   1272.8898
     72.5000,      15.0000,   1.00000,   1298.3060
     77.5000,      15.0000,   1.00000,   1251.4990
     82.5000,      15.0000,   1.00000,   1224.7893
     87.5000,      15.0000,   1.00000,   1108.1848
     92.5000,      15.0000,   1.00000,   1035.9850
     97.5000,      15.0000,   1.00000,    970.0103
    102.5000,      15.0000,   1.00000,    927.2573
    107.5000,      15.0000,   1.00000,    869.7332
    112.5000,      15.0000,   1.00000,    862.4818
    117.5000,      15.0000,   1.00000,    780.0070
    122.5000,      15.0000,   1.00000,    727.3432
    127.5000,      15.0000,   1.00000,    673.5524
    132.5000,      15.0000,   1.00000,    768.0077
    137.5000,      15.0000,   1.00000,    798.6107
    142.5000,      15.0000,   1.00000,    833.5667
    147.5000,      15.0000,   1.00000,    690.2255
    152.5000,      15.0000,   1.00000,    657.4574
    157.5000,      15.0000,   1.00000,    635.1309
    162.5000,      15.0000,   1.00000,    764.1140
    167.5000,      15.0000,   1.00000,    896.3136
    172.5000,      15.0000,   1.00000,    975.5739
    177.5000,      15.0000,   1.00000,    973.7159
    182.5000,      15.0000,   1.00000,    954.6891
    187.5000,      15.0000,   1.00000,    935.4548
    192.5000,      15.0000,   1.00000,    933.3514
    197.5000,      15.0000,   1.00000,   1010.6331
    202.5000,      15.0000,   1.00000,   1108.9929
    207.5000,      15.0000,   1.00000,   1073.0032
    212.5000,      15.0000,   1.00000,   1035.2458
    217.5000,      15.0000,   1.00000,    886.6862
    222.5000,      15.0000,   1.00000,    880.6888
    227.5000,      15.0000,   1.00000,   1001.7452
    232.5000,      15.0000,   1.00000,   1125.7207
    237.5000,      15.0000,   1.00000,    953.5482
    242.5000,      15.0000,   1.00000,    752.0665
    247.5000,      15.0000,   1.00000,    616.7489
    252.5000,      15.0000,   1.00000,    620.9774
    257.5000,      15.0000,   1.00000,    777.7169
    262.5000,      15.0000,   1.00000,    767.5863
    267.5000,      15.0000,   1.00000,    640.8221
    272.5000,      15.0000,   1.00000,    483.0008
    277.5000,      15.0000,   1.00000,    529.1792
    282.5000,      15.0000,   1.00000,    569.3890
    287.5000,      15.0000,   1.00000,    587.3104
    292.5000,      15.0000,   1.00000,    530.3480
     22.5000,       5.0000,   4.00000,    778.3477
     27.5000,       5.0000,   4.00000,    810.5806
     32.5000,       5.0000,   4.00000,    877.3754
     37.5000,       5.0000,   4.00000,   1196.5385
     42.5000,       5.0000,   4.00000,   1316.4321
     47.5000,       5.0000,   4.00000,   1253.1764
     52.5000,       5.0000,   4.00000,   1198.4893
     57.5000,       5.0000,   4.00000,   1197.4406
     62.5000,       5.0000,   4.00000,   1127.1130
     67.5000,       5.0000,   4.00000,   1211.2687
     72.5000,       5.0000,   4.00000,   1224.9581
     77.5000,       5.0000,   4.00000,   1261.3884
     82.5000,       5.0000,   4.00000,   1144.2429
     87.5000,       5.0000,   4.00000,   1026.2939
     92.5000,       5.0000,   4.00000,   1012.7684
     97.5000,       5.0000,   4.00000,    950.8417
    102.5000,       5.0000,   4.00000,    820.4325
    107.5000,       5.0000,   4.00000,    870.9586
    112.5000,       5.0000,   4.00000,    815.3929
    117.5000,       5.0000,   4.00000,    716.2889
    122.5000,       5.0000,   4.00000,    721.9282
    127.5000,       5.0000,   4.00000,    626.3030
    132.5000,       5.0000,   4.00000,    684.7498
    137.5000,       5.0000,   4.00000,    950.8573
    142.5000,       5.0000,   4.00000,    717.0779
    147.5000,       5.0000,   4.00000,    768.3529
    152.5000,       5.0000,   4.00000,    522.7541
    157.5000,       5.0000,   4.00000,    586.1890
    162.5000,       5.0000,   4.00000,    763.2596
    167.5000,       5.0000,   4.00000,    810.4376
    172.5000,       5.0000,   4.00000,    933.8570
    177.5000,       5.0000,   4.00000,   1002.9171
    182.5000,       5.0000,   4.00000,    861.2226
    187.5000,       5.0000,   4.00000,    825.8445
    192.5000,       5.0000,   4.00000,    946.5782
    197.5000,       5.0000,   4.00000,    848.3072
    202.5000,       5.0000,   4.00000,   1038.2728
    207.5000,       5.0000,   4.00000,   1079.4480
    212.5000,       5.0000,   4.00000,    867.5461
    217.5000,       5.0000,   4.00000,    842.0809
    222.5000,       5.0000,   4.00000,    673.1287
    227.5000,       5.0000,   4.00000,    964.1578
    232.5000,       5.0000,   4.00000,   1010.5128
    237.5000,       5.0000,   4.00000,   1004.5271
    242.5000,       5.0000,   4.00000,    699.3016
    247.5000,       5.0000,   4.00000,    429.7943
    252.5000,       5.0000,   4.00000,    666.8871
    257.5000,       5.0000,   4.00000,    743.5422
    262.5000,       5.0000,   4.00000,    751.0712
    267.5000,       5.0000,   4.00000,    520.2164
    272.5000,       5.0000,   4.00000,    474.6992
    277.5000,       5.0000,   4.00000,    478.6525
    282.5000,       5.0000,   4.00000,    540.6649
    287.5000,       5.0000,   4.00000,    568.3347
    292.5000,       5.0000,   4.00000,    543.2811
     30.0000,      20.0000,   1.00000,    873.7021
     35.0000,      20.0000,   1.00000,   1003.5682
     40.0000,      20.0000,   1.00000,   1077.5747
     45.0000,      20.0000,   1.00000,   1120.8379
     50.0000,      20.0000,   1.00000,   1067.9960
     55.0000,      20.0000,   1.00000,    974.0279
     60.0000,      20.0000,   1.00000,    929.2933
     65.0000,      20.0000,   1.00000,    911.5547
     70.0000,      20.0000,   1.00000,    962.8353
     75.0000,      20.0000,   1.00000,   1039.6548
     80.0000,      20.0000,   1.00000,   1048.7808
     85.0000,      20.0000,   1.00000,   1042.7366
     90.0000,      20.0000,   1.00000,    997.7234
     95.0000,      20.0000,   1.00000,    915.3162
    100.0000,      20.0000,   1.00000,    893.6962
    105.0000,      20.0000,   1.00000,    851.9177
    110.0000,      20.0000,   1.00000,    765.3294
    115.0000,      20.0000,   1.00000,    744.5765
    120.0000,      20.0000,   1.00000,    676.6456
    125.0000,      20.0000,   1.00000,    685.0129
    130.0000,      20.0000,   1.00000,    772.1026
    135.0000,      20.0000,   1.00000,    754.3380
    140.0000,      20.0000,   1.00000,    785.5840
    145.0000,      20.0000,   1.00000,    731.2974
    150.0000,      20.0000,   1.00000,    621.3950
    155.0000,      20.0000,   1.00000,    635.7153
    160.0000,      20.0000,   1.00000,    633.0674
    165.0000,      20.0000,   1.00000,    717.6627
    170.0000,      20.0000,   1.00000,    869.3290
    175.0000,      20.0000,   1.00000,    871.8726
    180.0000,      20.0000,   1.00000,    844.1495
    185.0000,      20.0000,   1.00000,    809.9922
    190.0000,      20.0000,   1.00000,    734.6537
    195.0000,      20.0000,   1.00000,    785.6145
    200.0000,      20.0000,   1.00000,    810.8315
    205.0000,      20.0000,   1.00000,    775.2541
    210.0000,      20.0000,   1.00000,    772.0484
    215.0000,      20.0000,   1.00000,    705.0870
    220.0000,      20.0000,   1.00000,    725.9104
    225.0000,      20.0000,   1.00000,    773.2605
    230.0000,      20.0000,   1.00000,    765.6385
    235.0000,      20.0000,   1.00000,    746.0637
    240.0000,      20.0000,   1.00000,    672.2926
    245.0000,      20.0000,   1.00000,    617.9523
    250.0000,      20.0000,   1.00000,    549.1116
    255.0000,      20.0000,   1.00000,    505.6346
    260.0000,      20.0000,   1.00000,    561.2468
    265.0000,      20.0000,   1.00000,    570.4361
    270.0000,      20.0000,   1.00000,    572.2471
    275.0000,      20.0000,   1.00000,    509.5773
    280.0000,      20.0000,   1.00000,    479.9140
    285.0000,      20.0000,   1.00000,    493.2536
     27.5000,       5.0000,   5.00000,    730.0243
     32.5000,       5.0000,   5.00000,    762.5634
     37.5000,       5.0000,   5.00000,   1078.6383
     42.5000,       5.0000,   5.00000,   1194.3811
     47.5000,       5.0000,   5.00000,   1123.7913
     52.5000,       5.0000,   5.00000,   1033.7020
     57.5000,       5.0000,   5.00000,   1024.2538
     62.5000,       5.0000,   5.00000,    897.4455
     67.5000,       5.0000,   5.00000,    970.4673
     72.5000,       5.0000,   5.00000,   1039.0969
     77.5000,       5.0000,   5.00000,   1135.1652
     82.5000,       5.0000,   5.00000,   1025.0575
     87.5000,       5.0000,   5.00000,    961.8732
     92.5000,       5.0000,   5.00000,    955.0352
     97.5000,       5.0000,   5.00000,    895.2955
    102.5000,       5.0000,   5.00000,    777.3468
    107.5000,       5.0000,   5.00000,    842.9846
    112.5000,       5.0000,   5.00000,    734.2890
    117.5000,       5.0000,   5.00000,    671.3641
    122.5000,       5.0000,   5.00000,    672.2651
    127.5000,       5.0000,   5.00000,    644.0649
    132.5000,       5.0000,   5.00000,    689.1405
    137.5000,       5.0000,   5.00000,    946.3735
    142.5000,       5.0000,   5.00000,    712.2220
    147.5000,       5.0000,   5.00000,    736.6185
    152.5000,       5.0000,   5.00000,    490.6278
    157.5000,       5.0000,   5.00000,    559.4907
    162.5000,       5.0000,   5.00000,    694.4850
    167.5000,       5.0000,   5.00000,    755.9528
    172.5000,       5.0000,   5.00000,    886.4801
    177.5000,       5.0000,   5.00000,    962.6171
    182.5000,       5.0000,   5.00000,    757.0747
    187.5000,       5.0000,   5.00000,    719.0435
    192.5000,       5.0000,   5.00000,    800.7191
    197.5000,       5.0000,   5.00000,    722.5613
    202.5000,       5.0000,   5.00000,    828.2535
    207.5000,       5.0000,   5.00000,    899.1171
    212.5000,       5.0000,   5.00000,    684.5325
    217.5000,       5.0000,   5.00000,    657.1774
    222.5000,       5.0000,   5.00000,    594.8616
    227.5000,       5.0000,   5.00000,    764.2369
    232.5000,       5.0000,   5.00000,    785.5580
    237.5000,       5.0000,   5.00000,    830.8867
    242.5000,       5.0000,   5.00000,    616.5393
    247.5000,       5.0000,   5.00000,    387.3499
    252.5000,       5.0000,   5.00000,    546.7726
    257.5000,       5.0000,   5.00000,    600.8784
    262.5000,       5.0000,   5.00000,    609.4614
    267.5000,       5.0000,   5.00000,    477.1730
    272.5000,       5.0000,   5.00000,    499.0363
    277.5000,       5.0000,   5.00000,    445.6057
    282.5000,       5.0000,   5.00000,    487.6078
    287.5000,       5.0000,   5.00000,    523.5956
     32.5000,       5.0000,   6.00000,    713.0872
     37.5000,       5.0000,   6.00000,    999.6312
     42.5000,       5.0000,   6.00000,   1100.0950
     47.5000,       5.0000,   6.00000,   1012.1407
     52.5000,       5.0000,   6.00000,    937.5541
     57.5000,       5.0000,   6.00000,    928.7318
     62.5000,       5.0000,   6.00000,    787.6470
     67.5000,       5.0000,   6.00000,    794.7702
     72.5000,       5.0000,   6.00000,    878.5112
     77.5000,       5.0000,   6.00000,    992.7650
     82.5000,       5.0000,   6.00000,    931.1813
     87.5000,       5.0000,   6.00000,    894.3463
     92.5000,       5.0000,   6.00000,    923.1350
     97.5000,       5.0000,   6.00000,    875.7399
    102.5000,       5.0000,   6.00000,    759.5795
    107.5000,       5.0000,   6.00000,    774.1700
    112.5000,       5.0000,   6.00000,    716.9777
    117.5000,       5.0000,   6.00000,    647.3219
    122.5000,       5.0000,   6.00000,    681.3288
    127.5000,       5.0000,   6.00000,    652.3555
    132.5000,       5.0000,   6.00000,    695.4026
    137.5000,       5.0000,   6.00000,    935.5715
    142.5000,       5.0000,   6.00000,    692.5714
    147.5000,       5.0000,   6.00000,    705.4652
    152.5000,       5.0000,   6.00000,    475.6018
    157.5000,       5.0000,   6.00000,    550.2773
    162.5000,       5.0000,   6.00000,    658.3346
    167.5000,       5.0000,   6.00000,    700.7172
    172.5000,       5.0000,   6.00000,    847.2559
    177.5000,       5.0000,   6.00000,    880.9610
    182.5000,       5.0000,   6.00000,    741.5575
    187.5000,       5.0000,   6.00000,    672.5928
    192.5000,       5.0000,   6.00000,    748.5546
    197.5000,       5.0000,   6.00000,    635.5265
    202.5000,       5.0000,   6.00000,    704.9563
    207.5000,       5.0000,   6.00000,    733.4493
    212.5000,       5.0000,   6.00000,    598.7615
    217.5000,       5.0000,   6.00000,    610.7005
    222.5000,       5.0000,   6.00000,    499.9341
    227.5000,       5.0000,   6.00000,    646.5307
    232.5000,       5.0000,   6.00000,    645.0159
    237.5000,       5.0000,   6.00000,    744.4225
    242.5000,       5.0000,   6.00000,    582.0181
    247.5000,       5.0000,   6.00000,    362.2858
    252.5000,       5.0000,   6.00000,    508.9792
    257.5000,       5.0000,   6.00000,    503.1443
    262.5000,       5.0000,   6.00000,    501.9924
    267.5000,       5.0000,   6.00000,    415.1448
    272.5000,       5.0000,   6.00000,    465.1236
    277.5000,       5.0000,   6.00000,    438.8003
    282.5000,       5.0000,   6.00000,    459.2953
     37.5000,      25.0000,   1.00000,    935.4089
     42.5000,      25.0000,   1.00000,    938.0021
     47.5000,      25.0000,   1.00000,    954.3480
     52.5000,      25.0000,   1.00000,    900.0347
     57.5000,      25.0000,   1.00000,    830.1484
     62.5000,      25.0000,   1.00000,    786.4277
     67.5000,      25.0000,   1.00000,    788.8019
     72.5000,      25.0000,   1.00000,    767.5985
     77.5000,      25.0000,   1.00000,    827.9094
     82.5000,      25.0000,   1.00000,    902.7436
     87.5000,      25.0000,   1.00000,    931.6345
     92.5000,      25.0000,   1.00000,    899.2045
     97.5000,      25.0000,   1.00000,    891.7884
    102.5000,      25.0000,   1.00000,    818.7864
    107.5000,      25.0000,   1.00000,    763.5940
    112.5000,      25.0000,   1.00000,    711.9348
    117.5000,      25.0000,   1.00000,    718.7404
    122.5000,      25.0000,   1.00000,    706.2311
    127.5000,      25.0000,   1.00000,    748.7676
    132.5000,      25.0000,   1.00000,    748.3891
    137.5000,      25.0000,   1.00000,    739.7316
    142.5000,      25.0000,   1.00000,    676.3653
    147.5000,      25.0000,   1.00000,    665.8647
    152.5000,      25.0000,   1.00000,    623.8196
    157.5000,      25.0000,   1.00000,    619.6818
    162.5000,      25.0000,   1.00000,    649.2462
    167.5000,      25.0000,   1.00000,    725.5847
    172.5000,      25.0000,   1.00000,    734.7603
    177.5000,      25.0000,   1.00000,    769.9957
    182.5000,      25.0000,   1.00000,    774.8878
    187.5000,      25.0000,   1.00000,    760.7626
    192.5000,      25.0000,   1.00000,    694.3168
    197.5000,      25.0000,   1.00000,    676.7233
    202.5000,      25.0000,   1.00000,    630.7606
    207.5000,      25.0000,   1.00000,    593.0052
    212.5000,      25.0000,   1.00000,    624.6865
    217.5000,      25.0000,   1.00000,    659.1299
    222.5000,      25.0000,   1.00000,    628.6617
    227.5000,      25.0000,   1.00000,    630.8012
    232.5000,      25.0000,   1.00000,    624.4943
    237.5000,      25.0000,   1.00000,    593.8391
    242.5000,      25.0000,   1.00000,    587.6491
    247.5000,      25.0000,   1.00000,    568.9734
    252.5000,      25.0000,   1.00000,    490.1056
    257.5000,      25.0000,   1.00000,    429.8759
    262.5000,      25.0000,   1.00000,    454.1118
    267.5000,      25.0000,   1.00000,    458.7342
    272.5000,      25.0000,   1.00000,    457.9782
    277.5000,      25.0000,   1.00000,    464.5097
     37.5000,       5.0000,   7.00000,    939.6985
     42.5000,       5.0000,   7.00000,   1007.5957
     47.5000,       5.0000,   7.00000,    937.7796
     52.5000,       5.0000,   7.00000,    879.0992
     57.5000,       5.0000,   7.00000,    860.5183
     62.5000,       5.0000,   7.00000,    727.8199
     67.5000,       5.0000,   7.00000,    740.1623
     72.5000,       5.0000,   7.00000,    755.1641
     77.5000,       5.0000,   7.00000,    861.8050
     82.5000,       5.0000,   7.00000,    846.8708
     87.5000,       5.0000,   7.00000,    834.0447
     92.5000,       5.0000,   7.00000,    880.9325
     97.5000,       5.0000,   7.00000,    864.7744
    102.5000,       5.0000,   7.00000,    716.3307
    107.5000,       5.0000,   7.00000,    758.3589
    112.5000,       5.0000,   7.00000,    689.7785
    117.5000,       5.0000,   7.00000,    666.2197
    122.5000,       5.0000,   7.00000,    700.3942
    127.5000,       5.0000,   7.00000,    650.4093
    132.5000,       5.0000,   7.00000,    690.5648
    137.5000,       5.0000,   7.00000,    923.7612
    142.5000,       5.0000,   7.00000,    662.4969
    147.5000,       5.0000,   7.00000,    693.7683
    152.5000,       5.0000,   7.00000,    469.6506
    157.5000,       5.0000,   7.00000,    528.1105
    162.5000,       5.0000,   7.00000,    653.3924
    167.5000,       5.0000,   7.00000,    673.0781
    172.5000,       5.0000,   7.00000,    757.8200
    177.5000,       5.0000,   7.00000,    852.1248
    182.5000,       5.0000,   7.00000,    707.4777
    187.5000,       5.0000,   7.00000,    687.6685
    192.5000,       5.0000,   7.00000,    716.6089
    197.5000,       5.0000,   7.00000,    587.9587
    202.5000,       5.0000,   7.00000,    634.5139
    207.5000,       5.0000,   7.00000,    661.0447
    212.5000,       5.0000,   7.00000,    555.9807
    217.5000,       5.0000,   7.00000,    562.5838
    222.5000,       5.0000,   7.00000,    449.4636
    227.5000,       5.0000,   7.00000,    559.6802
    232.5000,       5.0000,   7.00000,    606.3707
    237.5000,       5.0000,   7.00000,    696.9546
    242.5000,       5.0000,   7.00000,    552.3530
    247.5000,       5.0000,   7.00000,    349.2714
    252.5000,       5.0000,   7.00000,    476.7381
    257.5000,       5.0000,   7.00000,    472.6297
    262.5000,       5.0000,   7.00000,    457.2225
    267.5000,       5.0000,   7.00000,    361.6926
    272.5000,       5.0000,   7.00000,    398.3408
    277.5000,       5.0000,   7.00000,    414.4503
     42.5000,       5.0000,   8.00000,    948.2062
     47.5000,       5.0000,   8.00000,    887.7141
     52.5000,       5.0000,   8.00000,    827.8911
     57.5000,       5.0000,   8.00000,    819.4965
     62.5000,       5.0000,   8.00000,    706.4813
     67.5000,       5.0000,   8.00000,    707.4818
     72.5000,       5.0000,   8.00000,    719.6454
     77.5000,       5.0000,   8.00000,    780.2001
     82.5000,       5.0000,   8.00000,    760.8312
     87.5000,       5.0000,   8.00000,    778.3208
     92.5000,       5.0000,   8.00000,    839.7686
     97.5000,       5.0000,   8.00000,    801.9702
    102.5000,       5.0000,   8.00000,    706.3027
    107.5000,       5.0000,   8.00000,    740.6360
    112.5000,       5.0000,   8.00000,    703.0324
    117.5000,       5.0000,   8.00000,    673.7153
    122.5000,       5.0000,   8.00000,    705.8859
    127.5000,       5.0000,   8.00000,    653.8041
    132.5000,       5.0000,   8.00000,    675.3401
    137.5000,       5.0000,   8.00000,    890.2272
    142.5000,       5.0000,   8.00000,    658.2006
    147.5000,       5.0000,   8.00000,    682.7172
    152.5000,       5.0000,   8.00000,    455.4463
    157.5000,       5.0000,   8.00000,    524.3168
    162.5000,       5.0000,   8.00000,    632.2750
    167.5000,       5.0000,   8.00000,    641.8146
    172.5000,       5.0000,   8.00000,    733.0409
    177.5000,       5.0000,   8.00000,    790.6832
    182.5000,       5.0000,   8.00000,    707.9710
    187.5000,       5.0000,   8.00000,    666.4366
    192.5000,       5.0000,   8.00000,    721.6537
    197.5000,       5.0000,   8.00000,    568.1236
    202.5000,       5.0000,   8.00000,    614.6305
    207.5000,       5.0000,   8.00000,    664.5677
    212.5000,       5.0000,   8.00000,    522.9846
    217.5000,       5.0000,   8.00000,    513.0431
    222.5000,       5.0000,   8.00000,    419.1702
    227.5000,       5.0000,   8.00000,    538.2577
    232.5000,       5.0000,   8.00000,    573.5353
    237.5000,       5.0000,   8.00000,    684.7084
    242.5000,       5.0000,   8.00000,    529.5497
    247.5000,       5.0000,   8.00000,    329.9781
    252.5000,       5.0000,   8.00000,    460.9183
    257.5000,       5.0000,   8.00000,    469.6343
    262.5000,       5.0000,   8.00000,    441.9912
    267.5000,       5.0000,   8.00000,    327.4697
    272.5000,       5.0000,   8.00000,    362.2526
     52.5000,      35.0000,   1.00000,    777.9565
     57.5000,      35.0000,   1.00000,    756.3279
     62.5000,      35.0000,   1.00000,    738.8435
     67.5000,      35.0000,   1.00000,    723.8851
     72.5000,      35.0000,   1.00000,    707.9686
     77.5000,      35.0000,   1.00000,    704.3229
     82.5000,      35.0000,   1.00000,    716.9217
     87.5000,      35.0000,   1.00000,    693.8440
     92.5000,      35.0000,   1.00000,    731.6327
     97.5000,      35.0000,   1.00000,    740.2741
    102.5000,      35.0000,   1.00000,    757.8564
    107.5000,      35.0000,   1.00000,    769.9656
    112.5000,      35.0000,   1.00000,    750.5225
    117.5000,      35.0000,   1.00000,    722.5389
    122.5000,      35.0000,   1.00000,    745.5132
    127.5000,      35.0000,   1.00000,    703.0927
    132.5000,      35.0000,   1.00000,    691.8949
    137.5000,      35.0000,   1.00000,    650.9915
    142.5000,      35.0000,   1.00000,    616.2665
    147.5000,      35.0000,   1.00000,    629.9512
    152.5000,      35.0000,   1.00000,    634.5590
    157.5000,      35.0000,   1.00000,    596.3816
    162.5000,      35.0000,   1.00000,    620.2130
    167.5000,      35.0000,   1.00000,    607.0129
    172.5000,      35.0000,   1.00000,    643.9528
    177.5000,      35.0000,   1.00000,    676.4404
    182.5000,      35.0000,   1.00000,    669.2585
    187.5000,      35.0000,   1.00000,    663.9796
    192.5000,      35.0000,   1.00000,    680.0856
    197.5000,      35.0000,   1.00000,    649.6357
    202.5000,      35.0000,   1.00000,    629.1990
    207.5000,      35.0000,   1.00000,    576.7892
    212.5000,      35.0000,   1.00000,    544.5093
    217.5000,      35.0000,   1.00000,    563.3345
    222.5000,      35.0000,   1.00000,    581.3734
    227.5000,      35.0000,   1.00000,    566.1644
    232.5000,      35.0000,   1.00000,    537.0585
    237.5000,      35.0000,   1.00000,    515.4641
    242.5000,      35.0000,   1.00000,    514.1753
    247.5000,      35.0000,   1.00000,    509.2467
    252.5000,      35.0000,   1.00000,    463.2924
    257.5000,      35.0000,   1.00000,    410.2842
    262.5000,      35.0000,   1.00000,    384.5585
     52.5000,       5.0000,  10.00000,    782.3746
     57.5000,       5.0000,  10.00000,    788.2930
     62.5000,       5.0000,  10.00000,    684.1346
     67.5000,       5.0000,  10.00000,    699.7761
     72.5000,       5.0000,  10.00000,    713.9577
     77.5000,       5.0000,  10.00000,    767.7874
     82.5000,       5.0000,  10.00000,    704.1548
     87.5000,       5.0000,  10.00000,    656.2167
     92.5000,       5.0000,  10.00000,    714.4560
     97.5000,       5.0000,  10.00000,    724.4735
    102.5000,       5.0000,  10.00000,    669.6824
    107.5000,       5.0000,  10.00000,    748.7830
    112.5000,       5.0000,  10.00000,    712.3890
    117.5000,       5.0000,  10.00000,    670.2348
    122.5000,       5.0000,  10.00000,    686.7487
    127.5000,       5.0000,  10.00000,    621.9454
    132.5000,       5.0000,  10.00000,    651.1490
    137.5000,       5.0000,  10.00000,    870.5688
    142.5000,       5.0000,  10.00000,    631.1209
    147.5000,       5.0000,  10.00000,    662.1041
    152.5000,       5.0000,  10.00000,    440.6455
    157.5000,       5.0000,  10.00000,    487.2692
    162.5000,       5.0000,  10.00000,    593.7368
    167.5000,       5.0000,  10.00000,    613.4675
    172.5000,       5.0000,  10.00000,    717.1071
    177.5000,       5.0000,  10.00000,    782.7357
    182.5000,       5.0000,  10.00000,    661.9418
    187.5000,       5.0000,  10.00000,    625.4894
    192.5000,       5.0000,  10.00000,    708.7051
    197.5000,       5.0000,  10.00000,    608.2963
    202.5000,       5.0000,  10.00000,    681.0439
    207.5000,       5.0000,  10.00000,    685.4252
    212.5000,       5.0000,  10.00000,    516.1786
    217.5000,       5.0000,  10.00000,    492.0375
    222.5000,       5.0000,  10.00000,    389.4998
    227.5000,       5.0000,  10.00000,    506.4027
    232.5000,       5.0000,  10.00000,    551.6917
    237.5000,       5.0000,  10.00000,    643.6396
    242.5000,       5.0000,  10.00000,    497.3012
    247.5000,       5.0000,  10.00000,    319.3847
    252.5000,       5.0000,  10.00000,    444.3412
    257.5000,       5.0000,  10.00000,    445.7570
    262.5000,       5.0000,  10.00000,    428.1856
     67.5000,      45.0000,   1.00000,    741.2858
     72.5000,      45.0000,   1.00000,    714.7638
     77.5000,      45.0000,   1.00000,    707.6202
     82.5000,      45.0000,   1.00000,    681.9374
     87.5000,      45.0000,   1.00000,    694.5537
     92.5000,      45.0000,   1.00000,    699.1832
     97.5000,      45.0000,   1.00000,    689.7023
    102.5000,      45.0000,   1.00000,    676.3202
    107.5000,      45.0000,   1.00000,    675.1263
    112.5000,      45.0000,   1.00000,    675.5037
    117.5000,      45.0000,   1.00000,    696.2715
    122.5000,      45.0000,   1.00000,    679.3206
    127.5000,      45.0000,   1.00000,    670.0239
    132.5000,      45.0000,   1.00000,    625.7432
    137.5000,      45.0000,   1.00000,    594.7773
    142.5000,      45.0000,   1.00000,    580.3750
    147.5000,      45.0000,   1.00000,    579.9761
    152.5000,      45.0000,   1.00000,    593.9817
    157.5000,      45.0000,   1.00000,    622.7643
    162.5000,      45.0000,   1.00000,    600.2490
    167.5000,      45.0000,   1.00000,    603.0348
    172.5000,      45.0000,   1.00000,    595.6030
    177.5000,      45.0000,   1.00000,    621.6105
    182.5000,      45.0000,   1.00000,    663.6539
    187.5000,      45.0000,   1.00000,    682.3803
    192.5000,      45.0000,   1.00000,    680.5037
    197.5000,      45.0000,   1.00000,    657.3262
    202.5000,      45.0000,   1.00000,    621.9760
    207.5000,      45.0000,   1.00000,    633.1219
    212.5000,      45.0000,   1.00000,    631.7441
    217.5000,      45.0000,   1.00000,    628.6401
    222.5000,      45.0000,   1.00000,    597.8511
    227.5000,      45.0000,   1.00000,    536.0935
    232.5000,      45.0000,   1.00000,    504.7728
    237.5000,      45.0000,   1.00000,    485.2060
    242.5000,      45.0000,   1.00000,    467.2193
    247.5000,      45.0000,   1.00000,    462.4109
     67.5000,      15.0000,   4.00000,    720.6426
     72.5000,      15.0000,   4.00000,    732.1904
     77.5000,      15.0000,   4.00000,    729.7983
     82.5000,      15.0000,   4.00000,    705.8555
     87.5000,      15.0000,   4.00000,    689.8061
     92.5000,      15.0000,   4.00000,    690.6415
     97.5000,      15.0000,   4.00000,    669.2009
    102.5000,      15.0000,   4.00000,    657.6261
    107.5000,      15.0000,   4.00000,    644.6556
    112.5000,      15.0000,   4.00000,    642.7620
    117.5000,      15.0000,   4.00000,    630.9441
    122.5000,      15.0000,   4.00000,    613.5693
    127.5000,      15.0000,   4.00000,    611.4252
    132.5000,      15.0000,   4.00000,    673.5253
    137.5000,      15.0000,   4.00000,    670.8679
    142.5000,      15.0000,   4.00000,    664.3627
    147.5000,      15.0000,   4.00000,    536.6671
    152.5000,      15.0000,   4.00000,    496.3462
    157.5000,      15.0000,   4.00000,    487.0122
    162.5000,      15.0000,   4.00000,    552.9698
    167.5000,      15.0000,   4.00000,    634.3473
    172.5000,      15.0000,   4.00000,    690.8038
    177.5000,      15.0000,   4.00000,    717.7081
    182.5000,      15.0000,   4.00000,    714.6389
    187.5000,      15.0000,   4.00000,    695.3976
    192.5000,      15.0000,   4.00000,    679.2927
    197.5000,      15.0000,   4.00000,    690.7001
    202.5000,      15.0000,   4.00000,    693.8165
    207.5000,      15.0000,   4.00000,    696.0591
    212.5000,      15.0000,   4.00000,    634.4694
    217.5000,      15.0000,   4.00000,    516.9604
    222.5000,      15.0000,   4.00000,    478.4252
    227.5000,      15.0000,   4.00000,    467.1993
    232.5000,      15.0000,   4.00000,    544.0338
    237.5000,      15.0000,   4.00000,    532.6765
    242.5000,      15.0000,   4.00000,    457.6335
    247.5000,      15.0000,   4.00000,    403.7077
     82.5000,      55.0000,   1.00000,    731.7508
     87.5000,      55.0000,   1.00000,    715.7982
     92.5000,      55.0000,   1.00000,    699.1224
     97.5000,      55.0000,   1.00000,    676.5164
    102.5000,      55.0000,   1.00000,    651.5926
    107.5000,      55.0000,   1.00000,    625.4407
    112.5000,      55.0000,   1.00000,    621.6442
    117.5000,      55.0000,   1.00000,    605.4136
    122.5000,      55.0000,   1.00000,    596.3680
    127.5000,      55.0000,   1.00000,    564.5161
    132.5000,      55.0000,   1.00000,    556.0208
    137.5000,      55.0000,   1.00000,    550.2246
    142.5000,      55.0000,   1.00000,    560.3547
    147.5000,      55.0000,   1.00000,    572.9283
    152.5000,      55.0000,   1.00000,    591.8647
    157.5000,      55.0000,   1.00000,    600.3944
    162.5000,      55.0000,   1.00000,    615.2403
    167.5000,      55.0000,   1.00000,    618.4436
    172.5000,      55.0000,   1.00000,    625.2047
    177.5000,      55.0000,   1.00000,    636.1129
    182.5000,      55.0000,   1.00000,    674.5201
    187.5000,      55.0000,   1.00000,    692.7750
    192.5000,      55.0000,   1.00000,    698.8716
    197.5000,      55.0000,   1.00000,    689.3613
    202.5000,      55.0000,   1.00000,    674.2268
    207.5000,      55.0000,   1.00000,    652.6282
    212.5000,      55.0000,   1.00000,    648.8847
    217.5000,      55.0000,   1.00000,    639.6891
    222.5000,      55.0000,   1.00000,    603.2861
    227.5000,      55.0000,   1.00000,    576.3331
    232.5000,      55.0000,   1.00000,    543.1572
     82.5000,      15.0000,   5.00000,    747.7618
     87.5000,      15.0000,   5.00000,    716.8211
     92.5000,      15.0000,   5.00000,    697.6419
     97.5000,      15.0000,   5.00000,    657.2015
    102.5000,      15.0000,   5.00000,    631.7681
    107.5000,      15.0000,   5.00000,    599.9645
    112.5000,      15.0000,   5.00000,    578.3512
    117.5000,      15.0000,   5.00000,    556.8533
    122.5000,      15.0000,   5.00000,    538.9481
    127.5000,      15.0000,   5.00000,    538.6508
    132.5000,      15.0000,   5.00000,    601.5396
    137.5000,      15.0000,   5.00000,    613.9061
    142.5000,      15.0000,   5.00000,    638.6409
    147.5000,      15.0000,   5.00000,    519.5468
    152.5000,      15.0000,   5.00000,    488.4203
    157.5000,      15.0000,   5.00000,    477.8824
    162.5000,      15.0000,   5.00000,    552.1345
    167.5000,      15.0000,   5.00000,    648.9475
    172.5000,      15.0000,   5.00000,    728.1448
    177.5000,      15.0000,   5.00000,    763.6115
    182.5000,      15.0000,   5.00000,    755.2546
    187.5000,      15.0000,   5.00000,    742.4348
    192.5000,      15.0000,   5.00000,    732.6909
    197.5000,      15.0000,   5.00000,    753.7998
    202.5000,      15.0000,   5.00000,    749.7729
    207.5000,      15.0000,   5.00000,    723.8498
    212.5000,      15.0000,   5.00000,    648.9888
    217.5000,      15.0000,   5.00000,    526.2102
    222.5000,      15.0000,   5.00000,    503.1443
    227.5000,      15.0000,   5.00000,    486.2094
    232.5000,      15.0000,   5.00000,    549.8173
     97.5000,      65.0000,   1.00000,    653.4135
    102.5000,      65.0000,   1.00000,    637.0154
    107.5000,      65.0000,   1.00000,    630.1728
    112.5000,      65.0000,   1.00000,    591.5936
    117.5000,      65.0000,   1.00000,    569.9636
    122.5000,      65.0000,   1.00000,    538.3224
    127.5000,      65.0000,   1.00000,    520.5110
    132.5000,      65.0000,   1.00000,    510.6841
    137.5000,      65.0000,   1.00000,    522.4257
    142.5000,      65.0000,   1.00000,    536.9556
    147.5000,      65.0000,   1.00000,    563.7247
    152.5000,      65.0000,   1.00000,    593.0680
    157.5000,      65.0000,   1.00000,    613.1025
    162.5000,      65.0000,   1.00000,    636.5865
    167.5000,      65.0000,   1.00000,    650.0073
    172.5000,      65.0000,   1.00000,    654.2532
    177.5000,      65.0000,   1.00000,    679.7289
    182.5000,      65.0000,   1.00000,    681.3649
    187.5000,      65.0000,   1.00000,    697.0938
    192.5000,      65.0000,   1.00000,    698.7026
    197.5000,      65.0000,   1.00000,    698.4313
    202.5000,      65.0000,   1.00000,    700.4099
    207.5000,      65.0000,   1.00000,    696.9933
    212.5000,      65.0000,   1.00000,    664.0753
    217.5000,      65.0000,   1.00000,    626.9092
     97.5000,      15.0000,   6.00000,    639.9468
    102.5000,      15.0000,   6.00000,    615.1173
    107.5000,      15.0000,   6.00000,    577.0555
    112.5000,      15.0000,   6.00000,    550.6292
    117.5000,      15.0000,   6.00000,    524.8575
    122.5000,      15.0000,   6.00000,    501.7099
    127.5000,      15.0000,   6.00000,    505.9768
    132.5000,      15.0000,   6.00000,    561.5674
    137.5000,      15.0000,   6.00000,    581.5760
    142.5000,      15.0000,   6.00000,    603.6637
    147.5000,      15.0000,   6.00000,    503.5123
    152.5000,      15.0000,   6.00000,    488.7642
    157.5000,      15.0000,   6.00000,    493.3356
    162.5000,      15.0000,   6.00000,    571.1250
    167.5000,      15.0000,   6.00000,    667.3954
    172.5000,      15.0000,   6.00000,    760.8771
    177.5000,      15.0000,   6.00000,    808.0037
    182.5000,      15.0000,   6.00000,    803.7158
    187.5000,      15.0000,   6.00000,    788.8986
    192.5000,      15.0000,   6.00000,    772.7048
    197.5000,      15.0000,   6.00000,    790.0817
    202.5000,      15.0000,   6.00000,    787.7004
    207.5000,      15.0000,   6.00000,    757.6157
    212.5000,      15.0000,   6.00000,    675.5673
    217.5000,      15.0000,   6.00000,    538.1794
    105.0000,      30.0000,   3.00000,    584.5391
    110.0000,      30.0000,   3.00000,    558.4177
    115.0000,      30.0000,   3.00000,    530.7617
    120.0000,      30.0000,   3.00000,    528.5361
    125.0000,      30.0000,   3.00000,    546.0988
    130.0000,      30.0000,   3.00000,    540.5392
    135.0000,      30.0000,   3.00000,    542.3529
    140.0000,      30.0000,   3.00000,    518.3444
    145.0000,      30.0000,   3.00000,    528.9006
    150.0000,      30.0000,   3.00000,    551.6093
    155.0000,      30.0000,   3.00000,    540.9893
    160.0000,      30.0000,   3.00000,    579.6814
    165.0000,      30.0000,   3.00000,    631.5511
    170.0000,      30.0000,   3.00000,    695.3779
    175.0000,      30.0000,   3.00000,    746.9686
    180.0000,      30.0000,   3.00000,    789.4630
    185.0000,      30.0000,   3.00000,    805.3267
    190.0000,      30.0000,   3.00000,    808.1725
    195.0000,      30.0000,   3.00000,    801.2277
    200.0000,      30.0000,   3.00000,    775.6154
    205.0000,      30.0000,   3.00000,    742.3866
    210.0000,      30.0000,   3.00000,    669.7845
    112.5000,      25.0000,   4.00000,    546.2402
    117.5000,      25.0000,   4.00000,    534.6860
    122.5000,      25.0000,   4.00000,    521.0490
    127.5000,      25.0000,   4.00000,    549.9190
    132.5000,      25.0000,   4.00000,    553.3871
    137.5000,      25.0000,   4.00000,    567.9120
    142.5000,      25.0000,   4.00000,    548.6870
    147.5000,      25.0000,   4.00000,    537.1232
    152.5000,      25.0000,   4.00000,    516.5895
    157.5000,      25.0000,   4.00000,    545.7723
    162.5000,      25.0000,   4.00000,    587.9437
    167.5000,      25.0000,   4.00000,    690.4522
    172.5000,      25.0000,   4.00000,    756.2051
    177.5000,      25.0000,   4.00000,    785.4103
    182.5000,      25.0000,   4.00000,    824.1067
    187.5000,      25.0000,   4.00000,    818.6518
    192.5000,      25.0000,   4.00000,    804.3055
    197.5000,      25.0000,   4.00000,    812.4316
    202.5000,      25.0000,   4.00000,    784.1219
   5.01
ITERATION 5
MODEL RESISTIVITY
LAYER 1
61,     2.5000
     10.0000,     2153.1
     15.0000,     2153.3
     20.0000,     2154.3
     25.0000,     2400.9
     30.0000,     2823.0
     35.0000,     3133.5
     40.0000,     4003.7
     45.0000,     3738.7
     50.0000,     2988.5
     55.0000,     2501.2
     60.0000,     2237.2
     65.0000,     1755.1
     70.0000,     1716.8
     75.0000,     1775.1
     80.0000,     2072.0
     85.0000,     2045.2
     90.0000,     2100.6
     95.0000,     2311.7
    100.0000,     2068.1
    105.0000,     1599.4
    110.0000,     1661.3
    115.0000,     1441.3
    120.0000,     1206.4
    125.0000,     1104.1
    130.0000,     960.50
    135.0000,     1061.4
    140.0000,     1592.5
    145.0000,     888.05
    150.0000,     797.55
    155.0000,     531.46
    160.0000,     691.61
    165.0000,     1074.2
    170.0000,     1427.1
    175.0000,     2077.6
    180.0000,     2421.6
    185.0000,     2098.8
    190.0000,     2274.1
    195.0000,     2931.3
    200.0000,     2491.6
    205.0000,     2706.7
    210.0000,     2815.3
    215.0000,     2183.4
    220.0000,     2127.0
    225.0000,     1726.7
    230.0000,     2484.3
    235.0000,     2643.6
    240.0000,     2631.0
    245.0000,     1513.2
    250.0000,     659.97
    255.0000,     895.46
    260.0000,     860.94
    265.0000,     777.48
    270.0000,     502.74
    275.0000,     521.67
    280.0000,     571.55
    285.0000,     846.07
    290.0000,     1191.8
    295.0000,     1422.2
    300.0000,     1281.1
    305.0000,     2356.4
             3766.5
LAYER 2
61,     5.2500
     10.0000,     1301.9
     15.0000,     1789.7
     20.0000,     1791.9
     25.0000,     1857.4
     30.0000,     1986.2
     35.0000,     2199.4
     40.0000,     3516.6
     45.0000,     3509.6
     50.0000,     2988.6
     55.0000,     2501.1
     60.0000,     2237.2
     65.0000,     1755.1
     70.0000,     1716.9
     75.0000,     1736.0
     80.0000,     1751.7
     85.0000,     1753.9
     90.0000,     1780.4
     95.0000,     1903.2
    100.0000,     1910.2
    105.0000,     1605.4
    110.0000,     1656.5
    115.0000,     1442.4
    120.0000,     1156.0
    125.0000,     1067.1
    130.0000,     935.97
    135.0000,     978.34
    140.0000,     987.83
    145.0000,     888.02
    150.0000,     756.73
    155.0000,     532.30
    160.0000,     673.09
    165.0000,     1056.1
    170.0000,     1388.0
    175.0000,     1835.5
    180.0000,     2122.4
    185.0000,     2098.7
    190.0000,     2131.4
    195.0000,     2119.9
    200.0000,     2118.5
    205.0000,     2467.5
    210.0000,     2624.6
    215.0000,     1909.0
    220.0000,     1853.0
    225.0000,     1728.6
    230.0000,     2393.6
    235.0000,     2558.7
    240.0000,     2610.2
    245.0000,     1571.6
    250.0000,     1325.5
    255.0000,     950.27
    260.0000,     860.82
    265.0000,     690.83
    270.0000,     471.44
    275.0000,     476.20
    280.0000,     514.16
    285.0000,     662.81
    290.0000,     1076.5
    295.0000,     1315.1
    300.0000,     1281.5
    305.0000,     2318.2
             2230.1
LAYER 3
59,     8.2750
     15.0000,     598.75
     20.0000,     652.35
     25.0000,     732.47
     30.0000,     785.64
     35.0000,     790.15
     40.0000,     1427.2
     45.0000,     2025.0
     50.0000,     2111.1
     55.0000,     2110.0
     60.0000,     2063.5
     65.0000,     1739.9
     70.0000,     1534.8
     75.0000,     1411.4
     80.0000,     1328.4
     85.0000,     1113.4
     90.0000,     958.35
     95.0000,     931.21
    100.0000,     930.64
    105.0000,     928.60
    110.0000,     821.55
    115.0000,     611.60
    120.0000,     619.72
    125.0000,     631.10
    130.0000,     645.61
    135.0000,     653.68
    140.0000,     657.54
    145.0000,     660.17
    150.0000,     633.55
    155.0000,     539.93
    160.0000,     581.93
    165.0000,     643.05
    170.0000,     651.20
    175.0000,     662.55
    180.0000,     984.82
    185.0000,     1002.9
    190.0000,     1003.0
    195.0000,     958.44
    200.0000,     957.80
    205.0000,     1228.0
    210.0000,     1272.9
    215.0000,     1243.0
    220.0000,     1247.1
    225.0000,     1508.8
    230.0000,     1502.1
    235.0000,     1497.5
    240.0000,     2293.4
    245.0000,     2293.9
    250.0000,     1489.1
    255.0000,     1043.3
    260.0000,     828.09
    265.0000,     469.58
    270.0000,     453.68
    275.0000,     462.21
    280.0000,     462.67
    285.0000,     455.62
    290.0000,     444.29
    295.0000,     443.50
    300.0000,     531.86
           655.5015
LAYER 4
57,    11.6025
     20.0000,     536.97
     25.0000,     594.75
     30.0000,     605.74
     35.0000,     602.68
     40.0000,     641.43
     45.0000,     1200.7
     50.0000,     1761.3
     55.0000,     1787.6
     60.0000,     1779.7
     65.0000,     1721.4
     70.0000,     1503.0
     75.0000,     1360.5
     80.0000,     1274.2
     85.0000,     1084.5
     90.0000,     874.91
     95.0000,     737.10
    100.0000,     700.82
    105.0000,     654.08
    110.0000,     576.58
    115.0000,     558.07
    120.0000,     561.08
    125.0000,     595.35
    130.0000,     620.23
    135.0000,     632.83
    140.0000,     634.61
    145.0000,     635.04
    150.0000,     629.89
    155.0000,     558.39
    160.0000,     579.38
    165.0000,     596.86
    170.0000,     596.97
    175.0000,     597.09
    180.0000,     699.52
    185.0000,     719.17
    190.0000,     717.56
    195.0000,     706.09
    200.0000,     703.99
    205.0000,     776.09
    210.0000,     775.48
    215.0000,     690.36
    220.0000,     684.07
    225.0000,     687.14
    230.0000,     689.12
    235.0000,     716.13
    240.0000,     2177.8
    245.0000,     2364.8
    250.0000,     2555.9
    255.0000,     1063.7
    260.0000,     800.59
    265.0000,     433.31
    270.0000,     455.43
    275.0000,     463.81
    280.0000,     463.24
    285.0000,     457.90
    290.0000,     402.92
    295.0000,     395.68
           388.1189
LAYER 5
53,    15.2628
     30.0000,     573.62
     35.0000,     572.18
     40.0000,     570.80
     45.0000,     570.75
     50.0000,     631.42
     55.0000,     922.15
     60.0000,     1148.5
     65.0000,     1176.5
     70.0000,     1178.6
     75.0000,     1178.8
     80.0000,     1164.7
     85.0000,     1059.4
     90.0000,     849.84
     95.0000,     681.52
    100.0000,     629.44
    105.0000,     601.08
    110.0000,     581.77
    115.0000,     580.27
    120.0000,     582.27
    125.0000,     596.15
    130.0000,     616.86
    135.0000,     632.33
    140.0000,     634.78
    145.0000,     635.34
    150.0000,     631.38
    155.0000,     599.33
    160.0000,     598.85
    165.0000,     598.58
    170.0000,     598.48
    175.0000,     604.47
    180.0000,     699.16
    185.0000,     709.62
    190.0000,     706.99
    195.0000,     704.36
    200.0000,     699.17
    205.0000,     694.97
    210.0000,     680.66
    215.0000,     582.68
    220.0000,     364.65
    225.0000,     202.33
    230.0000,     190.20
    235.0000,     158.10
    240.0000,     156.98
    245.0000,     165.13
    250.0000,     194.40
    255.0000,     276.76
    260.0000,     347.95
    265.0000,     369.51
    270.0000,     460.92
    275.0000,     469.90
    280.0000,     469.42
    285.0000,     467.14
           402.9396
LAYER 6
49,    19.2890
     40.0000,     570.98
     45.0000,     570.44
     50.0000,     589.18
     55.0000,     759.78
     60.0000,     950.32
     65.0000,     1014.3
     70.0000,     1027.7
     75.0000,     1029.2
     80.0000,     1030.5
     85.0000,     1008.7
     90.0000,     843.46
     95.0000,     656.14
    100.0000,     623.43
    105.0000,     598.45
    110.0000,     590.09
    115.0000,     589.77
    120.0000,     590.40
    125.0000,     596.37
    130.0000,     614.91
    135.0000,     631.56
    140.0000,     646.57
    145.0000,     659.11
    150.0000,     665.23
    155.0000,     667.68
    160.0000,     669.15
    165.0000,     671.14
    170.0000,     672.77
    175.0000,     673.27
    180.0000,     702.77
    185.0000,     710.84
    190.0000,     707.98
    195.0000,     706.13
    200.0000,     703.13
    205.0000,     696.00
    210.0000,     679.59
    215.0000,     583.60
    220.0000,     381.61
    225.0000,     216.56
    230.0000,     190.70
    235.0000,     161.55
    240.0000,     161.04
    245.0000,     169.99
    250.0000,     210.50
    255.0000,     293.81
    260.0000,     349.46
    265.0000,     374.19
    270.0000,     464.05
    275.0000,     470.75
           470.6661
LAYER 7
45,    23.7179
     50.0000,     570.72
     55.0000,     668.54
     60.0000,     774.98
     65.0000,     796.97
     70.0000,     806.38
     75.0000,     811.41
     80.0000,     812.11
     85.0000,     814.72
     90.0000,     768.12
     95.0000,     643.46
    100.0000,     619.18
    105.0000,     595.11
    110.0000,     591.13
    115.0000,     590.78
    120.0000,     591.10
    125.0000,     592.66
    130.0000,     604.21
    135.0000,     624.03
    140.0000,     657.06
    145.0000,     698.85
    150.0000,     723.15
    155.0000,     730.15
    160.0000,     732.90
    165.0000,     733.55
    170.0000,     733.95
    175.0000,     733.58
    180.0000,     732.63
    185.0000,     730.95
    190.0000,     724.46
    195.0000,     718.64
    200.0000,     706.36
    205.0000,     697.51
    210.0000,     679.58
    215.0000,     589.74
    220.0000,     395.28
    225.0000,     225.44
    230.0000,     193.69
    235.0000,     190.98
    240.0000,     190.88
    245.0000,     198.59
    250.0000,     254.35
    255.0000,     295.49
    260.0000,     353.08
    265.0000,     374.17
           472.2740
LAYER 8
41,    28.5897
     60.0000,     652.54
     65.0000,     660.18
     70.0000,     663.13
     75.0000,     663.68
     80.0000,     664.30
     85.0000,     664.48
     90.0000,     661.57
     95.0000,     627.09
    100.0000,     597.81
    105.0000,     592.47
    110.0000,     589.47
    115.0000,     589.22
    120.0000,     589.46
    125.0000,     590.84
    130.0000,     601.75
    135.0000,     621.80
    140.0000,     656.30
    145.0000,     698.38
    150.0000,     725.10
    155.0000,     733.18
    160.0000,     735.36
    165.0000,     736.32
    170.0000,     736.68
    175.0000,     736.79
    180.0000,     736.39
    185.0000,     735.69
    190.0000,     732.60
    195.0000,     722.49
    200.0000,     710.89
    205.0000,     699.78
    210.0000,     680.89
    215.0000,     610.57
    220.0000,     418.91
    225.0000,     296.51
    230.0000,     249.93
    235.0000,     249.15
    240.0000,     248.70
    245.0000,     248.52
    250.0000,     262.53
    255.0000,     299.14
           355.0999
LAYER 9
35,    33.9487
     75.0000,     651.14
     80.0000,     617.20
     85.0000,     613.90
     90.0000,     612.62
     95.0000,     612.58
    100.0000,     591.97
    105.0000,     589.00
    110.0000,     588.40
    115.0000,     588.40
    120.0000,     588.68
    125.0000,     590.06
    130.0000,     599.97
    135.0000,     620.99
    140.0000,     656.04
    145.0000,     698.14
    150.0000,     724.75
    155.0000,     733.12
    160.0000,     734.93
    165.0000,     736.06
    170.0000,     736.36
    175.0000,     736.50
    180.0000,     736.23
    185.0000,     735.59
    190.0000,     733.08
    195.0000,     726.06
    200.0000,     714.51
    205.0000,     700.53
    210.0000,     681.27
    215.0000,     629.38
    220.0000,     491.82
    225.0000,     373.83
    230.0000,     309.45
    235.0000,     304.78
    240.0000,     303.81
           300.7328
LAYER 10
29,    39.8436
     90.0000,     609.93
     95.0000,     590.04
    100.0000,     588.87
    105.0000,     587.51
    110.0000,     587.36
    115.0000,     587.54
    120.0000,     587.83
    125.0000,     589.30
    130.0000,     598.58
    135.0000,     620.20
    140.0000,     655.63
    145.0000,     697.65
    150.0000,     723.97
    155.0000,     732.78
    160.0000,     734.09
    165.0000,     735.21
    170.0000,     735.54
    175.0000,     735.70
    180.0000,     735.54
    185.0000,     734.72
    190.0000,     733.02
    195.0000,     726.65
    200.0000,     715.01
    205.0000,     701.71
    210.0000,     681.83
    215.0000,     632.56
    220.0000,     547.46
    225.0000,     456.11
           316.4332
LAYER 11
25,    46.3279
    100.0000,     587.11
    105.0000,     586.54
    110.0000,     586.53
    115.0000,     586.80
    120.0000,     587.08
    125.0000,     588.67
    130.0000,     597.58
    135.0000,     619.59
    140.0000,     655.24
    145.0000,     697.08
    150.0000,     722.90
    155.0000,     732.06
    160.0000,     733.17
    165.0000,     733.87
    170.0000,     734.24
    175.0000,     734.42
    180.0000,     734.57
    185.0000,     734.08
    190.0000,     732.87
    195.0000,     726.88
    200.0000,     715.78
    205.0000,     702.40
    210.0000,     681.91
    215.0000,     649.95
           579.9016
LAYER 12
21, 
    110.0000,     585.88
    115.0000,     586.21
    120.0000,     586.57
    125.0000,     588.28
    130.0000,     597.01
    135.0000,     619.21
    140.0000,     654.97
    145.0000,     696.76
    150.0000,     722.49
    155.0000,     731.68
    160.0000,     732.83
    165.0000,     733.45
    170.0000,     733.82
    175.0000,     733.98
    180.0000,     734.15
    185.0000,     733.75
    190.0000,     732.69
    195.0000,     726.96
    200.0000,     715.94
    205.0000,     702.50
           681.9204
CALCULATED APPARENT RESISTIVITY
      7.5000,       5.0000,   1.00000,   1466.2946
     12.5000,       5.0000,   1.00000,   1529.0250
     17.5000,       5.0000,   1.00000,   1621.1624
     22.5000,       5.0000,   1.00000,   1791.2266
     27.5000,       5.0000,   1.00000,   2046.5498
     32.5000,       5.0000,   1.00000,   2220.7378
     37.5000,       5.0000,   1.00000,   2663.7280
     42.5000,       5.0000,   1.00000,   2673.8804
     47.5000,       5.0000,   1.00000,   2596.4775
     52.5000,       5.0000,   1.00000,   2314.7605
     57.5000,       5.0000,   1.00000,   2169.6992
     62.5000,       5.0000,   1.00000,   1816.0891
     67.5000,       5.0000,   1.00000,   1781.4813
     72.5000,       5.0000,   1.00000,   1681.2587
     77.5000,       5.0000,   1.00000,   1777.3975
     82.5000,       5.0000,   1.00000,   1717.4604
     87.5000,       5.0000,   1.00000,   1733.3347
     92.5000,       5.0000,   1.00000,   1722.3710
     97.5000,       5.0000,   1.00000,   1663.7294
    102.5000,       5.0000,   1.00000,   1440.0103
    107.5000,       5.0000,   1.00000,   1415.0552
    112.5000,       5.0000,   1.00000,   1224.0763
    117.5000,       5.0000,   1.00000,   1083.0916
    122.5000,       5.0000,   1.00000,   1045.4973
    127.5000,       5.0000,   1.00000,    975.8109
    132.5000,       5.0000,   1.00000,    879.6478
    137.5000,       5.0000,   1.00000,   1067.8596
    142.5000,       5.0000,   1.00000,    721.5771
    147.5000,       5.0000,   1.00000,    852.1843
    152.5000,       5.0000,   1.00000,    628.4647
    157.5000,       5.0000,   1.00000,    785.9040
    162.5000,       5.0000,   1.00000,   1016.3112
    167.5000,       5.0000,   1.00000,   1221.5592
    172.5000,       5.0000,   1.00000,   1528.4834
    177.5000,       5.0000,   1.00000,   1822.3794
    182.5000,       5.0000,   1.00000,   1872.4863
    187.5000,       5.0000,   1.00000,   1949.2723
    192.5000,       5.0000,   1.00000,   2283.1807
    197.5000,       5.0000,   1.00000,   2066.6433
    202.5000,       5.0000,   1.00000,   2220.5801
    207.5000,       5.0000,   1.00000,   2218.2422
    212.5000,       5.0000,   1.00000,   1871.1019
    217.5000,       5.0000,   1.00000,   2037.7976
    222.5000,       5.0000,   1.00000,   1699.0609
    227.5000,       5.0000,   1.00000,   2129.7131
    232.5000,       5.0000,   1.00000,   1850.6119
    237.5000,       5.0000,   1.00000,   1858.9850
    242.5000,       5.0000,   1.00000,   1533.4487
    247.5000,       5.0000,   1.00000,    944.4727
    252.5000,       5.0000,   1.00000,   1054.4912
    257.5000,       5.0000,   1.00000,    757.4831
    262.5000,       5.0000,   1.00000,    709.3333
    267.5000,       5.0000,   1.00000,    534.2642
    272.5000,       5.0000,   1.00000,    570.3936
    277.5000,       5.0000,   1.00000,    575.3207
    282.5000,       5.0000,   1.00000,    729.9370
    287.5000,       5.0000,   1.00000,    845.7154
    292.5000,       5.0000,   1.00000,   1139.4518
    297.5000,       5.0000,   1.00000,   1192.3452
    302.5000,       5.0000,   1.00000,   1609.0411
    307.5000,       5.0000,   1.00000,   1850.2904
     12.5000,       5.0000,   2.00000,   1060.7755
     17.5000,       5.0000,   2.00000,   1091.4546
     22.5000,       5.0000,   2.00000,   1263.2968
     27.5000,       5.0000,   2.00000,   1366.5594
     32.5000,       5.0000,   2.00000,   1430.4215
     37.5000,       5.0000,   2.00000,   1864.3708
     42.5000,       5.0000,   2.00000,   1978.0282
     47.5000,       5.0000,   2.00000,   1823.7803
     52.5000,       5.0000,   2.00000,   1892.2314
     57.5000,       5.0000,   2.00000,   1972.7469
     62.5000,       5.0000,   2.00000,   1703.2590
     67.5000,       5.0000,   2.00000,   1617.8074
     72.5000,       5.0000,   2.00000,   1584.0453
     77.5000,       5.0000,   2.00000,   1591.4863
     82.5000,       5.0000,   2.00000,   1412.7906
     87.5000,       5.0000,   2.00000,   1323.6219
     92.5000,       5.0000,   2.00000,   1402.4575
     97.5000,       5.0000,   2.00000,   1285.2317
    102.5000,       5.0000,   2.00000,   1077.8958
    107.5000,       5.0000,   2.00000,   1138.2964
    112.5000,       5.0000,   2.00000,   1033.0431
    117.5000,       5.0000,   2.00000,    919.3036
    122.5000,       5.0000,   2.00000,    947.6674
    127.5000,       5.0000,   2.00000,    768.3805
    132.5000,       5.0000,   2.00000,    766.7665
    137.5000,       5.0000,   2.00000,    937.1116
    142.5000,       5.0000,   2.00000,    710.1357
    147.5000,       5.0000,   2.00000,    788.7433
    152.5000,       5.0000,   2.00000,    634.1003
    157.5000,       5.0000,   2.00000,    752.3523
    162.5000,       5.0000,   2.00000,    948.1284
    167.5000,       5.0000,   2.00000,    951.9203
    172.5000,       5.0000,   2.00000,   1191.5959
    177.5000,       5.0000,   2.00000,   1456.3184
    182.5000,       5.0000,   2.00000,   1293.7324
    187.5000,       5.0000,   2.00000,   1448.8290
    192.5000,       5.0000,   2.00000,   1786.5481
    197.5000,       5.0000,   2.00000,   1472.4810
    202.5000,       5.0000,   2.00000,   1610.7351
    207.5000,       5.0000,   2.00000,   1735.8259
    212.5000,       5.0000,   2.00000,   1520.9877
    217.5000,       5.0000,   2.00000,   1573.5793
    222.5000,       5.0000,   2.00000,   1363.7146
    227.5000,       5.0000,   2.00000,   1530.3390
    232.5000,       5.0000,   2.00000,   1458.3263
    237.5000,       5.0000,   2.00000,   1590.4417
    242.5000,       5.0000,   2.00000,   1243.9557
    247.5000,       5.0000,   2.00000,    785.7796
    252.5000,       5.0000,   2.00000,   1059.5133
    257.5000,       5.0000,   2.00000,    928.5562
    262.5000,       5.0000,   2.00000,    705.2445
    267.5000,       5.0000,   2.00000,    530.0043
    272.5000,       5.0000,   2.00000,    551.7374
    277.5000,       5.0000,   2.00000,    548.1678
    282.5000,       5.0000,   2.00000,    597.7792
    287.5000,       5.0000,   2.00000,    749.1353
    292.5000,       5.0000,   2.00000,    837.6361
    297.5000,       5.0000,   2.00000,    704.3853
    302.5000,       5.0000,   2.00000,    947.3961
     17.5000,       5.0000,   3.00000,    871.2306
     22.5000,       5.0000,   3.00000,    923.6473
     27.5000,       5.0000,   3.00000,    966.3613
     32.5000,       5.0000,   3.00000,   1048.5107
     37.5000,       5.0000,   3.00000,   1438.8469
     42.5000,       5.0000,   3.00000,   1513.4618
     47.5000,       5.0000,   3.00000,   1450.2034
     52.5000,       5.0000,   3.00000,   1422.3662
     57.5000,       5.0000,   3.00000,   1579.7417
     62.5000,       5.0000,   3.00000,   1427.9755
     67.5000,       5.0000,   3.00000,   1430.0543
     72.5000,       5.0000,   3.00000,   1411.5444
     77.5000,       5.0000,   3.00000,   1432.7875
     82.5000,       5.0000,   3.00000,   1216.6520
     87.5000,       5.0000,   3.00000,   1143.2563
     92.5000,       5.0000,   3.00000,   1133.7474
     97.5000,       5.0000,   3.00000,   1061.1646
    102.5000,       5.0000,   3.00000,    896.7968
    107.5000,       5.0000,   3.00000,    931.6223
    112.5000,       5.0000,   3.00000,    890.9341
    117.5000,       5.0000,   3.00000,    838.9142
    122.5000,       5.0000,   3.00000,    757.9224
    127.5000,       5.0000,   3.00000,    690.4077
    132.5000,       5.0000,   3.00000,    679.8718
    137.5000,       5.0000,   3.00000,    931.9290
    142.5000,       5.0000,   3.00000,    729.4969
    147.5000,       5.0000,   3.00000,    774.3825
    152.5000,       5.0000,   3.00000,    561.6201
    157.5000,       5.0000,   3.00000,    692.9758
    162.5000,       5.0000,   3.00000,    809.5370
    167.5000,       5.0000,   3.00000,    879.4397
    172.5000,       5.0000,   3.00000,   1029.3573
    177.5000,       5.0000,   3.00000,   1106.3989
    182.5000,       5.0000,   3.00000,   1033.4181
    187.5000,       5.0000,   3.00000,   1063.8905
    192.5000,       5.0000,   3.00000,   1227.5510
    197.5000,       5.0000,   3.00000,   1129.1833
    202.5000,       5.0000,   3.00000,   1218.9990
    207.5000,       5.0000,   3.00000,   1356.8555
    212.5000,       5.0000,   3.00000,   1161.2235
    217.5000,       5.0000,   3.00000,   1140.3357
    222.5000,       5.0000,   3.00000,    921.5225
    227.5000,       5.0000,   3.00000,   1163.9193
    232.5000,       5.0000,   3.00000,   1264.8123
    237.5000,       5.0000,   3.00000,   1304.4767
    242.5000,       5.0000,   3.00000,    880.4688
    247.5000,       5.0000,   3.00000,    564.6085
    252.5000,       5.0000,   3.00000,    863.6347
    257.5000,       5.0000,   3.00000,    922.0156
    262.5000,       5.0000,   3.00000,    800.2125
    267.5000,       5.0000,   3.00000,    509.7368
    272.5000,       5.0000,   3.00000,    515.5858
    277.5000,       5.0000,   3.00000,    488.7567
    282.5000,       5.0000,   3.00000,    588.5972
    287.5000,       5.0000,   3.00000,    639.2206
    292.5000,       5.0000,   3.00000,    623.8898
    297.5000,       5.0000,   3.00000,    487.9564
     22.5000,      15.0000,   1.00000,    825.2955
     27.5000,      15.0000,   1.00000,    884.2205
     32.5000,      15.0000,   1.00000,   1082.0388
     37.5000,      15.0000,   1.00000,   1210.6561
     42.5000,      15.0000,   1.00000,   1308.4424
     47.5000,      15.0000,   1.00000,   1294.6041
     52.5000,      15.0000,   1.00000,   1256.6444
     57.5000,      15.0000,   1.00000,   1174.1876
     62.5000,      15.0000,   1.00000,   1249.4261
     67.5000,      15.0000,   1.00000,   1270.8519
     72.5000,      15.0000,   1.00000,   1295.1228
     77.5000,      15.0000,   1.00000,   1246.0743
     82.5000,      15.0000,   1.00000,   1217.6351
     87.5000,      15.0000,   1.00000,   1100.2417
     92.5000,      15.0000,   1.00000,   1028.7493
     97.5000,      15.0000,   1.00000,    963.0568
    102.5000,      15.0000,   1.00000,    920.0944
    107.5000,      15.0000,   1.00000,    862.6587
    112.5000,      15.0000,   1.00000,    854.8474
    117.5000,      15.0000,   1.00000,    772.0707
    122.5000,      15.0000,   1.00000,    720.5851
    127.5000,      15.0000,   1.00000,    669.0152
    132.5000,      15.0000,   1.00000,    766.0095
    137.5000,      15.0000,   1.00000,    799.5338
    142.5000,      15.0000,   1.00000,    834.1537
    147.5000,      15.0000,   1.00000,    689.6907
    152.5000,      15.0000,   1.00000,    656.5551
    157.5000,      15.0000,   1.00000,    634.5679
    162.5000,      15.0000,   1.00000,    765.1108
    167.5000,      15.0000,   1.00000,    899.9188
    172.5000,      15.0000,   1.00000,    979.3735
    177.5000,      15.0000,   1.00000,    976.2853
    182.5000,      15.0000,   1.00000,    955.8564
    187.5000,      15.0000,   1.00000,    935.5344
    192.5000,      15.0000,   1.00000,    932.2492
    197.5000,      15.0000,   1.00000,   1009.8022
    202.5000,      15.0000,   1.00000,   1106.9304
    207.5000,      15.0000,   1.00000,   1069.7660
    212.5000,      15.0000,   1.00000,   1030.3655
    217.5000,      15.0000,   1.00000,    883.3512
    222.5000,      15.0000,   1.00000,    881.0162
    227.5000,      15.0000,   1.00000,   1010.9789
    232.5000,      15.0000,   1.00000,   1136.7097
    237.5000,      15.0000,   1.00000,    958.6592
    242.5000,      15.0000,   1.00000,    750.0242
    247.5000,      15.0000,   1.00000,    613.2474
    252.5000,      15.0000,   1.00000,    621.6105
    257.5000,      15.0000,   1.00000,    787.9816
    262.5000,      15.0000,   1.00000,    781.0240
    267.5000,      15.0000,   1.00000,    648.2826
    272.5000,      15.0000,   1.00000,    484.1509
    277.5000,      15.0000,   1.00000,    526.7076
    282.5000,      15.0000,   1.00000,    566.8298
    287.5000,      15.0000,   1.00000,    584.6859
    292.5000,      15.0000,   1.00000,    528.2184
     22.5000,       5.0000,   4.00000,    759.8429
     27.5000,       5.0000,   4.00000,    789.1379
     32.5000,       5.0000,   4.00000,    856.3515
     37.5000,       5.0000,   4.00000,   1180.7352
     42.5000,       5.0000,   4.00000,   1302.0209
     47.5000,       5.0000,   4.00000,   1242.4009
     52.5000,       5.0000,   4.00000,   1186.3409
     57.5000,       5.0000,   4.00000,   1187.6326
     62.5000,       5.0000,   4.00000,   1122.7670
     67.5000,       5.0000,   4.00000,   1208.3330
     72.5000,       5.0000,   4.00000,   1222.5538
     77.5000,       5.0000,   4.00000,   1254.8055
     82.5000,       5.0000,   4.00000,   1135.1903
     87.5000,       5.0000,   4.00000,   1020.0278
     92.5000,       5.0000,   4.00000,   1004.9525
     97.5000,       5.0000,   4.00000,    942.7903
    102.5000,       5.0000,   4.00000,    813.7331
    107.5000,       5.0000,   4.00000,    862.8901
    112.5000,       5.0000,   4.00000,    807.5296
    117.5000,       5.0000,   4.00000,    708.3345
    122.5000,       5.0000,   4.00000,    715.5570
    127.5000,       5.0000,   4.00000,    622.7400
    132.5000,       5.0000,   4.00000,    682.9062
    137.5000,       5.0000,   4.00000,    949.8588
    142.5000,       5.0000,   4.00000,    718.4172
    147.5000,       5.0000,   4.00000,    769.1467
    152.5000,       5.0000,   4.00000,    522.9172
    157.5000,       5.0000,   4.00000,    586.5502
    162.5000,       5.0000,   4.00000,    765.1978
    167.5000,       5.0000,   4.00000,    813.5173
    172.5000,       5.0000,   4.00000,    937.1165
    177.5000,       5.0000,   4.00000,   1005.7357
    182.5000,       5.0000,   4.00000,    862.3873
    187.5000,       5.0000,   4.00000,    825.4589
    192.5000,       5.0000,   4.00000,    945.6504
    197.5000,       5.0000,   4.00000,    847.2729
    202.5000,       5.0000,   4.00000,   1036.8387
    207.5000,       5.0000,   4.00000,   1075.7081
    212.5000,       5.0000,   4.00000,    862.4385
    217.5000,       5.0000,   4.00000,    837.7527
    222.5000,       5.0000,   4.00000,    672.7013
    227.5000,       5.0000,   4.00000,    966.9415
    232.5000,       5.0000,   4.00000,   1016.0480
    237.5000,       5.0000,   4.00000,   1011.0767
    242.5000,       5.0000,   4.00000,    702.4345
    247.5000,       5.0000,   4.00000,    431.9868
    252.5000,       5.0000,   4.00000,    670.5789
    257.5000,       5.0000,   4.00000,    751.4615
    262.5000,       5.0000,   4.00000,    759.9470
    267.5000,       5.0000,   4.00000,    525.3877
    272.5000,       5.0000,   4.00000,    476.6241
    277.5000,       5.0000,   4.00000,    478.3668
    282.5000,       5.0000,   4.00000,    538.6404
    287.5000,       5.0000,   4.00000,    568.0488
    292.5000,       5.0000,   4.00000,    544.4420
     30.0000,      20.0000,   1.00000,    857.9875
     35.0000,      20.0000,   1.00000,    986.0420
     40.0000,      20.0000,   1.00000,   1057.6803
     45.0000,      20.0000,   1.00000,   1100.8888
     50.0000,      20.0000,   1.00000,   1050.2639
     55.0000,      20.0000,   1.00000,    958.9512
     60.0000,      20.0000,   1.00000,    914.0089
     65.0000,      20.0000,   1.00000,    897.8037
     70.0000,      20.0000,   1.00000,    952.3200
     75.0000,      20.0000,   1.00000,   1030.3031
     80.0000,      20.0000,   1.00000,   1040.7983
     85.0000,      20.0000,   1.00000,   1034.6875
     90.0000,      20.0000,   1.00000,    990.8730
     95.0000,      20.0000,   1.00000,    910.2681
    100.0000,      20.0000,   1.00000,    888.3099
    105.0000,      20.0000,   1.00000,    846.0411
    110.0000,      20.0000,   1.00000,    759.4709
    115.0000,      20.0000,   1.00000,    738.6326
    120.0000,      20.0000,   1.00000,    671.3893
    125.0000,      20.0000,   1.00000,    680.2461
    130.0000,      20.0000,   1.00000,    769.0556
    135.0000,      20.0000,   1.00000,    753.6722
    140.0000,      20.0000,   1.00000,    785.3567
    145.0000,      20.0000,   1.00000,    730.6074
    150.0000,      20.0000,   1.00000,    621.3176
    155.0000,      20.0000,   1.00000,    636.1800
    160.0000,      20.0000,   1.00000,    633.8458
    165.0000,      20.0000,   1.00000,    718.6831
    170.0000,      20.0000,   1.00000,    871.6605
    175.0000,      20.0000,   1.00000,    874.6987
    180.0000,      20.0000,   1.00000,    845.9519
    185.0000,      20.0000,   1.00000,    810.8305
    190.0000,      20.0000,   1.00000,    735.3621
    195.0000,      20.0000,   1.00000,    785.7608
    200.0000,      20.0000,   1.00000,    809.6929
    205.0000,      20.0000,   1.00000,    774.0347
    210.0000,      20.0000,   1.00000,    772.8899
    215.0000,      20.0000,   1.00000,    707.8035
    220.0000,      20.0000,   1.00000,    729.1833
    225.0000,      20.0000,   1.00000,    777.2620
    230.0000,      20.0000,   1.00000,    771.0553
    235.0000,      20.0000,   1.00000,    750.2385
    240.0000,      20.0000,   1.00000,    673.8695
    245.0000,      20.0000,   1.00000,    617.3909
    250.0000,      20.0000,   1.00000,    548.6086
    255.0000,      20.0000,   1.00000,    506.9081
    260.0000,      20.0000,   1.00000,    564.5179
    265.0000,      20.0000,   1.00000,    575.3459
    270.0000,      20.0000,   1.00000,    578.1332
    275.0000,      20.0000,   1.00000,    514.8151
    280.0000,      20.0000,   1.00000,    485.3041
    285.0000,      20.0000,   1.00000,    498.4902
     27.5000,       5.0000,   5.00000,    710.9178
     32.5000,       5.0000,   5.00000,    740.0909
     37.5000,       5.0000,   5.00000,   1055.3378
     42.5000,       5.0000,   5.00000,   1172.9480
     47.5000,       5.0000,   5.00000,   1107.9305
     52.5000,       5.0000,   5.00000,   1019.5016
     57.5000,       5.0000,   5.00000,   1010.8676
     62.5000,       5.0000,   5.00000,    885.1935
     67.5000,       5.0000,   5.00000,    960.9070
     72.5000,       5.0000,   5.00000,   1031.7284
     77.5000,       5.0000,   5.00000,   1125.9060
     82.5000,       5.0000,   5.00000,   1015.8666
     87.5000,       5.0000,   5.00000,    956.5510
     92.5000,       5.0000,   5.00000,    948.6768
     97.5000,       5.0000,   5.00000,    888.5004
    102.5000,       5.0000,   5.00000,    771.9011
    107.5000,       5.0000,   5.00000,    835.9966
    112.5000,       5.0000,   5.00000,    727.7192
    117.5000,       5.0000,   5.00000,    665.6938
    122.5000,       5.0000,   5.00000,    667.4970
    127.5000,       5.0000,   5.00000,    641.0483
    132.5000,       5.0000,   5.00000,    687.7010
    137.5000,       5.0000,   5.00000,    944.6075
    142.5000,       5.0000,   5.00000,    713.4181
    147.5000,       5.0000,   5.00000,    737.7599
    152.5000,       5.0000,   5.00000,    491.5349
    157.5000,       5.0000,   5.00000,    560.9455
    162.5000,       5.0000,   5.00000,    696.3627
    167.5000,       5.0000,   5.00000,    758.1319
    172.5000,       5.0000,   5.00000,    889.4683
    177.5000,       5.0000,   5.00000,    965.9096
    182.5000,       5.0000,   5.00000,    758.8781
    187.5000,       5.0000,   5.00000,    719.7373
    192.5000,       5.0000,   5.00000,    801.7712
    197.5000,       5.0000,   5.00000,    722.3726
    202.5000,       5.0000,   5.00000,    827.3827
    207.5000,       5.0000,   5.00000,    897.6534
    212.5000,       5.0000,   5.00000,    683.8356
    217.5000,       5.0000,   5.00000,    658.1970
    222.5000,       5.0000,   5.00000,    596.6616
    227.5000,       5.0000,   5.00000,    764.5363
    232.5000,       5.0000,   5.00000,    786.2198
    237.5000,       5.0000,   5.00000,    835.0519
    242.5000,       5.0000,   5.00000,    622.4247
    247.5000,       5.0000,   5.00000,    391.2715
    252.5000,       5.0000,   5.00000,    548.3061
    257.5000,       5.0000,   5.00000,    602.7887
    262.5000,       5.0000,   5.00000,    612.5051
    267.5000,       5.0000,   5.00000,    481.6432
    272.5000,       5.0000,   5.00000,    503.9607
    277.5000,       5.0000,   5.00000,    450.5768
    282.5000,       5.0000,   5.00000,    491.0209
    287.5000,       5.0000,   5.00000,    529.1031
     32.5000,       5.0000,   6.00000,    690.2153
     37.5000,       5.0000,   6.00000,    973.5066
     42.5000,       5.0000,   6.00000,   1072.4210
     47.5000,       5.0000,   6.00000,    991.6396
     52.5000,       5.0000,   6.00000,    920.9617
     57.5000,       5.0000,   6.00000,    913.1991
     62.5000,       5.0000,   6.00000,    772.5524
     67.5000,       5.0000,   6.00000,    779.8103
     72.5000,       5.0000,   6.00000,    866.0383
     77.5000,       5.0000,   6.00000,    979.6826
     82.5000,       5.0000,   6.00000,    920.4326
     87.5000,       5.0000,   6.00000,    888.2601
     92.5000,       5.0000,   6.00000,    916.7765
     97.5000,       5.0000,   6.00000,    868.5488
    102.5000,       5.0000,   6.00000,    753.4747
    107.5000,       5.0000,   6.00000,    767.8575
    112.5000,       5.0000,   6.00000,    711.7794
    117.5000,       5.0000,   6.00000,    642.7612
    122.5000,       5.0000,   6.00000,    677.7190
    127.5000,       5.0000,   6.00000,    649.9262
    132.5000,       5.0000,   6.00000,    693.7175
    137.5000,       5.0000,   6.00000,    932.8491
    142.5000,       5.0000,   6.00000,    693.2003
    147.5000,       5.0000,   6.00000,    706.4068
    152.5000,       5.0000,   6.00000,    476.4708
    157.5000,       5.0000,   6.00000,    551.7534
    162.5000,       5.0000,   6.00000,    660.1587
    167.5000,       5.0000,   6.00000,    702.0435
    172.5000,       5.0000,   6.00000,    848.8667
    177.5000,       5.0000,   6.00000,    883.9112
    182.5000,       5.0000,   6.00000,    744.2958
    187.5000,       5.0000,   6.00000,    674.8376
    192.5000,       5.0000,   6.00000,    751.0538
    197.5000,       5.0000,   6.00000,    636.5566
    202.5000,       5.0000,   6.00000,    705.9838
    207.5000,       5.0000,   6.00000,    735.6798
    212.5000,       5.0000,   6.00000,    601.5364
    217.5000,       5.0000,   6.00000,    614.0029
    222.5000,       5.0000,   6.00000,    501.9854
    227.5000,       5.0000,   6.00000,    646.3134
    232.5000,       5.0000,   6.00000,    644.7454
    237.5000,       5.0000,   6.00000,    750.9254
    242.5000,       5.0000,   6.00000,    589.8077
    247.5000,       5.0000,   6.00000,    367.0288
    252.5000,       5.0000,   6.00000,    510.5534
    257.5000,       5.0000,   6.00000,    504.8431
    262.5000,       5.0000,   6.00000,    502.8408
    267.5000,       5.0000,   6.00000,    417.8013
    272.5000,       5.0000,   6.00000,    470.5620
    277.5000,       5.0000,   6.00000,    447.4156
    282.5000,       5.0000,   6.00000,    468.0704
     37.5000,      25.0000,   1.00000,    915.6041
     42.5000,      25.0000,   1.00000,    915.8414
     47.5000,      25.0000,   1.00000,    931.0258
     52.5000,      25.0000,   1.00000,    878.6242
     57.5000,      25.0000,   1.00000,    811.3943
     62.5000,      25.0000,   1.00000,    769.2316
     67.5000,      25.0000,   1.00000,    771.8013
     72.5000,      25.0000,   1.00000,    751.6248
     77.5000,      25.0000,   1.00000,    814.5983
     82.5000,      25.0000,   1.00000,    891.4528
     87.5000,      25.0000,   1.00000,    922.0277
     92.5000,      25.0000,   1.00000,    891.7213
     97.5000,      25.0000,   1.00000,    885.6090
    102.5000,      25.0000,   1.00000,    812.9704
    107.5000,      25.0000,   1.00000,    758.3032
    112.5000,      25.0000,   1.00000,    707.3172
    117.5000,      25.0000,   1.00000,    714.3898
    122.5000,      25.0000,   1.00000,    702.2121
    127.5000,      25.0000,   1.00000,    745.4676
    132.5000,      25.0000,   1.00000,    746.1635
    137.5000,      25.0000,   1.00000,    738.1906
    142.5000,      25.0000,   1.00000,    675.2447
    147.5000,      25.0000,   1.00000,    664.6409
    152.5000,      25.0000,   1.00000,    623.5361
    157.5000,      25.0000,   1.00000,    619.6945
    162.5000,      25.0000,   1.00000,    649.7518
    167.5000,      25.0000,   1.00000,    726.5674
    172.5000,      25.0000,   1.00000,    735.6055
    177.5000,      25.0000,   1.00000,    771.2466
    182.5000,      25.0000,   1.00000,    776.9979
    187.5000,      25.0000,   1.00000,    762.9951
    192.5000,      25.0000,   1.00000,    695.9934
    197.5000,      25.0000,   1.00000,    678.3860
    202.5000,      25.0000,   1.00000,    633.8104
    207.5000,      25.0000,   1.00000,    597.2190
    212.5000,      25.0000,   1.00000,    629.3134
    217.5000,      25.0000,   1.00000,    662.6930
    222.5000,      25.0000,   1.00000,    631.6616
    227.5000,      25.0000,   1.00000,    635.3123
    232.5000,      25.0000,   1.00000,    630.3438
    237.5000,      25.0000,   1.00000,    598.5025
    242.5000,      25.0000,   1.00000,    589.4681
    247.5000,      25.0000,   1.00000,    569.8102
    252.5000,      25.0000,   1.00000,    491.4460
    257.5000,      25.0000,   1.00000,    432.2498
    262.5000,      25.0000,   1.00000,    456.8359
    267.5000,      25.0000,   1.00000,    461.7329
    272.5000,      25.0000,   1.00000,    462.8429
    277.5000,      25.0000,   1.00000,    472.9755
     37.5000,       5.0000,   7.00000,    911.6877
     42.5000,       5.0000,   7.00000,    978.4285
     47.5000,       5.0000,   7.00000,    913.9400
     52.5000,       5.0000,   7.00000,    858.5298
     57.5000,       5.0000,   7.00000,    841.7813
     62.5000,       5.0000,   7.00000,    711.4596
     67.5000,       5.0000,   7.00000,    723.6501
     72.5000,       5.0000,   7.00000,    739.3776
     77.5000,       5.0000,   7.00000,    845.8390
     82.5000,       5.0000,   7.00000,    833.9557
     87.5000,       5.0000,   7.00000,    826.0707
     92.5000,       5.0000,   7.00000,    872.6511
     97.5000,       5.0000,   7.00000,    855.9839
    102.5000,       5.0000,   7.00000,    709.7067
    107.5000,       5.0000,   7.00000,    751.6884
    112.5000,       5.0000,   7.00000,    684.4599
    117.5000,       5.0000,   7.00000,    661.9522
    122.5000,       5.0000,   7.00000,    697.0192
    127.5000,       5.0000,   7.00000,    648.0338
    132.5000,       5.0000,   7.00000,    688.4687
    137.5000,       5.0000,   7.00000,    919.9093
    142.5000,       5.0000,   7.00000,    662.5426
    147.5000,       5.0000,   7.00000,    693.9233
    152.5000,       5.0000,   7.00000,    469.9269
    157.5000,       5.0000,   7.00000,    528.8867
    162.5000,       5.0000,   7.00000,    654.7729
    167.5000,       5.0000,   7.00000,    674.0561
    172.5000,       5.0000,   7.00000,    758.3738
    177.5000,       5.0000,   7.00000,    854.4120
    182.5000,       5.0000,   7.00000,    710.6840
    187.5000,       5.0000,   7.00000,    690.6476
    192.5000,       5.0000,   7.00000,    719.8207
    197.5000,       5.0000,   7.00000,    590.5236
    202.5000,       5.0000,   7.00000,    638.4971
    207.5000,       5.0000,   7.00000,    665.9475
    212.5000,       5.0000,   7.00000,    559.7632
    217.5000,       5.0000,   7.00000,    566.4991
    222.5000,       5.0000,   7.00000,    452.4225
    227.5000,       5.0000,   7.00000,    560.8117
    232.5000,       5.0000,   7.00000,    606.7422
    237.5000,       5.0000,   7.00000,    704.9453
    242.5000,       5.0000,   7.00000,    561.6209
    247.5000,       5.0000,   7.00000,    354.7599
    252.5000,       5.0000,   7.00000,    478.2741
    257.5000,       5.0000,   7.00000,    474.7648
    262.5000,       5.0000,   7.00000,    459.5926
    267.5000,       5.0000,   7.00000,    365.1324
    272.5000,       5.0000,   7.00000,    403.6357
    277.5000,       5.0000,   7.00000,    423.7122
     42.5000,       5.0000,   8.00000,    918.3500
     47.5000,       5.0000,   8.00000,    862.2130
     52.5000,       5.0000,   8.00000,    804.0339
     57.5000,       5.0000,   8.00000,    797.7780
     62.5000,       5.0000,   8.00000,    688.2552
     67.5000,       5.0000,   8.00000,    690.2245
     72.5000,       5.0000,   8.00000,    703.2769
     77.5000,       5.0000,   8.00000,    762.8237
     82.5000,       5.0000,   8.00000,    746.4858
     87.5000,       5.0000,   8.00000,    768.0003
     92.5000,       5.0000,   8.00000,    828.9653
     97.5000,       5.0000,   8.00000,    791.6880
    102.5000,       5.0000,   8.00000,    698.7543
    107.5000,       5.0000,   8.00000,    733.0361
    112.5000,       5.0000,   8.00000,    696.9117
    117.5000,       5.0000,   8.00000,    668.9534
    122.5000,       5.0000,   8.00000,    701.9452
    127.5000,       5.0000,   8.00000,    650.8356
    132.5000,       5.0000,   8.00000,    672.8801
    137.5000,       5.0000,   8.00000,    885.5709
    142.5000,       5.0000,   8.00000,    657.3557
    147.5000,       5.0000,   8.00000,    681.9520
    152.5000,       5.0000,   8.00000,    454.8675
    157.5000,       5.0000,   8.00000,    524.3893
    162.5000,       5.0000,   8.00000,    632.9161
    167.5000,       5.0000,   8.00000,    642.2712
    172.5000,       5.0000,   8.00000,    733.3998
    177.5000,       5.0000,   8.00000,    792.6777
    182.5000,       5.0000,   8.00000,    710.6396
    187.5000,       5.0000,   8.00000,    669.2646
    192.5000,       5.0000,   8.00000,    726.1850
    197.5000,       5.0000,   8.00000,    572.3452
    202.5000,       5.0000,   8.00000,    620.3787
    207.5000,       5.0000,   8.00000,    670.6903
    212.5000,       5.0000,   8.00000,    527.3790
    217.5000,       5.0000,   8.00000,    517.7604
    222.5000,       5.0000,   8.00000,    423.3535
    227.5000,       5.0000,   8.00000,    540.6890
    232.5000,       5.0000,   8.00000,    574.5084
    237.5000,       5.0000,   8.00000,    693.2255
    242.5000,       5.0000,   8.00000,    539.5449
    247.5000,       5.0000,   8.00000,    335.8462
    252.5000,       5.0000,   8.00000,    462.6436
    257.5000,       5.0000,   8.00000,    472.4716
    262.5000,       5.0000,   8.00000,    446.2031
    267.5000,       5.0000,   8.00000,    333.2761
    272.5000,       5.0000,   8.00000,    368.9948
     52.5000,      35.0000,   1.00000,    753.3151
     57.5000,      35.0000,   1.00000,    732.2572
     62.5000,      35.0000,   1.00000,    716.1346
     67.5000,      35.0000,   1.00000,    703.7413
     72.5000,      35.0000,   1.00000,    690.3796
     77.5000,      35.0000,   1.00000,    688.4298
     82.5000,      35.0000,   1.00000,    701.3604
     87.5000,      35.0000,   1.00000,    679.4126
     92.5000,      35.0000,   1.00000,    718.5921
     97.5000,      35.0000,   1.00000,    729.3375
    102.5000,      35.0000,   1.00000,    749.0964
    107.5000,      35.0000,   1.00000,    762.2575
    112.5000,      35.0000,   1.00000,    743.6096
    117.5000,      35.0000,   1.00000,    716.2883
    122.5000,      35.0000,   1.00000,    739.7829
    127.5000,      35.0000,   1.00000,    698.6585
    132.5000,      35.0000,   1.00000,    688.2164
    137.5000,      35.0000,   1.00000,    647.7607
    142.5000,      35.0000,   1.00000,    613.3887
    147.5000,      35.0000,   1.00000,    627.2085
    152.5000,      35.0000,   1.00000,    631.6688
    157.5000,      35.0000,   1.00000,    594.4821
    162.5000,      35.0000,   1.00000,    619.2322
    167.5000,      35.0000,   1.00000,    606.8999
    172.5000,      35.0000,   1.00000,    644.3215
    177.5000,      35.0000,   1.00000,    677.2899
    182.5000,      35.0000,   1.00000,    671.0557
    187.5000,      35.0000,   1.00000,    667.0211
    192.5000,      35.0000,   1.00000,    684.8149
    197.5000,      35.0000,   1.00000,    655.4570
    202.5000,      35.0000,   1.00000,    635.5032
    207.5000,      35.0000,   1.00000,    582.8636
    212.5000,      35.0000,   1.00000,    549.8185
    217.5000,      35.0000,   1.00000,    568.5384
    222.5000,      35.0000,   1.00000,    587.8596
    227.5000,      35.0000,   1.00000,    573.3813
    232.5000,      35.0000,   1.00000,    543.7540
    237.5000,      35.0000,   1.00000,    520.3517
    242.5000,      35.0000,   1.00000,    517.6926
    247.5000,      35.0000,   1.00000,    512.2454
    252.5000,      35.0000,   1.00000,    467.3548
    257.5000,      35.0000,   1.00000,    415.5262
    262.5000,      35.0000,   1.00000,    391.1439
     52.5000,       5.0000,  10.00000,    757.3926
     57.5000,       5.0000,  10.00000,    764.4637
     62.5000,       5.0000,  10.00000,    662.9461
     67.5000,       5.0000,  10.00000,    679.7982
     72.5000,       5.0000,  10.00000,    695.9680
     77.5000,       5.0000,  10.00000,    749.8465
     82.5000,       5.0000,  10.00000,    689.1661
     87.5000,       5.0000,  10.00000,    644.3470
     92.5000,       5.0000,  10.00000,    701.4454
     97.5000,       5.0000,  10.00000,    711.3357
    102.5000,       5.0000,  10.00000,    659.6033
    107.5000,       5.0000,  10.00000,    738.8176
    112.5000,       5.0000,  10.00000,    704.1930
    117.5000,       5.0000,  10.00000,    663.4362
    122.5000,       5.0000,  10.00000,    680.8024
    127.5000,       5.0000,  10.00000,    617.4057
    132.5000,       5.0000,  10.00000,    647.1102
    137.5000,       5.0000,  10.00000,    863.7063
    142.5000,       5.0000,  10.00000,    628.7174
    147.5000,       5.0000,  10.00000,    659.6188
    152.5000,       5.0000,  10.00000,    438.9875
    157.5000,       5.0000,  10.00000,    486.1418
    162.5000,       5.0000,  10.00000,    593.1682
    167.5000,       5.0000,  10.00000,    612.9590
    172.5000,       5.0000,  10.00000,    716.4090
    177.5000,       5.0000,  10.00000,    783.8790
    182.5000,       5.0000,  10.00000,    664.5170
    187.5000,       5.0000,  10.00000,    628.8197
    192.5000,       5.0000,  10.00000,    714.2240
    197.5000,       5.0000,  10.00000,    613.7297
    202.5000,       5.0000,  10.00000,    688.2094
    207.5000,       5.0000,  10.00000,    693.3295
    212.5000,       5.0000,  10.00000,    522.4971
    217.5000,       5.0000,  10.00000,    498.9584
    222.5000,       5.0000,  10.00000,    395.0306
    227.5000,       5.0000,  10.00000,    509.6176
    232.5000,       5.0000,  10.00000,    552.6165
    237.5000,       5.0000,  10.00000,    651.8729
    242.5000,       5.0000,  10.00000,    506.8006
    247.5000,       5.0000,  10.00000,    325.7198
    252.5000,       5.0000,  10.00000,    447.1485
    257.5000,       5.0000,  10.00000,    450.9570
    262.5000,       5.0000,  10.00000,    435.5923
     67.5000,      45.0000,   1.00000,    720.2285
     72.5000,      45.0000,   1.00000,    694.9583
     77.5000,      45.0000,   1.00000,    688.5588
     82.5000,      45.0000,   1.00000,    665.0244
     87.5000,      45.0000,   1.00000,    679.3571
     92.5000,      45.0000,   1.00000,    685.7341
     97.5000,      45.0000,   1.00000,    677.4582
    102.5000,      45.0000,   1.00000,    665.2267
    107.5000,      45.0000,   1.00000,    665.0094
    112.5000,      45.0000,   1.00000,    665.8192
    117.5000,      45.0000,   1.00000,    687.2344
    122.5000,      45.0000,   1.00000,    671.5740
    127.5000,      45.0000,   1.00000,    662.9991
    132.5000,      45.0000,   1.00000,    619.6109
    137.5000,      45.0000,   1.00000,    589.4932
    142.5000,      45.0000,   1.00000,    575.9203
    147.5000,      45.0000,   1.00000,    576.2512
    152.5000,      45.0000,   1.00000,    590.7700
    157.5000,      45.0000,   1.00000,    620.0942
    162.5000,      45.0000,   1.00000,    598.5535
    167.5000,      45.0000,   1.00000,    602.3898
    172.5000,      45.0000,   1.00000,    596.4070
    177.5000,      45.0000,   1.00000,    623.5093
    182.5000,      45.0000,   1.00000,    666.7698
    187.5000,      45.0000,   1.00000,    686.8486
    192.5000,      45.0000,   1.00000,    685.8993
    197.5000,      45.0000,   1.00000,    663.6337
    202.5000,      45.0000,   1.00000,    628.5167
    207.5000,      45.0000,   1.00000,    639.3094
    212.5000,      45.0000,   1.00000,    637.7802
    217.5000,      45.0000,   1.00000,    635.5236
    222.5000,      45.0000,   1.00000,    605.1180
    227.5000,      45.0000,   1.00000,    542.5298
    232.5000,      45.0000,   1.00000,    510.1762
    237.5000,      45.0000,   1.00000,    490.2565
    242.5000,      45.0000,   1.00000,    472.3988
    247.5000,      45.0000,   1.00000,    468.0227
     67.5000,      15.0000,   4.00000,    700.1083
     72.5000,      15.0000,   4.00000,    711.9492
     77.5000,      15.0000,   4.00000,    710.4686
     82.5000,      15.0000,   4.00000,    689.2254
     87.5000,      15.0000,   4.00000,    675.9093
     92.5000,      15.0000,   4.00000,    678.0342
     97.5000,      15.0000,   4.00000,    657.0776
    102.5000,      15.0000,   4.00000,    645.9703
    107.5000,      15.0000,   4.00000,    634.1082
    112.5000,      15.0000,   4.00000,    632.7544
    117.5000,      15.0000,   4.00000,    622.0481
    122.5000,      15.0000,   4.00000,    605.7433
    127.5000,      15.0000,   4.00000,    604.3514
    132.5000,      15.0000,   4.00000,    666.1041
    137.5000,      15.0000,   4.00000,    664.3283
    142.5000,      15.0000,   4.00000,    658.4481
    147.5000,      15.0000,   4.00000,    533.1234
    152.5000,      15.0000,   4.00000,    493.6395
    157.5000,      15.0000,   4.00000,    485.1216
    162.5000,      15.0000,   4.00000,    551.1413
    167.5000,      15.0000,   4.00000,    632.8911
    172.5000,      15.0000,   4.00000,    690.5643
    177.5000,      15.0000,   4.00000,    718.8334
    182.5000,      15.0000,   4.00000,    717.4575
    187.5000,      15.0000,   4.00000,    700.1315
    192.5000,      15.0000,   4.00000,    685.2431
    197.5000,      15.0000,   4.00000,    698.2028
    202.5000,      15.0000,   4.00000,    702.2877
    207.5000,      15.0000,   4.00000,    704.5937
    212.5000,      15.0000,   4.00000,    642.9402
    217.5000,      15.0000,   4.00000,    524.3452
    222.5000,      15.0000,   4.00000,    484.2708
    227.5000,      15.0000,   4.00000,    470.5371
    232.5000,      15.0000,   4.00000,    548.0980
    237.5000,      15.0000,   4.00000,    538.5337
    242.5000,      15.0000,   4.00000,    465.2562
    247.5000,      15.0000,   4.00000,    410.3871
     82.5000,      55.0000,   1.00000,    714.4545
     87.5000,      55.0000,   1.00000,    699.5376
     92.5000,      55.0000,   1.00000,    683.6927
     97.5000,      55.0000,   1.00000,    662.8386
    102.5000,      55.0000,   1.00000,    639.7188
    107.5000,      55.0000,   1.00000,    615.4659
    112.5000,      55.0000,   1.00000,    612.5862
    117.5000,      55.0000,   1.00000,    596.9084
    122.5000,      55.0000,   1.00000,    588.3010
    127.5000,      55.0000,   1.00000,    556.9831
    132.5000,      55.0000,   1.00000,    549.1497
    137.5000,      55.0000,   1.00000,    544.2053
    142.5000,      55.0000,   1.00000,    554.9703
    147.5000,      55.0000,   1.00000,    568.1835
    152.5000,      55.0000,   1.00000,    588.4288
    157.5000,      55.0000,   1.00000,    598.1127
    162.5000,      55.0000,   1.00000,    613.9469
    167.5000,      55.0000,   1.00000,    618.9691
    172.5000,      55.0000,   1.00000,    627.1608
    177.5000,      55.0000,   1.00000,    639.5148
    182.5000,      55.0000,   1.00000,    679.0945
    187.5000,      55.0000,   1.00000,    698.1208
    192.5000,      55.0000,   1.00000,    704.7564
    197.5000,      55.0000,   1.00000,    695.3995
    202.5000,      55.0000,   1.00000,    680.1785
    207.5000,      55.0000,   1.00000,    658.0633
    212.5000,      55.0000,   1.00000,    654.6608
    217.5000,      55.0000,   1.00000,    646.0967
    222.5000,      55.0000,   1.00000,    609.4230
    227.5000,      55.0000,   1.00000,    582.2496
    232.5000,      55.0000,   1.00000,    549.1385
     82.5000,      15.0000,   5.00000,    731.4564
     87.5000,      15.0000,   5.00000,    702.3094
     92.5000,      15.0000,   5.00000,    683.6544
     97.5000,      15.0000,   5.00000,    644.2829
    102.5000,      15.0000,   5.00000,    620.2928
    107.5000,      15.0000,   5.00000,    590.4248
    112.5000,      15.0000,   5.00000,    569.8138
    117.5000,      15.0000,   5.00000,    549.1602
    122.5000,      15.0000,   5.00000,    531.7394
    127.5000,      15.0000,   5.00000,    531.6570
    132.5000,      15.0000,   5.00000,    593.8945
    137.5000,      15.0000,   5.00000,    606.7805
    142.5000,      15.0000,   5.00000,    631.8004
    147.5000,      15.0000,   5.00000,    515.1080
    152.5000,      15.0000,   5.00000,    485.1381
    157.5000,      15.0000,   5.00000,    475.8462
    162.5000,      15.0000,   5.00000,    550.6122
    167.5000,      15.0000,   5.00000,    647.8751
    172.5000,      15.0000,   5.00000,    728.6561
    177.5000,      15.0000,   5.00000,    765.7641
    182.5000,      15.0000,   5.00000,    759.1679
    187.5000,      15.0000,   5.00000,    748.2110
    192.5000,      15.0000,   5.00000,    739.5117
    197.5000,      15.0000,   5.00000,    762.2203
    202.5000,      15.0000,   5.00000,    759.2213
    207.5000,      15.0000,   5.00000,    733.0969
    212.5000,      15.0000,   5.00000,    657.6511
    217.5000,      15.0000,   5.00000,    533.7523
    222.5000,      15.0000,   5.00000,    509.2061
    227.5000,      15.0000,   5.00000,    489.7803
    232.5000,      15.0000,   5.00000,    553.9305
     97.5000,      65.0000,   1.00000,    640.3308
    102.5000,      65.0000,   1.00000,    624.7847
    107.5000,      65.0000,   1.00000,    618.6628
    112.5000,      65.0000,   1.00000,    582.1478
    117.5000,      65.0000,   1.00000,    562.1999
    122.5000,      65.0000,   1.00000,    531.5729
    127.5000,      65.0000,   1.00000,    514.4921
    132.5000,      65.0000,   1.00000,    505.2301
    137.5000,      65.0000,   1.00000,    517.4106
    142.5000,      65.0000,   1.00000,    532.5381
    147.5000,      65.0000,   1.00000,    560.2897
    152.5000,      65.0000,   1.00000,    590.5893
    157.5000,      65.0000,   1.00000,    611.8604
    162.5000,      65.0000,   1.00000,    636.7159
    167.5000,      65.0000,   1.00000,    651.2435
    172.5000,      65.0000,   1.00000,    657.3666
    177.5000,      65.0000,   1.00000,    684.1592
    182.5000,      65.0000,   1.00000,    686.6196
    187.5000,      65.0000,   1.00000,    702.8063
    192.5000,      65.0000,   1.00000,    704.0823
    197.5000,      65.0000,   1.00000,    703.1227
    202.5000,      65.0000,   1.00000,    704.7448
    207.5000,      65.0000,   1.00000,    702.0579
    212.5000,      65.0000,   1.00000,    669.9814
    217.5000,      65.0000,   1.00000,    632.9919
     97.5000,      15.0000,   6.00000,    628.1240
    102.5000,      15.0000,   6.00000,    604.0165
    107.5000,      15.0000,   6.00000,    567.3173
    112.5000,      15.0000,   6.00000,    542.2422
    117.5000,      15.0000,   6.00000,    518.0099
    122.5000,      15.0000,   6.00000,    496.0132
    127.5000,      15.0000,   6.00000,    500.7314
    132.5000,      15.0000,   6.00000,    555.5332
    137.5000,      15.0000,   6.00000,    575.9070
    142.5000,      15.0000,   6.00000,    598.1391
    147.5000,      15.0000,   6.00000,    500.0204
    152.5000,      15.0000,   6.00000,    486.0302
    157.5000,      15.0000,   6.00000,    491.8362
    162.5000,      15.0000,   6.00000,    570.2581
    167.5000,      15.0000,   6.00000,    667.0461
    172.5000,      15.0000,   6.00000,    761.9572
    177.5000,      15.0000,   6.00000,    810.6569
    182.5000,      15.0000,   6.00000,    808.2049
    187.5000,      15.0000,   6.00000,    795.1878
    192.5000,      15.0000,   6.00000,    779.6581
    197.5000,      15.0000,   6.00000,    798.2263
    202.5000,      15.0000,   6.00000,    797.0810
    207.5000,      15.0000,   6.00000,    767.0616
    212.5000,      15.0000,   6.00000,    684.8054
    217.5000,      15.0000,   6.00000,    546.3901
    105.0000,      30.0000,   3.00000,    575.0819
    110.0000,      30.0000,   3.00000,    549.7921
    115.0000,      30.0000,   3.00000,    523.0109
    120.0000,      30.0000,   3.00000,    521.5822
    125.0000,      30.0000,   3.00000,    539.8148
    130.0000,      30.0000,   3.00000,    535.6981
    135.0000,      30.0000,   3.00000,    538.4451
    140.0000,      30.0000,   3.00000,    514.8494
    145.0000,      30.0000,   3.00000,    525.4925
    150.0000,      30.0000,   3.00000,    548.6019
    155.0000,      30.0000,   3.00000,    539.4227
    160.0000,      30.0000,   3.00000,    578.8922
    165.0000,      30.0000,   3.00000,    632.1379
    170.0000,      30.0000,   3.00000,    696.9683
    175.0000,      30.0000,   3.00000,    749.4325
    180.0000,      30.0000,   3.00000,    793.2466
    185.0000,      30.0000,   3.00000,    810.0107
    190.0000,      30.0000,   3.00000,    814.3812
    195.0000,      30.0000,   3.00000,    809.0760
    200.0000,      30.0000,   3.00000,    783.8574
    205.0000,      30.0000,   3.00000,    750.9933
    210.0000,      30.0000,   3.00000,    678.2040
    112.5000,      25.0000,   4.00000,    538.7604
    117.5000,      25.0000,   4.00000,    527.7887
    122.5000,      25.0000,   4.00000,    515.0840
    127.5000,      25.0000,   4.00000,    544.5182
    132.5000,      25.0000,   4.00000,    549.0960
    137.5000,      25.0000,   4.00000,    564.6035
    142.5000,      25.0000,   4.00000,    546.1660
    147.5000,      25.0000,   4.00000,    535.1827
    152.5000,      25.0000,   4.00000,    515.9094
    157.5000,      25.0000,   4.00000,    545.3421
    162.5000,      25.0000,   4.00000,    588.1091
    167.5000,      25.0000,   4.00000,    691.5919
    172.5000,      25.0000,   4.00000,    758.1815
    177.5000,      25.0000,   4.00000,    788.0519
    182.5000,      25.0000,   4.00000,    827.9664
    187.5000,      25.0000,   4.00000,    824.0546
    192.5000,      25.0000,   4.00000,    811.1950
    197.5000,      25.0000,   4.00000,    820.7889
    202.5000,      25.0000,   4.00000,    793.2651
   4.67
ITERATION 6
MODEL RESISTIVITY
LAYER 1
61,     2.5000
     10.0000,     2142.5
     15.0000,     2142.0
     20.0000,     2142.7
     25.0000,     2390.9
     30.0000,     2832.4
     35.0000,     3145.9
     40.0000,     3969.7
     45.0000,     3692.2
     50.0000,     2958.9
     55.0000,     2484.5
     60.0000,     2224.6
     65.0000,     1749.1
     70.0000,     1713.4
     75.0000,     1776.8
     80.0000,     2084.2
     85.0000,     2061.5
     90.0000,     2133.2
     95.0000,     2351.7
    100.0000,     2103.4
    105.0000,     1623.5
    110.0000,     1690.0
    115.0000,     1464.3
    120.0000,     1220.1
    125.0000,     1110.0
    130.0000,     963.22
    135.0000,     1070.3
    140.0000,     1616.0
    145.0000,     892.11
    150.0000,     797.01
    155.0000,     530.91
    160.0000,     690.67
    165.0000,     1074.6
    170.0000,     1430.1
    175.0000,     2081.4
    180.0000,     2417.0
    185.0000,     2087.9
    190.0000,     2253.9
    195.0000,     2893.1
    200.0000,     2456.3
    205.0000,     2663.2
    210.0000,     2769.8
    215.0000,     2152.5
    220.0000,     2094.4
    225.0000,     1704.9
    230.0000,     2458.0
    235.0000,     2639.4
    240.0000,     2640.7
    245.0000,     1518.8
    250.0000,     655.53
    255.0000,     886.67
    260.0000,     854.59
    265.0000,     772.59
    270.0000,     500.27
    275.0000,     520.69
    280.0000,     576.41
    285.0000,     866.12
    290.0000,     1215.3
    295.0000,     1450.3
    300.0000,     1306.8
    305.0000,     2400.8
             3807.2
LAYER 2
61,     5.2500
     10.0000,     1232.6
     15.0000,     1754.2
     20.0000,     1754.8
     25.0000,     1791.7
     30.0000,     1886.8
     35.0000,     2067.7
     40.0000,     3501.2
     45.0000,     3500.0
     50.0000,     2958.9
     55.0000,     2484.4
     60.0000,     2224.3
     65.0000,     1749.1
     70.0000,     1713.5
     75.0000,     1740.4
     80.0000,     1746.3
     85.0000,     1747.2
     90.0000,     1770.2
     95.0000,     1920.7
    100.0000,     1930.8
    105.0000,     1630.2
    110.0000,     1688.8
    115.0000,     1464.4
    120.0000,     1170.8
    125.0000,     1077.9
    130.0000,     940.57
    135.0000,     969.25
    140.0000,     967.79
    145.0000,     892.09
    150.0000,     759.72
    155.0000,     531.59
    160.0000,     674.79
    165.0000,     1063.5
    170.0000,     1402.9
    175.0000,     1848.1
    180.0000,     2111.9
    185.0000,     2088.2
    190.0000,     2124.0
    195.0000,     2116.6
    200.0000,     2115.9
    205.0000,     2484.3
    210.0000,     2645.2
    215.0000,     1904.2
    220.0000,     1851.7
    225.0000,     1707.2
    230.0000,     2392.2
    235.0000,     2551.8
    240.0000,     2624.7
    245.0000,     1593.8
    250.0000,     1395.3
    255.0000,     957.48
    260.0000,     854.51
    265.0000,     686.54
    270.0000,     467.02
    275.0000,     471.91
    280.0000,     510.18
    285.0000,     641.34
    290.0000,     1089.7
    295.0000,     1335.4
    300.0000,     1307.2
    305.0000,     2363.4
             2248.4
LAYER 3
59,     8.2750
     15.0000,     600.71
     20.0000,     677.77
     25.0000,     766.91
     30.0000,     802.92
     35.0000,     803.07
     40.0000,     1400.3
     45.0000,     2035.7
     50.0000,     2114.1
     55.0000,     2113.5
     60.0000,     2071.3
     65.0000,     1741.9
     70.0000,     1535.2
     75.0000,     1394.0
     80.0000,     1300.1
     85.0000,     1106.7
     90.0000,     921.62
     95.0000,     883.79
    100.0000,     882.90
    105.0000,     881.43
    110.0000,     757.72
    115.0000,     581.58
    120.0000,     585.78
    125.0000,     611.14
    130.0000,     638.03
    135.0000,     648.80
    140.0000,     651.69
    145.0000,     653.56
    150.0000,     636.28
    155.0000,     538.24
    160.0000,     586.20
    165.0000,     632.26
    170.0000,     636.19
    175.0000,     641.18
    180.0000,     989.09
    185.0000,     1007.5
    190.0000,     1007.8
    195.0000,     964.23
    200.0000,     963.67
    205.0000,     1240.6
    210.0000,     1275.3
    215.0000,     1256.0
    220.0000,     1258.4
    225.0000,     1523.0
    230.0000,     1518.2
    235.0000,     1514.6
    240.0000,     2369.2
    245.0000,     2368.8
    250.0000,     1594.3
    255.0000,     1074.2
    260.0000,     827.43
    265.0000,     453.17
    270.0000,     451.35
    275.0000,     460.36
    280.0000,     460.66
    285.0000,     453.46
    290.0000,     437.44
    295.0000,     437.39
    300.0000,     507.97
           608.5489
LAYER 4
57,    11.6025
     20.0000,     571.04
     25.0000,     628.50
     30.0000,     631.27
     35.0000,     627.86
     40.0000,     626.90
     45.0000,     1162.1
     50.0000,     1817.2
     55.0000,     1834.9
     60.0000,     1829.2
     65.0000,     1736.5
     70.0000,     1513.8
     75.0000,     1354.3
     80.0000,     1263.0
     85.0000,     1094.0
     90.0000,     884.37
     95.0000,     733.93
    100.0000,     697.63
    105.0000,     649.88
    110.0000,     588.78
    115.0000,     566.14
    120.0000,     566.99
    125.0000,     604.41
    130.0000,     626.71
    135.0000,     637.22
    140.0000,     638.63
    145.0000,     638.85
    150.0000,     635.05
    155.0000,     555.64
    160.0000,     585.49
    165.0000,     602.12
    170.0000,     602.13
    175.0000,     602.20
    180.0000,     703.65
    185.0000,     717.98
    190.0000,     717.46
    195.0000,     703.58
    200.0000,     701.30
    205.0000,     762.95
    210.0000,     763.44
    215.0000,     678.53
    220.0000,     678.39
    225.0000,     683.64
    230.0000,     685.45
    235.0000,     692.43
    240.0000,     2303.3
    245.0000,     2433.2
    250.0000,     2468.1
    255.0000,     1088.6
    260.0000,     799.54
    265.0000,     425.14
    270.0000,     451.45
    275.0000,     460.72
    280.0000,     460.81
    285.0000,     454.53
    290.0000,     409.76
    295.0000,     406.49
           404.0968
LAYER 5
53,    15.2628
     30.0000,     589.91
     35.0000,     588.44
     40.0000,     587.09
     45.0000,     587.10
     50.0000,     621.43
     55.0000,     910.39
     60.0000,     1153.7
     65.0000,     1180.9
     70.0000,     1182.5
     75.0000,     1182.2
     80.0000,     1174.1
     85.0000,     1082.9
     90.0000,     879.56
     95.0000,     704.25
    100.0000,     649.89
    105.0000,     616.23
    110.0000,     594.77
    115.0000,     593.25
    120.0000,     593.80
    125.0000,     605.50
    130.0000,     624.83
    135.0000,     636.71
    140.0000,     638.85
    145.0000,     639.09
    150.0000,     636.29
    155.0000,     605.24
    160.0000,     604.41
    165.0000,     603.74
    170.0000,     603.41
    175.0000,     605.98
    180.0000,     702.71
    185.0000,     706.99
    190.0000,     705.11
    195.0000,     701.35
    200.0000,     694.75
    205.0000,     688.15
    210.0000,     672.81
    215.0000,     577.99
    220.0000,     357.22
    225.0000,     209.63
    230.0000,     190.87
    235.0000,     147.45
    240.0000,     146.20
    245.0000,     147.74
    250.0000,     166.07
    255.0000,     260.31
    260.0000,     343.21
    265.0000,     368.80
    270.0000,     459.45
    275.0000,     467.36
    280.0000,     467.47
    285.0000,     465.90
           409.8192
LAYER 6
49,    19.2890
     40.0000,     587.42
     45.0000,     587.30
     50.0000,     595.93
     55.0000,     753.12
     60.0000,     962.72
     65.0000,     1038.4
     70.0000,     1050.4
     75.0000,     1051.5
     80.0000,     1051.5
     85.0000,     1039.5
     90.0000,     876.22
     95.0000,     684.61
    100.0000,     645.71
    105.0000,     614.49
    110.0000,     604.62
    115.0000,     603.87
    120.0000,     603.80
    125.0000,     606.24
    130.0000,     623.55
    135.0000,     636.21
    140.0000,     649.46
    145.0000,     663.45
    150.0000,     671.00
    155.0000,     674.00
    160.0000,     675.58
    165.0000,     676.79
    170.0000,     677.59
    175.0000,     678.31
    180.0000,     703.77
    185.0000,     706.76
    190.0000,     704.63
    195.0000,     701.09
    200.0000,     695.32
    205.0000,     687.53
    210.0000,     672.04
    215.0000,     578.57
    220.0000,     370.56
    225.0000,     218.69
    230.0000,     191.09
    235.0000,     150.65
    240.0000,     150.14
    245.0000,     152.09
    250.0000,     181.70
    255.0000,     287.34
    260.0000,     345.34
    265.0000,     370.36
    270.0000,     463.31
    275.0000,     468.18
           468.3762
LAYER 7
45,    23.7179
     50.0000,     587.72
     55.0000,     671.06
     60.0000,     782.31
     65.0000,     807.43
     70.0000,     816.52
     75.0000,     820.19
     80.0000,     820.67
     85.0000,     820.46
     90.0000,     791.44
     95.0000,     668.08
    100.0000,     640.82
    105.0000,     610.81
    110.0000,     605.22
    115.0000,     604.52
    120.0000,     604.52
    125.0000,     605.83
    130.0000,     615.63
    135.0000,     631.11
    140.0000,     655.18
    145.0000,     690.41
    150.0000,     712.10
    155.0000,     717.81
    160.0000,     719.37
    165.0000,     719.66
    170.0000,     719.56
    175.0000,     719.18
    180.0000,     718.56
    185.0000,     717.26
    190.0000,     712.31
    195.0000,     706.66
    200.0000,     695.92
    205.0000,     687.62
    210.0000,     672.00
    215.0000,     585.03
    220.0000,     389.50
    225.0000,     228.71
    230.0000,     195.06
    235.0000,     192.69
    240.0000,     192.59
    245.0000,     196.14
    250.0000,     252.77
    255.0000,     292.31
    260.0000,     351.92
    265.0000,     370.40
           468.2419
LAYER 8
41,    28.5897
     60.0000,     659.36
     65.0000,     665.13
     70.0000,     666.92
     75.0000,     667.23
     80.0000,     667.22
     85.0000,     667.01
     90.0000,     665.78
     95.0000,     641.53
    100.0000,     612.99
    105.0000,     607.53
    110.0000,     604.36
    115.0000,     603.93
    120.0000,     603.99
    125.0000,     604.86
    130.0000,     613.26
    135.0000,     629.08
    140.0000,     655.33
    145.0000,     690.62
    150.0000,     712.52
    155.0000,     718.52
    160.0000,     719.79
    165.0000,     720.16
    170.0000,     720.12
    175.0000,     719.80
    180.0000,     719.20
    185.0000,     718.29
    190.0000,     715.78
    195.0000,     708.21
    200.0000,     697.94
    205.0000,     688.17
    210.0000,     672.38
    215.0000,     610.19
    220.0000,     423.93
    225.0000,     313.25
    230.0000,     265.65
    235.0000,     264.89
    240.0000,     264.56
    245.0000,     264.49
    250.0000,     268.42
    255.0000,     302.54
           355.4902
LAYER 9
35,    33.9487
     75.0000,     658.34
     80.0000,     626.25
     85.0000,     623.45
     90.0000,     622.45
     95.0000,     622.06
    100.0000,     605.81
    105.0000,     603.63
    110.0000,     603.13
    115.0000,     602.99
    120.0000,     603.15
    125.0000,     603.98
    130.0000,     611.30
    135.0000,     627.92
    140.0000,     655.10
    145.0000,     690.40
    150.0000,     712.15
    155.0000,     718.22
    160.0000,     719.33
    165.0000,     719.74
    170.0000,     719.72
    175.0000,     719.43
    180.0000,     718.89
    185.0000,     718.05
    190.0000,     715.86
    195.0000,     709.62
    200.0000,     699.45
    205.0000,     688.42
    210.0000,     672.63
    215.0000,     631.75
    220.0000,     509.71
    225.0000,     391.29
    230.0000,     316.83
    235.0000,     311.64
    240.0000,     310.39
           306.3875
LAYER 10
29,    39.8436
     90.0000,     620.24
     95.0000,     603.39
    100.0000,     602.61
    105.0000,     601.99
    110.0000,     601.88
    115.0000,     601.93
    120.0000,     602.17
    125.0000,     603.08
    130.0000,     609.77
    135.0000,     626.86
    140.0000,     654.67
    145.0000,     689.91
    150.0000,     711.37
    155.0000,     717.58
    160.0000,     718.42
    165.0000,     718.85
    170.0000,     718.86
    175.0000,     718.63
    180.0000,     718.18
    185.0000,     717.35
    190.0000,     715.71
    195.0000,     709.85
    200.0000,     699.68
    205.0000,     688.67
    210.0000,     672.70
    215.0000,     635.01
    220.0000,     564.85
    225.0000,     475.65
           320.4894
LAYER 11
25,    46.3279
    100.0000,     601.12
    105.0000,     600.98
    110.0000,     600.98
    115.0000,     601.12
    120.0000,     601.37
    125.0000,     602.39
    130.0000,     608.78
    135.0000,     626.10
    140.0000,     654.25
    145.0000,     689.37
    150.0000,     710.46
    155.0000,     716.80
    160.0000,     717.48
    165.0000,     717.75
    170.0000,     717.78
    175.0000,     717.63
    180.0000,     717.30
    185.0000,     716.69
    190.0000,     715.44
    195.0000,     709.86
    200.0000,     699.76
    205.0000,     688.72
    210.0000,     672.67
    215.0000,     649.32
           593.5417
LAYER 12
21, 
    110.0000,     600.42
    115.0000,     600.63
    120.0000,     600.92
    125.0000,     602.01
    130.0000,     608.26
    135.0000,     625.70
    140.0000,     653.96
    145.0000,     689.04
    150.0000,     710.03
    155.0000,     716.36
    160.0000,     717.04
    165.0000,     717.30
    170.0000,     717.34
    175.0000,     717.19
    180.0000,     716.88
    185.0000,     716.34
    190.0000,     715.20
    195.0000,     709.80
    200.0000,     699.78
    205.0000,     688.68
           672.5317
CALCULATED APPARENT RESISTIVITY
      7.5000,       5.0000,   1.00000,   1443.0853
     12.5000,       5.0000,   1.00000,   1511.3350
     17.5000,       5.0000,   1.00000,   1604.7314
     22.5000,       5.0000,   1.00000,   1768.0803
     27.5000,       5.0000,   1.00000,   2016.5045
     32.5000,       5.0000,   1.00000,   2195.5955
     37.5000,       5.0000,   1.00000,   2633.4165
     42.5000,       5.0000,   1.00000,   2653.2954
     47.5000,       5.0000,   1.00000,   2581.6179
     52.5000,       5.0000,   1.00000,   2303.7104
     57.5000,       5.0000,   1.00000,   2160.6301
     62.5000,       5.0000,   1.00000,   1812.2649
     67.5000,       5.0000,   1.00000,   1779.0615
     72.5000,       5.0000,   1.00000,   1680.3916
     77.5000,       5.0000,   1.00000,   1780.0337
     82.5000,       5.0000,   1.00000,   1718.6294
     87.5000,       5.0000,   1.00000,   1741.4531
     92.5000,       5.0000,   1.00000,   1730.3716
     97.5000,       5.0000,   1.00000,   1675.8551
    102.5000,       5.0000,   1.00000,   1450.8065
    107.5000,       5.0000,   1.00000,   1426.8539
    112.5000,       5.0000,   1.00000,   1232.3306
    117.5000,       5.0000,   1.00000,   1089.6835
    122.5000,       5.0000,   1.00000,   1049.7629
    127.5000,       5.0000,   1.00000,    977.6033
    132.5000,       5.0000,   1.00000,    880.3464
    137.5000,       5.0000,   1.00000,   1069.9645
    142.5000,       5.0000,   1.00000,    721.0120
    147.5000,       5.0000,   1.00000,    852.8665
    152.5000,       5.0000,   1.00000,    629.1236
    157.5000,       5.0000,   1.00000,    786.3390
    162.5000,       5.0000,   1.00000,   1017.7222
    167.5000,       5.0000,   1.00000,   1222.5909
    172.5000,       5.0000,   1.00000,   1528.3297
    177.5000,       5.0000,   1.00000,   1818.1567
    182.5000,       5.0000,   1.00000,   1864.8210
    187.5000,       5.0000,   1.00000,   1938.4204
    192.5000,       5.0000,   1.00000,   2266.4407
    197.5000,       5.0000,   1.00000,   2052.0437
    202.5000,       5.0000,   1.00000,   2203.0212
    207.5000,       5.0000,   1.00000,   2200.8208
    212.5000,       5.0000,   1.00000,   1858.1361
    217.5000,       5.0000,   1.00000,   2020.0228
    222.5000,       5.0000,   1.00000,   1689.2162
    227.5000,       5.0000,   1.00000,   2119.6257
    232.5000,       5.0000,   1.00000,   1853.4139
    237.5000,       5.0000,   1.00000,   1864.2438
    242.5000,       5.0000,   1.00000,   1544.8276
    247.5000,       5.0000,   1.00000,    950.0731
    252.5000,       5.0000,   1.00000,   1059.6155
    257.5000,       5.0000,   1.00000,    757.4393
    262.5000,       5.0000,   1.00000,    705.4312
    267.5000,       5.0000,   1.00000,    531.1702
    272.5000,       5.0000,   1.00000,    567.6375
    277.5000,       5.0000,   1.00000,    573.4979
    282.5000,       5.0000,   1.00000,    734.0703
    287.5000,       5.0000,   1.00000,    851.3730
    292.5000,       5.0000,   1.00000,   1151.9677
    297.5000,       5.0000,   1.00000,   1205.7690
    302.5000,       5.0000,   1.00000,   1624.4838
    307.5000,       5.0000,   1.00000,   1858.8029
     12.5000,       5.0000,   2.00000,   1059.6888
     17.5000,       5.0000,   2.00000,   1087.9490
     22.5000,       5.0000,   2.00000,   1253.0033
     27.5000,       5.0000,   2.00000,   1358.0195
     32.5000,       5.0000,   2.00000,   1424.0964
     37.5000,       5.0000,   2.00000,   1854.8724
     42.5000,       5.0000,   2.00000,   1967.1809
     47.5000,       5.0000,   2.00000,   1819.3524
     52.5000,       5.0000,   2.00000,   1891.4602
     57.5000,       5.0000,   2.00000,   1970.6801
     62.5000,       5.0000,   2.00000,   1702.5186
     67.5000,       5.0000,   2.00000,   1616.6825
     72.5000,       5.0000,   2.00000,   1583.2455
     77.5000,       5.0000,   2.00000,   1589.6196
     82.5000,       5.0000,   2.00000,   1407.9738
     87.5000,       5.0000,   2.00000,   1320.6980
     92.5000,       5.0000,   2.00000,   1399.5310
     97.5000,       5.0000,   2.00000,   1281.3694
    102.5000,       5.0000,   2.00000,   1074.6370
    107.5000,       5.0000,   2.00000,   1136.8655
    112.5000,       5.0000,   2.00000,   1032.0844
    117.5000,       5.0000,   2.00000,    918.7254
    122.5000,       5.0000,   2.00000,    946.5403
    127.5000,       5.0000,   2.00000,    766.4259
    132.5000,       5.0000,   2.00000,    766.3328
    137.5000,       5.0000,   2.00000,    938.0874
    142.5000,       5.0000,   2.00000,    709.4634
    147.5000,       5.0000,   2.00000,    787.8989
    152.5000,       5.0000,   2.00000,    634.4722
    157.5000,       5.0000,   2.00000,    752.7710
    162.5000,       5.0000,   2.00000,    947.9335
    167.5000,       5.0000,   2.00000,    951.5251
    172.5000,       5.0000,   2.00000,   1190.4973
    177.5000,       5.0000,   2.00000,   1452.8942
    182.5000,       5.0000,   2.00000,   1290.9601
    187.5000,       5.0000,   2.00000,   1445.6223
    192.5000,       5.0000,   2.00000,   1781.5352
    197.5000,       5.0000,   2.00000,   1469.6022
    202.5000,       5.0000,   2.00000,   1606.4530
    207.5000,       5.0000,   2.00000,   1731.4839
    212.5000,       5.0000,   2.00000,   1518.6290
    217.5000,       5.0000,   2.00000,   1569.9409
    222.5000,       5.0000,   2.00000,   1361.1897
    227.5000,       5.0000,   2.00000,   1530.9929
    232.5000,       5.0000,   2.00000,   1464.8363
    237.5000,       5.0000,   2.00000,   1600.9810
    242.5000,       5.0000,   2.00000,   1251.9562
    247.5000,       5.0000,   2.00000,    790.8288
    252.5000,       5.0000,   2.00000,   1068.3376
    257.5000,       5.0000,   2.00000,    933.6768
    262.5000,       5.0000,   2.00000,    704.8118
    267.5000,       5.0000,   2.00000,    526.9482
    272.5000,       5.0000,   2.00000,    547.2481
    277.5000,       5.0000,   2.00000,    545.4669
    282.5000,       5.0000,   2.00000,    597.3651
    287.5000,       5.0000,   2.00000,    749.4272
    292.5000,       5.0000,   2.00000,    837.0936
    297.5000,       5.0000,   2.00000,    705.0880
    302.5000,       5.0000,   2.00000,    947.8140
     17.5000,       5.0000,   3.00000,    881.7611
     22.5000,       5.0000,   3.00000,    930.5198
     27.5000,       5.0000,   3.00000,    970.8344
     32.5000,       5.0000,   3.00000,   1052.8638
     37.5000,       5.0000,   3.00000,   1445.5780
     42.5000,       5.0000,   3.00000,   1517.8296
     47.5000,       5.0000,   3.00000,   1452.4680
     52.5000,       5.0000,   3.00000,   1426.0630
     57.5000,       5.0000,   3.00000,   1582.9612
     62.5000,       5.0000,   3.00000,   1430.8175
     67.5000,       5.0000,   3.00000,   1432.1937
     72.5000,       5.0000,   3.00000,   1413.0227
     77.5000,       5.0000,   3.00000,   1432.8207
     82.5000,       5.0000,   3.00000,   1214.1870
     87.5000,       5.0000,   3.00000,   1141.1256
     92.5000,       5.0000,   3.00000,   1130.3354
     97.5000,       5.0000,   3.00000,   1057.6434
    102.5000,       5.0000,   3.00000,    892.7869
    107.5000,       5.0000,   3.00000,    928.9037
    112.5000,       5.0000,   3.00000,    888.6843
    117.5000,       5.0000,   3.00000,    836.8570
    122.5000,       5.0000,   3.00000,    755.8551
    127.5000,       5.0000,   3.00000,    689.0815
    132.5000,       5.0000,   3.00000,    679.6534
    137.5000,       5.0000,   3.00000,    933.0410
    142.5000,       5.0000,   3.00000,    730.1934
    147.5000,       5.0000,   3.00000,    774.3088
    152.5000,       5.0000,   3.00000,    561.0548
    157.5000,       5.0000,   3.00000,    692.4511
    162.5000,       5.0000,   3.00000,    809.2874
    167.5000,       5.0000,   3.00000,    879.0972
    172.5000,       5.0000,   3.00000,   1028.4285
    177.5000,       5.0000,   3.00000,   1104.6025
    182.5000,       5.0000,   3.00000,   1032.0654
    187.5000,       5.0000,   3.00000,   1062.9260
    192.5000,       5.0000,   3.00000,   1225.7820
    197.5000,       5.0000,   3.00000,   1127.8890
    202.5000,       5.0000,   3.00000,   1217.9530
    207.5000,       5.0000,   3.00000,   1356.3641
    212.5000,       5.0000,   3.00000,   1162.2166
    217.5000,       5.0000,   3.00000,   1139.8457
    222.5000,       5.0000,   3.00000,    921.9393
    227.5000,       5.0000,   3.00000,   1165.8129
    232.5000,       5.0000,   3.00000,   1272.3738
    237.5000,       5.0000,   3.00000,   1309.6949
    242.5000,       5.0000,   3.00000,    883.1542
    247.5000,       5.0000,   3.00000,    566.1292
    252.5000,       5.0000,   3.00000,    867.6108
    257.5000,       5.0000,   3.00000,    925.9314
    262.5000,       5.0000,   3.00000,    800.4677
    267.5000,       5.0000,   3.00000,    507.9088
    272.5000,       5.0000,   3.00000,    512.6299
    277.5000,       5.0000,   3.00000,    486.4131
    282.5000,       5.0000,   3.00000,    586.3083
    287.5000,       5.0000,   3.00000,    637.3771
    292.5000,       5.0000,   3.00000,    623.0781
    297.5000,       5.0000,   3.00000,    487.1890
     22.5000,      15.0000,   1.00000,    835.6885
     27.5000,      15.0000,   1.00000,    893.2720
     32.5000,      15.0000,   1.00000,   1090.9562
     37.5000,      15.0000,   1.00000,   1219.5675
     42.5000,      15.0000,   1.00000,   1316.9839
     47.5000,      15.0000,   1.00000,   1301.4738
     52.5000,      15.0000,   1.00000,   1261.1912
     57.5000,      15.0000,   1.00000,   1178.2938
     62.5000,      15.0000,   1.00000,   1253.9773
     67.5000,      15.0000,   1.00000,   1274.6617
     72.5000,      15.0000,   1.00000,   1298.4279
     77.5000,      15.0000,   1.00000,   1248.6660
     82.5000,      15.0000,   1.00000,   1218.9615
     87.5000,      15.0000,   1.00000,   1100.6119
     92.5000,      15.0000,   1.00000,   1028.9960
     97.5000,      15.0000,   1.00000,    962.4784
    102.5000,      15.0000,   1.00000,    919.7719
    107.5000,      15.0000,   1.00000,    862.1963
    112.5000,      15.0000,   1.00000,    854.2244
    117.5000,      15.0000,   1.00000,    771.0803
    122.5000,      15.0000,   1.00000,    719.6993
    127.5000,      15.0000,   1.00000,    668.4097
    132.5000,      15.0000,   1.00000,    766.5732
    137.5000,      15.0000,   1.00000,    800.8970
    142.5000,      15.0000,   1.00000,    835.1099
    147.5000,      15.0000,   1.00000,    689.6714
    152.5000,      15.0000,   1.00000,    655.8615
    157.5000,      15.0000,   1.00000,    633.5547
    162.5000,      15.0000,   1.00000,    764.4701
    167.5000,      15.0000,   1.00000,    899.5308
    172.5000,      15.0000,   1.00000,    978.6701
    177.5000,      15.0000,   1.00000,    975.3055
    182.5000,      15.0000,   1.00000,    954.7441
    187.5000,      15.0000,   1.00000,    933.9924
    192.5000,      15.0000,   1.00000,    930.4562
    197.5000,      15.0000,   1.00000,   1008.1479
    202.5000,      15.0000,   1.00000,   1105.6368
    207.5000,      15.0000,   1.00000,   1069.5867
    212.5000,      15.0000,   1.00000,   1030.1289
    217.5000,      15.0000,   1.00000,    883.4277
    222.5000,      15.0000,   1.00000,    881.6898
    227.5000,      15.0000,   1.00000,   1014.0798
    232.5000,      15.0000,   1.00000,   1139.1428
    237.5000,      15.0000,   1.00000,    959.6762
    242.5000,      15.0000,   1.00000,    749.2459
    247.5000,      15.0000,   1.00000,    612.0843
    252.5000,      15.0000,   1.00000,    621.0411
    257.5000,      15.0000,   1.00000,    789.4124
    262.5000,      15.0000,   1.00000,    782.4426
    267.5000,      15.0000,   1.00000,    647.9957
    272.5000,      15.0000,   1.00000,    482.7387
    277.5000,      15.0000,   1.00000,    524.6397
    282.5000,      15.0000,   1.00000,    564.9160
    287.5000,      15.0000,   1.00000,    583.3402
    292.5000,      15.0000,   1.00000,    527.5652
     22.5000,       5.0000,   4.00000,    774.5880
     27.5000,       5.0000,   4.00000,    800.0465
     32.5000,       5.0000,   4.00000,    863.9351
     37.5000,       5.0000,   4.00000,   1192.0918
     42.5000,       5.0000,   4.00000,   1312.9626
     47.5000,       5.0000,   4.00000,   1251.0596
     52.5000,       5.0000,   4.00000,   1193.7223
     57.5000,       5.0000,   4.00000,   1193.3567
     62.5000,       5.0000,   4.00000,   1128.8021
     67.5000,       5.0000,   4.00000,   1213.3593
     72.5000,       5.0000,   4.00000,   1227.0741
     77.5000,       5.0000,   4.00000,   1258.9586
     82.5000,       5.0000,   4.00000,   1136.9108
     87.5000,       5.0000,   4.00000,   1021.7290
     92.5000,       5.0000,   4.00000,   1005.5336
     97.5000,       5.0000,   4.00000,    943.0687
    102.5000,       5.0000,   4.00000,    813.7490
    107.5000,       5.0000,   4.00000,    863.3659
    112.5000,       5.0000,   4.00000,    807.4535
    117.5000,       5.0000,   4.00000,    707.9802
    122.5000,       5.0000,   4.00000,    715.6871
    127.5000,       5.0000,   4.00000,    622.9843
    132.5000,       5.0000,   4.00000,    683.4244
    137.5000,       5.0000,   4.00000,    951.4611
    142.5000,       5.0000,   4.00000,    719.5639
    147.5000,       5.0000,   4.00000,    769.5825
    152.5000,       5.0000,   4.00000,    522.5176
    157.5000,       5.0000,   4.00000,    585.9351
    162.5000,       5.0000,   4.00000,    764.6886
    167.5000,       5.0000,   4.00000,    813.1375
    172.5000,       5.0000,   4.00000,    936.2923
    177.5000,       5.0000,   4.00000,   1004.1490
    182.5000,       5.0000,   4.00000,    861.3626
    187.5000,       5.0000,   4.00000,    824.1829
    192.5000,       5.0000,   4.00000,    943.3185
    197.5000,       5.0000,   4.00000,    846.0797
    202.5000,       5.0000,   4.00000,   1035.9031
    207.5000,       5.0000,   4.00000,   1075.3965
    212.5000,       5.0000,   4.00000,    862.6826
    217.5000,       5.0000,   4.00000,    837.0443
    222.5000,       5.0000,   4.00000,    672.5601
    227.5000,       5.0000,   4.00000,    967.9133
    232.5000,       5.0000,   4.00000,   1018.1840
    237.5000,       5.0000,   4.00000,   1011.0261
    242.5000,       5.0000,   4.00000,    702.2518
    247.5000,       5.0000,   4.00000,    431.7830
    252.5000,       5.0000,   4.00000,    670.0552
    257.5000,       5.0000,   4.00000,    750.9489
    262.5000,       5.0000,   4.00000,    758.4785
    267.5000,       5.0000,   4.00000,    524.1272
    272.5000,       5.0000,   4.00000,    474.8947
    277.5000,       5.0000,   4.00000,    476.5484
    282.5000,       5.0000,   4.00000,    535.9850
    287.5000,       5.0000,   4.00000,    566.9297
    292.5000,       5.0000,   4.00000,    545.2726
     30.0000,      20.0000,   1.00000,    871.2984
     35.0000,      20.0000,   1.00000,    997.5710
     40.0000,      20.0000,   1.00000,   1067.5048
     45.0000,      20.0000,   1.00000,   1111.4218
     50.0000,      20.0000,   1.00000,   1060.6732
     55.0000,      20.0000,   1.00000,    968.4540
     60.0000,      20.0000,   1.00000,    921.8647
     65.0000,      20.0000,   1.00000,    904.6866
     70.0000,      20.0000,   1.00000,    959.6490
     75.0000,      20.0000,   1.00000,   1037.2253
     80.0000,      20.0000,   1.00000,   1046.9933
     85.0000,      20.0000,   1.00000,   1040.2494
     90.0000,      20.0000,   1.00000,    995.6387
     95.0000,      20.0000,   1.00000,    914.6899
    100.0000,      20.0000,   1.00000,    891.9634
    105.0000,      20.0000,   1.00000,    849.0145
    110.0000,      20.0000,   1.00000,    762.0847
    115.0000,      20.0000,   1.00000,    741.0253
    120.0000,      20.0000,   1.00000,    673.1276
    125.0000,      20.0000,   1.00000,    681.5481
    130.0000,      20.0000,   1.00000,    770.7039
    135.0000,      20.0000,   1.00000,    755.3654
    140.0000,      20.0000,   1.00000,    786.6285
    145.0000,      20.0000,   1.00000,    731.2316
    150.0000,      20.0000,   1.00000,    621.4438
    155.0000,      20.0000,   1.00000,    635.9284
    160.0000,      20.0000,   1.00000,    633.0991
    165.0000,      20.0000,   1.00000,    717.7111
    170.0000,      20.0000,   1.00000,    870.6816
    175.0000,      20.0000,   1.00000,    873.8103
    180.0000,      20.0000,   1.00000,    844.6461
    185.0000,      20.0000,   1.00000,    808.9017
    190.0000,      20.0000,   1.00000,    733.6418
    195.0000,      20.0000,   1.00000,    784.0093
    200.0000,      20.0000,   1.00000,    807.9697
    205.0000,      20.0000,   1.00000,    772.4443
    210.0000,      20.0000,   1.00000,    771.2552
    215.0000,      20.0000,   1.00000,    706.4880
    220.0000,      20.0000,   1.00000,    728.3777
    225.0000,      20.0000,   1.00000,    776.0459
    230.0000,      20.0000,   1.00000,    769.1019
    235.0000,      20.0000,   1.00000,    748.1304
    240.0000,      20.0000,   1.00000,    672.1796
    245.0000,      20.0000,   1.00000,    615.2808
    250.0000,      20.0000,   1.00000,    546.2385
    255.0000,      20.0000,   1.00000,    504.6869
    260.0000,      20.0000,   1.00000,    563.3080
    265.0000,      20.0000,   1.00000,    574.4558
    270.0000,      20.0000,   1.00000,    576.6940
    275.0000,      20.0000,   1.00000,    513.3015
    280.0000,      20.0000,   1.00000,    484.8924
    285.0000,      20.0000,   1.00000,    498.7115
     27.5000,       5.0000,   5.00000,    724.7103
     32.5000,       5.0000,   5.00000,    749.5939
     37.5000,       5.0000,   5.00000,   1066.7316
     42.5000,       5.0000,   5.00000,   1184.5105
     47.5000,       5.0000,   5.00000,   1118.8358
     52.5000,       5.0000,   5.00000,   1030.3005
     57.5000,       5.0000,   5.00000,   1020.1887
     62.5000,       5.0000,   5.00000,    892.6375
     67.5000,       5.0000,   5.00000,    968.2559
     72.5000,       5.0000,   5.00000,   1039.0679
     77.5000,       5.0000,   5.00000,   1133.1178
     82.5000,       5.0000,   5.00000,   1021.4502
     87.5000,       5.0000,   5.00000,    961.9178
     92.5000,       5.0000,   5.00000,    953.1056
     97.5000,       5.0000,   5.00000,    892.4614
    102.5000,       5.0000,   5.00000,    774.7264
    107.5000,       5.0000,   5.00000,    839.3515
    112.5000,       5.0000,   5.00000,    730.3603
    117.5000,       5.0000,   5.00000,    667.7853
    122.5000,       5.0000,   5.00000,    669.6637
    127.5000,       5.0000,   5.00000,    642.8478
    132.5000,       5.0000,   5.00000,    689.1589
    137.5000,       5.0000,   5.00000,    946.6679
    142.5000,       5.0000,   5.00000,    714.7065
    147.5000,       5.0000,   5.00000,    738.3563
    152.5000,       5.0000,   5.00000,    491.5151
    157.5000,       5.0000,   5.00000,    560.6956
    162.5000,       5.0000,   5.00000,    695.4714
    167.5000,       5.0000,   5.00000,    757.3162
    172.5000,       5.0000,   5.00000,    888.1965
    177.5000,       5.0000,   5.00000,    963.9430
    182.5000,       5.0000,   5.00000,    757.3921
    187.5000,       5.0000,   5.00000,    717.9861
    192.5000,       5.0000,   5.00000,    799.2114
    197.5000,       5.0000,   5.00000,    720.7119
    202.5000,       5.0000,   5.00000,    825.7954
    207.5000,       5.0000,   5.00000,    895.6514
    212.5000,       5.0000,   5.00000,    682.7411
    217.5000,       5.0000,   5.00000,    656.6563
    222.5000,       5.0000,   5.00000,    595.5137
    227.5000,       5.0000,   5.00000,    762.8256
    232.5000,       5.0000,   5.00000,    784.5280
    237.5000,       5.0000,   5.00000,    831.9602
    242.5000,       5.0000,   5.00000,    620.9618
    247.5000,       5.0000,   5.00000,    390.4219
    252.5000,       5.0000,   5.00000,    545.7108
    257.5000,       5.0000,   5.00000,    599.8555
    262.5000,       5.0000,   5.00000,    609.8188
    267.5000,       5.0000,   5.00000,    479.8146
    272.5000,       5.0000,   5.00000,    502.0035
    277.5000,       5.0000,   5.00000,    449.4346
    282.5000,       5.0000,   5.00000,    489.6552
    287.5000,       5.0000,   5.00000,    529.0620
     32.5000,       5.0000,   6.00000,    700.5242
     37.5000,       5.0000,   6.00000,    985.2511
     42.5000,       5.0000,   6.00000,   1083.1000
     47.5000,       5.0000,   6.00000,   1002.4805
     52.5000,       5.0000,   6.00000,    933.3015
     57.5000,       5.0000,   6.00000,    924.8574
     62.5000,       5.0000,   6.00000,    782.2426
     67.5000,       5.0000,   6.00000,    788.6055
     72.5000,       5.0000,   6.00000,    875.1252
     77.5000,       5.0000,   6.00000,    989.1196
     82.5000,       5.0000,   6.00000,    928.4514
     87.5000,       5.0000,   6.00000,    896.2135
     92.5000,       5.0000,   6.00000,    923.8655
     97.5000,       5.0000,   6.00000,    874.8744
    102.5000,       5.0000,   6.00000,    758.0345
    107.5000,       5.0000,   6.00000,    772.7994
    112.5000,       5.0000,   6.00000,    716.3018
    117.5000,       5.0000,   6.00000,    646.4120
    122.5000,       5.0000,   6.00000,    681.4327
    127.5000,       5.0000,   6.00000,    652.8219
    132.5000,       5.0000,   6.00000,    695.9477
    137.5000,       5.0000,   6.00000,    935.2607
    142.5000,       5.0000,   6.00000,    694.7057
    147.5000,       5.0000,   6.00000,    707.3154
    152.5000,       5.0000,   6.00000,    476.4977
    157.5000,       5.0000,   6.00000,    551.6763
    162.5000,       5.0000,   6.00000,    659.5201
    167.5000,       5.0000,   6.00000,    700.7502
    172.5000,       5.0000,   6.00000,    846.9259
    177.5000,       5.0000,   6.00000,    881.5622
    182.5000,       5.0000,   6.00000,    742.4020
    187.5000,       5.0000,   6.00000,    672.8786
    192.5000,       5.0000,   6.00000,    748.3019
    197.5000,       5.0000,   6.00000,    634.3761
    202.5000,       5.0000,   6.00000,    703.1656
    207.5000,       5.0000,   6.00000,    732.5715
    212.5000,       5.0000,   6.00000,    599.4124
    217.5000,       5.0000,   6.00000,    611.6772
    222.5000,       5.0000,   6.00000,    500.0289
    227.5000,       5.0000,   6.00000,    643.3488
    232.5000,       5.0000,   6.00000,    641.5241
    237.5000,       5.0000,   6.00000,    746.5396
    242.5000,       5.0000,   6.00000,    587.2946
    247.5000,       5.0000,   6.00000,    365.5037
    252.5000,       5.0000,   6.00000,    507.3873
    257.5000,       5.0000,   6.00000,    501.7482
    262.5000,       5.0000,   6.00000,    499.6831
    267.5000,       5.0000,   6.00000,    415.7639
    272.5000,       5.0000,   6.00000,    468.3234
    277.5000,       5.0000,   6.00000,    446.8134
    282.5000,       5.0000,   6.00000,    467.5999
     37.5000,      25.0000,   1.00000,    927.4464
     42.5000,      25.0000,   1.00000,    926.3999
     47.5000,      25.0000,   1.00000,    941.5331
     52.5000,      25.0000,   1.00000,    889.4236
     57.5000,      25.0000,   1.00000,    822.4163
     62.5000,      25.0000,   1.00000,    779.9929
     67.5000,      25.0000,   1.00000,    781.9720
     72.5000,      25.0000,   1.00000,    760.8115
     77.5000,      25.0000,   1.00000,    823.6553
     82.5000,      25.0000,   1.00000,    900.1268
     87.5000,      25.0000,   1.00000,    930.0298
     92.5000,      25.0000,   1.00000,    898.8546
     97.5000,      25.0000,   1.00000,    892.0191
    102.5000,      25.0000,   1.00000,    818.3409
    107.5000,      25.0000,   1.00000,    762.9592
    112.5000,      25.0000,   1.00000,    711.4617
    117.5000,      25.0000,   1.00000,    718.3250
    122.5000,      25.0000,   1.00000,    705.3885
    127.5000,      25.0000,   1.00000,    748.2253
    132.5000,      25.0000,   1.00000,    748.6212
    137.5000,      25.0000,   1.00000,    740.2021
    142.5000,      25.0000,   1.00000,    676.7775
    147.5000,      25.0000,   1.00000,    665.5957
    152.5000,      25.0000,   1.00000,    623.6950
    157.5000,      25.0000,   1.00000,    619.5016
    162.5000,      25.0000,   1.00000,    649.1030
    167.5000,      25.0000,   1.00000,    725.5577
    172.5000,      25.0000,   1.00000,    734.2938
    177.5000,      25.0000,   1.00000,    769.7042
    182.5000,      25.0000,   1.00000,    775.2134
    187.5000,      25.0000,   1.00000,    761.0471
    192.5000,      25.0000,   1.00000,    694.0399
    197.5000,      25.0000,   1.00000,    675.9686
    202.5000,      25.0000,   1.00000,    631.2572
    207.5000,      25.0000,   1.00000,    594.7167
    212.5000,      25.0000,   1.00000,    626.8118
    217.5000,      25.0000,   1.00000,    659.9208
    222.5000,      25.0000,   1.00000,    628.6987
    227.5000,      25.0000,   1.00000,    631.9377
    232.5000,      25.0000,   1.00000,    627.2242
    237.5000,      25.0000,   1.00000,    595.8409
    242.5000,      25.0000,   1.00000,    586.4620
    247.5000,      25.0000,   1.00000,    566.6049
    252.5000,      25.0000,   1.00000,    488.9569
    257.5000,      25.0000,   1.00000,    430.2739
    262.5000,      25.0000,   1.00000,    454.8854
    267.5000,      25.0000,   1.00000,    459.8682
    272.5000,      25.0000,   1.00000,    461.5696
    277.5000,      25.0000,   1.00000,    472.5856
     37.5000,       5.0000,   7.00000,    923.5937
     42.5000,       5.0000,   7.00000,    989.4596
     47.5000,       5.0000,   7.00000,    924.5210
     52.5000,       5.0000,   7.00000,    870.5161
     57.5000,       5.0000,   7.00000,    854.2499
     62.5000,       5.0000,   7.00000,    722.6215
     67.5000,       5.0000,   7.00000,    734.1977
     72.5000,       5.0000,   7.00000,    749.3640
     77.5000,       5.0000,   7.00000,    856.6376
     82.5000,       5.0000,   7.00000,    843.6842
     87.5000,       5.0000,   7.00000,    835.3724
     92.5000,       5.0000,   7.00000,    881.2389
     97.5000,       5.0000,   7.00000,    863.5654
    102.5000,       5.0000,   7.00000,    715.3056
    107.5000,       5.0000,   7.00000,    757.6861
    112.5000,       5.0000,   7.00000,    689.6356
    117.5000,       5.0000,   7.00000,    666.3990
    122.5000,       5.0000,   7.00000,    701.5655
    127.5000,       5.0000,   7.00000,    651.4851
    132.5000,       5.0000,   7.00000,    691.0402
    137.5000,       5.0000,   7.00000,    922.8066
    142.5000,       5.0000,   7.00000,    664.3444
    147.5000,       5.0000,   7.00000,    694.9902
    152.5000,       5.0000,   7.00000,    469.9893
    157.5000,       5.0000,   7.00000,    528.9038
    162.5000,       5.0000,   7.00000,    654.2670
    167.5000,       5.0000,   7.00000,    672.9409
    172.5000,       5.0000,   7.00000,    756.2692
    177.5000,       5.0000,   7.00000,    851.6785
    182.5000,       5.0000,   7.00000,    708.7294
    187.5000,       5.0000,   7.00000,    688.4267
    192.5000,       5.0000,   7.00000,    716.5702
    197.5000,       5.0000,   7.00000,    587.7002
    202.5000,       5.0000,   7.00000,    635.1243
    207.5000,       5.0000,   7.00000,    662.2265
    212.5000,       5.0000,   7.00000,    557.1756
    217.5000,       5.0000,   7.00000,    563.7071
    222.5000,       5.0000,   7.00000,    450.2815
    227.5000,       5.0000,   7.00000,    557.9404
    232.5000,       5.0000,   7.00000,    602.9448
    237.5000,       5.0000,   7.00000,    699.8013
    242.5000,       5.0000,   7.00000,    558.1752
    247.5000,       5.0000,   7.00000,    352.7610
    252.5000,       5.0000,   7.00000,    474.8397
    257.5000,       5.0000,   7.00000,    471.4784
    262.5000,       5.0000,   7.00000,    456.5828
    267.5000,       5.0000,   7.00000,    363.4539
    272.5000,       5.0000,   7.00000,    402.2376
    277.5000,       5.0000,   7.00000,    423.2592
     42.5000,       5.0000,   8.00000,    929.9079
     47.5000,       5.0000,   8.00000,    873.0661
     52.5000,       5.0000,   8.00000,    815.5577
     57.5000,       5.0000,   8.00000,    809.8856
     62.5000,       5.0000,   8.00000,    699.7492
     67.5000,       5.0000,   8.00000,    701.5755
     72.5000,       5.0000,   8.00000,    714.3839
     77.5000,       5.0000,   8.00000,    774.4608
     82.5000,       5.0000,   8.00000,    757.1670
     87.5000,       5.0000,   8.00000,    778.0908
     92.5000,       5.0000,   8.00000,    838.1011
     97.5000,       5.0000,   8.00000,    799.7263
    102.5000,       5.0000,   8.00000,    704.9670
    107.5000,       5.0000,   8.00000,    739.5165
    112.5000,       5.0000,   8.00000,    702.5391
    117.5000,       5.0000,   8.00000,    673.4815
    122.5000,       5.0000,   8.00000,    706.5984
    127.5000,       5.0000,   8.00000,    654.4588
    132.5000,       5.0000,   8.00000,    675.6695
    137.5000,       5.0000,   8.00000,    888.7609
    142.5000,       5.0000,   8.00000,    659.3901
    147.5000,       5.0000,   8.00000,    683.1495
    152.5000,       5.0000,   8.00000,    455.0739
    157.5000,       5.0000,   8.00000,    524.5382
    162.5000,       5.0000,   8.00000,    632.6028
    167.5000,       5.0000,   8.00000,    641.5477
    172.5000,       5.0000,   8.00000,    731.6133
    177.5000,       5.0000,   8.00000,    790.1703
    182.5000,       5.0000,   8.00000,    708.4460
    187.5000,       5.0000,   8.00000,    666.7125
    192.5000,       5.0000,   8.00000,    722.2812
    197.5000,       5.0000,   8.00000,    569.1625
    202.5000,       5.0000,   8.00000,    616.8131
    207.5000,       5.0000,   8.00000,    666.7488
    212.5000,       5.0000,   8.00000,    524.7155
    217.5000,       5.0000,   8.00000,    515.1774
    222.5000,       5.0000,   8.00000,    421.4984
    227.5000,       5.0000,   8.00000,    537.9553
    232.5000,       5.0000,   8.00000,    570.5334
    237.5000,       5.0000,   8.00000,    687.3238
    242.5000,       5.0000,   8.00000,    535.5928
    247.5000,       5.0000,   8.00000,    333.5861
    252.5000,       5.0000,   8.00000,    458.6367
    257.5000,       5.0000,   8.00000,    468.7993
    262.5000,       5.0000,   8.00000,    443.3112
    267.5000,       5.0000,   8.00000,    332.5257
    272.5000,       5.0000,   8.00000,    368.4409
     52.5000,      35.0000,   1.00000,    764.6285
     57.5000,      35.0000,   1.00000,    743.0498
     62.5000,      35.0000,   1.00000,    726.8629
     67.5000,      35.0000,   1.00000,    715.0966
     72.5000,      35.0000,   1.00000,    702.0039
     77.5000,      35.0000,   1.00000,    699.7052
     82.5000,      35.0000,   1.00000,    711.8485
     87.5000,      35.0000,   1.00000,    688.3939
     92.5000,      35.0000,   1.00000,    726.8385
     97.5000,      35.0000,   1.00000,    736.6412
    102.5000,      35.0000,   1.00000,    755.7301
    107.5000,      35.0000,   1.00000,    768.2023
    112.5000,      35.0000,   1.00000,    748.6504
    117.5000,      35.0000,   1.00000,    720.3409
    122.5000,      35.0000,   1.00000,    743.2946
    127.5000,      35.0000,   1.00000,    701.8207
    132.5000,      35.0000,   1.00000,    691.1099
    137.5000,      35.0000,   1.00000,    650.4834
    142.5000,      35.0000,   1.00000,    615.8546
    147.5000,      35.0000,   1.00000,    629.2484
    152.5000,      35.0000,   1.00000,    633.2725
    157.5000,      35.0000,   1.00000,    595.2994
    162.5000,      35.0000,   1.00000,    619.5615
    167.5000,      35.0000,   1.00000,    606.8596
    172.5000,      35.0000,   1.00000,    643.9926
    177.5000,      35.0000,   1.00000,    676.3702
    182.5000,      35.0000,   1.00000,    669.3974
    187.5000,      35.0000,   1.00000,    664.7731
    192.5000,      35.0000,   1.00000,    682.1611
    197.5000,      35.0000,   1.00000,    652.8324
    202.5000,      35.0000,   1.00000,    632.7590
    207.5000,      35.0000,   1.00000,    580.1637
    212.5000,      35.0000,   1.00000,    547.0720
    217.5000,      35.0000,   1.00000,    565.2657
    222.5000,      35.0000,   1.00000,    584.1458
    227.5000,      35.0000,   1.00000,    569.7278
    232.5000,      35.0000,   1.00000,    540.3491
    237.5000,      35.0000,   1.00000,    516.9766
    242.5000,      35.0000,   1.00000,    514.0322
    247.5000,      35.0000,   1.00000,    508.2592
    252.5000,      35.0000,   1.00000,    463.6996
    257.5000,      35.0000,   1.00000,    412.9520
    262.5000,      35.0000,   1.00000,    389.4922
     52.5000,       5.0000,  10.00000,    769.3990
     57.5000,       5.0000,  10.00000,    776.1913
     62.5000,       5.0000,  10.00000,    673.2609
     67.5000,       5.0000,  10.00000,    690.3990
     72.5000,       5.0000,  10.00000,    707.1825
     77.5000,       5.0000,  10.00000,    762.4600
     82.5000,       5.0000,  10.00000,    700.8393
     87.5000,       5.0000,  10.00000,    654.5652
     92.5000,       5.0000,  10.00000,    710.8137
     97.5000,       5.0000,  10.00000,    719.5633
    102.5000,       5.0000,  10.00000,    665.9610
    107.5000,       5.0000,  10.00000,    745.5321
    112.5000,       5.0000,  10.00000,    709.8978
    117.5000,       5.0000,  10.00000,    667.7327
    122.5000,       5.0000,  10.00000,    685.0004
    127.5000,       5.0000,  10.00000,    620.7623
    132.5000,       5.0000,  10.00000,    649.8838
    137.5000,       5.0000,  10.00000,    866.8154
    142.5000,       5.0000,  10.00000,    630.9182
    147.5000,       5.0000,  10.00000,    661.3151
    152.5000,       5.0000,  10.00000,    439.6301
    157.5000,       5.0000,  10.00000,    486.9749
    162.5000,       5.0000,  10.00000,    593.7281
    167.5000,       5.0000,  10.00000,    612.9419
    172.5000,       5.0000,  10.00000,    715.2106
    177.5000,       5.0000,  10.00000,    781.7661
    182.5000,       5.0000,  10.00000,    662.3587
    187.5000,       5.0000,  10.00000,    626.1382
    192.5000,       5.0000,  10.00000,    710.2832
    197.5000,       5.0000,  10.00000,    610.4321
    202.5000,       5.0000,  10.00000,    684.5413
    207.5000,       5.0000,  10.00000,    689.7448
    212.5000,       5.0000,  10.00000,    520.4474
    217.5000,       5.0000,  10.00000,    497.2365
    222.5000,       5.0000,  10.00000,    393.8522
    227.5000,       5.0000,  10.00000,    507.2655
    232.5000,       5.0000,  10.00000,    548.3673
    237.5000,       5.0000,  10.00000,    645.5869
    242.5000,       5.0000,  10.00000,    501.9977
    247.5000,       5.0000,  10.00000,    322.6796
    252.5000,       5.0000,  10.00000,    442.3533
    257.5000,       5.0000,  10.00000,    447.2820
    262.5000,       5.0000,  10.00000,    433.2237
     67.5000,      45.0000,   1.00000,    730.6360
     72.5000,      45.0000,   1.00000,    704.5901
     77.5000,      45.0000,   1.00000,    697.5807
     82.5000,      45.0000,   1.00000,    673.6670
     87.5000,      45.0000,   1.00000,    688.1097
     92.5000,      45.0000,   1.00000,    694.1639
     97.5000,      45.0000,   1.00000,    685.0041
    102.5000,      45.0000,   1.00000,    671.5430
    107.5000,      45.0000,   1.00000,    670.4323
    112.5000,      45.0000,   1.00000,    670.3889
    117.5000,      45.0000,   1.00000,    690.9808
    122.5000,      45.0000,   1.00000,    674.9398
    127.5000,      45.0000,   1.00000,    666.2542
    132.5000,      45.0000,   1.00000,    622.5694
    137.5000,      45.0000,   1.00000,    592.3362
    142.5000,      45.0000,   1.00000,    578.8195
    147.5000,      45.0000,   1.00000,    579.0965
    152.5000,      45.0000,   1.00000,    593.4279
    157.5000,      45.0000,   1.00000,    622.2306
    162.5000,      45.0000,   1.00000,    599.8224
    167.5000,      45.0000,   1.00000,    603.0905
    172.5000,      45.0000,   1.00000,    596.5289
    177.5000,      45.0000,   1.00000,    623.4990
    182.5000,      45.0000,   1.00000,    666.4029
    187.5000,      45.0000,   1.00000,    686.1825
    192.5000,      45.0000,   1.00000,    685.0300
    197.5000,      45.0000,   1.00000,    662.5540
    202.5000,      45.0000,   1.00000,    627.0605
    207.5000,      45.0000,   1.00000,    637.1088
    212.5000,      45.0000,   1.00000,    634.8569
    217.5000,      45.0000,   1.00000,    631.9845
    222.5000,      45.0000,   1.00000,    601.4718
    227.5000,      45.0000,   1.00000,    538.9381
    232.5000,      45.0000,   1.00000,    506.4142
    237.5000,      45.0000,   1.00000,    486.3505
    242.5000,      45.0000,   1.00000,    468.7717
    247.5000,      45.0000,   1.00000,    464.5920
     67.5000,      15.0000,   4.00000,    709.8294
     72.5000,      15.0000,   4.00000,    721.4411
     77.5000,      15.0000,   4.00000,    720.0256
     82.5000,      15.0000,   4.00000,    699.1135
     87.5000,      15.0000,   4.00000,    685.9394
     92.5000,      15.0000,   4.00000,    687.6122
     97.5000,      15.0000,   4.00000,    665.2265
    102.5000,      15.0000,   4.00000,    652.6870
    107.5000,      15.0000,   4.00000,    639.7308
    112.5000,      15.0000,   4.00000,    637.7524
    117.5000,      15.0000,   4.00000,    626.2883
    122.5000,      15.0000,   4.00000,    609.3679
    127.5000,      15.0000,   4.00000,    607.6466
    132.5000,      15.0000,   4.00000,    668.8695
    137.5000,      15.0000,   4.00000,    667.0727
    142.5000,      15.0000,   4.00000,    661.2946
    147.5000,      15.0000,   4.00000,    535.3177
    152.5000,      15.0000,   4.00000,    495.5088
    157.5000,      15.0000,   4.00000,    486.3103
    162.5000,      15.0000,   4.00000,    552.0667
    167.5000,      15.0000,   4.00000,    633.1497
    172.5000,      15.0000,   4.00000,    690.1043
    177.5000,      15.0000,   4.00000,    717.9579
    182.5000,      15.0000,   4.00000,    716.2095
    187.5000,      15.0000,   4.00000,    698.5637
    192.5000,      15.0000,   4.00000,    683.4250
    197.5000,      15.0000,   4.00000,    696.1285
    202.5000,      15.0000,   4.00000,    700.0629
    207.5000,      15.0000,   4.00000,    702.1524
    212.5000,      15.0000,   4.00000,    640.9108
    217.5000,      15.0000,   4.00000,    523.0262
    222.5000,      15.0000,   4.00000,    482.9667
    227.5000,      15.0000,   4.00000,    468.2341
    232.5000,      15.0000,   4.00000,    543.6172
    237.5000,      15.0000,   4.00000,    532.8569
    242.5000,      15.0000,   4.00000,    460.0609
    247.5000,      15.0000,   4.00000,    405.8605
     82.5000,      55.0000,   1.00000,    722.3472
     87.5000,      55.0000,   1.00000,    706.6497
     92.5000,      55.0000,   1.00000,    690.1318
     97.5000,      55.0000,   1.00000,    669.1105
    102.5000,      55.0000,   1.00000,    645.8374
    107.5000,      55.0000,   1.00000,    621.0542
    112.5000,      55.0000,   1.00000,    617.4701
    117.5000,      55.0000,   1.00000,    601.0917
    122.5000,      55.0000,   1.00000,    592.0923
    127.5000,      55.0000,   1.00000,    560.7156
    132.5000,      55.0000,   1.00000,    552.8571
    137.5000,      55.0000,   1.00000,    547.6984
    142.5000,      55.0000,   1.00000,    558.0939
    147.5000,      55.0000,   1.00000,    570.8341
    152.5000,      55.0000,   1.00000,    590.5391
    157.5000,      55.0000,   1.00000,    600.0699
    162.5000,      55.0000,   1.00000,    615.8353
    167.5000,      55.0000,   1.00000,    620.2539
    172.5000,      55.0000,   1.00000,    628.3509
    177.5000,      55.0000,   1.00000,    640.5240
    182.5000,      55.0000,   1.00000,    680.1576
    187.5000,      55.0000,   1.00000,    698.9511
    192.5000,      55.0000,   1.00000,    705.2106
    197.5000,      55.0000,   1.00000,    695.3477
    202.5000,      55.0000,   1.00000,    679.5127
    207.5000,      55.0000,   1.00000,    656.5520
    212.5000,      55.0000,   1.00000,    652.0300
    217.5000,      55.0000,   1.00000,    642.6323
    222.5000,      55.0000,   1.00000,    605.5562
    227.5000,      55.0000,   1.00000,    578.3196
    232.5000,      55.0000,   1.00000,    545.2742
     82.5000,      15.0000,   5.00000,    740.9739
     87.5000,      15.0000,   5.00000,    711.3311
     92.5000,      15.0000,   5.00000,    691.9168
     97.5000,      15.0000,   5.00000,    651.6464
    102.5000,      15.0000,   5.00000,    627.0187
    107.5000,      15.0000,   5.00000,    596.3885
    112.5000,      15.0000,   5.00000,    575.2240
    117.5000,      15.0000,   5.00000,    553.6943
    122.5000,      15.0000,   5.00000,    535.7357
    127.5000,      15.0000,   5.00000,    535.4406
    132.5000,      15.0000,   5.00000,    597.3525
    137.5000,      15.0000,   5.00000,    610.1383
    142.5000,      15.0000,   5.00000,    634.8126
    147.5000,      15.0000,   5.00000,    517.0007
    152.5000,      15.0000,   5.00000,    486.4535
    157.5000,      15.0000,   5.00000,    476.6760
    162.5000,      15.0000,   5.00000,    551.4693
    167.5000,      15.0000,   5.00000,    648.3040
    172.5000,      15.0000,   5.00000,    728.7159
    177.5000,      15.0000,   5.00000,    765.6870
    182.5000,      15.0000,   5.00000,    758.9723
    187.5000,      15.0000,   5.00000,    747.5217
    192.5000,      15.0000,   5.00000,    738.3869
    197.5000,      15.0000,   5.00000,    760.7256
    202.5000,      15.0000,   5.00000,    757.6820
    207.5000,      15.0000,   5.00000,    731.5506
    212.5000,      15.0000,   5.00000,    656.3157
    217.5000,      15.0000,   5.00000,    532.9464
    222.5000,      15.0000,   5.00000,    508.1062
    227.5000,      15.0000,   5.00000,    487.7360
    232.5000,      15.0000,   5.00000,    549.7079
     97.5000,      65.0000,   1.00000,    646.3752
    102.5000,      65.0000,   1.00000,    630.3649
    107.5000,      65.0000,   1.00000,    623.8016
    112.5000,      65.0000,   1.00000,    587.3658
    117.5000,      65.0000,   1.00000,    567.3881
    122.5000,      65.0000,   1.00000,    536.5947
    127.5000,      65.0000,   1.00000,    518.9726
    132.5000,      65.0000,   1.00000,    508.9344
    137.5000,      65.0000,   1.00000,    520.6911
    142.5000,      65.0000,   1.00000,    535.4507
    147.5000,      65.0000,   1.00000,    562.8879
    152.5000,      65.0000,   1.00000,    592.9969
    157.5000,      65.0000,   1.00000,    614.1646
    162.5000,      65.0000,   1.00000,    638.8319
[truncated: 94,699 more chars]
