# Supplementary material for: Electrical resistivity tomography data across the Hockai Fault Zone (Ardenne, Belgium)
Source: Data Brief. 2016 Dec 21;11:1–4. doi: 10.1016/j.dib.2016.12.028 (PMC5220259; doi:10.1016/j.dib.2016.12.028)
Supplement: Supplementary file 2 — Supplementary material [file mmc2.zip › output/INV/20091027-2_combined.INV]

C:\__DATA__\__DATA__\Active Faults\HockaiFZ\Donn�es\ERT\working_dir\20091027-2.DAT
      5.0000
7
802
1
0
      7.5000,       5.0000,   1.00000,    975.8059
     12.5000,       5.0000,   1.00000,    634.0959
     17.5000,       5.0000,   1.00000,    619.3496
     22.5000,       5.0000,   1.00000,    503.5817
     27.5000,       5.0000,   1.00000,    476.3696
     32.5000,       5.0000,   1.00000,    466.3956
     37.5000,       5.0000,   1.00000,    447.4355
     42.5000,       5.0000,   1.00000,    478.0934
     47.5000,       5.0000,   1.00000,    441.6951
     52.5000,       5.0000,   1.00000,    518.7066
     57.5000,       5.0000,   1.00000,    665.6873
     62.5000,       5.0000,   1.00000,    709.6193
     67.5000,       5.0000,   1.00000,   1185.7334
     72.5000,       5.0000,   1.00000,    950.9260
     77.5000,       5.0000,   1.00000,   1283.9875
     82.5000,       5.0000,   1.00000,   1099.1552
     87.5000,       5.0000,   1.00000,   1178.5563
     92.5000,       5.0000,   1.00000,   1171.0216
     97.5000,       5.0000,   1.00000,   1035.4148
    102.5000,       5.0000,   1.00000,   1086.5092
    107.5000,       5.0000,   1.00000,    988.6748
    112.5000,       5.0000,   1.00000,    780.9252
    117.5000,       5.0000,   1.00000,   1183.1583
    122.5000,       5.0000,   1.00000,   1215.4589
    127.5000,       5.0000,   1.00000,   1371.1569
    132.5000,       5.0000,   1.00000,   1493.9658
    137.5000,       5.0000,   1.00000,   1361.3322
    142.5000,       5.0000,   1.00000,   1410.7399
    147.5000,       5.0000,   1.00000,   1237.4331
    152.5000,       5.0000,   1.00000,   1771.9403
    157.5000,       5.0000,   1.00000,   1515.9698
    162.5000,       5.0000,   1.00000,   1914.2769
    167.5000,       5.0000,   1.00000,   1726.6328
    172.5000,       5.0000,   1.00000,   2423.6194
    177.5000,       5.0000,   1.00000,   2229.6421
    182.5000,       5.0000,   1.00000,   2260.2124
    187.5000,       5.0000,   1.00000,   2151.4910
    192.5000,       5.0000,   1.00000,   2030.2540
    197.5000,       5.0000,   1.00000,   1930.9646
    202.5000,       5.0000,   1.00000,   2004.3835
    207.5000,       5.0000,   1.00000,   1855.7363
    212.5000,       5.0000,   1.00000,   1710.0298
    217.5000,       5.0000,   1.00000,   1701.6677
    222.5000,       5.0000,   1.00000,   1717.7833
    227.5000,       5.0000,   1.00000,   1442.1095
    232.5000,       5.0000,   1.00000,   1650.4515
    237.5000,       5.0000,   1.00000,   1643.8373
    242.5000,       5.0000,   1.00000,   1863.5713
    247.5000,       5.0000,   1.00000,   1289.4863
    252.5000,       5.0000,   1.00000,   1816.0704
    257.5000,       5.0000,   1.00000,   1342.8193
    262.5000,       5.0000,   1.00000,   1773.8889
    267.5000,       5.0000,   1.00000,   1544.4290
    272.5000,       5.0000,   1.00000,   1717.5992
    277.5000,       5.0000,   1.00000,   1762.5022
    282.5000,       5.0000,   1.00000,   1851.2281
    287.5000,       5.0000,   1.00000,   1535.9398
    292.5000,       5.0000,   1.00000,   1633.4501
     12.5000,       5.0000,   2.00000,    722.3328
     17.5000,       5.0000,   2.00000,    780.5595
     22.5000,       5.0000,   2.00000,    705.4384
     27.5000,       5.0000,   2.00000,    664.1476
     32.5000,       5.0000,   2.00000,    693.8347
     37.5000,       5.0000,   2.00000,    680.3643
     42.5000,       5.0000,   2.00000,    676.4350
     47.5000,       5.0000,   2.00000,    612.0437
     52.5000,       5.0000,   2.00000,    647.5327
     57.5000,       5.0000,   2.00000,    701.1553
     62.5000,       5.0000,   2.00000,    856.7656
     67.5000,       5.0000,   2.00000,   1207.9630
     72.5000,       5.0000,   2.00000,   1042.8981
     77.5000,       5.0000,   2.00000,   1172.9407
     82.5000,       5.0000,   2.00000,   1149.5193
     87.5000,       5.0000,   2.00000,   1309.9741
     92.5000,       5.0000,   2.00000,   1269.7415
     97.5000,       5.0000,   2.00000,   1099.3058
    102.5000,       5.0000,   2.00000,   1327.5314
    107.5000,       5.0000,   2.00000,   1162.9420
    112.5000,       5.0000,   2.00000,    874.7389
    117.5000,       5.0000,   2.00000,   1335.5565
    122.5000,       5.0000,   2.00000,   1385.9425
    127.5000,       5.0000,   2.00000,   1450.0483
    132.5000,       5.0000,   2.00000,   1750.8746
    137.5000,       5.0000,   2.00000,   1607.6499
    142.5000,       5.0000,   2.00000,   1382.7087
    147.5000,       5.0000,   2.00000,   1307.9828
    152.5000,       5.0000,   2.00000,   1983.6003
    157.5000,       5.0000,   2.00000,   2011.6199
    162.5000,       5.0000,   2.00000,   2059.4915
    167.5000,       5.0000,   2.00000,   2083.9026
    172.5000,       5.0000,   2.00000,   2924.4275
    177.5000,       5.0000,   2.00000,   2793.5408
    182.5000,       5.0000,   2.00000,   2636.7476
    187.5000,       5.0000,   2.00000,   2599.6716
    192.5000,       5.0000,   2.00000,   2609.6108
    197.5000,       5.0000,   2.00000,   2710.4421
    202.5000,       5.0000,   2.00000,   2392.3201
    207.5000,       5.0000,   2.00000,   2003.5057
    212.5000,       5.0000,   2.00000,   1718.7682
    217.5000,       5.0000,   2.00000,   1705.6664
    222.5000,       5.0000,   2.00000,   1988.7515
    227.5000,       5.0000,   2.00000,   1653.7112
    232.5000,       5.0000,   2.00000,   1580.7063
    237.5000,       5.0000,   2.00000,   1900.9327
    242.5000,       5.0000,   2.00000,   1865.2714
    247.5000,       5.0000,   2.00000,   1343.3915
    252.5000,       5.0000,   2.00000,   1909.9832
    257.5000,       5.0000,   2.00000,   1774.6439
    262.5000,       5.0000,   2.00000,   2010.0594
    267.5000,       5.0000,   2.00000,   1717.1335
    272.5000,       5.0000,   2.00000,   1707.1466
    277.5000,       5.0000,   2.00000,   2053.6152
    282.5000,       5.0000,   2.00000,   2268.6558
    287.5000,       5.0000,   2.00000,   1956.0266
    292.5000,       5.0000,   2.00000,   1796.3920
    297.5000,       5.0000,   2.00000,   1861.7106
     17.5000,       5.0000,   3.00000,    805.2710
     22.5000,       5.0000,   3.00000,    683.5982
     27.5000,       5.0000,   3.00000,    674.8716
     32.5000,       5.0000,   3.00000,    736.9326
     37.5000,       5.0000,   3.00000,    774.0859
     42.5000,       5.0000,   3.00000,    763.6592
     47.5000,       5.0000,   3.00000,    637.7419
     52.5000,       5.0000,   3.00000,    626.9170
     57.5000,       5.0000,   3.00000,    727.5283
     62.5000,       5.0000,   3.00000,    813.4269
     67.5000,       5.0000,   3.00000,   1094.5203
     72.5000,       5.0000,   3.00000,    826.1363
     77.5000,       5.0000,   3.00000,    881.0044
     82.5000,       5.0000,   3.00000,    838.7150
     87.5000,       5.0000,   3.00000,   1061.2010
     92.5000,       5.0000,   3.00000,   1098.6815
     97.5000,       5.0000,   3.00000,   1165.1057
    102.5000,       5.0000,   3.00000,   1369.9784
    107.5000,       5.0000,   3.00000,   1057.4858
    112.5000,       5.0000,   3.00000,    725.4477
    117.5000,       5.0000,   3.00000,   1075.3671
    122.5000,       5.0000,   3.00000,   1340.2318
    127.5000,       5.0000,   3.00000,   1572.0095
    132.5000,       5.0000,   3.00000,   1582.3351
    137.5000,       5.0000,   3.00000,   1226.2513
    142.5000,       5.0000,   3.00000,   1053.8478
    147.5000,       5.0000,   3.00000,   1066.1173
    152.5000,       5.0000,   3.00000,   1843.8829
    157.5000,       5.0000,   3.00000,   1919.9553
    162.5000,       5.0000,   3.00000,   2122.1409
    167.5000,       5.0000,   3.00000,   1936.0054
    172.5000,       5.0000,   3.00000,   2759.2529
    177.5000,       5.0000,   3.00000,   2527.2373
    182.5000,       5.0000,   3.00000,   2354.6077
    187.5000,       5.0000,   3.00000,   2113.9612
    192.5000,       5.0000,   3.00000,   2557.9707
    197.5000,       5.0000,   3.00000,   2695.6104
    202.5000,       5.0000,   3.00000,   2545.9983
    207.5000,       5.0000,   3.00000,   1882.6711
    212.5000,       5.0000,   3.00000,   1685.3481
    217.5000,       5.0000,   3.00000,   1578.1918
    222.5000,       5.0000,   3.00000,   1847.1110
    227.5000,       5.0000,   3.00000,   1527.6870
    232.5000,       5.0000,   3.00000,   1542.5485
    237.5000,       5.0000,   3.00000,   1428.6985
    242.5000,       5.0000,   3.00000,   1538.8507
    247.5000,       5.0000,   3.00000,   1088.1598
    252.5000,       5.0000,   3.00000,   1635.8121
    257.5000,       5.0000,   3.00000,   1573.0913
    262.5000,       5.0000,   3.00000,   1884.6565
    267.5000,       5.0000,   3.00000,   1396.0868
    272.5000,       5.0000,   3.00000,   1490.9438
    277.5000,       5.0000,   3.00000,   1733.5226
    282.5000,       5.0000,   3.00000,   2246.2271
    287.5000,       5.0000,   3.00000,   1778.7725
    292.5000,       5.0000,   3.00000,   1787.0471
    297.5000,       5.0000,   3.00000,   1781.1265
     22.5000,      15.0000,   1.00000,    624.6105
     27.5000,      15.0000,   1.00000,    623.3206
     32.5000,      15.0000,   1.00000,    670.1040
     37.5000,      15.0000,   1.00000,    720.1690
     42.5000,      15.0000,   1.00000,    738.7040
     47.5000,      15.0000,   1.00000,    673.6589
     52.5000,      15.0000,   1.00000,    681.7761
     57.5000,      15.0000,   1.00000,    733.7403
     62.5000,      15.0000,   1.00000,    888.2983
     67.5000,      15.0000,   1.00000,    842.0974
     72.5000,      15.0000,   1.00000,    756.8586
     77.5000,      15.0000,   1.00000,    673.5637
     82.5000,      15.0000,   1.00000,    703.7977
     87.5000,      15.0000,   1.00000,    790.2343
     92.5000,      15.0000,   1.00000,   1108.7456
     97.5000,      15.0000,   1.00000,   1251.5006
    102.5000,      15.0000,   1.00000,   1154.0103
    107.5000,      15.0000,   1.00000,    916.0059
    112.5000,      15.0000,   1.00000,    804.9708
    117.5000,      15.0000,   1.00000,    882.2409
    122.5000,      15.0000,   1.00000,   1202.4375
    127.5000,      15.0000,   1.00000,   1499.8042
    132.5000,      15.0000,   1.00000,   1329.1750
    137.5000,      15.0000,   1.00000,   1011.0294
    142.5000,      15.0000,   1.00000,    872.0103
    147.5000,      15.0000,   1.00000,   1135.0144
    152.5000,      15.0000,   1.00000,   1489.4011
    157.5000,      15.0000,   1.00000,   2002.9500
    162.5000,      15.0000,   1.00000,   2035.0413
    167.5000,      15.0000,   1.00000,   2254.0322
    172.5000,      15.0000,   1.00000,   2122.1260
    177.5000,      15.0000,   1.00000,   1967.2737
    182.5000,      15.0000,   1.00000,   1707.2775
    187.5000,      15.0000,   1.00000,   1875.6327
    192.5000,      15.0000,   1.00000,   1960.8060
    197.5000,      15.0000,   1.00000,   2420.8362
    202.5000,      15.0000,   1.00000,   2363.9231
    207.5000,      15.0000,   1.00000,   2033.0560
    212.5000,      15.0000,   1.00000,   1637.2448
    217.5000,      15.0000,   1.00000,   1643.3439
    222.5000,      15.0000,   1.00000,   1536.8711
    227.5000,      15.0000,   1.00000,   1594.9673
    232.5000,      15.0000,   1.00000,   1370.9830
    237.5000,      15.0000,   1.00000,   1290.9755
    242.5000,      15.0000,   1.00000,   1071.0811
    247.5000,      15.0000,   1.00000,   1242.1351
    252.5000,      15.0000,   1.00000,   1294.8334
    257.5000,      15.0000,   1.00000,   1589.0762
    262.5000,      15.0000,   1.00000,   1442.4424
    267.5000,      15.0000,   1.00000,   1417.7101
    272.5000,      15.0000,   1.00000,   1313.7489
    277.5000,      15.0000,   1.00000,   1630.4027
    282.5000,      15.0000,   1.00000,   1607.3141
    287.5000,      15.0000,   1.00000,   1787.1571
    292.5000,      15.0000,   1.00000,   1708.7396
     22.5000,       5.0000,   4.00000,    609.2453
     27.5000,       5.0000,   4.00000,    597.6441
     32.5000,       5.0000,   4.00000,    687.8425
     37.5000,       5.0000,   4.00000,    714.7317
     42.5000,       5.0000,   4.00000,    759.5535
     47.5000,       5.0000,   4.00000,    615.5867
     52.5000,       5.0000,   4.00000,    625.1178
     57.5000,       5.0000,   4.00000,    680.1840
     62.5000,       5.0000,   4.00000,    742.9385
     67.5000,       5.0000,   4.00000,    900.6274
     72.5000,       5.0000,   4.00000,    608.7894
     77.5000,       5.0000,   4.00000,    718.8037
     82.5000,       5.0000,   4.00000,    611.6930
     87.5000,       5.0000,   4.00000,    754.7385
     92.5000,       5.0000,   4.00000,   1019.3100
     97.5000,       5.0000,   4.00000,   1079.6769
    102.5000,       5.0000,   4.00000,   1281.7416
    107.5000,       5.0000,   4.00000,    863.9891
    112.5000,       5.0000,   4.00000,    537.1188
    117.5000,       5.0000,   4.00000,    902.1035
    122.5000,       5.0000,   4.00000,   1172.9567
    127.5000,       5.0000,   4.00000,   1468.4001
    132.5000,       5.0000,   4.00000,   1329.6547
    137.5000,       5.0000,   4.00000,    867.3973
    142.5000,       5.0000,   4.00000,    807.8331
    147.5000,       5.0000,   4.00000,    871.4594
    152.5000,       5.0000,   4.00000,   1485.7482
    157.5000,       5.0000,   4.00000,   1733.0807
    162.5000,       5.0000,   4.00000,   1971.4071
    167.5000,       5.0000,   4.00000,   1820.1383
    172.5000,       5.0000,   4.00000,   2335.6389
    177.5000,       5.0000,   4.00000,   1947.3713
    182.5000,       5.0000,   4.00000,   1733.0509
    187.5000,       5.0000,   4.00000,   1724.4908
    192.5000,       5.0000,   4.00000,   1814.4637
    197.5000,       5.0000,   4.00000,   2407.0823
    202.5000,       5.0000,   4.00000,   2303.7068
    207.5000,       5.0000,   4.00000,   1830.5612
    212.5000,       5.0000,   4.00000,   1584.4375
    217.5000,       5.0000,   4.00000,   1356.3850
    222.5000,       5.0000,   4.00000,   1525.7650
    227.5000,       5.0000,   4.00000,   1360.7644
    232.5000,       5.0000,   4.00000,   1253.2474
    237.5000,       5.0000,   4.00000,   1181.1726
    242.5000,       5.0000,   4.00000,   1163.7227
    247.5000,       5.0000,   4.00000,    897.7839
    252.5000,       5.0000,   4.00000,   1332.6268
    257.5000,       5.0000,   4.00000,   1207.4943
    262.5000,       5.0000,   4.00000,   1438.7567
    267.5000,       5.0000,   4.00000,   1231.6687
    272.5000,       5.0000,   4.00000,   1239.6742
    277.5000,       5.0000,   4.00000,   1525.7848
    282.5000,       5.0000,   4.00000,   1716.0890
    287.5000,       5.0000,   4.00000,   1591.5909
    292.5000,       5.0000,   4.00000,   1630.2899
     30.0000,      20.0000,   1.00000,    537.2278
     35.0000,      20.0000,   1.00000,    571.2701
     40.0000,      20.0000,   1.00000,    604.9559
     45.0000,      20.0000,   1.00000,    643.1674
     50.0000,      20.0000,   1.00000,    679.7698
     55.0000,      20.0000,   1.00000,    679.7422
     60.0000,      20.0000,   1.00000,    725.0475
     65.0000,      20.0000,   1.00000,    664.3775
     70.0000,      20.0000,   1.00000,    661.4963
     75.0000,      20.0000,   1.00000,    576.0377
     80.0000,      20.0000,   1.00000,    539.7443
     85.0000,      20.0000,   1.00000,    667.9958
     90.0000,      20.0000,   1.00000,    805.8813
     95.0000,      20.0000,   1.00000,    949.2913
    100.0000,      20.0000,   1.00000,    931.0178
    105.0000,      20.0000,   1.00000,    729.9338
    110.0000,      20.0000,   1.00000,    760.9841
    115.0000,      20.0000,   1.00000,    736.9128
    120.0000,      20.0000,   1.00000,    849.5736
    125.0000,      20.0000,   1.00000,    944.0720
    130.0000,      20.0000,   1.00000,    941.6783
    135.0000,      20.0000,   1.00000,    936.9861
    140.0000,      20.0000,   1.00000,    844.7783
    145.0000,      20.0000,   1.00000,    835.4493
    150.0000,      20.0000,   1.00000,   1076.0487
    155.0000,      20.0000,   1.00000,   1445.5255
    160.0000,      20.0000,   1.00000,   1731.4261
    165.0000,      20.0000,   1.00000,   1958.9116
    170.0000,      20.0000,   1.00000,   1716.8857
    175.0000,      20.0000,   1.00000,   1393.3365
    180.0000,      20.0000,   1.00000,   1208.1602
    185.0000,      20.0000,   1.00000,   1122.5271
    190.0000,      20.0000,   1.00000,   1255.8669
    195.0000,      20.0000,   1.00000,   1448.7238
    200.0000,      20.0000,   1.00000,   1609.8445
    205.0000,      20.0000,   1.00000,   1842.9576
    210.0000,      20.0000,   1.00000,   1710.3309
    215.0000,      20.0000,   1.00000,   1494.7344
    220.0000,      20.0000,   1.00000,   1395.1119
    225.0000,      20.0000,   1.00000,   1238.4417
    230.0000,      20.0000,   1.00000,   1183.1771
    235.0000,      20.0000,   1.00000,   1071.1425
    240.0000,      20.0000,   1.00000,    992.9282
    245.0000,      20.0000,   1.00000,    999.7463
    250.0000,      20.0000,   1.00000,    973.4063
    255.0000,      20.0000,   1.00000,   1029.0790
    260.0000,      20.0000,   1.00000,   1127.4016
    265.0000,      20.0000,   1.00000,   1081.3433
    270.0000,      20.0000,   1.00000,   1202.8575
    275.0000,      20.0000,   1.00000,   1224.7732
    280.0000,      20.0000,   1.00000,   1236.5077
    285.0000,      20.0000,   1.00000,   1333.5186
     27.5000,       5.0000,   5.00000,    531.7527
     32.5000,       5.0000,   5.00000,    586.1315
     37.5000,       5.0000,   5.00000,    641.8115
     42.5000,       5.0000,   5.00000,    657.8174
     47.5000,       5.0000,   5.00000,    592.4922
     52.5000,       5.0000,   5.00000,    589.1632
     57.5000,       5.0000,   5.00000,    630.6561
     62.5000,       5.0000,   5.00000,    654.5680
     67.5000,       5.0000,   5.00000,    682.9086
     72.5000,       5.0000,   5.00000,    556.8398
     77.5000,       5.0000,   5.00000,    576.7986
     82.5000,       5.0000,   5.00000,    501.6596
     87.5000,       5.0000,   5.00000,    674.6754
     92.5000,       5.0000,   5.00000,    834.0485
     97.5000,       5.0000,   5.00000,    930.8999
    102.5000,       5.0000,   5.00000,   1066.4056
    107.5000,       5.0000,   5.00000,    688.4073
    112.5000,       5.0000,   5.00000,    446.9847
    117.5000,       5.0000,   5.00000,    771.6160
    122.5000,       5.0000,   5.00000,    989.3496
    127.5000,       5.0000,   5.00000,   1097.3024
    132.5000,       5.0000,   5.00000,   1060.2531
    137.5000,       5.0000,   5.00000,    752.5043
    142.5000,       5.0000,   5.00000,    670.0089
    147.5000,       5.0000,   5.00000,    699.2264
    152.5000,       5.0000,   5.00000,   1201.6587
    157.5000,       5.0000,   5.00000,   1472.9379
    162.5000,       5.0000,   5.00000,   1769.7931
    167.5000,       5.0000,   5.00000,   1595.0682
    172.5000,       5.0000,   5.00000,   1893.0085
    177.5000,       5.0000,   5.00000,   1413.9977
    182.5000,       5.0000,   5.00000,   1278.1055
    192.5000,       5.0000,   5.00000,   1480.1011
    197.5000,       5.0000,   5.00000,   1674.9629
    202.5000,       5.0000,   5.00000,   1886.5885
    207.5000,       5.0000,   5.00000,   1663.0737
    212.5000,       5.0000,   5.00000,   1445.8901
    217.5000,       5.0000,   5.00000,   1210.3972
    222.5000,       5.0000,   5.00000,   1342.0092
    227.5000,       5.0000,   5.00000,   1085.5321
    232.5000,       5.0000,   5.00000,   1016.1296
    237.5000,       5.0000,   5.00000,   1005.9645
    242.5000,       5.0000,   5.00000,   1020.3686
    247.5000,       5.0000,   5.00000,    725.5013
    252.5000,       5.0000,   5.00000,    976.8661
    257.5000,       5.0000,   5.00000,    891.1785
    262.5000,       5.0000,   5.00000,   1118.5839
    267.5000,       5.0000,   5.00000,   1000.5551
    272.5000,       5.0000,   5.00000,   1152.8541
    277.5000,       5.0000,   5.00000,   1199.9050
    282.5000,       5.0000,   5.00000,   1465.7745
    287.5000,       5.0000,   5.00000,   1238.3069
     32.5000,       5.0000,   6.00000,    512.3640
     37.5000,       5.0000,   6.00000,    531.2159
     42.5000,       5.0000,   6.00000,    610.5941
     47.5000,       5.0000,   6.00000,    532.5604
     52.5000,       5.0000,   6.00000,    550.1552
     57.5000,       5.0000,   6.00000,    577.7170
     62.5000,       5.0000,   6.00000,    501.5822
     67.5000,       5.0000,   6.00000,    664.2695
     72.5000,       5.0000,   6.00000,    454.0659
     77.5000,       5.0000,   6.00000,    525.7855
     82.5000,       5.0000,   6.00000,    488.6886
     87.5000,       5.0000,   6.00000,    600.0626
     92.5000,       5.0000,   6.00000,    700.1181
     97.5000,       5.0000,   6.00000,    723.9824
    102.5000,       5.0000,   6.00000,    875.0748
    107.5000,       5.0000,   6.00000,    585.2279
    112.5000,       5.0000,   6.00000,    398.6306
    117.5000,       5.0000,   6.00000,    671.9261
    122.5000,       5.0000,   6.00000,    746.8688
    127.5000,       5.0000,   6.00000,    804.7716
    132.5000,       5.0000,   6.00000,    814.9041
    137.5000,       5.0000,   6.00000,    669.5334
    142.5000,       5.0000,   6.00000,    610.6943
    147.5000,       5.0000,   6.00000,    572.4739
    152.5000,       5.0000,   6.00000,    992.3783
    157.5000,       5.0000,   6.00000,   1243.6510
    162.5000,       5.0000,   6.00000,   1493.5920
    167.5000,       5.0000,   6.00000,   1264.9978
    172.5000,       5.0000,   6.00000,   1451.2313
    177.5000,       5.0000,   6.00000,   1117.7025
    187.5000,       5.0000,   6.00000,    833.7042
    192.5000,       5.0000,   6.00000,    944.9617
    197.5000,       5.0000,   6.00000,   1176.0319
    202.5000,       5.0000,   6.00000,   1438.3108
    207.5000,       5.0000,   6.00000,   1372.9387
    212.5000,       5.0000,   6.00000,   1261.1072
    217.5000,       5.0000,   6.00000,    973.5491
    222.5000,       5.0000,   6.00000,   1163.1737
    227.5000,       5.0000,   6.00000,    934.1426
    232.5000,       5.0000,   6.00000,    828.8233
    237.5000,       5.0000,   6.00000,    873.1844
    242.5000,       5.0000,   6.00000,    941.1751
    247.5000,       5.0000,   6.00000,    542.0911
    252.5000,       5.0000,   6.00000,    726.2502
    257.5000,       5.0000,   6.00000,    686.5526
    262.5000,       5.0000,   6.00000,    884.6949
    267.5000,       5.0000,   6.00000,    856.5782
    272.5000,       5.0000,   6.00000,    908.1107
    277.5000,       5.0000,   6.00000,   1124.7661
    282.5000,       5.0000,   6.00000,   1207.3802
     37.5000,      25.0000,   1.00000,    485.5499
     42.5000,      25.0000,   1.00000,    516.5903
     47.5000,      25.0000,   1.00000,    586.7853
     52.5000,      25.0000,   1.00000,    604.6785
     57.5000,      25.0000,   1.00000,    632.5385
     62.5000,      25.0000,   1.00000,    608.2997
     67.5000,      25.0000,   1.00000,    558.6529
     72.5000,      25.0000,   1.00000,    530.8423
     77.5000,      25.0000,   1.00000,    567.5696
     82.5000,      25.0000,   1.00000,    605.2927
     87.5000,      25.0000,   1.00000,    664.7976
     92.5000,      25.0000,   1.00000,    691.9047
     97.5000,      25.0000,   1.00000,    647.6772
    102.5000,      25.0000,   1.00000,    603.1477
    107.5000,      25.0000,   1.00000,    655.7272
    112.5000,      25.0000,   1.00000,    702.7436
    117.5000,      25.0000,   1.00000,    645.3688
    122.5000,      25.0000,   1.00000,    605.4908
    127.5000,      25.0000,   1.00000,    635.7932
    132.5000,      25.0000,   1.00000,    697.3340
    137.5000,      25.0000,   1.00000,    714.0729
    142.5000,      25.0000,   1.00000,    821.8374
    147.5000,      25.0000,   1.00000,    903.4113
    152.5000,      25.0000,   1.00000,   1099.2195
    157.5000,      25.0000,   1.00000,   1267.6333
    162.5000,      25.0000,   1.00000,   1436.9039
    167.5000,      25.0000,   1.00000,   1307.5459
    172.5000,      25.0000,   1.00000,   1152.2101
    177.5000,      25.0000,   1.00000,    883.5182
    182.5000,      25.0000,   1.00000,    868.4179
    187.5000,      25.0000,   1.00000,    747.1790
    192.5000,      25.0000,   1.00000,    816.4427
    197.5000,      25.0000,   1.00000,    949.2536
    202.5000,      25.0000,   1.00000,   1138.1364
    207.5000,      25.0000,   1.00000,   1204.1951
    212.5000,      25.0000,   1.00000,   1362.5377
    217.5000,      25.0000,   1.00000,   1239.0796
    222.5000,      25.0000,   1.00000,   1161.0129
    227.5000,      25.0000,   1.00000,   1024.0953
    232.5000,      25.0000,   1.00000,   1006.4798
    237.5000,      25.0000,   1.00000,    871.3604
    242.5000,      25.0000,   1.00000,    825.7460
    247.5000,      25.0000,   1.00000,    800.6105
    252.5000,      25.0000,   1.00000,    825.5973
    257.5000,      25.0000,   1.00000,    784.0748
    262.5000,      25.0000,   1.00000,    891.7402
    267.5000,      25.0000,   1.00000,    891.7402
    272.5000,      25.0000,   1.00000,   1011.1909
    277.5000,      25.0000,   1.00000,   1031.3082
     37.5000,       5.0000,   7.00000,    479.6781
     42.5000,       5.0000,   7.00000,    530.6888
     47.5000,       5.0000,   7.00000,    486.5656
     52.5000,       5.0000,   7.00000,    466.8005
     57.5000,       5.0000,   7.00000,    477.6461
     62.5000,       5.0000,   7.00000,    547.5807
     67.5000,       5.0000,   7.00000,    571.1355
     72.5000,       5.0000,   7.00000,    421.4995
     77.5000,       5.0000,   7.00000,    521.4222
     82.5000,       5.0000,   7.00000,    459.7123
     87.5000,       5.0000,   7.00000,    537.1247
     92.5000,       5.0000,   7.00000,    573.2816
     97.5000,       5.0000,   7.00000,    550.6069
    102.5000,       5.0000,   7.00000,    764.6301
    107.5000,       5.0000,   7.00000,    525.1440
    112.5000,       5.0000,   7.00000,    343.7964
    117.5000,       5.0000,   7.00000,    543.4938
    122.5000,       5.0000,   7.00000,    587.5027
    127.5000,       5.0000,   7.00000,    648.3946
    132.5000,       5.0000,   7.00000,    667.9149
    137.5000,       5.0000,   7.00000,    534.0178
    142.5000,       5.0000,   7.00000,    542.6730
    147.5000,       5.0000,   7.00000,    527.3857
    152.5000,       5.0000,   7.00000,    832.0134
    157.5000,       5.0000,   7.00000,   1033.8027
    162.5000,       5.0000,   7.00000,   1146.4042
    167.5000,       5.0000,   7.00000,    947.9161
    172.5000,       5.0000,   7.00000,   1120.8469
    182.5000,       5.0000,   7.00000,    746.0458
    197.5000,       5.0000,   7.00000,    862.0016
    202.5000,       5.0000,   7.00000,   1070.9760
    207.5000,       5.0000,   7.00000,    986.0048
    212.5000,       5.0000,   7.00000,   1003.2598
    217.5000,       5.0000,   7.00000,    901.7271
    222.5000,       5.0000,   7.00000,   1053.1107
    227.5000,       5.0000,   7.00000,    827.5471
    232.5000,       5.0000,   7.00000,    713.3922
    237.5000,       5.0000,   7.00000,    760.1386
    242.5000,       5.0000,   7.00000,    723.8235
    247.5000,       5.0000,   7.00000,    465.8110
    252.5000,       5.0000,   7.00000,    614.8479
    257.5000,       5.0000,   7.00000,    520.3691
    262.5000,       5.0000,   7.00000,    735.9221
    267.5000,       5.0000,   7.00000,    672.7106
    272.5000,       5.0000,   7.00000,    811.6237
    277.5000,       5.0000,   7.00000,    935.0616
     42.5000,       5.0000,   8.00000,    483.6182
     47.5000,       5.0000,   8.00000,    426.6514
     52.5000,       5.0000,   8.00000,    395.5693
     57.5000,       5.0000,   8.00000,    483.4032
     62.5000,       5.0000,   8.00000,    476.4991
     67.5000,       5.0000,   8.00000,    532.5953
     72.5000,       5.0000,   8.00000,    420.3375
     77.5000,       5.0000,   8.00000,    491.2086
     82.5000,       5.0000,   8.00000,    414.8498
     87.5000,       5.0000,   8.00000,    464.6988
     92.5000,       5.0000,   8.00000,    485.1457
     97.5000,       5.0000,   8.00000,    495.9507
    102.5000,       5.0000,   8.00000,    680.5016
    107.5000,       5.0000,   8.00000,    441.1814
    112.5000,       5.0000,   8.00000,    274.7347
    117.5000,       5.0000,   8.00000,    437.4943
    122.5000,       5.0000,   8.00000,    512.2048
    127.5000,       5.0000,   8.00000,    570.4988
    132.5000,       5.0000,   8.00000,    554.3044
    137.5000,       5.0000,   8.00000,    420.4369
    142.5000,       5.0000,   8.00000,    430.1327
    147.5000,       5.0000,   8.00000,    459.1646
    152.5000,       5.0000,   8.00000,    742.9536
    157.5000,       5.0000,   8.00000,    801.3713
    162.5000,       5.0000,   8.00000,    846.6007
    177.5000,       5.0000,   8.00000,    723.8864
    192.5000,       5.0000,   8.00000,    520.9556
    197.5000,       5.0000,   8.00000,    586.8828
    202.5000,       5.0000,   8.00000,    738.0807
    207.5000,       5.0000,   8.00000,    755.5746
    212.5000,       5.0000,   8.00000,    716.3470
    222.5000,       5.0000,   8.00000,    922.6043
    227.5000,       5.0000,   8.00000,    760.0687
    232.5000,       5.0000,   8.00000,    669.2242
    262.5000,       5.0000,   8.00000,    582.1606
    267.5000,       5.0000,   8.00000,    600.9214
    272.5000,       5.0000,   8.00000,    656.6052
     52.5000,      35.0000,   1.00000,    447.6872
     57.5000,      35.0000,   1.00000,    454.4976
     62.5000,      35.0000,   1.00000,    492.7944
     67.5000,      35.0000,   1.00000,    496.6504
     72.5000,      35.0000,   1.00000,    513.2535
     77.5000,      35.0000,   1.00000,    508.4403
     82.5000,      35.0000,   1.00000,    496.9763
     87.5000,      35.0000,   1.00000,    519.1207
     92.5000,      35.0000,   1.00000,    521.3261
     97.5000,      35.0000,   1.00000,    486.1365
    102.5000,      35.0000,   1.00000,    473.7847
    107.5000,      35.0000,   1.00000,    456.8140
    112.5000,      35.0000,   1.00000,    448.1033
    117.5000,      35.0000,   1.00000,    479.3953
    122.5000,      35.0000,   1.00000,    442.9157
    127.5000,      35.0000,   1.00000,    434.7528
    132.5000,      35.0000,   1.00000,    464.9561
    137.5000,      35.0000,   1.00000,    532.6515
    142.5000,      35.0000,   1.00000,    622.4635
    147.5000,      35.0000,   1.00000,    705.9297
    152.5000,      35.0000,   1.00000,    704.2861
    157.5000,      35.0000,   1.00000,    782.5232
    162.5000,      35.0000,   1.00000,    690.2388
    167.5000,      35.0000,   1.00000,    705.6663
    172.5000,      35.0000,   1.00000,    601.8588
    177.5000,      35.0000,   1.00000,    516.1663
    182.5000,      35.0000,   1.00000,    525.0226
    187.5000,      35.0000,   1.00000,    533.7056
    192.5000,      35.0000,   1.00000,    496.0192
    197.5000,      35.0000,   1.00000,    488.2587
    202.5000,      35.0000,   1.00000,    464.7827
    207.5000,      35.0000,   1.00000,    552.6737
    212.5000,      35.0000,   1.00000,    650.3642
    217.5000,      35.0000,   1.00000,    757.4868
    222.5000,      35.0000,   1.00000,    778.2996
    227.5000,      35.0000,   1.00000,    805.1739
    232.5000,      35.0000,   1.00000,    688.0783
    237.5000,      35.0000,   1.00000,    706.7205
    242.5000,      35.0000,   1.00000,    597.5172
    247.5000,      35.0000,   1.00000,    584.5483
    252.5000,      35.0000,   1.00000,    585.8105
    257.5000,      35.0000,   1.00000,    612.0953
    262.5000,      35.0000,   1.00000,    620.7585
     52.5000,       5.0000,  10.00000,    353.9660
     57.5000,       5.0000,  10.00000,    386.0066
     62.5000,       5.0000,  10.00000,    417.2917
     67.5000,       5.0000,  10.00000,    479.4647
     72.5000,       5.0000,  10.00000,    369.4908
     77.5000,       5.0000,  10.00000,    420.6219
     82.5000,       5.0000,  10.00000,    327.7906
     87.5000,       5.0000,  10.00000,    386.5309
     92.5000,       5.0000,  10.00000,    431.5147
     97.5000,       5.0000,  10.00000,    412.2134
    102.5000,       5.0000,  10.00000,    584.2072
    107.5000,       5.0000,  10.00000,    316.1998
    112.5000,       5.0000,  10.00000,    175.0325
    117.5000,       5.0000,  10.00000,    341.1021
    122.5000,       5.0000,  10.00000,    404.8726
    127.5000,       5.0000,  10.00000,    435.2912
    132.5000,       5.0000,  10.00000,    411.3401
    182.5000,       5.0000,  10.00000,    418.8630
    202.5000,       5.0000,  10.00000,    443.9611
    222.5000,       5.0000,  10.00000,    639.0217
     67.5000,      45.0000,   1.00000,    388.3042
     72.5000,      45.0000,   1.00000,    412.9635
     77.5000,      45.0000,   1.00000,    450.7090
     82.5000,      45.0000,   1.00000,    488.3174
     87.5000,      45.0000,   1.00000,    468.1681
     92.5000,      45.0000,   1.00000,    412.6699
     97.5000,      45.0000,   1.00000,    411.6623
    102.5000,      45.0000,   1.00000,    414.9793
    107.5000,      45.0000,   1.00000,    416.7805
    112.5000,      45.0000,   1.00000,    422.0593
    117.5000,      45.0000,   1.00000,    385.0188
    122.5000,      45.0000,   1.00000,    386.3564
    127.5000,      45.0000,   1.00000,    344.4385
    132.5000,      45.0000,   1.00000,    363.2902
    137.5000,      45.0000,   1.00000,    419.9995
    142.5000,      45.0000,   1.00000,    434.2594
    152.5000,      45.0000,   1.00000,    467.9006
    157.5000,      45.0000,   1.00000,    427.9672
    162.5000,      45.0000,   1.00000,    397.0306
    167.5000,      45.0000,   1.00000,    440.8470
    172.5000,      45.0000,   1.00000,    452.2962
    177.5000,      45.0000,   1.00000,    424.8413
    182.5000,      45.0000,   1.00000,    401.3723
    187.5000,      45.0000,   1.00000,    400.7748
    192.5000,      45.0000,   1.00000,    414.7654
    197.5000,      45.0000,   1.00000,    414.6405
    202.5000,      45.0000,   1.00000,    439.4560
    207.5000,      45.0000,   1.00000,    452.5547
    212.5000,      45.0000,   1.00000,    441.8117
    217.5000,      45.0000,   1.00000,    439.3222
    222.5000,      45.0000,   1.00000,    460.0805
    227.5000,      45.0000,   1.00000,    442.7373
    232.5000,      45.0000,   1.00000,    461.2781
    242.5000,      45.0000,   1.00000,    540.8757
    247.5000,      45.0000,   1.00000,    496.4165
     67.5000,      15.0000,   4.00000,    370.7212
     72.5000,      15.0000,   4.00000,    374.2856
     77.5000,      15.0000,   4.00000,    347.8047
     82.5000,      15.0000,   4.00000,    362.7357
     87.5000,      15.0000,   4.00000,    380.6288
     92.5000,      15.0000,   4.00000,    412.6699
     97.5000,      15.0000,   4.00000,    479.6945
    102.5000,      15.0000,   4.00000,    423.8345
    107.5000,      15.0000,   4.00000,    363.7760
    112.5000,      15.0000,   4.00000,    289.0829
    117.5000,      15.0000,   4.00000,    285.0632
    122.5000,      15.0000,   4.00000,    352.9867
    127.5000,      15.0000,   4.00000,    340.9627
    132.5000,      15.0000,   4.00000,    297.0680
    137.5000,      15.0000,   4.00000,    270.3758
    167.5000,      15.0000,   4.00000,    392.8448
    172.5000,      15.0000,   4.00000,    388.0777
    177.5000,      15.0000,   4.00000,    393.2906
    187.5000,      15.0000,   4.00000,    319.9945
    192.5000,      15.0000,   4.00000,    328.5294
    197.5000,      15.0000,   4.00000,    385.2876
    202.5000,      15.0000,   4.00000,    404.5935
    207.5000,      15.0000,   4.00000,    395.7843
     82.5000,      55.0000,   1.00000,    404.1184
     87.5000,      55.0000,   1.00000,    393.3204
     92.5000,      55.0000,   1.00000,    395.1731
     97.5000,      55.0000,   1.00000,    383.6209
    102.5000,      55.0000,   1.00000,    395.7180
    107.5000,      55.0000,   1.00000,    397.8759
    112.5000,      55.0000,   1.00000,    388.5796
    117.5000,      55.0000,   1.00000,    366.4887
    122.5000,      55.0000,   1.00000,    312.3241
    127.5000,      55.0000,   1.00000,    317.4463
    132.5000,      55.0000,   1.00000,    212.5173
    137.5000,      55.0000,   1.00000,    328.6716
    142.5000,      55.0000,   1.00000,    334.0335
    147.5000,      55.0000,   1.00000,    313.0869
    152.5000,      55.0000,   1.00000,    362.7179
    157.5000,      55.0000,   1.00000,    344.1799
    162.5000,      55.0000,   1.00000,    321.0209
    167.5000,      55.0000,   1.00000,    318.8413
    172.5000,      55.0000,   1.00000,    341.0302
    177.5000,      55.0000,   1.00000,    369.6057
    182.5000,      55.0000,   1.00000,    385.6480
    187.5000,      55.0000,   1.00000,    397.4618
    192.5000,      55.0000,   1.00000,    392.5357
    197.5000,      55.0000,   1.00000,    376.3190
    202.5000,      55.0000,   1.00000,    378.4987
    207.5000,      55.0000,   1.00000,    385.3755
    212.5000,      55.0000,   1.00000,    369.9544
    217.5000,      55.0000,   1.00000,    391.5767
    222.5000,      55.0000,   1.00000,    377.0056
    227.5000,      55.0000,   1.00000,    368.0036
    232.5000,      55.0000,   1.00000,    331.3961
     82.5000,      15.0000,   5.00000,    333.3122
     87.5000,      15.0000,   5.00000,    349.2330
     92.5000,      15.0000,   5.00000,    393.6771
     97.5000,      15.0000,   5.00000,    442.0495
    102.5000,      15.0000,   5.00000,    385.8476
    107.5000,      15.0000,   5.00000,    338.3563
    112.5000,      15.0000,   5.00000,    256.6214
    117.5000,      15.0000,   5.00000,    232.5599
    122.5000,      15.0000,   5.00000,    279.6525
    137.5000,      15.0000,   5.00000,    169.1569
    172.5000,      15.0000,   5.00000,    309.0268
    177.5000,      15.0000,   5.00000,    317.4116
    182.5000,      15.0000,   5.00000,    300.8066
    192.5000,      15.0000,   5.00000,    299.5612
     97.5000,      65.0000,   1.00000,    374.5198
    102.5000,      65.0000,   1.00000,    368.1830
    107.5000,      65.0000,   1.00000,    364.8935
    112.5000,      65.0000,   1.00000,    336.3470
    117.5000,      65.0000,   1.00000,    275.9694
    122.5000,      65.0000,   1.00000,    337.6223
    127.5000,      65.0000,   1.00000,    302.2894
    132.5000,      65.0000,   1.00000,    302.1490
    137.5000,      65.0000,   1.00000,    312.3797
    142.5000,      65.0000,   1.00000,    316.6378
    147.5000,      65.0000,   1.00000,    326.8258
    152.5000,      65.0000,   1.00000,    321.1587
    157.5000,      65.0000,   1.00000,    319.2651
    162.5000,      65.0000,   1.00000,    315.3368
    167.5000,      65.0000,   1.00000,    320.5919
    172.5000,      65.0000,   1.00000,    333.0982
    177.5000,      65.0000,   1.00000,    351.5679
    182.5000,      65.0000,   1.00000,    328.3327
    187.5000,      65.0000,   1.00000,    339.7056
    192.5000,      65.0000,   1.00000,    336.8592
    197.5000,      65.0000,   1.00000,    335.0818
    202.5000,      65.0000,   1.00000,    361.2809
    207.5000,      65.0000,   1.00000,    366.2638
    212.5000,      65.0000,   1.00000,    352.5688
    217.5000,      65.0000,   1.00000,    312.3402
     97.5000,      15.0000,   6.00000,    440.8109
    102.5000,      15.0000,   6.00000,    375.8189
    107.5000,      15.0000,   6.00000,    323.0408
    112.5000,      15.0000,   6.00000,    181.0280
    122.5000,      15.0000,   6.00000,    260.9243
    127.5000,      15.0000,   6.00000,    240.1404
    137.5000,      15.0000,   6.00000,    210.0637
    147.5000,      15.0000,   6.00000,    177.1099
    157.5000,      15.0000,   6.00000,    242.9595
    162.5000,      15.0000,   6.00000,    238.7105
    167.5000,      15.0000,   6.00000,    278.2040
    177.5000,      15.0000,   6.00000,    306.4526
    105.0000,      30.0000,   3.00000,    349.9627
    110.0000,      30.0000,   3.00000,    158.1145
    115.0000,      30.0000,   3.00000,    336.4090
    120.0000,      30.0000,   3.00000,    285.1938
    125.0000,      30.0000,   3.00000,    228.7787
    130.0000,      30.0000,   3.00000,    287.6272
    135.0000,      30.0000,   3.00000,    267.6693
    140.0000,      30.0000,   3.00000,    265.2234
    145.0000,      30.0000,   3.00000,    252.2414
    150.0000,      30.0000,   3.00000,    259.6857
    155.0000,      30.0000,   3.00000,    268.4677
    160.0000,      30.0000,   3.00000,    295.5831
    165.0000,      30.0000,   3.00000,    297.5667
    170.0000,      30.0000,   3.00000,    309.9951
    180.0000,      30.0000,   3.00000,    281.9040
    205.0000,      30.0000,   3.00000,    294.2547
    112.5000,      25.0000,   4.00000,    336.2118
    117.5000,      25.0000,   4.00000,    268.8913
    122.5000,      25.0000,   4.00000,    294.1925
    127.5000,      25.0000,   4.00000,    287.8563
    132.5000,      25.0000,   4.00000,    286.3481
    137.5000,      25.0000,   4.00000,    245.1973
    142.5000,      25.0000,   4.00000,    258.8056
    147.5000,      25.0000,   4.00000,    247.0946
    152.5000,      25.0000,   4.00000,    262.6494
    157.5000,      25.0000,   4.00000,    268.5941
    162.5000,      25.0000,   4.00000,    301.6412
    167.5000,      25.0000,   4.00000,    204.7857
    172.5000,      25.0000,   4.00000,    227.2089
    177.5000,      25.0000,   4.00000,    225.3823
INVERSION RESULTS
INITIAL RMS ERROR
 62.23
NUMBER OF LAYERS
12
NUMBER OF BLOCKS
524
ITERATION 1
MODEL RESISTIVITY
LAYER 1
59,     2.5000
     10.0000,     975.80
     15.0000,     788.88
     20.0000,     706.74
     25.0000,     559.61
     30.0000,     496.78
     35.0000,     516.62
     40.0000,     541.13
     45.0000,     596.66
     50.0000,     574.59
     55.0000,     636.12
     60.0000,     787.46
     65.0000,     912.82
     70.0000,     1198.5
     75.0000,     972.48
     80.0000,     1108.0
     85.0000,     1095.8
     90.0000,     1387.4
     95.0000,     1662.4
    100.0000,     1667.4
    105.0000,     1916.0
    110.0000,     1245.9
    115.0000,     819.63
    120.0000,     1264.0
    125.0000,     1535.9
    130.0000,     1774.2
    135.0000,     1738.0
    140.0000,     1389.3
    145.0000,     1328.8
    150.0000,     1487.7
    155.0000,     2616.0
    160.0000,     3146.1
    165.0000,     3492.5
    170.0000,     3026.8
    175.0000,     3395.6
    180.0000,     2582.4
    185.0000,     2085.8
    190.0000,     1897.0
    195.0000,     2112.8
    200.0000,     2544.7
    205.0000,     2853.7
    210.0000,     2726.6
    215.0000,     2522.5
    220.0000,     2325.7
    225.0000,     2654.9
    230.0000,     2287.1
    235.0000,     2095.4
    240.0000,     2001.3
    245.0000,     1944.8
    250.0000,     1397.2
    255.0000,     1869.1
    260.0000,     1722.8
    265.0000,     2028.5
    270.0000,     1822.1
    275.0000,     1941.9
    280.0000,     2253.6
    285.0000,     2515.6
    290.0000,     2172.0
    295.0000,     2052.8
             1929.8
LAYER 2
59,     5.2500
     10.0000,     966.31
     15.0000,     825.87
     20.0000,     725.32
     25.0000,     587.11
     30.0000,     523.97
     35.0000,     538.51
     40.0000,     565.49
     45.0000,     610.66
     50.0000,     592.02
     55.0000,     645.32
     60.0000,     786.67
     65.0000,     927.68
     70.0000,     1166.0
     75.0000,     1010.7
     80.0000,     1114.8
     85.0000,     1116.6
     90.0000,     1358.6
     95.0000,     1597.1
    100.0000,     1653.1
    105.0000,     1847.3
    110.0000,     1221.9
    115.0000,     842.69
    120.0000,     1229.4
    125.0000,     1543.8
    130.0000,     1775.5
    135.0000,     1713.5
    140.0000,     1394.9
    145.0000,     1332.3
    150.0000,     1519.5
    155.0000,     2518.2
    160.0000,     3088.6
    165.0000,     3389.7
    170.0000,     3085.7
    175.0000,     3421.0
    180.0000,     2744.5
    185.0000,     2236.6
    190.0000,     2033.8
    195.0000,     2221.0
    200.0000,     2607.2
    205.0000,     2855.9
    210.0000,     2731.6
    215.0000,     2493.5
    220.0000,     2278.7
    225.0000,     2519.0
    230.0000,     2221.7
    235.0000,     2027.4
    240.0000,     1957.2
    245.0000,     1867.4
    250.0000,     1424.5
    255.0000,     1747.0
    260.0000,     1686.0
    265.0000,     1921.3
    270.0000,     1820.7
    275.0000,     1950.3
    280.0000,     2252.3
    285.0000,     2455.3
    290.0000,     2182.0
    295.0000,     2053.9
             1974.1
LAYER 3
58,     8.2750
     15.0000,     924.72
     20.0000,     801.81
     25.0000,     663.89
     30.0000,     601.15
     35.0000,     605.74
     40.0000,     632.61
     45.0000,     662.47
     50.0000,     640.05
     55.0000,     670.69
     60.0000,     779.25
     65.0000,     904.43
     70.0000,     1066.8
     75.0000,     997.98
     80.0000,     1067.0
     85.0000,     1077.4
     90.0000,     1238.7
     95.0000,     1428.5
    100.0000,     1555.9
    105.0000,     1695.4
    110.0000,     1183.3
    115.0000,     871.38
    120.0000,     1162.7
    125.0000,     1480.1
    130.0000,     1676.1
    135.0000,     1598.9
    140.0000,     1363.4
    145.0000,     1334.2
    150.0000,     1555.6
    155.0000,     2348.5
    160.0000,     2901.9
    165.0000,     3177.1
    170.0000,     3113.2
    175.0000,     3449.9
    180.0000,     3024.9
    185.0000,     2556.0
    190.0000,     2333.4
    195.0000,     2444.4
    200.0000,     2712.7
    205.0000,     2863.9
    210.0000,     2743.5
    215.0000,     2459.5
    220.0000,     2205.0
    225.0000,     2288.2
    230.0000,     2052.1
    235.0000,     1857.1
    240.0000,     1781.8
    245.0000,     1658.0
    250.0000,     1337.7
    255.0000,     1467.0
    260.0000,     1464.3
    265.0000,     1635.1
    270.0000,     1675.4
    275.0000,     1848.9
    280.0000,     2131.8
    285.0000,     2285.6
    290.0000,     2134.1
    295.0000,     2058.9
             2053.5
LAYER 4
56,    11.6025
     20.0000,     940.84
     25.0000,     765.79
     30.0000,     706.34
     35.0000,     692.25
     40.0000,     706.95
     45.0000,     709.54
     50.0000,     666.37
     55.0000,     658.35
     60.0000,     713.64
     65.0000,     789.03
     70.0000,     883.36
     75.0000,     859.76
     80.0000,     905.90
     85.0000,     912.20
     90.0000,     1006.7
     95.0000,     1150.6
    100.0000,     1307.5
    105.0000,     1434.7
    110.0000,     1071.0
    115.0000,     830.62
    120.0000,     1033.0
    125.0000,     1288.7
    130.0000,     1431.3
    135.0000,     1372.1
    140.0000,     1234.2
    145.0000,     1251.2
    150.0000,     1461.9
    155.0000,     2022.6
    160.0000,     2428.8
    165.0000,     2652.7
    170.0000,     2760.3
    175.0000,     3165.6
    180.0000,     3056.5
    185.0000,     2754.0
    190.0000,     2557.3
    195.0000,     2576.5
    200.0000,     2694.0
    205.0000,     2743.3
    210.0000,     2620.6
    215.0000,     2323.4
    220.0000,     2038.3
    225.0000,     1995.3
    230.0000,     1775.1
    235.0000,     1582.1
    240.0000,     1486.1
    245.0000,     1347.2
    250.0000,     1102.1
    255.0000,     1115.6
    260.0000,     1117.1
    265.0000,     1247.4
    270.0000,     1360.5
    275.0000,     1565.6
    280.0000,     1829.4
    285.0000,     1979.4
    290.0000,     1970.0
             2046.2
LAYER 5
53,    15.2628
     30.0000,     952.60
     35.0000,     823.07
     40.0000,     778.26
     45.0000,     684.71
     50.0000,     598.75
     55.0000,     522.83
     60.0000,     487.87
     65.0000,     476.68
     70.0000,     483.40
     75.0000,     484.29
     80.0000,     498.05
     85.0000,     506.97
     90.0000,     539.83
     95.0000,     606.77
    100.0000,     701.47
    105.0000,     770.66
    110.0000,     700.48
    115.0000,     631.91
    120.0000,     683.73
    125.0000,     765.04
    130.0000,     811.63
    135.0000,     809.05
    140.0000,     799.40
    145.0000,     832.27
    150.0000,     908.14
    155.0000,     1024.7
    160.0000,     1105.8
    165.0000,     1186.6
    170.0000,     1333.2
    175.0000,     1611.2
    180.0000,     1848.8
    185.0000,     1973.7
    190.0000,     2002.9
    195.0000,     1981.3
    200.0000,     1932.0
    205.0000,     1864.7
    210.0000,     1758.0
    215.0000,     1579.0
    220.0000,     1387.0
    225.0000,     1251.7
    230.0000,     1098.4
    235.0000,     962.69
    240.0000,     859.67
    245.0000,     752.48
    250.0000,     640.61
    255.0000,     596.93
    260.0000,     598.15
    265.0000,     664.08
    270.0000,     765.48
    275.0000,     912.55
    280.0000,     1128.0
    285.0000,     1259.9
             1500.0
LAYER 6
49,    19.2890
     40.0000,     794.46
     45.0000,     609.07
     50.0000,     521.08
     55.0000,     428.65
     60.0000,     375.40
     65.0000,     342.76
     70.0000,     330.21
     75.0000,     327.23
     80.0000,     332.02
     85.0000,     340.73
     90.0000,     361.03
     95.0000,     398.66
    100.0000,     449.47
    105.0000,     489.88
    110.0000,     489.32
    115.0000,     477.83
    120.0000,     491.47
    125.0000,     514.11
    130.0000,     527.11
    135.0000,     527.25
    140.0000,     525.20
    145.0000,     529.36
    150.0000,     536.25
    155.0000,     543.34
    160.0000,     549.67
    165.0000,     576.58
    170.0000,     649.34
    175.0000,     782.14
    180.0000,     942.19
    185.0000,     1084.2
    190.0000,     1173.3
    195.0000,     1200.8
    200.0000,     1182.7
    205.0000,     1141.1
    210.0000,     1080.9
    215.0000,     995.29
    220.0000,     898.65
    225.0000,     809.95
    230.0000,     722.00
    235.0000,     642.23
    240.0000,     574.12
    245.0000,     511.11
    250.0000,     457.93
    255.0000,     432.57
    260.0000,     443.40
    265.0000,     496.61
    270.0000,     551.80
    275.0000,     643.63
           878.7170
LAYER 7
44,    23.7179
     50.0000,     506.90
     55.0000,     380.76
     60.0000,     329.42
     65.0000,     291.98
     70.0000,     273.92
     75.0000,     266.95
     80.0000,     267.62
     85.0000,     274.10
     90.0000,     288.31
     95.0000,     311.74
    100.0000,     341.15
    105.0000,     366.46
    110.0000,     377.64
    115.0000,     380.17
    120.0000,     383.86
    125.0000,     387.10
    130.0000,     385.51
    135.0000,     378.30
    140.0000,     367.93
    145.0000,     356.08
    150.0000,     342.80
    155.0000,     330.23
    160.0000,     323.78
    165.0000,     332.70
    170.0000,     365.60
    175.0000,     426.05
    180.0000,     506.02
    185.0000,     588.43
    190.0000,     653.83
    195.0000,     690.31
    200.0000,     698.99
    205.0000,     688.35
    210.0000,     664.23
    215.0000,     628.50
    220.0000,     585.86
    225.0000,     541.88
    230.0000,     497.90
    235.0000,     457.11
    240.0000,     421.22
    245.0000,     390.87
    250.0000,     372.31
    255.0000,     365.69
    260.0000,     385.33
           471.4029
LAYER 8
39,    28.5897
     60.0000,     324.07
     65.0000,     274.74
     70.0000,     255.95
     75.0000,     248.86
     80.0000,     246.37
     85.0000,     249.62
     90.0000,     258.87
     95.0000,     273.91
    100.0000,     292.15
    105.0000,     308.43
    110.0000,     318.31
    115.0000,     321.81
    120.0000,     321.21
    125.0000,     316.88
    130.0000,     308.39
    135.0000,     296.05
    140.0000,     281.03
    145.0000,     264.62
    150.0000,     248.33
    155.0000,     234.64
    160.0000,     227.05
    165.0000,     229.37
    170.0000,     244.47
    175.0000,     272.99
    180.0000,     311.81
    185.0000,     354.14
    190.0000,     391.55
    195.0000,     417.55
    200.0000,     430.41
    205.0000,     432.20
    210.0000,     425.75
    215.0000,     413.13
    220.0000,     396.47
    225.0000,     377.82
    230.0000,     358.15
    235.0000,     340.77
    240.0000,     326.29
    245.0000,     318.11
           323.8378
LAYER 9
34,    33.9487
     75.0000,     250.34
     80.0000,     242.97
     85.0000,     242.71
     90.0000,     247.31
     95.0000,     256.87
    100.0000,     268.93
    105.0000,     279.44
    110.0000,     285.81
    115.0000,     286.98
    120.0000,     283.27
    125.0000,     275.24
    130.0000,     263.55
    135.0000,     249.06
    140.0000,     232.96
    145.0000,     216.64
    150.0000,     201.60
    155.0000,     189.61
    160.0000,     182.49
    165.0000,     181.79
    170.0000,     188.37
    175.0000,     201.97
    180.0000,     220.85
    185.0000,     241.85
    190.0000,     261.21
    195.0000,     275.90
    200.0000,     284.83
    205.0000,     288.66
    210.0000,     288.56
    215.0000,     285.57
    220.0000,     280.57
    225.0000,     274.70
    230.0000,     268.84
    235.0000,     263.39
           260.4754
LAYER 10
29,    39.8436
     90.0000,     239.63
     95.0000,     249.47
    100.0000,     257.28
    105.0000,     264.33
    110.0000,     267.79
    115.0000,     266.27
    120.0000,     259.96
    125.0000,     249.59
    130.0000,     236.35
    135.0000,     221.26
    140.0000,     205.56
    145.0000,     190.46
    150.0000,     177.14
    155.0000,     166.65
    160.0000,     159.92
    165.0000,     157.49
    170.0000,     159.48
    175.0000,     165.38
    180.0000,     174.01
    185.0000,     183.61
    190.0000,     192.26
    195.0000,     198.57
    200.0000,     202.34
    205.0000,     204.62
    210.0000,     205.88
    215.0000,     206.50
    220.0000,     207.25
    225.0000,     207.47
           210.0880
LAYER 11
25,    46.3279
    100.0000,     251.04
    105.0000,     258.59
    110.0000,     260.22
    115.0000,     255.14
    120.0000,     246.29
    125.0000,     233.55
    130.0000,     219.25
    135.0000,     203.81
    140.0000,     188.55
    145.0000,     174.45
    150.0000,     162.29
    155.0000,     152.70
    160.0000,     146.08
    165.0000,     142.55
    170.0000,     141.94
    175.0000,     143.68
    180.0000,     146.82
    185.0000,     150.10
    190.0000,     152.26
    195.0000,     152.44
    200.0000,     151.03
    205.0000,     151.12
    210.0000,     151.91
    215.0000,     154.10
           159.6612
LAYER 12
19, 
    110.0000,     266.28
    115.0000,     251.77
    120.0000,     237.76
    125.0000,     223.33
    130.0000,     208.66
    135.0000,     191.97
    140.0000,     176.48
    145.0000,     162.61
    150.0000,     150.83
    155.0000,     141.51
    160.0000,     134.83
    165.0000,     130.74
    170.0000,     128.95
    175.0000,     128.88
    180.0000,     129.64
    185.0000,     129.88
    190.0000,     128.37
    195.0000,     123.74
           114.9940
CALCULATED APPARENT RESISTIVITY
      7.5000,       5.0000,   1.00000,    918.3050
     12.5000,       5.0000,   1.00000,    765.6764
     17.5000,       5.0000,   1.00000,    731.3522
     22.5000,       5.0000,   1.00000,    616.0895
     27.5000,       5.0000,   1.00000,    566.6036
     32.5000,       5.0000,   1.00000,    564.6847
     37.5000,       5.0000,   1.00000,    561.5087
     42.5000,       5.0000,   1.00000,    607.5357
     47.5000,       5.0000,   1.00000,    610.2586
     52.5000,       5.0000,   1.00000,    676.7700
     57.5000,       5.0000,   1.00000,    787.3705
     62.5000,       5.0000,   1.00000,    831.2179
     67.5000,       5.0000,   1.00000,   1042.0807
     72.5000,       5.0000,   1.00000,    924.4048
     77.5000,       5.0000,   1.00000,   1162.2606
     82.5000,       5.0000,   1.00000,   1106.3208
     87.5000,       5.0000,   1.00000,   1328.5515
     92.5000,       5.0000,   1.00000,   1486.7488
     97.5000,       5.0000,   1.00000,   1369.6428
    102.5000,       5.0000,   1.00000,   1519.8628
    107.5000,       5.0000,   1.00000,   1252.5068
    112.5000,       5.0000,   1.00000,   1025.7751
    117.5000,       5.0000,   1.00000,   1311.9674
    122.5000,       5.0000,   1.00000,   1337.7189
    127.5000,       5.0000,   1.00000,   1475.1407
    132.5000,       5.0000,   1.00000,   1535.1931
    137.5000,       5.0000,   1.00000,   1429.8383
    142.5000,       5.0000,   1.00000,   1548.8665
    147.5000,       5.0000,   1.00000,   1626.6636
    152.5000,       5.0000,   1.00000,   2311.7598
    157.5000,       5.0000,   1.00000,   2474.4348
    162.5000,       5.0000,   1.00000,   3038.4697
    167.5000,       5.0000,   1.00000,   2735.6409
    172.5000,       5.0000,   1.00000,   3052.9861
    177.5000,       5.0000,   1.00000,   2516.4695
    182.5000,       5.0000,   1.00000,   2380.3643
    187.5000,       5.0000,   1.00000,   2211.0149
    192.5000,       5.0000,   1.00000,   2293.3701
    197.5000,       5.0000,   1.00000,   2438.4858
    202.5000,       5.0000,   1.00000,   2556.2273
    207.5000,       5.0000,   1.00000,   2501.5159
    212.5000,       5.0000,   1.00000,   2496.6204
    217.5000,       5.0000,   1.00000,   2234.2739
    222.5000,       5.0000,   1.00000,   2376.7107
    227.5000,       5.0000,   1.00000,   2066.7600
    232.5000,       5.0000,   1.00000,   2004.4957
    237.5000,       5.0000,   1.00000,   1814.9332
    242.5000,       5.0000,   1.00000,   1860.2672
    247.5000,       5.0000,   1.00000,   1441.9606
    252.5000,       5.0000,   1.00000,   1811.1039
    257.5000,       5.0000,   1.00000,   1554.5709
    262.5000,       5.0000,   1.00000,   1882.7268
    267.5000,       5.0000,   1.00000,   1774.4626
    272.5000,       5.0000,   1.00000,   1967.9916
    277.5000,       5.0000,   1.00000,   2042.9004
    282.5000,       5.0000,   1.00000,   2209.4539
    287.5000,       5.0000,   1.00000,   2044.6848
    292.5000,       5.0000,   1.00000,   2063.7627
     12.5000,       5.0000,   2.00000,    765.2518
     17.5000,       5.0000,   2.00000,    748.7227
     22.5000,       5.0000,   2.00000,    664.1098
     27.5000,       5.0000,   2.00000,    606.8126
     32.5000,       5.0000,   2.00000,    611.5415
     37.5000,       5.0000,   2.00000,    617.9573
     42.5000,       5.0000,   2.00000,    652.3858
     47.5000,       5.0000,   2.00000,    623.6304
     52.5000,       5.0000,   2.00000,    671.6923
     57.5000,       5.0000,   2.00000,    727.7753
     62.5000,       5.0000,   2.00000,    807.3478
     67.5000,       5.0000,   2.00000,    947.1008
     72.5000,       5.0000,   2.00000,    866.4924
     77.5000,       5.0000,   2.00000,   1044.5396
     82.5000,       5.0000,   2.00000,   1029.8646
     87.5000,       5.0000,   2.00000,   1198.7667
     92.5000,       5.0000,   2.00000,   1207.3407
     97.5000,       5.0000,   2.00000,   1119.6195
    102.5000,       5.0000,   2.00000,   1469.7054
    107.5000,       5.0000,   2.00000,   1187.0919
    112.5000,       5.0000,   2.00000,    905.4730
    117.5000,       5.0000,   2.00000,   1270.2888
    122.5000,       5.0000,   2.00000,   1279.4159
    127.5000,       5.0000,   2.00000,   1291.7224
    132.5000,       5.0000,   2.00000,   1408.1328
    137.5000,       5.0000,   2.00000,   1385.0548
    142.5000,       5.0000,   2.00000,   1427.3563
    147.5000,       5.0000,   2.00000,   1503.6597
    152.5000,       5.0000,   2.00000,   2034.0432
    157.5000,       5.0000,   2.00000,   2273.0261
    162.5000,       5.0000,   2.00000,   2314.3662
    167.5000,       5.0000,   2.00000,   2251.3555
    172.5000,       5.0000,   2.00000,   2719.0056
    177.5000,       5.0000,   2.00000,   2476.2290
    182.5000,       5.0000,   2.00000,   2261.9646
    187.5000,       5.0000,   2.00000,   2236.1707
    192.5000,       5.0000,   2.00000,   2277.8540
    197.5000,       5.0000,   2.00000,   2378.0676
    202.5000,       5.0000,   2.00000,   2374.3093
    207.5000,       5.0000,   2.00000,   2286.4038
    212.5000,       5.0000,   2.00000,   2145.1189
    217.5000,       5.0000,   2.00000,   2017.2186
    222.5000,       5.0000,   2.00000,   2206.8169
    227.5000,       5.0000,   2.00000,   1873.3174
    232.5000,       5.0000,   2.00000,   1641.6979
    237.5000,       5.0000,   2.00000,   1760.5350
    242.5000,       5.0000,   2.00000,   1694.0568
    247.5000,       5.0000,   2.00000,   1314.2511
    252.5000,       5.0000,   2.00000,   1603.7941
    257.5000,       5.0000,   2.00000,   1525.1090
    262.5000,       5.0000,   2.00000,   1700.4310
    267.5000,       5.0000,   2.00000,   1631.9688
    272.5000,       5.0000,   2.00000,   1657.1017
    277.5000,       5.0000,   2.00000,   1895.3617
    282.5000,       5.0000,   2.00000,   2042.6171
    287.5000,       5.0000,   2.00000,   1858.3937
    292.5000,       5.0000,   2.00000,   1887.8615
    297.5000,       5.0000,   2.00000,   1919.9402
     17.5000,       5.0000,   3.00000,    748.3643
     22.5000,       5.0000,   3.00000,    653.5564
     27.5000,       5.0000,   3.00000,    615.8199
     32.5000,       5.0000,   3.00000,    635.8335
     37.5000,       5.0000,   3.00000,    660.4713
     42.5000,       5.0000,   3.00000,    680.5096
     47.5000,       5.0000,   3.00000,    621.2221
     52.5000,       5.0000,   3.00000,    609.0602
     57.5000,       5.0000,   3.00000,    691.4662
     62.5000,       5.0000,   3.00000,    747.0352
     67.5000,       5.0000,   3.00000,    903.8959
     72.5000,       5.0000,   3.00000,    771.6280
     77.5000,       5.0000,   3.00000,    889.7371
     82.5000,       5.0000,   3.00000,    859.8528
     87.5000,       5.0000,   3.00000,    948.6747
     92.5000,       5.0000,   3.00000,    984.2234
     97.5000,       5.0000,   3.00000,   1078.3506
    102.5000,       5.0000,   3.00000,   1303.4633
    107.5000,       5.0000,   3.00000,   1012.1981
    112.5000,       5.0000,   3.00000,    755.9553
    117.5000,       5.0000,   3.00000,   1023.4075
    122.5000,       5.0000,   3.00000,   1202.6559
    127.5000,       5.0000,   3.00000,   1299.5840
    132.5000,       5.0000,   3.00000,   1307.3258
    137.5000,       5.0000,   3.00000,   1175.7087
    142.5000,       5.0000,   3.00000,   1174.7112
    147.5000,       5.0000,   3.00000,   1212.9734
    152.5000,       5.0000,   3.00000,   1818.9164
    157.5000,       5.0000,   3.00000,   1869.3516
    162.5000,       5.0000,   3.00000,   1947.5303
    167.5000,       5.0000,   3.00000,   1782.6512
    172.5000,       5.0000,   3.00000,   2313.8740
    177.5000,       5.0000,   3.00000,   2130.9951
    182.5000,       5.0000,   3.00000,   2009.1838
    187.5000,       5.0000,   3.00000,   1876.3682
    192.5000,       5.0000,   3.00000,   2065.6638
    197.5000,       5.0000,   3.00000,   2201.9265
    202.5000,       5.0000,   3.00000,   2227.1575
    207.5000,       5.0000,   3.00000,   1950.4573
    212.5000,       5.0000,   3.00000,   1801.7019
    217.5000,       5.0000,   3.00000,   1708.4543
    222.5000,       5.0000,   3.00000,   1916.9088
    227.5000,       5.0000,   3.00000,   1587.5502
    232.5000,       5.0000,   3.00000,   1511.9785
    237.5000,       5.0000,   3.00000,   1454.0787
    242.5000,       5.0000,   3.00000,   1516.8505
    247.5000,       5.0000,   3.00000,   1120.8594
    252.5000,       5.0000,   3.00000,   1427.6198
    257.5000,       5.0000,   3.00000,   1363.3405
    262.5000,       5.0000,   3.00000,   1576.9622
    267.5000,       5.0000,   3.00000,   1322.2255
    272.5000,       5.0000,   3.00000,   1436.0575
    277.5000,       5.0000,   3.00000,   1611.5958
    282.5000,       5.0000,   3.00000,   1846.9175
    287.5000,       5.0000,   3.00000,   1652.9150
    292.5000,       5.0000,   3.00000,   1651.3928
    297.5000,       5.0000,   3.00000,   1678.0259
     22.5000,      15.0000,   1.00000,    650.8573
     27.5000,      15.0000,   1.00000,    621.5464
     32.5000,      15.0000,   1.00000,    643.3585
     37.5000,      15.0000,   1.00000,    667.0875
     42.5000,      15.0000,   1.00000,    663.2294
     47.5000,      15.0000,   1.00000,    621.2766
     52.5000,      15.0000,   1.00000,    624.9228
     57.5000,      15.0000,   1.00000,    657.3918
     62.5000,      15.0000,   1.00000,    762.9781
     67.5000,      15.0000,   1.00000,    775.1946
     72.5000,      15.0000,   1.00000,    795.7282
     77.5000,      15.0000,   1.00000,    754.2958
     82.5000,      15.0000,   1.00000,    747.4331
     87.5000,      15.0000,   1.00000,    775.1733
     92.5000,      15.0000,   1.00000,    942.7643
     97.5000,      15.0000,   1.00000,   1053.1296
    102.5000,      15.0000,   1.00000,   1018.4743
    107.5000,      15.0000,   1.00000,    892.8502
    112.5000,      15.0000,   1.00000,    819.3936
    117.5000,      15.0000,   1.00000,    872.2271
    122.5000,      15.0000,   1.00000,   1079.5369
    127.5000,      15.0000,   1.00000,   1284.0374
    132.5000,      15.0000,   1.00000,   1211.7111
    137.5000,      15.0000,   1.00000,   1063.4208
    142.5000,      15.0000,   1.00000,   1009.5639
    147.5000,      15.0000,   1.00000,   1261.7328
    152.5000,      15.0000,   1.00000,   1437.6357
    157.5000,      15.0000,   1.00000,   1676.4830
    162.5000,      15.0000,   1.00000,   1686.4955
    167.5000,      15.0000,   1.00000,   1814.4703
    172.5000,      15.0000,   1.00000,   1750.6635
    177.5000,      15.0000,   1.00000,   1814.9755
    182.5000,      15.0000,   1.00000,   1691.4407
    187.5000,      15.0000,   1.00000,   1702.5319
    192.5000,      15.0000,   1.00000,   1763.6797
    197.5000,      15.0000,   1.00000,   1989.9149
    202.5000,      15.0000,   1.00000,   1932.1707
    207.5000,      15.0000,   1.00000,   1792.6851
    212.5000,      15.0000,   1.00000,   1619.0651
    217.5000,      15.0000,   1.00000,   1585.0836
    222.5000,      15.0000,   1.00000,   1494.9917
    227.5000,      15.0000,   1.00000,   1549.9496
    232.5000,      15.0000,   1.00000,   1403.3530
    237.5000,      15.0000,   1.00000,   1352.4153
    242.5000,      15.0000,   1.00000,   1204.6754
    247.5000,      15.0000,   1.00000,   1274.6631
    252.5000,      15.0000,   1.00000,   1216.8501
    257.5000,      15.0000,   1.00000,   1357.1981
    262.5000,      15.0000,   1.00000,   1281.1322
    267.5000,      15.0000,   1.00000,   1319.3159
    272.5000,      15.0000,   1.00000,   1298.7279
    277.5000,      15.0000,   1.00000,   1465.0370
    282.5000,      15.0000,   1.00000,   1506.9210
    287.5000,      15.0000,   1.00000,   1563.0344
    292.5000,      15.0000,   1.00000,   1486.1130
     22.5000,       5.0000,   4.00000,    622.1288
     27.5000,       5.0000,   4.00000,    590.4825
     32.5000,       5.0000,   4.00000,    638.5150
     37.5000,       5.0000,   4.00000,    657.8984
     42.5000,       5.0000,   4.00000,    686.3574
     47.5000,       5.0000,   4.00000,    587.9052
     52.5000,       5.0000,   4.00000,    588.5829
     57.5000,       5.0000,   4.00000,    638.5496
     62.5000,       5.0000,   4.00000,    704.9631
     67.5000,       5.0000,   4.00000,    841.0263
     72.5000,       5.0000,   4.00000,    678.2469
     77.5000,       5.0000,   4.00000,    760.5828
     82.5000,       5.0000,   4.00000,    645.8950
     87.5000,       5.0000,   4.00000,    745.3866
     92.5000,       5.0000,   4.00000,    935.6456
     97.5000,       5.0000,   4.00000,    952.6849
    102.5000,       5.0000,   4.00000,   1154.4613
    107.5000,       5.0000,   4.00000,    819.5755
    112.5000,       5.0000,   4.00000,    588.1031
    117.5000,       5.0000,   4.00000,    865.6663
    122.5000,       5.0000,   4.00000,   1038.8875
    127.5000,       5.0000,   4.00000,   1274.9023
    132.5000,       5.0000,   4.00000,   1218.5409
    137.5000,       5.0000,   4.00000,    951.1577
    142.5000,       5.0000,   4.00000,    903.7101
    147.5000,       5.0000,   4.00000,    981.7949
    152.5000,       5.0000,   4.00000,   1422.3118
    157.5000,       5.0000,   4.00000,   1579.3256
    162.5000,       5.0000,   4.00000,   1694.5381
    167.5000,       5.0000,   4.00000,   1576.0322
    172.5000,       5.0000,   4.00000,   1877.2151
    177.5000,       5.0000,   4.00000,   1694.9525
    182.5000,       5.0000,   4.00000,   1563.2706
    187.5000,       5.0000,   4.00000,   1533.7595
    192.5000,       5.0000,   4.00000,   1653.6794
    197.5000,       5.0000,   4.00000,   1946.3115
    202.5000,       5.0000,   4.00000,   1931.9270
    207.5000,       5.0000,   4.00000,   1717.9865
    212.5000,       5.0000,   4.00000,   1539.5549
    217.5000,       5.0000,   4.00000,   1398.8966
    222.5000,       5.0000,   4.00000,   1540.0922
    227.5000,       5.0000,   4.00000,   1407.9417
    232.5000,       5.0000,   4.00000,   1289.6881
    237.5000,       5.0000,   4.00000,   1273.7992
    242.5000,       5.0000,   4.00000,   1229.7411
    247.5000,       5.0000,   4.00000,    976.7986
    252.5000,       5.0000,   4.00000,   1262.2155
    257.5000,       5.0000,   4.00000,   1172.8173
    262.5000,       5.0000,   4.00000,   1305.8063
    267.5000,       5.0000,   4.00000,   1175.2819
    272.5000,       5.0000,   4.00000,   1198.1405
    277.5000,       5.0000,   4.00000,   1399.6074
    282.5000,       5.0000,   4.00000,   1559.8726
    287.5000,       5.0000,   4.00000,   1448.4294
    292.5000,       5.0000,   4.00000,   1426.2192
     30.0000,      20.0000,   1.00000,    588.3322
     35.0000,      20.0000,   1.00000,    603.2437
     40.0000,      20.0000,   1.00000,    602.3520
     45.0000,      20.0000,   1.00000,    608.4385
     50.0000,      20.0000,   1.00000,    615.5934
     55.0000,      20.0000,   1.00000,    626.6295
     60.0000,      20.0000,   1.00000,    673.9995
     65.0000,      20.0000,   1.00000,    665.0111
     70.0000,      20.0000,   1.00000,    681.3408
     75.0000,      20.0000,   1.00000,    618.9898
     80.0000,      20.0000,   1.00000,    582.6417
     85.0000,      20.0000,   1.00000,    671.9946
     90.0000,      20.0000,   1.00000,    725.7520
     95.0000,      20.0000,   1.00000,    828.0944
    100.0000,      20.0000,   1.00000,    808.5443
    105.0000,      20.0000,   1.00000,    692.3124
    110.0000,      20.0000,   1.00000,    724.7550
    115.0000,      20.0000,   1.00000,    712.6771
    120.0000,      20.0000,   1.00000,    822.8636
    125.0000,      20.0000,   1.00000,    951.7216
    130.0000,      20.0000,   1.00000,    953.3724
    135.0000,      20.0000,   1.00000,    938.6484
    140.0000,      20.0000,   1.00000,    874.2582
    145.0000,      20.0000,   1.00000,    867.2258
    150.0000,      20.0000,   1.00000,    990.6105
    155.0000,      20.0000,   1.00000,   1183.6183
    160.0000,      20.0000,   1.00000,   1380.7379
    165.0000,      20.0000,   1.00000,   1537.4227
    170.0000,      20.0000,   1.00000,   1449.4690
    175.0000,      20.0000,   1.00000,   1265.8187
    180.0000,      20.0000,   1.00000,   1166.1774
    185.0000,      20.0000,   1.00000,   1164.0424
    190.0000,      20.0000,   1.00000,   1259.5057
    195.0000,      20.0000,   1.00000,   1340.9391
    200.0000,      20.0000,   1.00000,   1403.3888
    205.0000,      20.0000,   1.00000,   1508.0483
    210.0000,      20.0000,   1.00000,   1437.1824
    215.0000,      20.0000,   1.00000,   1317.2491
    220.0000,      20.0000,   1.00000,   1242.3059
    225.0000,      20.0000,   1.00000,   1168.1517
    230.0000,      20.0000,   1.00000,   1191.9602
    235.0000,      20.0000,   1.00000,   1120.5138
    240.0000,      20.0000,   1.00000,   1034.6810
    245.0000,      20.0000,   1.00000,   1054.0295
    250.0000,      20.0000,   1.00000,   1023.1374
    255.0000,      20.0000,   1.00000,   1019.8214
    260.0000,      20.0000,   1.00000,   1054.4591
    265.0000,      20.0000,   1.00000,   1048.9740
    270.0000,      20.0000,   1.00000,   1123.5188
    275.0000,      20.0000,   1.00000,   1177.9384
    280.0000,      20.0000,   1.00000,   1164.5040
    285.0000,      20.0000,   1.00000,   1216.7665
     27.5000,       5.0000,   5.00000,    560.5472
     32.5000,       5.0000,   5.00000,    595.6048
     37.5000,       5.0000,   5.00000,    632.7073
     42.5000,       5.0000,   5.00000,    638.0895
     47.5000,       5.0000,   5.00000,    580.0189
     52.5000,       5.0000,   5.00000,    564.9036
     57.5000,       5.0000,   5.00000,    616.4781
     62.5000,       5.0000,   5.00000,    655.3687
     67.5000,       5.0000,   5.00000,    752.4482
     72.5000,       5.0000,   5.00000,    607.3080
     77.5000,       5.0000,   5.00000,    606.8886
     82.5000,       5.0000,   5.00000,    533.1656
     87.5000,       5.0000,   5.00000,    680.5525
     92.5000,       5.0000,   5.00000,    802.2972
     97.5000,       5.0000,   5.00000,    840.4648
    102.5000,       5.0000,   5.00000,    954.9839
    107.5000,       5.0000,   5.00000,    672.5547
    112.5000,       5.0000,   5.00000,    481.1392
    117.5000,       5.0000,   5.00000,    733.9670
    122.5000,       5.0000,   5.00000,    931.6948
    127.5000,       5.0000,   5.00000,   1054.2792
    132.5000,       5.0000,   5.00000,   1058.6865
    137.5000,       5.0000,   5.00000,    814.3909
    142.5000,       5.0000,   5.00000,    730.9166
    147.5000,       5.0000,   5.00000,    739.8562
    152.5000,       5.0000,   5.00000,   1122.0293
    157.5000,       5.0000,   5.00000,   1318.1571
    162.5000,       5.0000,   5.00000,   1506.4689
    167.5000,       5.0000,   5.00000,   1383.1946
    172.5000,       5.0000,   5.00000,   1572.1206
    177.5000,       5.0000,   5.00000,   1263.0591
    182.5000,       5.0000,   5.00000,   1165.8877
    192.5000,       5.0000,   5.00000,   1338.2222
    197.5000,       5.0000,   5.00000,   1482.7130
    202.5000,       5.0000,   5.00000,   1628.4023
    207.5000,       5.0000,   5.00000,   1500.5637
    212.5000,       5.0000,   5.00000,   1332.1412
    217.5000,       5.0000,   5.00000,   1146.9243
    222.5000,       5.0000,   5.00000,   1310.1431
    227.5000,       5.0000,   5.00000,   1147.2875
    232.5000,       5.0000,   5.00000,   1102.6669
    237.5000,       5.0000,   5.00000,   1072.8184
    242.5000,       5.0000,   5.00000,   1069.9026
    247.5000,       5.0000,   5.00000,    815.8870
    252.5000,       5.0000,   5.00000,   1078.9733
    257.5000,       5.0000,   5.00000,    969.7427
    262.5000,       5.0000,   5.00000,   1102.5164
    267.5000,       5.0000,   5.00000,    998.0054
    272.5000,       5.0000,   5.00000,   1069.2363
    277.5000,       5.0000,   5.00000,   1176.4269
    282.5000,       5.0000,   5.00000,   1339.0399
    287.5000,       5.0000,   5.00000,   1202.3385
     32.5000,       5.0000,   6.00000,    548.0985
     37.5000,       5.0000,   6.00000,    559.5172
     42.5000,       5.0000,   6.00000,    607.3409
     47.5000,       5.0000,   6.00000,    547.3797
     52.5000,       5.0000,   6.00000,    555.8456
     57.5000,       5.0000,   6.00000,    593.5860
     62.5000,       5.0000,   6.00000,    604.8779
     67.5000,       5.0000,   6.00000,    684.0888
     72.5000,       5.0000,   6.00000,    502.6118
     77.5000,       5.0000,   6.00000,    535.5903
     82.5000,       5.0000,   6.00000,    508.2430
     87.5000,       5.0000,   6.00000,    608.4589
     92.5000,       5.0000,   6.00000,    691.6581
     97.5000,       5.0000,   6.00000,    683.8706
    102.5000,       5.0000,   6.00000,    802.3069
    107.5000,       5.0000,   6.00000,    568.4701
    112.5000,       5.0000,   6.00000,    423.4015
    117.5000,       5.0000,   6.00000,    647.5123
    122.5000,       5.0000,   6.00000,    765.3038
    127.5000,       5.0000,   6.00000,    858.6550
    132.5000,       5.0000,   6.00000,    825.7700
    137.5000,       5.0000,   6.00000,    708.2208
    142.5000,       5.0000,   6.00000,    617.3977
    147.5000,       5.0000,   6.00000,    591.9147
    152.5000,       5.0000,   6.00000,    916.9216
    157.5000,       5.0000,   6.00000,   1105.6145
    162.5000,       5.0000,   6.00000,   1277.7697
    167.5000,       5.0000,   6.00000,   1168.0260
    172.5000,       5.0000,   6.00000,   1277.6036
    177.5000,       5.0000,   6.00000,   1003.7729
    187.5000,       5.0000,   6.00000,    867.3787
    192.5000,       5.0000,   6.00000,    971.3829
    197.5000,       5.0000,   6.00000,   1160.5861
    202.5000,       5.0000,   6.00000,   1259.6360
    207.5000,       5.0000,   6.00000,   1252.3282
    212.5000,       5.0000,   6.00000,   1129.0848
    217.5000,       5.0000,   6.00000,   1026.6611
    222.5000,       5.0000,   6.00000,   1098.0573
    227.5000,       5.0000,   6.00000,    954.1685
    232.5000,       5.0000,   6.00000,    895.7939
    237.5000,       5.0000,   6.00000,    917.3635
    242.5000,       5.0000,   6.00000,    926.3733
    247.5000,       5.0000,   6.00000,    694.3100
    252.5000,       5.0000,   6.00000,    860.7444
    257.5000,       5.0000,   6.00000,    816.2980
    262.5000,       5.0000,   6.00000,    938.8125
    267.5000,       5.0000,   6.00000,    852.1999
    272.5000,       5.0000,   6.00000,    914.0344
    277.5000,       5.0000,   6.00000,   1042.8157
    282.5000,       5.0000,   6.00000,   1120.7471
     37.5000,      25.0000,   1.00000,    520.8277
     42.5000,      25.0000,   1.00000,    536.4254
     47.5000,      25.0000,   1.00000,    579.7795
     52.5000,      25.0000,   1.00000,    601.8982
     57.5000,      25.0000,   1.00000,    620.6802
     62.5000,      25.0000,   1.00000,    600.5650
     67.5000,      25.0000,   1.00000,    562.0297
     72.5000,      25.0000,   1.00000,    535.0924
     77.5000,      25.0000,   1.00000,    575.7665
     82.5000,      25.0000,   1.00000,    593.7835
     87.5000,      25.0000,   1.00000,    614.2146
     92.5000,      25.0000,   1.00000,    630.0554
     97.5000,      25.0000,   1.00000,    596.2651
    102.5000,      25.0000,   1.00000,    563.1578
    107.5000,      25.0000,   1.00000,    609.9101
    112.5000,      25.0000,   1.00000,    664.7913
    117.5000,      25.0000,   1.00000,    661.5237
    122.5000,      25.0000,   1.00000,    656.3396
    127.5000,      25.0000,   1.00000,    670.9265
    132.5000,      25.0000,   1.00000,    699.7538
    137.5000,      25.0000,   1.00000,    689.6654
    142.5000,      25.0000,   1.00000,    768.1880
    147.5000,      25.0000,   1.00000,    806.7934
    152.5000,      25.0000,   1.00000,    897.3364
    157.5000,      25.0000,   1.00000,   1004.6394
    162.5000,      25.0000,   1.00000,   1152.7693
    167.5000,      25.0000,   1.00000,   1122.5562
    172.5000,      25.0000,   1.00000,   1027.1036
    177.5000,      25.0000,   1.00000,    896.7802
    182.5000,      25.0000,   1.00000,    862.0618
    187.5000,      25.0000,   1.00000,    799.3735
    192.5000,      25.0000,   1.00000,    857.1160
    197.5000,      25.0000,   1.00000,    929.7849
    202.5000,      25.0000,   1.00000,   1021.3664
    207.5000,      25.0000,   1.00000,   1049.2670
    212.5000,      25.0000,   1.00000,   1164.9047
    217.5000,      25.0000,   1.00000,   1091.3829
    222.5000,      25.0000,   1.00000,   1009.8161
    227.5000,      25.0000,   1.00000,    928.4288
    232.5000,      25.0000,   1.00000,    923.9608
    237.5000,      25.0000,   1.00000,    857.1444
    242.5000,      25.0000,   1.00000,    869.0831
    247.5000,      25.0000,   1.00000,    833.3430
    252.5000,      25.0000,   1.00000,    834.9005
    257.5000,      25.0000,   1.00000,    796.6576
    262.5000,      25.0000,   1.00000,    871.5403
    267.5000,      25.0000,   1.00000,    903.2236
    272.5000,      25.0000,   1.00000,    967.1832
    277.5000,      25.0000,   1.00000,    957.9909
     37.5000,       5.0000,   7.00000,    514.8509
     42.5000,       5.0000,   7.00000,    549.4073
     47.5000,       5.0000,   7.00000,    521.9806
     52.5000,       5.0000,   7.00000,    525.8726
     57.5000,       5.0000,   7.00000,    562.6461
     62.5000,       5.0000,   7.00000,    569.9046
     67.5000,       5.0000,   7.00000,    596.6682
     72.5000,       5.0000,   7.00000,    453.9254
     77.5000,       5.0000,   7.00000,    515.5165
     82.5000,       5.0000,   7.00000,    474.1113
     87.5000,       5.0000,   7.00000,    547.1302
     92.5000,       5.0000,   7.00000,    589.2946
     97.5000,       5.0000,   7.00000,    568.0832
    102.5000,       5.0000,   7.00000,    679.1810
    107.5000,       5.0000,   7.00000,    512.1080
    112.5000,       5.0000,   7.00000,    378.7501
    117.5000,       5.0000,   7.00000,    554.1157
    122.5000,       5.0000,   7.00000,    622.6412
    127.5000,       5.0000,   7.00000,    677.3599
    132.5000,       5.0000,   7.00000,    683.5842
    137.5000,       5.0000,   7.00000,    552.6165
    142.5000,       5.0000,   7.00000,    532.6768
    147.5000,       5.0000,   7.00000,    534.0053
    152.5000,       5.0000,   7.00000,    785.2893
    157.5000,       5.0000,   7.00000,    926.2872
    162.5000,       5.0000,   7.00000,   1035.4879
    167.5000,       5.0000,   7.00000,    928.3950
    172.5000,       5.0000,   7.00000,   1036.9802
    182.5000,       5.0000,   7.00000,    694.5449
    197.5000,       5.0000,   7.00000,    868.9183
    202.5000,       5.0000,   7.00000,    989.2994
    207.5000,       5.0000,   7.00000,    951.6000
    212.5000,       5.0000,   7.00000,    974.3974
    217.5000,       5.0000,   7.00000,    884.3013
    222.5000,       5.0000,   7.00000,    965.6524
    227.5000,       5.0000,   7.00000,    800.3605
    232.5000,       5.0000,   7.00000,    750.8214
    237.5000,       5.0000,   7.00000,    769.0549
    242.5000,       5.0000,   7.00000,    779.9158
    247.5000,       5.0000,   7.00000,    572.2957
    252.5000,       5.0000,   7.00000,    726.4628
    257.5000,       5.0000,   7.00000,    671.1859
    262.5000,       5.0000,   7.00000,    801.3408
    267.5000,       5.0000,   7.00000,    730.8685
    272.5000,       5.0000,   7.00000,    781.6614
    277.5000,       5.0000,   7.00000,    890.8425
     42.5000,       5.0000,   8.00000,    510.7096
     47.5000,       5.0000,   8.00000,    475.9296
     52.5000,       5.0000,   8.00000,    488.2137
     57.5000,       5.0000,   8.00000,    524.1803
     62.5000,       5.0000,   8.00000,    515.7725
     67.5000,       5.0000,   8.00000,    562.8638
     72.5000,       5.0000,   8.00000,    446.6225
     77.5000,       5.0000,   8.00000,    485.9785
     82.5000,       5.0000,   8.00000,    432.4171
     87.5000,       5.0000,   8.00000,    486.9035
     92.5000,       5.0000,   8.00000,    513.5142
     97.5000,       5.0000,   8.00000,    505.8904
    102.5000,       5.0000,   8.00000,    612.2750
    107.5000,       5.0000,   8.00000,    456.8033
    112.5000,       5.0000,   8.00000,    330.1314
    117.5000,       5.0000,   8.00000,    463.4349
    122.5000,       5.0000,   8.00000,    518.1909
    127.5000,       5.0000,   8.00000,    567.3080
    132.5000,       5.0000,   8.00000,    545.9714
    137.5000,       5.0000,   8.00000,    458.6046
    142.5000,       5.0000,   8.00000,    442.7775
    147.5000,       5.0000,   8.00000,    481.7739
    152.5000,       5.0000,   8.00000,    715.4814
    157.5000,       5.0000,   8.00000,    769.1840
    162.5000,       5.0000,   8.00000,    821.1996
    177.5000,       5.0000,   8.00000,    678.4050
    192.5000,       5.0000,   8.00000,    538.2244
    197.5000,       5.0000,   8.00000,    651.5693
    202.5000,       5.0000,   8.00000,    737.2131
    207.5000,       5.0000,   8.00000,    782.6614
    212.5000,       5.0000,   8.00000,    761.3973
    222.5000,       5.0000,   8.00000,    833.4648
    227.5000,       5.0000,   8.00000,    707.2585
    232.5000,       5.0000,   8.00000,    648.2073
    262.5000,       5.0000,   8.00000,    667.9236
    267.5000,       5.0000,   8.00000,    625.3379
    272.5000,       5.0000,   8.00000,    671.4132
     52.5000,      35.0000,   1.00000,    463.6973
     57.5000,      35.0000,   1.00000,    465.8798
     62.5000,      35.0000,   1.00000,    494.5223
     67.5000,      35.0000,   1.00000,    499.8799
     72.5000,      35.0000,   1.00000,    510.6019
     77.5000,      35.0000,   1.00000,    502.2372
     82.5000,      35.0000,   1.00000,    479.0107
     87.5000,      35.0000,   1.00000,    472.4875
     92.5000,      35.0000,   1.00000,    462.5485
     97.5000,      35.0000,   1.00000,    440.2489
    102.5000,      35.0000,   1.00000,    443.5465
    107.5000,      35.0000,   1.00000,    445.3774
    112.5000,      35.0000,   1.00000,    442.6797
    117.5000,      35.0000,   1.00000,    448.4515
    122.5000,      35.0000,   1.00000,    406.3680
    127.5000,      35.0000,   1.00000,    387.1919
    132.5000,      35.0000,   1.00000,    419.5802
    137.5000,      35.0000,   1.00000,    484.2575
    142.5000,      35.0000,   1.00000,    558.2853
    147.5000,      35.0000,   1.00000,    615.1945
    152.5000,      35.0000,   1.00000,    614.2875
    157.5000,      35.0000,   1.00000,    652.4650
    162.5000,      35.0000,   1.00000,    627.7291
    167.5000,      35.0000,   1.00000,    594.8682
    172.5000,      35.0000,   1.00000,    547.3650
    177.5000,      35.0000,   1.00000,    527.6458
    182.5000,      35.0000,   1.00000,    520.6353
    187.5000,      35.0000,   1.00000,    523.0062
    192.5000,      35.0000,   1.00000,    480.1200
    197.5000,      35.0000,   1.00000,    481.9174
    202.5000,      35.0000,   1.00000,    481.8021
    207.5000,      35.0000,   1.00000,    555.9312
    212.5000,      35.0000,   1.00000,    607.8394
    217.5000,      35.0000,   1.00000,    657.2889
    222.5000,      35.0000,   1.00000,    664.2421
    227.5000,      35.0000,   1.00000,    675.5445
    232.5000,      35.0000,   1.00000,    612.9706
    237.5000,      35.0000,   1.00000,    590.9265
    242.5000,      35.0000,   1.00000,    541.0294
    247.5000,      35.0000,   1.00000,    542.7092
    252.5000,      35.0000,   1.00000,    548.4791
    257.5000,      35.0000,   1.00000,    561.8774
    262.5000,      35.0000,   1.00000,    574.3735
     52.5000,       5.0000,  10.00000,    390.6881
     57.5000,       5.0000,  10.00000,    426.3366
     62.5000,       5.0000,  10.00000,    466.6434
     67.5000,       5.0000,  10.00000,    534.9470
     72.5000,       5.0000,  10.00000,    412.9183
     77.5000,       5.0000,  10.00000,    425.4645
     82.5000,       5.0000,  10.00000,    357.5618
     87.5000,       5.0000,  10.00000,    403.8923
     92.5000,       5.0000,  10.00000,    449.9315
     97.5000,       5.0000,  10.00000,    458.9078
    102.5000,       5.0000,  10.00000,    526.7931
    107.5000,       5.0000,  10.00000,    355.6111
    112.5000,       5.0000,  10.00000,    238.9075
    117.5000,       5.0000,  10.00000,    344.6959
    122.5000,       5.0000,  10.00000,    393.0027
    127.5000,       5.0000,  10.00000,    425.8148
    132.5000,       5.0000,  10.00000,    419.5267
    182.5000,       5.0000,  10.00000,    386.4166
    202.5000,       5.0000,  10.00000,    473.9645
    222.5000,       5.0000,  10.00000,    589.2734
     67.5000,      45.0000,   1.00000,    392.2296
     72.5000,      45.0000,   1.00000,    409.6264
     77.5000,      45.0000,   1.00000,    432.2521
     82.5000,      45.0000,   1.00000,    454.5284
     87.5000,      45.0000,   1.00000,    431.4457
     92.5000,      45.0000,   1.00000,    376.0895
     97.5000,      45.0000,   1.00000,    357.2416
    102.5000,      45.0000,   1.00000,    351.7070
    107.5000,      45.0000,   1.00000,    351.3029
    112.5000,      45.0000,   1.00000,    350.0357
    117.5000,      45.0000,   1.00000,    336.0777
    122.5000,      45.0000,   1.00000,    326.8906
    127.5000,      45.0000,   1.00000,    310.4813
    132.5000,      45.0000,   1.00000,    333.9926
    137.5000,      45.0000,   1.00000,    375.9516
    142.5000,      45.0000,   1.00000,    396.7477
    152.5000,      45.0000,   1.00000,    407.8206
    157.5000,      45.0000,   1.00000,    384.9264
    162.5000,      45.0000,   1.00000,    376.6479
    167.5000,      45.0000,   1.00000,    376.1143
    172.5000,      45.0000,   1.00000,    393.7598
    177.5000,      45.0000,   1.00000,    378.9844
    182.5000,      45.0000,   1.00000,    371.2270
    187.5000,      45.0000,   1.00000,    363.4027
    192.5000,      45.0000,   1.00000,    371.0446
    197.5000,      45.0000,   1.00000,    361.5257
    202.5000,      45.0000,   1.00000,    373.9133
    207.5000,      45.0000,   1.00000,    375.2188
    212.5000,      45.0000,   1.00000,    372.6478
    217.5000,      45.0000,   1.00000,    364.4142
    222.5000,      45.0000,   1.00000,    377.9052
    227.5000,      45.0000,   1.00000,    375.1125
    232.5000,      45.0000,   1.00000,    390.4762
    242.5000,      45.0000,   1.00000,    413.5227
    247.5000,      45.0000,   1.00000,    394.7433
     67.5000,      15.0000,   4.00000,    375.2665
     72.5000,      15.0000,   4.00000,    374.4922
     77.5000,      15.0000,   4.00000,    344.1414
     82.5000,      15.0000,   4.00000,    359.4496
     87.5000,      15.0000,   4.00000,    366.9958
     92.5000,      15.0000,   4.00000,    379.3594
     97.5000,      15.0000,   4.00000,    394.8733
    102.5000,      15.0000,   4.00000,    362.2256
    107.5000,      15.0000,   4.00000,    300.3770
    112.5000,      15.0000,   4.00000,    253.1552
    117.5000,      15.0000,   4.00000,    260.9513
    122.5000,      15.0000,   4.00000,    312.4825
    127.5000,      15.0000,   4.00000,    333.5627
    132.5000,      15.0000,   4.00000,    316.9672
    137.5000,      15.0000,   4.00000,    283.9711
    167.5000,      15.0000,   4.00000,    364.7844
    172.5000,      15.0000,   4.00000,    345.7998
    177.5000,      15.0000,   4.00000,    316.7254
    187.5000,      15.0000,   4.00000,    270.5582
    192.5000,      15.0000,   4.00000,    297.0541
    197.5000,      15.0000,   4.00000,    332.7238
    202.5000,      15.0000,   4.00000,    356.0284
    207.5000,      15.0000,   4.00000,    351.2940
     82.5000,      55.0000,   1.00000,    353.4261
     87.5000,      55.0000,   1.00000,    339.1444
     92.5000,      55.0000,   1.00000,    333.2054
     97.5000,      55.0000,   1.00000,    320.6502
    102.5000,      55.0000,   1.00000,    324.7339
    107.5000,      55.0000,   1.00000,    321.7946
    112.5000,      55.0000,   1.00000,    315.9034
    117.5000,      55.0000,   1.00000,    303.7616
    122.5000,      55.0000,   1.00000,    288.2249
    127.5000,      55.0000,   1.00000,    288.5695
    132.5000,      55.0000,   1.00000,    278.9570
    137.5000,      55.0000,   1.00000,    286.4535
    142.5000,      55.0000,   1.00000,    294.1317
    147.5000,      55.0000,   1.00000,    304.7276
    152.5000,      55.0000,   1.00000,    304.9850
    157.5000,      55.0000,   1.00000,    288.5452
    162.5000,      55.0000,   1.00000,    273.8120
    167.5000,      55.0000,   1.00000,    278.7811
    172.5000,      55.0000,   1.00000,    292.2952
    177.5000,      55.0000,   1.00000,    316.7212
    182.5000,      55.0000,   1.00000,    320.5091
    187.5000,      55.0000,   1.00000,    325.3928
    192.5000,      55.0000,   1.00000,    312.5770
    197.5000,      55.0000,   1.00000,    304.2937
    202.5000,      55.0000,   1.00000,    287.5342
    207.5000,      55.0000,   1.00000,    281.3306
    212.5000,      55.0000,   1.00000,    281.5225
    217.5000,      55.0000,   1.00000,    283.1734
    222.5000,      55.0000,   1.00000,    269.8648
    227.5000,      55.0000,   1.00000,    262.9519
    232.5000,      55.0000,   1.00000,    252.6483
     82.5000,      15.0000,   5.00000,    291.8396
     87.5000,      15.0000,   5.00000,    304.1264
     92.5000,      15.0000,   5.00000,    326.7502
     97.5000,      15.0000,   5.00000,    355.4109
    102.5000,      15.0000,   5.00000,    334.7024
    107.5000,      15.0000,   5.00000,    284.4709
    112.5000,      15.0000,   5.00000,    237.0305
    117.5000,      15.0000,   5.00000,    241.1241
    122.5000,      15.0000,   5.00000,    281.4151
    137.5000,      15.0000,   5.00000,    232.8537
    172.5000,      15.0000,   5.00000,    267.6461
    177.5000,      15.0000,   5.00000,    262.4925
    182.5000,      15.0000,   5.00000,    236.0953
    192.5000,      15.0000,   5.00000,    254.8960
     97.5000,      65.0000,   1.00000,    301.5242
    102.5000,      65.0000,   1.00000,    295.3907
    107.5000,      65.0000,   1.00000,    292.3280
    112.5000,      65.0000,   1.00000,    282.0128
    117.5000,      65.0000,   1.00000,    277.1354
    122.5000,      65.0000,   1.00000,    275.9272
    127.5000,      65.0000,   1.00000,    269.0189
    132.5000,      65.0000,   1.00000,    266.0565
    137.5000,      65.0000,   1.00000,    252.9971
    142.5000,      65.0000,   1.00000,    256.1586
    147.5000,      65.0000,   1.00000,    260.3535
    152.5000,      65.0000,   1.00000,    261.2321
    157.5000,      65.0000,   1.00000,    255.9526
    162.5000,      65.0000,   1.00000,    252.9731
    167.5000,      65.0000,   1.00000,    254.2334
    172.5000,      65.0000,   1.00000,    261.1692
    177.5000,      65.0000,   1.00000,    270.3036
    182.5000,      65.0000,   1.00000,    274.4490
    187.5000,      65.0000,   1.00000,    267.8199
    192.5000,      65.0000,   1.00000,    267.0948
    197.5000,      65.0000,   1.00000,    259.4733
    202.5000,      65.0000,   1.00000,    258.0507
    207.5000,      65.0000,   1.00000,    244.1620
    212.5000,      65.0000,   1.00000,    232.1364
    217.5000,      65.0000,   1.00000,    223.4766
     97.5000,      15.0000,   6.00000,    328.0662
    102.5000,      15.0000,   6.00000,    311.1455
    107.5000,      15.0000,   6.00000,    267.7498
    112.5000,      15.0000,   6.00000,    223.2465
    122.5000,      15.0000,   6.00000,    267.5724
    127.5000,      15.0000,   6.00000,    275.0704
    137.5000,      15.0000,   6.00000,    219.9371
    147.5000,      15.0000,   6.00000,    197.2707
    157.5000,      15.0000,   6.00000,    253.0055
    162.5000,      15.0000,   6.00000,    251.1029
    167.5000,      15.0000,   6.00000,    257.4991
    177.5000,      15.0000,   6.00000,    235.0578
    105.0000,      30.0000,   3.00000,    266.1834
    110.0000,      30.0000,   3.00000,    262.6324
    115.0000,      30.0000,   3.00000,    264.0513
    120.0000,      30.0000,   3.00000,    245.8407
    125.0000,      30.0000,   3.00000,    238.7986
    130.0000,      30.0000,   3.00000,    242.3876
    135.0000,      30.0000,   3.00000,    232.0209
    140.0000,      30.0000,   3.00000,    227.6410
    145.0000,      30.0000,   3.00000,    223.3966
    150.0000,      30.0000,   3.00000,    221.5265
    155.0000,      30.0000,   3.00000,    224.6348
    160.0000,      30.0000,   3.00000,    237.7834
    165.0000,      30.0000,   3.00000,    247.7477
    170.0000,      30.0000,   3.00000,    241.1232
    180.0000,      30.0000,   3.00000,    217.3871
    205.0000,      30.0000,   3.00000,    226.4655
    112.5000,      25.0000,   4.00000,    246.4811
    117.5000,      25.0000,   4.00000,    233.2770
    122.5000,      25.0000,   4.00000,    240.9113
    127.5000,      25.0000,   4.00000,    252.9763
    132.5000,      25.0000,   4.00000,    245.2421
    137.5000,      25.0000,   4.00000,    228.0639
    142.5000,      25.0000,   4.00000,    216.7805
    147.5000,      25.0000,   4.00000,    212.1504
    152.5000,      25.0000,   4.00000,    221.2797
    157.5000,      25.0000,   4.00000,    230.9445
    162.5000,      25.0000,   4.00000,    248.6324
    167.5000,      25.0000,   4.00000,    241.5655
    172.5000,      25.0000,   4.00000,    226.5292
    177.5000,      25.0000,   4.00000,    210.7236
  13.11
ITERATION 2
MODEL RESISTIVITY
LAYER 1
59,     2.5000
     10.0000,     1049.0
     15.0000,     697.34
     20.0000,     621.18
     25.0000,     434.29
     30.0000,     365.17
     35.0000,     382.71
     40.0000,     401.54
     45.0000,     457.65
     50.0000,     439.82
     55.0000,     518.63
     60.0000,     687.49
     65.0000,     824.72
     70.0000,     1154.6
     75.0000,     794.61
     80.0000,     911.48
     85.0000,     936.05
     90.0000,     1373.5
     95.0000,     1840.2
    100.0000,     1747.8
    105.0000,     1820.1
    110.0000,     1030.8
    115.0000,     572.52
    120.0000,     943.81
    125.0000,     1142.6
    130.0000,     1389.4
    135.0000,     1376.0
    140.0000,     986.01
    145.0000,     876.91
    150.0000,     1015.0
    155.0000,     2261.4
    160.0000,     2770.9
    165.0000,     2905.8
    170.0000,     2135.9
    175.0000,     2408.6
    180.0000,     1735.7
    185.0000,     1394.3
    190.0000,     1285.8
    195.0000,     1492.6
    200.0000,     1924.8
    205.0000,     2248.3
    210.0000,     1959.8
    215.0000,     1757.8
    220.0000,     1748.7
    225.0000,     2297.7
    230.0000,     2023.9
    235.0000,     1918.9
    240.0000,     1836.1
    245.0000,     1746.1
    250.0000,     1118.7
    255.0000,     1711.4
    260.0000,     1501.1
    265.0000,     1784.0
    270.0000,     1416.9
    275.0000,     1489.3
    280.0000,     1846.5
    285.0000,     2203.1
    290.0000,     1789.4
    295.0000,     1654.6
             1512.4
LAYER 2
59,     5.2500
     10.0000,     953.10
     15.0000,     779.64
     20.0000,     725.83
     25.0000,     582.26
     30.0000,     500.73
     35.0000,     504.43
     40.0000,     511.22
     45.0000,     545.08
     50.0000,     514.92
     55.0000,     567.21
     60.0000,     746.81
     65.0000,     923.34
     70.0000,     1174.3
     75.0000,     1102.3
     80.0000,     1240.0
     85.0000,     1206.3
     90.0000,     1452.8
     95.0000,     1532.3
    100.0000,     1377.4
    105.0000,     1994.7
    110.0000,     1077.8
    115.0000,     683.63
    120.0000,     1157.2
    125.0000,     1524.5
    130.0000,     1752.0
    135.0000,     1574.4
    140.0000,     1248.4
    145.0000,     1165.5
    150.0000,     1310.5
    155.0000,     2092.5
    160.0000,     2433.4
    165.0000,     2595.7
    170.0000,     2329.9
    175.0000,     2879.2
    180.0000,     2485.3
    185.0000,     2139.1
    190.0000,     1951.4
    195.0000,     2033.7
    200.0000,     2211.4
    205.0000,     2293.3
    210.0000,     2130.0
    215.0000,     1959.4
    220.0000,     1638.3
    225.0000,     2184.7
    230.0000,     2016.3
    235.0000,     1913.4
    240.0000,     2083.3
    245.0000,     2130.9
    250.0000,     1561.0
    255.0000,     1806.0
    260.0000,     1657.7
    265.0000,     1912.6
    270.0000,     1927.7
    275.0000,     2063.2
    280.0000,     2235.6
    285.0000,     2341.2
    290.0000,     1980.2
    295.0000,     1888.6
             1876.8
LAYER 3
58,     8.2750
     15.0000,     895.03
     20.0000,     968.60
     25.0000,     990.57
     30.0000,     917.03
     35.0000,     880.64
     40.0000,     850.47
     45.0000,     840.02
     50.0000,     748.41
     55.0000,     738.91
     60.0000,     900.14
     65.0000,     1023.5
     70.0000,     1175.1
     75.0000,     1495.3
     80.0000,     1719.3
     85.0000,     1501.1
     90.0000,     1343.6
     95.0000,     1113.3
    100.0000,     1154.1
    105.0000,     2461.9
    110.0000,     1368.3
    115.0000,     939.37
    120.0000,     1675.3
    125.0000,     2372.1
    130.0000,     2322.5
    135.0000,     1787.4
    140.0000,     1686.6
    145.0000,     1844.4
    150.0000,     1969.9
    155.0000,     2078.2
    160.0000,     2220.1
    165.0000,     2629.7
    170.0000,     3089.7
    175.0000,     4079.3
    180.0000,     4349.0
    185.0000,     4317.3
    190.0000,     4047.0
    195.0000,     3536.6
    200.0000,     3014.2
    205.0000,     2828.9
    210.0000,     2887.4
    215.0000,     2631.5
    220.0000,     1903.5
    225.0000,     2346.0
    230.0000,     2152.9
    235.0000,     1985.1
    240.0000,     2373.3
    245.0000,     2660.1
    250.0000,     2090.6
    255.0000,     1726.0
    260.0000,     1536.6
    265.0000,     1858.7
    270.0000,     2548.3
    275.0000,     2972.4
    280.0000,     2812.6
    285.0000,     2602.6
    290.0000,     2351.1
    295.0000,     2446.1
             2721.8
LAYER 4
56,    11.6025
     20.0000,     998.58
     25.0000,     1389.6
     30.0000,     1384.5
     35.0000,     1303.0
     40.0000,     1176.6
     45.0000,     1030.9
     50.0000,     816.43
     55.0000,     708.77
     60.0000,     782.00
     65.0000,     833.96
     70.0000,     949.63
     75.0000,     1422.8
     80.0000,     1630.9
     85.0000,     1249.9
     90.0000,     872.44
     95.0000,     629.16
    100.0000,     791.48
    105.0000,     2273.9
    110.0000,     1379.2
    115.0000,     923.30
    120.0000,     1682.8
    125.0000,     2543.9
    130.0000,     2243.3
    135.0000,     1585.3
    140.0000,     1719.3
    145.0000,     2189.7
    150.0000,     2191.7
    155.0000,     1630.3
    160.0000,     1472.2
    165.0000,     1888.6
    170.0000,     2852.3
    175.0000,     4307.9
    180.0000,     5317.1
    185.0000,     6058.1
    190.0000,     6028.0
    195.0000,     4785.0
    200.0000,     3519.2
    205.0000,     3044.1
    210.0000,     3057.5
    215.0000,     2619.9
    220.0000,     1710.1
    225.0000,     1837.0
    230.0000,     1554.1
    235.0000,     1387.7
    240.0000,     1777.2
    245.0000,     2171.5
    250.0000,     1710.4
    255.0000,     1133.5
    260.0000,     945.95
    265.0000,     1202.2
    270.0000,     2033.3
    275.0000,     2618.7
    280.0000,     2401.8
    285.0000,     2163.6
    290.0000,     2189.1
             2941.5
LAYER 5
53,    15.2628
     30.0000,     1147.0
     35.0000,     1110.5
     40.0000,     921.00
     45.0000,     629.21
     50.0000,     425.10
     55.0000,     314.78
     60.0000,     294.65
     65.0000,     303.27
     70.0000,     345.96
     75.0000,     472.05
     80.0000,     537.31
     85.0000,     484.88
     90.0000,     421.20
     95.0000,     423.68
    100.0000,     671.64
    105.0000,     1395.0
    110.0000,     908.98
    115.0000,     507.76
    120.0000,     564.93
    125.0000,     706.19
    130.0000,     636.93
    135.0000,     536.75
    140.0000,     678.51
    145.0000,     989.33
    150.0000,     1044.1
    155.0000,     689.38
    160.0000,     463.93
    165.0000,     517.91
    170.0000,     950.37
    175.0000,     2048.8
    180.0000,     3512.7
    185.0000,     4598.1
    190.0000,     4798.1
    195.0000,     3892.7
    200.0000,     2706.2
    205.0000,     2010.9
    210.0000,     1638.2
    215.0000,     1141.5
    220.0000,     702.72
    225.0000,     602.33
    230.0000,     503.58
    235.0000,     474.11
    240.0000,     579.10
    245.0000,     655.06
    250.0000,     497.39
    255.0000,     307.25
    260.0000,     241.44
    265.0000,     283.15
    270.0000,     483.14
    275.0000,     712.28
    280.0000,     851.68
    285.0000,     940.82
             1401.1
LAYER 6
49,    19.2890
     40.0000,     592.57
     45.0000,     364.59
     50.0000,     262.69
     55.0000,     203.44
     60.0000,     188.62
     65.0000,     199.41
     70.0000,     226.87
     75.0000,     275.44
     80.0000,     313.33
     85.0000,     330.23
     90.0000,     352.00
     95.0000,     416.12
    100.0000,     585.67
    105.0000,     774.30
    110.0000,     539.55
    115.0000,     317.97
    120.0000,     266.18
    125.0000,     271.74
    130.0000,     265.86
    135.0000,     272.68
    140.0000,     352.16
    145.0000,     485.89
    150.0000,     526.40
    155.0000,     399.35
    160.0000,     280.63
    165.0000,     262.22
    170.0000,     356.84
    175.0000,     602.18
    180.0000,     997.35
    185.0000,     1444.1
    190.0000,     1742.9
    195.0000,     1679.2
    200.0000,     1341.9
    205.0000,     1004.9
    210.0000,     736.27
    215.0000,     497.09
    220.0000,     339.47
    225.0000,     290.04
    230.0000,     277.06
    235.0000,     298.52
    240.0000,     359.49
    245.0000,     390.57
    250.0000,     325.49
    255.0000,     238.70
    260.0000,     199.16
    265.0000,     208.27
    270.0000,     276.92
    275.0000,     378.30
           539.2745
LAYER 7
44,    23.7179
     50.0000,     242.74
     55.0000,     195.29
     60.0000,     186.38
     65.0000,     201.97
     70.0000,     224.34
     75.0000,     254.30
     80.0000,     283.64
     85.0000,     310.55
     90.0000,     343.89
     95.0000,     395.82
    100.0000,     465.03
    105.0000,     482.18
    110.0000,     368.33
    115.0000,     253.90
    120.0000,     204.71
    125.0000,     194.24
    130.0000,     199.00
    135.0000,     220.89
    140.0000,     271.97
    145.0000,     334.75
    150.0000,     351.48
    155.0000,     298.35
    160.0000,     233.87
    165.0000,     203.90
    170.0000,     215.35
    175.0000,     268.50
    180.0000,     363.86
    185.0000,     495.08
    190.0000,     629.64
    195.0000,     698.84
    200.0000,     661.14
    205.0000,     553.38
    210.0000,     429.04
    215.0000,     320.85
    220.0000,     254.92
    225.0000,     238.61
    230.0000,     256.20
    235.0000,     301.21
    240.0000,     364.83
    245.0000,     394.42
    250.0000,     361.51
    255.0000,     318.06
    260.0000,     295.92
           297.4771
LAYER 8
39,    28.5897
     60.0000,     198.14
     65.0000,     227.34
     70.0000,     246.52
     75.0000,     265.06
     80.0000,     289.23
     85.0000,     312.47
     90.0000,     335.18
     95.0000,     359.69
    100.0000,     376.68
    105.0000,     360.20
    110.0000,     301.31
    115.0000,     240.46
    120.0000,     206.19
    125.0000,     196.49
    130.0000,     203.14
    135.0000,     222.74
    140.0000,     251.74
    145.0000,     275.28
    150.0000,     273.33
    155.0000,     244.97
    160.0000,     211.47
    165.0000,     189.62
    170.0000,     183.79
    175.0000,     194.74
    180.0000,     224.27
    185.0000,     273.15
    190.0000,     333.95
    195.0000,     384.02
    200.0000,     397.24
    205.0000,     369.60
    210.0000,     321.02
    215.0000,     276.18
    220.0000,     253.70
    225.0000,     262.31
    230.0000,     304.61
    235.0000,     367.58
    240.0000,     448.64
    245.0000,     473.98
           432.1328
LAYER 9
34,    33.9487
     75.0000,     263.78
     80.0000,     299.65
     85.0000,     317.62
     90.0000,     328.27
     95.0000,     334.28
    100.0000,     332.54
    105.0000,     313.83
    110.0000,     280.03
    115.0000,     245.11
    120.0000,     222.51
    125.0000,     214.51
    130.0000,     217.63
    135.0000,     226.81
    140.0000,     235.38
    145.0000,     235.53
    150.0000,     223.71
    155.0000,     204.61
    160.0000,     186.80
    165.0000,     175.42
    170.0000,     171.58
    175.0000,     175.30
    180.0000,     187.57
    185.0000,     209.31
    190.0000,     238.18
    195.0000,     265.84
    200.0000,     281.12
    205.0000,     279.30
    210.0000,     267.73
    215.0000,     259.54
    220.0000,     268.33
    225.0000,     300.70
    230.0000,     372.25
    235.0000,     455.76
           642.1847
LAYER 10
29,    39.8436
     90.0000,     343.02
     95.0000,     334.19
    100.0000,     324.71
    105.0000,     305.11
    110.0000,     281.15
    115.0000,     254.55
    120.0000,     235.70
    125.0000,     225.47
    130.0000,     221.59
    135.0000,     219.50
    140.0000,     214.80
    145.0000,     204.98
    150.0000,     191.12
    155.0000,     176.80
    160.0000,     165.51
    165.0000,     158.92
    170.0000,     157.11
    175.0000,     159.64
    180.0000,     166.21
    185.0000,     176.57
    190.0000,     189.71
    195.0000,     203.13
    200.0000,     213.65
    205.0000,     218.29
    210.0000,     222.22
    215.0000,     233.80
    220.0000,     266.40
    225.0000,     322.90
           514.9122
LAYER 11
25,    46.3279
    100.0000,     361.05
    105.0000,     324.04
    110.0000,     297.42
    115.0000,     266.62
    120.0000,     243.44
    125.0000,     226.61
    130.0000,     215.75
    135.0000,     206.31
    140.0000,     195.74
    145.0000,     183.34
    150.0000,     170.37
    155.0000,     158.80
    160.0000,     150.12
    165.0000,     144.85
    170.0000,     142.83
    175.0000,     143.52
    180.0000,     146.26
    185.0000,     150.38
    190.0000,     155.49
    195.0000,     162.33
    200.0000,     173.92
    205.0000,     178.20
    210.0000,     185.14
    215.0000,     208.04
           300.0106
LAYER 12
19, 
    110.0000,     347.05
    115.0000,     280.33
    120.0000,     242.39
    125.0000,     220.09
    130.0000,     206.03
    135.0000,     193.70
    140.0000,     182.09
    145.0000,     170.04
    150.0000,     158.27
    155.0000,     147.99
    160.0000,     140.14
    165.0000,     134.96
    170.0000,     132.24
    175.0000,     131.49
    180.0000,     132.09
    185.0000,     133.32
    190.0000,     136.08
    195.0000,     148.16
           228.6469
CALCULATED APPARENT RESISTIVITY
      7.5000,       5.0000,   1.00000,    946.1986
     12.5000,       5.0000,   1.00000,    700.4125
     17.5000,       5.0000,   1.00000,    703.0317
     22.5000,       5.0000,   1.00000,    545.3302
     27.5000,       5.0000,   1.00000,    495.6029
     32.5000,       5.0000,   1.00000,    494.6689
     37.5000,       5.0000,   1.00000,    483.4761
     42.5000,       5.0000,   1.00000,    533.2867
     47.5000,       5.0000,   1.00000,    527.3731
     52.5000,       5.0000,   1.00000,    605.3275
     57.5000,       5.0000,   1.00000,    736.9726
     62.5000,       5.0000,   1.00000,    775.1475
     67.5000,       5.0000,   1.00000,   1066.3601
     72.5000,       5.0000,   1.00000,    879.9933
     77.5000,       5.0000,   1.00000,   1166.6071
     82.5000,       5.0000,   1.00000,   1080.8624
     87.5000,       5.0000,   1.00000,   1311.2532
     92.5000,       5.0000,   1.00000,   1479.4626
     97.5000,       5.0000,   1.00000,   1308.4570
    102.5000,       5.0000,   1.00000,   1432.6892
    107.5000,       5.0000,   1.00000,   1129.4885
    112.5000,       5.0000,   1.00000,    849.0751
    117.5000,       5.0000,   1.00000,   1182.0281
    122.5000,       5.0000,   1.00000,   1182.0659
    127.5000,       5.0000,   1.00000,   1328.8872
    132.5000,       5.0000,   1.00000,   1389.3491
    137.5000,       5.0000,   1.00000,   1232.2001
    142.5000,       5.0000,   1.00000,   1302.2731
    147.5000,       5.0000,   1.00000,   1292.4431
    152.5000,       5.0000,   1.00000,   1951.6721
    157.5000,       5.0000,   1.00000,   1981.0085
    162.5000,       5.0000,   1.00000,   2521.9756
    167.5000,       5.0000,   1.00000,   2159.0315
    172.5000,       5.0000,   1.00000,   2601.3870
    177.5000,       5.0000,   1.00000,   2121.1221
    182.5000,       5.0000,   1.00000,   2065.0752
    187.5000,       5.0000,   1.00000,   1931.4867
    192.5000,       5.0000,   1.00000,   1995.1085
    197.5000,       5.0000,   1.00000,   2083.1575
    202.5000,       5.0000,   1.00000,   2172.9924
    207.5000,       5.0000,   1.00000,   2008.0208
    212.5000,       5.0000,   1.00000,   1998.3687
    217.5000,       5.0000,   1.00000,   1804.0205
    222.5000,       5.0000,   1.00000,   2065.5254
    227.5000,       5.0000,   1.00000,   1835.2988
    232.5000,       5.0000,   1.00000,   1903.8290
    237.5000,       5.0000,   1.00000,   1751.7904
    242.5000,       5.0000,   1.00000,   1876.0233
    247.5000,       5.0000,   1.00000,   1327.7585
    252.5000,       5.0000,   1.00000,   1819.3212
    257.5000,       5.0000,   1.00000,   1427.7367
    262.5000,       5.0000,   1.00000,   1818.8276
    267.5000,       5.0000,   1.00000,   1612.5593
    272.5000,       5.0000,   1.00000,   1800.0797
    277.5000,       5.0000,   1.00000,   1863.6256
    282.5000,       5.0000,   1.00000,   2052.2288
    287.5000,       5.0000,   1.00000,   1811.2373
    292.5000,       5.0000,   1.00000,   1845.0880
     12.5000,       5.0000,   2.00000,    719.0931
     17.5000,       5.0000,   2.00000,    758.3928
     22.5000,       5.0000,   2.00000,    650.1624
     27.5000,       5.0000,   2.00000,    580.5613
     32.5000,       5.0000,   2.00000,    599.3819
     37.5000,       5.0000,   2.00000,    598.0582
     42.5000,       5.0000,   2.00000,    634.0772
     47.5000,       5.0000,   2.00000,    586.5638
     52.5000,       5.0000,   2.00000,    643.0041
     57.5000,       5.0000,   2.00000,    710.2375
     62.5000,       5.0000,   2.00000,    820.9056
     67.5000,       5.0000,   2.00000,   1047.4628
     72.5000,       5.0000,   2.00000,    890.0607
     77.5000,       5.0000,   2.00000,   1065.7942
     82.5000,       5.0000,   2.00000,   1024.8639
     87.5000,       5.0000,   2.00000,   1214.4460
     92.5000,       5.0000,   2.00000,   1233.7871
     97.5000,       5.0000,   2.00000,   1069.0428
    102.5000,       5.0000,   2.00000,   1451.3079
    107.5000,       5.0000,   2.00000,   1123.4141
    112.5000,       5.0000,   2.00000,    819.5442
    117.5000,       5.0000,   2.00000,   1277.3253
    122.5000,       5.0000,   2.00000,   1256.4500
    127.5000,       5.0000,   2.00000,   1303.0403
    132.5000,       5.0000,   2.00000,   1462.1194
    137.5000,       5.0000,   2.00000,   1348.6887
    142.5000,       5.0000,   2.00000,   1261.1710
    147.5000,       5.0000,   2.00000,   1255.5696
    152.5000,       5.0000,   2.00000,   1829.6685
    157.5000,       5.0000,   2.00000,   2036.8022
    162.5000,       5.0000,   2.00000,   2093.6218
    167.5000,       5.0000,   2.00000,   1994.6082
    172.5000,       5.0000,   2.00000,   2645.9592
    177.5000,       5.0000,   2.00000,   2433.9121
    182.5000,       5.0000,   2.00000,   2243.7461
    187.5000,       5.0000,   2.00000,   2240.7395
    192.5000,       5.0000,   2.00000,   2260.0999
    197.5000,       5.0000,   2.00000,   2361.2639
    202.5000,       5.0000,   2.00000,   2326.7236
    207.5000,       5.0000,   2.00000,   2053.7334
    212.5000,       5.0000,   2.00000,   1840.9794
    217.5000,       5.0000,   2.00000,   1742.0424
    222.5000,       5.0000,   2.00000,   2044.8617
    227.5000,       5.0000,   2.00000,   1728.6841
    232.5000,       5.0000,   2.00000,   1548.2175
    237.5000,       5.0000,   2.00000,   1796.5717
    242.5000,       5.0000,   2.00000,   1732.1813
    247.5000,       5.0000,   2.00000,   1256.2167
    252.5000,       5.0000,   2.00000,   1714.9481
    257.5000,       5.0000,   2.00000,   1582.3009
    262.5000,       5.0000,   2.00000,   1802.0087
    267.5000,       5.0000,   2.00000,   1615.8254
    272.5000,       5.0000,   2.00000,   1589.2205
    277.5000,       5.0000,   2.00000,   1911.8333
    282.5000,       5.0000,   2.00000,   2114.8667
    287.5000,       5.0000,   2.00000,   1813.3011
    292.5000,       5.0000,   2.00000,   1831.9731
    297.5000,       5.0000,   2.00000,   1866.8303
     17.5000,       5.0000,   3.00000,    776.9257
     22.5000,       5.0000,   3.00000,    652.7729
     27.5000,       5.0000,   3.00000,    615.0012
     32.5000,       5.0000,   3.00000,    641.8094
     37.5000,       5.0000,   3.00000,    670.8030
     42.5000,       5.0000,   3.00000,    693.8897
     47.5000,       5.0000,   3.00000,    609.3938
     52.5000,       5.0000,   3.00000,    598.5296
     57.5000,       5.0000,   3.00000,    714.3810
     62.5000,       5.0000,   3.00000,    793.3029
     67.5000,       5.0000,   3.00000,   1026.0303
     72.5000,       5.0000,   3.00000,    778.8971
     77.5000,       5.0000,   3.00000,    868.5428
     82.5000,       5.0000,   3.00000,    829.1534
     87.5000,       5.0000,   3.00000,   1003.6888
     92.5000,       5.0000,   3.00000,   1044.5912
     97.5000,       5.0000,   3.00000,   1114.1963
    102.5000,       5.0000,   3.00000,   1385.4204
    107.5000,       5.0000,   3.00000,    993.9468
    112.5000,       5.0000,   3.00000,    687.3647
    117.5000,       5.0000,   3.00000,   1039.3773
    122.5000,       5.0000,   3.00000,   1270.4545
    127.5000,       5.0000,   3.00000,   1431.4175
    132.5000,       5.0000,   3.00000,   1424.3159
    137.5000,       5.0000,   3.00000,   1150.9402
    142.5000,       5.0000,   3.00000,   1039.8575
    147.5000,       5.0000,   3.00000,   1042.9304
    152.5000,       5.0000,   3.00000,   1789.2867
    157.5000,       5.0000,   3.00000,   1867.9333
    162.5000,       5.0000,   3.00000,   2010.6732
    167.5000,       5.0000,   3.00000,   1797.1920
    172.5000,       5.0000,   3.00000,   2500.4004
    177.5000,       5.0000,   3.00000,   2240.5295
    182.5000,       5.0000,   3.00000,   2107.2395
    187.5000,       5.0000,   3.00000,   1942.5315
    192.5000,       5.0000,   3.00000,   2221.3430
    197.5000,       5.0000,   3.00000,   2408.6467
    202.5000,       5.0000,   3.00000,   2411.8794
    207.5000,       5.0000,   3.00000,   1916.4562
    212.5000,       5.0000,   3.00000,   1663.1127
    217.5000,       5.0000,   3.00000,   1538.8271
    222.5000,       5.0000,   3.00000,   1864.4661
    227.5000,       5.0000,   3.00000,   1502.7623
    232.5000,       5.0000,   3.00000,   1472.9290
    237.5000,       5.0000,   3.00000,   1414.2712
    242.5000,       5.0000,   3.00000,   1527.9415
    247.5000,       5.0000,   3.00000,   1052.1505
    252.5000,       5.0000,   3.00000,   1549.3279
    257.5000,       5.0000,   3.00000,   1473.3743
    262.5000,       5.0000,   3.00000,   1762.0223
    267.5000,       5.0000,   3.00000,   1321.2059
    272.5000,       5.0000,   3.00000,   1427.8887
    277.5000,       5.0000,   3.00000,   1664.4053
    282.5000,       5.0000,   3.00000,   2035.6439
    287.5000,       5.0000,   3.00000,   1728.2756
    292.5000,       5.0000,   3.00000,   1707.4731
    297.5000,       5.0000,   3.00000,   1717.1353
     22.5000,      15.0000,   1.00000,    647.2692
     27.5000,      15.0000,   1.00000,    611.9726
     32.5000,      15.0000,   1.00000,    644.6041
     37.5000,      15.0000,   1.00000,    670.7859
     42.5000,      15.0000,   1.00000,    674.1217
     47.5000,      15.0000,   1.00000,    629.4468
     52.5000,      15.0000,   1.00000,    645.6547
     57.5000,      15.0000,   1.00000,    698.9440
     62.5000,      15.0000,   1.00000,    847.6849
     67.5000,      15.0000,   1.00000,    814.0403
     72.5000,      15.0000,   1.00000,    775.9003
     77.5000,      15.0000,   1.00000,    699.4927
     82.5000,      15.0000,   1.00000,    714.3281
     87.5000,      15.0000,   1.00000,    785.3480
     92.5000,      15.0000,   1.00000,   1049.1288
     97.5000,      15.0000,   1.00000,   1190.3622
    102.5000,      15.0000,   1.00000,   1091.1309
    107.5000,      15.0000,   1.00000,    888.5989
    112.5000,      15.0000,   1.00000,    787.9637
    117.5000,      15.0000,   1.00000,    855.9536
    122.5000,      15.0000,   1.00000,   1140.2213
    127.5000,      15.0000,   1.00000,   1421.6841
    132.5000,      15.0000,   1.00000,   1266.5778
    137.5000,      15.0000,   1.00000,    997.1189
    142.5000,      15.0000,   1.00000,    881.3986
    147.5000,      15.0000,   1.00000,   1156.3960
    152.5000,      15.0000,   1.00000,   1450.1178
    157.5000,      15.0000,   1.00000,   1865.7949
    162.5000,      15.0000,   1.00000,   1889.0641
    167.5000,      15.0000,   1.00000,   2068.0620
    172.5000,      15.0000,   1.00000,   1929.9569
    177.5000,      15.0000,   1.00000,   1885.6630
    182.5000,      15.0000,   1.00000,   1671.6842
    187.5000,      15.0000,   1.00000,   1720.6591
    192.5000,      15.0000,   1.00000,   1840.5647
    197.5000,      15.0000,   1.00000,   2212.6672
    202.5000,      15.0000,   1.00000,   2148.6257
    207.5000,      15.0000,   1.00000,   1910.9156
    212.5000,      15.0000,   1.00000,   1615.3872
    217.5000,      15.0000,   1.00000,   1566.8043
    222.5000,      15.0000,   1.00000,   1454.4408
    227.5000,      15.0000,   1.00000,   1552.3929
    232.5000,      15.0000,   1.00000,   1360.8958
    237.5000,      15.0000,   1.00000,   1286.7386
    242.5000,      15.0000,   1.00000,   1104.1702
    247.5000,      15.0000,   1.00000,   1258.3485
    252.5000,      15.0000,   1.00000,   1249.8903
    257.5000,      15.0000,   1.00000,   1499.0457
    262.5000,      15.0000,   1.00000,   1364.0405
    267.5000,      15.0000,   1.00000,   1370.3772
    272.5000,      15.0000,   1.00000,   1305.3317
    277.5000,      15.0000,   1.00000,   1538.2987
    282.5000,      15.0000,   1.00000,   1616.0854
    287.5000,      15.0000,   1.00000,   1719.3466
    292.5000,      15.0000,   1.00000,   1587.9819
     22.5000,       5.0000,   4.00000,    617.8527
     27.5000,       5.0000,   4.00000,    584.1751
     32.5000,       5.0000,   4.00000,    653.4952
     37.5000,       5.0000,   4.00000,    664.3729
     42.5000,       5.0000,   4.00000,    711.9930
     47.5000,       5.0000,   4.00000,    586.7242
     52.5000,       5.0000,   4.00000,    599.1647
     57.5000,       5.0000,   4.00000,    674.2799
     62.5000,       5.0000,   4.00000,    753.0955
     67.5000,       5.0000,   4.00000,    926.6901
     72.5000,       5.0000,   4.00000,    652.6431
     77.5000,       5.0000,   4.00000,    735.8289
     82.5000,       5.0000,   4.00000,    617.2065
     87.5000,       5.0000,   4.00000,    762.9863
     92.5000,       5.0000,   4.00000,   1028.2275
     97.5000,       5.0000,   4.00000,   1035.7241
    102.5000,       5.0000,   4.00000,   1305.3083
    107.5000,       5.0000,   4.00000,    821.4332
    112.5000,       5.0000,   4.00000,    524.8808
    117.5000,       5.0000,   4.00000,    880.5176
    122.5000,       5.0000,   4.00000,   1110.7507
    127.5000,       5.0000,   4.00000,   1452.9376
    132.5000,       5.0000,   4.00000,   1308.9089
    137.5000,       5.0000,   4.00000,    896.8372
    142.5000,       5.0000,   4.00000,    807.6432
    147.5000,       5.0000,   4.00000,    886.7471
    152.5000,       5.0000,   4.00000,   1493.1711
    157.5000,       5.0000,   4.00000,   1714.3857
    162.5000,       5.0000,   4.00000,   1920.5409
    167.5000,       5.0000,   4.00000,   1753.3125
    172.5000,       5.0000,   4.00000,   2204.5410
    177.5000,       5.0000,   4.00000,   1841.4380
    182.5000,       5.0000,   4.00000,   1625.1914
    187.5000,       5.0000,   4.00000,   1623.2048
    192.5000,       5.0000,   4.00000,   1796.8496
    197.5000,       5.0000,   4.00000,   2232.8425
    202.5000,       5.0000,   4.00000,   2223.4260
    207.5000,       5.0000,   4.00000,   1813.1162
    212.5000,       5.0000,   4.00000,   1533.4521
    217.5000,       5.0000,   4.00000,   1333.0774
    222.5000,       5.0000,   4.00000,   1526.2820
    227.5000,       5.0000,   4.00000,   1382.7244
    232.5000,       5.0000,   4.00000,   1237.8494
    237.5000,       5.0000,   4.00000,   1228.5979
    242.5000,       5.0000,   4.00000,   1189.6208
    247.5000,       5.0000,   4.00000,    907.9195
    252.5000,       5.0000,   4.00000,   1344.6346
    257.5000,       5.0000,   4.00000,   1236.2839
    262.5000,       5.0000,   4.00000,   1429.0453
    267.5000,       5.0000,   4.00000,   1213.6765
    272.5000,       5.0000,   4.00000,   1217.4187
    277.5000,       5.0000,   4.00000,   1481.6696
    282.5000,       5.0000,   4.00000,   1727.1925
    287.5000,       5.0000,   4.00000,   1566.6138
    292.5000,       5.0000,   4.00000,   1544.4473
     30.0000,      20.0000,   1.00000,    567.5043
     35.0000,      20.0000,   1.00000,    592.1980
     40.0000,      20.0000,   1.00000,    605.5845
     45.0000,      20.0000,   1.00000,    621.3132
     50.0000,      20.0000,   1.00000,    651.4171
     55.0000,      20.0000,   1.00000,    667.7625
     60.0000,      20.0000,   1.00000,    724.8114
     65.0000,      20.0000,   1.00000,    677.2313
     70.0000,      20.0000,   1.00000,    674.0146
     75.0000,      20.0000,   1.00000,    589.4794
     80.0000,      20.0000,   1.00000,    543.2879
     85.0000,      20.0000,   1.00000,    667.8035
     90.0000,      20.0000,   1.00000,    774.2202
     95.0000,      20.0000,   1.00000,    943.1623
    100.0000,      20.0000,   1.00000,    906.8575
    105.0000,      20.0000,   1.00000,    721.1129
    110.0000,      20.0000,   1.00000,    750.7404
    115.0000,      20.0000,   1.00000,    724.2368
    120.0000,      20.0000,   1.00000,    845.0167
    125.0000,      20.0000,   1.00000,    956.8557
    130.0000,      20.0000,   1.00000,    945.0288
    135.0000,      20.0000,   1.00000,    943.5963
    140.0000,      20.0000,   1.00000,    841.9107
    145.0000,      20.0000,   1.00000,    834.9034
    150.0000,      20.0000,   1.00000,   1046.9819
    155.0000,      20.0000,   1.00000,   1379.3459
    160.0000,      20.0000,   1.00000,   1675.5542
    165.0000,      20.0000,   1.00000,   1882.1698
    170.0000,      20.0000,   1.00000,   1691.6569
    175.0000,      20.0000,   1.00000,   1362.2781
    180.0000,      20.0000,   1.00000,   1174.3564
    185.0000,      20.0000,   1.00000,   1120.6984
    190.0000,      20.0000,   1.00000,   1242.9017
    195.0000,      20.0000,   1.00000,   1415.1930
    200.0000,      20.0000,   1.00000,   1543.2029
    205.0000,      20.0000,   1.00000,   1740.7357
    210.0000,      20.0000,   1.00000,   1640.2775
    215.0000,      20.0000,   1.00000,   1448.1876
    220.0000,      20.0000,   1.00000,   1330.0448
    225.0000,      20.0000,   1.00000,   1198.6196
    230.0000,      20.0000,   1.00000,   1205.1511
    235.0000,      20.0000,   1.00000,   1103.8895
    240.0000,      20.0000,   1.00000,    986.1501
    245.0000,      20.0000,   1.00000,   1018.1784
    250.0000,      20.0000,   1.00000,   1000.0165
    255.0000,      20.0000,   1.00000,   1031.7441
    260.0000,      20.0000,   1.00000,   1097.2404
    265.0000,      20.0000,   1.00000,   1089.1724
    270.0000,      20.0000,   1.00000,   1189.9181
    275.0000,      20.0000,   1.00000,   1269.3318
    280.0000,      20.0000,   1.00000,   1257.4773
    285.0000,      20.0000,   1.00000,   1340.5880
     27.5000,       5.0000,   5.00000,    546.0475
     32.5000,       5.0000,   5.00000,    594.1252
     37.5000,       5.0000,   5.00000,    640.4777
     42.5000,       5.0000,   5.00000,    651.4950
     47.5000,       5.0000,   5.00000,    588.7219
     52.5000,       5.0000,   5.00000,    580.6847
     57.5000,       5.0000,   5.00000,    648.0691
     62.5000,       5.0000,   5.00000,    678.2396
     67.5000,       5.0000,   5.00000,    793.6051
     72.5000,       5.0000,   5.00000,    587.8671
     77.5000,       5.0000,   5.00000,    586.8038
     82.5000,       5.0000,   5.00000,    505.7369
     87.5000,       5.0000,   5.00000,    692.0760
     92.5000,       5.0000,   5.00000,    860.4959
     97.5000,       5.0000,   5.00000,    930.4391
    102.5000,       5.0000,   5.00000,   1094.0326
    107.5000,       5.0000,   5.00000,    682.8125
    112.5000,       5.0000,   5.00000,    438.6214
    117.5000,       5.0000,   5.00000,    756.6373
    122.5000,       5.0000,   5.00000,    983.0999
    127.5000,       5.0000,   5.00000,   1120.4172
    132.5000,       5.0000,   5.00000,   1113.5327
    137.5000,       5.0000,   5.00000,    780.7455
    142.5000,       5.0000,   5.00000,    675.2206
    147.5000,       5.0000,   5.00000,    706.3159
    152.5000,       5.0000,   5.00000,   1236.9003
    157.5000,       5.0000,   5.00000,   1495.1510
    162.5000,       5.0000,   5.00000,   1790.9125
    167.5000,       5.0000,   5.00000,   1606.7603
    172.5000,       5.0000,   5.00000,   1901.8257
    177.5000,       5.0000,   5.00000,   1390.6230
    182.5000,       5.0000,   5.00000,   1216.8965
    192.5000,       5.0000,   5.00000,   1458.2977
    197.5000,       5.0000,   5.00000,   1678.2903
    202.5000,       5.0000,   5.00000,   1932.1942
    207.5000,       5.0000,   5.00000,   1666.8009
    212.5000,       5.0000,   5.00000,   1417.2606
    217.5000,       5.0000,   5.00000,   1153.8507
    222.5000,       5.0000,   5.00000,   1357.4915
    227.5000,       5.0000,   5.00000,   1117.8939
    232.5000,       5.0000,   5.00000,   1069.7721
    237.5000,       5.0000,   5.00000,   1046.9493
    242.5000,       5.0000,   5.00000,   1060.4370
    247.5000,       5.0000,   5.00000,    744.2385
    252.5000,       5.0000,   5.00000,   1112.4448
    257.5000,       5.0000,   5.00000,    965.7245
    262.5000,       5.0000,   5.00000,   1177.3074
    267.5000,       5.0000,   5.00000,   1038.4150
    272.5000,       5.0000,   5.00000,   1128.0364
    277.5000,       5.0000,   5.00000,   1263.4270
    282.5000,       5.0000,   5.00000,   1502.3734
    287.5000,       5.0000,   5.00000,   1301.2491
     32.5000,       5.0000,   6.00000,    538.6094
     37.5000,       5.0000,   6.00000,    552.3108
     42.5000,       5.0000,   6.00000,    626.2595
     47.5000,       5.0000,   6.00000,    545.7869
     52.5000,       5.0000,   6.00000,    564.2797
     57.5000,       5.0000,   6.00000,    606.3229
     62.5000,       5.0000,   6.00000,    603.7958
     67.5000,       5.0000,   6.00000,    722.1072
     72.5000,       5.0000,   6.00000,    483.2005
     77.5000,       5.0000,   6.00000,    526.2606
     82.5000,       5.0000,   6.00000,    492.7354
     87.5000,       5.0000,   6.00000,    616.4362
     92.5000,       5.0000,   6.00000,    730.0747
     97.5000,       5.0000,   6.00000,    726.7305
    102.5000,       5.0000,   6.00000,    910.7918
    107.5000,       5.0000,   6.00000,    589.7497
    112.5000,       5.0000,   6.00000,    397.2626
    117.5000,       5.0000,   6.00000,    675.4152
    122.5000,       5.0000,   6.00000,    761.3184
    127.5000,       5.0000,   6.00000,    858.0258
    132.5000,       5.0000,   6.00000,    835.4238
    137.5000,       5.0000,   6.00000,    709.2239
    142.5000,       5.0000,   6.00000,    608.8114
    147.5000,       5.0000,   6.00000,    587.0866
    152.5000,       5.0000,   6.00000,   1042.7432
    157.5000,       5.0000,   6.00000,   1282.8125
    162.5000,       5.0000,   6.00000,   1539.0771
    167.5000,       5.0000,   6.00000,   1348.1534
    172.5000,       5.0000,   6.00000,   1521.9385
    177.5000,       5.0000,   6.00000,   1123.0770
    187.5000,       5.0000,   6.00000,    891.6047
    192.5000,       5.0000,   6.00000,   1015.6290
    197.5000,       5.0000,   6.00000,   1301.2756
    202.5000,       5.0000,   6.00000,   1462.1797
    207.5000,       5.0000,   6.00000,   1427.1005
    212.5000,       5.0000,   6.00000,   1250.9364
    217.5000,       5.0000,   6.00000,   1077.0194
    222.5000,       5.0000,   6.00000,   1165.7279
    227.5000,       5.0000,   6.00000,    956.7526
    232.5000,       5.0000,   6.00000,    885.7661
    237.5000,       5.0000,   6.00000,    938.7346
    242.5000,       5.0000,   6.00000,    959.7398
    247.5000,       5.0000,   6.00000,    640.5143
    252.5000,       5.0000,   6.00000,    851.1085
    257.5000,       5.0000,   6.00000,    793.2231
    262.5000,       5.0000,   6.00000,    985.6207
    267.5000,       5.0000,   6.00000,    883.8362
    272.5000,       5.0000,   6.00000,    974.2574
    277.5000,       5.0000,   6.00000,   1154.8807
    282.5000,       5.0000,   6.00000,   1276.6554
     37.5000,      25.0000,   1.00000,    507.1607
     42.5000,      25.0000,   1.00000,    536.7217
     47.5000,      25.0000,   1.00000,    598.9588
     52.5000,      25.0000,   1.00000,    618.3824
     57.5000,      25.0000,   1.00000,    643.0444
     62.5000,      25.0000,   1.00000,    615.8755
     67.5000,      25.0000,   1.00000,    561.0297
     72.5000,      25.0000,   1.00000,    520.7239
     77.5000,      25.0000,   1.00000,    564.3559
     82.5000,      25.0000,   1.00000,    593.7913
     87.5000,      25.0000,   1.00000,    643.9643
     92.5000,      25.0000,   1.00000,    683.0209
     97.5000,      25.0000,   1.00000,    634.4543
    102.5000,      25.0000,   1.00000,    591.2050
    107.5000,      25.0000,   1.00000,    653.4977
    112.5000,      25.0000,   1.00000,    710.6140
    117.5000,      25.0000,   1.00000,    659.5718
    122.5000,      25.0000,   1.00000,    619.9648
    127.5000,      25.0000,   1.00000,    630.5562
    132.5000,      25.0000,   1.00000,    679.6039
    137.5000,      25.0000,   1.00000,    696.2122
    142.5000,      25.0000,   1.00000,    815.7372
    147.5000,      25.0000,   1.00000,    885.8737
    152.5000,      25.0000,   1.00000,   1061.5416
    157.5000,      25.0000,   1.00000,   1231.1658
    162.5000,      25.0000,   1.00000,   1432.8188
    167.5000,      25.0000,   1.00000,   1308.2683
    172.5000,      25.0000,   1.00000,   1126.5934
    177.5000,      25.0000,   1.00000,    927.8507
    182.5000,      25.0000,   1.00000,    859.8937
    187.5000,      25.0000,   1.00000,    760.0277
    192.5000,      25.0000,   1.00000,    828.0941
    197.5000,      25.0000,   1.00000,    943.6824
    202.5000,      25.0000,   1.00000,   1120.7032
    207.5000,      25.0000,   1.00000,   1195.7599
    212.5000,      25.0000,   1.00000,   1375.3120
    217.5000,      25.0000,   1.00000,   1243.6033
    222.5000,      25.0000,   1.00000,   1124.1455
    227.5000,      25.0000,   1.00000,   1009.7860
    232.5000,      25.0000,   1.00000,    992.5674
    237.5000,      25.0000,   1.00000,    876.4984
    242.5000,      25.0000,   1.00000,    878.0687
    247.5000,      25.0000,   1.00000,    821.1245
    252.5000,      25.0000,   1.00000,    837.3411
    257.5000,      25.0000,   1.00000,    800.4326
    262.5000,      25.0000,   1.00000,    900.7410
    267.5000,      25.0000,   1.00000,    940.8846
    272.5000,      25.0000,   1.00000,   1045.2559
    277.5000,      25.0000,   1.00000,   1055.1929
     37.5000,       5.0000,   7.00000,    506.1479
     42.5000,       5.0000,   7.00000,    553.3318
     47.5000,       5.0000,   7.00000,    515.4076
     52.5000,       5.0000,   7.00000,    512.8066
     57.5000,       5.0000,   7.00000,    558.3522
     62.5000,       5.0000,   7.00000,    567.4871
     67.5000,       5.0000,   7.00000,    619.1235
     72.5000,       5.0000,   7.00000,    439.3515
     77.5000,       5.0000,   7.00000,    522.5905
     82.5000,       5.0000,   7.00000,    470.4662
     87.5000,       5.0000,   7.00000,    556.5821
     92.5000,       5.0000,   7.00000,    603.1503
     97.5000,       5.0000,   7.00000,    583.2598
    102.5000,       5.0000,   7.00000,    763.3163
    107.5000,       5.0000,   7.00000,    537.7198
    112.5000,       5.0000,   7.00000,    356.5556
    117.5000,       5.0000,   7.00000,    554.3120
    122.5000,       5.0000,   7.00000,    599.4908
    127.5000,       5.0000,   7.00000,    664.2322
    132.5000,       5.0000,   7.00000,    691.6696
    137.5000,       5.0000,   7.00000,    555.2166
    142.5000,       5.0000,   7.00000,    550.4647
    147.5000,       5.0000,   7.00000,    555.3354
    152.5000,       5.0000,   7.00000,    897.8890
    157.5000,       5.0000,   7.00000,   1072.3436
    162.5000,       5.0000,   7.00000,   1227.0154
    167.5000,       5.0000,   7.00000,   1034.8674
    172.5000,       5.0000,   7.00000,   1216.1685
    182.5000,       5.0000,   7.00000,    754.9960
    197.5000,       5.0000,   7.00000,    935.8962
    202.5000,       5.0000,   7.00000,   1137.0908
    207.5000,       5.0000,   7.00000,   1052.4181
    212.5000,       5.0000,   7.00000,   1084.9170
    217.5000,       5.0000,   7.00000,    940.5547
    222.5000,       5.0000,   7.00000,   1056.6158
    227.5000,       5.0000,   7.00000,    835.9449
    232.5000,       5.0000,   7.00000,    785.4968
    237.5000,       5.0000,   7.00000,    828.6066
    242.5000,       5.0000,   7.00000,    845.2314
    247.5000,       5.0000,   7.00000,    542.7573
    252.5000,       5.0000,   7.00000,    734.2431
    257.5000,       5.0000,   7.00000,    648.9745
    262.5000,       5.0000,   7.00000,    842.1120
    267.5000,       5.0000,   7.00000,    757.6486
    272.5000,       5.0000,   7.00000,    835.1608
    277.5000,       5.0000,   7.00000,    998.7046
     42.5000,       5.0000,   8.00000,    504.8899
     47.5000,       5.0000,   8.00000,    452.0583
     52.5000,       5.0000,   8.00000,    467.0093
     57.5000,       5.0000,   8.00000,    510.4040
     62.5000,       5.0000,   8.00000,    503.1535
     67.5000,       5.0000,   8.00000,    580.7427
     72.5000,       5.0000,   8.00000,    442.4738
     77.5000,       5.0000,   8.00000,    503.8060
     82.5000,       5.0000,   8.00000,    436.2398
     87.5000,       5.0000,   8.00000,    495.6525
     92.5000,       5.0000,   8.00000,    517.5964
     97.5000,       5.0000,   8.00000,    518.7809
    102.5000,       5.0000,   8.00000,    693.8097
    107.5000,       5.0000,   8.00000,    469.9288
    112.5000,       5.0000,   8.00000,    296.6504
    117.5000,       5.0000,   8.00000,    448.2990
    122.5000,       5.0000,   8.00000,    503.1481
    127.5000,       5.0000,   8.00000,    574.1428
    132.5000,       5.0000,   8.00000,    561.3473
    137.5000,       5.0000,   8.00000,    464.9287
    142.5000,       5.0000,   8.00000,    457.9205
    147.5000,       5.0000,   8.00000,    512.0388
    152.5000,       5.0000,   8.00000,    825.6218
    157.5000,       5.0000,   8.00000,    862.9846
    162.5000,       5.0000,   8.00000,    932.7504
    177.5000,       5.0000,   8.00000,    760.7191
    192.5000,       5.0000,   8.00000,    566.1094
    197.5000,       5.0000,   8.00000,    695.2003
    202.5000,       5.0000,   8.00000,    809.9575
    207.5000,       5.0000,   8.00000,    844.0460
    212.5000,       5.0000,   8.00000,    808.5294
    222.5000,       5.0000,   8.00000,    934.2020
    227.5000,       5.0000,   8.00000,    771.8948
    232.5000,       5.0000,   8.00000,    716.4328
    262.5000,       5.0000,   8.00000,    712.5029
    267.5000,       5.0000,   8.00000,    657.3881
    272.5000,       5.0000,   8.00000,    724.9463
     52.5000,      35.0000,   1.00000,    457.2832
     57.5000,      35.0000,   1.00000,    460.5649
     62.5000,      35.0000,   1.00000,    497.7306
     67.5000,      35.0000,   1.00000,    500.6466
     72.5000,      35.0000,   1.00000,    517.4079
     77.5000,      35.0000,   1.00000,    510.0366
     82.5000,      35.0000,   1.00000,    491.6452
     87.5000,      35.0000,   1.00000,    501.8885
     92.5000,      35.0000,   1.00000,    495.0229
     97.5000,      35.0000,   1.00000,    462.9216
    102.5000,      35.0000,   1.00000,    451.7199
    107.5000,      35.0000,   1.00000,    437.9193
    112.5000,      35.0000,   1.00000,    432.1699
    117.5000,      35.0000,   1.00000,    452.4498
    122.5000,      35.0000,   1.00000,    415.9094
    127.5000,      35.0000,   1.00000,    398.7946
    132.5000,      35.0000,   1.00000,    437.5326
    137.5000,      35.0000,   1.00000,    515.9243
    142.5000,      35.0000,   1.00000,    612.0805
    147.5000,      35.0000,   1.00000,    697.4547
    152.5000,      35.0000,   1.00000,    694.2484
    157.5000,      35.0000,   1.00000,    760.3093
    162.5000,      35.0000,   1.00000,    720.3228
    167.5000,      35.0000,   1.00000,    667.1348
    172.5000,      35.0000,   1.00000,    582.6705
    177.5000,      35.0000,   1.00000,    539.9142
    182.5000,      35.0000,   1.00000,    526.9190
    187.5000,      35.0000,   1.00000,    540.4224
    192.5000,      35.0000,   1.00000,    495.6713
    197.5000,      35.0000,   1.00000,    493.6776
    202.5000,      35.0000,   1.00000,    483.1183
    207.5000,      35.0000,   1.00000,    575.8642
    212.5000,      35.0000,   1.00000,    659.9150
    217.5000,      35.0000,   1.00000,    756.7702
    222.5000,      35.0000,   1.00000,    780.7908
    227.5000,      35.0000,   1.00000,    819.3552
    232.5000,      35.0000,   1.00000,    730.4805
    237.5000,      35.0000,   1.00000,    699.5404
    242.5000,      35.0000,   1.00000,    624.7883
    247.5000,      35.0000,   1.00000,    626.6711
    252.5000,      35.0000,   1.00000,    626.9715
    257.5000,      35.0000,   1.00000,    635.2878
    262.5000,      35.0000,   1.00000,    641.6432
     52.5000,       5.0000,  10.00000,    357.2717
     57.5000,       5.0000,  10.00000,    398.6299
     62.5000,       5.0000,  10.00000,    448.8340
     67.5000,       5.0000,  10.00000,    554.6536
     72.5000,       5.0000,  10.00000,    415.4628
     77.5000,       5.0000,  10.00000,    450.2296
     82.5000,       5.0000,  10.00000,    369.8182
     87.5000,       5.0000,  10.00000,    424.6046
     92.5000,       5.0000,  10.00000,    469.1679
     97.5000,       5.0000,  10.00000,    482.3923
    102.5000,       5.0000,  10.00000,    594.1152
    107.5000,       5.0000,  10.00000,    353.0695
    112.5000,       5.0000,  10.00000,    205.1722
    117.5000,       5.0000,  10.00000,    333.9815
    122.5000,       5.0000,  10.00000,    399.3615
    127.5000,       5.0000,  10.00000,    453.3448
    132.5000,       5.0000,  10.00000,    450.5605
    182.5000,       5.0000,  10.00000,    448.0534
    202.5000,       5.0000,  10.00000,    514.7963
    222.5000,       5.0000,  10.00000,    660.3013
     67.5000,      45.0000,   1.00000,    389.8018
     72.5000,      45.0000,   1.00000,    413.9522
     77.5000,      45.0000,   1.00000,    448.7198
     82.5000,      45.0000,   1.00000,    484.2568
     87.5000,      45.0000,   1.00000,    457.2335
     92.5000,      45.0000,   1.00000,    394.7987
     97.5000,      45.0000,   1.00000,    380.2319
    102.5000,      45.0000,   1.00000,    378.1021
    107.5000,      45.0000,   1.00000,    380.8638
    112.5000,      45.0000,   1.00000,    380.2533
    117.5000,      45.0000,   1.00000,    363.3470
    122.5000,      45.0000,   1.00000,    351.1764
    127.5000,      45.0000,   1.00000,    321.2203
    132.5000,      45.0000,   1.00000,    344.6807
    137.5000,      45.0000,   1.00000,    395.9185
    142.5000,      45.0000,   1.00000,    429.0729
    152.5000,      45.0000,   1.00000,    454.3918
    157.5000,      45.0000,   1.00000,    426.1090
    162.5000,      45.0000,   1.00000,    420.0492
    167.5000,      45.0000,   1.00000,    425.2167
    172.5000,      45.0000,   1.00000,    448.4303
    177.5000,      45.0000,   1.00000,    416.5501
    182.5000,      45.0000,   1.00000,    403.0643
    187.5000,      45.0000,   1.00000,    390.2076
    192.5000,      45.0000,   1.00000,    400.0528
    197.5000,      45.0000,   1.00000,    393.0661
    202.5000,      45.0000,   1.00000,    418.3035
    207.5000,      45.0000,   1.00000,    430.0115
    212.5000,      45.0000,   1.00000,    437.0096
    217.5000,      45.0000,   1.00000,    434.8880
    222.5000,      45.0000,   1.00000,    460.2758
    227.5000,      45.0000,   1.00000,    455.4724
    232.5000,      45.0000,   1.00000,    485.0242
    242.5000,      45.0000,   1.00000,    533.9973
    247.5000,      45.0000,   1.00000,    512.0378
     67.5000,      15.0000,   4.00000,    378.1280
     72.5000,      15.0000,   4.00000,    394.8568
     77.5000,      15.0000,   4.00000,    369.0154
     82.5000,      15.0000,   4.00000,    392.5512
     87.5000,      15.0000,   4.00000,    397.4422
     92.5000,      15.0000,   4.00000,    412.4762
     97.5000,      15.0000,   4.00000,    449.8733
    102.5000,      15.0000,   4.00000,    419.1962
    107.5000,      15.0000,   4.00000,    342.8172
    112.5000,      15.0000,   4.00000,    263.9077
    117.5000,      15.0000,   4.00000,    262.2366
    122.5000,      15.0000,   4.00000,    321.3776
    127.5000,      15.0000,   4.00000,    344.3547
    132.5000,      15.0000,   4.00000,    325.3976
    137.5000,      15.0000,   4.00000,    290.2307
    167.5000,      15.0000,   4.00000,    401.5311
    172.5000,      15.0000,   4.00000,    402.5792
    177.5000,      15.0000,   4.00000,    387.4062
    187.5000,      15.0000,   4.00000,    339.7359
    192.5000,      15.0000,   4.00000,    368.2455
    197.5000,      15.0000,   4.00000,    407.4951
    202.5000,      15.0000,   4.00000,    423.3459
    207.5000,      15.0000,   4.00000,    399.9072
     82.5000,      55.0000,   1.00000,    379.8169
     87.5000,      55.0000,   1.00000,    370.8487
     92.5000,      55.0000,   1.00000,    373.1203
     97.5000,      55.0000,   1.00000,    362.1364
    102.5000,      55.0000,   1.00000,    372.8932
    107.5000,      55.0000,   1.00000,    369.7463
    112.5000,      55.0000,   1.00000,    359.8508
    117.5000,      55.0000,   1.00000,    339.8241
    122.5000,      55.0000,   1.00000,    315.1817
    127.5000,      55.0000,   1.00000,    313.1183
    132.5000,      55.0000,   1.00000,    292.9010
    137.5000,      55.0000,   1.00000,    301.7946
    142.5000,      55.0000,   1.00000,    313.1155
    147.5000,      55.0000,   1.00000,    335.8620
    152.5000,      55.0000,   1.00000,    348.0422
    157.5000,      55.0000,   1.00000,    336.2774
    162.5000,      55.0000,   1.00000,    322.3730
    167.5000,      55.0000,   1.00000,    331.4023
    172.5000,      55.0000,   1.00000,    344.5693
    177.5000,      55.0000,   1.00000,    371.5403
    182.5000,      55.0000,   1.00000,    370.7567
    187.5000,      55.0000,   1.00000,    376.9065
    192.5000,      55.0000,   1.00000,    364.1416
    197.5000,      55.0000,   1.00000,    363.2312
    202.5000,      55.0000,   1.00000,    350.8754
    207.5000,      55.0000,   1.00000,    354.2966
    212.5000,      55.0000,   1.00000,    367.0345
    217.5000,      55.0000,   1.00000,    379.6767
    222.5000,      55.0000,   1.00000,    362.0369
    227.5000,      55.0000,   1.00000,    352.8525
    232.5000,      55.0000,   1.00000,    335.7924
     82.5000,      15.0000,   5.00000,    339.5752
     87.5000,      15.0000,   5.00000,    357.0166
     92.5000,      15.0000,   5.00000,    389.6721
     97.5000,      15.0000,   5.00000,    441.9097
    102.5000,      15.0000,   5.00000,    419.1794
    107.5000,      15.0000,   5.00000,    347.1180
    112.5000,      15.0000,   5.00000,    258.1757
    117.5000,      15.0000,   5.00000,    248.0343
    122.5000,      15.0000,   5.00000,    292.8825
    137.5000,      15.0000,   5.00000,    240.7243
    172.5000,      15.0000,   5.00000,    329.8145
    177.5000,      15.0000,   5.00000,    346.0231
    182.5000,      15.0000,   5.00000,    323.5276
    192.5000,      15.0000,   5.00000,    352.8738
     97.5000,      65.0000,   1.00000,    349.1572
    102.5000,      65.0000,   1.00000,    343.0192
    107.5000,      65.0000,   1.00000,    341.3364
    112.5000,      65.0000,   1.00000,    327.7422
    117.5000,      65.0000,   1.00000,    322.2350
    122.5000,      65.0000,   1.00000,    320.2403
    127.5000,      65.0000,   1.00000,    310.6434
    132.5000,      65.0000,   1.00000,    307.5674
    137.5000,      65.0000,   1.00000,    286.1659
    142.5000,      65.0000,   1.00000,    292.9458
    147.5000,      65.0000,   1.00000,    300.8938
    152.5000,      65.0000,   1.00000,    306.3932
    157.5000,      65.0000,   1.00000,    302.9949
    162.5000,      65.0000,   1.00000,    304.7510
    167.5000,      65.0000,   1.00000,    313.1432
    172.5000,      65.0000,   1.00000,    327.8788
    177.5000,      65.0000,   1.00000,    339.8021
    182.5000,      65.0000,   1.00000,    340.9151
    187.5000,      65.0000,   1.00000,    326.1816
    192.5000,      65.0000,   1.00000,    329.4271
    197.5000,      65.0000,   1.00000,    329.5788
    202.5000,      65.0000,   1.00000,    341.5713
    207.5000,      65.0000,   1.00000,    336.7684
    212.5000,      65.0000,   1.00000,    331.1323
    217.5000,      65.0000,   1.00000,    319.0991
     97.5000,      15.0000,   6.00000,    427.1449
    102.5000,      15.0000,   6.00000,    405.1646
    107.5000,      15.0000,   6.00000,    339.7821
    112.5000,      15.0000,   6.00000,    250.7518
    122.5000,      15.0000,   6.00000,    291.3142
    127.5000,      15.0000,   6.00000,    300.7732
    137.5000,      15.0000,   6.00000,    241.9370
    147.5000,      15.0000,   6.00000,    231.0068
    157.5000,      15.0000,   6.00000,    286.4170
    162.5000,      15.0000,   6.00000,    277.4146
    167.5000,      15.0000,   6.00000,    307.0123
    177.5000,      15.0000,   6.00000,    331.6960
    105.0000,      30.0000,   3.00000,    333.3871
    110.0000,      30.0000,   3.00000,    322.9514
    115.0000,      30.0000,   3.00000,    319.7159
    120.0000,      30.0000,   3.00000,    278.6444
    125.0000,      30.0000,   3.00000,    264.3166
    130.0000,      30.0000,   3.00000,    271.5801
    135.0000,      30.0000,   3.00000,    261.1032
    140.0000,      30.0000,   3.00000,    260.1379
    145.0000,      30.0000,   3.00000,    255.1541
    150.0000,      30.0000,   3.00000,    253.5895
    155.0000,      30.0000,   3.00000,    260.2993
    160.0000,      30.0000,   3.00000,    286.0218
    165.0000,      30.0000,   3.00000,    307.0815
    170.0000,      30.0000,   3.00000,    305.7135
    180.0000,      30.0000,   3.00000,    300.2587
    205.0000,      30.0000,   3.00000,    306.4614
    112.5000,      25.0000,   4.00000,    310.1013
    117.5000,      25.0000,   4.00000,    271.3372
    122.5000,      25.0000,   4.00000,    271.2513
    127.5000,      25.0000,   4.00000,    284.5175
    132.5000,      25.0000,   4.00000,    275.9972
    137.5000,      25.0000,   4.00000,    259.1120
    142.5000,      25.0000,   4.00000,    251.9488
    147.5000,      25.0000,   4.00000,    248.7960
    152.5000,      25.0000,   4.00000,    261.1064
    157.5000,      25.0000,   4.00000,    273.1040
    162.5000,      25.0000,   4.00000,    303.4292
    167.5000,      25.0000,   4.00000,    300.4649
    172.5000,      25.0000,   4.00000,    294.0467
    177.5000,      25.0000,   4.00000,    289.9402
   7.70
ITERATION 3
MODEL RESISTIVITY
LAYER 1
59,     2.5000
     10.0000,     1058.0
     15.0000,     713.22
     20.0000,     647.05
     25.0000,     469.15
     30.0000,     407.28
     35.0000,     431.24
     40.0000,     448.74
     45.0000,     503.31
     50.0000,     475.48
     55.0000,     554.60
     60.0000,     732.06
     65.0000,     873.34
     70.0000,     1217.3
     75.0000,     857.78
     80.0000,     990.23
     85.0000,     975.35
     90.0000,     1376.0
     95.0000,     1824.2
    100.0000,     1654.5
    105.0000,     1661.3
    110.0000,     985.39
    115.0000,     565.82
    120.0000,     1003.6
    125.0000,     1296.6
    130.0000,     1602.8
    135.0000,     1560.7
    140.0000,     1105.3
    145.0000,     965.32
    150.0000,     1060.6
    155.0000,     2316.3
    160.0000,     2899.6
    165.0000,     2952.7
    170.0000,     2148.7
    175.0000,     2564.9
    180.0000,     1978.5
    185.0000,     1672.5
    190.0000,     1547.6
    195.0000,     1732.6
    200.0000,     2132.2
    205.0000,     2416.5
    210.0000,     2034.6
    215.0000,     1769.0
    220.0000,     1767.4
    225.0000,     2369.2
    230.0000,     2113.0
    235.0000,     1975.7
    240.0000,     1880.2
    245.0000,     1819.8
    250.0000,     1171.3
    255.0000,     1791.3
    260.0000,     1590.9
    265.0000,     1952.1
    270.0000,     1596.6
    275.0000,     1687.7
    280.0000,     2054.6
    285.0000,     2387.1
    290.0000,     1893.2
    295.0000,     1721.2
             1542.6
LAYER 2
59,     5.2500
     10.0000,     958.79
     15.0000,     789.00
     20.0000,     750.92
     25.0000,     611.56
     30.0000,     534.99
     35.0000,     543.96
     40.0000,     550.72
     45.0000,     580.06
     50.0000,     535.69
     55.0000,     584.13
     60.0000,     758.84
     65.0000,     914.52
     70.0000,     1219.3
     75.0000,     1128.1
     80.0000,     1297.2
     85.0000,     1281.4
     90.0000,     1527.4
     95.0000,     1506.5
    100.0000,     1275.1
    105.0000,     2033.5
    110.0000,     1033.3
    115.0000,     727.13
    120.0000,     1252.4
    125.0000,     1616.9
    130.0000,     1830.8
    135.0000,     1671.8
    140.0000,     1313.0
    145.0000,     1208.6
    150.0000,     1375.8
    155.0000,     2205.6
    160.0000,     2398.6
    165.0000,     2575.5
    170.0000,     2362.9
    175.0000,     3033.2
    180.0000,     2690.4
    185.0000,     2338.2
    190.0000,     2143.4
    195.0000,     2237.7
    200.0000,     2397.6
    205.0000,     2376.9
    210.0000,     2168.5
    215.0000,     1992.6
    220.0000,     1670.4
    225.0000,     2285.8
    230.0000,     2041.3
    235.0000,     1934.4
    240.0000,     2164.4
    245.0000,     2207.0
    250.0000,     1586.8
    255.0000,     1874.0
    260.0000,     1670.8
    265.0000,     1980.1
    270.0000,     1990.5
    275.0000,     2180.1
    280.0000,     2393.8
    285.0000,     2469.9
    290.0000,     2052.0
    295.0000,     1959.8
             1919.9
LAYER 3
58,     8.2750
     15.0000,     889.44
     20.0000,     972.54
     25.0000,     990.14
     30.0000,     920.11
     35.0000,     893.37
     40.0000,     857.66
     45.0000,     813.26
     50.0000,     689.08
     55.0000,     667.80
     60.0000,     816.05
     65.0000,     952.07
     70.0000,     1260.0
     75.0000,     1523.6
     80.0000,     1815.0
     85.0000,     1746.1
     90.0000,     1578.2
     95.0000,     1074.3
    100.0000,     1003.2
    105.0000,     2787.1
    110.0000,     1209.1
    115.0000,     1045.5
    120.0000,     1894.8
    125.0000,     2419.9
    130.0000,     2360.4
    135.0000,     1978.4
    140.0000,     1744.6
    145.0000,     1796.6
    150.0000,     2138.9
    155.0000,     2189.1
    160.0000,     1685.8
    165.0000,     2133.5
    170.0000,     3079.9
    175.0000,     4399.4
    180.0000,     4665.7
    185.0000,     4488.2
    190.0000,     4167.3
    195.0000,     3796.8
    200.0000,     3301.3
    205.0000,     2814.9
    210.0000,     2772.3
    215.0000,     2461.7
    220.0000,     1565.2
    225.0000,     2022.7
    230.0000,     1771.5
    235.0000,     1760.4
    240.0000,     2434.7
    245.0000,     2733.5
    250.0000,     2103.3
    255.0000,     1853.0
    260.0000,     1559.1
    265.0000,     1867.4
    270.0000,     2446.2
    275.0000,     2946.1
    280.0000,     2889.9
    285.0000,     2614.4
    290.0000,     2326.8
    295.0000,     2508.0
             2845.2
LAYER 4
56,    11.6025
     20.0000,     943.85
     25.0000,     1339.3
     30.0000,     1381.7
     35.0000,     1331.7
     40.0000,     1180.1
     45.0000,     956.87
     50.0000,     696.69
     55.0000,     589.49
     60.0000,     682.28
     65.0000,     799.72
     70.0000,     1101.4
     75.0000,     1477.9
     80.0000,     1708.2
     85.0000,     1469.9
     90.0000,     1087.6
     95.0000,     641.11
    100.0000,     751.15
    105.0000,     3053.9
    110.0000,     1073.7
    115.0000,     926.08
    120.0000,     1961.0
    125.0000,     2712.1
    130.0000,     2552.1
    135.0000,     2133.2
    140.0000,     1904.5
    145.0000,     2098.2
    150.0000,     2491.6
    155.0000,     1844.8
    160.0000,     890.94
    165.0000,     1196.4
    170.0000,     2851.2
    175.0000,     4749.7
    180.0000,     5732.9
    185.0000,     6344.2
    190.0000,     6248.2
    195.0000,     5102.4
    200.0000,     3956.4
    205.0000,     3184.7
    210.0000,     3050.4
    215.0000,     2376.6
    220.0000,     1085.9
    225.0000,     1284.7
    230.0000,     1094.1
    235.0000,     1145.7
    240.0000,     1839.8
    245.0000,     2203.4
    250.0000,     1690.3
    255.0000,     1271.8
    260.0000,     1017.0
    265.0000,     1247.8
    270.0000,     1909.5
    275.0000,     2523.4
    280.0000,     2379.5
    285.0000,     2044.0
    290.0000,     2056.5
             3018.8
LAYER 5
53,    15.2628
     30.0000,     967.10
     35.0000,     1066.4
     40.0000,     910.31
     45.0000,     627.40
     50.0000,     427.70
     55.0000,     329.46
     60.0000,     326.93
     65.0000,     344.94
     70.0000,     386.34
     75.0000,     423.52
     80.0000,     437.63
     85.0000,     409.24
     90.0000,     362.40
     95.0000,     311.49
    100.0000,     506.65
    105.0000,     1578.1
    110.0000,     597.66
    115.0000,     345.80
    120.0000,     476.95
    125.0000,     680.23
    130.0000,     722.29
    135.0000,     657.24
    140.0000,     608.05
    145.0000,     742.11
    150.0000,     1083.1
    155.0000,     966.87
    160.0000,     525.71
    165.0000,     528.15
    170.0000,     1105.6
    175.0000,     2513.7
    180.0000,     3873.3
    185.0000,     4826.0
    190.0000,     4966.7
    195.0000,     4085.9
    200.0000,     2999.2
    205.0000,     2299.6
    210.0000,     1939.6
    215.0000,     1271.5
    220.0000,     644.89
    225.0000,     681.90
    230.0000,     668.23
    235.0000,     652.54
    240.0000,     712.64
    245.0000,     600.33
    250.0000,     401.07
    255.0000,     292.22
    260.0000,     252.35
    265.0000,     306.29
    270.0000,     459.54
    275.0000,     651.28
    280.0000,     800.92
    285.0000,     843.08
             1209.6
LAYER 6
49,    19.2890
     40.0000,     549.42
     45.0000,     369.40
     50.0000,     279.80
     55.0000,     222.21
     60.0000,     206.48
     65.0000,     213.58
     70.0000,     229.25
     75.0000,     241.86
     80.0000,     252.11
     85.0000,     262.58
     90.0000,     273.74
     95.0000,     300.00
    100.0000,     464.88
    105.0000,     819.01
    110.0000,     447.06
    115.0000,     243.91
    120.0000,     218.09
    125.0000,     242.27
    130.0000,     259.63
    135.0000,     264.83
    140.0000,     277.03
    145.0000,     349.47
    150.0000,     499.00
    155.0000,     516.10
    160.0000,     362.54
    165.0000,     320.69
    170.0000,     452.80
    175.0000,     778.33
    180.0000,     1207.3
    185.0000,     1555.8
    190.0000,     1643.3
    195.0000,     1454.3
    200.0000,     1199.2
    205.0000,     1056.1
    210.0000,     950.29
    215.0000,     701.11
    220.0000,     474.15
    225.0000,     477.71
    230.0000,     508.55
    235.0000,     517.85
    240.0000,     481.87
    245.0000,     357.50
    250.0000,     248.16
    255.0000,     197.83
    260.0000,     179.47
    265.0000,     190.97
    270.0000,     233.33
    275.0000,     306.51
           450.1945
LAYER 7
44,    23.7179
     50.0000,     241.65
     55.0000,     203.20
     60.0000,     193.82
     65.0000,     206.47
     70.0000,     223.51
     75.0000,     242.53
     80.0000,     264.51
     85.0000,     291.04
     90.0000,     321.09
     95.0000,     366.90
    100.0000,     469.91
    105.0000,     559.40
    110.0000,     388.23
    115.0000,     241.98
    120.0000,     189.66
    125.0000,     180.70
    130.0000,     187.18
    135.0000,     201.70
    140.0000,     225.26
    145.0000,     272.83
    150.0000,     337.97
    155.0000,     343.15
    160.0000,     276.13
    165.0000,     234.19
    170.0000,     251.25
    175.0000,     322.42
    180.0000,     421.92
    185.0000,     502.99
    190.0000,     526.98
    195.0000,     503.72
    200.0000,     476.15
    205.0000,     465.79
    210.0000,     446.20
    215.0000,     384.22
    220.0000,     329.18
    225.0000,     350.16
    230.0000,     419.48
    235.0000,     479.74
    240.0000,     468.09
    245.0000,     369.87
    250.0000,     283.21
    255.0000,     246.74
    260.0000,     228.83
           214.4471
LAYER 8
39,    28.5897
     60.0000,     203.42
     65.0000,     236.46
     70.0000,     258.94
     75.0000,     280.89
     80.0000,     315.37
     85.0000,     353.44
     90.0000,     386.95
     95.0000,     420.15
    100.0000,     454.96
    105.0000,     446.27
    110.0000,     348.56
    115.0000,     253.58
    120.0000,     205.19
    125.0000,     190.27
    130.0000,     193.75
    135.0000,     208.35
    140.0000,     230.78
    145.0000,     259.73
    150.0000,     282.10
    155.0000,     271.41
    160.0000,     233.33
    165.0000,     202.90
    170.0000,     194.89
    175.0000,     207.94
    180.0000,     234.92
    185.0000,     260.73
    190.0000,     271.70
    195.0000,     270.20
    200.0000,     267.70
    205.0000,     268.44
    210.0000,     266.52
    215.0000,     260.03
    220.0000,     267.44
    225.0000,     314.44
    230.0000,     406.26
    235.0000,     486.58
    240.0000,     519.46
    245.0000,     454.22
           329.5923
LAYER 9
34,    33.9487
     75.0000,     297.35
     80.0000,     358.49
     85.0000,     396.00
     90.0000,     417.84
     95.0000,     426.67
    100.0000,     420.51
    105.0000,     384.56
    110.0000,     321.65
    115.0000,     262.16
    120.0000,     226.39
    125.0000,     212.35
    130.0000,     212.86
    135.0000,     221.88
    140.0000,     234.24
    145.0000,     243.96
    150.0000,     242.84
    155.0000,     226.16
    160.0000,     202.17
    165.0000,     183.53
    170.0000,     175.16
    175.0000,     176.46
    180.0000,     184.93
    185.0000,     195.43
    190.0000,     202.17
    195.0000,     204.40
    200.0000,     205.96
    205.0000,     208.93
    210.0000,     214.28
    215.0000,     226.87
    220.0000,     260.90
    225.0000,     324.26
    230.0000,     430.41
    235.0000,     521.10
           640.6053
LAYER 10
29,    39.8436
     90.0000,     418.52
     95.0000,     408.45
    100.0000,     390.13
    105.0000,     351.69
    110.0000,     308.71
    115.0000,     266.74
    120.0000,     239.83
    125.0000,     226.29
    130.0000,     222.15
    135.0000,     222.53
    140.0000,     222.74
    145.0000,     218.53
    150.0000,     207.57
    155.0000,     191.61
    160.0000,     175.95
    165.0000,     164.90
    170.0000,     159.61
    175.0000,     159.37
    180.0000,     162.90
    185.0000,     168.34
    190.0000,     173.77
    195.0000,     178.91
    200.0000,     185.25
    205.0000,     192.69
    210.0000,     205.74
    215.0000,     231.07
    220.0000,     283.39
    225.0000,     360.93
           535.6556
LAYER 11
25,    46.3279
    100.0000,     386.45
    105.0000,     335.17
    110.0000,     300.03
    115.0000,     268.01
    120.0000,     245.09
    125.0000,     229.06
    130.0000,     219.73
    135.0000,     212.70
    140.0000,     204.90
    145.0000,     194.39
    150.0000,     181.33
    155.0000,     167.84
    160.0000,     156.53
    165.0000,     148.85
    170.0000,     144.87
    175.0000,     143.94
    180.0000,     145.26
    185.0000,     148.20
    190.0000,     153.06
    195.0000,     161.90
    200.0000,     177.44
    205.0000,     188.26
    210.0000,     204.86
    215.0000,     241.57
           330.9771
LAYER 12
19, 
    110.0000,     295.23
    115.0000,     263.15
    120.0000,     239.53
    125.0000,     223.26
    130.0000,     212.02
    135.0000,     201.55
    140.0000,     191.13
    145.0000,     179.37
    150.0000,     166.71
    155.0000,     154.67
    160.0000,     144.86
    165.0000,     137.89
    170.0000,     133.67
    175.0000,     131.65
    180.0000,     131.42
    185.0000,     133.02
    190.0000,     139.12
    195.0000,     158.83
           211.5585
CALCULATED APPARENT RESISTIVITY
      7.5000,       5.0000,   1.00000,    953.7920
     12.5000,       5.0000,   1.00000,    715.2775
     17.5000,       5.0000,   1.00000,    725.6702
     22.5000,       5.0000,   1.00000,    576.0320
     27.5000,       5.0000,   1.00000,    532.7476
     32.5000,       5.0000,   1.00000,    534.5499
     37.5000,       5.0000,   1.00000,    519.1895
     42.5000,       5.0000,   1.00000,    565.9266
     47.5000,       5.0000,   1.00000,    551.5435
     52.5000,       5.0000,   1.00000,    625.4489
     57.5000,       5.0000,   1.00000,    758.4500
     62.5000,       5.0000,   1.00000,    802.7034
     67.5000,       5.0000,   1.00000,   1106.9379
     72.5000,       5.0000,   1.00000,    925.0930
     77.5000,       5.0000,   1.00000,   1236.3656
     82.5000,       5.0000,   1.00000,   1123.2504
     87.5000,       5.0000,   1.00000,   1326.3499
     92.5000,       5.0000,   1.00000,   1471.9790
     97.5000,       5.0000,   1.00000,   1276.0156
    102.5000,       5.0000,   1.00000,   1378.0377
    107.5000,       5.0000,   1.00000,   1121.0336
    112.5000,       5.0000,   1.00000,    856.0328
    117.5000,       5.0000,   1.00000,   1245.1687
    122.5000,       5.0000,   1.00000,   1276.2275
    127.5000,       5.0000,   1.00000,   1443.6750
    132.5000,       5.0000,   1.00000,   1502.4229
    137.5000,       5.0000,   1.00000,   1328.8889
    142.5000,       5.0000,   1.00000,   1395.5313
    147.5000,       5.0000,   1.00000,   1339.2494
    152.5000,       5.0000,   1.00000,   1955.1295
    157.5000,       5.0000,   1.00000,   1988.8192
    162.5000,       5.0000,   1.00000,   2526.4548
    167.5000,       5.0000,   1.00000,   2196.3210
    172.5000,       5.0000,   1.00000,   2745.4624
    177.5000,       5.0000,   1.00000,   2312.6770
    182.5000,       5.0000,   1.00000,   2315.8916
    187.5000,       5.0000,   1.00000,   2177.2769
    192.5000,       5.0000,   1.00000,   2218.0300
    197.5000,       5.0000,   1.00000,   2254.8735
    202.5000,       5.0000,   1.00000,   2293.6187
    207.5000,       5.0000,   1.00000,   2063.0535
    212.5000,       5.0000,   1.00000,   2006.1698
    217.5000,       5.0000,   1.00000,   1800.2081
    222.5000,       5.0000,   1.00000,   2047.3074
    227.5000,       5.0000,   1.00000,   1836.7699
    232.5000,       5.0000,   1.00000,   1920.9618
    237.5000,       5.0000,   1.00000,   1777.7350
    242.5000,       5.0000,   1.00000,   1935.9180
    247.5000,       5.0000,   1.00000,   1375.8567
    252.5000,       5.0000,   1.00000,   1891.9861
    257.5000,       5.0000,   1.00000,   1494.4050
    262.5000,       5.0000,   1.00000,   1926.0494
    267.5000,       5.0000,   1.00000,   1731.0410
    272.5000,       5.0000,   1.00000,   1941.0718
    277.5000,       5.0000,   1.00000,   1992.5726
    282.5000,       5.0000,   1.00000,   2172.6685
    287.5000,       5.0000,   1.00000,   1895.0880
    292.5000,       5.0000,   1.00000,   1914.4744
     12.5000,       5.0000,   2.00000,    725.4305
     17.5000,       5.0000,   2.00000,    770.7354
     22.5000,       5.0000,   2.00000,    671.3256
     27.5000,       5.0000,   2.00000,    607.3806
     32.5000,       5.0000,   2.00000,    626.7943
     37.5000,       5.0000,   2.00000,    620.8832
     42.5000,       5.0000,   2.00000,    651.1813
     47.5000,       5.0000,   2.00000,    595.6685
     52.5000,       5.0000,   2.00000,    650.7521
     57.5000,       5.0000,   2.00000,    721.8484
     62.5000,       5.0000,   2.00000,    835.9282
     67.5000,       5.0000,   2.00000,   1069.0453
     72.5000,       5.0000,   2.00000,    926.0273
     77.5000,       5.0000,   2.00000,   1120.2333
     82.5000,       5.0000,   2.00000,   1045.2805
     87.5000,       5.0000,   2.00000,   1221.9291
     92.5000,       5.0000,   2.00000,   1262.0436
     97.5000,       5.0000,   2.00000,   1066.1807
    102.5000,       5.0000,   2.00000,   1430.8965
    107.5000,       5.0000,   2.00000,   1128.3041
    112.5000,       5.0000,   2.00000,    830.0860
    117.5000,       5.0000,   2.00000,   1322.6862
    122.5000,       5.0000,   2.00000,   1329.1157
    127.5000,       5.0000,   2.00000,   1372.3447
    132.5000,       5.0000,   2.00000,   1531.2167
    137.5000,       5.0000,   2.00000,   1426.7314
    142.5000,       5.0000,   2.00000,   1326.5059
    147.5000,       5.0000,   2.00000,   1259.7081
    152.5000,       5.0000,   2.00000,   1812.7699
    157.5000,       5.0000,   2.00000,   2044.9272
    162.5000,       5.0000,   2.00000,   2125.4155
    167.5000,       5.0000,   2.00000,   2017.0909
    172.5000,       5.0000,   2.00000,   2732.4116
    177.5000,       5.0000,   2.00000,   2587.2437
    182.5000,       5.0000,   2.00000,   2440.9133
    187.5000,       5.0000,   2.00000,   2450.0146
    192.5000,       5.0000,   2.00000,   2438.7512
    197.5000,       5.0000,   2.00000,   2500.6619
    202.5000,       5.0000,   2.00000,   2418.1042
    207.5000,       5.0000,   2.00000,   2083.9382
    212.5000,       5.0000,   2.00000,   1827.9626
    217.5000,       5.0000,   2.00000,   1707.3676
    222.5000,       5.0000,   2.00000,   1993.7349
    227.5000,       5.0000,   2.00000,   1689.8583
    232.5000,       5.0000,   2.00000,   1515.0161
    237.5000,       5.0000,   2.00000,   1787.2101
    242.5000,       5.0000,   2.00000,   1762.0592
    247.5000,       5.0000,   2.00000,   1289.7057
    252.5000,       5.0000,   2.00000,   1757.6956
    257.5000,       5.0000,   2.00000,   1619.1969
    262.5000,       5.0000,   2.00000,   1858.4097
    267.5000,       5.0000,   2.00000,   1685.1611
    272.5000,       5.0000,   2.00000,   1649.8286
    277.5000,       5.0000,   2.00000,   1973.0394
    282.5000,       5.0000,   2.00000,   2170.8113
    287.5000,       5.0000,   2.00000,   1859.1108
    292.5000,       5.0000,   2.00000,   1876.8643
    297.5000,       5.0000,   2.00000,   1893.3473
     17.5000,       5.0000,   3.00000,    775.8538
     22.5000,       5.0000,   3.00000,    661.4533
     27.5000,       5.0000,   3.00000,    629.1743
     32.5000,       5.0000,   3.00000,    656.6880
     37.5000,       5.0000,   3.00000,    682.0770
     42.5000,       5.0000,   3.00000,    699.2014
     47.5000,       5.0000,   3.00000,    610.7831
     52.5000,       5.0000,   3.00000,    601.8282
     57.5000,       5.0000,   3.00000,    719.2004
     62.5000,       5.0000,   3.00000,    797.3363
     67.5000,       5.0000,   3.00000,   1040.9344
     72.5000,       5.0000,   3.00000,    798.5797
     77.5000,       5.0000,   3.00000,    887.4648
     82.5000,       5.0000,   3.00000,    837.0289
     87.5000,       5.0000,   3.00000,   1015.4789
     92.5000,       5.0000,   3.00000,   1061.3564
     97.5000,       5.0000,   3.00000,   1116.6350
    102.5000,       5.0000,   3.00000,   1382.4584
    107.5000,       5.0000,   3.00000,    999.1766
    112.5000,       5.0000,   3.00000,    692.8137
    117.5000,       5.0000,   3.00000,   1070.8240
    122.5000,       5.0000,   3.00000,   1318.8118
    127.5000,       5.0000,   3.00000,   1478.9984
    132.5000,       5.0000,   3.00000,   1466.8324
    137.5000,       5.0000,   3.00000,   1181.8245
    142.5000,       5.0000,   3.00000,   1057.1823
    147.5000,       5.0000,   3.00000,   1049.4385
    152.5000,       5.0000,   3.00000,   1798.6414
    157.5000,       5.0000,   3.00000,   1884.4973
    162.5000,       5.0000,   3.00000,   2038.0088
    167.5000,       5.0000,   3.00000,   1831.7578
    172.5000,       5.0000,   3.00000,   2565.2317
    177.5000,       5.0000,   3.00000,   2331.5791
    182.5000,       5.0000,   3.00000,   2243.5337
    187.5000,       5.0000,   3.00000,   2071.1877
    192.5000,       5.0000,   3.00000,   2347.7539
    197.5000,       5.0000,   3.00000,   2502.6646
    202.5000,       5.0000,   3.00000,   2465.4390
    207.5000,       5.0000,   3.00000,   1931.1693
    212.5000,       5.0000,   3.00000,   1655.5321
    217.5000,       5.0000,   3.00000,   1519.2390
    222.5000,       5.0000,   3.00000,   1829.2449
    227.5000,       5.0000,   3.00000,   1459.0398
    232.5000,       5.0000,   3.00000,   1430.7836
    237.5000,       5.0000,   3.00000,   1391.0155
    242.5000,       5.0000,   3.00000,   1532.5375
    247.5000,       5.0000,   3.00000,   1060.0038
    252.5000,       5.0000,   3.00000,   1559.2288
    257.5000,       5.0000,   3.00000,   1475.0986
    262.5000,       5.0000,   3.00000,   1776.9463
    267.5000,       5.0000,   3.00000,   1340.0135
    272.5000,       5.0000,   3.00000,   1454.0867
    277.5000,       5.0000,   3.00000,   1678.5607
    282.5000,       5.0000,   3.00000,   2040.1528
    287.5000,       5.0000,   3.00000,   1731.2766
    292.5000,       5.0000,   3.00000,   1719.1971
    297.5000,       5.0000,   3.00000,   1717.3058
     22.5000,      15.0000,   1.00000,    644.4115
     27.5000,      15.0000,   1.00000,    615.8910
     32.5000,      15.0000,   1.00000,    650.4894
     37.5000,      15.0000,   1.00000,    674.3711
     42.5000,      15.0000,   1.00000,    676.6748
     47.5000,      15.0000,   1.00000,    632.3281
     52.5000,      15.0000,   1.00000,    648.1647
     57.5000,      15.0000,   1.00000,    701.9901
     62.5000,      15.0000,   1.00000,    855.3593
     67.5000,      15.0000,   1.00000,    819.0035
     72.5000,      15.0000,   1.00000,    775.9262
     77.5000,      15.0000,   1.00000,    700.7608
     82.5000,      15.0000,   1.00000,    714.6734
     87.5000,      15.0000,   1.00000,    785.5616
     92.5000,      15.0000,   1.00000,   1058.2024
     97.5000,      15.0000,   1.00000,   1198.6140
    102.5000,      15.0000,   1.00000,   1093.6350
    107.5000,      15.0000,   1.00000,    891.7312
    112.5000,      15.0000,   1.00000,    800.9379
    117.5000,      15.0000,   1.00000,    876.1893
    122.5000,      15.0000,   1.00000,   1168.9321
    127.5000,      15.0000,   1.00000,   1453.7972
    132.5000,      15.0000,   1.00000,   1275.5477
    137.5000,      15.0000,   1.00000,    988.8503
    142.5000,      15.0000,   1.00000,    885.2708
    147.5000,      15.0000,   1.00000,   1157.9906
    152.5000,      15.0000,   1.00000,   1469.8810
    157.5000,      15.0000,   1.00000,   1918.0743
    162.5000,      15.0000,   1.00000,   1928.3480
    167.5000,      15.0000,   1.00000,   2111.0244
    172.5000,      15.0000,   1.00000,   1984.6906
    177.5000,      15.0000,   1.00000,   1936.6010
    182.5000,      15.0000,   1.00000,   1727.3148
    187.5000,      15.0000,   1.00000,   1793.1290
    192.5000,      15.0000,   1.00000,   1898.1105
    197.5000,      15.0000,   1.00000,   2259.2346
    202.5000,      15.0000,   1.00000,   2180.7358
    207.5000,      15.0000,   1.00000,   1933.3102
    212.5000,      15.0000,   1.00000,   1630.5463
    217.5000,      15.0000,   1.00000,   1580.6018
    222.5000,      15.0000,   1.00000,   1455.5447
    227.5000,      15.0000,   1.00000,   1535.0236
    232.5000,      15.0000,   1.00000,   1334.5359
    237.5000,      15.0000,   1.00000,   1262.1758
    242.5000,      15.0000,   1.00000,   1084.2585
    247.5000,      15.0000,   1.00000,   1244.7380
    252.5000,      15.0000,   1.00000,   1233.2343
    257.5000,      15.0000,   1.00000,   1484.3488
    262.5000,      15.0000,   1.00000,   1356.9481
    267.5000,      15.0000,   1.00000,   1377.8722
    272.5000,      15.0000,   1.00000,   1312.2692
    277.5000,      15.0000,   1.00000,   1540.3119
    282.5000,      15.0000,   1.00000,   1605.9293
    287.5000,      15.0000,   1.00000,   1704.6538
    292.5000,      15.0000,   1.00000,   1569.0361
     22.5000,       5.0000,   4.00000,    614.3925
     27.5000,       5.0000,   4.00000,    588.9093
     32.5000,       5.0000,   4.00000,    660.5837
     37.5000,       5.0000,   4.00000,    668.3423
     42.5000,       5.0000,   4.00000,    712.2383
     47.5000,       5.0000,   4.00000,    583.4662
     52.5000,       5.0000,   4.00000,    594.7222
     57.5000,       5.0000,   4.00000,    670.0996
     62.5000,       5.0000,   4.00000,    752.0764
     67.5000,       5.0000,   4.00000,    928.3851
     72.5000,       5.0000,   4.00000,    651.2883
     77.5000,       5.0000,   4.00000,    742.8330
     82.5000,       5.0000,   4.00000,    619.9197
     87.5000,       5.0000,   4.00000,    765.2370
     92.5000,       5.0000,   4.00000,   1035.3707
     97.5000,       5.0000,   4.00000,   1026.2960
    102.5000,       5.0000,   4.00000,   1291.7450
    107.5000,       5.0000,   4.00000,    822.4901
    112.5000,       5.0000,   4.00000,    526.6290
    117.5000,       5.0000,   4.00000,    896.4772
    122.5000,       5.0000,   4.00000,   1141.3242
    127.5000,       5.0000,   4.00000,   1483.1482
    132.5000,       5.0000,   4.00000,   1312.8503
    137.5000,       5.0000,   4.00000,    885.7275
    142.5000,       5.0000,   4.00000,    814.5394
    147.5000,       5.0000,   4.00000,    898.5385
    152.5000,       5.0000,   4.00000,   1521.6113
    157.5000,       5.0000,   4.00000,   1725.2937
    162.5000,       5.0000,   4.00000,   1917.8040
    167.5000,       5.0000,   4.00000,   1767.4829
    172.5000,       5.0000,   4.00000,   2266.2659
    177.5000,       5.0000,   4.00000,   1903.0774
    182.5000,       5.0000,   4.00000,   1691.5430
    187.5000,       5.0000,   4.00000,   1696.9424
    192.5000,       5.0000,   4.00000,   1856.8671
    197.5000,       5.0000,   4.00000,   2281.8643
    202.5000,       5.0000,   4.00000,   2250.1609
    207.5000,       5.0000,   4.00000,   1822.4486
    212.5000,       5.0000,   4.00000,   1536.1636
    217.5000,       5.0000,   4.00000,   1331.0557
    222.5000,       5.0000,   4.00000,   1511.5909
    227.5000,       5.0000,   4.00000,   1354.8456
    232.5000,       5.0000,   4.00000,   1207.7921
    237.5000,       5.0000,   4.00000,   1210.3895
    242.5000,       5.0000,   4.00000,   1179.7377
    247.5000,       5.0000,   4.00000,    896.7984
    252.5000,       5.0000,   4.00000,   1323.2072
    257.5000,       5.0000,   4.00000,   1209.2855
    262.5000,       5.0000,   4.00000,   1407.0991
    267.5000,       5.0000,   4.00000,   1209.3937
    272.5000,       5.0000,   4.00000,   1216.9999
    277.5000,       5.0000,   4.00000,   1476.8239
    282.5000,       5.0000,   4.00000,   1699.2482
    287.5000,       5.0000,   4.00000,   1536.6040
    292.5000,       5.0000,   4.00000,   1520.7760
     30.0000,      20.0000,   1.00000,    566.3308
     35.0000,      20.0000,   1.00000,    594.1152
     40.0000,      20.0000,   1.00000,    606.6787
     45.0000,      20.0000,   1.00000,    618.4828
     50.0000,      20.0000,   1.00000,    644.4300
     55.0000,      20.0000,   1.00000,    660.3201
     60.0000,      20.0000,   1.00000,    716.8161
     65.0000,      20.0000,   1.00000,    663.5299
     70.0000,      20.0000,   1.00000,    665.5275
     75.0000,      20.0000,   1.00000,    585.8246
     80.0000,      20.0000,   1.00000,    540.1051
     85.0000,      20.0000,   1.00000,    663.2586
     90.0000,      20.0000,   1.00000,    768.8787
     95.0000,      20.0000,   1.00000,    936.3113
    100.0000,      20.0000,   1.00000,    904.0011
    105.0000,      20.0000,   1.00000,    714.7036
    110.0000,      20.0000,   1.00000,    753.0284
    115.0000,      20.0000,   1.00000,    735.4992
    120.0000,      20.0000,   1.00000,    863.9259
    125.0000,      20.0000,   1.00000,    958.1932
    130.0000,      20.0000,   1.00000,    928.3550
    135.0000,      20.0000,   1.00000,    931.4623
    140.0000,      20.0000,   1.00000,    841.9829
    145.0000,      20.0000,   1.00000,    834.2875
    150.0000,      20.0000,   1.00000,   1046.0292
    155.0000,      20.0000,   1.00000,   1390.5507
    160.0000,      20.0000,   1.00000,   1698.2651
    165.0000,      20.0000,   1.00000,   1902.8018
    170.0000,      20.0000,   1.00000,   1700.3944
    175.0000,      20.0000,   1.00000,   1382.3972
    180.0000,      20.0000,   1.00000,   1204.0057
    185.0000,      20.0000,   1.00000,   1142.5338
    190.0000,      20.0000,   1.00000,   1249.1935
    195.0000,      20.0000,   1.00000,   1416.6653
    200.0000,      20.0000,   1.00000,   1543.1011
    205.0000,      20.0000,   1.00000,   1752.3115
    210.0000,      20.0000,   1.00000,   1653.3374
    215.0000,      20.0000,   1.00000,   1459.2089
    220.0000,      20.0000,   1.00000,   1341.4402
    225.0000,      20.0000,   1.00000,   1207.3387
    230.0000,      20.0000,   1.00000,   1204.0947
    235.0000,      20.0000,   1.00000,   1089.1915
    240.0000,      20.0000,   1.00000,    963.1953
    245.0000,      20.0000,   1.00000,    988.6164
    250.0000,      20.0000,   1.00000,    961.8839
    255.0000,      20.0000,   1.00000,    988.9452
    260.0000,      20.0000,   1.00000,   1061.3624
    265.0000,      20.0000,   1.00000,   1066.0939
    270.0000,      20.0000,   1.00000,   1176.8331
    275.0000,      20.0000,   1.00000,   1254.2034
    280.0000,      20.0000,   1.00000,   1235.7974
    285.0000,      20.0000,   1.00000,   1310.6014
     27.5000,       5.0000,   5.00000,    546.8657
     32.5000,       5.0000,   5.00000,    598.6081
     37.5000,       5.0000,   5.00000,    643.8962
     42.5000,       5.0000,   5.00000,    649.4831
     47.5000,       5.0000,   5.00000,    579.0239
     52.5000,       5.0000,   5.00000,    567.2746
     57.5000,       5.0000,   5.00000,    636.1268
     62.5000,       5.0000,   5.00000,    666.9091
     67.5000,       5.0000,   5.00000,    779.0169
     72.5000,       5.0000,   5.00000,    583.2100
     77.5000,       5.0000,   5.00000,    590.6370
     82.5000,       5.0000,   5.00000,    505.4904
     87.5000,       5.0000,   5.00000,    688.8041
     92.5000,       5.0000,   5.00000,    855.1565
     97.5000,       5.0000,   5.00000,    910.9591
    102.5000,       5.0000,   5.00000,   1072.8558
    107.5000,       5.0000,   5.00000,    677.0226
    112.5000,       5.0000,   5.00000,    436.4422
    117.5000,       5.0000,   5.00000,    765.6987
    122.5000,       5.0000,   5.00000,   1006.6812
    127.5000,       5.0000,   5.00000,   1123.6973
    132.5000,       5.0000,   5.00000,   1089.6836
    137.5000,       5.0000,   5.00000,    772.8004
    142.5000,       5.0000,   5.00000,    682.2408
    147.5000,       5.0000,   5.00000,    716.2657
    152.5000,       5.0000,   5.00000,   1249.8472
    157.5000,       5.0000,   5.00000,   1484.1205
    162.5000,       5.0000,   5.00000,   1762.9755
    167.5000,       5.0000,   5.00000,   1595.9529
    172.5000,       5.0000,   5.00000,   1931.1696
    177.5000,       5.0000,   5.00000,   1432.7382
    182.5000,       5.0000,   5.00000,   1260.7432
    192.5000,       5.0000,   5.00000,   1481.0343
    197.5000,       5.0000,   5.00000,   1686.8705
    202.5000,       5.0000,   5.00000,   1941.0526
    207.5000,       5.0000,   5.00000,   1670.2035
    212.5000,       5.0000,   5.00000,   1417.3540
    217.5000,       5.0000,   5.00000,   1150.0005
    222.5000,       5.0000,   5.00000,   1351.0251
    227.5000,       5.0000,   5.00000,   1106.9609
    232.5000,       5.0000,   5.00000,   1054.7616
    237.5000,       5.0000,   5.00000,   1036.5994
    242.5000,       5.0000,   5.00000,   1047.8649
    247.5000,       5.0000,   5.00000,    724.0851
    252.5000,       5.0000,   5.00000,   1071.8363
    257.5000,       5.0000,   5.00000,    922.5671
    262.5000,       5.0000,   5.00000,   1136.6172
    267.5000,       5.0000,   5.00000,   1016.7441
    272.5000,       5.0000,   5.00000,   1114.5801
    277.5000,       5.0000,   5.00000,   1241.3401
    282.5000,       5.0000,   5.00000,   1459.3448
    287.5000,       5.0000,   5.00000,   1254.3134
     32.5000,       5.0000,   6.00000,    544.6865
     37.5000,       5.0000,   6.00000,    556.5339
     42.5000,       5.0000,   6.00000,    621.4655
     47.5000,       5.0000,   6.00000,    531.5026
     52.5000,       5.0000,   6.00000,    545.1132
     57.5000,       5.0000,   6.00000,    584.8820
     62.5000,       5.0000,   6.00000,    580.6264
     67.5000,       5.0000,   6.00000,    705.1391
     72.5000,       5.0000,   6.00000,    479.4755
     77.5000,       5.0000,   6.00000,    529.6882
     82.5000,       5.0000,   6.00000,    493.2805
     87.5000,       5.0000,   6.00000,    610.4874
     92.5000,       5.0000,   6.00000,    716.3629
     97.5000,       5.0000,   6.00000,    706.3425
    102.5000,       5.0000,   6.00000,    889.7566
    107.5000,       5.0000,   6.00000,    575.9919
    112.5000,       5.0000,   6.00000,    390.9803
    117.5000,       5.0000,   6.00000,    683.2775
    122.5000,       5.0000,   6.00000,    768.4471
    127.5000,       5.0000,   6.00000,    846.1544
    132.5000,       5.0000,   6.00000,    824.0400
    137.5000,       5.0000,   6.00000,    708.2751
    142.5000,       5.0000,   6.00000,    615.4501
    147.5000,       5.0000,   6.00000,    588.3847
    152.5000,       5.0000,   6.00000,   1032.3459
    157.5000,       5.0000,   6.00000,   1245.5692
    162.5000,       5.0000,   6.00000,   1494.3314
    167.5000,       5.0000,   6.00000,   1319.8082
    172.5000,       5.0000,   6.00000,   1522.5845
    177.5000,       5.0000,   6.00000,   1147.7577
    187.5000,       5.0000,   6.00000,    915.6567
    192.5000,       5.0000,   6.00000,   1020.1729
    197.5000,       5.0000,   6.00000,   1297.9642
    202.5000,       5.0000,   6.00000,   1454.8170
    207.5000,       5.0000,   6.00000,   1418.3066
    212.5000,       5.0000,   6.00000,   1236.9548
    217.5000,       5.0000,   6.00000,   1062.4899
    222.5000,       5.0000,   6.00000,   1156.4192
    227.5000,       5.0000,   6.00000,    952.0525
    232.5000,       5.0000,   6.00000,    878.3795
    237.5000,       5.0000,   6.00000,    932.4076
    242.5000,       5.0000,   6.00000,    949.2584
    247.5000,       5.0000,   6.00000,    618.6006
    252.5000,       5.0000,   6.00000,    806.8207
    257.5000,       5.0000,   6.00000,    745.5704
    262.5000,       5.0000,   6.00000,    935.5557
    267.5000,       5.0000,   6.00000,    853.7836
    272.5000,       5.0000,   6.00000,    950.3540
    277.5000,       5.0000,   6.00000,   1120.4913
    282.5000,       5.0000,   6.00000,   1222.9060
     37.5000,      25.0000,   1.00000,    507.8664
     42.5000,      25.0000,   1.00000,    533.2363
     47.5000,      25.0000,   1.00000,    590.2774
     52.5000,      25.0000,   1.00000,    603.8513
     57.5000,      25.0000,   1.00000,    620.0963
     62.5000,      25.0000,   1.00000,    594.3536
     67.5000,      25.0000,   1.00000,    546.9768
     72.5000,      25.0000,   1.00000,    512.6594
     77.5000,      25.0000,   1.00000,    560.0941
     82.5000,      25.0000,   1.00000,    589.0071
     87.5000,      25.0000,   1.00000,    635.2567
     92.5000,      25.0000,   1.00000,    672.1545
     97.5000,      25.0000,   1.00000,    626.9785
    102.5000,      25.0000,   1.00000,    584.0320
    107.5000,      25.0000,   1.00000,    646.2330
    112.5000,      25.0000,   1.00000,    712.7228
    117.5000,      25.0000,   1.00000,    660.4690
    122.5000,      25.0000,   1.00000,    610.7766
    127.5000,      25.0000,   1.00000,    626.4395
    132.5000,      25.0000,   1.00000,    682.8655
    137.5000,      25.0000,   1.00000,    699.1721
    142.5000,      25.0000,   1.00000,    808.3905
    147.5000,      25.0000,   1.00000,    866.9214
    152.5000,      25.0000,   1.00000,   1040.7379
    157.5000,      25.0000,   1.00000,   1214.9308
    162.5000,      25.0000,   1.00000,   1430.1130
    167.5000,      25.0000,   1.00000,   1303.5629
    172.5000,      25.0000,   1.00000,   1117.9781
    177.5000,      25.0000,   1.00000,    930.3776
    182.5000,      25.0000,   1.00000,    874.6813
    187.5000,      25.0000,   1.00000,    776.8629
    192.5000,      25.0000,   1.00000,    835.3635
    197.5000,      25.0000,   1.00000,    938.7240
    202.5000,      25.0000,   1.00000,   1110.8842
    207.5000,      25.0000,   1.00000,   1182.4662
    212.5000,      25.0000,   1.00000,   1366.8123
    217.5000,      25.0000,   1.00000,   1238.4797
    222.5000,      25.0000,   1.00000,   1123.8922
    227.5000,      25.0000,   1.00000,   1007.4102
    232.5000,      25.0000,   1.00000,    983.9819
    237.5000,      25.0000,   1.00000,    859.9345
    242.5000,      25.0000,   1.00000,    851.6287
    247.5000,      25.0000,   1.00000,    789.6388
    252.5000,      25.0000,   1.00000,    797.5568
    257.5000,      25.0000,   1.00000,    758.8011
    262.5000,      25.0000,   1.00000,    864.3905
    267.5000,      25.0000,   1.00000,    910.9890
    272.5000,      25.0000,   1.00000,   1016.6828
    277.5000,      25.0000,   1.00000,   1024.9486
     37.5000,       5.0000,   7.00000,    510.2309
     42.5000,       5.0000,   7.00000,    547.8613
     47.5000,       5.0000,   7.00000,    499.5350
     52.5000,       5.0000,   7.00000,    490.2887
     57.5000,       5.0000,   7.00000,    529.7652
     62.5000,       5.0000,   7.00000,    541.1978
     67.5000,       5.0000,   7.00000,    602.0713
     72.5000,       5.0000,   7.00000,    435.3406
     77.5000,       5.0000,   7.00000,    526.7691
     82.5000,       5.0000,   7.00000,    471.3208
     87.5000,       5.0000,   7.00000,    549.3038
     92.5000,       5.0000,   7.00000,    588.9487
     97.5000,       5.0000,   7.00000,    564.3478
    102.5000,       5.0000,   7.00000,    743.6467
    107.5000,       5.0000,   7.00000,    521.9978
    112.5000,       5.0000,   7.00000,    348.6913
    117.5000,       5.0000,   7.00000,    551.2050
    122.5000,       5.0000,   7.00000,    598.5286
    127.5000,       5.0000,   7.00000,    665.0677
    132.5000,       5.0000,   7.00000,    693.7001
    137.5000,       5.0000,   7.00000,    558.6038
    142.5000,       5.0000,   7.00000,    551.7757
    147.5000,       5.0000,   7.00000,    548.2081
    152.5000,       5.0000,   7.00000,    870.6129
    157.5000,       5.0000,   7.00000,   1018.2233
    162.5000,       5.0000,   7.00000,   1170.4595
    167.5000,       5.0000,   7.00000,    998.9885
    172.5000,       5.0000,   7.00000,   1205.7698
    182.5000,       5.0000,   7.00000,    782.1362
    197.5000,       5.0000,   7.00000,    931.2591
    202.5000,       5.0000,   7.00000,   1121.4402
    207.5000,       5.0000,   7.00000,   1028.5266
    212.5000,       5.0000,   7.00000,   1058.3473
    217.5000,       5.0000,   7.00000,    916.9535
    222.5000,       5.0000,   7.00000,   1039.8976
    227.5000,       5.0000,   7.00000,    827.0497
    232.5000,       5.0000,   7.00000,    777.2828
    237.5000,       5.0000,   7.00000,    821.9718
    242.5000,       5.0000,   7.00000,    834.7448
    247.5000,       5.0000,   7.00000,    524.3101
    252.5000,       5.0000,   7.00000,    694.6378
    257.5000,       5.0000,   7.00000,    602.8410
    262.5000,       5.0000,   7.00000,    790.4389
    267.5000,       5.0000,   7.00000,    722.4556
    272.5000,       5.0000,   7.00000,    805.0838
    277.5000,       5.0000,   7.00000,    958.0874
     42.5000,       5.0000,   8.00000,    500.1891
     47.5000,       5.0000,   8.00000,    437.2239
     52.5000,       5.0000,   8.00000,    443.1291
     57.5000,       5.0000,   8.00000,    482.8351
     62.5000,       5.0000,   8.00000,    476.8834
     67.5000,       5.0000,   8.00000,    562.7568
     72.5000,       5.0000,   8.00000,    437.2915
     77.5000,       5.0000,   8.00000,    506.4056
     82.5000,       5.0000,   8.00000,    435.8090
     87.5000,       5.0000,   8.00000,    490.0157
     92.5000,       5.0000,   8.00000,    505.0792
     97.5000,       5.0000,   8.00000,    500.2204
    102.5000,       5.0000,   8.00000,    677.2307
    107.5000,       5.0000,   8.00000,    456.8237
    112.5000,       5.0000,   8.00000,    286.3678
    117.5000,       5.0000,   8.00000,    439.9063
    122.5000,       5.0000,   8.00000,    508.4522
    127.5000,       5.0000,   8.00000,    586.0591
    132.5000,       5.0000,   8.00000,    570.4435
    137.5000,       5.0000,   8.00000,    467.0977
    142.5000,       5.0000,   8.00000,    455.5970
    147.5000,       5.0000,   8.00000,    499.4888
    152.5000,       5.0000,   8.00000,    792.7488
    157.5000,       5.0000,   8.00000,    804.5613
    162.5000,       5.0000,   8.00000,    872.8972
    177.5000,       5.0000,   8.00000,    770.4207
    192.5000,       5.0000,   8.00000,    588.7169
    197.5000,       5.0000,   8.00000,    700.3627
    202.5000,       5.0000,   8.00000,    789.3654
    207.5000,       5.0000,   8.00000,    815.5457
    212.5000,       5.0000,   8.00000,    776.9261
    222.5000,       5.0000,   8.00000,    909.8082
    227.5000,       5.0000,   8.00000,    756.7191
    232.5000,       5.0000,   8.00000,    703.5778
    262.5000,       5.0000,   8.00000,    661.9793
    267.5000,       5.0000,   8.00000,    619.9684
    272.5000,       5.0000,   8.00000,    691.3716
     52.5000,      35.0000,   1.00000,    444.4052
     57.5000,      35.0000,   1.00000,    444.5142
     62.5000,      35.0000,   1.00000,    479.8869
     67.5000,      35.0000,   1.00000,    483.0988
     72.5000,      35.0000,   1.00000,    499.2558
     77.5000,      35.0000,   1.00000,    494.0798
     82.5000,      35.0000,   1.00000,    480.0440
     87.5000,      35.0000,   1.00000,    492.1798
     92.5000,      35.0000,   1.00000,    486.8520
     97.5000,      35.0000,   1.00000,    456.6720
    102.5000,      35.0000,   1.00000,    445.6952
    107.5000,      35.0000,   1.00000,    431.5374
    112.5000,      35.0000,   1.00000,    431.0308
    117.5000,      35.0000,   1.00000,    457.3022
    122.5000,      35.0000,   1.00000,    421.5943
    127.5000,      35.0000,   1.00000,    404.4563
    132.5000,      35.0000,   1.00000,    441.1188
    137.5000,      35.0000,   1.00000,    509.9564
    142.5000,      35.0000,   1.00000,    590.0273
    147.5000,      35.0000,   1.00000,    667.8050
    152.5000,      35.0000,   1.00000,    663.5557
    157.5000,      35.0000,   1.00000,    729.8970
    162.5000,      35.0000,   1.00000,    694.8937
    167.5000,      35.0000,   1.00000,    650.8239
    172.5000,      35.0000,   1.00000,    574.4139
    177.5000,      35.0000,   1.00000,    538.1217
    182.5000,      35.0000,   1.00000,    535.7927
    187.5000,      35.0000,   1.00000,    554.1775
    192.5000,      35.0000,   1.00000,    506.1792
    197.5000,      35.0000,   1.00000,    499.8055
    202.5000,      35.0000,   1.00000,    483.5179
    207.5000,      35.0000,   1.00000,    567.5062
    212.5000,      35.0000,   1.00000,    639.6489
    217.5000,      35.0000,   1.00000,    731.1735
    222.5000,      35.0000,   1.00000,    751.4135
    227.5000,      35.0000,   1.00000,    786.8447
    232.5000,      35.0000,   1.00000,    700.6431
    237.5000,      35.0000,   1.00000,    671.0278
    242.5000,      35.0000,   1.00000,    598.7621
    247.5000,      35.0000,   1.00000,    600.7596
    252.5000,      35.0000,   1.00000,    603.8275
    257.5000,      35.0000,   1.00000,    611.4961
    262.5000,      35.0000,   1.00000,    611.7006
     52.5000,       5.0000,  10.00000,    340.5815
     57.5000,       5.0000,  10.00000,    378.1102
     62.5000,       5.0000,  10.00000,    427.0477
     67.5000,       5.0000,  10.00000,    537.4763
     72.5000,       5.0000,  10.00000,    406.9380
     77.5000,       5.0000,  10.00000,    446.8340
     82.5000,       5.0000,  10.00000,    366.3496
     87.5000,       5.0000,  10.00000,    418.5085
     92.5000,       5.0000,  10.00000,    457.1394
     97.5000,       5.0000,  10.00000,    467.7372
    102.5000,       5.0000,  10.00000,    585.5977
    107.5000,       5.0000,  10.00000,    343.0447
    112.5000,       5.0000,  10.00000,    199.9837
    117.5000,       5.0000,  10.00000,    337.1230
    122.5000,       5.0000,  10.00000,    410.3897
    127.5000,       5.0000,  10.00000,    463.1261
    132.5000,       5.0000,  10.00000,    455.0204
    182.5000,       5.0000,  10.00000,    469.1008
    202.5000,       5.0000,  10.00000,    508.8206
    222.5000,       5.0000,  10.00000,    637.0808
     67.5000,      45.0000,   1.00000,    375.3628
     72.5000,      45.0000,   1.00000,    396.3987
     77.5000,      45.0000,   1.00000,    429.4558
     82.5000,      45.0000,   1.00000,    466.5863
     87.5000,      45.0000,   1.00000,    442.4077
     92.5000,      45.0000,   1.00000,    384.6750
     97.5000,      45.0000,   1.00000,    376.0363
    102.5000,      45.0000,   1.00000,    379.4583
    107.5000,      45.0000,   1.00000,    385.7920
    112.5000,      45.0000,   1.00000,    384.9561
    117.5000,      45.0000,   1.00000,    365.3898
    122.5000,      45.0000,   1.00000,    351.5187
    127.5000,      45.0000,   1.00000,    318.4254
    132.5000,      45.0000,   1.00000,    336.6084
    137.5000,      45.0000,   1.00000,    381.5916
    142.5000,      45.0000,   1.00000,    411.8185
    152.5000,      45.0000,   1.00000,    438.4330
    157.5000,      45.0000,   1.00000,    414.5432
    162.5000,      45.0000,   1.00000,    412.0575
    167.5000,      45.0000,   1.00000,    419.6550
    172.5000,      45.0000,   1.00000,    441.9475
    177.5000,      45.0000,   1.00000,    406.3537
    182.5000,      45.0000,   1.00000,    392.9393
    187.5000,      45.0000,   1.00000,    383.2826
    192.5000,      45.0000,   1.00000,    396.5495
    197.5000,      45.0000,   1.00000,    391.8452
    202.5000,      45.0000,   1.00000,    417.6509
    207.5000,      45.0000,   1.00000,    427.1304
    212.5000,      45.0000,   1.00000,    431.1462
    217.5000,      45.0000,   1.00000,    425.3597
    222.5000,      45.0000,   1.00000,    443.3351
    227.5000,      45.0000,   1.00000,    432.7256
    232.5000,      45.0000,   1.00000,    457.9032
    242.5000,      45.0000,   1.00000,    503.4046
    247.5000,      45.0000,   1.00000,    484.9259
     67.5000,      15.0000,   4.00000,    365.6992
     72.5000,      15.0000,   4.00000,    385.3322
     77.5000,      15.0000,   4.00000,    361.8105
     82.5000,      15.0000,   4.00000,    384.8138
     87.5000,      15.0000,   4.00000,    386.2756
     92.5000,      15.0000,   4.00000,    400.0880
     97.5000,      15.0000,   4.00000,    442.8847
    102.5000,      15.0000,   4.00000,    416.7079
    107.5000,      15.0000,   4.00000,    343.2532
    112.5000,      15.0000,   4.00000,    263.3117
    117.5000,      15.0000,   4.00000,    263.7268
    122.5000,      15.0000,   4.00000,    324.2309
    127.5000,      15.0000,   4.00000,    345.5770
    132.5000,      15.0000,   4.00000,    322.5958
    137.5000,      15.0000,   4.00000,    284.7426
    167.5000,      15.0000,   4.00000,    385.6024
    172.5000,      15.0000,   4.00000,    395.7745
    177.5000,      15.0000,   4.00000,    385.3948
    187.5000,      15.0000,   4.00000,    337.5701
    192.5000,      15.0000,   4.00000,    362.7005
    197.5000,      15.0000,   4.00000,    398.6813
    202.5000,      15.0000,   4.00000,    412.8347
    207.5000,      15.0000,   4.00000,    388.6268
     82.5000,      55.0000,   1.00000,    367.4362
     87.5000,      55.0000,   1.00000,    360.7911
     92.5000,      55.0000,   1.00000,    364.9817
     97.5000,      55.0000,   1.00000,    355.9002
    102.5000,      55.0000,   1.00000,    367.0678
    107.5000,      55.0000,   1.00000,    363.8616
    112.5000,      55.0000,   1.00000,    353.9428
    117.5000,      55.0000,   1.00000,    334.5867
    122.5000,      55.0000,   1.00000,    311.0163
    127.5000,      55.0000,   1.00000,    308.8098
    132.5000,      55.0000,   1.00000,    285.1801
    137.5000,      55.0000,   1.00000,    292.2119
    142.5000,      55.0000,   1.00000,    304.6036
    147.5000,      55.0000,   1.00000,    328.5005
    152.5000,      55.0000,   1.00000,    341.4337
    157.5000,      55.0000,   1.00000,    329.2474
    162.5000,      55.0000,   1.00000,    313.7484
    167.5000,      55.0000,   1.00000,    321.8492
    172.5000,      55.0000,   1.00000,    333.5569
    177.5000,      55.0000,   1.00000,    359.0634
    182.5000,      55.0000,   1.00000,    356.7170
    187.5000,      55.0000,   1.00000,    362.9838
    192.5000,      55.0000,   1.00000,    353.7893
    197.5000,      55.0000,   1.00000,    356.6654
    202.5000,      55.0000,   1.00000,    347.5548
    207.5000,      55.0000,   1.00000,    352.3353
    212.5000,      55.0000,   1.00000,    364.1455
    217.5000,      55.0000,   1.00000,    374.3182
    222.5000,      55.0000,   1.00000,    355.1022
    227.5000,      55.0000,   1.00000,    343.4480
    232.5000,      55.0000,   1.00000,    324.4980
     82.5000,      15.0000,   5.00000,    333.2422
     87.5000,      15.0000,   5.00000,    348.6233
     92.5000,      15.0000,   5.00000,    378.3455
     97.5000,      15.0000,   5.00000,    430.6418
    102.5000,      15.0000,   5.00000,    408.3405
    107.5000,      15.0000,   5.00000,    339.1791
    112.5000,      15.0000,   5.00000,    251.0522
    117.5000,      15.0000,   5.00000,    244.2847
    122.5000,      15.0000,   5.00000,    291.9165
    137.5000,      15.0000,   5.00000,    236.7221
    172.5000,      15.0000,   5.00000,    317.7678
    177.5000,      15.0000,   5.00000,    338.3543
    182.5000,      15.0000,   5.00000,    317.7249
    192.5000,      15.0000,   5.00000,    340.5764
     97.5000,      65.0000,   1.00000,    337.9650
    102.5000,      65.0000,   1.00000,    332.2538
    107.5000,      65.0000,   1.00000,    330.4086
    112.5000,      65.0000,   1.00000,    317.2999
    117.5000,      65.0000,   1.00000,    312.8055
    122.5000,      65.0000,   1.00000,    311.8539
    127.5000,      65.0000,   1.00000,    302.6402
    132.5000,      65.0000,   1.00000,    299.9713
    137.5000,      65.0000,   1.00000,    278.1298
    142.5000,      65.0000,   1.00000,    284.3730
    147.5000,      65.0000,   1.00000,    291.2965
    152.5000,      65.0000,   1.00000,    296.0909
    157.5000,      65.0000,   1.00000,    291.6231
    162.5000,      65.0000,   1.00000,    292.3653
    167.5000,      65.0000,   1.00000,    299.8119
    172.5000,      65.0000,   1.00000,    314.1049
    177.5000,      65.0000,   1.00000,    326.8056
    182.5000,      65.0000,   1.00000,    328.9268
    187.5000,      65.0000,   1.00000,    315.2582
    192.5000,      65.0000,   1.00000,    321.5968
    197.5000,      65.0000,   1.00000,    326.2577
    202.5000,      65.0000,   1.00000,    341.4343
    207.5000,      65.0000,   1.00000,    336.7170
    212.5000,      65.0000,   1.00000,    329.1227
    217.5000,      65.0000,   1.00000,    315.7646
     97.5000,      15.0000,   6.00000,    410.1530
    102.5000,      15.0000,   6.00000,    389.7767
    107.5000,      15.0000,   6.00000,    328.0873
    112.5000,      15.0000,   6.00000,    240.5094
    122.5000,      15.0000,   6.00000,    286.6693
    127.5000,      15.0000,   6.00000,    297.1908
    137.5000,      15.0000,   6.00000,    235.0729
    147.5000,      15.0000,   6.00000,    224.2403
    157.5000,      15.0000,   6.00000,    270.9705
    162.5000,      15.0000,   6.00000,    256.8915
    167.5000,      15.0000,   6.00000,    286.7264
    177.5000,      15.0000,   6.00000,    322.0049
    105.0000,      30.0000,   3.00000,    319.0658
    110.0000,      30.0000,   3.00000,    311.1816
    115.0000,      30.0000,   3.00000,    310.4122
    120.0000,      30.0000,   3.00000,    269.9437
    125.0000,      30.0000,   3.00000,    256.0588
    130.0000,      30.0000,   3.00000,    263.1721
    135.0000,      30.0000,   3.00000,    252.8294
    140.0000,      30.0000,   3.00000,    251.8317
    145.0000,      30.0000,   3.00000,    244.9389
    150.0000,      30.0000,   3.00000,    240.0901
    155.0000,      30.0000,   3.00000,    245.2462
    160.0000,      30.0000,   3.00000,    270.1644
    165.0000,      30.0000,   3.00000,    290.9988
    170.0000,      30.0000,   3.00000,    289.1505
    180.0000,      30.0000,   3.00000,    289.2660
    205.0000,      30.0000,   3.00000,    299.6911
    112.5000,      25.0000,   4.00000,    298.6518
    117.5000,      25.0000,   4.00000,    260.6565
    122.5000,      25.0000,   4.00000,    261.0059
    127.5000,      25.0000,   4.00000,    273.3105
    132.5000,      25.0000,   4.00000,    264.0489
    137.5000,      25.0000,   4.00000,    247.1922
    142.5000,      25.0000,   4.00000,    241.0872
    147.5000,      25.0000,   4.00000,    236.5842
    152.5000,      25.0000,   4.00000,    246.1073
    157.5000,      25.0000,   4.00000,    257.0963
    162.5000,      25.0000,   4.00000,    286.1519
    167.5000,      25.0000,   4.00000,    282.5298
    172.5000,      25.0000,   4.00000,    279.1602
    177.5000,      25.0000,   4.00000,    279.6308
   7.14
ITERATION 4
MODEL RESISTIVITY
LAYER 1
59,     2.5000
     10.0000,     1042.4
     15.0000,     703.88
     20.0000,     639.71
     25.0000,     464.18
     30.0000,     402.89
     35.0000,     426.33
     40.0000,     443.21
     45.0000,     496.35
     50.0000,     467.88
     55.0000,     544.40
     60.0000,     715.86
     65.0000,     851.79
     70.0000,     1190.5
     75.0000,     842.40
     80.0000,     980.42
     85.0000,     978.44
     90.0000,     1400.6
     95.0000,     1870.1
    100.0000,     1690.2
    105.0000,     1686.1
    110.0000,     996.67
    115.0000,     573.75
    120.0000,     1012.6
    125.0000,     1299.0
    130.0000,     1594.6
    135.0000,     1539.5
    140.0000,     1082.7
    145.0000,     941.32
    150.0000,     1029.6
    155.0000,     2242.3
    160.0000,     2825.7
    165.0000,     2893.5
    170.0000,     2084.6
    175.0000,     2480.9
    180.0000,     1929.7
    185.0000,     1642.8
    190.0000,     1521.4
    195.0000,     1699.8
    200.0000,     2088.0
    205.0000,     2376.1
    210.0000,     2015.1
    215.0000,     1775.6
    220.0000,     1795.6
    225.0000,     2424.7
    230.0000,     2143.5
    235.0000,     1967.5
    240.0000,     1842.8
    245.0000,     1768.8
    250.0000,     1136.7
    255.0000,     1741.4
    260.0000,     1552.3
    265.0000,     1915.5
    270.0000,     1575.0
    275.0000,     1669.7
    280.0000,     2033.2
    285.0000,     2365.7
    290.0000,     1879.0
    295.0000,     1710.1
             1536.3
LAYER 2
59,     5.2500
     10.0000,     950.98
     15.0000,     781.60
     20.0000,     744.60
     25.0000,     607.90
     30.0000,     532.22
     35.0000,     540.76
     40.0000,     546.91
     45.0000,     575.65
     50.0000,     530.72
     55.0000,     577.80
     60.0000,     750.38
     65.0000,     907.40
     70.0000,     1203.6
     75.0000,     1117.6
     80.0000,     1290.0
     85.0000,     1282.4
     90.0000,     1542.7
     95.0000,     1528.4
    100.0000,     1282.3
    105.0000,     2050.5
    110.0000,     1038.0
    115.0000,     722.83
    120.0000,     1258.0
    125.0000,     1622.5
    130.0000,     1828.8
    135.0000,     1659.5
    140.0000,     1302.5
    145.0000,     1192.3
    150.0000,     1352.9
    155.0000,     2162.2
    160.0000,     2358.9
    165.0000,     2523.2
    170.0000,     2320.3
    175.0000,     2993.2
    180.0000,     2660.0
    185.0000,     2317.5
    190.0000,     2120.9
    195.0000,     2212.4
    200.0000,     2358.0
    205.0000,     2340.7
    210.0000,     2151.7
    215.0000,     1992.1
    220.0000,     1683.7
    225.0000,     2322.9
    230.0000,     2063.3
    235.0000,     1936.7
    240.0000,     2145.5
    245.0000,     2172.3
    250.0000,     1559.4
    255.0000,     1840.5
    260.0000,     1656.4
    265.0000,     1968.3
    270.0000,     1986.3
    275.0000,     2181.3
    280.0000,     2394.1
    285.0000,     2461.3
    290.0000,     2039.0
    295.0000,     1952.0
             1920.1
LAYER 3
58,     8.2750
     15.0000,     889.80
     20.0000,     973.99
     25.0000,     995.68
     30.0000,     926.31
     35.0000,     896.95
     40.0000,     860.24
     45.0000,     819.37
     50.0000,     697.47
     55.0000,     677.81
     60.0000,     830.35
     65.0000,     968.62
     70.0000,     1245.3
     75.0000,     1520.1
     80.0000,     1809.0
     85.0000,     1710.3
     90.0000,     1529.5
     95.0000,     1053.4
    100.0000,     978.43
    105.0000,     2816.7
    110.0000,     1201.7
    115.0000,     986.80
    120.0000,     1858.4
    125.0000,     2435.1
    130.0000,     2369.4
    135.0000,     1962.7
    140.0000,     1764.7
    145.0000,     1813.6
    150.0000,     2153.7
    155.0000,     2200.6
    160.0000,     1718.2
    165.0000,     2062.1
    170.0000,     3070.5
    175.0000,     4601.2
    180.0000,     4874.7
    185.0000,     4596.3
    190.0000,     4228.3
    195.0000,     3903.1
    200.0000,     3358.8
    205.0000,     2786.1
    210.0000,     2736.3
    215.0000,     2417.4
    220.0000,     1580.6
    225.0000,     2027.9
    230.0000,     1799.3
    235.0000,     1799.3
    240.0000,     2463.8
    245.0000,     2754.1
    250.0000,     2107.3
    255.0000,     1837.5
    260.0000,     1569.1
    265.0000,     1880.3
    270.0000,     2447.0
    275.0000,     2953.9
    280.0000,     2920.1
    285.0000,     2607.6
    290.0000,     2305.5
    295.0000,     2511.6
             2869.5
LAYER 4
56,    11.6025
     20.0000,     962.84
     25.0000,     1365.5
     30.0000,     1400.2
     35.0000,     1333.6
     40.0000,     1178.1
     45.0000,     967.34
     50.0000,     717.41
     55.0000,     612.95
     60.0000,     706.33
     65.0000,     811.23
     70.0000,     1051.2
     75.0000,     1472.7
     80.0000,     1708.4
     85.0000,     1395.8
     90.0000,     991.20
     95.0000,     609.50
    100.0000,     720.26
    105.0000,     3123.4
    110.0000,     1099.2
    115.0000,     847.74
    120.0000,     1865.2
    125.0000,     2736.9
    130.0000,     2550.0
    135.0000,     2022.2
    140.0000,     1934.2
    145.0000,     2157.0
    150.0000,     2545.1
    155.0000,     1849.8
    160.0000,     1043.2
    165.0000,     1255.7
    170.0000,     2848.7
    175.0000,     5104.1
    180.0000,     6126.4
    185.0000,     6625.5
    190.0000,     6455.4
    195.0000,     5363.6
    200.0000,     4174.8
    205.0000,     3209.9
    210.0000,     3030.0
    215.0000,     2269.2
    220.0000,     1140.1
    225.0000,     1320.4
    230.0000,     1164.2
    235.0000,     1201.5
    240.0000,     1853.2
    245.0000,     2249.3
    250.0000,     1734.3
    255.0000,     1246.3
    260.0000,     1006.7
    265.0000,     1235.4
    270.0000,     1894.4
    275.0000,     2485.6
    280.0000,     2366.9
    285.0000,     2007.6
    290.0000,     2009.2
             3027.1
LAYER 5
53,    15.2628
     30.0000,     1018.7
     35.0000,     1084.9
     40.0000,     904.27
     45.0000,     608.62
     50.0000,     409.66
     55.0000,     313.21
     60.0000,     306.08
     65.0000,     317.55
     70.0000,     357.52
     75.0000,     446.42
     80.0000,     497.66
     85.0000,     453.91
     90.0000,     392.88
     95.0000,     358.47
    100.0000,     577.69
    105.0000,     1601.8
    110.0000,     747.82
    115.0000,     407.55
    120.0000,     521.78
    125.0000,     706.24
    130.0000,     676.32
    135.0000,     587.29
    140.0000,     653.45
    145.0000,     857.49
    150.0000,     1011.7
    155.0000,     766.27
    160.0000,     498.35
    165.0000,     518.91
    170.0000,     967.90
    175.0000,     2382.4
    180.0000,     4033.0
    185.0000,     4986.7
    190.0000,     5078.2
    195.0000,     4174.0
    200.0000,     3021.4
    205.0000,     2231.8
    210.0000,     1845.3
    215.0000,     1195.4
    220.0000,     665.54
    225.0000,     647.56
    230.0000,     576.04
    235.0000,     532.63
    240.0000,     617.96
    245.0000,     631.85
    250.0000,     451.58
    255.0000,     291.23
    260.0000,     237.92
    265.0000,     280.78
    270.0000,     443.11
    275.0000,     651.98
    280.0000,     800.34
    285.0000,     854.83
             1209.3
LAYER 6
49,    19.2890
     40.0000,     553.68
     45.0000,     358.33
     50.0000,     267.70
     55.0000,     217.52
     60.0000,     204.61
     65.0000,     208.49
     70.0000,     223.69
     75.0000,     252.78
     80.0000,     281.01
     85.0000,     297.05
     90.0000,     314.41
     95.0000,     361.12
    100.0000,     539.78
    105.0000,     843.02
    110.0000,     524.19
    115.0000,     279.22
    120.0000,     234.86
    125.0000,     253.93
    130.0000,     259.02
    135.0000,     260.55
    140.0000,     303.17
    145.0000,     398.18
    150.0000,     464.37
    155.0000,     406.68
    160.0000,     317.85
    165.0000,     295.22
    170.0000,     371.15
    175.0000,     593.60
    180.0000,     948.21
    185.0000,     1319.7
    190.0000,     1495.4
    195.0000,     1404.4
    200.0000,     1205.2
    205.0000,     1019.4
    210.0000,     842.14
    215.0000,     594.18
    220.0000,     417.61
    225.0000,     405.50
    230.0000,     400.49
    235.0000,     388.76
    240.0000,     404.14
    245.0000,     381.48
    250.0000,     284.99
    255.0000,     204.39
    260.0000,     173.61
    265.0000,     180.68
    270.0000,     228.35
    275.0000,     312.05
           449.7972
LAYER 7
44,    23.7179
     50.0000,     236.25
     55.0000,     201.48
     60.0000,     193.40
     65.0000,     204.35
     70.0000,     221.08
     75.0000,     245.39
     80.0000,     273.25
     85.0000,     301.33
     90.0000,     333.21
     95.0000,     382.34
    100.0000,     468.14
    105.0000,     524.90
    110.0000,     391.03
    115.0000,     250.64
    120.0000,     191.74
    125.0000,     180.14
    130.0000,     184.52
    135.0000,     198.58
    140.0000,     230.89
    145.0000,     282.84
    150.0000,     317.03
    155.0000,     300.62
    160.0000,     260.57
    165.0000,     232.10
    170.0000,     234.28
    175.0000,     269.68
    180.0000,     338.31
    185.0000,     432.35
    190.0000,     520.46
    195.0000,     566.23
    200.0000,     562.36
    205.0000,     518.83
    210.0000,     444.59
    215.0000,     356.62
    220.0000,     305.05
    225.0000,     316.09
    230.0000,     346.61
    235.0000,     376.54
    240.0000,     410.78
    245.0000,     398.16
    250.0000,     329.67
    255.0000,     276.83
    260.0000,     243.26
           210.2759
LAYER 8
39,    28.5897
     60.0000,     200.52
     65.0000,     232.15
     70.0000,     253.00
     75.0000,     272.96
     80.0000,     299.58
     85.0000,     325.38
     90.0000,     347.72
     95.0000,     370.97
    100.0000,     393.72
    105.0000,     387.24
    110.0000,     323.13
    115.0000,     248.90
    120.0000,     203.69
    125.0000,     187.58
    130.0000,     189.38
    135.0000,     202.81
    140.0000,     226.11
    145.0000,     253.50
    150.0000,     267.96
    155.0000,     258.50
    160.0000,     233.28
    165.0000,     207.69
    170.0000,     195.43
    175.0000,     199.02
    180.0000,     215.96
    185.0000,     244.94
    190.0000,     280.35
    195.0000,     309.52
    200.0000,     321.64
    205.0000,     312.67
    210.0000,     287.36
    215.0000,     261.67
    220.0000,     257.94
    225.0000,     288.12
    230.0000,     347.96
    235.0000,     415.71
    240.0000,     489.74
    245.0000,     477.70
           357.6230
LAYER 9
34,    33.9487
     75.0000,     285.40
     80.0000,     326.02
     85.0000,     346.37
     90.0000,     356.02
     95.0000,     357.13
    100.0000,     352.34
    105.0000,     332.10
    110.0000,     294.20
    115.0000,     252.10
    120.0000,     222.03
    125.0000,     208.23
    130.0000,     207.48
    135.0000,     215.18
    140.0000,     226.95
    145.0000,     237.05
    150.0000,     238.45
    155.0000,     227.75
    160.0000,     208.60
    165.0000,     189.41
    170.0000,     177.65
    175.0000,     174.92
    180.0000,     179.55
    185.0000,     189.50
    190.0000,     202.52
    195.0000,     214.94
    200.0000,     223.25
    205.0000,     225.42
    210.0000,     224.24
    215.0000,     228.85
    220.0000,     253.61
    225.0000,     303.93
    230.0000,     395.30
    235.0000,     490.33
           664.4634
LAYER 10
29,    39.8436
     90.0000,     384.46
     95.0000,     364.11
    100.0000,     347.34
    105.0000,     319.99
    110.0000,     290.00
    115.0000,     257.86
    120.0000,     234.63
    125.0000,     221.57
    130.0000,     217.03
    135.0000,     217.40
    140.0000,     218.90
    145.0000,     217.82
    150.0000,     211.31
    155.0000,     198.88
    160.0000,     183.60
    165.0000,     170.30
    170.0000,     162.04
    175.0000,     159.05
    180.0000,     160.15
    185.0000,     163.96
    190.0000,     169.58
    195.0000,     176.74
    200.0000,     185.48
    205.0000,     194.04
    210.0000,     206.27
    215.0000,     228.77
    220.0000,     275.51
    225.0000,     347.38
           530.3176
LAYER 11
25,    46.3279
    100.0000,     378.34
    105.0000,     330.67
    110.0000,     298.42
    115.0000,     266.21
    120.0000,     242.22
    125.0000,     225.36
    130.0000,     216.08
    135.0000,     210.25
    140.0000,     204.91
    145.0000,     197.68
    150.0000,     187.43
    155.0000,     174.92
    160.0000,     162.63
    165.0000,     152.97
    170.0000,     146.92
    175.0000,     144.19
    180.0000,     144.09
    185.0000,     146.20
    190.0000,     151.21
    195.0000,     161.30
    200.0000,     178.63
    205.0000,     191.51
    210.0000,     209.21
    215.0000,     244.16
           330.4073
LAYER 12
19, 
    110.0000,     312.57
    115.0000,     269.58
    120.0000,     239.23
    125.0000,     220.16
    130.0000,     208.67
    135.0000,     199.81
    140.0000,     192.07
    145.0000,     183.16
    150.0000,     172.39
    155.0000,     160.60
    160.0000,     149.68
    165.0000,     141.06
    170.0000,     135.20
    175.0000,     131.81
    180.0000,     130.78
    185.0000,     132.68
    190.0000,     140.85
    195.0000,     163.68
           217.3522
CALCULATED APPARENT RESISTIVITY
      7.5000,       5.0000,   1.00000,    944.8114
     12.5000,       5.0000,   1.00000,    709.0244
     17.5000,       5.0000,   1.00000,    719.7914
     22.5000,       5.0000,   1.00000,    571.6885
     27.5000,       5.0000,   1.00000,    528.7792
     32.5000,       5.0000,   1.00000,    530.4905
     37.5000,       5.0000,   1.00000,    515.0479
     42.5000,       5.0000,   1.00000,    561.0477
     47.5000,       5.0000,   1.00000,    546.1194
     52.5000,       5.0000,   1.00000,    618.8218
     57.5000,       5.0000,   1.00000,    749.3727
     62.5000,       5.0000,   1.00000,    792.0328
     67.5000,       5.0000,   1.00000,   1093.9844
     72.5000,       5.0000,   1.00000,    915.6245
     77.5000,       5.0000,   1.00000,   1228.4375
     82.5000,       5.0000,   1.00000,   1124.0110
     87.5000,       5.0000,   1.00000,   1334.3130
     92.5000,       5.0000,   1.00000,   1485.3783
     97.5000,       5.0000,   1.00000,   1289.1489
    102.5000,       5.0000,   1.00000,   1390.3855
    107.5000,       5.0000,   1.00000,   1126.9426
    112.5000,       5.0000,   1.00000,    861.2773
    117.5000,       5.0000,   1.00000,   1248.0824
    122.5000,       5.0000,   1.00000,   1274.1039
    127.5000,       5.0000,   1.00000,   1438.8928
    132.5000,       5.0000,   1.00000,   1492.1466
    137.5000,       5.0000,   1.00000,   1313.6611
    142.5000,       5.0000,   1.00000,   1374.5253
    147.5000,       5.0000,   1.00000,   1318.7993
    152.5000,       5.0000,   1.00000,   1923.5186
    157.5000,       5.0000,   1.00000,   1954.1378
    162.5000,       5.0000,   1.00000,   2489.0188
    167.5000,       5.0000,   1.00000,   2161.3628
    172.5000,       5.0000,   1.00000,   2706.1699
    177.5000,       5.0000,   1.00000,   2286.6409
    182.5000,       5.0000,   1.00000,   2293.6533
    187.5000,       5.0000,   1.00000,   2156.0671
    192.5000,       5.0000,   1.00000,   2195.6343
    197.5000,       5.0000,   1.00000,   2230.1221
    202.5000,       5.0000,   1.00000,   2273.8584
    207.5000,       5.0000,   1.00000,   2050.4050
    212.5000,       5.0000,   1.00000,   2006.5480
    217.5000,       5.0000,   1.00000,   1808.6949
    222.5000,       5.0000,   1.00000,   2065.8826
    227.5000,       5.0000,   1.00000,   1847.4233
    232.5000,       5.0000,   1.00000,   1918.6307
    237.5000,       5.0000,   1.00000,   1762.8945
    242.5000,       5.0000,   1.00000,   1905.8734
    247.5000,       5.0000,   1.00000,   1350.4718
    252.5000,       5.0000,   1.00000,   1858.1470
    257.5000,       5.0000,   1.00000,   1471.6006
    262.5000,       5.0000,   1.00000,   1902.5238
    267.5000,       5.0000,   1.00000,   1715.3092
    272.5000,       5.0000,   1.00000,   1927.2671
    277.5000,       5.0000,   1.00000,   1978.5609
    282.5000,       5.0000,   1.00000,   2159.3096
    287.5000,       5.0000,   1.00000,   1885.1129
    292.5000,       5.0000,   1.00000,   1905.0814
     12.5000,       5.0000,   2.00000,    723.0599
     17.5000,       5.0000,   2.00000,    768.3728
     22.5000,       5.0000,   2.00000,    668.9393
     27.5000,       5.0000,   2.00000,    605.0398
     32.5000,       5.0000,   2.00000,    624.3441
     37.5000,       5.0000,   2.00000,    618.5013
     42.5000,       5.0000,   2.00000,    648.5992
     47.5000,       5.0000,   2.00000,    593.0148
     52.5000,       5.0000,   2.00000,    647.6179
     57.5000,       5.0000,   2.00000,    717.5643
     62.5000,       5.0000,   2.00000,    830.0899
     67.5000,       5.0000,   2.00000,   1062.8971
     72.5000,       5.0000,   2.00000,    920.3278
     77.5000,       5.0000,   2.00000,   1113.3865
     82.5000,       5.0000,   2.00000,   1041.9025
     87.5000,       5.0000,   2.00000,   1223.3844
     92.5000,       5.0000,   2.00000,   1264.1483
     97.5000,       5.0000,   2.00000,   1067.0653
    102.5000,       5.0000,   2.00000,   1432.1289
    107.5000,       5.0000,   2.00000,   1126.9596
    112.5000,       5.0000,   2.00000,    832.0372
    117.5000,       5.0000,   2.00000,   1323.4873
    122.5000,       5.0000,   2.00000,   1325.4811
    127.5000,       5.0000,   2.00000,   1368.6040
    132.5000,       5.0000,   2.00000,   1525.8129
    137.5000,       5.0000,   2.00000,   1417.4668
    142.5000,       5.0000,   2.00000,   1317.1786
    147.5000,       5.0000,   2.00000,   1250.7362
    152.5000,       5.0000,   2.00000,   1795.8945
    157.5000,       5.0000,   2.00000,   2030.6420
    162.5000,       5.0000,   2.00000,   2122.0981
    167.5000,       5.0000,   2.00000,   2009.4843
    172.5000,       5.0000,   2.00000,   2717.1653
    177.5000,       5.0000,   2.00000,   2578.0315
    182.5000,       5.0000,   2.00000,   2436.9131
    187.5000,       5.0000,   2.00000,   2443.7095
    192.5000,       5.0000,   2.00000,   2429.6272
    197.5000,       5.0000,   2.00000,   2488.9666
    202.5000,       5.0000,   2.00000,   2409.5889
    207.5000,       5.0000,   2.00000,   2077.9565
    212.5000,       5.0000,   2.00000,   1820.7957
    217.5000,       5.0000,   2.00000,   1702.1300
    222.5000,       5.0000,   2.00000,   1998.2538
    227.5000,       5.0000,   2.00000,   1692.5959
    232.5000,       5.0000,   2.00000,   1509.8395
    237.5000,       5.0000,   2.00000,   1774.7147
    242.5000,       5.0000,   2.00000,   1747.1102
    247.5000,       5.0000,   2.00000,   1278.0023
    252.5000,       5.0000,   2.00000,   1742.0219
    257.5000,       5.0000,   2.00000,   1604.6707
    262.5000,       5.0000,   2.00000,   1844.9312
    267.5000,       5.0000,   2.00000,   1674.8713
    272.5000,       5.0000,   2.00000,   1643.0542
    277.5000,       5.0000,   2.00000,   1962.5328
    282.5000,       5.0000,   2.00000,   2161.5410
    287.5000,       5.0000,   2.00000,   1854.8491
    292.5000,       5.0000,   2.00000,   1871.5450
    297.5000,       5.0000,   2.00000,   1890.9370
     17.5000,       5.0000,   3.00000,    776.3401
     22.5000,       5.0000,   3.00000,    661.5154
     27.5000,       5.0000,   3.00000,    628.8913
     32.5000,       5.0000,   3.00000,    656.1434
     37.5000,       5.0000,   3.00000,    681.2988
     42.5000,       5.0000,   3.00000,    698.2699
     47.5000,       5.0000,   3.00000,    609.5319
     52.5000,       5.0000,   3.00000,    600.3726
     57.5000,       5.0000,   3.00000,    717.1460
     62.5000,       5.0000,   3.00000,    794.3887
     67.5000,       5.0000,   3.00000,   1036.2202
     72.5000,       5.0000,   3.00000,    794.3243
     77.5000,       5.0000,   3.00000,    883.5591
     82.5000,       5.0000,   3.00000,    836.0561
     87.5000,       5.0000,   3.00000,   1017.2462
     92.5000,       5.0000,   3.00000,   1062.1024
     97.5000,       5.0000,   3.00000,   1114.5648
    102.5000,       5.0000,   3.00000,   1379.5781
    107.5000,       5.0000,   3.00000,    993.7336
    112.5000,       5.0000,   3.00000,    692.1953
    117.5000,       5.0000,   3.00000,   1072.2920
    122.5000,       5.0000,   3.00000,   1320.7004
    127.5000,       5.0000,   3.00000,   1477.9967
    132.5000,       5.0000,   3.00000,   1463.5098
    137.5000,       5.0000,   3.00000,   1179.4207
    142.5000,       5.0000,   3.00000,   1052.4152
    147.5000,       5.0000,   3.00000,   1041.7833
    152.5000,       5.0000,   3.00000,   1789.6891
    157.5000,       5.0000,   3.00000,   1888.2422
    162.5000,       5.0000,   3.00000,   2046.9934
    167.5000,       5.0000,   3.00000,   1834.8805
    172.5000,       5.0000,   3.00000,   2566.6108
    177.5000,       5.0000,   3.00000,   2332.8691
    182.5000,       5.0000,   3.00000,   2246.6677
    187.5000,       5.0000,   3.00000,   2071.6208
    192.5000,       5.0000,   3.00000,   2346.6475
    197.5000,       5.0000,   3.00000,   2498.9424
    202.5000,       5.0000,   3.00000,   2461.4531
    207.5000,       5.0000,   3.00000,   1923.9956
    212.5000,       5.0000,   3.00000,   1647.6898
    217.5000,       5.0000,   3.00000,   1512.5253
    222.5000,       5.0000,   3.00000,   1829.0315
    227.5000,       5.0000,   3.00000,   1457.8743
    232.5000,       5.0000,   3.00000,   1422.5803
    237.5000,       5.0000,   3.00000,   1376.1549
    242.5000,       5.0000,   3.00000,   1517.9407
    247.5000,       5.0000,   3.00000,   1053.6053
    252.5000,       5.0000,   3.00000,   1552.9357
    257.5000,       5.0000,   3.00000,   1469.2589
    262.5000,       5.0000,   3.00000,   1769.8380
    267.5000,       5.0000,   3.00000,   1335.0688
    272.5000,       5.0000,   3.00000,   1448.8735
    277.5000,       5.0000,   3.00000,   1672.7926
    282.5000,       5.0000,   3.00000,   2033.1583
    287.5000,       5.0000,   3.00000,   1726.7628
    292.5000,       5.0000,   3.00000,   1716.7192
    297.5000,       5.0000,   3.00000,   1718.1094
     22.5000,      15.0000,   1.00000,    645.4547
     27.5000,      15.0000,   1.00000,    616.6618
     32.5000,      15.0000,   1.00000,    650.9633
     37.5000,      15.0000,   1.00000,    674.5709
     42.5000,      15.0000,   1.00000,    676.3063
     47.5000,      15.0000,   1.00000,    631.6008
     52.5000,      15.0000,   1.00000,    647.0629
     57.5000,      15.0000,   1.00000,    700.1371
     62.5000,      15.0000,   1.00000,    852.0427
     67.5000,      15.0000,   1.00000,    815.2794
     72.5000,      15.0000,   1.00000,    772.8762
     77.5000,      15.0000,   1.00000,    700.2999
     82.5000,      15.0000,   1.00000,    716.9687
     87.5000,      15.0000,   1.00000,    788.6845
     92.5000,      15.0000,   1.00000,   1059.6986
     97.5000,      15.0000,   1.00000,   1196.9938
    102.5000,      15.0000,   1.00000,   1087.6024
    107.5000,      15.0000,   1.00000,    887.1410
    112.5000,      15.0000,   1.00000,    800.3215
    117.5000,      15.0000,   1.00000,    878.9623
    122.5000,      15.0000,   1.00000,   1173.3705
    127.5000,      15.0000,   1.00000,   1457.4421
    132.5000,      15.0000,   1.00000,   1276.2025
    137.5000,      15.0000,   1.00000,    985.1326
    142.5000,      15.0000,   1.00000,    877.9258
    147.5000,      15.0000,   1.00000,   1150.4525
    152.5000,      15.0000,   1.00000,   1467.4054
    157.5000,      15.0000,   1.00000,   1922.3357
    162.5000,      15.0000,   1.00000,   1938.1782
    167.5000,      15.0000,   1.00000,   2120.8923
    172.5000,      15.0000,   1.00000,   1989.7085
    177.5000,      15.0000,   1.00000,   1937.5853
    182.5000,      15.0000,   1.00000,   1726.3761
    187.5000,      15.0000,   1.00000,   1791.7728
    192.5000,      15.0000,   1.00000,   1894.2847
    197.5000,      15.0000,   1.00000,   2255.0854
    202.5000,      15.0000,   1.00000,   2175.2727
    207.5000,      15.0000,   1.00000,   1927.1276
    212.5000,      15.0000,   1.00000,   1624.9064
    217.5000,      15.0000,   1.00000,   1579.1100
    222.5000,      15.0000,   1.00000,   1455.7550
    227.5000,      15.0000,   1.00000,   1532.2672
    232.5000,      15.0000,   1.00000,   1324.0493
    237.5000,      15.0000,   1.00000,   1245.7655
    242.5000,      15.0000,   1.00000,   1068.4365
    247.5000,      15.0000,   1.00000,   1233.0001
    252.5000,      15.0000,   1.00000,   1227.7557
    257.5000,      15.0000,   1.00000,   1481.0579
    262.5000,      15.0000,   1.00000,   1354.5684
    267.5000,      15.0000,   1.00000,   1375.4014
    272.5000,      15.0000,   1.00000,   1310.2976
    277.5000,      15.0000,   1.00000,   1536.6039
    282.5000,      15.0000,   1.00000,   1602.2815
    287.5000,      15.0000,   1.00000,   1701.7781
    292.5000,      15.0000,   1.00000,   1568.4027
     22.5000,       5.0000,   4.00000,    616.2513
     27.5000,       5.0000,   4.00000,    590.3707
     32.5000,       5.0000,   4.00000,    661.4102
     37.5000,       5.0000,   4.00000,    668.6387
     42.5000,       5.0000,   4.00000,    712.0263
     47.5000,       5.0000,   4.00000,    583.0864
     52.5000,       5.0000,   4.00000,    594.5826
     57.5000,       5.0000,   4.00000,    669.4457
     62.5000,       5.0000,   4.00000,    749.4324
     67.5000,       5.0000,   4.00000,    923.6605
     72.5000,       5.0000,   4.00000,    648.7603
     77.5000,       5.0000,   4.00000,    742.8508
     82.5000,       5.0000,   4.00000,    622.2572
     87.5000,       5.0000,   4.00000,    768.9868
     92.5000,       5.0000,   4.00000,   1037.3361
     97.5000,       5.0000,   4.00000,   1025.4353
    102.5000,       5.0000,   4.00000,   1289.3463
    107.5000,       5.0000,   4.00000,    816.6622
    112.5000,       5.0000,   4.00000,    525.9360
    117.5000,       5.0000,   4.00000,    899.9039
    122.5000,       5.0000,   4.00000,   1147.2605
    127.5000,       5.0000,   4.00000,   1488.7410
    132.5000,       5.0000,   4.00000,   1313.3954
    137.5000,       5.0000,   4.00000,    883.3732
    142.5000,       5.0000,   4.00000,    808.1520
    147.5000,       5.0000,   4.00000,    891.9412
    152.5000,       5.0000,   4.00000,   1517.0212
    157.5000,       5.0000,   4.00000,   1733.8954
    162.5000,       5.0000,   4.00000,   1930.8478
    167.5000,       5.0000,   4.00000,   1775.3019
    172.5000,       5.0000,   4.00000,   2274.3315
    177.5000,       5.0000,   4.00000,   1907.1040
    182.5000,       5.0000,   4.00000,   1693.7168
    187.5000,       5.0000,   4.00000,   1696.8289
    192.5000,       5.0000,   4.00000,   1856.4401
    197.5000,       5.0000,   4.00000,   2279.4863
    202.5000,       5.0000,   4.00000,   2244.3752
    207.5000,       5.0000,   4.00000,   1812.7518
    212.5000,       5.0000,   4.00000,   1528.1790
    217.5000,       5.0000,   4.00000,   1327.8813
    222.5000,       5.0000,   4.00000,   1513.7726
    227.5000,       5.0000,   4.00000,   1352.7968
    232.5000,       5.0000,   4.00000,   1196.5226
    237.5000,       5.0000,   4.00000,   1191.8911
    242.5000,       5.0000,   4.00000,   1161.0524
    247.5000,       5.0000,   4.00000,    888.1456
    252.5000,       5.0000,   4.00000,   1317.9205
    257.5000,       5.0000,   4.00000,   1207.8120
    262.5000,       5.0000,   4.00000,   1405.8422
    267.5000,       5.0000,   4.00000,   1208.2441
    272.5000,       5.0000,   4.00000,   1216.5759
    277.5000,       5.0000,   4.00000,   1474.2386
    282.5000,       5.0000,   4.00000,   1695.5852
    287.5000,       5.0000,   4.00000,   1533.6442
    292.5000,       5.0000,   4.00000,   1519.9211
     30.0000,      20.0000,   1.00000,    567.8716
     35.0000,      20.0000,   1.00000,    595.4648
     40.0000,      20.0000,   1.00000,    607.8652
     45.0000,      20.0000,   1.00000,    619.4509
     50.0000,      20.0000,   1.00000,    644.8882
     55.0000,      20.0000,   1.00000,    659.3831
     60.0000,      20.0000,   1.00000,    714.2654
     65.0000,      20.0000,   1.00000,    661.1400
     70.0000,      20.0000,   1.00000,    664.6258
     75.0000,      20.0000,   1.00000,    586.3863
     80.0000,      20.0000,   1.00000,    542.5667
     85.0000,      20.0000,   1.00000,    667.3174
     90.0000,      20.0000,   1.00000,    772.7362
     95.0000,      20.0000,   1.00000,    937.0975
    100.0000,      20.0000,   1.00000,    899.3815
    105.0000,      20.0000,   1.00000,    710.7476
    110.0000,      20.0000,   1.00000,    752.1586
    115.0000,      20.0000,   1.00000,    737.5186
    120.0000,      20.0000,   1.00000,    868.2192
    125.0000,      20.0000,   1.00000,    965.0746
    130.0000,      20.0000,   1.00000,    933.1090
    135.0000,      20.0000,   1.00000,    930.0280
    140.0000,      20.0000,   1.00000,    835.1200
    145.0000,      20.0000,   1.00000,    828.3477
    150.0000,      20.0000,   1.00000,   1044.1090
    155.0000,      20.0000,   1.00000,   1393.3002
    160.0000,      20.0000,   1.00000,   1706.2490
    165.0000,      20.0000,   1.00000,   1917.0320
    170.0000,      20.0000,   1.00000,   1711.5746
    175.0000,      20.0000,   1.00000,   1384.9684
    180.0000,      20.0000,   1.00000,   1201.6622
    185.0000,      20.0000,   1.00000,   1137.7239
    190.0000,      20.0000,   1.00000,   1240.9926
    195.0000,      20.0000,   1.00000,   1404.0282
    200.0000,      20.0000,   1.00000,   1530.6365
    205.0000,      20.0000,   1.00000,   1745.3287
    210.0000,      20.0000,   1.00000,   1651.7909
    215.0000,      20.0000,   1.00000,   1462.1956
    220.0000,      20.0000,   1.00000,   1346.4596
    225.0000,      20.0000,   1.00000,   1210.7283
    230.0000,      20.0000,   1.00000,   1200.8818
    235.0000,      20.0000,   1.00000,   1076.2784
    240.0000,      20.0000,   1.00000,    944.9463
    245.0000,      20.0000,   1.00000,    969.6652
    250.0000,      20.0000,   1.00000,    947.7687
    255.0000,      20.0000,   1.00000,    981.8751
    260.0000,      20.0000,   1.00000,   1059.7556
    265.0000,      20.0000,   1.00000,   1068.1760
    270.0000,      20.0000,   1.00000,   1179.3850
    275.0000,      20.0000,   1.00000,   1255.6461
    280.0000,      20.0000,   1.00000,   1236.7909
    285.0000,      20.0000,   1.00000,   1311.1823
     27.5000,       5.0000,   5.00000,    548.5886
     32.5000,       5.0000,   5.00000,    600.0358
     37.5000,       5.0000,   5.00000,    644.7275
     42.5000,       5.0000,   5.00000,    650.0585
     47.5000,       5.0000,   5.00000,    579.5080
     52.5000,       5.0000,   5.00000,    567.9516
     57.5000,       5.0000,   5.00000,    635.6808
     62.5000,       5.0000,   5.00000,    664.1860
     67.5000,       5.0000,   5.00000,    775.1606
     72.5000,       5.0000,   5.00000,    582.6211
     77.5000,       5.0000,   5.00000,    592.6525
     82.5000,       5.0000,   5.00000,    508.8560
     87.5000,       5.0000,   5.00000,    694.0339
     92.5000,       5.0000,   5.00000,    858.8218
     97.5000,       5.0000,   5.00000,    910.2338
    102.5000,       5.0000,   5.00000,   1070.1027
    107.5000,       5.0000,   5.00000,    673.4362
    112.5000,       5.0000,   5.00000,    436.4797
    117.5000,       5.0000,   5.00000,    769.8158
    122.5000,       5.0000,   5.00000,   1013.6919
    127.5000,       5.0000,   5.00000,   1132.0465
    132.5000,       5.0000,   5.00000,   1091.7262
    137.5000,       5.0000,   5.00000,    768.0598
    142.5000,       5.0000,   5.00000,    675.9045
    147.5000,       5.0000,   5.00000,    710.9103
    152.5000,       5.0000,   5.00000,   1246.1293
    157.5000,       5.0000,   5.00000,   1491.9272
    162.5000,       5.0000,   5.00000,   1777.1564
    167.5000,       5.0000,   5.00000,   1605.9922
    172.5000,       5.0000,   5.00000,   1940.1067
    177.5000,       5.0000,   5.00000,   1435.0905
    182.5000,       5.0000,   5.00000,   1260.1204
    192.5000,       5.0000,   5.00000,   1476.7190
    197.5000,       5.0000,   5.00000,   1678.2817
    202.5000,       5.0000,   5.00000,   1932.0540
    207.5000,       5.0000,   5.00000,   1660.1212
    212.5000,       5.0000,   5.00000,   1411.9711
    217.5000,       5.0000,   5.00000,   1150.7327
    222.5000,       5.0000,   5.00000,   1356.6891
    227.5000,       5.0000,   5.00000,   1105.7860
    232.5000,       5.0000,   5.00000,   1042.6211
    237.5000,       5.0000,   5.00000,   1015.6638
    242.5000,       5.0000,   5.00000,   1026.5326
    247.5000,       5.0000,   5.00000,    713.2003
    252.5000,       5.0000,   5.00000,   1063.6948
    257.5000,       5.0000,   5.00000,    920.7930
    262.5000,       5.0000,   5.00000,   1137.3424
    267.5000,       5.0000,   5.00000,   1018.8185
    272.5000,       5.0000,   5.00000,   1116.9908
    277.5000,       5.0000,   5.00000,   1242.1359
    282.5000,       5.0000,   5.00000,   1458.4816
    287.5000,       5.0000,   5.00000,   1253.8030
     32.5000,       5.0000,   6.00000,    545.9839
     37.5000,       5.0000,   6.00000,    557.8217
     42.5000,       5.0000,   6.00000,    622.8460
     47.5000,       5.0000,   6.00000,    532.4623
     52.5000,       5.0000,   6.00000,    545.7312
     57.5000,       5.0000,   6.00000,    584.1321
     62.5000,       5.0000,   6.00000,    578.3610
     67.5000,       5.0000,   6.00000,    702.7136
     72.5000,       5.0000,   6.00000,    479.5016
     77.5000,       5.0000,   6.00000,    531.9833
     82.5000,       5.0000,   6.00000,    496.7580
     87.5000,       5.0000,   6.00000,    615.7126
     92.5000,       5.0000,   6.00000,    720.0712
     97.5000,       5.0000,   6.00000,    705.1287
    102.5000,       5.0000,   6.00000,    887.3832
    107.5000,       5.0000,   6.00000,    573.8704
    112.5000,       5.0000,   6.00000,    391.5320
    117.5000,       5.0000,   6.00000,    687.2349
    122.5000,       5.0000,   6.00000,    775.1379
    127.5000,       5.0000,   6.00000,    851.7171
    132.5000,       5.0000,   6.00000,    823.6396
    137.5000,       5.0000,   6.00000,    705.6022
    142.5000,       5.0000,   6.00000,    611.0056
    147.5000,       5.0000,   6.00000,    583.1709
    152.5000,       5.0000,   6.00000,   1027.7548
    157.5000,       5.0000,   6.00000,   1252.3745
    162.5000,       5.0000,   6.00000,   1507.1810
    167.5000,       5.0000,   6.00000,   1328.1613
    172.5000,       5.0000,   6.00000,   1528.1564
    177.5000,       5.0000,   6.00000,   1148.4933
    187.5000,       5.0000,   6.00000,    909.6111
    192.5000,       5.0000,   6.00000,   1010.4429
    197.5000,       5.0000,   6.00000,   1284.2947
    202.5000,       5.0000,   6.00000,   1441.7488
    207.5000,       5.0000,   6.00000,   1410.6508
    212.5000,       5.0000,   6.00000,   1235.6265
    217.5000,       5.0000,   6.00000,   1064.6840
    222.5000,       5.0000,   6.00000,   1162.4393
    227.5000,       5.0000,   6.00000,    951.6345
    232.5000,       5.0000,   6.00000,    867.6828
    237.5000,       5.0000,   6.00000,    913.2441
    242.5000,       5.0000,   6.00000,    928.4946
    247.5000,       5.0000,   6.00000,    607.6161
    252.5000,       5.0000,   6.00000,    797.1686
    257.5000,       5.0000,   6.00000,    741.9257
    262.5000,       5.0000,   6.00000,    935.7297
    267.5000,       5.0000,   6.00000,    856.1998
    272.5000,       5.0000,   6.00000,    954.1475
    277.5000,       5.0000,   6.00000,   1123.6581
    282.5000,       5.0000,   6.00000,   1224.9630
     37.5000,      25.0000,   1.00000,    509.7103
     42.5000,      25.0000,   1.00000,    535.1776
     47.5000,      25.0000,   1.00000,    591.4018
     52.5000,      25.0000,   1.00000,    603.3569
     57.5000,      25.0000,   1.00000,    618.6990
     62.5000,      25.0000,   1.00000,    593.8442
     67.5000,      25.0000,   1.00000,    547.1924
     72.5000,      25.0000,   1.00000,    513.1582
     77.5000,      25.0000,   1.00000,    561.5796
     82.5000,      25.0000,   1.00000,    591.8519
     87.5000,      25.0000,   1.00000,    637.9780
     92.5000,      25.0000,   1.00000,    672.8393
     97.5000,      25.0000,   1.00000,    625.5786
    102.5000,      25.0000,   1.00000,    582.0068
    107.5000,      25.0000,   1.00000,    644.9202
    112.5000,      25.0000,   1.00000,    713.8286
    117.5000,      25.0000,   1.00000,    663.9419
    122.5000,      25.0000,   1.00000,    613.6373
    127.5000,      25.0000,   1.00000,    627.2213
    132.5000,      25.0000,   1.00000,    682.7794
    137.5000,      25.0000,   1.00000,    698.2215
    142.5000,      25.0000,   1.00000,    805.4144
    147.5000,      25.0000,   1.00000,    864.4192
    152.5000,      25.0000,   1.00000,   1041.9348
    157.5000,      25.0000,   1.00000,   1220.4448
    162.5000,      25.0000,   1.00000,   1439.0134
    167.5000,      25.0000,   1.00000,   1311.6180
    172.5000,      25.0000,   1.00000,   1122.2041
    177.5000,      25.0000,   1.00000,    928.9420
    182.5000,      25.0000,   1.00000,    868.4519
    187.5000,      25.0000,   1.00000,    764.4446
    192.5000,      25.0000,   1.00000,    818.0479
    197.5000,      25.0000,   1.00000,    921.7488
    202.5000,      25.0000,   1.00000,   1100.2504
    207.5000,      25.0000,   1.00000,   1180.7551
    212.5000,      25.0000,   1.00000,   1371.4607
    217.5000,      25.0000,   1.00000,   1244.5961
    222.5000,      25.0000,   1.00000,   1128.8274
    227.5000,      25.0000,   1.00000,   1009.3531
    232.5000,      25.0000,   1.00000,    981.6078
    237.5000,      25.0000,   1.00000,    850.2277
    242.5000,      25.0000,   1.00000,    835.7895
    247.5000,      25.0000,   1.00000,    772.5815
    252.5000,      25.0000,   1.00000,    784.2913
    257.5000,      25.0000,   1.00000,    752.2098
    262.5000,      25.0000,   1.00000,    862.1804
    267.5000,      25.0000,   1.00000,    912.4689
    272.5000,      25.0000,   1.00000,   1019.7288
    277.5000,      25.0000,   1.00000,   1028.4648
     37.5000,       5.0000,   7.00000,    511.5920
     42.5000,       5.0000,   7.00000,    549.2585
     47.5000,       5.0000,   7.00000,    500.3303
     52.5000,       5.0000,   7.00000,    490.4323
     57.5000,       5.0000,   7.00000,    528.8679
     62.5000,       5.0000,   7.00000,    539.6051
     67.5000,       5.0000,   7.00000,    599.9763
     72.5000,       5.0000,   7.00000,    435.2419
     77.5000,       5.0000,   7.00000,    529.1195
     82.5000,       5.0000,   7.00000,    474.5232
     87.5000,       5.0000,   7.00000,    553.4651
     92.5000,       5.0000,   7.00000,    591.1350
     97.5000,       5.0000,   7.00000,    563.2729
    102.5000,       5.0000,   7.00000,    741.8303
    107.5000,       5.0000,   7.00000,    520.0114
    112.5000,       5.0000,   7.00000,    349.0620
    117.5000,       5.0000,   7.00000,    555.0203
    122.5000,       5.0000,   7.00000,    602.2949
    127.5000,       5.0000,   7.00000,    666.3607
    132.5000,       5.0000,   7.00000,    692.7554
    137.5000,       5.0000,   7.00000,    557.6814
    142.5000,       5.0000,   7.00000,    549.4842
    147.5000,       5.0000,   7.00000,    543.6824
    152.5000,       5.0000,   7.00000,    865.6259
    157.5000,       5.0000,   7.00000,   1023.3117
    162.5000,       5.0000,   7.00000,   1180.0619
    167.5000,       5.0000,   7.00000,   1003.4606
    172.5000,       5.0000,   7.00000,   1207.6781
    182.5000,       5.0000,   7.00000,    778.1870
    197.5000,       5.0000,   7.00000,    916.7422
    202.5000,       5.0000,   7.00000,   1109.5643
    207.5000,       5.0000,   7.00000,   1022.6361
    212.5000,       5.0000,   7.00000,   1057.3861
    217.5000,       5.0000,   7.00000,    919.6999
    222.5000,       5.0000,   7.00000,   1044.6454
    227.5000,       5.0000,   7.00000,    825.3250
    232.5000,       5.0000,   7.00000,    768.7383
    237.5000,       5.0000,   7.00000,    807.5061
    242.5000,       5.0000,   7.00000,    818.1331
    247.5000,       5.0000,   7.00000,    514.9396
    252.5000,       5.0000,   7.00000,    685.7693
    257.5000,       5.0000,   7.00000,    598.4802
    262.5000,       5.0000,   7.00000,    788.7990
    267.5000,       5.0000,   7.00000,    723.8106
    272.5000,       5.0000,   7.00000,    808.6426
    277.5000,       5.0000,   7.00000,    962.1453
     42.5000,       5.0000,   8.00000,    500.8065
     47.5000,       5.0000,   8.00000,    437.3201
     52.5000,       5.0000,   8.00000,    442.9336
     57.5000,       5.0000,   8.00000,    482.1233
     62.5000,       5.0000,   8.00000,    475.3768
     67.5000,       5.0000,   8.00000,    560.2035
     72.5000,       5.0000,   8.00000,    437.1685
     77.5000,       5.0000,   8.00000,    508.5617
     82.5000,       5.0000,   8.00000,    438.3562
     87.5000,       5.0000,   8.00000,    492.8197
     92.5000,       5.0000,   8.00000,    506.5716
     97.5000,       5.0000,   8.00000,    499.2480
    102.5000,       5.0000,   8.00000,    675.2318
    107.5000,       5.0000,   8.00000,    454.5204
    112.5000,       5.0000,   8.00000,    286.6848
    117.5000,       5.0000,   8.00000,    441.6367
    122.5000,       5.0000,   8.00000,    509.4966
    127.5000,       5.0000,   8.00000,    585.9460
    132.5000,       5.0000,   8.00000,    569.5042
    137.5000,       5.0000,   8.00000,    466.7476
    142.5000,       5.0000,   8.00000,    454.1638
    147.5000,       5.0000,   8.00000,    496.4407
    152.5000,       5.0000,   8.00000,    788.1596
    157.5000,       5.0000,   8.00000,    807.4879
    162.5000,       5.0000,   8.00000,    878.0933
    177.5000,       5.0000,   8.00000,    767.0148
    192.5000,       5.0000,   8.00000,    578.9270
    197.5000,       5.0000,   8.00000,    689.3615
    202.5000,       5.0000,   8.00000,    780.9844
    207.5000,       5.0000,   8.00000,    809.1559
    212.5000,       5.0000,   8.00000,    774.8415
    222.5000,       5.0000,   8.00000,    912.4856
    227.5000,       5.0000,   8.00000,    753.9317
    232.5000,       5.0000,   8.00000,    695.7180
    262.5000,       5.0000,   8.00000,    659.7275
    267.5000,       5.0000,   8.00000,    620.3119
    272.5000,       5.0000,   8.00000,    694.0416
     52.5000,      35.0000,   1.00000,    444.6695
     57.5000,      35.0000,   1.00000,    444.9224
     62.5000,      35.0000,   1.00000,    480.5114
     67.5000,      35.0000,   1.00000,    483.7455
     72.5000,      35.0000,   1.00000,    499.9211
     77.5000,      35.0000,   1.00000,    494.3636
     82.5000,      35.0000,   1.00000,    480.0566
     87.5000,      35.0000,   1.00000,    492.4843
     92.5000,      35.0000,   1.00000,    486.7001
     97.5000,      35.0000,   1.00000,    456.3950
    102.5000,      35.0000,   1.00000,    446.0083
    107.5000,      35.0000,   1.00000,    431.1584
    112.5000,      35.0000,   1.00000,    429.0339
    117.5000,      35.0000,   1.00000,    455.2310
    122.5000,      35.0000,   1.00000,    420.6251
    127.5000,      35.0000,   1.00000,    403.6974
    132.5000,      35.0000,   1.00000,    440.2769
    137.5000,      35.0000,   1.00000,    509.0799
    142.5000,      35.0000,   1.00000,    590.5308
    147.5000,      35.0000,   1.00000,    669.4575
    152.5000,      35.0000,   1.00000,    665.2493
    157.5000,      35.0000,   1.00000,    731.2859
    162.5000,      35.0000,   1.00000,    694.2322
    167.5000,      35.0000,   1.00000,    648.1761
    172.5000,      35.0000,   1.00000,    569.9479
    177.5000,      35.0000,   1.00000,    531.6251
    182.5000,      35.0000,   1.00000,    526.9921
    187.5000,      35.0000,   1.00000,    545.5110
    192.5000,      35.0000,   1.00000,    500.2737
    197.5000,      35.0000,   1.00000,    494.5114
    202.5000,      35.0000,   1.00000,    479.3537
    207.5000,      35.0000,   1.00000,    564.1947
    212.5000,      35.0000,   1.00000,    638.2289
    217.5000,      35.0000,   1.00000,    731.6159
    222.5000,      35.0000,   1.00000,    752.8174
    227.5000,      35.0000,   1.00000,    789.0980
    232.5000,      35.0000,   1.00000,    701.8589
    237.5000,      35.0000,   1.00000,    670.5163
    242.5000,      35.0000,   1.00000,    595.3955
    247.5000,      35.0000,   1.00000,    595.5234
    252.5000,      35.0000,   1.00000,    597.7238
    257.5000,      35.0000,   1.00000,    606.2387
    262.5000,      35.0000,   1.00000,    609.1524
     52.5000,       5.0000,  10.00000,    340.0952
     57.5000,       5.0000,  10.00000,    377.0915
     62.5000,       5.0000,  10.00000,    424.8351
     67.5000,       5.0000,  10.00000,    534.0154
     72.5000,       5.0000,  10.00000,    406.0585
     77.5000,       5.0000,  10.00000,    448.1173
     82.5000,       5.0000,  10.00000,    368.3926
     87.5000,       5.0000,  10.00000,    421.0494
     92.5000,       5.0000,  10.00000,    458.2909
     97.5000,       5.0000,  10.00000,    466.0608
    102.5000,       5.0000,  10.00000,    583.1631
    107.5000,       5.0000,  10.00000,    340.9840
    112.5000,       5.0000,  10.00000,    199.0226
    117.5000,       5.0000,  10.00000,    336.4859
    122.5000,       5.0000,  10.00000,    410.4039
    127.5000,       5.0000,  10.00000,    462.6654
    132.5000,       5.0000,  10.00000,    453.8433
    182.5000,       5.0000,  10.00000,    464.0842
    202.5000,       5.0000,  10.00000,    505.1454
    222.5000,       5.0000,  10.00000,    634.7013
     67.5000,      45.0000,   1.00000,    375.8887
     72.5000,      45.0000,   1.00000,    397.1826
     77.5000,      45.0000,   1.00000,    429.9974
     82.5000,      45.0000,   1.00000,    466.9366
     87.5000,      45.0000,   1.00000,    442.8494
     92.5000,      45.0000,   1.00000,    385.3387
     97.5000,      45.0000,   1.00000,    376.6041
    102.5000,      45.0000,   1.00000,    379.8191
    107.5000,      45.0000,   1.00000,    385.8456
    112.5000,      45.0000,   1.00000,    384.4720
    117.5000,      45.0000,   1.00000,    364.6893
    122.5000,      45.0000,   1.00000,    350.8692
    127.5000,      45.0000,   1.00000,    317.7286
    132.5000,      45.0000,   1.00000,    335.5781
    137.5000,      45.0000,   1.00000,    380.6767
    142.5000,      45.0000,   1.00000,    411.0705
    152.5000,      45.0000,   1.00000,    436.2334
    157.5000,      45.0000,   1.00000,    410.6834
    162.5000,      45.0000,   1.00000,    407.4573
    167.5000,      45.0000,   1.00000,    415.5082
    172.5000,      45.0000,   1.00000,    439.4459
    177.5000,      45.0000,   1.00000,    405.8159
    182.5000,      45.0000,   1.00000,    392.2173
    187.5000,      45.0000,   1.00000,    382.3960
    192.5000,      45.0000,   1.00000,    395.6667
    197.5000,      45.0000,   1.00000,    391.2480
    202.5000,      45.0000,   1.00000,    416.8618
    207.5000,      45.0000,   1.00000,    426.2990
    212.5000,      45.0000,   1.00000,    430.3016
    217.5000,      45.0000,   1.00000,    424.7412
    222.5000,      45.0000,   1.00000,    443.5695
    227.5000,      45.0000,   1.00000,    433.7609
    232.5000,      45.0000,   1.00000,    459.5984
    242.5000,      45.0000,   1.00000,    504.3364
    247.5000,      45.0000,   1.00000,    484.4101
     67.5000,      15.0000,   4.00000,    363.6096
     72.5000,      15.0000,   4.00000,    384.6736
     77.5000,      15.0000,   4.00000,    363.0823
     82.5000,      15.0000,   4.00000,    387.4857
     87.5000,      15.0000,   4.00000,    389.3212
     92.5000,      15.0000,   4.00000,    401.7610
     97.5000,      15.0000,   4.00000,    442.4313
    102.5000,      15.0000,   4.00000,    415.0182
    107.5000,      15.0000,   4.00000,    341.9489
    112.5000,      15.0000,   4.00000,    262.9945
    117.5000,      15.0000,   4.00000,    264.2022
    122.5000,      15.0000,   4.00000,    324.8531
    127.5000,      15.0000,   4.00000,    345.8000
    132.5000,      15.0000,   4.00000,    322.3810
    137.5000,      15.0000,   4.00000,    284.0446
    167.5000,      15.0000,   4.00000,    381.2882
    172.5000,      15.0000,   4.00000,    392.6772
    177.5000,      15.0000,   4.00000,    385.2509
    187.5000,      15.0000,   4.00000,    341.6010
    192.5000,      15.0000,   4.00000,    367.2885
    197.5000,      15.0000,   4.00000,    402.3365
    202.5000,      15.0000,   4.00000,    414.1360
    207.5000,      15.0000,   4.00000,    387.6636
     82.5000,      55.0000,   1.00000,    368.7661
     87.5000,      55.0000,   1.00000,    362.2345
     92.5000,      55.0000,   1.00000,    366.8563
     97.5000,      55.0000,   1.00000,    358.3639
    102.5000,      55.0000,   1.00000,    369.7354
    107.5000,      55.0000,   1.00000,    366.3157
    112.5000,      55.0000,   1.00000,    355.9081
    117.5000,      55.0000,   1.00000,    335.5306
    122.5000,      55.0000,   1.00000,    310.8345
    127.5000,      55.0000,   1.00000,    307.9296
    132.5000,      55.0000,   1.00000,    284.3888
    137.5000,      55.0000,   1.00000,    291.0954
    142.5000,      55.0000,   1.00000,    302.4863
    147.5000,      55.0000,   1.00000,    325.4251
    152.5000,      55.0000,   1.00000,    338.4086
    157.5000,      55.0000,   1.00000,    327.5976
    162.5000,      55.0000,   1.00000,    313.9664
    167.5000,      55.0000,   1.00000,    323.0023
    172.5000,      55.0000,   1.00000,    335.1114
    177.5000,      55.0000,   1.00000,    360.4693
    182.5000,      55.0000,   1.00000,    358.1132
    187.5000,      55.0000,   1.00000,    363.8698
    192.5000,      55.0000,   1.00000,    354.0036
    197.5000,      55.0000,   1.00000,    356.5462
    202.5000,      55.0000,   1.00000,    347.5719
    207.5000,      55.0000,   1.00000,    352.6780
    212.5000,      55.0000,   1.00000,    365.2051
    217.5000,      55.0000,   1.00000,    376.4507
    222.5000,      55.0000,   1.00000,    357.5944
    227.5000,      55.0000,   1.00000,    345.9723
    232.5000,      55.0000,   1.00000,    326.5977
     82.5000,      15.0000,   5.00000,    337.7157
     87.5000,      15.0000,   5.00000,    353.1675
     92.5000,      15.0000,   5.00000,    381.9237
     97.5000,      15.0000,   5.00000,    432.8999
    102.5000,      15.0000,   5.00000,    409.3077
    107.5000,      15.0000,   5.00000,    339.9497
    112.5000,      15.0000,   5.00000,    252.2386
    117.5000,      15.0000,   5.00000,    245.9346
    122.5000,      15.0000,   5.00000,    293.3677
    137.5000,      15.0000,   5.00000,    236.9453
    172.5000,      15.0000,   5.00000,    319.0439
    177.5000,      15.0000,   5.00000,    341.1905
    182.5000,      15.0000,   5.00000,    322.1381
    192.5000,      15.0000,   5.00000,    347.3369
     97.5000,      65.0000,   1.00000,    341.7899
    102.5000,      65.0000,   1.00000,    336.1430
    107.5000,      65.0000,   1.00000,    334.0465
    112.5000,      65.0000,   1.00000,    320.2917
    117.5000,      65.0000,   1.00000,    314.8535
    122.5000,      65.0000,   1.00000,    312.6946
    127.5000,      65.0000,   1.00000,    302.7245
    132.5000,      65.0000,   1.00000,    299.6975
    137.5000,      65.0000,   1.00000,    277.9144
    142.5000,      65.0000,   1.00000,    284.6025
    147.5000,      65.0000,   1.00000,    292.3753
    152.5000,      65.0000,   1.00000,    297.6949
    157.5000,      65.0000,   1.00000,    293.6092
    162.5000,      65.0000,   1.00000,    294.7281
    167.5000,      65.0000,   1.00000,    302.3462
    172.5000,      65.0000,   1.00000,    316.3576
    177.5000,      65.0000,   1.00000,    328.3709
    182.5000,      65.0000,   1.00000,    330.0538
    187.5000,      65.0000,   1.00000,    316.5140
    192.5000,      65.0000,   1.00000,    322.4255
    197.5000,      65.0000,   1.00000,    326.6073
    202.5000,      65.0000,   1.00000,    341.8155
    207.5000,      65.0000,   1.00000,    337.8232
    212.5000,      65.0000,   1.00000,    331.3406
    217.5000,      65.0000,   1.00000,    318.6296
     97.5000,      15.0000,   6.00000,    414.6713
    102.5000,      15.0000,   6.00000,    392.6233
    107.5000,      15.0000,   6.00000,    330.0709
    112.5000,      15.0000,   6.00000,    242.4566
    122.5000,      15.0000,   6.00000,    289.2682
    127.5000,      15.0000,   6.00000,    299.3177
    137.5000,      15.0000,   6.00000,    237.1732
    147.5000,      15.0000,   6.00000,    224.6795
    157.5000,      15.0000,   6.00000,    271.2401
    162.5000,      15.0000,   6.00000,    258.0620
    167.5000,      15.0000,   6.00000,    288.2036
    177.5000,      15.0000,   6.00000,    325.7090
    105.0000,      30.0000,   3.00000,    322.6870
    110.0000,      30.0000,   3.00000,    314.1713
    115.0000,      30.0000,   3.00000,    313.2395
    120.0000,      30.0000,   3.00000,    272.6205
    125.0000,      30.0000,   3.00000,    258.9898
    130.0000,      30.0000,   3.00000,    266.4407
    135.0000,      30.0000,   3.00000,    255.8078
    140.0000,      30.0000,   3.00000,    253.9638
    145.0000,      30.0000,   3.00000,    246.7749
    150.0000,      30.0000,   3.00000,    241.8921
    155.0000,      30.0000,   3.00000,    246.6282
    160.0000,      30.0000,   3.00000,    271.4586
    165.0000,      30.0000,   3.00000,    292.7797
    170.0000,      30.0000,   3.00000,    292.1297
    180.0000,      30.0000,   3.00000,    293.7720
    205.0000,      30.0000,   3.00000,    302.9704
    112.5000,      25.0000,   4.00000,    302.4169
    117.5000,      25.0000,   4.00000,    264.4522
    122.5000,      25.0000,   4.00000,    265.0389
    127.5000,      25.0000,   4.00000,    277.8906
    132.5000,      25.0000,   4.00000,    268.5263
    137.5000,      25.0000,   4.00000,    250.8269
    142.5000,      25.0000,   4.00000,    243.5885
    147.5000,      25.0000,   4.00000,    238.8708
    152.5000,      25.0000,   4.00000,    248.0812
    157.5000,      25.0000,   4.00000,    258.4665
    162.5000,      25.0000,   4.00000,    287.8643
    167.5000,      25.0000,   4.00000,    285.4074
    172.5000,      25.0000,   4.00000,    282.6630
    177.5000,      25.0000,   4.00000,    283.8121
   7.08
REFERENCE MODEL USED
CONSTANT REFERENCE MODEL METHOD
Reference resistivity is
754.681
TOPOGRAPHICAL DATA
2
64
      0.0000     513.4500
      5.0000     513.3400
     10.0000     513.5500
     15.0000     513.7100
     20.0000     513.8700
     25.0000     513.9400
     30.0000     514.0000
     35.0000     513.9600
     40.0000     513.9200
     45.0000     513.9700
     50.0000     513.9700
     55.0000     514.0500
     60.0000     514.1600
     65.0000     514.2500
     70.0000     514.7000
     75.0000     514.7300
     80.0000     515.2000
     85.0000     515.5700
     90.0000     515.8600
     95.0000     516.1800
    100.0000     516.2300
    105.0000     516.3300
    110.0000     516.3800
    115.0000     516.5000
    120.0000     516.5600
    125.0000     516.5800
    130.0000     516.5800
    135.0000     516.5200
    140.0000     516.5600
    145.0000     516.6100
    150.0000     516.7500
    155.0000     516.9000
    160.0000     517.0400
    165.0000     517.3400
    170.0000     517.6400
    175.0000     517.9700
    180.0000     518.2100
    185.0000     518.4100
    190.0000     518.5700
    195.0000     518.7200
    200.0000     518.9300
    205.0000     519.1300
    210.0000     519.2900
    215.0000     519.4300
    220.0000     519.6800
    225.0000     519.9800
    230.0000     520.5000
    235.0000     520.8000
    240.0000     521.1700
    245.0000     521.4900
    250.0000     521.8000
    255.0000     522.0300
    260.0000     522.2000
    265.0000     522.4700
    270.0000     522.6900
    275.0000     522.8600
    280.0000     523.0600
    285.0000     523.2400
    290.0000     523.5400
    295.0000     523.7200
    300.0000     523.9900
    305.0000     524.2600
    310.0000     524.5000
    315.0000     524.7000
1
DAMPED FINITE-ELEMENT METHOD USED FOR TOPOGRAPHIC MODELLING WITH DAMPING FACTOR OF 0.75
       0.04273
     512.28168
       0.03655
COORDINATES FOR ELECTRODES
       0.00000        1.16912
       4.99143        0.87653
       9.99136        0.90378
      14.99131        0.88108
      19.99125        0.85832
      24.98998        0.74557
      29.98847        0.62282
      34.98351        0.40015
      39.97855        0.17742
      44.97678        0.04466
      49.97345       -0.13806
      54.97239       -0.24080
      59.97186       -0.31356
      64.97100       -0.40629
      69.96383       -0.13856
      74.96149       -0.29133
      79.95320       -0.00353
      84.94968        0.18400
      89.94853        0.29137
      94.94664        0.42881
      99.94487        0.29605
     104.94419        0.21334
     109.94243        0.08058
     114.94203        0.01782
     119.94052       -0.10493
     124.93787       -0.26765
     129.93452       -0.45037
     134.92863       -0.69304
     139.92661       -0.83580
     144.92485       -0.96856
     149.92465       -1.01129
     154.92455       -1.04401
     159.92436       -1.08680
     164.92297       -0.96935
     169.92160       -0.85195
     174.91943       -0.70454
     179.91910       -0.64716
     184.91907       -0.62992
     189.91902       -0.65262
     194.91891       -0.68540
     199.91885       -0.65808
     204.91882       -0.64078
     209.91876       -0.66354
     214.91858       -0.70627
     219.91812       -0.63894
     224.91675       -0.52154
     229.90532       -0.18360
     234.90395       -0.06621
     239.90042        0.12132
     244.89853        0.25876
     249.89691        0.38618
     254.89670        0.43354
     259.89667        0.42079
     264.89590        0.50811
     269.89578        0.54545
     274.89575        0.53270
     279.89572        0.55001
     284.89572        0.54727
     289.89435        0.66467
     294.89435        0.66193
     299.89359        0.74932
     304.89282        0.83670
     309.89249        0.89402
     314.89249        0.91132
Shift matrix
  0    0.0000    2.5000    5.2500    8.2750   11.6025   15.2628   19.2890   23.7179   28.5897   33.9487   39.8436   46.3279   53.4607 
  1    1.1691    0.5092    0.2041    0.0747    0.0247    0.0073    0.0019    0.0004    0.0001    0.0000    0.0000    0.0000    0.0000 
  2    0.8765    0.4200    0.1870    0.0768    0.0288    0.0098    0.0030    0.0008    0.0002    0.0000    0.0000    0.0000    0.0000 
  3    0.9038    0.4296    0.1896    0.0771    0.0287    0.0096    0.0029    0.0008    0.0002    0.0000    0.0000    0.0000    0.0000 
  4    0.8811    0.4216    0.1874    0.0768    0.0288    0.0098    0.0030    0.0008    0.0002    0.0000    0.0000    0.0000    0.0000 
  5    0.8583    0.4134    0.1851    0.0765    0.0289    0.0099    0.0031    0.0008    0.0002    0.0000    0.0000    0.0000    0.0000 
  6    0.7456    0.3703    0.1715    0.0735    0.0290    0.0104    0.0034    0.0010    0.0002    0.0001    0.0000    0.0000    0.0000 
  7    0.6228    0.3190    0.1528    0.0680    0.0279    0.0105    0.0036    0.0011    0.0003    0.0001    0.0000    0.0000    0.0000 
  8    0.4002    0.2153    0.1089    0.0514    0.0225    0.0091    0.0034    0.0011    0.0003    0.0001    0.0000    0.0000    0.0000 
  9    0.1774    0.0996    0.0528    0.0262    0.0122    0.0052    0.0021    0.0007    0.0002    0.0001    0.0000    0.0000    0.0000 
 10    0.0447    0.0256    0.0139    0.0071    0.0034    0.0015    0.0006    0.0002    0.0001    0.0000    0.0000    0.0000    0.0000 
 11   -0.1381   -0.0816   -0.0457   -0.0242   -0.0120   -0.0056   -0.0024   -0.0009   -0.0003   -0.0001    0.0000    0.0000    0.0000 
 12   -0.2408   -0.1444   -0.0823   -0.0443   -0.0224   -0.0106   -0.0047   -0.0019   -0.0007   -0.0002   -0.0001    0.0000    0.0000 
 13   -0.3136   -0.1899   -0.1094   -0.0596   -0.0306   -0.0147   -0.0065   -0.0027   -0.0010   -0.0003   -0.0001    0.0000    0.0000 
 14   -0.4063   -0.2491   -0.1454   -0.0804   -0.0419   -0.0205   -0.0093   -0.0039   -0.0015   -0.0005   -0.0002    0.0000    0.0000 
 15   -0.1386   -0.0819   -0.0459   -0.0243   -0.0121   -0.0056   -0.0024   -0.0009   -0.0003   -0.0001    0.0000    0.0000    0.0000 
 16   -0.2913   -0.1759   -0.1010   -0.0548   -0.0280   -0.0134   -0.0059   -0.0024   -0.0009   -0.0003   -0.0001    0.0000    0.0000 
 17   -0.0035   -0.0020   -0.0011   -0.0006   -0.0003   -0.0001   -0.0001    0.0000    0.0000    0.0000    0.0000    0.0000    0.0000 
 18    0.1840    0.1032    0.0546    0.0271    0.0126    0.0054    0.0021    0.0008    0.0002    0.0001    0.0000    0.0000    0.0000 
 19    0.2914    0.1602    0.0829    0.0402    0.0181    0.0076    0.0029    0.0010    0.0003    0.0001    0.0000    0.0000    0.0000 
 20    0.4288    0.2293    0.1152    0.0540    0.0235    0.0094    0.0034    0.0011    0.0003    0.0001    0.0000    0.0000    0.0000 
 21    0.2961    0.1626    0.0841    0.0407    0.0183    0.0076    0.0029    0.0010    0.0003    0.0001    0.0000    0.0000    0.0000 
 22    0.2133    0.1190    0.0626    0.0309    0.0142    0.0060    0.0024    0.0008    0.0003    0.0001    0.0000    0.0000    0.0000 
 23    0.0806    0.0460    0.0248    0.0126    0.0060    0.0026    0.0011    0.0004    0.0001    0.0000    0.0000    0.0000    0.0000 
 24    0.0178    0.0103    0.0056    0.0029    0.0014    0.0006    0.0003    0.0001    0.0000    0.0000    0.0000    0.0000    0.0000 
 25   -0.1049   -0.0617   -0.0344   -0.0181   -0.0089   -0.0041   -0.0017   -0.0007   -0.0002   -0.0001    0.0000    0.0000    0.0000 
 26   -0.2676   -0.1611   -0.0921   -0.0498   -0.0254   -0.0121   -0.0053   -0.0022   -0.0008   -0.0003   -0.0001    0.0000    0.0000 
 27   -0.4504   -0.2776   -0.1630   -0.0908   -0.0477   -0.0235   -0.0108   -0.0046   -0.0018   -0.0006   -0.0002   -0.0001    0.0000 
 28   -0.6930   -0.4396   -0.2664   -0.1535   -0.0838   -0.0430   -0.0207   -0.0092   -0.0038   -0.0014   -0.0005   -0.0002    0.0000 
 29   -0.8358   -0.5383   -0.3317   -0.1948   -0.1084   -0.0569   -0.0280   -0.0129   -0.0055   -0.0021   -0.0008   -0.0002   -0.0001 
 30   -0.9686   -0.6321   -0.3953   -0.2359   -0.1337   -0.0716   -0.0360   -0.0169   -0.0074   -0.0029   -0.0011   -0.0004   -0.0001 
 31   -1.0113   -0.6627   -0.4163   -0.2496   -0.1422   -0.0766   -0.0388   -0.0183   -0.0080   -0.0033   -0.0012   -0.0004   -0.0001 
 32   -1.0440   -0.6863   -0.4326   -0.2604   -0.1490   -0.0806   -0.0410   -0.0195   -0.0086   -0.0035   -0.0013   -0.0004   -0.0001 
 33   -1.0868   -0.7172   -0.4541   -0.2746   -0.1580   -0.0860   -0.0440   -0.0211   -0.0094   -0.0038   -0.0014   -0.0005   -0.0002 
 34   -0.9693   -0.6327   -0.3957   -0.2361   -0.1338   -0.0716   -0.0360   -0.0169   -0.0074   -0.0030   -0.0011   -0.0004   -0.0001 
 35   -0.8520   -0.5496   -0.3393   -0.1996   -0.1114   -0.0586   -0.0289   -0.0133   -0.0057   -0.0022   -0.0008   -0.0003   -0.0001 
 36   -0.7045   -0.4474   -0.2715   -0.1568   -0.0857   -0.0441   -0.0212   -0.0095   -0.0039   -0.0015   -0.0005   -0.0002    0.0000 
 37   -0.6472   -0.4084   -0.2461   -0.1410   -0.0764   -0.0389   -0.0185   -0.0082   -0.0033   -0.0012   -0.0004   -0.0001    0.0000 
 38   -0.6299   -0.3967   -0.2385   -0.1363   -0.0737   -0.0374   -0.0178   -0.0078   -0.0032   -0.0012   -0.0004   -0.0001    0.0000 
 39   -0.6526   -0.4121   -0.2485   -0.1424   -0.0772   -0.0394   -0.0188   -0.0083   -0.0034   -0.0013   -0.0004   -0.0001    0.0000 
 40   -0.6854   -0.4343   -0.2630   -0.1514   -0.0825   -0.0423   -0.0203   -0.0090   -0.0037   -0.0014   -0.0005   -0.0001    0.0000 
 41   -0.6581   -0.4158   -0.2509   -0.1439   -0.0781   -0.0399   -0.0190   -0.0084   -0.0034   -0.0013   -0.0004   -0.0001    0.0000 
 42   -0.6408   -0.4040   -0.2433   -0.1392   -0.0754   -0.0384   -0.0183   -0.0081   -0.0033   -0.0012   -0.0004   -0.0001    0.0000 
 43   -0.6635   -0.4195   -0.2533   -0.1454   -0.0790   -0.0404   -0.0193   -0.0086   -0.0035   -0.0013   -0.0004   -0.0001    0.0000 
 44   -0.7063   -0.4486   -0.2723   -0.1572   -0.0859   -0.0442   -0.0213   -0.0095   -0.0039   -0.0015   -0.0005   -0.0002    0.0000 
 45   -0.6389   -0.4028   -0.2425   -0.1387   -0.0751   -0.0382   -0.0182   -0.0080   -0.0033   -0.0012   -0.0004   -0.0001    0.0000 
 46   -0.5215   -0.3243   -0.1923   -0.1082   -0.0575   -0.0287   -0.0133   -0.0058   -0.0023   -0.0008   -0.0003   -0.0001    0.0000 
 47   -0.1836   -0.1092   -0.0617   -0.0329   -0.0165   -0.0077   -0.0033   -0.0013   -0.0005   -0.0002    0.0000    0.0000    0.0000 
 48   -0.0662   -0.0387   -0.0214   -0.0112   -0.0055   -0.0025   -0.0011   -0.0004   -0.0001    0.0000    0.0000    0.0000    0.0000 
 49    0.1213    0.0688    0.0368    0.0185    0.0087    0.0038    0.0015    0.0006    0.0002    0.0001    0.0000    0.0000    0.0000 
 50    0.2588    0.1431    0.0746    0.0364    0.0166    0.0070    0.0027    0.0009    0.0003    0.0001    0.0000    0.0000    0.0000 
 51    0.3862    0.2084    0.1057    0.0501    0.0220    0.0089    0.0033    0.0011    0.0003    0.0001    0.0000    0.0000    0.0000 
 52    0.4335    0.2316    0.1163    0.0545    0.0236    0.0094    0.0034    0.0011    0.0003    0.0001    0.0000    0.0000    0.0000 
 53    0.4208    0.2254    0.1135    0.0533    0.0232    0.0093    0.0034    0.0011    0.0003    0.0001    0.0000    0.0000    0.0000 
 54    0.5081    0.2672    0.1317    0.0605    0.0257    0.0100    0.0036    0.0011    0.0003    0.0001    0.0000    0.0000    0.0000 
 55    0.5455    0.2844    0.1390    0.0632    0.0266    0.0102    0.0036    0.0011    0.0003    0.0001    0.0000    0.0000    0.0000 
 56    0.5327    0.2786    0.1365    0.0623    0.0263    0.0102    0.0036    0.0011    0.0003    0.0001    0.0000    0.0000    0.0000 
 57    0.5500    0.2865    0.1398    0.0635    0.0267    0.0103    0.0036    0.0011    0.0003    0.0001    0.0000    0.0000    0.0000 
 58    0.5473    0.2853    0.1393    0.0633    0.0266    0.0102    0.0036    0.0011    0.0003    0.0001    0.0000    0.0000    0.0000 
 59    0.6647    0.3370    0.1596    0.0702    0.0284    0.0105    0.0035    0.0011    0.0003    0.0001    0.0000    0.0000    0.0000 
 60    0.6619    0.3358    0.1592    0.0700    0.0284    0.0105    0.0035    0.0011    0.0003    0.0001    0.0000    0.0000    0.0000 
 61    0.7493    0.3718    0.1720    0.0737    0.0290    0.0104    0.0034    0.0010    0.0002    0.0001    0.0000    0.0000    0.0000 
 62    0.8367    0.4055    0.1828    0.0761    0.0290    0.0100    0.0031    0.0009    0.0002    0.0000    0.0000    0.0000    0.0000 
 63    0.8940    0.4262    0.1887    0.0770    0.0287    0.0097    0.0029    0.0008    0.0002    0.0000    0.0000    0.0000    0.0000 
 64    0.9113    0.4322    0.1903    0.0772    0.0286    0.0096    0.0029    0.0008    0.0002    0.0000    0.0000    0.0000    0.0000 
Topography damping parameter
   2.2559
Blocks sensitivity and uncertainity values (with smoothness constrain)
                     Resistivity      
Block No.  Sensitivity  % Uncertainity
     1       0.9986        8.79
     2       1.3625        6.56
     3       1.8783        5.55
     4       2.1106        4.77
     5       2.4198        4.30
     6       2.8313        4.03
     7       3.1740        3.80
     8       3.5075        3.69
     9       3.4285        3.67
    10       3.6096        3.60
    11       3.8873        3.63
    12       4.1009        3.56
    13       4.5396        3.66
    14       4.3484        3.33
    15       4.8270        3.35
    16       4.5219        3.30
    17       4.7977        3.43
    18       4.8339        3.55
    19       4.8993        3.43
    20       6.0391        3.29
    21       4.9418        3.39
    22       3.9487        3.24
    23       5.1792        3.36
    24       5.4816        3.27
    25       5.6445        3.33
    26       5.3300        3.47
    27       4.5088        3.63
    28       4.2346        3.66
    29       3.9668        3.71
    30       4.4442        4.04
    31       4.4739        3.95
    32       4.6964        3.92
    33       4.5710        3.80
    34       5.4265        3.67
    35       5.1103        3.60
    36       4.8895        3.59
    37       4.4427        4.04
    38       4.7585        3.68
    39       5.0164        3.58
    40       5.0066        3.54
    41       4.5410        3.65
    42       4.1515        3.74
    43       3.6557        4.03
    44       4.1875        3.81
    45       3.8788        3.81
    46       3.8089        3.79
    47       3.8919        3.86
    48       3.9854        3.85
    49       3.3064        3.64
    50       3.7932        3.92
    51       3.5430        3.77
    52       3.9189        3.66
    53       3.7317        3.44
    54       3.6841        3.44
    55       3.4974        3.71
    56       3.1790        4.07
    57       2.5115        4.38
    58       2.0602        4.88
    59       1.6859        6.30
    60       0.6252        10.70
    61       0.4637        11.17
    62       0.6055        10.95
    63       0.6867        10.68
    64       0.7818        10.32
    65       0.9221        9.85
    66       1.0400        9.45
    67       1.1826        8.98
    68       1.1528        9.01
    69       1.2100        8.78
    70       1.2817        8.81
    71       1.2809        8.96
    72       1.5628        8.66
    73       1.3468        9.03
    74       1.4302        8.97
    75       1.4000        9.01
    76       1.5283        8.97
    77       1.5847        8.86
    78       1.7536        8.56
    79       2.3366        8.12
    80       1.7489        8.44
    81       1.4678        8.58
    82       1.8307        8.31
    83       1.8275        8.55
    84       1.9186        8.48
    85       1.8608        8.40
    86       1.5822        8.76
    87       1.5617        8.68
    88       1.5419        8.77
    89       1.9593        8.37
    90       1.8265        8.47
    91       2.0043        8.21
    92       1.8573        8.46
    93       2.2609        8.13
    94       1.9394        8.54
    95       1.8039        8.65
    96       1.6643        9.21
    97       1.8859        8.46
    98       2.0121        8.11
    99       2.0582        7.85
   100       1.7951        8.28
   101       1.6835        8.40
   102       1.3465        8.91
   103       1.5747        8.53
   104       1.2900        9.03
   105       1.2243        9.14
   106       1.1867        9.63
   107       1.1800        9.70
   108       1.0012        9.93
   109       1.0674        9.80
   110       0.9754        9.95
   111       1.0501        9.62
   112       0.9779        9.74
   113       0.9433        9.78
   114       0.9498        9.84
   115       0.8882        9.89
   116       0.7428        10.16
   117       0.6200        10.33
   118       0.9018        9.36
   119       0.7809        12.45
   120       0.3226        17.67
   121       0.3438        17.92
   122       0.3704        17.92
   123       0.4200        17.77
   124       0.4875        17.44
   125       0.5581        16.89
   126       0.6489        16.41
   127       0.7177        16.11
   128       0.7063        16.27
   129       0.7501        16.17
   130       0.8206        15.81
   131       0.8172        15.96
   132       0.7927        16.25
   133       0.9106        15.58
   134       0.9616        15.36
   135       1.0229        15.11
   136       1.1293        14.65
   137       1.1703        15.03
   138       0.9891        15.56
   139       1.3644        13.83
   140       0.9812        15.57
   141       0.8712        16.31
   142       0.9215        15.97
   143       1.0641        15.17
   144       1.0235        15.31
   145       0.9086        15.83
   146       0.9574        15.66
   147       1.0366        15.21
   148       1.0986        14.63
   149       1.2250        13.64
   150       1.2955        13.26
   151       1.0909        14.76
   152       0.9890        15.48
   153       0.8540        16.33
   154       0.7846        16.83
   155       0.9285        15.79
   156       1.0717        14.85
   157       1.0631        14.73
   158       0.9751        15.16
   159       0.9288        15.15
   160       1.0705        14.41
   161       0.8637        15.47
   162       0.8744        15.62
   163       0.9025        15.47
   164       0.7578        16.37
   165       0.6615        16.97
   166       0.7858        16.16
   167       0.8174        15.96
   168       0.8799        15.47
   169       0.7965        15.67
   170       0.7059        16.10
   171       0.6352        16.65
   172       0.6084        16.67
   173       0.5381        16.65
   174       0.4860        16.57
   175       0.3761        16.80
   176       1.0265        11.43
   177       0.9959        14.94
   178       0.3091        28.52
   179       0.3542        28.36
   180       0.3797        28.23
   181       0.4293        27.52
   182       0.5020        26.55
   183       0.6021        25.06
   184       0.6679        24.38
   185       0.6338        25.44
   186       0.6579        25.28
   187       0.7158        24.44
   188       0.6617        25.23
   189       0.6495        25.62
   190       0.7228        24.72
   191       0.7616        24.52
   192       0.8469        23.33
   193       0.8072        24.02
   194       0.7304        25.29
   195       0.8473        23.73
   196       1.3771        17.42
   197       1.0374        21.41
   198       0.8698        23.52
   199       0.9674        22.15
   200       1.2076        19.13
   201       1.1197        20.01
   202       0.9176        22.54
   203       0.8762        23.23
   204       1.0132        21.76
   205       1.1957        19.75
   206       1.3027        17.84
   207       1.3486        16.60
   208       1.2027        18.27
   209       1.1249        19.42
   210       1.0110        21.06
   211       0.9280        22.19
   212       0.9860        21.31
   213       1.1187        19.51
   214       1.1229        19.14
   215       0.9984        20.39
   216       0.9363        20.97
   217       1.0972        18.75
   218       0.8146        22.88
   219       0.7785        23.64
   220       0.7767        23.42
   221       0.6295        25.59
   222       0.5368        27.08
   223       0.5867        25.91
   224       0.6540        24.72
   225       0.6842        23.88
   226       0.6201        24.46
   227       0.5221        25.73
   228       0.4966        25.72
   229       0.5125        24.84
   230       0.4993        24.40
   231       0.4612        24.31
   232       1.5032        9.32
   233       1.5091        12.23
   234       0.2852        36.59
   235       0.2879        37.35
   236       0.3186        37.18
   237       0.3500        37.51
   238       0.3758        37.76
   239       0.3707        38.40
   240       0.3819        38.53
   241       0.3980        38.34
   242       0.4096        38.02
   243       0.4607        36.72
   244       0.5342        34.95
   245       0.6083        33.13
   246       0.6469        32.60
   247       0.5871        34.51
   248       0.5577        33.62
   249       0.5799        34.89
   250       0.8103        29.04
   251       0.6134        33.40
   252       0.4419        37.93
   253       0.4624        37.80
   254       0.5716        34.95
   255       0.5516        35.18
   256       0.4971        36.87
   257       0.4728        37.40
   258       0.5360        36.27
   259       0.5759        35.06
   260       0.5733        34.79
   261       0.5910        33.51
   262       0.6441        31.55
   263       0.7206        29.49
   264       0.7469        28.92
   265       0.7365        29.18
   266       0.7631        28.41
   267       0.8085        27.03
   268       0.7679        27.84
   269       0.6279        31.51
   270       0.5258        34.41
   271       0.5207        34.27
   272       0.4169        37.68
   273       0.3970        38.63
   274       0.3953        38.75
   275       0.3551        39.68
   276       0.3303        39.92
   277       0.3106        40.48
   278       0.3031        40.39
   279       0.3129        40.05
   280       0.2856        40.65
   281       0.2387        40.60
   282       0.2305        39.35
   283       0.2391        38.19
   284       0.2584        36.26
   285       1.0369        15.22
   286       1.1819        16.37
   287       0.2186        35.52
   288       0.2507        36.08
   289       0.2823        36.13
   290       0.2990        36.86
   291       0.3146        37.41
   292       0.3328        37.04
   293       0.3763        36.06
   294       0.4254        35.12
   295       0.4547        34.74
   296       0.4658        34.88
   297       0.4740        35.19
   298       0.4653        34.70
   299       0.4709        33.23
   300       0.4271        35.76
   301       0.4996        34.63
   302       0.4712        34.36
   303       0.4118        35.29
   304       0.3951        35.99
   305       0.4008        36.34
   306       0.3886        36.69
   307       0.3774        36.82
   308       0.3634        36.96
   309       0.3723        37.20
   310       0.4171        36.54
   311       0.4247        36.48
   312       0.3588        37.69
   313       0.2930        38.69
   314       0.2753        38.76
   315       0.2882        38.33
   316       0.3162        37.70
   317       0.3577        36.88
   318       0.3912        36.12
   319       0.3835        36.26
   320       0.3540        37.18
   321       0.3333        37.69
   322       0.3383        37.53
   323       0.3311        37.75
   324       0.3334        37.68
   325       0.3291        37.71
   326       0.3213        37.40
   327       0.3154        36.99
   328       0.2844        37.82
   329       0.2518        38.53
   330       0.2527        37.68
   331       0.2501        36.56
   332       0.2327        36.11
   333       0.2027        35.51
   334       0.8353        19.99
   335       1.1617        18.38
   336       0.2229        32.31
   337       0.2358        33.10
   338       0.2438        33.51
   339       0.2588        34.34
   340       0.2844        34.81
   341       0.3077        34.52
   342       0.3190        34.51
   343       0.3324        34.58
   344       0.3554        34.22
   345       0.3714        33.25
   346       0.3910        32.56
   347       0.3555        33.84
   348       0.3677        34.15
   349       0.3754        33.66
   350       0.3602        33.55
   351       0.3448        33.96
   352       0.3325        34.44
   353       0.3240        34.56
   354       0.3167        34.47
   355       0.3003        34.67
   356       0.2935        35.08
   357       0.3193        35.00
   358       0.3371        34.80
   359       0.3075        35.09
   360       0.2532        35.66
   361       0.2089        36.09
   362       0.1875        36.23
   363       0.1972        36.13
   364       0.2209        35.92
   365       0.2395        35.77
   366       0.2437        35.69
   367       0.2444        35.58
   368       0.2608        35.36
   369       0.2766        35.19
   370       0.2746        35.32
   371       0.2640        35.50
   372       0.2472        35.66
   373       0.2381        35.58
   374       0.2238        34.67
   375       0.1992        33.90
   376       0.1801        33.54
   377       0.1815        32.71
   378       1.2151        16.46
   379       1.3539        16.82
   380       0.1856        29.31
   381       0.1962        30.11
   382       0.2084        30.55
   383       0.2239        31.55
   384       0.2417        32.38
   385       0.2631        32.24
   386       0.2856        31.87
   387       0.3048        31.37
   388       0.3128        31.20
   389       0.2972        31.66
   390       0.2933        31.94
   391       0.2964        31.87
   392       0.2914        31.82
   393       0.2833        31.92
   394       0.2751        32.03
   395       0.2666        32.01
   396       0.2545        32.01
   397       0.2411        32.18
   398       0.2388        32.40
   399       0.2530        32.44
   400       0.2599        32.38
   401       0.2501        32.40
   402       0.2250        32.53
   403       0.1969        32.69
   404       0.1776        32.80
   405       0.1769        32.80
   406       0.1874        32.73
   407       0.1986        32.65
   408       0.2085        32.56
   409       0.2195        32.41
   410       0.2317        32.23
   411       0.2369        32.21
   412       0.2253        32.42
   413       0.1994        31.80
   414       0.1753        30.86
   415       0.1536        30.39
   416       0.1394        29.57
   417       1.3257        15.62
   418       1.5156        14.84
   419       0.1798        26.35
   420       0.1958        27.08
   421       0.2135        27.47
   422       0.2298        28.36
   423       0.2414        29.08
   424       0.2428        29.06
   425       0.2358        29.21
   426       0.2321        29.32
   427       0.2349        29.33
   428       0.2368        29.30
   429       0.2337        29.30
   430       0.2279        29.29
   431       0.2196        29.28
   432       0.2101        29.31
   433       0.2030        29.41
   434       0.2023        29.50
   435       0.2052        29.54
   436       0.2037        29.55
   437       0.1954        29.56
   438       0.1824        29.60
   439       0.1681        29.64
   440       0.1575        29.66
   441       0.1549        29.66
   442       0.1601        29.62
   443       0.1691        29.55
   444       0.1795        29.48
   445       0.1919        29.38
   446       0.2017        29.29
   447       0.1982        28.43
   448       0.1848        27.52
   449       0.1562        27.20
   450       0.1445        26.42
   451       1.5636        13.41
   452       1.7372        13.02
   453       0.1749        23.49
   454       0.1832        24.16
   455       0.1843        24.61
   456       0.1823        25.64
   457       0.1841        26.55
   458       0.1887        26.55
   459       0.1914        26.53
   460       0.1906        26.51
   461       0.1869        26.50
   462       0.1820        26.50
   463       0.1763        26.53
   464       0.1717        26.57
   465       0.1693        26.61
   466       0.1679        26.63
   467       0.1640        26.64
   468       0.1560        26.66
   469       0.1459        26.67
   470       0.1373        26.69
   471       0.1311        26.69
   472       0.1291        26.68
   473       0.1327        26.65
   474       0.1392        26.61
   475       0.1441        26.59
   476       0.1501        25.68
   477       0.1546        24.66
   478       0.1501        24.24
   479       0.1475        23.52
   480       1.4430        13.83
   481       1.6801        12.92
   482       0.1363        20.82
   483       0.1418        21.50
   484       0.1461        21.92
   485       0.1496        22.86
   486       0.1519        23.68
   487       0.1521        23.67
   488       0.1504        23.67
   489       0.1476        23.67
   490       0.1442        23.68
   491       0.1411        23.70
   492       0.1387        23.71
   493       0.1363        23.72
   494       0.1327        23.73
   495       0.1273        23.74
   496       0.1204        23.75
   497       0.1139        23.75
   498       0.1092        23.75
   499       0.1080        23.75
   500       0.1116        23.72
   501       0.1190        22.86
   502       0.1153        21.93
   503       0.1141        21.53
   504       0.1151        20.85
   505       1.1164        15.54
   506       6.0483        3.98
   507       0.4142        19.93
   508       0.4126        20.58
   509       0.4148        20.97
   510       0.4166        21.90
   511       0.4160        22.79
   512       0.4137        22.81
   513       0.4094        22.86
   514       0.4045        22.93
   515       0.3996        22.99
   516       0.3944        23.05
   517       0.3882        23.10
   518       0.3804        23.15
   519       0.3711        23.19
   520       0.3619        22.30
   521       0.3535        21.33
   522       0.3474        20.94
   523       0.3401        20.33
   524       4.5379        5.01
Average Sensitivity 3.9139
Model inversion constraint
0
Data inversion constraint
0
INITIAL DAMPING FACTOR  0.150
MINIMUM DAMPING FACTOR  0.015
VERTICAL TO HORIZONTAL FILTER RATIO   1.00
Flatness filter is directly used on model parameters.
Jacobian matrix is recalculated for first 2 iterations only.
Finer mesh used.
Factor to increase damping factor with depth is   1.20
Damping factor is optimised for each iteration
Normal least-sqaures constrain used on data
Normal least-squares constrain used on model
Finite-element method was used in forward modelling.
Logarithm of apparent resistivity values used as inversion parameter.
Limit imposed on range of model resistivity values
Average model resistivity used as reference resistivity
Upper and lower range limits are 10.000 and 0.100
Effect of side blocks is slightly reduced
Relative change in RMS error for convergence is 1.0000
Minimum change in RMS error for line search is 0.5000
Ratio of maximum number of model blocks to data points 30.00
Factor to increase model depth range is 1.05
Position of electrodes are not rounded to nearest unit electrode spacing.
Position of electrodes for dipole-dipole array are automatically switched
Recalculation of Jacobian matrix is not restarted in quasi-Newton steps.
Standard Gauss-Newton inversion method used
Width of model cells is 1.00 times the unit electrode spacing
REFERENCE MODEL USED
CONSTANT REFERENCE MODEL METHOD
Reference resistivity is 754.6810 with multiplication factor 1.00
Number of nodes between adjacent electrodes is 4


Mean Error -0.0011
Average absolute error 0.0493
Standard deviation of error distribution 0.0708
Error Distribution
      0.0000,      5.0000,  1.00000,   975.81,   944.81,  0.0323
      5.0000,      5.0000,  1.00000,   634.10,   709.02, -0.1117
     10.0000,      5.0000,  1.00000,   619.35,   719.79, -0.1503
     15.0000,      5.0000,  1.00000,   503.58,   571.69, -0.1268
     20.0000,      5.0000,  1.00000,   476.37,   528.78, -0.1044
     25.0000,      5.0000,  1.00000,   466.40,   530.49, -0.1288
     30.0000,      5.0000,  1.00000,   447.44,   515.05, -0.1407
     35.0000,      5.0000,  1.00000,   478.09,   561.05, -0.1600
     40.0000,      5.0000,  1.00000,   441.70,   546.12, -0.2122   ***
     45.0000,      5.0000,  1.00000,   518.71,   618.82, -0.1765
     50.0000,      5.0000,  1.00000,   665.69,   749.37, -0.1184
     55.0000,      5.0000,  1.00000,   709.62,   792.03, -0.1099
     60.0000,      5.0000,  1.00000,  1185.73,  1093.98,  0.0805
     65.0000,      5.0000,  1.00000,   950.93,   915.62,  0.0378
     70.0000,      5.0000,  1.00000,  1283.99,  1228.44,  0.0442
     75.0000,      5.0000,  1.00000,  1099.16,  1124.01, -0.0224
     80.0000,      5.0000,  1.00000,  1178.56,  1334.31, -0.1241
     85.0000,      5.0000,  1.00000,  1171.02,  1485.38, -0.2378   ***
     90.0000,      5.0000,  1.00000,  1035.41,  1289.15, -0.2192   ***
     95.0000,      5.0000,  1.00000,  1086.51,  1390.39, -0.2466   ***
    100.0000,      5.0000,  1.00000,   988.67,  1126.94, -0.1309
    105.0000,      5.0000,  1.00000,   780.93,   861.28, -0.0979
    110.0000,      5.0000,  1.00000,  1183.16,  1248.08, -0.0534
    115.0000,      5.0000,  1.00000,  1215.46,  1274.10, -0.0471
    120.0000,      5.0000,  1.00000,  1371.16,  1438.89, -0.0482
    125.0000,      5.0000,  1.00000,  1493.97,  1492.15,  0.0012
    130.0000,      5.0000,  1.00000,  1361.33,  1313.66,  0.0356
    135.0000,      5.0000,  1.00000,  1410.74,  1374.53,  0.0260
    140.0000,      5.0000,  1.00000,  1237.43,  1318.80, -0.0637
    145.0000,      5.0000,  1.00000,  1771.94,  1923.52, -0.0821
    150.0000,      5.0000,  1.00000,  1515.97,  1954.14, -0.2539   ***
    155.0000,      5.0000,  1.00000,  1914.28,  2489.02, -0.2625   ***
    160.0000,      5.0000,  1.00000,  1726.63,  2161.36, -0.2246   ***
    165.0000,      5.0000,  1.00000,  2423.62,  2706.17, -0.1103
    170.0000,      5.0000,  1.00000,  2229.64,  2286.64, -0.0252
    175.0000,      5.0000,  1.00000,  2260.21,  2293.65, -0.0147
    180.0000,      5.0000,  1.00000,  2151.49,  2156.07, -0.0021
    185.0000,      5.0000,  1.00000,  2030.25,  2195.63, -0.0783
    190.0000,      5.0000,  1.00000,  1930.96,  2230.12, -0.1440
    195.0000,      5.0000,  1.00000,  2004.38,  2273.86, -0.1261
    200.0000,      5.0000,  1.00000,  1855.74,  2050.41, -0.0998
    205.0000,      5.0000,  1.00000,  1710.03,  2006.55, -0.1599
    210.0000,      5.0000,  1.00000,  1701.67,  1808.69, -0.0610
    215.0000,      5.0000,  1.00000,  1717.78,  2065.88, -0.1845   ***
    220.0000,      5.0000,  1.00000,  1442.11,  1847.42, -0.2477   ***
    225.0000,      5.0000,  1.00000,  1650.45,  1918.63, -0.1506
    230.0000,      5.0000,  1.00000,  1643.84,  1762.89, -0.0699
    235.0000,      5.0000,  1.00000,  1863.57,  1905.87, -0.0224
    240.0000,      5.0000,  1.00000,  1289.49,  1350.47, -0.0462
    245.0000,      5.0000,  1.00000,  1816.07,  1858.15, -0.0229
    250.0000,      5.0000,  1.00000,  1342.82,  1471.60, -0.0916
    255.0000,      5.0000,  1.00000,  1773.89,  1902.52, -0.0700
    260.0000,      5.0000,  1.00000,  1544.43,  1715.31, -0.1049
    265.0000,      5.0000,  1.00000,  1717.60,  1927.27, -0.1152
    270.0000,      5.0000,  1.00000,  1762.50,  1978.56, -0.1156
    275.0000,      5.0000,  1.00000,  1851.23,  2159.31, -0.1539
    280.0000,      5.0000,  1.00000,  1535.94,  1885.11, -0.2048   ***
    285.0000,      5.0000,  1.00000,  1633.45,  1905.08, -0.1538
      0.0000,      5.0000,  2.00000,   722.33,   723.06, -0.0010
      5.0000,      5.0000,  2.00000,   780.56,   768.37,  0.0157
     10.0000,      5.0000,  2.00000,   705.44,   668.94,  0.0531
     15.0000,      5.0000,  2.00000,   664.15,   605.04,  0.0932
     20.0000,      5.0000,  2.00000,   693.83,   624.34,  0.1055
     25.0000,      5.0000,  2.00000,   680.36,   618.50,  0.0953
     30.0000,      5.0000,  2.00000,   676.43,   648.60,  0.0420
     35.0000,      5.0000,  2.00000,   612.04,   593.01,  0.0316
     40.0000,      5.0000,  2.00000,   647.53,   647.62, -0.0001
     45.0000,      5.0000,  2.00000,   701.16,   717.56, -0.0231
     50.0000,      5.0000,  2.00000,   856.77,   830.09,  0.0316
     55.0000,      5.0000,  2.00000,  1207.96,  1062.90,  0.1279
     60.0000,      5.0000,  2.00000,  1042.90,   920.33,  0.1250
     65.0000,      5.0000,  2.00000,  1172.94,  1113.39,  0.0521
     70.0000,      5.0000,  2.00000,  1149.52,  1041.90,  0.0983
     75.0000,      5.0000,  2.00000,  1309.97,  1223.38,  0.0684
     80.0000,      5.0000,  2.00000,  1269.74,  1264.15,  0.0044
     85.0000,      5.0000,  2.00000,  1099.31,  1067.07,  0.0298
     90.0000,      5.0000,  2.00000,  1327.53,  1432.13, -0.0758
     95.0000,      5.0000,  2.00000,  1162.94,  1126.96,  0.0314
    100.0000,      5.0000,  2.00000,   874.74,   832.04,  0.0500
    105.0000,      5.0000,  2.00000,  1335.56,  1323.49,  0.0091
    110.0000,      5.0000,  2.00000,  1385.94,  1325.48,  0.0446
    115.0000,      5.0000,  2.00000,  1450.05,  1368.60,  0.0578
    120.0000,      5.0000,  2.00000,  1750.87,  1525.81,  0.1376
    125.0000,      5.0000,  2.00000,  1607.65,  1417.47,  0.1259
    130.0000,      5.0000,  2.00000,  1382.71,  1317.18,  0.0486
    135.0000,      5.0000,  2.00000,  1307.98,  1250.74,  0.0448
    140.0000,      5.0000,  2.00000,  1983.60,  1795.89,  0.0994
    145.0000,      5.0000,  2.00000,  2011.62,  2030.64, -0.0094
    150.0000,      5.0000,  2.00000,  2059.49,  2122.10, -0.0299
    155.0000,      5.0000,  2.00000,  2083.90,  2009.48,  0.0364
    160.0000,      5.0000,  2.00000,  2924.43,  2717.17,  0.0735
    165.0000,      5.0000,  2.00000,  2793.54,  2578.03,  0.0803
    170.0000,      5.0000,  2.00000,  2636.75,  2436.91,  0.0788
    175.0000,      5.0000,  2.00000,  2599.67,  2443.71,  0.0619
    180.0000,      5.0000,  2.00000,  2609.61,  2429.63,  0.0715
    185.0000,      5.0000,  2.00000,  2710.44,  2488.97,  0.0852
    190.0000,      5.0000,  2.00000,  2392.32,  2409.59, -0.0072
    195.0000,      5.0000,  2.00000,  2003.51,  2077.96, -0.0365
    200.0000,      5.0000,  2.00000,  1718.77,  1820.80, -0.0577
    205.0000,      5.0000,  2.00000,  1705.67,  1702.13,  0.0021
    210.0000,      5.0000,  2.00000,  1988.75,  1998.25, -0.0048
    215.0000,      5.0000,  2.00000,  1653.71,  1692.60, -0.0232
    220.0000,      5.0000,  2.00000,  1580.71,  1509.84,  0.0459
    225.0000,      5.0000,  2.00000,  1900.93,  1774.71,  0.0687
    230.0000,      5.0000,  2.00000,  1865.27,  1747.11,  0.0654
    235.0000,      5.0000,  2.00000,  1343.39,  1278.00,  0.0499
    240.0000,      5.0000,  2.00000,  1909.98,  1742.02,  0.0920
    245.0000,      5.0000,  2.00000,  1774.64,  1604.67,  0.1007
    250.0000,      5.0000,  2.00000,  2010.06,  1844.93,  0.0857
    255.0000,      5.0000,  2.00000,  1717.13,  1674.87,  0.0249
    260.0000,      5.0000,  2.00000,  1707.15,  1643.05,  0.0383
    265.0000,      5.0000,  2.00000,  2053.62,  1962.53,  0.0454
    270.0000,      5.0000,  2.00000,  2268.66,  2161.54,  0.0484
    275.0000,      5.0000,  2.00000,  1956.03,  1854.85,  0.0531
    280.0000,      5.0000,  2.00000,  1796.39,  1871.55, -0.0410
    285.0000,      5.0000,  2.00000,  1861.71,  1890.94, -0.0156
      0.0000,      5.0000,  3.00000,   805.27,   776.34,  0.0366
      5.0000,      5.0000,  3.00000,   683.60,   661.52,  0.0328
     10.0000,      5.0000,  3.00000,   674.87,   628.89,  0.0706
     15.0000,      5.0000,  3.00000,   736.93,   656.14,  0.1161
     20.0000,      5.0000,  3.00000,   774.09,   681.30,  0.1277
     25.0000,      5.0000,  3.00000,   763.66,   698.27,  0.0895
     30.0000,      5.0000,  3.00000,   637.74,   609.53,  0.0452
     35.0000,      5.0000,  3.00000,   626.92,   600.37,  0.0433
     40.0000,      5.0000,  3.00000,   727.53,   717.15,  0.0144
     45.0000,      5.0000,  3.00000,   813.43,   794.39,  0.0237
     50.0000,      5.0000,  3.00000,  1094.52,  1036.22,  0.0547
     55.0000,      5.0000,  3.00000,   826.14,   794.32,  0.0393
     60.0000,      5.0000,  3.00000,   881.00,   883.56, -0.0029
     65.0000,      5.0000,  3.00000,   838.71,   836.06,  0.0032
     70.0000,      5.0000,  3.00000,  1061.20,  1017.25,  0.0423
     75.0000,      5.0000,  3.00000,  1098.68,  1062.10,  0.0339
     80.0000,      5.0000,  3.00000,  1165.11,  1114.56,  0.0443
     85.0000,      5.0000,  3.00000,  1369.98,  1379.58, -0.0070
     90.0000,      5.0000,  3.00000,  1057.49,   993.73,  0.0622
     95.0000,      5.0000,  3.00000,   725.45,   692.20,  0.0469
    100.0000,      5.0000,  3.00000,  1075.37,  1072.29,  0.0029
    105.0000,      5.0000,  3.00000,  1340.23,  1320.70,  0.0147
    110.0000,      5.0000,  3.00000,  1572.01,  1478.00,  0.0617
    115.0000,      5.0000,  3.00000,  1582.34,  1463.51,  0.0781
    120.0000,      5.0000,  3.00000,  1226.25,  1179.42,  0.0389
    125.0000,      5.0000,  3.00000,  1053.85,  1052.42,  0.0014
    130.0000,      5.0000,  3.00000,  1066.12,  1041.78,  0.0231
    135.0000,      5.0000,  3.00000,  1843.88,  1789.69,  0.0298
    140.0000,      5.0000,  3.00000,  1919.96,  1888.24,  0.0167
    145.0000,      5.0000,  3.00000,  2122.14,  2046.99,  0.0361
    150.0000,      5.0000,  3.00000,  1936.01,  1834.88,  0.0536
    155.0000,      5.0000,  3.00000,  2759.25,  2566.61,  0.0724
    160.0000,      5.0000,  3.00000,  2527.24,  2332.87,  0.0800
    165.0000,      5.0000,  3.00000,  2354.61,  2246.67,  0.0469
    170.0000,      5.0000,  3.00000,  2113.96,  2071.62,  0.0202
    175.0000,      5.0000,  3.00000,  2557.97,  2346.65,  0.0862
    180.0000,      5.0000,  3.00000,  2695.61,  2498.94,  0.0758
    185.0000,      5.0000,  3.00000,  2546.00,  2461.45,  0.0338
    190.0000,      5.0000,  3.00000,  1882.67,  1924.00, -0.0217
    195.0000,      5.0000,  3.00000,  1685.35,  1647.69,  0.0226
    200.0000,      5.0000,  3.00000,  1578.19,  1512.53,  0.0425
    205.0000,      5.0000,  3.00000,  1847.11,  1829.03,  0.0098
    210.0000,      5.0000,  3.00000,  1527.69,  1457.87,  0.0468
    215.0000,      5.0000,  3.00000,  1542.55,  1422.58,  0.0810
    220.0000,      5.0000,  3.00000,  1428.70,  1376.15,  0.0375
    225.0000,      5.0000,  3.00000,  1538.85,  1517.94,  0.0137
    230.0000,      5.0000,  3.00000,  1088.16,  1053.61,  0.0323
    235.0000,      5.0000,  3.00000,  1635.81,  1552.94,  0.0520
    240.0000,      5.0000,  3.00000,  1573.09,  1469.26,  0.0683
    245.0000,      5.0000,  3.00000,  1884.66,  1769.84,  0.0629
    250.0000,      5.0000,  3.00000,  1396.09,  1335.07,  0.0447
    255.0000,      5.0000,  3.00000,  1490.94,  1448.87,  0.0286
    260.0000,      5.0000,  3.00000,  1733.52,  1672.79,  0.0357
    265.0000,      5.0000,  3.00000,  2246.23,  2033.16,  0.0997
    270.0000,      5.0000,  3.00000,  1778.77,  1726.76,  0.0297
    275.0000,      5.0000,  3.00000,  1787.05,  1716.72,  0.0401
    280.0000,      5.0000,  3.00000,  1781.13,  1718.11,  0.0360
      0.0000,     15.0000,  1.00000,   624.61,   645.45, -0.0328
      5.0000,     15.0000,  1.00000,   623.32,   616.66,  0.0107
     10.0000,     15.0000,  1.00000,   670.10,   650.96,  0.0290
     15.0000,     15.0000,  1.00000,   720.17,   674.57,  0.0654
     20.0000,     15.0000,  1.00000,   738.70,   676.31,  0.0883
     25.0000,     15.0000,  1.00000,   673.66,   631.60,  0.0645
     30.0000,     15.0000,  1.00000,   681.78,   647.06,  0.0523
     35.0000,     15.0000,  1.00000,   733.74,   700.14,  0.0469
     40.0000,     15.0000,  1.00000,   888.30,   852.04,  0.0417
     45.0000,     15.0000,  1.00000,   842.10,   815.28,  0.0324
     50.0000,     15.0000,  1.00000,   756.86,   772.88, -0.0209
     55.0000,     15.0000,  1.00000,   673.56,   700.30, -0.0389
     60.0000,     15.0000,  1.00000,   703.80,   716.97, -0.0185
     65.0000,     15.0000,  1.00000,   790.23,   788.68,  0.0020
     70.0000,     15.0000,  1.00000,  1108.75,  1059.70,  0.0452
     75.0000,     15.0000,  1.00000,  1251.50,  1196.99,  0.0445
     80.0000,     15.0000,  1.00000,  1154.01,  1087.60,  0.0593
     85.0000,     15.0000,  1.00000,   916.01,   887.14,  0.0320
     90.0000,     15.0000,  1.00000,   804.97,   800.32,  0.0058
     95.0000,     15.0000,  1.00000,   882.24,   878.96,  0.0037
    100.0000,     15.0000,  1.00000,  1202.44,  1173.37,  0.0245
    105.0000,     15.0000,  1.00000,  1499.80,  1457.44,  0.0287
    110.0000,     15.0000,  1.00000,  1329.18,  1276.20,  0.0407
    115.0000,     15.0000,  1.00000,  1011.03,   985.13,  0.0259
    120.0000,     15.0000,  1.00000,   872.01,   877.93, -0.0068
    125.0000,     15.0000,  1.00000,  1135.01,  1150.45, -0.0135
    130.0000,     15.0000,  1.00000,  1489.40,  1467.41,  0.0149
    135.0000,     15.0000,  1.00000,  2002.95,  1922.34,  0.0411
    140.0000,     15.0000,  1.00000,  2035.04,  1938.18,  0.0488
    145.0000,     15.0000,  1.00000,  2254.03,  2120.89,  0.0609
    150.0000,     15.0000,  1.00000,  2122.13,  1989.71,  0.0644
    155.0000,     15.0000,  1.00000,  1967.27,  1937.59,  0.0152
    160.0000,     15.0000,  1.00000,  1707.28,  1726.38, -0.0111
    165.0000,     15.0000,  1.00000,  1875.63,  1791.77,  0.0457
    170.0000,     15.0000,  1.00000,  1960.81,  1894.28,  0.0345
    175.0000,     15.0000,  1.00000,  2420.84,  2255.09,  0.0709
    180.0000,     15.0000,  1.00000,  2363.92,  2175.27,  0.0832
    185.0000,     15.0000,  1.00000,  2033.06,  1927.13,  0.0535
    190.0000,     15.0000,  1.00000,  1637.24,  1624.91,  0.0076
    195.0000,     15.0000,  1.00000,  1643.34,  1579.11,  0.0399
    200.0000,     15.0000,  1.00000,  1536.87,  1455.76,  0.0542
    205.0000,     15.0000,  1.00000,  1594.97,  1532.27,  0.0401
    210.0000,     15.0000,  1.00000,  1370.98,  1324.05,  0.0348
    215.0000,     15.0000,  1.00000,  1290.98,  1245.77,  0.0356
    220.0000,     15.0000,  1.00000,  1071.08,  1068.44,  0.0025
    225.0000,     15.0000,  1.00000,  1242.14,  1233.00,  0.0074
    230.0000,     15.0000,  1.00000,  1294.83,  1227.76,  0.0532
    235.0000,     15.0000,  1.00000,  1589.08,  1481.06,  0.0704
    240.0000,     15.0000,  1.00000,  1442.44,  1354.57,  0.0629
    245.0000,     15.0000,  1.00000,  1417.71,  1375.40,  0.0303
    250.0000,     15.0000,  1.00000,  1313.75,  1310.30,  0.0026
    255.0000,     15.0000,  1.00000,  1630.40,  1536.60,  0.0593
    260.0000,     15.0000,  1.00000,  1607.31,  1602.28,  0.0031
    265.0000,     15.0000,  1.00000,  1787.16,  1701.78,  0.0490
    270.0000,     15.0000,  1.00000,  1708.74,  1568.40,  0.0857
      0.0000,      5.0000,  4.00000,   609.25,   616.25, -0.0114
      5.0000,      5.0000,  4.00000,   597.64,   590.37,  0.0122
     10.0000,      5.0000,  4.00000,   687.84,   661.41,  0.0392
     15.0000,      5.0000,  4.00000,   714.73,   668.64,  0.0667
     20.0000,      5.0000,  4.00000,   759.55,   712.03,  0.0646
     25.0000,      5.0000,  4.00000,   615.59,   583.09,  0.0542
     30.0000,      5.0000,  4.00000,   625.12,   594.58,  0.0501
     35.0000,      5.0000,  4.00000,   680.18,   669.45,  0.0159
     40.0000,      5.0000,  4.00000,   742.94,   749.43, -0.0087
     45.0000,      5.0000,  4.00000,   900.63,   923.66, -0.0253
     50.0000,      5.0000,  4.00000,   608.79,   648.76, -0.0636
     55.0000,      5.0000,  4.00000,   718.80,   742.85, -0.0329
     60.0000,      5.0000,  4.00000,   611.69,   622.26, -0.0171
     65.0000,      5.0000,  4.00000,   754.74,   768.99, -0.0187
     70.0000,      5.0000,  4.00000,  1019.31,  1037.34, -0.0175
     75.0000,      5.0000,  4.00000,  1079.68,  1025.44,  0.0515
     80.0000,      5.0000,  4.00000,  1281.74,  1289.35, -0.0059
     85.0000,      5.0000,  4.00000,   863.99,   816.66,  0.0563
     90.0000,      5.0000,  4.00000,   537.12,   525.94,  0.0210
     95.0000,      5.0000,  4.00000,   902.10,   899.90,  0.0024
    100.0000,      5.0000,  4.00000,  1172.96,  1147.26,  0.0222
    105.0000,      5.0000,  4.00000,  1468.40,  1488.74, -0.0138
    110.0000,      5.0000,  4.00000,  1329.65,  1313.40,  0.0123
    115.0000,      5.0000,  4.00000,   867.40,   883.37, -0.0183
    120.0000,      5.0000,  4.00000,   807.83,   808.15, -0.0004
    125.0000,      5.0000,  4.00000,   871.46,   891.94, -0.0232
    130.0000,      5.0000,  4.00000,  1485.75,  1517.02, -0.0208
    135.0000,      5.0000,  4.00000,  1733.08,  1733.90, -0.0005
    140.0000,      5.0000,  4.00000,  1971.41,  1930.85,  0.0208
    145.0000,      5.0000,  4.00000,  1820.14,  1775.30,  0.0249
    150.0000,      5.0000,  4.00000,  2335.64,  2274.33,  0.0266
    155.0000,      5.0000,  4.00000,  1947.37,  1907.10,  0.0209
    160.0000,      5.0000,  4.00000,  1733.05,  1693.72,  0.0230
    165.0000,      5.0000,  4.00000,  1724.49,  1696.83,  0.0162
    170.0000,      5.0000,  4.00000,  1814.46,  1856.44, -0.0229
    175.0000,      5.0000,  4.00000,  2407.08,  2279.49,  0.0545
    180.0000,      5.0000,  4.00000,  2303.71,  2244.38,  0.0261
    185.0000,      5.0000,  4.00000,  1830.56,  1812.75,  0.0098
    190.0000,      5.0000,  4.00000,  1584.44,  1528.18,  0.0362
    195.0000,      5.0000,  4.00000,  1356.39,  1327.88,  0.0212
    200.0000,      5.0000,  4.00000,  1525.77,  1513.77,  0.0079
    205.0000,      5.0000,  4.00000,  1360.76,  1352.80,  0.0059
    210.0000,      5.0000,  4.00000,  1253.25,  1196.52,  0.0463
    215.0000,      5.0000,  4.00000,  1181.17,  1191.89, -0.0090
    220.0000,      5.0000,  4.00000,  1163.72,  1161.05,  0.0023
    225.0000,      5.0000,  4.00000,   897.78,   888.15,  0.0108
    230.0000,      5.0000,  4.00000,  1332.63,  1317.92,  0.0111
    235.0000,      5.0000,  4.00000,  1207.49,  1207.81, -0.0003
    240.0000,      5.0000,  4.00000,  1438.76,  1405.84,  0.0231
    245.0000,      5.0000,  4.00000,  1231.67,  1208.24,  0.0192
    250.0000,      5.0000,  4.00000,  1239.67,  1216.58,  0.0188
    255.0000,      5.0000,  4.00000,  1525.78,  1474.24,  0.0344
    260.0000,      5.0000,  4.00000,  1716.09,  1695.59,  0.0120
    265.0000,      5.0000,  4.00000,  1591.59,  1533.64,  0.0371
    270.0000,      5.0000,  4.00000,  1630.29,  1519.92,  0.0701
      0.0000,     20.0000,  1.00000,   537.23,   567.87, -0.0555
      5.0000,     20.0000,  1.00000,   571.27,   595.46, -0.0415
     10.0000,     20.0000,  1.00000,   604.96,   607.87, -0.0048
     15.0000,     20.0000,  1.00000,   643.17,   619.45,  0.0376
     20.0000,     20.0000,  1.00000,   679.77,   644.89,  0.0527
     25.0000,     20.0000,  1.00000,   679.74,   659.38,  0.0304
     30.0000,     20.0000,  1.00000,   725.05,   714.27,  0.0150
     35.0000,     20.0000,  1.00000,   664.38,   661.14,  0.0049
     40.0000,     20.0000,  1.00000,   661.50,   664.63, -0.0047
     45.0000,     20.0000,  1.00000,   576.04,   586.39, -0.0178
     50.0000,     20.0000,  1.00000,   539.74,   542.57, -0.0052
     55.0000,     20.0000,  1.00000,   668.00,   667.32,  0.0010
     60.0000,     20.0000,  1.00000,   805.88,   772.74,  0.0420
     65.0000,     20.0000,  1.00000,   949.29,   937.10,  0.0129
     70.0000,     20.0000,  1.00000,   931.02,   899.38,  0.0346
     75.0000,     20.0000,  1.00000,   729.93,   710.75,  0.0266
     80.0000,     20.0000,  1.00000,   760.98,   752.16,  0.0117
     85.0000,     20.0000,  1.00000,   736.91,   737.52, -0.0008
     90.0000,     20.0000,  1.00000,   849.57,   868.22, -0.0217
     95.0000,     20.0000,  1.00000,   944.07,   965.07, -0.0220
    100.0000,     20.0000,  1.00000,   941.68,   933.11,  0.0091
    105.0000,     20.0000,  1.00000,   936.99,   930.03,  0.0075
    110.0000,     20.0000,  1.00000,   844.78,   835.12,  0.0115
    115.0000,     20.0000,  1.00000,   835.45,   828.35,  0.0085
    120.0000,     20.0000,  1.00000,  1076.05,  1044.11,  0.0301
    125.0000,     20.0000,  1.00000,  1445.53,  1393.30,  0.0368
    130.0000,     20.0000,  1.00000,  1731.43,  1706.25,  0.0146
    135.0000,     20.0000,  1.00000,  1958.91,  1917.03,  0.0216
    140.0000,     20.0000,  1.00000,  1716.89,  1711.57,  0.0031
    145.0000,     20.0000,  1.00000,  1393.34,  1384.97,  0.0060
    150.0000,     20.0000,  1.00000,  1208.16,  1201.66,  0.0054
    155.0000,     20.0000,  1.00000,  1122.53,  1137.72, -0.0134
    160.0000,     20.0000,  1.00000,  1255.87,  1240.99,  0.0119
    165.0000,     20.0000,  1.00000,  1448.72,  1404.03,  0.0313
    170.0000,     20.0000,  1.00000,  1609.84,  1530.64,  0.0505
    175.0000,     20.0000,  1.00000,  1842.96,  1745.33,  0.0544
    180.0000,     20.0000,  1.00000,  1710.33,  1651.79,  0.0348
    185.0000,     20.0000,  1.00000,  1494.73,  1462.20,  0.0220
    190.0000,     20.0000,  1.00000,  1395.11,  1346.46,  0.0355
    195.0000,     20.0000,  1.00000,  1238.44,  1210.73,  0.0226
    200.0000,     20.0000,  1.00000,  1183.18,  1200.88, -0.0149
    205.0000,     20.0000,  1.00000,  1071.14,  1076.28, -0.0048
    210.0000,     20.0000,  1.00000,   992.93,   944.95,  0.0495
    215.0000,     20.0000,  1.00000,   999.75,   969.67,  0.0306
    220.0000,     20.0000,  1.00000,   973.41,   947.77,  0.0267
    225.0000,     20.0000,  1.00000,  1029.08,   981.88,  0.0470
    230.0000,     20.0000,  1.00000,  1127.40,  1059.76,  0.0619
    235.0000,     20.0000,  1.00000,  1081.34,  1068.18,  0.0123
    240.0000,     20.0000,  1.00000,  1202.86,  1179.39,  0.0197
    245.0000,     20.0000,  1.00000,  1224.77,  1255.65, -0.0249
    250.0000,     20.0000,  1.00000,  1236.51,  1236.79, -0.0002
    255.0000,     20.0000,  1.00000,  1333.52,  1311.18,  0.0169
      0.0000,      5.0000,  5.00000,   531.75,   548.59, -0.0312
      5.0000,      5.0000,  5.00000,   586.13,   600.04, -0.0234
     10.0000,      5.0000,  5.00000,   641.81,   644.73, -0.0045
     15.0000,      5.0000,  5.00000,   657.82,   650.06,  0.0119
     20.0000,      5.0000,  5.00000,   592.49,   579.51,  0.0222
     25.0000,      5.0000,  5.00000,   589.16,   567.95,  0.0367
     30.0000,      5.0000,  5.00000,   630.66,   635.68, -0.0079
     35.0000,      5.0000,  5.00000,   654.57,   664.19, -0.0146
     40.0000,      5.0000,  5.00000,   682.91,   775.16, -0.1267
     45.0000,      5.0000,  5.00000,   556.84,   582.62, -0.0453
     50.0000,      5.0000,  5.00000,   576.80,   592.65, -0.0271
     55.0000,      5.0000,  5.00000,   501.66,   508.86, -0.0142
     60.0000,      5.0000,  5.00000,   674.68,   694.03, -0.0283
     65.0000,      5.0000,  5.00000,   834.05,   858.82, -0.0293
     70.0000,      5.0000,  5.00000,   930.90,   910.23,  0.0225
     75.0000,      5.0000,  5.00000,  1066.41,  1070.10, -0.0035
     80.0000,      5.0000,  5.00000,   688.41,   673.44,  0.0220
     85.0000,      5.0000,  5.00000,   446.98,   436.48,  0.0238
     90.0000,      5.0000,  5.00000,   771.62,   769.82,  0.0023
     95.0000,      5.0000,  5.00000,   989.35,  1013.69, -0.0243
    100.0000,      5.0000,  5.00000,  1097.30,  1132.05, -0.0312
    105.0000,      5.0000,  5.00000,  1060.25,  1091.73, -0.0293
    110.0000,      5.0000,  5.00000,   752.50,   768.06, -0.0205
    115.0000,      5.0000,  5.00000,   670.01,   675.90, -0.0088
    120.0000,      5.0000,  5.00000,   699.23,   710.91, -0.0166
    125.0000,      5.0000,  5.00000,  1201.66,  1246.13, -0.0363
    130.0000,      5.0000,  5.00000,  1472.94,  1491.93, -0.0128
    135.0000,      5.0000,  5.00000,  1769.79,  1777.16, -0.0042
    140.0000,      5.0000,  5.00000,  1595.07,  1605.99, -0.0068
    145.0000,      5.0000,  5.00000,  1893.01,  1940.11, -0.0246
    150.0000,      5.0000,  5.00000,  1414.00,  1435.09, -0.0148
    155.0000,      5.0000,  5.00000,  1278.11,  1260.12,  0.0142
    165.0000,      5.0000,  5.00000,  1480.10,  1476.72,  0.0023
    170.0000,      5.0000,  5.00000,  1674.96,  1678.28, -0.0020
    175.0000,      5.0000,  5.00000,  1886.59,  1932.05, -0.0238
    180.0000,      5.0000,  5.00000,  1663.07,  1660.12,  0.0018
    185.0000,      5.0000,  5.00000,  1445.89,  1411.97,  0.0237
    190.0000,      5.0000,  5.00000,  1210.40,  1150.73,  0.0505
    195.0000,      5.0000,  5.00000,  1342.01,  1356.69, -0.0109
    200.0000,      5.0000,  5.00000,  1085.53,  1105.79, -0.0185
    205.0000,      5.0000,  5.00000,  1016.13,  1042.62, -0.0257
    210.0000,      5.0000,  5.00000,  1005.96,  1015.66, -0.0096
    215.0000,      5.0000,  5.00000,  1020.37,  1026.53, -0.0060
    220.0000,      5.0000,  5.00000,   725.50,   713.20,  0.0171
    225.0000,      5.0000,  5.00000,   976.87,  1063.69, -0.0852
    230.0000,      5.0000,  5.00000,   891.18,   920.79, -0.0327
    235.0000,      5.0000,  5.00000,  1118.58,  1137.34, -0.0166
    240.0000,      5.0000,  5.00000,  1000.56,  1018.82, -0.0181
    245.0000,      5.0000,  5.00000,  1152.85,  1116.99,  0.0316
    250.0000,      5.0000,  5.00000,  1199.91,  1242.14, -0.0346
    255.0000,      5.0000,  5.00000,  1465.77,  1458.48,  0.0050
    260.0000,      5.0000,  5.00000,  1238.31,  1253.80, -0.0124
      0.0000,      5.0000,  6.00000,   512.36,   545.98, -0.0636
      5.0000,      5.0000,  6.00000,   531.22,   557.82, -0.0489
     10.0000,      5.0000,  6.00000,   610.59,   622.85, -0.0199
     15.0000,      5.0000,  6.00000,   532.56,   532.46,  0.0002
     20.0000,      5.0000,  6.00000,   550.16,   545.73,  0.0081
     25.0000,      5.0000,  6.00000,   577.72,   584.13, -0.0110
     30.0000,      5.0000,  6.00000,   501.58,   578.36, -0.1424
     35.0000,      5.0000,  6.00000,   664.27,   702.71, -0.0563
     40.0000,      5.0000,  6.00000,   454.07,   479.50, -0.0545
     45.0000,      5.0000,  6.00000,   525.79,   531.98, -0.0117
     50.0000,      5.0000,  6.00000,   488.69,   496.76, -0.0164
     55.0000,      5.0000,  6.00000,   600.06,   615.71, -0.0257
     60.0000,      5.0000,  6.00000,   700.12,   720.07, -0.0281
     65.0000,      5.0000,  6.00000,   723.98,   705.13,  0.0264
     70.0000,      5.0000,  6.00000,   875.07,   887.38, -0.0140
     75.0000,      5.0000,  6.00000,   585.23,   573.87,  0.0196
     80.0000,      5.0000,  6.00000,   398.63,   391.53,  0.0180
     85.0000,      5.0000,  6.00000,   671.93,   687.23, -0.0225
     90.0000,      5.0000,  6.00000,   746.87,   775.14, -0.0372
     95.0000,      5.0000,  6.00000,   804.77,   851.72, -0.0567
    100.0000,      5.0000,  6.00000,   814.90,   823.64, -0.0107
    105.0000,      5.0000,  6.00000,   669.53,   705.60, -0.0525
    110.0000,      5.0000,  6.00000,   610.69,   611.01, -0.0005
    115.0000,      5.0000,  6.00000,   572.47,   583.17, -0.0185
    120.0000,      5.0000,  6.00000,   992.38,  1027.75, -0.0350
    125.0000,      5.0000,  6.00000,  1243.65,  1252.37, -0.0070
    130.0000,      5.0000,  6.00000,  1493.59,  1507.18, -0.0091
    135.0000,      5.0000,  6.00000,  1265.00,  1328.16, -0.0487
    140.0000,      5.0000,  6.00000,  1451.23,  1528.16, -0.0516
    145.0000,      5.0000,  6.00000,  1117.70,  1148.49, -0.0272
    155.0000,      5.0000,  6.00000,   833.70,   909.61, -0.0871
    160.0000,      5.0000,  6.00000,   944.96,  1010.44, -0.0670
    165.0000,      5.0000,  6.00000,  1176.03,  1284.29, -0.0881
    170.0000,      5.0000,  6.00000,  1438.31,  1441.75, -0.0024
    175.0000,      5.0000,  6.00000,  1372.94,  1410.65, -0.0271
    180.0000,      5.0000,  6.00000,  1261.11,  1235.63,  0.0204
    185.0000,      5.0000,  6.00000,   973.55,  1064.68, -0.0895
    190.0000,      5.0000,  6.00000,  1163.17,  1162.44,  0.0006
    195.0000,      5.0000,  6.00000,   934.14,   951.63, -0.0186
    200.0000,      5.0000,  6.00000,   828.82,   867.68, -0.0458
    205.0000,      5.0000,  6.00000,   873.18,   913.24, -0.0449
    210.0000,      5.0000,  6.00000,   941.18,   928.49,  0.0136
    215.0000,      5.0000,  6.00000,   542.09,   607.62, -0.1141
    220.0000,      5.0000,  6.00000,   726.25,   797.17, -0.0932
    225.0000,      5.0000,  6.00000,   686.55,   741.93, -0.0776
    230.0000,      5.0000,  6.00000,   884.69,   935.73, -0.0561
    235.0000,      5.0000,  6.00000,   856.58,   856.20,  0.0004
    240.0000,      5.0000,  6.00000,   908.11,   954.15, -0.0495
    245.0000,      5.0000,  6.00000,  1124.77,  1123.66,  0.0010
    250.0000,      5.0000,  6.00000,  1207.38,  1224.96, -0.0145
      0.0000,     25.0000,  1.00000,   485.55,   509.71, -0.0486
      5.0000,     25.0000,  1.00000,   516.59,   535.18, -0.0353
     10.0000,     25.0000,  1.00000,   586.79,   591.40, -0.0078
     15.0000,     25.0000,  1.00000,   604.68,   603.36,  0.0022
     20.0000,     25.0000,  1.00000,   632.54,   618.70,  0.0221
     25.0000,     25.0000,  1.00000,   608.30,   593.84,  0.0241
     30.0000,     25.0000,  1.00000,   558.65,   547.19,  0.0207
     35.0000,     25.0000,  1.00000,   530.84,   513.16,  0.0339
     40.0000,     25.0000,  1.00000,   567.57,   561.58,  0.0106
     45.0000,     25.0000,  1.00000,   605.29,   591.85,  0.0225
     50.0000,     25.0000,  1.00000,   664.80,   637.98,  0.0412
     55.0000,     25.0000,  1.00000,   691.90,   672.84,  0.0279
     60.0000,     25.0000,  1.00000,   647.68,   625.58,  0.0347
     65.0000,     25.0000,  1.00000,   603.15,   582.01,  0.0357
     70.0000,     25.0000,  1.00000,   655.73,   644.92,  0.0166
     75.0000,     25.0000,  1.00000,   702.74,   713.83, -0.0157
     80.0000,     25.0000,  1.00000,   645.37,   663.94, -0.0284
     85.0000,     25.0000,  1.00000,   605.49,   613.64, -0.0134
     90.0000,     25.0000,  1.00000,   635.79,   627.22,  0.0136
     95.0000,     25.0000,  1.00000,   697.33,   682.78,  0.0211
    100.0000,     25.0000,  1.00000,   714.07,   698.22,  0.0224
    105.0000,     25.0000,  1.00000,   821.84,   805.41,  0.0202
    110.0000,     25.0000,  1.00000,   903.41,   864.42,  0.0441
    115.0000,     25.0000,  1.00000,  1099.22,  1041.93,  0.0535
    120.0000,     25.0000,  1.00000,  1267.63,  1220.44,  0.0379
    125.0000,     25.0000,  1.00000,  1436.90,  1439.01, -0.0015
    130.0000,     25.0000,  1.00000,  1307.55,  1311.62, -0.0031
    135.0000,     25.0000,  1.00000,  1152.21,  1122.20,  0.0264
    140.0000,     25.0000,  1.00000,   883.52,   928.94, -0.0501
    145.0000,     25.0000,  1.00000,   868.42,   868.45,  0.0000
    150.0000,     25.0000,  1.00000,   747.18,   764.44, -0.0228
    155.0000,     25.0000,  1.00000,   816.44,   818.05, -0.0020
    160.0000,     25.0000,  1.00000,   949.25,   921.75,  0.0294
    165.0000,     25.0000,  1.00000,  1138.14,  1100.25,  0.0339
    170.0000,     25.0000,  1.00000,  1204.20,  1180.76,  0.0197
    175.0000,     25.0000,  1.00000,  1362.54,  1371.46, -0.0065
    180.0000,     25.0000,  1.00000,  1239.08,  1244.60, -0.0044
    185.0000,     25.0000,  1.00000,  1161.01,  1128.83,  0.0281
    190.0000,     25.0000,  1.00000,  1024.10,  1009.35,  0.0145
    195.0000,     25.0000,  1.00000,  1006.48,   981.61,  0.0250
    200.0000,     25.0000,  1.00000,   871.36,   850.23,  0.0246
    205.0000,     25.0000,  1.00000,   825.75,   835.79, -0.0121
    210.0000,     25.0000,  1.00000,   800.61,   772.58,  0.0356
    215.0000,     25.0000,  1.00000,   825.60,   784.29,  0.0513
    220.0000,     25.0000,  1.00000,   784.07,   752.21,  0.0415
    225.0000,     25.0000,  1.00000,   891.74,   862.18,  0.0337
    230.0000,     25.0000,  1.00000,   891.74,   912.47, -0.0230
    235.0000,     25.0000,  1.00000,  1011.19,  1019.73, -0.0084
    240.0000,     25.0000,  1.00000,  1031.31,  1028.46,  0.0028
      0.0000,      5.0000,  7.00000,   479.68,   511.59, -0.0644
      5.0000,      5.0000,  7.00000,   530.69,   549.26, -0.0344
     10.0000,      5.0000,  7.00000,   486.57,   500.33, -0.0279
     15.0000,      5.0000,  7.00000,   466.80,   490.43, -0.0494
     20.0000,      5.0000,  7.00000,   477.65,   528.87, -0.1019
     25.0000,      5.0000,  7.00000,   547.58,   539.61,  0.0147
     30.0000,      5.0000,  7.00000,   571.14,   599.98, -0.0493
     35.0000,      5.0000,  7.00000,   421.50,   435.24, -0.0321
     40.0000,      5.0000,  7.00000,   521.42,   529.12, -0.0147
     45.0000,      5.0000,  7.00000,   459.71,   474.52, -0.0317
     50.0000,      5.0000,  7.00000,   537.12,   553.47, -0.0300
     55.0000,      5.0000,  7.00000,   573.28,   591.14, -0.0307
     60.0000,      5.0000,  7.00000,   550.61,   563.27, -0.0227
     65.0000,      5.0000,  7.00000,   764.63,   741.83,  0.0303
     70.0000,      5.0000,  7.00000,   525.14,   520.01,  0.0098
     75.0000,      5.0000,  7.00000,   343.80,   349.06, -0.0152
     80.0000,      5.0000,  7.00000,   543.49,   555.02, -0.0210
     85.0000,      5.0000,  7.00000,   587.50,   602.29, -0.0249
     90.0000,      5.0000,  7.00000,   648.39,   666.36, -0.0273
     95.0000,      5.0000,  7.00000,   667.91,   692.76, -0.0365
    100.0000,      5.0000,  7.00000,   534.02,   557.68, -0.0434
    105.0000,      5.0000,  7.00000,   542.67,   549.48, -0.0125
    110.0000,      5.0000,  7.00000,   527.39,   543.68, -0.0304
    115.0000,      5.0000,  7.00000,   832.01,   865.63, -0.0396
    120.0000,      5.0000,  7.00000,  1033.80,  1023.31,  0.0102
    125.0000,      5.0000,  7.00000,  1146.40,  1180.06, -0.0289
    130.0000,      5.0000,  7.00000,   947.92,  1003.46, -0.0569
    135.0000,      5.0000,  7.00000,  1120.85,  1207.68, -0.0746
    145.0000,      5.0000,  7.00000,   746.05,   778.19, -0.0422
    160.0000,      5.0000,  7.00000,   862.00,   916.74, -0.0616
    165.0000,      5.0000,  7.00000,  1070.98,  1109.56, -0.0354
    170.0000,      5.0000,  7.00000,   986.00,  1022.64, -0.0365
    175.0000,      5.0000,  7.00000,  1003.26,  1057.39, -0.0525
    180.0000,      5.0000,  7.00000,   901.73,   919.70, -0.0197
    185.0000,      5.0000,  7.00000,  1053.11,  1044.65,  0.0081
    190.0000,      5.0000,  7.00000,   827.55,   825.32,  0.0027
    195.0000,      5.0000,  7.00000,   713.39,   768.74, -0.0747
    200.0000,      5.0000,  7.00000,   760.14,   807.51, -0.0604
    205.0000,      5.0000,  7.00000,   723.82,   818.13, -0.1225
    210.0000,      5.0000,  7.00000,   465.81,   514.94, -0.1003
    215.0000,      5.0000,  7.00000,   614.85,   685.77, -0.1092
    220.0000,      5.0000,  7.00000,   520.37,   598.48, -0.1399
    225.0000,      5.0000,  7.00000,   735.92,   788.80, -0.0694
    230.0000,      5.0000,  7.00000,   672.71,   723.81, -0.0732
    235.0000,      5.0000,  7.00000,   811.62,   808.64,  0.0037
    240.0000,      5.0000,  7.00000,   935.06,   962.15, -0.0286
      0.0000,      5.0000,  8.00000,   483.62,   500.81, -0.0349
      5.0000,      5.0000,  8.00000,   426.65,   437.32, -0.0247
     10.0000,      5.0000,  8.00000,   395.57,   442.93, -0.1131
     15.0000,      5.0000,  8.00000,   483.40,   482.12,  0.0027
     20.0000,      5.0000,  8.00000,   476.50,   475.38,  0.0024
     25.0000,      5.0000,  8.00000,   532.60,   560.20, -0.0505
     30.0000,      5.0000,  8.00000,   420.34,   437.17, -0.0393
     35.0000,      5.0000,  8.00000,   491.21,   508.56, -0.0347
     40.0000,      5.0000,  8.00000,   414.85,   438.36, -0.0551
     45.0000,      5.0000,  8.00000,   464.70,   492.82, -0.0588
     50.0000,      5.0000,  8.00000,   485.15,   506.57, -0.0432
     55.0000,      5.0000,  8.00000,   495.95,   499.25, -0.0066
     60.0000,      5.0000,  8.00000,   680.50,   675.23,  0.0078
     65.0000,      5.0000,  8.00000,   441.18,   454.52, -0.0298
     70.0000,      5.0000,  8.00000,   274.73,   286.68, -0.0426
     75.0000,      5.0000,  8.00000,   437.49,   441.64, -0.0094
     80.0000,      5.0000,  8.00000,   512.20,   509.50,  0.0053
     85.0000,      5.0000,  8.00000,   570.50,   585.95, -0.0267
     90.0000,      5.0000,  8.00000,   554.30,   569.50, -0.0271
     95.0000,      5.0000,  8.00000,   420.44,   466.75, -0.1045
    100.0000,      5.0000,  8.00000,   430.13,   454.16, -0.0544
    105.0000,      5.0000,  8.00000,   459.16,   496.44, -0.0781
    110.0000,      5.0000,  8.00000,   742.95,   788.16, -0.0591
    115.0000,      5.0000,  8.00000,   801.37,   807.49, -0.0076
    120.0000,      5.0000,  8.00000,   846.60,   878.09, -0.0365
    135.0000,      5.0000,  8.00000,   723.89,   767.01, -0.0579
    150.0000,      5.0000,  8.00000,   520.96,   578.93, -0.1055
    155.0000,      5.0000,  8.00000,   586.88,   689.36, -0.1609
    160.0000,      5.0000,  8.00000,   738.08,   780.98, -0.0565
    165.0000,      5.0000,  8.00000,   755.57,   809.16, -0.0685
    170.0000,      5.0000,  8.00000,   716.35,   774.84, -0.0785
    180.0000,      5.0000,  8.00000,   922.60,   912.49,  0.0110
    185.0000,      5.0000,  8.00000,   760.07,   753.93,  0.0081
    190.0000,      5.0000,  8.00000,   669.22,   695.72, -0.0388
    220.0000,      5.0000,  8.00000,   582.16,   659.73, -0.1251
    225.0000,      5.0000,  8.00000,   600.92,   620.31, -0.0318
    230.0000,      5.0000,  8.00000,   656.61,   694.04, -0.0554
      0.0000,     35.0000,  1.00000,   447.69,   444.67,  0.0068
      5.0000,     35.0000,  1.00000,   454.50,   444.92,  0.0213
     10.0000,     35.0000,  1.00000,   492.79,   480.51,  0.0252
     15.0000,     35.0000,  1.00000,   496.65,   483.75,  0.0263
     20.0000,     35.0000,  1.00000,   513.25,   499.92,  0.0263
     25.0000,     35.0000,  1.00000,   508.44,   494.36,  0.0281
     30.0000,     35.0000,  1.00000,   496.98,   480.06,  0.0346
     35.0000,     35.0000,  1.00000,   519.12,   492.48,  0.0527
     40.0000,     35.0000,  1.00000,   521.33,   486.70,  0.0687
     45.0000,     35.0000,  1.00000,   486.14,   456.40,  0.0631
     50.0000,     35.0000,  1.00000,   473.78,   446.01,  0.0604
     55.0000,     35.0000,  1.00000,   456.81,   431.16,  0.0578
     60.0000,     35.0000,  1.00000,   448.10,   429.03,  0.0435
     65.0000,     35.0000,  1.00000,   479.40,   455.23,  0.0517
     70.0000,     35.0000,  1.00000,   442.92,   420.63,  0.0516
     75.0000,     35.0000,  1.00000,   434.75,   403.70,  0.0741
     80.0000,     35.0000,  1.00000,   464.96,   440.28,  0.0545
     85.0000,     35.0000,  1.00000,   532.65,   509.08,  0.0453
     90.0000,     35.0000,  1.00000,   622.46,   590.53,  0.0527
     95.0000,     35.0000,  1.00000,   705.93,   669.46,  0.0530
    100.0000,     35.0000,  1.00000,   704.29,   665.25,  0.0570
    105.0000,     35.0000,  1.00000,   782.52,   731.29,  0.0677
    110.0000,     35.0000,  1.00000,   690.24,   694.23, -0.0058
    115.0000,     35.0000,  1.00000,   705.67,   648.18,  0.0850
    120.0000,     35.0000,  1.00000,   601.86,   569.95,  0.0545
    125.0000,     35.0000,  1.00000,   516.17,   531.63, -0.0295
    130.0000,     35.0000,  1.00000,   525.02,   526.99, -0.0037
    135.0000,     35.0000,  1.00000,   533.71,   545.51, -0.0219
    140.0000,     35.0000,  1.00000,   496.02,   500.27, -0.0085
    145.0000,     35.0000,  1.00000,   488.26,   494.51, -0.0127
    150.0000,     35.0000,  1.00000,   464.78,   479.35, -0.0309
    155.0000,     35.0000,  1.00000,   552.67,   564.19, -0.0206
    160.0000,     35.0000,  1.00000,   650.36,   638.23,  0.0188
    165.0000,     35.0000,  1.00000,   757.49,   731.62,  0.0348
    170.0000,     35.0000,  1.00000,   778.30,   752.82,  0.0333
    175.0000,     35.0000,  1.00000,   805.17,   789.10,  0.0202
    180.0000,     35.0000,  1.00000,   688.08,   701.86, -0.0198
    185.0000,     35.0000,  1.00000,   706.72,   670.52,  0.0526
    190.0000,     35.0000,  1.00000,   597.52,   595.40,  0.0036
    195.0000,     35.0000,  1.00000,   584.55,   595.52, -0.0186
    200.0000,     35.0000,  1.00000,   585.81,   597.72, -0.0201
    205.0000,     35.0000,  1.00000,   612.10,   606.24,  0.0096
    210.0000,     35.0000,  1.00000,   620.76,   609.15,  0.0189
      0.0000,      5.0000, 10.00000,   353.97,   340.10,  0.0400
      5.0000,      5.0000, 10.00000,   386.01,   377.09,  0.0234
     10.0000,      5.0000, 10.00000,   417.29,   424.84, -0.0179
     15.0000,      5.0000, 10.00000,   479.46,   534.02, -0.1078
     20.0000,      5.0000, 10.00000,   369.49,   406.06, -0.0944
     25.0000,      5.0000, 10.00000,   420.62,   448.12, -0.0633
     30.0000,      5.0000, 10.00000,   327.79,   368.39, -0.1168
     35.0000,      5.0000, 10.00000,   386.53,   421.05, -0.0855
     40.0000,      5.0000, 10.00000,   431.51,   458.29, -0.0602
     45.0000,      5.0000, 10.00000,   412.21,   466.06, -0.1228
     50.0000,      5.0000, 10.00000,   584.21,   583.16,  0.0018
     55.0000,      5.0000, 10.00000,   316.20,   340.98, -0.0755
     60.0000,      5.0000, 10.00000,   175.03,   199.02, -0.1284
     65.0000,      5.0000, 10.00000,   341.10,   336.49,  0.0136
     70.0000,      5.0000, 10.00000,   404.87,   410.40, -0.0136
     75.0000,      5.0000, 10.00000,   435.29,   462.67, -0.0610
     80.0000,      5.0000, 10.00000,   411.34,   453.84, -0.0983
    130.0000,      5.0000, 10.00000,   418.86,   464.08, -0.1025
    150.0000,      5.0000, 10.00000,   443.96,   505.15, -0.1291
    170.0000,      5.0000, 10.00000,   639.02,   634.70,  0.0068
      0.0000,     45.0000,  1.00000,   388.30,   375.89,  0.0325
      5.0000,     45.0000,  1.00000,   412.96,   397.18,  0.0390
     10.0000,     45.0000,  1.00000,   450.71,   430.00,  0.0470
     15.0000,     45.0000,  1.00000,   488.32,   466.94,  0.0448
     20.0000,     45.0000,  1.00000,   468.17,   442.85,  0.0556
     25.0000,     45.0000,  1.00000,   412.67,   385.34,  0.0685
     30.0000,     45.0000,  1.00000,   411.66,   376.60,  0.0890
     35.0000,     45.0000,  1.00000,   414.98,   379.82,  0.0885
     40.0000,     45.0000,  1.00000,   416.78,   385.85,  0.0771
     45.0000,     45.0000,  1.00000,   422.06,   384.47,  0.0933
     50.0000,     45.0000,  1.00000,   385.02,   364.69,  0.0542
     55.0000,     45.0000,  1.00000,   386.36,   350.87,  0.0963
     60.0000,     45.0000,  1.00000,   344.44,   317.73,  0.0807
     65.0000,     45.0000,  1.00000,   363.29,   335.58,  0.0793
     70.0000,     45.0000,  1.00000,   420.00,   380.68,  0.0983
     75.0000,     45.0000,  1.00000,   434.26,   411.07,  0.0549
     85.0000,     45.0000,  1.00000,   467.90,   436.23,  0.0701
     90.0000,     45.0000,  1.00000,   427.97,   410.68,  0.0412
     95.0000,     45.0000,  1.00000,   397.03,   407.46, -0.0259
    100.0000,     45.0000,  1.00000,   440.85,   415.51,  0.0592
    105.0000,     45.0000,  1.00000,   452.30,   439.45,  0.0288
    110.0000,     45.0000,  1.00000,   424.84,   405.82,  0.0458
    115.0000,     45.0000,  1.00000,   401.37,   392.22,  0.0231
    120.0000,     45.0000,  1.00000,   400.77,   382.40,  0.0469
    125.0000,     45.0000,  1.00000,   414.77,   395.67,  0.0471
    130.0000,     45.0000,  1.00000,   414.64,   391.25,  0.0581
    135.0000,     45.0000,  1.00000,   439.46,   416.86,  0.0528
    140.0000,     45.0000,  1.00000,   452.55,   426.30,  0.0598
    145.0000,     45.0000,  1.00000,   441.81,   430.30,  0.0264
    150.0000,     45.0000,  1.00000,   439.32,   424.74,  0.0338
    155.0000,     45.0000,  1.00000,   460.08,   443.57,  0.0365
    160.0000,     45.0000,  1.00000,   442.74,   433.76,  0.0205
    165.0000,     45.0000,  1.00000,   461.28,   459.60,  0.0036
    175.0000,     45.0000,  1.00000,   540.88,   504.34,  0.0699
    180.0000,     45.0000,  1.00000,   496.42,   484.41,  0.0245
      0.0000,     15.0000,  4.00000,   370.72,   363.61,  0.0194
      5.0000,     15.0000,  4.00000,   374.29,   384.67, -0.0274
     10.0000,     15.0000,  4.00000,   347.80,   363.08, -0.0430
     15.0000,     15.0000,  4.00000,   362.74,   387.49, -0.0660
     20.0000,     15.0000,  4.00000,   380.63,   389.32, -0.0226
     25.0000,     15.0000,  4.00000,   412.67,   401.76,  0.0268
     30.0000,     15.0000,  4.00000,   479.69,   442.43,  0.0809
     35.0000,     15.0000,  4.00000,   423.83,   415.02,  0.0210
     40.0000,     15.0000,  4.00000,   363.78,   341.95,  0.0619
     45.0000,     15.0000,  4.00000,   289.08,   262.99,  0.0946
     50.0000,     15.0000,  4.00000,   285.06,   264.20,  0.0760
     55.0000,     15.0000,  4.00000,   352.99,   324.85,  0.0831
     60.0000,     15.0000,  4.00000,   340.96,   345.80, -0.0141
     65.0000,     15.0000,  4.00000,   297.07,   322.38, -0.0818
     70.0000,     15.0000,  4.00000,   270.38,   284.04, -0.0493
    100.0000,     15.0000,  4.00000,   392.84,   381.29,  0.0299
    105.0000,     15.0000,  4.00000,   388.08,   392.68, -0.0118
    110.0000,     15.0000,  4.00000,   393.29,   385.25,  0.0207
    120.0000,     15.0000,  4.00000,   319.99,   341.60, -0.0653
    125.0000,     15.0000,  4.00000,   328.53,   367.29, -0.1115
    130.0000,     15.0000,  4.00000,   385.29,   402.34, -0.0433
    135.0000,     15.0000,  4.00000,   404.59,   414.14, -0.0233
    140.0000,     15.0000,  4.00000,   395.78,   387.66,  0.0207
      0.0000,     55.0000,  1.00000,   404.12,   368.77,  0.0915
      5.0000,     55.0000,  1.00000,   393.32,   362.23,  0.0823
     10.0000,     55.0000,  1.00000,   395.17,   366.86,  0.0744
     15.0000,     55.0000,  1.00000,   383.62,   358.36,  0.0681
     20.0000,     55.0000,  1.00000,   395.72,   369.74,  0.0679
     25.0000,     55.0000,  1.00000,   397.88,   366.32,  0.0826
     30.0000,     55.0000,  1.00000,   388.58,   355.91,  0.0878
     35.0000,     55.0000,  1.00000,   366.49,   335.53,  0.0883
     40.0000,     55.0000,  1.00000,   312.32,   310.83,  0.0048
     45.0000,     55.0000,  1.00000,   317.45,   307.93,  0.0304
     50.0000,     55.0000,  1.00000,   212.52,   284.39, -0.2913   ***
     55.0000,     55.0000,  1.00000,   328.67,   291.10,  0.1214
     60.0000,     55.0000,  1.00000,   334.03,   302.49,  0.0992
     65.0000,     55.0000,  1.00000,   313.09,   325.43, -0.0387
     70.0000,     55.0000,  1.00000,   362.72,   338.41,  0.0694
     75.0000,     55.0000,  1.00000,   344.18,   327.60,  0.0494
     80.0000,     55.0000,  1.00000,   321.02,   313.97,  0.0222
     85.0000,     55.0000,  1.00000,   318.84,   323.00, -0.0130
     90.0000,     55.0000,  1.00000,   341.03,   335.11,  0.0175
     95.0000,     55.0000,  1.00000,   369.61,   360.47,  0.0250
    100.0000,     55.0000,  1.00000,   385.65,   358.11,  0.0741
    105.0000,     55.0000,  1.00000,   397.46,   363.87,  0.0883
    110.0000,     55.0000,  1.00000,   392.54,   354.00,  0.1033
    115.0000,     55.0000,  1.00000,   376.32,   356.55,  0.0540
    120.0000,     55.0000,  1.00000,   378.50,   347.57,  0.0852
    125.0000,     55.0000,  1.00000,   385.38,   352.68,  0.0887
    130.0000,     55.0000,  1.00000,   369.95,   365.21,  0.0129
    135.0000,     55.0000,  1.00000,   391.58,   376.45,  0.0394
    140.0000,     55.0000,  1.00000,   377.01,   357.59,  0.0529
    145.0000,     55.0000,  1.00000,   368.00,   345.97,  0.0617
    150.0000,     55.0000,  1.00000,   331.40,   326.60,  0.0146
      0.0000,     15.0000,  5.00000,   333.31,   337.72, -0.0131
      5.0000,     15.0000,  5.00000,   349.23,   353.17, -0.0112
     10.0000,     15.0000,  5.00000,   393.68,   381.92,  0.0303
     15.0000,     15.0000,  5.00000,   442.05,   432.90,  0.0209
     20.0000,     15.0000,  5.00000,   385.85,   409.31, -0.0590
     25.0000,     15.0000,  5.00000,   338.36,   339.95, -0.0047
     30.0000,     15.0000,  5.00000,   256.62,   252.24,  0.0172
     35.0000,     15.0000,  5.00000,   232.56,   245.93, -0.0559
     40.0000,     15.0000,  5.00000,   279.65,   293.37, -0.0479
     55.0000,     15.0000,  5.00000,   169.16,   236.95, -0.3370   ***
     90.0000,     15.0000,  5.00000,   309.03,   319.04, -0.0319
     95.0000,     15.0000,  5.00000,   317.41,   341.19, -0.0722
    100.0000,     15.0000,  5.00000,   300.81,   322.14, -0.0685
    110.0000,     15.0000,  5.00000,   299.56,   347.34, -0.1480
      0.0000,     65.0000,  1.00000,   374.52,   341.79,  0.0914
      5.0000,     65.0000,  1.00000,   368.18,   336.14,  0.0910
     10.0000,     65.0000,  1.00000,   364.89,   334.05,  0.0883
     15.0000,     65.0000,  1.00000,   336.35,   320.29,  0.0489
     20.0000,     65.0000,  1.00000,   275.97,   314.85, -0.1318
     25.0000,     65.0000,  1.00000,   337.62,   312.69,  0.0767
     30.0000,     65.0000,  1.00000,   302.29,   302.72, -0.0014
     35.0000,     65.0000,  1.00000,   302.15,   299.70,  0.0081
     40.0000,     65.0000,  1.00000,   312.38,   277.91,  0.1169
     45.0000,     65.0000,  1.00000,   316.64,   284.60,  0.1067
     50.0000,     65.0000,  1.00000,   326.83,   292.38,  0.1114
     55.0000,     65.0000,  1.00000,   321.16,   297.69,  0.0759
     60.0000,     65.0000,  1.00000,   319.27,   293.61,  0.0838
     65.0000,     65.0000,  1.00000,   315.34,   294.73,  0.0676
     70.0000,     65.0000,  1.00000,   320.59,   302.35,  0.0586
     75.0000,     65.0000,  1.00000,   333.10,   316.36,  0.0516
     80.0000,     65.0000,  1.00000,   351.57,   328.37,  0.0683
     85.0000,     65.0000,  1.00000,   328.33,   330.05, -0.0052
     90.0000,     65.0000,  1.00000,   339.71,   316.51,  0.0707
     95.0000,     65.0000,  1.00000,   336.86,   322.43,  0.0438
    100.0000,     65.0000,  1.00000,   335.08,   326.61,  0.0256
    105.0000,     65.0000,  1.00000,   361.28,   341.82,  0.0554
    110.0000,     65.0000,  1.00000,   366.26,   337.82,  0.0808
    115.0000,     65.0000,  1.00000,   352.57,   331.34,  0.0621
    120.0000,     65.0000,  1.00000,   312.34,   318.63, -0.0199
      0.0000,     15.0000,  6.00000,   440.81,   414.67,  0.0611
      5.0000,     15.0000,  6.00000,   375.82,   392.62, -0.0437
     10.0000,     15.0000,  6.00000,   323.04,   330.07, -0.0215
     15.0000,     15.0000,  6.00000,   181.03,   242.46, -0.2922   ***
     25.0000,     15.0000,  6.00000,   260.92,   289.27, -0.1031
     30.0000,     15.0000,  6.00000,   240.14,   299.32, -0.2203   ***
     40.0000,     15.0000,  6.00000,   210.06,   237.17, -0.1214
     50.0000,     15.0000,  6.00000,   177.11,   224.68, -0.2379   ***
     60.0000,     15.0000,  6.00000,   242.96,   271.24, -0.1101
     65.0000,     15.0000,  6.00000,   238.71,   258.06, -0.0779
     70.0000,     15.0000,  6.00000,   278.20,   288.20, -0.0353
     80.0000,     15.0000,  6.00000,   306.45,   325.71, -0.0609
      0.0000,     30.0000,  3.00000,   349.96,   322.69,  0.0811
      5.0000,     30.0000,  3.00000,   158.11,   314.17, -0.6866   ***
     10.0000,     30.0000,  3.00000,   336.41,   313.24,  0.0714
     15.0000,     30.0000,  3.00000,   285.19,   272.62,  0.0451
     20.0000,     30.0000,  3.00000,   228.78,   258.99, -0.1240
     25.0000,     30.0000,  3.00000,   287.63,   266.44,  0.0765
     30.0000,     30.0000,  3.00000,   267.67,   255.81,  0.0453
     35.0000,     30.0000,  3.00000,   265.22,   253.96,  0.0434
     40.0000,     30.0000,  3.00000,   252.24,   246.77,  0.0219
     45.0000,     30.0000,  3.00000,   259.69,   241.89,  0.0710
     50.0000,     30.0000,  3.00000,   268.47,   246.63,  0.0848
     55.0000,     30.0000,  3.00000,   295.58,   271.46,  0.0851
     60.0000,     30.0000,  3.00000,   297.57,   292.78,  0.0162
     65.0000,     30.0000,  3.00000,   310.00,   292.13,  0.0594
     75.0000,     30.0000,  3.00000,   281.90,   293.77, -0.0412
    100.0000,     30.0000,  3.00000,   294.25,   302.97, -0.0292
      0.0000,     25.0000,  4.00000,   336.21,   302.42,  0.1059
      5.0000,     25.0000,  4.00000,   268.89,   264.45,  0.0166
     10.0000,     25.0000,  4.00000,   294.19,   265.04,  0.1044
     15.0000,     25.0000,  4.00000,   287.86,   277.89,  0.0352
     20.0000,     25.0000,  4.00000,   286.35,   268.53,  0.0643
     25.0000,     25.0000,  4.00000,   245.20,   250.83, -0.0227
     30.0000,     25.0000,  4.00000,   258.81,   243.59,  0.0606
     35.0000,     25.0000,  4.00000,   247.09,   238.87,  0.0338
     40.0000,     25.0000,  4.00000,   262.65,   248.08,  0.0571
     45.0000,     25.0000,  4.00000,   268.59,   258.47,  0.0384
     50.0000,     25.0000,  4.00000,   301.64,   287.86,  0.0467
     55.0000,     25.0000,  4.00000,   204.79,   285.41, -0.3320   ***
     60.0000,     25.0000,  4.00000,   227.21,   282.66, -0.2184   ***
     65.0000,     25.0000,  4.00000,   225.38,   283.81, -0.2305   ***

Iteration  Time for this iteration  Total Time   RMS Error
     1              10.05              10.05       13.108
     2               5.27              15.31        7.699
     3               1.77              17.08        7.141
     4               1.59              18.67        7.085

RES2DINV ver. 3.56.22
Windows XP Version 5.1
Key ID number is K3-34703470-3470
