# Supplementary material for: Electrical resistivity tomography data across the Hockai Fault Zone (Ardenne, Belgium)
Source: Data Brief. 2016 Dec 21;11:1–4. doi: 10.1016/j.dib.2016.12.028 (PMC5220259; doi:10.1016/j.dib.2016.12.028)
Supplement: Supplementary file 2 — Supplementary material [file mmc2.zip › output/INV/20091027-2_normal.INV]

C:\__DATA__\__DATA__\Active Faults\HockaiFZ\Donn�es\ERT\working_dir\20091027-2.DAT
      5.0000
7
802
1
0
      7.5000,       5.0000,   1.00000,    975.8059
     12.5000,       5.0000,   1.00000,    634.0959
     17.5000,       5.0000,   1.00000,    619.3496
     22.5000,       5.0000,   1.00000,    503.5817
     27.5000,       5.0000,   1.00000,    476.3696
     32.5000,       5.0000,   1.00000,    466.3956
     37.5000,       5.0000,   1.00000,    447.4355
     42.5000,       5.0000,   1.00000,    478.0934
     47.5000,       5.0000,   1.00000,    441.6951
     52.5000,       5.0000,   1.00000,    518.7066
     57.5000,       5.0000,   1.00000,    665.6873
     62.5000,       5.0000,   1.00000,    709.6193
     67.5000,       5.0000,   1.00000,   1185.7334
     72.5000,       5.0000,   1.00000,    950.9260
     77.5000,       5.0000,   1.00000,   1283.9875
     82.5000,       5.0000,   1.00000,   1099.1552
     87.5000,       5.0000,   1.00000,   1178.5563
     92.5000,       5.0000,   1.00000,   1171.0216
     97.5000,       5.0000,   1.00000,   1035.4148
    102.5000,       5.0000,   1.00000,   1086.5092
    107.5000,       5.0000,   1.00000,    988.6748
    112.5000,       5.0000,   1.00000,    780.9252
    117.5000,       5.0000,   1.00000,   1183.1583
    122.5000,       5.0000,   1.00000,   1215.4589
    127.5000,       5.0000,   1.00000,   1371.1569
    132.5000,       5.0000,   1.00000,   1493.9658
    137.5000,       5.0000,   1.00000,   1361.3322
    142.5000,       5.0000,   1.00000,   1410.7399
    147.5000,       5.0000,   1.00000,   1237.4331
    152.5000,       5.0000,   1.00000,   1771.9403
    157.5000,       5.0000,   1.00000,   1515.9698
    162.5000,       5.0000,   1.00000,   1914.2769
    167.5000,       5.0000,   1.00000,   1726.6328
    172.5000,       5.0000,   1.00000,   2423.6194
    177.5000,       5.0000,   1.00000,   2229.6421
    182.5000,       5.0000,   1.00000,   2260.2124
    187.5000,       5.0000,   1.00000,   2151.4910
    192.5000,       5.0000,   1.00000,   2030.2540
    197.5000,       5.0000,   1.00000,   1930.9646
    202.5000,       5.0000,   1.00000,   2004.3835
    207.5000,       5.0000,   1.00000,   1855.7363
    212.5000,       5.0000,   1.00000,   1710.0298
    217.5000,       5.0000,   1.00000,   1701.6677
    222.5000,       5.0000,   1.00000,   1717.7833
    227.5000,       5.0000,   1.00000,   1442.1095
    232.5000,       5.0000,   1.00000,   1650.4515
    237.5000,       5.0000,   1.00000,   1643.8373
    242.5000,       5.0000,   1.00000,   1863.5713
    247.5000,       5.0000,   1.00000,   1289.4863
    252.5000,       5.0000,   1.00000,   1816.0704
    257.5000,       5.0000,   1.00000,   1342.8193
    262.5000,       5.0000,   1.00000,   1773.8889
    267.5000,       5.0000,   1.00000,   1544.4290
    272.5000,       5.0000,   1.00000,   1717.5992
    277.5000,       5.0000,   1.00000,   1762.5022
    282.5000,       5.0000,   1.00000,   1851.2281
    287.5000,       5.0000,   1.00000,   1535.9398
    292.5000,       5.0000,   1.00000,   1633.4501
     12.5000,       5.0000,   2.00000,    722.3328
     17.5000,       5.0000,   2.00000,    780.5595
     22.5000,       5.0000,   2.00000,    705.4384
     27.5000,       5.0000,   2.00000,    664.1476
     32.5000,       5.0000,   2.00000,    693.8347
     37.5000,       5.0000,   2.00000,    680.3643
     42.5000,       5.0000,   2.00000,    676.4350
     47.5000,       5.0000,   2.00000,    612.0437
     52.5000,       5.0000,   2.00000,    647.5327
     57.5000,       5.0000,   2.00000,    701.1553
     62.5000,       5.0000,   2.00000,    856.7656
     67.5000,       5.0000,   2.00000,   1207.9630
     72.5000,       5.0000,   2.00000,   1042.8981
     77.5000,       5.0000,   2.00000,   1172.9407
     82.5000,       5.0000,   2.00000,   1149.5193
     87.5000,       5.0000,   2.00000,   1309.9741
     92.5000,       5.0000,   2.00000,   1269.7415
     97.5000,       5.0000,   2.00000,   1099.3058
    102.5000,       5.0000,   2.00000,   1327.5314
    107.5000,       5.0000,   2.00000,   1162.9420
    112.5000,       5.0000,   2.00000,    874.7389
    117.5000,       5.0000,   2.00000,   1335.5565
    122.5000,       5.0000,   2.00000,   1385.9425
    127.5000,       5.0000,   2.00000,   1450.0483
    132.5000,       5.0000,   2.00000,   1750.8746
    137.5000,       5.0000,   2.00000,   1607.6499
    142.5000,       5.0000,   2.00000,   1382.7087
    147.5000,       5.0000,   2.00000,   1307.9828
    152.5000,       5.0000,   2.00000,   1983.6003
    157.5000,       5.0000,   2.00000,   2011.6199
    162.5000,       5.0000,   2.00000,   2059.4915
    167.5000,       5.0000,   2.00000,   2083.9026
    172.5000,       5.0000,   2.00000,   2924.4275
    177.5000,       5.0000,   2.00000,   2793.5408
    182.5000,       5.0000,   2.00000,   2636.7476
    187.5000,       5.0000,   2.00000,   2599.6716
    192.5000,       5.0000,   2.00000,   2609.6108
    197.5000,       5.0000,   2.00000,   2710.4421
    202.5000,       5.0000,   2.00000,   2392.3201
    207.5000,       5.0000,   2.00000,   2003.5057
    212.5000,       5.0000,   2.00000,   1718.7682
    217.5000,       5.0000,   2.00000,   1705.6664
    222.5000,       5.0000,   2.00000,   1988.7515
    227.5000,       5.0000,   2.00000,   1653.7112
    232.5000,       5.0000,   2.00000,   1580.7063
    237.5000,       5.0000,   2.00000,   1900.9327
    242.5000,       5.0000,   2.00000,   1865.2714
    247.5000,       5.0000,   2.00000,   1343.3915
    252.5000,       5.0000,   2.00000,   1909.9832
    257.5000,       5.0000,   2.00000,   1774.6439
    262.5000,       5.0000,   2.00000,   2010.0594
    267.5000,       5.0000,   2.00000,   1717.1335
    272.5000,       5.0000,   2.00000,   1707.1466
    277.5000,       5.0000,   2.00000,   2053.6152
    282.5000,       5.0000,   2.00000,   2268.6558
    287.5000,       5.0000,   2.00000,   1956.0266
    292.5000,       5.0000,   2.00000,   1796.3920
    297.5000,       5.0000,   2.00000,   1861.7106
     17.5000,       5.0000,   3.00000,    805.2710
     22.5000,       5.0000,   3.00000,    683.5982
     27.5000,       5.0000,   3.00000,    674.8716
     32.5000,       5.0000,   3.00000,    736.9326
     37.5000,       5.0000,   3.00000,    774.0859
     42.5000,       5.0000,   3.00000,    763.6592
     47.5000,       5.0000,   3.00000,    637.7419
     52.5000,       5.0000,   3.00000,    626.9170
     57.5000,       5.0000,   3.00000,    727.5283
     62.5000,       5.0000,   3.00000,    813.4269
     67.5000,       5.0000,   3.00000,   1094.5203
     72.5000,       5.0000,   3.00000,    826.1363
     77.5000,       5.0000,   3.00000,    881.0044
     82.5000,       5.0000,   3.00000,    838.7150
     87.5000,       5.0000,   3.00000,   1061.2010
     92.5000,       5.0000,   3.00000,   1098.6815
     97.5000,       5.0000,   3.00000,   1165.1057
    102.5000,       5.0000,   3.00000,   1369.9784
    107.5000,       5.0000,   3.00000,   1057.4858
    112.5000,       5.0000,   3.00000,    725.4477
    117.5000,       5.0000,   3.00000,   1075.3671
    122.5000,       5.0000,   3.00000,   1340.2318
    127.5000,       5.0000,   3.00000,   1572.0095
    132.5000,       5.0000,   3.00000,   1582.3351
    137.5000,       5.0000,   3.00000,   1226.2513
    142.5000,       5.0000,   3.00000,   1053.8478
    147.5000,       5.0000,   3.00000,   1066.1173
    152.5000,       5.0000,   3.00000,   1843.8829
    157.5000,       5.0000,   3.00000,   1919.9553
    162.5000,       5.0000,   3.00000,   2122.1409
    167.5000,       5.0000,   3.00000,   1936.0054
    172.5000,       5.0000,   3.00000,   2759.2529
    177.5000,       5.0000,   3.00000,   2527.2373
    182.5000,       5.0000,   3.00000,   2354.6077
    187.5000,       5.0000,   3.00000,   2113.9612
    192.5000,       5.0000,   3.00000,   2557.9707
    197.5000,       5.0000,   3.00000,   2695.6104
    202.5000,       5.0000,   3.00000,   2545.9983
    207.5000,       5.0000,   3.00000,   1882.6711
    212.5000,       5.0000,   3.00000,   1685.3481
    217.5000,       5.0000,   3.00000,   1578.1918
    222.5000,       5.0000,   3.00000,   1847.1110
    227.5000,       5.0000,   3.00000,   1527.6870
    232.5000,       5.0000,   3.00000,   1542.5485
    237.5000,       5.0000,   3.00000,   1428.6985
    242.5000,       5.0000,   3.00000,   1538.8507
    247.5000,       5.0000,   3.00000,   1088.1598
    252.5000,       5.0000,   3.00000,   1635.8121
    257.5000,       5.0000,   3.00000,   1573.0913
    262.5000,       5.0000,   3.00000,   1884.6565
    267.5000,       5.0000,   3.00000,   1396.0868
    272.5000,       5.0000,   3.00000,   1490.9438
    277.5000,       5.0000,   3.00000,   1733.5226
    282.5000,       5.0000,   3.00000,   2246.2271
    287.5000,       5.0000,   3.00000,   1778.7725
    292.5000,       5.0000,   3.00000,   1787.0471
    297.5000,       5.0000,   3.00000,   1781.1265
     22.5000,      15.0000,   1.00000,    624.6105
     27.5000,      15.0000,   1.00000,    623.3206
     32.5000,      15.0000,   1.00000,    670.1040
     37.5000,      15.0000,   1.00000,    720.1690
     42.5000,      15.0000,   1.00000,    738.7040
     47.5000,      15.0000,   1.00000,    673.6589
     52.5000,      15.0000,   1.00000,    681.7761
     57.5000,      15.0000,   1.00000,    733.7403
     62.5000,      15.0000,   1.00000,    888.2983
     67.5000,      15.0000,   1.00000,    842.0974
     72.5000,      15.0000,   1.00000,    756.8586
     77.5000,      15.0000,   1.00000,    673.5637
     82.5000,      15.0000,   1.00000,    703.7977
     87.5000,      15.0000,   1.00000,    790.2343
     92.5000,      15.0000,   1.00000,   1108.7456
     97.5000,      15.0000,   1.00000,   1251.5006
    102.5000,      15.0000,   1.00000,   1154.0103
    107.5000,      15.0000,   1.00000,    916.0059
    112.5000,      15.0000,   1.00000,    804.9708
    117.5000,      15.0000,   1.00000,    882.2409
    122.5000,      15.0000,   1.00000,   1202.4375
    127.5000,      15.0000,   1.00000,   1499.8042
    132.5000,      15.0000,   1.00000,   1329.1750
    137.5000,      15.0000,   1.00000,   1011.0294
    142.5000,      15.0000,   1.00000,    872.0103
    147.5000,      15.0000,   1.00000,   1135.0144
    152.5000,      15.0000,   1.00000,   1489.4011
    157.5000,      15.0000,   1.00000,   2002.9500
    162.5000,      15.0000,   1.00000,   2035.0413
    167.5000,      15.0000,   1.00000,   2254.0322
    172.5000,      15.0000,   1.00000,   2122.1260
    177.5000,      15.0000,   1.00000,   1967.2737
    182.5000,      15.0000,   1.00000,   1707.2775
    187.5000,      15.0000,   1.00000,   1875.6327
    192.5000,      15.0000,   1.00000,   1960.8060
    197.5000,      15.0000,   1.00000,   2420.8362
    202.5000,      15.0000,   1.00000,   2363.9231
    207.5000,      15.0000,   1.00000,   2033.0560
    212.5000,      15.0000,   1.00000,   1637.2448
    217.5000,      15.0000,   1.00000,   1643.3439
    222.5000,      15.0000,   1.00000,   1536.8711
    227.5000,      15.0000,   1.00000,   1594.9673
    232.5000,      15.0000,   1.00000,   1370.9830
    237.5000,      15.0000,   1.00000,   1290.9755
    242.5000,      15.0000,   1.00000,   1071.0811
    247.5000,      15.0000,   1.00000,   1242.1351
    252.5000,      15.0000,   1.00000,   1294.8334
    257.5000,      15.0000,   1.00000,   1589.0762
    262.5000,      15.0000,   1.00000,   1442.4424
    267.5000,      15.0000,   1.00000,   1417.7101
    272.5000,      15.0000,   1.00000,   1313.7489
    277.5000,      15.0000,   1.00000,   1630.4027
    282.5000,      15.0000,   1.00000,   1607.3141
    287.5000,      15.0000,   1.00000,   1787.1571
    292.5000,      15.0000,   1.00000,   1708.7396
     22.5000,       5.0000,   4.00000,    609.2453
     27.5000,       5.0000,   4.00000,    597.6441
     32.5000,       5.0000,   4.00000,    687.8425
     37.5000,       5.0000,   4.00000,    714.7317
     42.5000,       5.0000,   4.00000,    759.5535
     47.5000,       5.0000,   4.00000,    615.5867
     52.5000,       5.0000,   4.00000,    625.1178
     57.5000,       5.0000,   4.00000,    680.1840
     62.5000,       5.0000,   4.00000,    742.9385
     67.5000,       5.0000,   4.00000,    900.6274
     72.5000,       5.0000,   4.00000,    608.7894
     77.5000,       5.0000,   4.00000,    718.8037
     82.5000,       5.0000,   4.00000,    611.6930
     87.5000,       5.0000,   4.00000,    754.7385
     92.5000,       5.0000,   4.00000,   1019.3100
     97.5000,       5.0000,   4.00000,   1079.6769
    102.5000,       5.0000,   4.00000,   1281.7416
    107.5000,       5.0000,   4.00000,    863.9891
    112.5000,       5.0000,   4.00000,    537.1188
    117.5000,       5.0000,   4.00000,    902.1035
    122.5000,       5.0000,   4.00000,   1172.9567
    127.5000,       5.0000,   4.00000,   1468.4001
    132.5000,       5.0000,   4.00000,   1329.6547
    137.5000,       5.0000,   4.00000,    867.3973
    142.5000,       5.0000,   4.00000,    807.8331
    147.5000,       5.0000,   4.00000,    871.4594
    152.5000,       5.0000,   4.00000,   1485.7482
    157.5000,       5.0000,   4.00000,   1733.0807
    162.5000,       5.0000,   4.00000,   1971.4071
    167.5000,       5.0000,   4.00000,   1820.1383
    172.5000,       5.0000,   4.00000,   2335.6389
    177.5000,       5.0000,   4.00000,   1947.3713
    182.5000,       5.0000,   4.00000,   1733.0509
    187.5000,       5.0000,   4.00000,   1724.4908
    192.5000,       5.0000,   4.00000,   1814.4637
    197.5000,       5.0000,   4.00000,   2407.0823
    202.5000,       5.0000,   4.00000,   2303.7068
    207.5000,       5.0000,   4.00000,   1830.5612
    212.5000,       5.0000,   4.00000,   1584.4375
    217.5000,       5.0000,   4.00000,   1356.3850
    222.5000,       5.0000,   4.00000,   1525.7650
    227.5000,       5.0000,   4.00000,   1360.7644
    232.5000,       5.0000,   4.00000,   1253.2474
    237.5000,       5.0000,   4.00000,   1181.1726
    242.5000,       5.0000,   4.00000,   1163.7227
    247.5000,       5.0000,   4.00000,    897.7839
    252.5000,       5.0000,   4.00000,   1332.6268
    257.5000,       5.0000,   4.00000,   1207.4943
    262.5000,       5.0000,   4.00000,   1438.7567
    267.5000,       5.0000,   4.00000,   1231.6687
    272.5000,       5.0000,   4.00000,   1239.6742
    277.5000,       5.0000,   4.00000,   1525.7848
    282.5000,       5.0000,   4.00000,   1716.0890
    287.5000,       5.0000,   4.00000,   1591.5909
    292.5000,       5.0000,   4.00000,   1630.2899
     30.0000,      20.0000,   1.00000,    537.2278
     35.0000,      20.0000,   1.00000,    571.2701
     40.0000,      20.0000,   1.00000,    604.9559
     45.0000,      20.0000,   1.00000,    643.1674
     50.0000,      20.0000,   1.00000,    679.7698
     55.0000,      20.0000,   1.00000,    679.7422
     60.0000,      20.0000,   1.00000,    725.0475
     65.0000,      20.0000,   1.00000,    664.3775
     70.0000,      20.0000,   1.00000,    661.4963
     75.0000,      20.0000,   1.00000,    576.0377
     80.0000,      20.0000,   1.00000,    539.7443
     85.0000,      20.0000,   1.00000,    667.9958
     90.0000,      20.0000,   1.00000,    805.8813
     95.0000,      20.0000,   1.00000,    949.2913
    100.0000,      20.0000,   1.00000,    931.0178
    105.0000,      20.0000,   1.00000,    729.9338
    110.0000,      20.0000,   1.00000,    760.9841
    115.0000,      20.0000,   1.00000,    736.9128
    120.0000,      20.0000,   1.00000,    849.5736
    125.0000,      20.0000,   1.00000,    944.0720
    130.0000,      20.0000,   1.00000,    941.6783
    135.0000,      20.0000,   1.00000,    936.9861
    140.0000,      20.0000,   1.00000,    844.7783
    145.0000,      20.0000,   1.00000,    835.4493
    150.0000,      20.0000,   1.00000,   1076.0487
    155.0000,      20.0000,   1.00000,   1445.5255
    160.0000,      20.0000,   1.00000,   1731.4261
    165.0000,      20.0000,   1.00000,   1958.9116
    170.0000,      20.0000,   1.00000,   1716.8857
    175.0000,      20.0000,   1.00000,   1393.3365
    180.0000,      20.0000,   1.00000,   1208.1602
    185.0000,      20.0000,   1.00000,   1122.5271
    190.0000,      20.0000,   1.00000,   1255.8669
    195.0000,      20.0000,   1.00000,   1448.7238
    200.0000,      20.0000,   1.00000,   1609.8445
    205.0000,      20.0000,   1.00000,   1842.9576
    210.0000,      20.0000,   1.00000,   1710.3309
    215.0000,      20.0000,   1.00000,   1494.7344
    220.0000,      20.0000,   1.00000,   1395.1119
    225.0000,      20.0000,   1.00000,   1238.4417
    230.0000,      20.0000,   1.00000,   1183.1771
    235.0000,      20.0000,   1.00000,   1071.1425
    240.0000,      20.0000,   1.00000,    992.9282
    245.0000,      20.0000,   1.00000,    999.7463
    250.0000,      20.0000,   1.00000,    973.4063
    255.0000,      20.0000,   1.00000,   1029.0790
    260.0000,      20.0000,   1.00000,   1127.4016
    265.0000,      20.0000,   1.00000,   1081.3433
    270.0000,      20.0000,   1.00000,   1202.8575
    275.0000,      20.0000,   1.00000,   1224.7732
    280.0000,      20.0000,   1.00000,   1236.5077
    285.0000,      20.0000,   1.00000,   1333.5186
     27.5000,       5.0000,   5.00000,    531.7527
     32.5000,       5.0000,   5.00000,    586.1315
     37.5000,       5.0000,   5.00000,    641.8115
     42.5000,       5.0000,   5.00000,    657.8174
     47.5000,       5.0000,   5.00000,    592.4922
     52.5000,       5.0000,   5.00000,    589.1632
     57.5000,       5.0000,   5.00000,    630.6561
     62.5000,       5.0000,   5.00000,    654.5680
     67.5000,       5.0000,   5.00000,    682.9086
     72.5000,       5.0000,   5.00000,    556.8398
     77.5000,       5.0000,   5.00000,    576.7986
     82.5000,       5.0000,   5.00000,    501.6596
     87.5000,       5.0000,   5.00000,    674.6754
     92.5000,       5.0000,   5.00000,    834.0485
     97.5000,       5.0000,   5.00000,    930.8999
    102.5000,       5.0000,   5.00000,   1066.4056
    107.5000,       5.0000,   5.00000,    688.4073
    112.5000,       5.0000,   5.00000,    446.9847
    117.5000,       5.0000,   5.00000,    771.6160
    122.5000,       5.0000,   5.00000,    989.3496
    127.5000,       5.0000,   5.00000,   1097.3024
    132.5000,       5.0000,   5.00000,   1060.2531
    137.5000,       5.0000,   5.00000,    752.5043
    142.5000,       5.0000,   5.00000,    670.0089
    147.5000,       5.0000,   5.00000,    699.2264
    152.5000,       5.0000,   5.00000,   1201.6587
    157.5000,       5.0000,   5.00000,   1472.9379
    162.5000,       5.0000,   5.00000,   1769.7931
    167.5000,       5.0000,   5.00000,   1595.0682
    172.5000,       5.0000,   5.00000,   1893.0085
    177.5000,       5.0000,   5.00000,   1413.9977
    182.5000,       5.0000,   5.00000,   1278.1055
    192.5000,       5.0000,   5.00000,   1480.1011
    197.5000,       5.0000,   5.00000,   1674.9629
    202.5000,       5.0000,   5.00000,   1886.5885
    207.5000,       5.0000,   5.00000,   1663.0737
    212.5000,       5.0000,   5.00000,   1445.8901
    217.5000,       5.0000,   5.00000,   1210.3972
    222.5000,       5.0000,   5.00000,   1342.0092
    227.5000,       5.0000,   5.00000,   1085.5321
    232.5000,       5.0000,   5.00000,   1016.1296
    237.5000,       5.0000,   5.00000,   1005.9645
    242.5000,       5.0000,   5.00000,   1020.3686
    247.5000,       5.0000,   5.00000,    725.5013
    252.5000,       5.0000,   5.00000,    976.8661
    257.5000,       5.0000,   5.00000,    891.1785
    262.5000,       5.0000,   5.00000,   1118.5839
    267.5000,       5.0000,   5.00000,   1000.5551
    272.5000,       5.0000,   5.00000,   1152.8541
    277.5000,       5.0000,   5.00000,   1199.9050
    282.5000,       5.0000,   5.00000,   1465.7745
    287.5000,       5.0000,   5.00000,   1238.3069
     32.5000,       5.0000,   6.00000,    512.3640
     37.5000,       5.0000,   6.00000,    531.2159
     42.5000,       5.0000,   6.00000,    610.5941
     47.5000,       5.0000,   6.00000,    532.5604
     52.5000,       5.0000,   6.00000,    550.1552
     57.5000,       5.0000,   6.00000,    577.7170
     62.5000,       5.0000,   6.00000,    501.5822
     67.5000,       5.0000,   6.00000,    664.2695
     72.5000,       5.0000,   6.00000,    454.0659
     77.5000,       5.0000,   6.00000,    525.7855
     82.5000,       5.0000,   6.00000,    488.6886
     87.5000,       5.0000,   6.00000,    600.0626
     92.5000,       5.0000,   6.00000,    700.1181
     97.5000,       5.0000,   6.00000,    723.9824
    102.5000,       5.0000,   6.00000,    875.0748
    107.5000,       5.0000,   6.00000,    585.2279
    112.5000,       5.0000,   6.00000,    398.6306
    117.5000,       5.0000,   6.00000,    671.9261
    122.5000,       5.0000,   6.00000,    746.8688
    127.5000,       5.0000,   6.00000,    804.7716
    132.5000,       5.0000,   6.00000,    814.9041
    137.5000,       5.0000,   6.00000,    669.5334
    142.5000,       5.0000,   6.00000,    610.6943
    147.5000,       5.0000,   6.00000,    572.4739
    152.5000,       5.0000,   6.00000,    992.3783
    157.5000,       5.0000,   6.00000,   1243.6510
    162.5000,       5.0000,   6.00000,   1493.5920
    167.5000,       5.0000,   6.00000,   1264.9978
    172.5000,       5.0000,   6.00000,   1451.2313
    177.5000,       5.0000,   6.00000,   1117.7025
    187.5000,       5.0000,   6.00000,    833.7042
    192.5000,       5.0000,   6.00000,    944.9617
    197.5000,       5.0000,   6.00000,   1176.0319
    202.5000,       5.0000,   6.00000,   1438.3108
    207.5000,       5.0000,   6.00000,   1372.9387
    212.5000,       5.0000,   6.00000,   1261.1072
    217.5000,       5.0000,   6.00000,    973.5491
    222.5000,       5.0000,   6.00000,   1163.1737
    227.5000,       5.0000,   6.00000,    934.1426
    232.5000,       5.0000,   6.00000,    828.8233
    237.5000,       5.0000,   6.00000,    873.1844
    242.5000,       5.0000,   6.00000,    941.1751
    247.5000,       5.0000,   6.00000,    542.0911
    252.5000,       5.0000,   6.00000,    726.2502
    257.5000,       5.0000,   6.00000,    686.5526
    262.5000,       5.0000,   6.00000,    884.6949
    267.5000,       5.0000,   6.00000,    856.5782
    272.5000,       5.0000,   6.00000,    908.1107
    277.5000,       5.0000,   6.00000,   1124.7661
    282.5000,       5.0000,   6.00000,   1207.3802
     37.5000,      25.0000,   1.00000,    485.5499
     42.5000,      25.0000,   1.00000,    516.5903
     47.5000,      25.0000,   1.00000,    586.7853
     52.5000,      25.0000,   1.00000,    604.6785
     57.5000,      25.0000,   1.00000,    632.5385
     62.5000,      25.0000,   1.00000,    608.2997
     67.5000,      25.0000,   1.00000,    558.6529
     72.5000,      25.0000,   1.00000,    530.8423
     77.5000,      25.0000,   1.00000,    567.5696
     82.5000,      25.0000,   1.00000,    605.2927
     87.5000,      25.0000,   1.00000,    664.7976
     92.5000,      25.0000,   1.00000,    691.9047
     97.5000,      25.0000,   1.00000,    647.6772
    102.5000,      25.0000,   1.00000,    603.1477
    107.5000,      25.0000,   1.00000,    655.7272
    112.5000,      25.0000,   1.00000,    702.7436
    117.5000,      25.0000,   1.00000,    645.3688
    122.5000,      25.0000,   1.00000,    605.4908
    127.5000,      25.0000,   1.00000,    635.7932
    132.5000,      25.0000,   1.00000,    697.3340
    137.5000,      25.0000,   1.00000,    714.0729
    142.5000,      25.0000,   1.00000,    821.8374
    147.5000,      25.0000,   1.00000,    903.4113
    152.5000,      25.0000,   1.00000,   1099.2195
    157.5000,      25.0000,   1.00000,   1267.6333
    162.5000,      25.0000,   1.00000,   1436.9039
    167.5000,      25.0000,   1.00000,   1307.5459
    172.5000,      25.0000,   1.00000,   1152.2101
    177.5000,      25.0000,   1.00000,    883.5182
    182.5000,      25.0000,   1.00000,    868.4179
    187.5000,      25.0000,   1.00000,    747.1790
    192.5000,      25.0000,   1.00000,    816.4427
    197.5000,      25.0000,   1.00000,    949.2536
    202.5000,      25.0000,   1.00000,   1138.1364
    207.5000,      25.0000,   1.00000,   1204.1951
    212.5000,      25.0000,   1.00000,   1362.5377
    217.5000,      25.0000,   1.00000,   1239.0796
    222.5000,      25.0000,   1.00000,   1161.0129
    227.5000,      25.0000,   1.00000,   1024.0953
    232.5000,      25.0000,   1.00000,   1006.4798
    237.5000,      25.0000,   1.00000,    871.3604
    242.5000,      25.0000,   1.00000,    825.7460
    247.5000,      25.0000,   1.00000,    800.6105
    252.5000,      25.0000,   1.00000,    825.5973
    257.5000,      25.0000,   1.00000,    784.0748
    262.5000,      25.0000,   1.00000,    891.7402
    267.5000,      25.0000,   1.00000,    891.7402
    272.5000,      25.0000,   1.00000,   1011.1909
    277.5000,      25.0000,   1.00000,   1031.3082
     37.5000,       5.0000,   7.00000,    479.6781
     42.5000,       5.0000,   7.00000,    530.6888
     47.5000,       5.0000,   7.00000,    486.5656
     52.5000,       5.0000,   7.00000,    466.8005
     57.5000,       5.0000,   7.00000,    477.6461
     62.5000,       5.0000,   7.00000,    547.5807
     67.5000,       5.0000,   7.00000,    571.1355
     72.5000,       5.0000,   7.00000,    421.4995
     77.5000,       5.0000,   7.00000,    521.4222
     82.5000,       5.0000,   7.00000,    459.7123
     87.5000,       5.0000,   7.00000,    537.1247
     92.5000,       5.0000,   7.00000,    573.2816
     97.5000,       5.0000,   7.00000,    550.6069
    102.5000,       5.0000,   7.00000,    764.6301
    107.5000,       5.0000,   7.00000,    525.1440
    112.5000,       5.0000,   7.00000,    343.7964
    117.5000,       5.0000,   7.00000,    543.4938
    122.5000,       5.0000,   7.00000,    587.5027
    127.5000,       5.0000,   7.00000,    648.3946
    132.5000,       5.0000,   7.00000,    667.9149
    137.5000,       5.0000,   7.00000,    534.0178
    142.5000,       5.0000,   7.00000,    542.6730
    147.5000,       5.0000,   7.00000,    527.3857
    152.5000,       5.0000,   7.00000,    832.0134
    157.5000,       5.0000,   7.00000,   1033.8027
    162.5000,       5.0000,   7.00000,   1146.4042
    167.5000,       5.0000,   7.00000,    947.9161
    172.5000,       5.0000,   7.00000,   1120.8469
    182.5000,       5.0000,   7.00000,    746.0458
    197.5000,       5.0000,   7.00000,    862.0016
    202.5000,       5.0000,   7.00000,   1070.9760
    207.5000,       5.0000,   7.00000,    986.0048
    212.5000,       5.0000,   7.00000,   1003.2598
    217.5000,       5.0000,   7.00000,    901.7271
    222.5000,       5.0000,   7.00000,   1053.1107
    227.5000,       5.0000,   7.00000,    827.5471
    232.5000,       5.0000,   7.00000,    713.3922
    237.5000,       5.0000,   7.00000,    760.1386
    242.5000,       5.0000,   7.00000,    723.8235
    247.5000,       5.0000,   7.00000,    465.8110
    252.5000,       5.0000,   7.00000,    614.8479
    257.5000,       5.0000,   7.00000,    520.3691
    262.5000,       5.0000,   7.00000,    735.9221
    267.5000,       5.0000,   7.00000,    672.7106
    272.5000,       5.0000,   7.00000,    811.6237
    277.5000,       5.0000,   7.00000,    935.0616
     42.5000,       5.0000,   8.00000,    483.6182
     47.5000,       5.0000,   8.00000,    426.6514
     52.5000,       5.0000,   8.00000,    395.5693
     57.5000,       5.0000,   8.00000,    483.4032
     62.5000,       5.0000,   8.00000,    476.4991
     67.5000,       5.0000,   8.00000,    532.5953
     72.5000,       5.0000,   8.00000,    420.3375
     77.5000,       5.0000,   8.00000,    491.2086
     82.5000,       5.0000,   8.00000,    414.8498
     87.5000,       5.0000,   8.00000,    464.6988
     92.5000,       5.0000,   8.00000,    485.1457
     97.5000,       5.0000,   8.00000,    495.9507
    102.5000,       5.0000,   8.00000,    680.5016
    107.5000,       5.0000,   8.00000,    441.1814
    112.5000,       5.0000,   8.00000,    274.7347
    117.5000,       5.0000,   8.00000,    437.4943
    122.5000,       5.0000,   8.00000,    512.2048
    127.5000,       5.0000,   8.00000,    570.4988
    132.5000,       5.0000,   8.00000,    554.3044
    137.5000,       5.0000,   8.00000,    420.4369
    142.5000,       5.0000,   8.00000,    430.1327
    147.5000,       5.0000,   8.00000,    459.1646
    152.5000,       5.0000,   8.00000,    742.9536
    157.5000,       5.0000,   8.00000,    801.3713
    162.5000,       5.0000,   8.00000,    846.6007
    177.5000,       5.0000,   8.00000,    723.8864
    192.5000,       5.0000,   8.00000,    520.9556
    197.5000,       5.0000,   8.00000,    586.8828
    202.5000,       5.0000,   8.00000,    738.0807
    207.5000,       5.0000,   8.00000,    755.5746
    212.5000,       5.0000,   8.00000,    716.3470
    222.5000,       5.0000,   8.00000,    922.6043
    227.5000,       5.0000,   8.00000,    760.0687
    232.5000,       5.0000,   8.00000,    669.2242
    262.5000,       5.0000,   8.00000,    582.1606
    267.5000,       5.0000,   8.00000,    600.9214
    272.5000,       5.0000,   8.00000,    656.6052
     52.5000,      35.0000,   1.00000,    447.6872
     57.5000,      35.0000,   1.00000,    454.4976
     62.5000,      35.0000,   1.00000,    492.7944
     67.5000,      35.0000,   1.00000,    496.6504
     72.5000,      35.0000,   1.00000,    513.2535
     77.5000,      35.0000,   1.00000,    508.4403
     82.5000,      35.0000,   1.00000,    496.9763
     87.5000,      35.0000,   1.00000,    519.1207
     92.5000,      35.0000,   1.00000,    521.3261
     97.5000,      35.0000,   1.00000,    486.1365
    102.5000,      35.0000,   1.00000,    473.7847
    107.5000,      35.0000,   1.00000,    456.8140
    112.5000,      35.0000,   1.00000,    448.1033
    117.5000,      35.0000,   1.00000,    479.3953
    122.5000,      35.0000,   1.00000,    442.9157
    127.5000,      35.0000,   1.00000,    434.7528
    132.5000,      35.0000,   1.00000,    464.9561
    137.5000,      35.0000,   1.00000,    532.6515
    142.5000,      35.0000,   1.00000,    622.4635
    147.5000,      35.0000,   1.00000,    705.9297
    152.5000,      35.0000,   1.00000,    704.2861
    157.5000,      35.0000,   1.00000,    782.5232
    162.5000,      35.0000,   1.00000,    690.2388
    167.5000,      35.0000,   1.00000,    705.6663
    172.5000,      35.0000,   1.00000,    601.8588
    177.5000,      35.0000,   1.00000,    516.1663
    182.5000,      35.0000,   1.00000,    525.0226
    187.5000,      35.0000,   1.00000,    533.7056
    192.5000,      35.0000,   1.00000,    496.0192
    197.5000,      35.0000,   1.00000,    488.2587
    202.5000,      35.0000,   1.00000,    464.7827
    207.5000,      35.0000,   1.00000,    552.6737
    212.5000,      35.0000,   1.00000,    650.3642
    217.5000,      35.0000,   1.00000,    757.4868
    222.5000,      35.0000,   1.00000,    778.2996
    227.5000,      35.0000,   1.00000,    805.1739
    232.5000,      35.0000,   1.00000,    688.0783
    237.5000,      35.0000,   1.00000,    706.7205
    242.5000,      35.0000,   1.00000,    597.5172
    247.5000,      35.0000,   1.00000,    584.5483
    252.5000,      35.0000,   1.00000,    585.8105
    257.5000,      35.0000,   1.00000,    612.0953
    262.5000,      35.0000,   1.00000,    620.7585
     52.5000,       5.0000,  10.00000,    353.9660
     57.5000,       5.0000,  10.00000,    386.0066
     62.5000,       5.0000,  10.00000,    417.2917
     67.5000,       5.0000,  10.00000,    479.4647
     72.5000,       5.0000,  10.00000,    369.4908
     77.5000,       5.0000,  10.00000,    420.6219
     82.5000,       5.0000,  10.00000,    327.7906
     87.5000,       5.0000,  10.00000,    386.5309
     92.5000,       5.0000,  10.00000,    431.5147
     97.5000,       5.0000,  10.00000,    412.2134
    102.5000,       5.0000,  10.00000,    584.2072
    107.5000,       5.0000,  10.00000,    316.1998
    112.5000,       5.0000,  10.00000,    175.0325
    117.5000,       5.0000,  10.00000,    341.1021
    122.5000,       5.0000,  10.00000,    404.8726
    127.5000,       5.0000,  10.00000,    435.2912
    132.5000,       5.0000,  10.00000,    411.3401
    182.5000,       5.0000,  10.00000,    418.8630
    202.5000,       5.0000,  10.00000,    443.9611
    222.5000,       5.0000,  10.00000,    639.0217
     67.5000,      45.0000,   1.00000,    388.3042
     72.5000,      45.0000,   1.00000,    412.9635
     77.5000,      45.0000,   1.00000,    450.7090
     82.5000,      45.0000,   1.00000,    488.3174
     87.5000,      45.0000,   1.00000,    468.1681
     92.5000,      45.0000,   1.00000,    412.6699
     97.5000,      45.0000,   1.00000,    411.6623
    102.5000,      45.0000,   1.00000,    414.9793
    107.5000,      45.0000,   1.00000,    416.7805
    112.5000,      45.0000,   1.00000,    422.0593
    117.5000,      45.0000,   1.00000,    385.0188
    122.5000,      45.0000,   1.00000,    386.3564
    127.5000,      45.0000,   1.00000,    344.4385
    132.5000,      45.0000,   1.00000,    363.2902
    137.5000,      45.0000,   1.00000,    419.9995
    142.5000,      45.0000,   1.00000,    434.2594
    152.5000,      45.0000,   1.00000,    467.9006
    157.5000,      45.0000,   1.00000,    427.9672
    162.5000,      45.0000,   1.00000,    397.0306
    167.5000,      45.0000,   1.00000,    440.8470
    172.5000,      45.0000,   1.00000,    452.2962
    177.5000,      45.0000,   1.00000,    424.8413
    182.5000,      45.0000,   1.00000,    401.3723
    187.5000,      45.0000,   1.00000,    400.7748
    192.5000,      45.0000,   1.00000,    414.7654
    197.5000,      45.0000,   1.00000,    414.6405
    202.5000,      45.0000,   1.00000,    439.4560
    207.5000,      45.0000,   1.00000,    452.5547
    212.5000,      45.0000,   1.00000,    441.8117
    217.5000,      45.0000,   1.00000,    439.3222
    222.5000,      45.0000,   1.00000,    460.0805
    227.5000,      45.0000,   1.00000,    442.7373
    232.5000,      45.0000,   1.00000,    461.2781
    242.5000,      45.0000,   1.00000,    540.8757
    247.5000,      45.0000,   1.00000,    496.4165
     67.5000,      15.0000,   4.00000,    370.7212
     72.5000,      15.0000,   4.00000,    374.2856
     77.5000,      15.0000,   4.00000,    347.8047
     82.5000,      15.0000,   4.00000,    362.7357
     87.5000,      15.0000,   4.00000,    380.6288
     92.5000,      15.0000,   4.00000,    412.6699
     97.5000,      15.0000,   4.00000,    479.6945
    102.5000,      15.0000,   4.00000,    423.8345
    107.5000,      15.0000,   4.00000,    363.7760
    112.5000,      15.0000,   4.00000,    289.0829
    117.5000,      15.0000,   4.00000,    285.0632
    122.5000,      15.0000,   4.00000,    352.9867
    127.5000,      15.0000,   4.00000,    340.9627
    132.5000,      15.0000,   4.00000,    297.0680
    137.5000,      15.0000,   4.00000,    270.3758
    167.5000,      15.0000,   4.00000,    392.8448
    172.5000,      15.0000,   4.00000,    388.0777
    177.5000,      15.0000,   4.00000,    393.2906
    187.5000,      15.0000,   4.00000,    319.9945
    192.5000,      15.0000,   4.00000,    328.5294
    197.5000,      15.0000,   4.00000,    385.2876
    202.5000,      15.0000,   4.00000,    404.5935
    207.5000,      15.0000,   4.00000,    395.7843
     82.5000,      55.0000,   1.00000,    404.1184
     87.5000,      55.0000,   1.00000,    393.3204
     92.5000,      55.0000,   1.00000,    395.1731
     97.5000,      55.0000,   1.00000,    383.6209
    102.5000,      55.0000,   1.00000,    395.7180
    107.5000,      55.0000,   1.00000,    397.8759
    112.5000,      55.0000,   1.00000,    388.5796
    117.5000,      55.0000,   1.00000,    366.4887
    122.5000,      55.0000,   1.00000,    312.3241
    127.5000,      55.0000,   1.00000,    317.4463
    132.5000,      55.0000,   1.00000,    212.5173
    137.5000,      55.0000,   1.00000,    328.6716
    142.5000,      55.0000,   1.00000,    334.0335
    147.5000,      55.0000,   1.00000,    313.0869
    152.5000,      55.0000,   1.00000,    362.7179
    157.5000,      55.0000,   1.00000,    344.1799
    162.5000,      55.0000,   1.00000,    321.0209
    167.5000,      55.0000,   1.00000,    318.8413
    172.5000,      55.0000,   1.00000,    341.0302
    177.5000,      55.0000,   1.00000,    369.6057
    182.5000,      55.0000,   1.00000,    385.6480
    187.5000,      55.0000,   1.00000,    397.4618
    192.5000,      55.0000,   1.00000,    392.5357
    197.5000,      55.0000,   1.00000,    376.3190
    202.5000,      55.0000,   1.00000,    378.4987
    207.5000,      55.0000,   1.00000,    385.3755
    212.5000,      55.0000,   1.00000,    369.9544
    217.5000,      55.0000,   1.00000,    391.5767
    222.5000,      55.0000,   1.00000,    377.0056
    227.5000,      55.0000,   1.00000,    368.0036
    232.5000,      55.0000,   1.00000,    331.3961
     82.5000,      15.0000,   5.00000,    333.3122
     87.5000,      15.0000,   5.00000,    349.2330
     92.5000,      15.0000,   5.00000,    393.6771
     97.5000,      15.0000,   5.00000,    442.0495
    102.5000,      15.0000,   5.00000,    385.8476
    107.5000,      15.0000,   5.00000,    338.3563
    112.5000,      15.0000,   5.00000,    256.6214
    117.5000,      15.0000,   5.00000,    232.5599
    122.5000,      15.0000,   5.00000,    279.6525
    137.5000,      15.0000,   5.00000,    169.1569
    172.5000,      15.0000,   5.00000,    309.0268
    177.5000,      15.0000,   5.00000,    317.4116
    182.5000,      15.0000,   5.00000,    300.8066
    192.5000,      15.0000,   5.00000,    299.5612
     97.5000,      65.0000,   1.00000,    374.5198
    102.5000,      65.0000,   1.00000,    368.1830
    107.5000,      65.0000,   1.00000,    364.8935
    112.5000,      65.0000,   1.00000,    336.3470
    117.5000,      65.0000,   1.00000,    275.9694
    122.5000,      65.0000,   1.00000,    337.6223
    127.5000,      65.0000,   1.00000,    302.2894
    132.5000,      65.0000,   1.00000,    302.1490
    137.5000,      65.0000,   1.00000,    312.3797
    142.5000,      65.0000,   1.00000,    316.6378
    147.5000,      65.0000,   1.00000,    326.8258
    152.5000,      65.0000,   1.00000,    321.1587
    157.5000,      65.0000,   1.00000,    319.2651
    162.5000,      65.0000,   1.00000,    315.3368
    167.5000,      65.0000,   1.00000,    320.5919
    172.5000,      65.0000,   1.00000,    333.0982
    177.5000,      65.0000,   1.00000,    351.5679
    182.5000,      65.0000,   1.00000,    328.3327
    187.5000,      65.0000,   1.00000,    339.7056
    192.5000,      65.0000,   1.00000,    336.8592
    197.5000,      65.0000,   1.00000,    335.0818
    202.5000,      65.0000,   1.00000,    361.2809
    207.5000,      65.0000,   1.00000,    366.2638
    212.5000,      65.0000,   1.00000,    352.5688
    217.5000,      65.0000,   1.00000,    312.3402
     97.5000,      15.0000,   6.00000,    440.8109
    102.5000,      15.0000,   6.00000,    375.8189
    107.5000,      15.0000,   6.00000,    323.0408
    112.5000,      15.0000,   6.00000,    181.0280
    122.5000,      15.0000,   6.00000,    260.9243
    127.5000,      15.0000,   6.00000,    240.1404
    137.5000,      15.0000,   6.00000,    210.0637
    147.5000,      15.0000,   6.00000,    177.1099
    157.5000,      15.0000,   6.00000,    242.9595
    162.5000,      15.0000,   6.00000,    238.7105
    167.5000,      15.0000,   6.00000,    278.2040
    177.5000,      15.0000,   6.00000,    306.4526
    105.0000,      30.0000,   3.00000,    349.9627
    110.0000,      30.0000,   3.00000,    158.1145
    115.0000,      30.0000,   3.00000,    336.4090
    120.0000,      30.0000,   3.00000,    285.1938
    125.0000,      30.0000,   3.00000,    228.7787
    130.0000,      30.0000,   3.00000,    287.6272
    135.0000,      30.0000,   3.00000,    267.6693
    140.0000,      30.0000,   3.00000,    265.2234
    145.0000,      30.0000,   3.00000,    252.2414
    150.0000,      30.0000,   3.00000,    259.6857
    155.0000,      30.0000,   3.00000,    268.4677
    160.0000,      30.0000,   3.00000,    295.5831
    165.0000,      30.0000,   3.00000,    297.5667
    170.0000,      30.0000,   3.00000,    309.9951
    180.0000,      30.0000,   3.00000,    281.9040
    205.0000,      30.0000,   3.00000,    294.2547
    112.5000,      25.0000,   4.00000,    336.2118
    117.5000,      25.0000,   4.00000,    268.8913
    122.5000,      25.0000,   4.00000,    294.1925
    127.5000,      25.0000,   4.00000,    287.8563
    132.5000,      25.0000,   4.00000,    286.3481
    137.5000,      25.0000,   4.00000,    245.1973
    142.5000,      25.0000,   4.00000,    258.8056
    147.5000,      25.0000,   4.00000,    247.0946
    152.5000,      25.0000,   4.00000,    262.6494
    157.5000,      25.0000,   4.00000,    268.5941
    162.5000,      25.0000,   4.00000,    301.6412
    167.5000,      25.0000,   4.00000,    204.7857
    172.5000,      25.0000,   4.00000,    227.2089
    177.5000,      25.0000,   4.00000,    225.3823
INVERSION RESULTS
INITIAL RMS ERROR
 62.23
NUMBER OF LAYERS
12
NUMBER OF BLOCKS
524
ITERATION 1
MODEL RESISTIVITY
LAYER 1
59,     2.5000
     10.0000,     974.73
     15.0000,     789.81
     20.0000,     707.68
     25.0000,     559.84
     30.0000,     496.48
     35.0000,     515.97
     40.0000,     540.25
     45.0000,     595.71
     50.0000,     574.09
     55.0000,     635.96
     60.0000,     787.96
     65.0000,     914.04
     70.0000,     1200.5
     75.0000,     974.62
     80.0000,     1110.5
     85.0000,     1098.2
     90.0000,     1389.7
     95.0000,     1663.7
    100.0000,     1667.3
    105.0000,     1914.3
    110.0000,     1244.9
    115.0000,     819.26
    120.0000,     1263.1
    125.0000,     1534.9
    130.0000,     1773.6
    135.0000,     1739.7
    140.0000,     1391.1
    145.0000,     1332.1
    150.0000,     1491.8
    155.0000,     2624.6
    160.0000,     3157.1
    165.0000,     3505.4
    170.0000,     3036.0
    175.0000,     3403.9
    180.0000,     2586.4
    185.0000,     2088.2
    190.0000,     1896.5
    195.0000,     2111.7
    200.0000,     2543.2
    205.0000,     2853.1
    210.0000,     2725.7
    215.0000,     2522.6
    220.0000,     2326.3
    225.0000,     2658.2
    230.0000,     2290.1
    235.0000,     2098.7
    240.0000,     2005.1
    245.0000,     1948.9
    250.0000,     1400.7
    255.0000,     1873.5
    260.0000,     1727.1
    265.0000,     2033.1
    270.0000,     1825.7
    275.0000,     1945.1
    280.0000,     2257.1
    285.0000,     2520.3
    290.0000,     2177.4
    295.0000,     2059.6
             1938.5
LAYER 2
59,     5.2500
     10.0000,     964.96
     15.0000,     826.48
     20.0000,     726.18
     25.0000,     587.31
     30.0000,     523.62
     35.0000,     537.86
     40.0000,     564.66
     45.0000,     609.84
     50.0000,     591.59
     55.0000,     645.25
     60.0000,     787.38
     65.0000,     929.27
     70.0000,     1168.7
     75.0000,     1013.3
     80.0000,     1117.8
     85.0000,     1119.5
     90.0000,     1361.6
     95.0000,     1599.5
    100.0000,     1654.3
    105.0000,     1847.4
    110.0000,     1221.3
    115.0000,     842.13
    120.0000,     1228.8
    125.0000,     1543.2
    130.0000,     1775.5
    135.0000,     1715.3
    140.0000,     1396.2
    145.0000,     1334.7
    150.0000,     1522.4
    155.0000,     2525.0
    160.0000,     3097.8
    165.0000,     3400.4
    170.0000,     3092.7
    175.0000,     3427.4
    180.0000,     2746.9
    185.0000,     2237.2
    190.0000,     2031.2
    195.0000,     2217.7
    200.0000,     2604.1
    205.0000,     2854.1
    210.0000,     2729.7
    215.0000,     2492.4
    220.0000,     2278.3
    225.0000,     2521.7
    230.0000,     2224.4
    235.0000,     2030.4
    240.0000,     1960.9
    245.0000,     1871.4
    250.0000,     1427.6
    255.0000,     1750.9
    260.0000,     1689.9
    265.0000,     1925.4
    270.0000,     1823.9
    275.0000,     1953.2
    280.0000,     2255.9
    285.0000,     2460.2
    290.0000,     2187.5
    295.0000,     2060.3
             1980.3
LAYER 3
58,     8.2750
     15.0000,     923.86
     20.0000,     802.46
     25.0000,     664.38
     30.0000,     601.06
     35.0000,     605.49
     40.0000,     632.35
     45.0000,     662.29
     50.0000,     640.03
     55.0000,     670.97
     60.0000,     780.51
     65.0000,     906.99
     70.0000,     1071.0
     75.0000,     1002.0
     80.0000,     1071.8
     85.0000,     1082.1
     90.0000,     1244.3
     95.0000,     1434.8
    100.0000,     1562.4
    105.0000,     1702.0
    110.0000,     1185.9
    115.0000,     872.20
    120.0000,     1165.0
    125.0000,     1484.3
    130.0000,     1682.1
    135.0000,     1605.2
    140.0000,     1367.3
    145.0000,     1338.0
    150.0000,     1560.2
    155.0000,     2358.9
    160.0000,     2916.2
    165.0000,     3193.3
    170.0000,     3126.3
    175.0000,     3464.5
    180.0000,     3034.4
    185.0000,     2560.8
    190.0000,     2332.8
    195.0000,     2443.0
    200.0000,     2712.8
    205.0000,     2866.1
    210.0000,     2744.9
    215.0000,     2460.0
    220.0000,     2205.6
    225.0000,     2292.2
    230.0000,     2056.0
    235.0000,     1861.0
    240.0000,     1786.3
    245.0000,     1662.2
    250.0000,     1340.1
    255.0000,     1469.9
    260.0000,     1467.3
    265.0000,     1639.0
    270.0000,     1679.1
    275.0000,     1853.5
    280.0000,     2139.0
    285.0000,     2294.7
    290.0000,     2142.9
    295.0000,     2065.9
             2057.4
LAYER 4
56,    11.6025
     20.0000,     940.57
     25.0000,     767.40
     30.0000,     707.45
     35.0000,     693.64
     40.0000,     708.52
     45.0000,     710.90
     50.0000,     667.15
     55.0000,     658.76
     60.0000,     714.64
     65.0000,     791.09
     70.0000,     886.91
     75.0000,     863.40
     80.0000,     910.52
     85.0000,     917.28
     90.0000,     1013.5
     95.0000,     1159.8
    100.0000,     1319.6
    105.0000,     1449.1
    110.0000,     1079.0
    115.0000,     835.07
    120.0000,     1041.0
    125.0000,     1301.9
    130.0000,     1448.1
    135.0000,     1388.2
    140.0000,     1246.0
    145.0000,     1262.1
    150.0000,     1474.7
    155.0000,     2044.8
    160.0000,     2458.1
    165.0000,     2685.6
    170.0000,     2793.7
    175.0000,     3207.4
    180.0000,     3094.5
    185.0000,     2782.8
    190.0000,     2576.4
    195.0000,     2593.1
    200.0000,     2712.4
    205.0000,     2762.8
    210.0000,     2636.2
    215.0000,     2333.2
    220.0000,     2044.7
    225.0000,     2003.3
    230.0000,     1781.3
    235.0000,     1586.8
    240.0000,     1490.3
    245.0000,     1349.9
    250.0000,     1102.1
    255.0000,     1115.6
    260.0000,     1117.5
    265.0000,     1249.5
    270.0000,     1364.1
    275.0000,     1572.3
    280.0000,     1841.2
    285.0000,     1994.3
    290.0000,     1983.2
             2050.3
LAYER 5
53,    15.2628
     30.0000,     957.24
     35.0000,     830.03
     40.0000,     784.94
     45.0000,     688.60
     50.0000,     599.70
     55.0000,     520.75
     60.0000,     484.05
     65.0000,     471.82
     70.0000,     478.16
     75.0000,     479.10
     80.0000,     493.41
     85.0000,     503.32
     90.0000,     537.86
     95.0000,     607.54
    100.0000,     706.22
    105.0000,     779.11
    110.0000,     708.54
    115.0000,     639.48
    120.0000,     694.56
    125.0000,     780.54
    130.0000,     830.38
    135.0000,     827.97
    140.0000,     816.67
    145.0000,     848.92
    150.0000,     925.62
    155.0000,     1045.1
    160.0000,     1128.5
    165.0000,     1212.5
    170.0000,     1366.0
    175.0000,     1658.0
    180.0000,     1908.1
    185.0000,     2037.2
    190.0000,     2062.9
    195.0000,     2035.8
    200.0000,     1980.6
    205.0000,     1906.1
    210.0000,     1789.1
    215.0000,     1598.3
    220.0000,     1397.1
    225.0000,     1256.5
    230.0000,     1098.5
    235.0000,     959.47
    240.0000,     854.26
    245.0000,     745.29
    250.0000,     632.36
    255.0000,     588.68
    260.0000,     590.87
    265.0000,     658.74
    270.0000,     762.59
    275.0000,     913.33
    280.0000,     1134.5
    285.0000,     1268.6
             1504.9
LAYER 6
49,    19.2890
     40.0000,     801.41
     45.0000,     612.11
     50.0000,     521.20
     55.0000,     425.06
     60.0000,     369.61
     65.0000,     335.37
     70.0000,     322.00
     75.0000,     318.72
     80.0000,     323.65
     85.0000,     332.99
     90.0000,     354.42
     95.0000,     393.80
    100.0000,     447.07
    105.0000,     490.11
    110.0000,     491.19
    115.0000,     480.91
    120.0000,     496.49
    125.0000,     521.29
    130.0000,     535.66
    135.0000,     535.84
    140.0000,     532.83
    145.0000,     535.79
    150.0000,     541.58
    155.0000,     548.00
    160.0000,     554.20
    165.0000,     582.25
    170.0000,     658.37
    175.0000,     797.77
    180.0000,     966.22
    185.0000,     1115.2
    190.0000,     1207.4
    195.0000,     1234.0
    200.0000,     1212.1
    205.0000,     1164.7
    210.0000,     1097.3
    215.0000,     1003.8
    220.0000,     900.66
    225.0000,     807.35
    230.0000,     716.12
    235.0000,     634.24
    240.0000,     564.94
    245.0000,     501.39
    250.0000,     448.30
    255.0000,     423.44
    260.0000,     435.48
    265.0000,     490.69
    270.0000,     547.43
    275.0000,     641.23
           879.8258
LAYER 7
44,    23.7179
     50.0000,     508.56
     55.0000,     377.56
     60.0000,     324.13
     65.0000,     284.80
     70.0000,     265.71
     75.0000,     258.21
     80.0000,     258.69
     85.0000,     265.35
     90.0000,     280.16
     95.0000,     304.59
    100.0000,     335.39
    105.0000,     362.24
    110.0000,     374.69
    115.0000,     378.16
    120.0000,     382.65
    125.0000,     386.42
    130.0000,     384.87
    135.0000,     377.07
    140.0000,     365.63
    145.0000,     352.53
    150.0000,     338.11
    155.0000,     324.78
    160.0000,     318.04
    165.0000,     327.23
    170.0000,     361.08
    175.0000,     423.44
    180.0000,     506.31
    185.0000,     591.96
    190.0000,     659.91
    195.0000,     697.48
    200.0000,     705.60
    205.0000,     692.94
    210.0000,     665.80
    215.0000,     626.72
    220.0000,     581.15
    225.0000,     535.04
    230.0000,     489.74
    235.0000,     448.37
    240.0000,     412.51
    245.0000,     382.56
    250.0000,     364.86
    255.0000,     358.85
    260.0000,     379.67
           468.8464
LAYER 8
39,    28.5897
     60.0000,     322.20
     65.0000,     269.75
     70.0000,     249.74
     75.0000,     242.03
     80.0000,     238.92
     85.0000,     241.95
     90.0000,     251.38
     95.0000,     266.88
    100.0000,     285.79
    105.0000,     302.75
    110.0000,     313.05
    115.0000,     316.60
    120.0000,     315.71
    125.0000,     310.81
    130.0000,     301.50
    135.0000,     288.17
    140.0000,     272.13
    145.0000,     254.83
    150.0000,     237.91
    155.0000,     223.90
    160.0000,     216.24
    165.0000,     218.62
    170.0000,     233.89
    175.0000,     262.80
    180.0000,     302.38
    185.0000,     345.90
    190.0000,     384.74
    195.0000,     412.04
    200.0000,     425.65
    205.0000,     427.49
    210.0000,     420.48
    215.0000,     407.04
    220.0000,     389.67
    225.0000,     370.67
    230.0000,     351.12
    235.0000,     334.26
    240.0000,     320.82
    245.0000,     313.61
           321.4801
LAYER 9
34,    33.9487
     75.0000,     248.20
     80.0000,     239.20
     85.0000,     238.31
     90.0000,     242.76
     95.0000,     252.29
    100.0000,     264.46
    105.0000,     274.93
    110.0000,     280.86
    115.0000,     281.04
    120.0000,     275.98
    125.0000,     266.43
    130.0000,     253.27
    135.0000,     237.50
    140.0000,     220.43
    145.0000,     203.46
    150.0000,     188.12
    155.0000,     176.08
    160.0000,     169.06
    165.0000,     168.48
    170.0000,     175.18
    175.0000,     188.99
    180.0000,     208.32
    185.0000,     230.16
    190.0000,     250.79
    195.0000,     266.99
    200.0000,     277.31
    205.0000,     282.08
    210.0000,     282.52
    215.0000,     279.88
    220.0000,     275.30
    225.0000,     270.05
    230.0000,     265.19
    235.0000,     260.83
           260.1153
LAYER 10
29,    39.8436
     90.0000,     240.55
     95.0000,     249.97
    100.0000,     257.45
    105.0000,     263.88
    110.0000,     266.11
    115.0000,     262.34
    120.0000,     253.45
    125.0000,     240.54
    130.0000,     225.15
    135.0000,     208.43
    140.0000,     191.64
    145.0000,     175.94
    150.0000,     162.39
    155.0000,     151.96
    160.0000,     145.41
    165.0000,     143.24
    170.0000,     145.55
    175.0000,     151.93
    180.0000,     161.34
    185.0000,     172.14
    190.0000,     182.49
    195.0000,     190.86
    200.0000,     196.62
    205.0000,     200.26
    210.0000,     202.49
    215.0000,     203.89
    220.0000,     205.54
    225.0000,     206.77
           211.2058
LAYER 11
25,    46.3279
    100.0000,     258.75
    105.0000,     265.65
    110.0000,     265.41
    115.0000,     256.22
    120.0000,     243.20
    125.0000,     226.52
    130.0000,     209.28
    135.0000,     191.72
    140.0000,     175.13
    145.0000,     160.31
    150.0000,     147.89
    155.0000,     138.34
    160.0000,     131.96
    165.0000,     128.82
    170.0000,     128.76
    175.0000,     131.32
    180.0000,     135.70
    185.0000,     140.71
    190.0000,     145.21
    195.0000,     148.26
    200.0000,     149.75
    205.0000,     151.12
    210.0000,     152.76
    215.0000,     155.75
           162.4801
LAYER 12
19, 
    110.0000,     285.20
    115.0000,     260.43
    120.0000,     239.27
    125.0000,     219.75
    130.0000,     201.58
    135.0000,     182.21
    140.0000,     165.14
    145.0000,     150.43
    150.0000,     138.31
    155.0000,     129.00
    160.0000,     122.56
    165.0000,     118.91
    170.0000,     117.79
    175.0000,     118.75
    180.0000,     121.10
    185.0000,     123.40
    190.0000,     124.83
    195.0000,     124.13
           120.2571
CALCULATED APPARENT RESISTIVITY
      7.5000,       5.0000,   1.00000,    917.7104
     12.5000,       5.0000,   1.00000,    766.1659
     17.5000,       5.0000,   1.00000,    731.7161
     22.5000,       5.0000,   1.00000,    616.2988
     27.5000,       5.0000,   1.00000,    566.5060
     32.5000,       5.0000,   1.00000,    564.3416
     37.5000,       5.0000,   1.00000,    561.0481
     42.5000,       5.0000,   1.00000,    607.0180
     47.5000,       5.0000,   1.00000,    610.0255
     52.5000,       5.0000,   1.00000,    676.7828
     57.5000,       5.0000,   1.00000,    787.9758
     62.5000,       5.0000,   1.00000,    832.3443
     67.5000,       5.0000,   1.00000,   1043.8983
     72.5000,       5.0000,   1.00000,    926.4441
     77.5000,       5.0000,   1.00000,   1164.8947
     82.5000,       5.0000,   1.00000,   1108.8386
     87.5000,       5.0000,   1.00000,   1331.1305
     92.5000,       5.0000,   1.00000,   1488.7957
     97.5000,       5.0000,   1.00000,   1371.1052
    102.5000,       5.0000,   1.00000,   1520.7643
    107.5000,       5.0000,   1.00000,   1252.8438
    112.5000,       5.0000,   1.00000,   1025.9456
    117.5000,       5.0000,   1.00000,   1312.3088
    122.5000,       5.0000,   1.00000,   1338.8187
    127.5000,       5.0000,   1.00000,   1476.6427
    132.5000,       5.0000,   1.00000,   1538.3224
    137.5000,       5.0000,   1.00000,   1432.6566
    142.5000,       5.0000,   1.00000,   1553.3505
    147.5000,       5.0000,   1.00000,   1631.6781
    152.5000,       5.0000,   1.00000,   2320.4495
    157.5000,       5.0000,   1.00000,   2483.7891
    162.5000,       5.0000,   1.00000,   3050.3511
    167.5000,       5.0000,   1.00000,   2744.9370
    172.5000,       5.0000,   1.00000,   3062.8284
    177.5000,       5.0000,   1.00000,   2522.0444
    182.5000,       5.0000,   1.00000,   2384.5940
    187.5000,       5.0000,   1.00000,   2212.1733
    192.5000,       5.0000,   1.00000,   2294.3523
    197.5000,       5.0000,   1.00000,   2438.8860
    202.5000,       5.0000,   1.00000,   2557.2400
    207.5000,       5.0000,   1.00000,   2502.0535
    212.5000,       5.0000,   1.00000,   2498.0896
    217.5000,       5.0000,   1.00000,   2235.4614
    222.5000,       5.0000,   1.00000,   2379.5710
    227.5000,       5.0000,   1.00000,   2069.2700
    232.5000,       5.0000,   1.00000,   2007.6078
    237.5000,       5.0000,   1.00000,   1818.0563
    242.5000,       5.0000,   1.00000,   1863.6987
    247.5000,       5.0000,   1.00000,   1445.0815
    252.5000,       5.0000,   1.00000,   1814.6669
    257.5000,       5.0000,   1.00000,   1557.8595
    262.5000,       5.0000,   1.00000,   1886.3943
    267.5000,       5.0000,   1.00000,   1777.8933
    272.5000,       5.0000,   1.00000,   1971.6747
    277.5000,       5.0000,   1.00000,   2047.2179
    282.5000,       5.0000,   1.00000,   2214.6611
    287.5000,       5.0000,   1.00000,   2050.5156
    292.5000,       5.0000,   1.00000,   2070.0332
     12.5000,       5.0000,   2.00000,    765.9929
     17.5000,       5.0000,   2.00000,    749.4319
     22.5000,       5.0000,   2.00000,    664.2956
     27.5000,       5.0000,   2.00000,    606.8924
     32.5000,       5.0000,   2.00000,    611.5975
     37.5000,       5.0000,   2.00000,    617.8774
     42.5000,       5.0000,   2.00000,    652.2361
     47.5000,       5.0000,   2.00000,    623.6652
     52.5000,       5.0000,   2.00000,    671.8117
     57.5000,       5.0000,   2.00000,    728.1657
     62.5000,       5.0000,   2.00000,    808.0945
     67.5000,       5.0000,   2.00000,    948.1339
     72.5000,       5.0000,   2.00000,    867.8890
     77.5000,       5.0000,   2.00000,   1046.4697
     82.5000,       5.0000,   2.00000,   1032.0908
     87.5000,       5.0000,   2.00000,   1201.3341
     92.5000,       5.0000,   2.00000,   1209.7521
     97.5000,       5.0000,   2.00000,   1121.8833
    102.5000,       5.0000,   2.00000,   1472.1005
    107.5000,       5.0000,   2.00000,   1189.1233
    112.5000,       5.0000,   2.00000,    907.2853
    117.5000,       5.0000,   2.00000,   1273.0815
    122.5000,       5.0000,   2.00000,   1282.2332
    127.5000,       5.0000,   2.00000,   1295.5731
    132.5000,       5.0000,   2.00000,   1413.4346
    137.5000,       5.0000,   2.00000,   1389.6918
    142.5000,       5.0000,   2.00000,   1433.1930
    147.5000,       5.0000,   2.00000,   1510.1877
    152.5000,       5.0000,   2.00000,   2043.8717
    157.5000,       5.0000,   2.00000,   2284.5957
    162.5000,       5.0000,   2.00000,   2326.6443
    167.5000,       5.0000,   2.00000,   2262.4705
    172.5000,       5.0000,   2.00000,   2731.9172
    177.5000,       5.0000,   2.00000,   2486.5356
    182.5000,       5.0000,   2.00000,   2270.5017
    187.5000,       5.0000,   2.00000,   2242.2148
    192.5000,       5.0000,   2.00000,   2283.4329
    197.5000,       5.0000,   2.00000,   2383.7251
    202.5000,       5.0000,   2.00000,   2379.8569
    207.5000,       5.0000,   2.00000,   2290.5947
    212.5000,       5.0000,   2.00000,   2148.6099
    217.5000,       5.0000,   2.00000,   2019.8895
    222.5000,       5.0000,   2.00000,   2210.3469
    227.5000,       5.0000,   2.00000,   1875.7190
    232.5000,       5.0000,   2.00000,   1643.4247
    237.5000,       5.0000,   2.00000,   1762.5530
    242.5000,       5.0000,   2.00000,   1695.9698
    247.5000,       5.0000,   2.00000,   1315.9491
    252.5000,       5.0000,   2.00000,   1605.5286
    257.5000,       5.0000,   2.00000,   1527.1685
    262.5000,       5.0000,   2.00000,   1703.0356
    267.5000,       5.0000,   2.00000,   1634.8772
    272.5000,       5.0000,   2.00000,   1660.4199
    277.5000,       5.0000,   2.00000,   1899.5074
    282.5000,       5.0000,   2.00000,   2047.9291
    287.5000,       5.0000,   2.00000,   1863.5509
    292.5000,       5.0000,   2.00000,   1893.2869
    297.5000,       5.0000,   2.00000,   1926.6869
     17.5000,       5.0000,   3.00000,    749.6263
     22.5000,       5.0000,   3.00000,    654.2170
     27.5000,       5.0000,   3.00000,    616.0262
     32.5000,       5.0000,   3.00000,    636.0475
     37.5000,       5.0000,   3.00000,    660.6451
     42.5000,       5.0000,   3.00000,    680.5934
     47.5000,       5.0000,   3.00000,    621.3677
     52.5000,       5.0000,   3.00000,    609.1133
     57.5000,       5.0000,   3.00000,    691.5580
     62.5000,       5.0000,   3.00000,    747.1263
     67.5000,       5.0000,   3.00000,    904.0437
     72.5000,       5.0000,   3.00000,    772.0743
     77.5000,       5.0000,   3.00000,    890.5912
     82.5000,       5.0000,   3.00000,    861.1974
     87.5000,       5.0000,   3.00000,    950.4138
     92.5000,       5.0000,   3.00000,    986.0814
     97.5000,       5.0000,   3.00000,   1080.6595
    102.5000,       5.0000,   3.00000,   1306.2179
    107.5000,       5.0000,   3.00000,   1014.9283
    112.5000,       5.0000,   3.00000,    758.7475
    117.5000,       5.0000,   3.00000,   1027.0370
    122.5000,       5.0000,   3.00000,   1206.7048
    127.5000,       5.0000,   3.00000,   1304.7681
    132.5000,       5.0000,   3.00000,   1314.0154
    137.5000,       5.0000,   3.00000,   1181.0905
    142.5000,       5.0000,   3.00000,   1180.5792
    147.5000,       5.0000,   3.00000,   1219.3253
    152.5000,       5.0000,   3.00000,   1829.9148
    157.5000,       5.0000,   3.00000,   1881.1866
    162.5000,       5.0000,   3.00000,   1960.8783
    167.5000,       5.0000,   3.00000,   1794.0055
    172.5000,       5.0000,   3.00000,   2328.5872
    177.5000,       5.0000,   3.00000,   2143.5786
    182.5000,       5.0000,   3.00000,   2020.9019
    187.5000,       5.0000,   3.00000,   1884.7877
    192.5000,       5.0000,   3.00000,   2074.6580
    197.5000,       5.0000,   3.00000,   2211.4561
    202.5000,       5.0000,   3.00000,   2236.9927
    207.5000,       5.0000,   3.00000,   1957.1644
    212.5000,       5.0000,   3.00000,   1806.8141
    217.5000,       5.0000,   3.00000,   1712.0204
    222.5000,       5.0000,   3.00000,   1921.0696
    227.5000,       5.0000,   3.00000,   1589.6930
    232.5000,       5.0000,   3.00000,   1513.0520
    237.5000,       5.0000,   3.00000,   1454.5469
    242.5000,       5.0000,   3.00000,   1517.3058
    247.5000,       5.0000,   3.00000,   1121.2777
    252.5000,       5.0000,   3.00000,   1427.9547
    257.5000,       5.0000,   3.00000,   1364.3726
    262.5000,       5.0000,   3.00000,   1578.6893
    267.5000,       5.0000,   3.00000,   1324.1908
    272.5000,       5.0000,   3.00000,   1438.4841
    277.5000,       5.0000,   3.00000,   1614.7070
    282.5000,       5.0000,   3.00000,   1850.6550
    287.5000,       5.0000,   3.00000,   1657.0217
    292.5000,       5.0000,   3.00000,   1656.0850
    297.5000,       5.0000,   3.00000,   1683.6628
     22.5000,      15.0000,   1.00000,    651.9030
     27.5000,      15.0000,   1.00000,    622.0732
     32.5000,      15.0000,   1.00000,    643.4994
     37.5000,      15.0000,   1.00000,    667.2150
     42.5000,      15.0000,   1.00000,    663.4138
     47.5000,      15.0000,   1.00000,    621.4579
     52.5000,      15.0000,   1.00000,    625.0583
     57.5000,      15.0000,   1.00000,    657.4315
     62.5000,      15.0000,   1.00000,    762.9304
     67.5000,      15.0000,   1.00000,    775.0755
     72.5000,      15.0000,   1.00000,    795.7703
     77.5000,      15.0000,   1.00000,    754.6788
     82.5000,      15.0000,   1.00000,    748.0620
     87.5000,      15.0000,   1.00000,    776.0987
     92.5000,      15.0000,   1.00000,    944.2309
     97.5000,      15.0000,   1.00000,   1054.9659
    102.5000,      15.0000,   1.00000,   1020.6304
    107.5000,      15.0000,   1.00000,    895.3282
    112.5000,      15.0000,   1.00000,    822.1232
    117.5000,      15.0000,   1.00000,    875.4346
    122.5000,      15.0000,   1.00000,   1083.7903
    127.5000,      15.0000,   1.00000,   1289.4855
    132.5000,      15.0000,   1.00000,   1217.0383
    137.5000,      15.0000,   1.00000,   1068.7526
    142.5000,      15.0000,   1.00000,   1014.6619
    147.5000,      15.0000,   1.00000,   1268.9305
    152.5000,      15.0000,   1.00000,   1446.6053
    157.5000,      15.0000,   1.00000,   1687.8870
    162.5000,      15.0000,   1.00000,   1697.9656
    167.5000,      15.0000,   1.00000,   1827.0454
    172.5000,      15.0000,   1.00000,   1762.3446
    177.5000,      15.0000,   1.00000,   1826.6315
    182.5000,      15.0000,   1.00000,   1701.0134
    187.5000,      15.0000,   1.00000,   1711.6487
    192.5000,      15.0000,   1.00000,   1772.2521
    197.5000,      15.0000,   1.00000,   1999.8281
    202.5000,      15.0000,   1.00000,   1941.6082
    207.5000,      15.0000,   1.00000,   1800.9213
    212.5000,      15.0000,   1.00000,   1624.8994
    217.5000,      15.0000,   1.00000,   1589.6787
    222.5000,      15.0000,   1.00000,   1498.2687
    227.5000,      15.0000,   1.00000,   1552.4799
    232.5000,      15.0000,   1.00000,   1404.4312
    237.5000,      15.0000,   1.00000,   1352.5825
    242.5000,      15.0000,   1.00000,   1204.5081
    247.5000,      15.0000,   1.00000,   1274.6788
    252.5000,      15.0000,   1.00000,   1217.1266
    257.5000,      15.0000,   1.00000,   1357.9630
    262.5000,      15.0000,   1.00000,   1282.2544
    267.5000,      15.0000,   1.00000,   1320.6783
    272.5000,      15.0000,   1.00000,   1300.4240
    277.5000,      15.0000,   1.00000,   1466.9026
    282.5000,      15.0000,   1.00000,   1509.2678
    287.5000,      15.0000,   1.00000,   1566.1594
    292.5000,      15.0000,   1.00000,   1489.9009
     22.5000,       5.0000,   4.00000,    623.2861
     27.5000,       5.0000,   4.00000,    591.0644
     32.5000,       5.0000,   4.00000,    638.6940
     37.5000,       5.0000,   4.00000,    658.0202
     42.5000,       5.0000,   4.00000,    686.5397
     47.5000,       5.0000,   4.00000,    588.1227
     52.5000,       5.0000,   4.00000,    588.5464
     57.5000,       5.0000,   4.00000,    638.3746
     62.5000,       5.0000,   4.00000,    704.6166
     67.5000,       5.0000,   4.00000,    840.4143
     72.5000,       5.0000,   4.00000,    677.9718
     77.5000,       5.0000,   4.00000,    760.5493
     82.5000,       5.0000,   4.00000,    646.1818
     87.5000,       5.0000,   4.00000,    746.0768
     92.5000,       5.0000,   4.00000,    936.9874
     97.5000,       5.0000,   4.00000,    954.5938
    102.5000,       5.0000,   4.00000,   1156.8478
    107.5000,       5.0000,   4.00000,    821.7303
    112.5000,       5.0000,   4.00000,    590.0886
    117.5000,       5.0000,   4.00000,    869.0995
    122.5000,       5.0000,   4.00000,   1043.3040
    127.5000,       5.0000,   4.00000,   1280.4768
    132.5000,       5.0000,   4.00000,   1224.8719
    137.5000,       5.0000,   4.00000,    955.6689
    142.5000,       5.0000,   4.00000,    908.4943
    147.5000,       5.0000,   4.00000,    987.2020
    152.5000,       5.0000,   4.00000,   1431.4886
    157.5000,       5.0000,   4.00000,   1590.6348
    162.5000,       5.0000,   4.00000,   1707.4670
    167.5000,       5.0000,   4.00000,   1588.0226
    172.5000,       5.0000,   4.00000,   1891.4669
    177.5000,       5.0000,   4.00000,   1706.7389
    182.5000,       5.0000,   4.00000,   1573.6786
    187.5000,       5.0000,   4.00000,   1542.3506
    192.5000,       5.0000,   4.00000,   1662.8220
    197.5000,       5.0000,   4.00000,   1957.3511
    202.5000,       5.0000,   4.00000,   1943.1283
    207.5000,       5.0000,   4.00000,   1726.6165
    212.5000,       5.0000,   4.00000,   1545.7592
    217.5000,       5.0000,   4.00000,   1402.8984
    222.5000,       5.0000,   4.00000,   1543.9982
    227.5000,       5.0000,   4.00000,   1409.9442
    232.5000,       5.0000,   4.00000,   1290.2933
    237.5000,       5.0000,   4.00000,   1273.4835
    242.5000,       5.0000,   4.00000,   1228.9077
    247.5000,       5.0000,   4.00000,    976.3673
    252.5000,       5.0000,   4.00000,   1261.6001
    257.5000,       5.0000,   4.00000,   1173.0051
    262.5000,       5.0000,   4.00000,   1306.4452
    267.5000,       5.0000,   4.00000,   1176.2141
    272.5000,       5.0000,   4.00000,   1199.4113
    277.5000,       5.0000,   4.00000,   1401.2349
    282.5000,       5.0000,   4.00000,   1562.1312
    287.5000,       5.0000,   4.00000,   1451.1239
    292.5000,       5.0000,   4.00000,   1429.2902
     30.0000,      20.0000,   1.00000,    589.0112
     35.0000,      20.0000,   1.00000,    603.5032
     40.0000,      20.0000,   1.00000,    602.4354
     45.0000,      20.0000,   1.00000,    608.5816
     50.0000,      20.0000,   1.00000,    615.8016
     55.0000,      20.0000,   1.00000,    626.7221
     60.0000,      20.0000,   1.00000,    673.8849
     65.0000,      20.0000,   1.00000,    664.8239
     70.0000,      20.0000,   1.00000,    681.1346
     75.0000,      20.0000,   1.00000,    618.7366
     80.0000,      20.0000,   1.00000,    582.5372
     85.0000,      20.0000,   1.00000,    672.2632
     90.0000,      20.0000,   1.00000,    726.4693
     95.0000,      20.0000,   1.00000,    829.0762
    100.0000,      20.0000,   1.00000,    809.3846
    105.0000,      20.0000,   1.00000,    692.9131
    110.0000,      20.0000,   1.00000,    725.9474
    115.0000,      20.0000,   1.00000,    714.5593
    120.0000,      20.0000,   1.00000,    825.6295
    125.0000,      20.0000,   1.00000,    955.1199
    130.0000,      20.0000,   1.00000,    956.8046
    135.0000,      20.0000,   1.00000,    942.1884
    140.0000,      20.0000,   1.00000,    878.0367
    145.0000,      20.0000,   1.00000,    871.5799
    150.0000,      20.0000,   1.00000,    996.5927
    155.0000,      20.0000,   1.00000,   1191.6470
    160.0000,      20.0000,   1.00000,   1390.8693
    165.0000,      20.0000,   1.00000,   1549.2854
    170.0000,      20.0000,   1.00000,   1460.1302
    175.0000,      20.0000,   1.00000,   1273.9874
    180.0000,      20.0000,   1.00000,   1172.3362
    185.0000,      20.0000,   1.00000,   1169.4908
    190.0000,      20.0000,   1.00000,   1265.3019
    195.0000,      20.0000,   1.00000,   1347.2185
    200.0000,      20.0000,   1.00000,   1410.3497
    205.0000,      20.0000,   1.00000,   1516.3123
    210.0000,      20.0000,   1.00000,   1444.9265
    215.0000,      20.0000,   1.00000,   1323.3845
    220.0000,      20.0000,   1.00000,   1246.3956
    225.0000,      20.0000,   1.00000,   1170.8408
    230.0000,      20.0000,   1.00000,   1193.8422
    235.0000,      20.0000,   1.00000,   1121.3193
    240.0000,      20.0000,   1.00000,   1034.7415
    245.0000,      20.0000,   1.00000,   1053.7585
    250.0000,      20.0000,   1.00000,   1022.9645
    255.0000,      20.0000,   1.00000,   1019.9377
    260.0000,      20.0000,   1.00000,   1054.5481
    265.0000,      20.0000,   1.00000,   1049.2001
    270.0000,      20.0000,   1.00000,   1123.7246
    275.0000,      20.0000,   1.00000,   1178.2744
    280.0000,      20.0000,   1.00000,   1165.0050
    285.0000,      20.0000,   1.00000,   1217.6410
     27.5000,       5.0000,   5.00000,    561.3039
     32.5000,       5.0000,   5.00000,    595.9753
     37.5000,       5.0000,   5.00000,    632.8802
     42.5000,       5.0000,   5.00000,    638.3447
     47.5000,       5.0000,   5.00000,    580.2334
     52.5000,       5.0000,   5.00000,    564.9059
     57.5000,       5.0000,   5.00000,    616.2053
     62.5000,       5.0000,   5.00000,    654.8135
     67.5000,       5.0000,   5.00000,    751.5352
     72.5000,       5.0000,   5.00000,    606.6374
     77.5000,       5.0000,   5.00000,    606.2232
     82.5000,       5.0000,   5.00000,    532.8240
     87.5000,       5.0000,   5.00000,    680.7529
     92.5000,       5.0000,   5.00000,    803.0687
     97.5000,       5.0000,   5.00000,    841.6701
    102.5000,       5.0000,   5.00000,    956.3673
    107.5000,       5.0000,   5.00000,    673.6184
    112.5000,       5.0000,   5.00000,    482.3291
    117.5000,       5.0000,   5.00000,    736.3094
    122.5000,       5.0000,   5.00000,    935.3976
    127.5000,       5.0000,   5.00000,   1058.6729
    132.5000,       5.0000,   5.00000,   1063.9177
    137.5000,       5.0000,   5.00000,    817.8377
    142.5000,       5.0000,   5.00000,    734.3445
    147.5000,       5.0000,   5.00000,    743.6098
    152.5000,       5.0000,   5.00000,   1129.1172
    157.5000,       5.0000,   5.00000,   1327.4764
    162.5000,       5.0000,   5.00000,   1518.9655
    167.5000,       5.0000,   5.00000,   1394.7673
    172.5000,       5.0000,   5.00000,   1585.0310
    177.5000,       5.0000,   5.00000,   1271.8483
    182.5000,       5.0000,   5.00000,   1173.2643
    192.5000,       5.0000,   5.00000,   1345.6720
    197.5000,       5.0000,   5.00000,   1491.3508
    202.5000,       5.0000,   5.00000,   1638.9874
    207.5000,       5.0000,   5.00000,   1509.4128
    212.5000,       5.0000,   5.00000,   1338.9083
    217.5000,       5.0000,   5.00000,   1150.9941
    222.5000,       5.0000,   5.00000,   1313.6104
    227.5000,       5.0000,   5.00000,   1148.9353
    232.5000,       5.0000,   5.00000,   1103.1106
    237.5000,       5.0000,   5.00000,   1072.3190
    242.5000,       5.0000,   5.00000,   1068.7546
    247.5000,       5.0000,   5.00000,    815.0168
    252.5000,       5.0000,   5.00000,   1077.9016
    257.5000,       5.0000,   5.00000,    969.2839
    262.5000,       5.0000,   5.00000,   1102.2992
    267.5000,       5.0000,   5.00000,    998.0915
    272.5000,       5.0000,   5.00000,   1069.4132
    277.5000,       5.0000,   5.00000,   1177.0187
    282.5000,       5.0000,   5.00000,   1340.1410
    287.5000,       5.0000,   5.00000,   1203.8887
     32.5000,       5.0000,   6.00000,    548.8030
     37.5000,       5.0000,   6.00000,    559.9813
     42.5000,       5.0000,   6.00000,    607.6027
     47.5000,       5.0000,   6.00000,    547.7683
     52.5000,       5.0000,   6.00000,    555.9955
     57.5000,       5.0000,   6.00000,    593.4288
     62.5000,       5.0000,   6.00000,    604.4153
     67.5000,       5.0000,   6.00000,    683.2145
     72.5000,       5.0000,   6.00000,    501.8814
     77.5000,       5.0000,   6.00000,    534.6496
     82.5000,       5.0000,   6.00000,    507.6997
     87.5000,       5.0000,   6.00000,    608.3492
     92.5000,       5.0000,   6.00000,    691.9125
     97.5000,       5.0000,   6.00000,    684.2299
    102.5000,       5.0000,   6.00000,    802.0740
    107.5000,       5.0000,   6.00000,    568.4045
    112.5000,       5.0000,   6.00000,    423.7536
    117.5000,       5.0000,   6.00000,    648.6584
    122.5000,       5.0000,   6.00000,    767.0160
    127.5000,       5.0000,   6.00000,    860.8432
    132.5000,       5.0000,   6.00000,    828.3627
    137.5000,       5.0000,   6.00000,    710.2429
    142.5000,       5.0000,   6.00000,    619.3229
    147.5000,       5.0000,   6.00000,    593.8755
    152.5000,       5.0000,   6.00000,    921.4445
    157.5000,       5.0000,   6.00000,   1112.8640
    162.5000,       5.0000,   6.00000,   1287.9755
    167.5000,       5.0000,   6.00000,   1177.4939
    172.5000,       5.0000,   6.00000,   1286.9896
    177.5000,       5.0000,   6.00000,   1009.5360
    187.5000,       5.0000,   6.00000,    870.4771
    192.5000,       5.0000,   6.00000,    975.0690
    197.5000,       5.0000,   6.00000,   1166.1007
    202.5000,       5.0000,   6.00000,   1266.8268
    207.5000,       5.0000,   6.00000,   1259.8640
    212.5000,       5.0000,   6.00000,   1135.3734
    217.5000,       5.0000,   6.00000,   1030.6572
    222.5000,       5.0000,   6.00000,   1101.2993
    227.5000,       5.0000,   6.00000,    955.5415
    232.5000,       5.0000,   6.00000,    896.1786
    237.5000,       5.0000,   6.00000,    917.0217
    242.5000,       5.0000,   6.00000,    925.4161
    247.5000,       5.0000,   6.00000,    693.5103
    252.5000,       5.0000,   6.00000,    859.5367
    257.5000,       5.0000,   6.00000,    815.5016
    262.5000,       5.0000,   6.00000,    938.0861
    267.5000,       5.0000,   6.00000,    851.7205
    272.5000,       5.0000,   6.00000,    913.7203
    277.5000,       5.0000,   6.00000,   1042.7733
    282.5000,       5.0000,   6.00000,   1121.1683
     37.5000,      25.0000,   1.00000,    521.3863
     42.5000,      25.0000,   1.00000,    536.8192
     47.5000,      25.0000,   1.00000,    580.0410
     52.5000,      25.0000,   1.00000,    602.2222
     57.5000,      25.0000,   1.00000,    620.9442
     62.5000,      25.0000,   1.00000,    600.7666
     67.5000,      25.0000,   1.00000,    562.1755
     72.5000,      25.0000,   1.00000,    535.0586
     77.5000,      25.0000,   1.00000,    575.7256
     82.5000,      25.0000,   1.00000,    593.9277
     87.5000,      25.0000,   1.00000,    614.5163
     92.5000,      25.0000,   1.00000,    630.3559
     97.5000,      25.0000,   1.00000,    595.9238
    102.5000,      25.0000,   1.00000,    562.5259
    107.5000,      25.0000,   1.00000,    609.5254
    112.5000,      25.0000,   1.00000,    665.0469
    117.5000,      25.0000,   1.00000,    662.1574
    122.5000,      25.0000,   1.00000,    657.0555
    127.5000,      25.0000,   1.00000,    671.4319
    132.5000,      25.0000,   1.00000,    700.8054
    137.5000,      25.0000,   1.00000,    691.2970
    142.5000,      25.0000,   1.00000,    771.0351
    147.5000,      25.0000,   1.00000,    810.4298
    152.5000,      25.0000,   1.00000,    902.6213
    157.5000,      25.0000,   1.00000,   1011.4632
    162.5000,      25.0000,   1.00000,   1161.1135
    167.5000,      25.0000,   1.00000,   1129.8492
    172.5000,      25.0000,   1.00000,   1032.6396
    177.5000,      25.0000,   1.00000,    900.0045
    182.5000,      25.0000,   1.00000,    864.1754
    187.5000,      25.0000,   1.00000,    800.4261
    192.5000,      25.0000,   1.00000,    858.3607
    197.5000,      25.0000,   1.00000,    931.6131
    202.5000,      25.0000,   1.00000,   1024.7694
    207.5000,      25.0000,   1.00000,   1053.9333
    212.5000,      25.0000,   1.00000,   1170.7792
    217.5000,      25.0000,   1.00000,   1096.5037
    222.5000,      25.0000,   1.00000,   1013.6263
    227.5000,      25.0000,   1.00000,    930.9034
    232.5000,      25.0000,   1.00000,    925.7021
    237.5000,      25.0000,   1.00000,    858.1469
    242.5000,      25.0000,   1.00000,    869.6993
    247.5000,      25.0000,   1.00000,    833.6589
    252.5000,      25.0000,   1.00000,    835.0266
    257.5000,      25.0000,   1.00000,    796.6027
    262.5000,      25.0000,   1.00000,    871.2254
    267.5000,      25.0000,   1.00000,    902.9420
    272.5000,      25.0000,   1.00000,    966.9226
    277.5000,      25.0000,   1.00000,    957.8115
     37.5000,       5.0000,   7.00000,    515.6901
     42.5000,       5.0000,   7.00000,    550.1425
     47.5000,       5.0000,   7.00000,    522.5523
     52.5000,       5.0000,   7.00000,    526.2416
     57.5000,       5.0000,   7.00000,    562.8545
     62.5000,       5.0000,   7.00000,    569.7608
     67.5000,       5.0000,   7.00000,    596.1177
     72.5000,       5.0000,   7.00000,    453.2603
     77.5000,       5.0000,   7.00000,    514.5935
     82.5000,       5.0000,   7.00000,    473.4795
     87.5000,       5.0000,   7.00000,    546.7748
     92.5000,       5.0000,   7.00000,    588.9847
     97.5000,       5.0000,   7.00000,    567.4787
    102.5000,       5.0000,   7.00000,    677.9756
    107.5000,       5.0000,   7.00000,    511.1751
    112.5000,       5.0000,   7.00000,    378.4454
    117.5000,       5.0000,   7.00000,    553.8611
    122.5000,       5.0000,   7.00000,    622.4172
    127.5000,       5.0000,   7.00000,    677.1769
    132.5000,       5.0000,   7.00000,    684.1496
    137.5000,       5.0000,   7.00000,    552.9055
    142.5000,       5.0000,   7.00000,    533.3499
    147.5000,       5.0000,   7.00000,    534.7567
    152.5000,       5.0000,   7.00000,    787.7315
    157.5000,       5.0000,   7.00000,    931.0703
    162.5000,       5.0000,   7.00000,   1042.4523
    167.5000,       5.0000,   7.00000,    934.4042
    172.5000,       5.0000,   7.00000,   1042.6492
    182.5000,       5.0000,   7.00000,    696.1238
    197.5000,       5.0000,   7.00000,    870.6685
    202.5000,       5.0000,   7.00000,    993.1964
    207.5000,       5.0000,   7.00000,    956.0081
    212.5000,       5.0000,   7.00000,    979.2359
    217.5000,       5.0000,   7.00000,    887.8473
    222.5000,       5.0000,   7.00000,    968.7956
    227.5000,       5.0000,   7.00000,    801.7655
    232.5000,       5.0000,   7.00000,    751.2291
    237.5000,       5.0000,   7.00000,    768.8967
    242.5000,       5.0000,   7.00000,    779.3890
    247.5000,       5.0000,   7.00000,    571.7399
    252.5000,       5.0000,   7.00000,    725.3951
    257.5000,       5.0000,   7.00000,    670.3732
    262.5000,       5.0000,   7.00000,    800.4453
    267.5000,       5.0000,   7.00000,    730.2642
    272.5000,       5.0000,   7.00000,    781.2530
    277.5000,       5.0000,   7.00000,    890.6872
     42.5000,       5.0000,   8.00000,    511.9696
     47.5000,       5.0000,   8.00000,    476.9955
     52.5000,       5.0000,   8.00000,    488.9415
     57.5000,       5.0000,   8.00000,    524.7339
     62.5000,       5.0000,   8.00000,    516.0912
     67.5000,       5.0000,   8.00000,    562.6301
     72.5000,       5.0000,   8.00000,    446.0591
     77.5000,       5.0000,   8.00000,    485.1552
     82.5000,       5.0000,   8.00000,    431.7788
     87.5000,       5.0000,   8.00000,    486.2344
     92.5000,       5.0000,   8.00000,    512.5600
     97.5000,       5.0000,   8.00000,    504.7674
    102.5000,       5.0000,   8.00000,    610.4558
    107.5000,       5.0000,   8.00000,    455.4448
    112.5000,       5.0000,   8.00000,    329.2251
    117.5000,       5.0000,   8.00000,    462.0892
    122.5000,       5.0000,   8.00000,    516.5408
    127.5000,       5.0000,   8.00000,    565.6377
    132.5000,       5.0000,   8.00000,    544.8882
    137.5000,       5.0000,   8.00000,    457.6840
    142.5000,       5.0000,   8.00000,    442.2325
    147.5000,       5.0000,   8.00000,    481.5770
    152.5000,       5.0000,   8.00000,    716.3417
    157.5000,       5.0000,   8.00000,    771.4083
    162.5000,       5.0000,   8.00000,    824.5838
    177.5000,       5.0000,   8.00000,    678.9280
    192.5000,       5.0000,   8.00000,    536.5042
    197.5000,       5.0000,   8.00000,    650.4865
    202.5000,       5.0000,   8.00000,    737.6952
    207.5000,       5.0000,   8.00000,    784.4229
    212.5000,       5.0000,   8.00000,    763.8398
    222.5000,       5.0000,   8.00000,    836.2748
    227.5000,       5.0000,   8.00000,    708.7411
    232.5000,       5.0000,   8.00000,    648.7609
    262.5000,       5.0000,   8.00000,    667.2991
    267.5000,       5.0000,   8.00000,    624.9201
    272.5000,       5.0000,   8.00000,    671.1842
     52.5000,      35.0000,   1.00000,    465.2216
     57.5000,      35.0000,   1.00000,    467.2119
     62.5000,      35.0000,   1.00000,    495.5140
     67.5000,      35.0000,   1.00000,    500.7417
     72.5000,      35.0000,   1.00000,    511.3543
     77.5000,      35.0000,   1.00000,    502.7183
     82.5000,      35.0000,   1.00000,    478.9701
     87.5000,      35.0000,   1.00000,    471.9521
     92.5000,      35.0000,   1.00000,    461.5444
     97.5000,      35.0000,   1.00000,    439.0265
    102.5000,      35.0000,   1.00000,    442.2202
    107.5000,      35.0000,   1.00000,    443.9126
    112.5000,      35.0000,   1.00000,    440.9709
    117.5000,      35.0000,   1.00000,    446.6051
    122.5000,      35.0000,   1.00000,    404.5236
    127.5000,      35.0000,   1.00000,    385.4989
    132.5000,      35.0000,   1.00000,    418.1184
    137.5000,      35.0000,   1.00000,    483.6124
    142.5000,      35.0000,   1.00000,    558.8328
    147.5000,      35.0000,   1.00000,    616.9296
    152.5000,      35.0000,   1.00000,    616.1244
    157.5000,      35.0000,   1.00000,    654.0967
    162.5000,      35.0000,   1.00000,    628.2943
    167.5000,      35.0000,   1.00000,    594.5714
    172.5000,      35.0000,   1.00000,    546.0721
    177.5000,      35.0000,   1.00000,    525.6925
    182.5000,      35.0000,   1.00000,    518.0803
    187.5000,      35.0000,   1.00000,    520.0203
    192.5000,      35.0000,   1.00000,    476.9172
    197.5000,      35.0000,   1.00000,    478.7433
    202.5000,      35.0000,   1.00000,    478.9715
    207.5000,      35.0000,   1.00000,    554.0117
    212.5000,      35.0000,   1.00000,    607.3866
    217.5000,      35.0000,   1.00000,    658.4259
    222.5000,      35.0000,   1.00000,    666.1920
    227.5000,      35.0000,   1.00000,    678.1708
    232.5000,      35.0000,   1.00000,    615.4515
    237.5000,      35.0000,   1.00000,    593.0787
    242.5000,      35.0000,   1.00000,    542.5054
    247.5000,      35.0000,   1.00000,    543.8331
    252.5000,      35.0000,   1.00000,    549.3616
    257.5000,      35.0000,   1.00000,    562.5597
    262.5000,      35.0000,   1.00000,    574.8882
     52.5000,       5.0000,  10.00000,    392.6410
     57.5000,       5.0000,  10.00000,    427.9383
     62.5000,       5.0000,  10.00000,    467.5183
     67.5000,       5.0000,  10.00000,    535.2048
     72.5000,       5.0000,  10.00000,    412.7127
     77.5000,       5.0000,  10.00000,    424.8389
     82.5000,       5.0000,  10.00000,    356.7799
     87.5000,       5.0000,  10.00000,    402.7984
     92.5000,       5.0000,  10.00000,    448.5097
     97.5000,       5.0000,  10.00000,    457.3743
    102.5000,       5.0000,  10.00000,    524.6967
    107.5000,       5.0000,  10.00000,    353.9962
    112.5000,       5.0000,  10.00000,    237.6854
    117.5000,       5.0000,  10.00000,    342.7280
    122.5000,       5.0000,  10.00000,    390.6843
    127.5000,       5.0000,  10.00000,    423.2639
    132.5000,       5.0000,  10.00000,    417.1722
    182.5000,       5.0000,  10.00000,    383.4577
    202.5000,       5.0000,  10.00000,    471.0926
    222.5000,       5.0000,  10.00000,    590.0548
     67.5000,      45.0000,   1.00000,    393.6172
     72.5000,      45.0000,   1.00000,    410.5081
     77.5000,      45.0000,   1.00000,    432.5848
     82.5000,      45.0000,   1.00000,    454.3511
     87.5000,      45.0000,   1.00000,    430.9544
     92.5000,      45.0000,   1.00000,    375.4555
     97.5000,      45.0000,   1.00000,    356.5231
    102.5000,      45.0000,   1.00000,    350.8942
    107.5000,      45.0000,   1.00000,    350.4923
    112.5000,      45.0000,   1.00000,    349.2060
    117.5000,      45.0000,   1.00000,    335.2239
    122.5000,      45.0000,   1.00000,    326.0368
    127.5000,      45.0000,   1.00000,    309.6862
    132.5000,      45.0000,   1.00000,    333.4036
    137.5000,      45.0000,   1.00000,    375.5260
    142.5000,      45.0000,   1.00000,    396.4564
    152.5000,      45.0000,   1.00000,    407.1588
    157.5000,      45.0000,   1.00000,    383.5320
    162.5000,      45.0000,   1.00000,    374.5633
    167.5000,      45.0000,   1.00000,    373.3576
    172.5000,      45.0000,   1.00000,    390.3746
    177.5000,      45.0000,   1.00000,    375.3394
    182.5000,      45.0000,   1.00000,    367.6470
    187.5000,      45.0000,   1.00000,    359.9200
    192.5000,      45.0000,   1.00000,    367.5938
    197.5000,      45.0000,   1.00000,    358.2880
    202.5000,      45.0000,   1.00000,    370.8763
    207.5000,      45.0000,   1.00000,    372.4713
    212.5000,      45.0000,   1.00000,    370.3543
    217.5000,      45.0000,   1.00000,    362.7280
    222.5000,      45.0000,   1.00000,    376.9938
    227.5000,      45.0000,   1.00000,    375.0051
    232.5000,      45.0000,   1.00000,    391.0983
    242.5000,      45.0000,   1.00000,    415.0796
    247.5000,      45.0000,   1.00000,    396.2293
     67.5000,      15.0000,   4.00000,    376.5366
     72.5000,      15.0000,   4.00000,    374.9962
     77.5000,      15.0000,   4.00000,    343.9554
     82.5000,      15.0000,   4.00000,    358.8789
     87.5000,      15.0000,   4.00000,    366.2816
     92.5000,      15.0000,   4.00000,    378.6846
     97.5000,      15.0000,   4.00000,    394.2911
    102.5000,      15.0000,   4.00000,    361.8664
    107.5000,      15.0000,   4.00000,    300.3151
    112.5000,      15.0000,   4.00000,    252.9015
    117.5000,      15.0000,   4.00000,    260.4217
    122.5000,      15.0000,   4.00000,    311.6992
    127.5000,      15.0000,   4.00000,    332.5993
    132.5000,      15.0000,   4.00000,    315.8327
    137.5000,      15.0000,   4.00000,    282.5839
    167.5000,      15.0000,   4.00000,    360.4642
    172.5000,      15.0000,   4.00000,    341.2780
    177.5000,      15.0000,   4.00000,    312.3406
    187.5000,      15.0000,   4.00000,    267.2860
    192.5000,      15.0000,   4.00000,    293.8627
    197.5000,      15.0000,   4.00000,    329.6215
    202.5000,      15.0000,   4.00000,    353.1390
    207.5000,      15.0000,   4.00000,    348.8979
     82.5000,      55.0000,   1.00000,    354.4792
     87.5000,      55.0000,   1.00000,    340.1544
     92.5000,      55.0000,   1.00000,    334.1925
     97.5000,      55.0000,   1.00000,    321.5459
    102.5000,      55.0000,   1.00000,    325.5782
    107.5000,      55.0000,   1.00000,    322.6214
    112.5000,      55.0000,   1.00000,    316.8369
    117.5000,      55.0000,   1.00000,    304.8417
    122.5000,      55.0000,   1.00000,    289.3670
    127.5000,      55.0000,   1.00000,    289.5937
    132.5000,      55.0000,   1.00000,    279.6917
    137.5000,      55.0000,   1.00000,    286.9760
    142.5000,      55.0000,   1.00000,    294.3964
    147.5000,      55.0000,   1.00000,    304.5424
    152.5000,      55.0000,   1.00000,    304.1714
    157.5000,      55.0000,   1.00000,    287.1838
    162.5000,      55.0000,   1.00000,    271.9033
    167.5000,      55.0000,   1.00000,    276.5229
    172.5000,      55.0000,   1.00000,    289.7642
    177.5000,      55.0000,   1.00000,    313.9574
    182.5000,      55.0000,   1.00000,    317.6676
    187.5000,      55.0000,   1.00000,    322.4376
    192.5000,      55.0000,   1.00000,    309.8582
    197.5000,      55.0000,   1.00000,    302.0042
    202.5000,      55.0000,   1.00000,    285.6024
    207.5000,      55.0000,   1.00000,    279.5591
    212.5000,      55.0000,   1.00000,    279.8132
    217.5000,      55.0000,   1.00000,    281.5823
    222.5000,      55.0000,   1.00000,    268.5621
    227.5000,      55.0000,   1.00000,    262.1075
    232.5000,      55.0000,   1.00000,    252.2988
     82.5000,      15.0000,   5.00000,    292.9218
     87.5000,      15.0000,   5.00000,    305.2594
     92.5000,      15.0000,   5.00000,    328.3782
     97.5000,      15.0000,   5.00000,    357.6030
    102.5000,      15.0000,   5.00000,    337.1244
    107.5000,      15.0000,   5.00000,    286.6898
    112.5000,      15.0000,   5.00000,    238.6234
    117.5000,      15.0000,   5.00000,    242.5517
    122.5000,      15.0000,   5.00000,    283.1135
    137.5000,      15.0000,   5.00000,    233.1563
    172.5000,      15.0000,   5.00000,    263.9344
    177.5000,      15.0000,   5.00000,    258.9859
    182.5000,      15.0000,   5.00000,    233.1414
    192.5000,      15.0000,   5.00000,    252.6374
     97.5000,      65.0000,   1.00000,    304.3035
    102.5000,      65.0000,   1.00000,    298.1037
    107.5000,      65.0000,   1.00000,    295.1845
    112.5000,      65.0000,   1.00000,    284.9802
    117.5000,      65.0000,   1.00000,    280.1617
    122.5000,      65.0000,   1.00000,    278.7543
    127.5000,      65.0000,   1.00000,    271.5448
    132.5000,      65.0000,   1.00000,    268.1805
    137.5000,      65.0000,   1.00000,    254.5679
    142.5000,      65.0000,   1.00000,    257.3565
    147.5000,      65.0000,   1.00000,    261.3034
    152.5000,      65.0000,   1.00000,    261.7567
    157.5000,      65.0000,   1.00000,    255.9866
    162.5000,      65.0000,   1.00000,    252.4995
    167.5000,      65.0000,   1.00000,    253.3007
    172.5000,      65.0000,   1.00000,    260.0374
    177.5000,      65.0000,   1.00000,    268.9724
    182.5000,      65.0000,   1.00000,    273.0044
    187.5000,      65.0000,   1.00000,    266.2981
    192.5000,      65.0000,   1.00000,    265.5901
    197.5000,      65.0000,   1.00000,    258.0512
    202.5000,      65.0000,   1.00000,    256.5700
    207.5000,      65.0000,   1.00000,    243.0599
    212.5000,      65.0000,   1.00000,    231.4687
    217.5000,      65.0000,   1.00000,    222.9391
     97.5000,      15.0000,   6.00000,    333.0040
    102.5000,      15.0000,   6.00000,    316.2493
    107.5000,      15.0000,   6.00000,    272.4128
    112.5000,      15.0000,   6.00000,    226.9736
    122.5000,      15.0000,   6.00000,    271.5418
    127.5000,      15.0000,   6.00000,    278.8748
    137.5000,      15.0000,   6.00000,    221.6329
    147.5000,      15.0000,   6.00000,    196.5108
    157.5000,      15.0000,   6.00000,    250.3155
    162.5000,      15.0000,   6.00000,    248.0558
    167.5000,      15.0000,   6.00000,    254.2921
    177.5000,      15.0000,   6.00000,    232.5428
    105.0000,      30.0000,   3.00000,    271.7411
    110.0000,      30.0000,   3.00000,    268.0367
    115.0000,      30.0000,   3.00000,    269.1717
    120.0000,      30.0000,   3.00000,    250.2718
    125.0000,      30.0000,   3.00000,    242.7468
    130.0000,      30.0000,   3.00000,    246.0193
    135.0000,      30.0000,   3.00000,    234.8704
    140.0000,      30.0000,   3.00000,    229.3954
    145.0000,      30.0000,   3.00000,    223.8708
    150.0000,      30.0000,   3.00000,    220.8753
    155.0000,      30.0000,   3.00000,    223.2684
    160.0000,      30.0000,   3.00000,    235.9199
    165.0000,      30.0000,   3.00000,    245.5735
    170.0000,      30.0000,   3.00000,    238.8813
    180.0000,      30.0000,   3.00000,    215.5578
    205.0000,      30.0000,   3.00000,    226.7814
    112.5000,      25.0000,   4.00000,    252.6226
    117.5000,      25.0000,   4.00000,    238.5519
    122.5000,      25.0000,   4.00000,    245.8318
    127.5000,      25.0000,   4.00000,    257.7262
    132.5000,      25.0000,   4.00000,    249.2212
    137.5000,      25.0000,   4.00000,    230.8183
    142.5000,      25.0000,   4.00000,    218.0754
    147.5000,      25.0000,   4.00000,    212.0554
    152.5000,      25.0000,   4.00000,    220.2310
    157.5000,      25.0000,   4.00000,    229.2487
    162.5000,      25.0000,   4.00000,    246.5381
    167.5000,      25.0000,   4.00000,    239.3891
    172.5000,      25.0000,   4.00000,    224.4901
    177.5000,      25.0000,   4.00000,    208.9729
  13.08
ITERATION 2
MODEL RESISTIVITY
LAYER 1
59,     2.5000
     10.0000,     971.76
     15.0000,     780.94
     20.0000,     710.44
     25.0000,     558.75
     30.0000,     494.92
     35.0000,     516.24
     40.0000,     538.18
     45.0000,     592.48
     50.0000,     563.31
     55.0000,     624.09
     60.0000,     779.76
     65.0000,     904.16
     70.0000,     1197.9
     75.0000,     941.47
     80.0000,     1078.1
     85.0000,     1069.7
     90.0000,     1393.8
     95.0000,     1707.0
    100.0000,     1701.0
    105.0000,     1955.8
    110.0000,     1217.0
    115.0000,     766.02
    120.0000,     1230.3
    125.0000,     1512.7
    130.0000,     1764.9
    135.0000,     1708.0
    140.0000,     1322.0
    145.0000,     1236.6
    150.0000,     1382.6
    155.0000,     2546.7
    160.0000,     3070.8
    165.0000,     3367.3
    170.0000,     2805.8
    175.0000,     3167.2
    180.0000,     2411.6
    185.0000,     1970.1
    190.0000,     1812.6
    195.0000,     2020.0
    200.0000,     2439.8
    205.0000,     2745.0
    210.0000,     2563.7
    215.0000,     2358.2
    220.0000,     2202.1
    225.0000,     2622.4
    230.0000,     2277.9
    235.0000,     2102.5
    240.0000,     2018.0
    245.0000,     1952.0
    250.0000,     1351.3
    255.0000,     1842.9
    260.0000,     1668.0
    265.0000,     1972.1
    270.0000,     1736.1
    275.0000,     1848.8
    280.0000,     2172.4
    285.0000,     2454.2
    290.0000,     2098.5
    295.0000,     1973.7
             1831.6
LAYER 2
59,     5.2500
     10.0000,     955.38
     15.0000,     819.98
     20.0000,     731.83
     25.0000,     593.27
     30.0000,     529.10
     35.0000,     543.66
     40.0000,     567.20
     45.0000,     609.48
     50.0000,     583.06
     55.0000,     634.26
     60.0000,     780.42
     65.0000,     923.55
     70.0000,     1173.6
     75.0000,     1008.3
     80.0000,     1114.9
     85.0000,     1114.7
     90.0000,     1367.8
     95.0000,     1609.9
    100.0000,     1653.0
    105.0000,     1908.1
    110.0000,     1211.0
    115.0000,     808.40
    120.0000,     1219.0
    125.0000,     1555.5
    130.0000,     1794.9
    135.0000,     1705.3
    140.0000,     1361.5
    145.0000,     1281.4
    150.0000,     1453.2
    155.0000,     2448.1
    160.0000,     2960.0
    165.0000,     3214.4
    170.0000,     2879.4
    175.0000,     3261.6
    180.0000,     2659.9
    185.0000,     2195.2
    190.0000,     2015.4
    195.0000,     2184.0
    200.0000,     2536.8
    205.0000,     2760.1
    210.0000,     2591.8
    215.0000,     2353.4
    220.0000,     2156.2
    225.0000,     2484.0
    230.0000,     2208.8
    235.0000,     2037.7
    240.0000,     1999.6
    245.0000,     1913.5
    250.0000,     1421.5
    255.0000,     1740.3
    260.0000,     1650.5
    265.0000,     1889.2
    270.0000,     1784.5
    275.0000,     1912.4
    280.0000,     2213.3
    285.0000,     2421.2
    290.0000,     2137.6
    295.0000,     2010.7
             1916.7
LAYER 3
58,     8.2750
     15.0000,     913.85
     20.0000,     812.55
     25.0000,     685.13
     30.0000,     622.23
     35.0000,     624.31
     40.0000,     644.84
     45.0000,     667.25
     50.0000,     633.95
     55.0000,     660.58
     60.0000,     775.03
     65.0000,     909.31
     70.0000,     1097.2
     75.0000,     1053.5
     80.0000,     1132.1
     85.0000,     1121.8
     90.0000,     1249.1
     95.0000,     1395.8
    100.0000,     1524.9
    105.0000,     1796.2
    110.0000,     1220.3
    115.0000,     878.57
    120.0000,     1201.7
    125.0000,     1557.6
    130.0000,     1751.0
    135.0000,     1640.9
    140.0000,     1408.1
    145.0000,     1383.8
    150.0000,     1581.3
    155.0000,     2285.7
    160.0000,     2674.9
    165.0000,     2923.7
    170.0000,     2975.1
    175.0000,     3531.7
    180.0000,     3267.8
    185.0000,     2825.1
    190.0000,     2588.2
    195.0000,     2632.9
    200.0000,     2799.1
    205.0000,     2863.7
    210.0000,     2684.2
    215.0000,     2369.5
    220.0000,     2088.9
    225.0000,     2234.3
    230.0000,     2012.5
    235.0000,     1854.1
    240.0000,     1844.2
    245.0000,     1752.8
    250.0000,     1392.8
    255.0000,     1488.7
    260.0000,     1455.4
    265.0000,     1641.2
    270.0000,     1717.1
    275.0000,     1907.4
    280.0000,     2177.2
    285.0000,     2319.5
    290.0000,     2161.5
    295.0000,     2094.9
             2095.8
LAYER 4
56,    11.6025
     20.0000,     936.12
     25.0000,     798.00
     30.0000,     740.30
     35.0000,     721.25
     40.0000,     723.83
     45.0000,     710.15
     50.0000,     650.60
     55.0000,     636.37
     60.0000,     698.44
     65.0000,     791.01
     70.0000,     924.77
     75.0000,     951.98
     80.0000,     1012.8
     85.0000,     979.94
     90.0000,     1006.7
     95.0000,     1084.0
    100.0000,     1251.1
    105.0000,     1539.4
    110.0000,     1134.7
    115.0000,     856.97
    120.0000,     1083.2
    125.0000,     1374.1
    130.0000,     1506.8
    135.0000,     1427.6
    140.0000,     1328.6
    145.0000,     1380.7
    150.0000,     1549.8
    155.0000,     1920.2
    160.0000,     2070.1
    165.0000,     2272.7
    170.0000,     2618.2
    175.0000,     3464.6
    180.0000,     3744.0
    185.0000,     3536.9
    190.0000,     3276.3
    195.0000,     3115.5
    200.0000,     2986.3
    205.0000,     2826.2
    210.0000,     2573.1
    215.0000,     2187.8
    220.0000,     1837.2
    225.0000,     1823.2
    230.0000,     1622.3
    235.0000,     1490.1
    240.0000,     1490.3
    245.0000,     1418.7
    250.0000,     1158.5
    255.0000,     1133.1
    260.0000,     1110.2
    265.0000,     1259.5
    270.0000,     1427.6
    275.0000,     1665.9
    280.0000,     1916.8
    285.0000,     2053.8
    290.0000,     2052.1
             2153.7
LAYER 5
53,    15.2628
     30.0000,     947.29
     35.0000,     820.70
     40.0000,     759.86
     45.0000,     645.17
     50.0000,     545.65
     55.0000,     469.22
     60.0000,     444.13
     65.0000,     451.88
     70.0000,     486.42
     75.0000,     519.65
     80.0000,     546.87
     85.0000,     543.23
     90.0000,     550.49
     95.0000,     599.95
    100.0000,     716.07
    105.0000,     846.55
    110.0000,     744.07
    115.0000,     627.52
    120.0000,     660.89
    125.0000,     737.82
    130.0000,     778.06
    135.0000,     784.49
    140.0000,     816.61
    145.0000,     884.27
    150.0000,     930.31
    155.0000,     937.37
    160.0000,     905.82
    165.0000,     968.96
    170.0000,     1215.7
    175.0000,     1741.6
    180.0000,     2329.0
    185.0000,     2712.0
    190.0000,     2779.2
    195.0000,     2568.2
    200.0000,     2225.1
    205.0000,     1900.5
    210.0000,     1617.8
    215.0000,     1331.0
    220.0000,     1094.9
    225.0000,     981.14
    230.0000,     873.25
    235.0000,     806.57
    240.0000,     784.41
    245.0000,     737.90
    250.0000,     640.58
    255.0000,     586.52
    260.0000,     581.48
    265.0000,     655.26
    270.0000,     786.45
    275.0000,     960.77
    280.0000,     1188.3
    285.0000,     1331.9
             1597.7
LAYER 6
49,    19.2890
     40.0000,     731.62
     45.0000,     545.01
     50.0000,     455.30
     55.0000,     371.47
     60.0000,     329.24
     65.0000,     312.45
     70.0000,     317.18
     75.0000,     331.68
     80.0000,     347.27
     85.0000,     357.71
     90.0000,     375.12
     95.0000,     413.84
    100.0000,     477.32
    105.0000,     529.86
    110.0000,     503.34
    115.0000,     454.60
    120.0000,     444.78
    125.0000,     456.97
    130.0000,     468.42
    135.0000,     479.40
    140.0000,     501.08
    145.0000,     524.63
    150.0000,     524.55
    155.0000,     497.73
    160.0000,     469.90
    165.0000,     488.64
    170.0000,     588.25
    175.0000,     793.14
    180.0000,     1066.7
    185.0000,     1318.7
    190.0000,     1452.2
    195.0000,     1427.0
    200.0000,     1290.9
    205.0000,     1124.6
    210.0000,     965.86
    215.0000,     817.13
    220.0000,     697.26
    225.0000,     622.83
    230.0000,     569.53
    235.0000,     537.21
    240.0000,     520.16
    245.0000,     495.86
    250.0000,     457.94
    255.0000,     433.17
    260.0000,     444.37
    265.0000,     503.16
    270.0000,     572.91
    275.0000,     681.76
           932.0819
LAYER 7
44,    23.7179
     50.0000,     436.75
     55.0000,     329.98
     60.0000,     288.61
     65.0000,     264.39
     70.0000,     257.78
     75.0000,     262.11
     80.0000,     271.81
     85.0000,     284.11
     90.0000,     302.10
     95.0000,     329.89
    100.0000,     364.29
    105.0000,     387.46
    110.0000,     379.93
    115.0000,     357.69
    120.0000,     343.40
    125.0000,     338.49
    130.0000,     337.63
    135.0000,     339.40
    140.0000,     343.44
    145.0000,     343.51
    150.0000,     331.68
    155.0000,     310.37
    160.0000,     293.55
    165.0000,     298.93
    170.0000,     338.96
    175.0000,     419.62
    180.0000,     531.95
    185.0000,     649.37
    190.0000,     735.59
    195.0000,     764.70
    200.0000,     739.13
    205.0000,     681.93
    210.0000,     613.85
    215.0000,     546.55
    220.0000,     490.59
    225.0000,     452.29
    230.0000,     427.42
    235.0000,     413.54
    240.0000,     406.51
    245.0000,     398.96
    250.0000,     391.72
    255.0000,     388.53
    260.0000,     412.34
           509.9091
LAYER 8
39,    28.5897
     60.0000,     288.05
     65.0000,     254.26
     70.0000,     243.46
     75.0000,     243.13
     80.0000,     248.44
     85.0000,     258.34
     90.0000,     272.41
     95.0000,     291.31
    100.0000,     311.17
    105.0000,     323.16
    110.0000,     320.86
    115.0000,     309.11
    120.0000,     296.76
    125.0000,     287.22
    130.0000,     280.04
    135.0000,     274.18
    140.0000,     268.09
    145.0000,     259.01
    150.0000,     245.29
    155.0000,     229.63
    160.0000,     218.65
    165.0000,     219.56
    170.0000,     237.20
    175.0000,     273.12
    180.0000,     323.93
    185.0000,     380.42
    190.0000,     429.33
    195.0000,     458.74
    200.0000,     464.56
    205.0000,     451.38
    210.0000,     427.44
    215.0000,     400.46
    220.0000,     376.77
    225.0000,     360.17
    230.0000,     350.49
    235.0000,     346.97
    240.0000,     347.89
    245.0000,     351.35
           367.2987
LAYER 9
34,    33.9487
     75.0000,     246.20
     80.0000,     248.65
     85.0000,     253.98
     90.0000,     262.31
     95.0000,     274.94
    100.0000,     287.98
    105.0000,     295.44
    110.0000,     294.69
    115.0000,     287.02
    120.0000,     276.31
    125.0000,     265.15
    130.0000,     254.40
    135.0000,     243.86
    140.0000,     232.84
    145.0000,     220.61
    150.0000,     207.39
    155.0000,     195.11
    160.0000,     186.96
    165.0000,     186.07
    170.0000,     194.41
    175.0000,     212.33
    180.0000,     238.13
    185.0000,     267.89
    190.0000,     296.10
    195.0000,     317.29
    200.0000,     328.30
    205.0000,     329.52
    210.0000,     324.03
    215.0000,     315.74
    220.0000,     308.05
    225.0000,     303.53
    230.0000,     302.54
    235.0000,     304.08
           310.9648
LAYER 10
29,    39.8436
     90.0000,     257.84
     95.0000,     271.29
    100.0000,     280.19
    105.0000,     285.77
    110.0000,     285.66
    115.0000,     279.14
    120.0000,     268.77
    125.0000,     256.41
    130.0000,     243.47
    135.0000,     230.30
    140.0000,     217.07
    145.0000,     203.98
    150.0000,     191.65
    155.0000,     181.32
    160.0000,     174.54
    165.0000,     172.70
    170.0000,     176.58
    175.0000,     186.13
    180.0000,     200.32
    185.0000,     217.12
    190.0000,     233.85
    195.0000,     247.77
    200.0000,     257.02
    205.0000,     261.40
    210.0000,     262.46
    215.0000,     262.26
    220.0000,     262.77
    225.0000,     264.09
           269.4172
LAYER 11
25,    46.3279
    100.0000,     281.15
    105.0000,     287.58
    110.0000,     287.29
    115.0000,     279.46
    120.0000,     268.21
    125.0000,     253.90
    130.0000,     239.30
    135.0000,     224.46
    140.0000,     210.14
    145.0000,     196.86
    150.0000,     185.19
    155.0000,     175.87
    160.0000,     169.69
    165.0000,     167.24
    170.0000,     168.77
    175.0000,     174.09
    180.0000,     182.45
    185.0000,     192.41
    190.0000,     202.46
    195.0000,     210.94
    200.0000,     216.76
    205.0000,     219.78
    210.0000,     221.88
    215.0000,     224.71
           230.8413
LAYER 12
19, 
    110.0000,     302.13
    115.0000,     285.23
    120.0000,     269.25
    125.0000,     253.49
    130.0000,     238.21
    135.0000,     221.44
    140.0000,     206.19
    145.0000,     192.58
    150.0000,     181.00
    155.0000,     171.94
    160.0000,     165.83
    165.0000,     162.96
    170.0000,     163.41
    175.0000,     166.98
    180.0000,     173.18
    185.0000,     179.81
    190.0000,     186.33
    195.0000,     191.06
           192.3532
CALCULATED APPARENT RESISTIVITY
      7.5000,       5.0000,   1.00000,    914.7783
     12.5000,       5.0000,   1.00000,    759.1755
     17.5000,       5.0000,   1.00000,    734.4335
     22.5000,       5.0000,   1.00000,    616.3541
     27.5000,       5.0000,   1.00000,    568.0690
     32.5000,       5.0000,   1.00000,    566.6512
     37.5000,       5.0000,   1.00000,    559.3165
     42.5000,       5.0000,   1.00000,    604.6601
     47.5000,       5.0000,   1.00000,    601.9846
     52.5000,       5.0000,   1.00000,    667.7409
     57.5000,       5.0000,   1.00000,    782.2971
     62.5000,       5.0000,   1.00000,    822.3317
     67.5000,       5.0000,   1.00000,   1047.7830
     72.5000,       5.0000,   1.00000,    914.2493
     77.5000,       5.0000,   1.00000,   1164.2090
     82.5000,       5.0000,   1.00000,   1101.6464
     87.5000,       5.0000,   1.00000,   1334.1143
     92.5000,       5.0000,   1.00000,   1506.4120
     97.5000,       5.0000,   1.00000,   1371.7842
    102.5000,       5.0000,   1.00000,   1533.6875
    107.5000,       5.0000,   1.00000,   1240.9141
    112.5000,       5.0000,   1.00000,    993.3878
    117.5000,       5.0000,   1.00000,   1304.1053
    122.5000,       5.0000,   1.00000,   1324.8584
    127.5000,       5.0000,   1.00000,   1469.3430
    132.5000,       5.0000,   1.00000,   1522.1108
    137.5000,       5.0000,   1.00000,   1398.4917
    142.5000,       5.0000,   1.00000,   1500.5460
    147.5000,       5.0000,   1.00000,   1549.5795
    152.5000,       5.0000,   1.00000,   2226.3911
    157.5000,       5.0000,   1.00000,   2348.9683
    162.5000,       5.0000,   1.00000,   2913.6775
    167.5000,       5.0000,   1.00000,   2593.1477
    172.5000,       5.0000,   1.00000,   2952.8630
    177.5000,       5.0000,   1.00000,   2446.1770
    182.5000,       5.0000,   1.00000,   2341.9128
    187.5000,       5.0000,   1.00000,   2192.2109
    192.5000,       5.0000,   1.00000,   2264.7090
    197.5000,       5.0000,   1.00000,   2386.8948
    202.5000,       5.0000,   1.00000,   2489.6880
    207.5000,       5.0000,   1.00000,   2393.4465
    212.5000,       5.0000,   1.00000,   2387.3972
    217.5000,       5.0000,   1.00000,   2132.1145
    222.5000,       5.0000,   1.00000,   2320.1484
    227.5000,       5.0000,   1.00000,   2029.8668
    232.5000,       5.0000,   1.00000,   1998.7369
    237.5000,       5.0000,   1.00000,   1814.6520
    242.5000,       5.0000,   1.00000,   1875.1796
    247.5000,       5.0000,   1.00000,   1416.7198
    252.5000,       5.0000,   1.00000,   1806.9854
    257.5000,       5.0000,   1.00000,   1515.0548
    262.5000,       5.0000,   1.00000,   1853.0635
    267.5000,       5.0000,   1.00000,   1725.3611
    272.5000,       5.0000,   1.00000,   1919.6295
    277.5000,       5.0000,   1.00000,   1995.7542
    282.5000,       5.0000,   1.00000,   2169.3921
    287.5000,       5.0000,   1.00000,   1992.3899
    292.5000,       5.0000,   1.00000,   2014.4117
     12.5000,       5.0000,   2.00000,    757.2852
     17.5000,       5.0000,   2.00000,    752.1689
     22.5000,       5.0000,   2.00000,    664.7033
     27.5000,       5.0000,   2.00000,    606.5183
     32.5000,       5.0000,   2.00000,    613.2138
     37.5000,       5.0000,   2.00000,    616.3828
     42.5000,       5.0000,   2.00000,    649.8829
     47.5000,       5.0000,   2.00000,    615.1902
     52.5000,       5.0000,   2.00000,    664.0157
     57.5000,       5.0000,   2.00000,    723.4020
     62.5000,       5.0000,   2.00000,    807.9492
     67.5000,       5.0000,   2.00000,    962.8099
     72.5000,       5.0000,   2.00000,    868.8112
     77.5000,       5.0000,   2.00000,   1053.2441
     82.5000,       5.0000,   2.00000,   1033.4014
     87.5000,       5.0000,   2.00000,   1212.6622
     92.5000,       5.0000,   2.00000,   1221.4390
     97.5000,       5.0000,   2.00000,   1118.4270
    102.5000,       5.0000,   2.00000,   1496.6250
    107.5000,       5.0000,   2.00000,   1184.4534
    112.5000,       5.0000,   2.00000,    881.6319
    117.5000,       5.0000,   2.00000,   1280.2834
    122.5000,       5.0000,   2.00000,   1286.1388
    127.5000,       5.0000,   2.00000,   1300.2614
    132.5000,       5.0000,   2.00000,   1416.5988
    137.5000,       5.0000,   2.00000,   1375.4017
    142.5000,       5.0000,   2.00000,   1389.4896
    147.5000,       5.0000,   2.00000,   1436.2507
    152.5000,       5.0000,   2.00000,   1967.0140
    157.5000,       5.0000,   2.00000,   2202.2349
    162.5000,       5.0000,   2.00000,   2262.4229
    167.5000,       5.0000,   2.00000,   2192.7007
    172.5000,       5.0000,   2.00000,   2712.1233
    177.5000,       5.0000,   2.00000,   2493.4009
    182.5000,       5.0000,   2.00000,   2296.7375
    187.5000,       5.0000,   2.00000,   2289.5916
    192.5000,       5.0000,   2.00000,   2313.1814
    197.5000,       5.0000,   2.00000,   2397.8735
    202.5000,       5.0000,   2.00000,   2380.5269
    207.5000,       5.0000,   2.00000,   2236.5681
    212.5000,       5.0000,   2.00000,   2064.6965
    217.5000,       5.0000,   2.00000,   1933.0874
    222.5000,       5.0000,   2.00000,   2154.2188
    227.5000,       5.0000,   2.00000,   1823.7028
    232.5000,       5.0000,   2.00000,   1599.7390
    237.5000,       5.0000,   2.00000,   1755.5214
    242.5000,       5.0000,   2.00000,   1698.1206
    247.5000,       5.0000,   2.00000,   1294.0184
    252.5000,       5.0000,   2.00000,   1613.4917
    257.5000,       5.0000,   2.00000,   1520.1354
    262.5000,       5.0000,   2.00000,   1703.8640
    267.5000,       5.0000,   2.00000,   1619.9484
    272.5000,       5.0000,   2.00000,   1638.6470
    277.5000,       5.0000,   2.00000,   1890.0737
    282.5000,       5.0000,   2.00000,   2046.1790
    287.5000,       5.0000,   2.00000,   1847.1819
    292.5000,       5.0000,   2.00000,   1876.4417
    297.5000,       5.0000,   2.00000,   1898.5645
     17.5000,       5.0000,   3.00000,    748.7137
     22.5000,       5.0000,   3.00000,    651.1700
     27.5000,       5.0000,   3.00000,    612.3956
     32.5000,       5.0000,   3.00000,    633.6021
     37.5000,       5.0000,   3.00000,    657.4031
     42.5000,       5.0000,   3.00000,    676.6384
     47.5000,       5.0000,   3.00000,    612.2358
     52.5000,       5.0000,   3.00000,    600.2651
     57.5000,       5.0000,   3.00000,    691.1520
     62.5000,       5.0000,   3.00000,    751.7709
     67.5000,       5.0000,   3.00000,    925.4340
     72.5000,       5.0000,   3.00000,    774.2131
     77.5000,       5.0000,   3.00000,    894.4212
     82.5000,       5.0000,   3.00000,    861.8506
     87.5000,       5.0000,   3.00000,    962.7889
     92.5000,       5.0000,   3.00000,   1002.3550
     97.5000,       5.0000,   3.00000,   1096.6686
    102.5000,       5.0000,   3.00000,   1340.8767
    107.5000,       5.0000,   3.00000,   1011.3148
    112.5000,       5.0000,   3.00000,    733.6255
    117.5000,       5.0000,   3.00000,   1028.2068
    122.5000,       5.0000,   3.00000,   1226.2002
    127.5000,       5.0000,   3.00000,   1333.1091
    132.5000,       5.0000,   3.00000,   1325.2531
    137.5000,       5.0000,   3.00000,   1161.8418
    142.5000,       5.0000,   3.00000,   1133.1628
    147.5000,       5.0000,   3.00000,   1158.8568
    152.5000,       5.0000,   3.00000,   1799.7762
    157.5000,       5.0000,   3.00000,   1869.7986
    162.5000,       5.0000,   3.00000,   1973.2793
    167.5000,       5.0000,   3.00000,   1799.7059
    172.5000,       5.0000,   3.00000,   2378.4832
    177.5000,       5.0000,   3.00000,   2186.0483
    182.5000,       5.0000,   3.00000,   2068.6169
    187.5000,       5.0000,   3.00000,   1931.9338
    192.5000,       5.0000,   3.00000,   2131.6772
    197.5000,       5.0000,   3.00000,   2269.9705
    202.5000,       5.0000,   3.00000,   2287.1052
    207.5000,       5.0000,   3.00000,   1946.5780
    212.5000,       5.0000,   3.00000,   1760.5341
    217.5000,       5.0000,   3.00000,   1649.6163
    222.5000,       5.0000,   3.00000,   1881.6318
    227.5000,       5.0000,   3.00000,   1538.3187
    232.5000,       5.0000,   3.00000,   1472.8500
    237.5000,       5.0000,   3.00000,   1426.8386
    242.5000,       5.0000,   3.00000,   1511.8264
    247.5000,       5.0000,   3.00000,   1098.5511
    252.5000,       5.0000,   3.00000,   1441.8641
    257.5000,       5.0000,   3.00000,   1372.8594
    262.5000,       5.0000,   3.00000,   1608.8459
    267.5000,       5.0000,   3.00000,   1327.1200
    272.5000,       5.0000,   3.00000,   1443.3190
    277.5000,       5.0000,   3.00000,   1628.5789
    282.5000,       5.0000,   3.00000,   1886.6150
    287.5000,       5.0000,   3.00000,   1674.9069
    292.5000,       5.0000,   3.00000,   1670.8291
    297.5000,       5.0000,   3.00000,   1685.4312
     22.5000,      15.0000,   1.00000,    644.8167
     27.5000,      15.0000,   1.00000,    615.4586
     32.5000,      15.0000,   1.00000,    637.6436
     37.5000,      15.0000,   1.00000,    661.1769
     42.5000,      15.0000,   1.00000,    657.5460
     47.5000,      15.0000,   1.00000,    614.5557
     52.5000,      15.0000,   1.00000,    621.4696
     57.5000,      15.0000,   1.00000,    659.1517
     62.5000,      15.0000,   1.00000,    775.3607
     67.5000,      15.0000,   1.00000,    782.8259
     72.5000,      15.0000,   1.00000,    797.8903
     77.5000,      15.0000,   1.00000,    751.1719
     82.5000,      15.0000,   1.00000,    746.0546
     87.5000,      15.0000,   1.00000,    782.1215
     92.5000,      15.0000,   1.00000,    969.7892
     97.5000,      15.0000,   1.00000,   1089.2045
    102.5000,      15.0000,   1.00000,   1039.1833
    107.5000,      15.0000,   1.00000,    893.7407
    112.5000,      15.0000,   1.00000,    811.2784
    117.5000,      15.0000,   1.00000,    870.0090
    122.5000,      15.0000,   1.00000,   1099.3666
    127.5000,      15.0000,   1.00000,   1319.5220
    132.5000,      15.0000,   1.00000,   1220.6332
    137.5000,      15.0000,   1.00000,   1035.4506
    142.5000,      15.0000,   1.00000,    963.9449
    147.5000,      15.0000,   1.00000,   1225.4293
    152.5000,      15.0000,   1.00000,   1440.5134
    157.5000,      15.0000,   1.00000,   1732.6515
    162.5000,      15.0000,   1.00000,   1755.4775
    167.5000,      15.0000,   1.00000,   1899.8234
    172.5000,      15.0000,   1.00000,   1818.1416
    177.5000,      15.0000,   1.00000,   1855.4897
    182.5000,      15.0000,   1.00000,   1709.0024
    187.5000,      15.0000,   1.00000,   1726.2316
    192.5000,      15.0000,   1.00000,   1798.2412
    197.5000,      15.0000,   1.00000,   2058.0698
    202.5000,      15.0000,   1.00000,   1997.8387
    207.5000,      15.0000,   1.00000,   1834.3564
    212.5000,      15.0000,   1.00000,   1625.1182
    217.5000,      15.0000,   1.00000,   1577.0165
    222.5000,      15.0000,   1.00000,   1471.9409
    227.5000,      15.0000,   1.00000,   1529.8260
    232.5000,      15.0000,   1.00000,   1373.2709
    237.5000,      15.0000,   1.00000,   1324.6094
    242.5000,      15.0000,   1.00000,   1174.9053
    247.5000,      15.0000,   1.00000,   1265.0715
    252.5000,      15.0000,   1.00000,   1215.5726
    257.5000,      15.0000,   1.00000,   1379.1494
    262.5000,      15.0000,   1.00000,   1301.2920
    267.5000,      15.0000,   1.00000,   1343.2639
    272.5000,      15.0000,   1.00000,   1317.5474
    277.5000,      15.0000,   1.00000,   1499.2101
    282.5000,      15.0000,   1.00000,   1546.0131
    287.5000,      15.0000,   1.00000,   1607.5360
    292.5000,      15.0000,   1.00000,   1518.0273
     22.5000,       5.0000,   4.00000,    615.3072
     27.5000,       5.0000,   4.00000,    584.0183
     32.5000,       5.0000,   4.00000,    634.3761
     37.5000,       5.0000,   4.00000,    650.8963
     42.5000,       5.0000,   4.00000,    681.3577
     47.5000,       5.0000,   4.00000,    577.2415
     52.5000,       5.0000,   4.00000,    580.6267
     57.5000,       5.0000,   4.00000,    638.0916
     62.5000,       5.0000,   4.00000,    710.3065
     67.5000,       5.0000,   4.00000,    860.0587
     72.5000,       5.0000,   4.00000,    677.7940
     77.5000,       5.0000,   4.00000,    764.6666
     82.5000,       5.0000,   4.00000,    643.2422
     87.5000,       5.0000,   4.00000,    753.1739
     92.5000,       5.0000,   4.00000,    964.3695
     97.5000,       5.0000,   4.00000,    977.1423
    102.5000,       5.0000,   4.00000,   1197.3939
    107.5000,       5.0000,   4.00000,    818.1252
    112.5000,       5.0000,   4.00000,    567.3417
    117.5000,       5.0000,   4.00000,    869.6118
    122.5000,       5.0000,   4.00000,   1058.1957
    127.5000,       5.0000,   4.00000,   1317.6608
    132.5000,       5.0000,   4.00000,   1232.6219
    137.5000,       5.0000,   4.00000,    928.3055
    142.5000,       5.0000,   4.00000,    867.4537
    147.5000,       5.0000,   4.00000,    946.1741
    152.5000,       5.0000,   4.00000,   1438.5608
    157.5000,       5.0000,   4.00000,   1622.3662
    162.5000,       5.0000,   4.00000,   1764.0583
    167.5000,       5.0000,   4.00000,   1636.3898
    172.5000,       5.0000,   4.00000,   1982.7982
    177.5000,       5.0000,   4.00000,   1763.2305
    182.5000,       5.0000,   4.00000,   1606.5858
    187.5000,       5.0000,   4.00000,   1584.0657
    192.5000,       5.0000,   4.00000,   1708.8933
    197.5000,       5.0000,   4.00000,   2032.7725
    202.5000,       5.0000,   4.00000,   2020.3108
    207.5000,       5.0000,   4.00000,   1749.4261
    212.5000,       5.0000,   4.00000,   1536.4921
    217.5000,       5.0000,   4.00000,   1372.9211
    222.5000,       5.0000,   4.00000,   1522.5002
    227.5000,       5.0000,   4.00000,   1380.7229
    232.5000,       5.0000,   4.00000,   1257.1686
    237.5000,       5.0000,   4.00000,   1251.9659
    242.5000,       5.0000,   4.00000,   1215.7106
    247.5000,       5.0000,   4.00000,    955.6856
    252.5000,       5.0000,   4.00000,   1276.2854
    257.5000,       5.0000,   4.00000,   1183.9038
    262.5000,       5.0000,   4.00000,   1340.2329
    267.5000,       5.0000,   4.00000,   1198.7412
    272.5000,       5.0000,   4.00000,   1221.0497
    277.5000,       5.0000,   4.00000,   1440.8146
    282.5000,       5.0000,   4.00000,   1618.2183
    287.5000,       5.0000,   4.00000,   1494.4678
    292.5000,       5.0000,   4.00000,   1469.9233
     30.0000,      20.0000,   1.00000,    580.2980
     35.0000,      20.0000,   1.00000,    596.6210
     40.0000,      20.0000,   1.00000,    595.2043
     45.0000,      20.0000,   1.00000,    601.5891
     50.0000,      20.0000,   1.00000,    611.9274
     55.0000,      20.0000,   1.00000,    625.8579
     60.0000,      20.0000,   1.00000,    679.4720
     65.0000,      20.0000,   1.00000,    667.1552
     70.0000,      20.0000,   1.00000,    683.0464
     75.0000,      20.0000,   1.00000,    614.8927
     80.0000,      20.0000,   1.00000,    577.7567
     85.0000,      20.0000,   1.00000,    677.6144
     90.0000,      20.0000,   1.00000,    739.7123
     95.0000,      20.0000,   1.00000,    854.3215
    100.0000,      20.0000,   1.00000,    830.5274
    105.0000,      20.0000,   1.00000,    700.3326
    110.0000,      20.0000,   1.00000,    732.7227
    115.0000,      20.0000,   1.00000,    715.0708
    120.0000,      20.0000,   1.00000,    831.4636
    125.0000,      20.0000,   1.00000,    960.9055
    130.0000,      20.0000,   1.00000,    954.0559
    135.0000,      20.0000,   1.00000,    935.5250
    140.0000,      20.0000,   1.00000,    860.4003
    145.0000,      20.0000,   1.00000,    859.6957
    150.0000,      20.0000,   1.00000,   1009.2474
    155.0000,      20.0000,   1.00000,   1241.3412
    160.0000,      20.0000,   1.00000,   1469.2855
    165.0000,      20.0000,   1.00000,   1646.3812
    170.0000,      20.0000,   1.00000,   1535.1284
    175.0000,      20.0000,   1.00000,   1308.9172
    180.0000,      20.0000,   1.00000,   1182.0968
    185.0000,      20.0000,   1.00000,   1166.4667
    190.0000,      20.0000,   1.00000,   1266.9534
    195.0000,      20.0000,   1.00000,   1368.8956
    200.0000,      20.0000,   1.00000,   1448.1871
    205.0000,      20.0000,   1.00000,   1581.6348
    210.0000,      20.0000,   1.00000,   1505.7870
    215.0000,      20.0000,   1.00000,   1362.9506
    220.0000,      20.0000,   1.00000,   1271.7877
    225.0000,      20.0000,   1.00000,   1182.5715
    230.0000,      20.0000,   1.00000,   1201.1434
    235.0000,      20.0000,   1.00000,   1119.2646
    240.0000,      20.0000,   1.00000,   1022.6285
    245.0000,      20.0000,   1.00000,   1046.5571
    250.0000,      20.0000,   1.00000,   1019.3044
    255.0000,      20.0000,   1.00000,   1026.4325
    260.0000,      20.0000,   1.00000,   1072.1600
    265.0000,      20.0000,   1.00000,   1072.5366
    270.0000,      20.0000,   1.00000,   1162.4414
    275.0000,      20.0000,   1.00000,   1229.1233
    280.0000,      20.0000,   1.00000,   1218.4078
    285.0000,      20.0000,   1.00000,   1277.4264
     27.5000,       5.0000,   5.00000,    552.7068
     32.5000,       5.0000,   5.00000,    589.8790
     37.5000,       5.0000,   5.00000,    625.6246
     42.5000,       5.0000,   5.00000,    630.0913
     47.5000,       5.0000,   5.00000,    569.1619
     52.5000,       5.0000,   5.00000,    555.5508
     57.5000,       5.0000,   5.00000,    614.0593
     62.5000,       5.0000,   5.00000,    656.9251
     67.5000,       5.0000,   5.00000,    765.1567
     72.5000,       5.0000,   5.00000,    607.9043
     77.5000,       5.0000,   5.00000,    607.1230
     82.5000,       5.0000,   5.00000,    529.9932
     87.5000,       5.0000,   5.00000,    689.4318
     92.5000,       5.0000,   5.00000,    823.6229
     97.5000,       5.0000,   5.00000,    864.4561
    102.5000,       5.0000,   5.00000,    992.0608
    107.5000,       5.0000,   5.00000,    674.6341
    112.5000,       5.0000,   5.00000,    465.6575
    117.5000,       5.0000,   5.00000,    737.9167
    122.5000,       5.0000,   5.00000,    948.6312
    127.5000,       5.0000,   5.00000,   1074.1702
    132.5000,       5.0000,   5.00000,   1066.6508
    137.5000,       5.0000,   5.00000,    800.5715
    142.5000,       5.0000,   5.00000,    711.9824
    147.5000,       5.0000,   5.00000,    728.1940
    152.5000,       5.0000,   5.00000,   1153.4736
    157.5000,       5.0000,   5.00000,   1373.6848
    162.5000,       5.0000,   5.00000,   1589.5228
    167.5000,       5.0000,   5.00000,   1457.0911
    172.5000,       5.0000,   5.00000,   1681.3297
    177.5000,       5.0000,   5.00000,   1322.2958
    182.5000,       5.0000,   5.00000,   1201.2935
    192.5000,       5.0000,   5.00000,   1386.0653
    197.5000,       5.0000,   5.00000,   1544.9402
    202.5000,       5.0000,   5.00000,   1721.8920
    207.5000,       5.0000,   5.00000,   1555.6074
    212.5000,       5.0000,   5.00000,   1356.4365
    217.5000,       5.0000,   5.00000,   1147.8009
    222.5000,       5.0000,   5.00000,   1321.8625
    227.5000,       5.0000,   5.00000,   1138.6577
    232.5000,       5.0000,   5.00000,   1091.7928
    237.5000,       5.0000,   5.00000,   1065.8682
    242.5000,       5.0000,   5.00000,   1068.6663
    247.5000,       5.0000,   5.00000,    800.1423
    252.5000,       5.0000,   5.00000,   1092.2520
    257.5000,       5.0000,   5.00000,    977.9089
    262.5000,       5.0000,   5.00000,   1135.9208
    267.5000,       5.0000,   5.00000,   1027.2557
    272.5000,       5.0000,   5.00000,   1109.9904
    277.5000,       5.0000,   5.00000,   1231.3518
    282.5000,       5.0000,   5.00000,   1414.8855
    287.5000,       5.0000,   5.00000,   1260.8276
     32.5000,       5.0000,   6.00000,    543.1992
     37.5000,       5.0000,   6.00000,    552.6389
     42.5000,       5.0000,   6.00000,    600.4738
     47.5000,       5.0000,   6.00000,    534.6170
     52.5000,       5.0000,   6.00000,    544.3087
     57.5000,       5.0000,   6.00000,    586.9538
     62.5000,       5.0000,   6.00000,    601.3379
     67.5000,       5.0000,   6.00000,    694.6250
     72.5000,       5.0000,   6.00000,    499.7839
     77.5000,       5.0000,   6.00000,    537.1909
     82.5000,       5.0000,   6.00000,    508.9618
     87.5000,       5.0000,   6.00000,    615.8500
     92.5000,       5.0000,   6.00000,    706.9245
     97.5000,       5.0000,   6.00000,    697.2963
    102.5000,       5.0000,   6.00000,    834.7874
    107.5000,       5.0000,   6.00000,    573.6047
    112.5000,       5.0000,   6.00000,    412.7001
    117.5000,       5.0000,   6.00000,    652.8394
    122.5000,       5.0000,   6.00000,    771.4797
    127.5000,       5.0000,   6.00000,    867.9771
    132.5000,       5.0000,   6.00000,    830.6202
    137.5000,       5.0000,   6.00000,    710.3450
    142.5000,       5.0000,   6.00000,    618.9724
    147.5000,       5.0000,   6.00000,    594.6132
    152.5000,       5.0000,   6.00000,    955.1898
    157.5000,       5.0000,   6.00000,   1159.3422
    162.5000,       5.0000,   6.00000,   1355.1097
    167.5000,       5.0000,   6.00000,   1230.5536
    172.5000,       5.0000,   6.00000,   1362.1425
    177.5000,       5.0000,   6.00000,   1057.8313
    187.5000,       5.0000,   6.00000,    898.8569
    192.5000,       5.0000,   6.00000,   1003.8070
    197.5000,       5.0000,   6.00000,   1212.6527
    202.5000,       5.0000,   6.00000,   1329.1785
    207.5000,       5.0000,   6.00000,   1312.1050
    212.5000,       5.0000,   6.00000,   1168.7537
    217.5000,       5.0000,   6.00000,   1045.3427
    222.5000,       5.0000,   6.00000,   1129.9984
    227.5000,       5.0000,   6.00000,    969.7659
    232.5000,       5.0000,   6.00000,    906.1251
    237.5000,       5.0000,   6.00000,    933.9691
    242.5000,       5.0000,   6.00000,    944.8823
    247.5000,       5.0000,   6.00000,    689.8650
    252.5000,       5.0000,   6.00000,    874.0791
    257.5000,       5.0000,   6.00000,    826.5103
    262.5000,       5.0000,   6.00000,    972.0882
    267.5000,       5.0000,   6.00000,    885.1223
    272.5000,       5.0000,   6.00000,    961.0310
    277.5000,       5.0000,   6.00000,   1111.6869
    282.5000,       5.0000,   6.00000,   1205.1337
     37.5000,      25.0000,   1.00000,    515.6879
     42.5000,      25.0000,   1.00000,    531.2505
     47.5000,      25.0000,   1.00000,    575.0025
     52.5000,      25.0000,   1.00000,    597.2292
     57.5000,      25.0000,   1.00000,    619.0363
     62.5000,      25.0000,   1.00000,    599.0538
     67.5000,      25.0000,   1.00000,    557.9987
     72.5000,      25.0000,   1.00000,    530.6082
     77.5000,      25.0000,   1.00000,    576.2762
     82.5000,      25.0000,   1.00000,    598.3740
     87.5000,      25.0000,   1.00000,    622.8458
     92.5000,      25.0000,   1.00000,    642.3818
     97.5000,      25.0000,   1.00000,    606.2427
    102.5000,      25.0000,   1.00000,    571.3615
    107.5000,      25.0000,   1.00000,    622.0964
    112.5000,      25.0000,   1.00000,    678.6541
    117.5000,      25.0000,   1.00000,    666.3354
    122.5000,      25.0000,   1.00000,    654.2935
    127.5000,      25.0000,   1.00000,    670.5112
    132.5000,      25.0000,   1.00000,    704.9718
    137.5000,      25.0000,   1.00000,    699.6010
    142.5000,      25.0000,   1.00000,    788.6886
    147.5000,      25.0000,   1.00000,    837.7381
    152.5000,      25.0000,   1.00000,    949.1333
    157.5000,      25.0000,   1.00000,   1073.0229
    162.5000,      25.0000,   1.00000,   1239.2451
    167.5000,      25.0000,   1.00000,   1187.9226
    172.5000,      25.0000,   1.00000,   1068.0388
    177.5000,      25.0000,   1.00000,    919.9891
    182.5000,      25.0000,   1.00000,    877.0217
    187.5000,      25.0000,   1.00000,    803.7092
    192.5000,      25.0000,   1.00000,    864.3611
    197.5000,      25.0000,   1.00000,    948.4450
    202.5000,      25.0000,   1.00000,   1061.5795
    207.5000,      25.0000,   1.00000,   1104.8547
    212.5000,      25.0000,   1.00000,   1240.3036
    217.5000,      25.0000,   1.00000,   1154.0569
    222.5000,      25.0000,   1.00000,   1061.3802
    227.5000,      25.0000,   1.00000,    972.3325
    232.5000,      25.0000,   1.00000,    964.0278
    237.5000,      25.0000,   1.00000,    879.9993
    242.5000,      25.0000,   1.00000,    887.0696
    247.5000,      25.0000,   1.00000,    843.8326
    252.5000,      25.0000,   1.00000,    847.8538
    257.5000,      25.0000,   1.00000,    810.7169
    262.5000,      25.0000,   1.00000,    896.0353
    267.5000,      25.0000,   1.00000,    938.3132
    272.5000,      25.0000,   1.00000,   1019.2738
    277.5000,      25.0000,   1.00000,   1019.0571
     37.5000,       5.0000,   7.00000,    510.1047
     42.5000,       5.0000,   7.00000,    543.1579
     47.5000,       5.0000,   7.00000,    509.1833
     52.5000,       5.0000,   7.00000,    511.3091
     57.5000,       5.0000,   7.00000,    552.2147
     62.5000,       5.0000,   7.00000,    564.1859
     67.5000,       5.0000,   7.00000,    599.9286
     72.5000,       5.0000,   7.00000,    451.3701
     77.5000,       5.0000,   7.00000,    521.3143
     82.5000,       5.0000,   7.00000,    476.9553
     87.5000,       5.0000,   7.00000,    554.1296
     92.5000,       5.0000,   7.00000,    599.2366
     97.5000,       5.0000,   7.00000,    576.9264
    102.5000,       5.0000,   7.00000,    705.9047
    107.5000,       5.0000,   7.00000,    519.3527
    112.5000,       5.0000,   7.00000,    370.2198
    117.5000,       5.0000,   7.00000,    556.6706
    122.5000,       5.0000,   7.00000,    626.0738
    127.5000,       5.0000,   7.00000,    687.1461
    132.5000,       5.0000,   7.00000,    697.1722
    137.5000,       5.0000,   7.00000,    563.0608
    142.5000,       5.0000,   7.00000,    545.9020
    147.5000,       5.0000,   7.00000,    546.9351
    152.5000,       5.0000,   7.00000,    824.1391
    157.5000,       5.0000,   7.00000,    971.6469
    162.5000,       5.0000,   7.00000,   1093.6240
    167.5000,       5.0000,   7.00000,    969.0530
    172.5000,       5.0000,   7.00000,   1102.4493
    182.5000,       5.0000,   7.00000,    736.1893
    197.5000,       5.0000,   7.00000,    909.5446
    202.5000,       5.0000,   7.00000,   1049.1135
    207.5000,       5.0000,   7.00000,    995.6415
    212.5000,       5.0000,   7.00000,   1015.2690
    217.5000,       5.0000,   7.00000,    912.5566
    222.5000,       5.0000,   7.00000,   1012.3753
    227.5000,       5.0000,   7.00000,    833.5216
    232.5000,       5.0000,   7.00000,    782.5862
    237.5000,       5.0000,   7.00000,    806.4391
    242.5000,       5.0000,   7.00000,    817.2490
    247.5000,       5.0000,   7.00000,    580.2020
    252.5000,       5.0000,   7.00000,    750.4721
    257.5000,       5.0000,   7.00000,    686.9827
    262.5000,       5.0000,   7.00000,    838.9163
    267.5000,       5.0000,   7.00000,    767.1327
    272.5000,       5.0000,   7.00000,    831.3672
    277.5000,       5.0000,   7.00000,    963.4031
     42.5000,       5.0000,   8.00000,    505.5227
     47.5000,       5.0000,   8.00000,    463.5108
     52.5000,       5.0000,   8.00000,    473.0401
     57.5000,       5.0000,   8.00000,    512.0451
     62.5000,       5.0000,   8.00000,    505.3543
     67.5000,       5.0000,   8.00000,    564.2169
     72.5000,       5.0000,   8.00000,    446.6178
     77.5000,       5.0000,   8.00000,    493.4919
     82.5000,       5.0000,   8.00000,    436.4244
     87.5000,       5.0000,   8.00000,    493.9453
     92.5000,       5.0000,   8.00000,    523.0768
     97.5000,       5.0000,   8.00000,    515.4250
    102.5000,       5.0000,   8.00000,    638.4346
    107.5000,       5.0000,   8.00000,    462.3302
    112.5000,       5.0000,   8.00000,    321.6513
    117.5000,       5.0000,   8.00000,    465.5710
    122.5000,       5.0000,   8.00000,    526.8494
    127.5000,       5.0000,   8.00000,    586.3658
    132.5000,       5.0000,   8.00000,    567.2011
    137.5000,       5.0000,   8.00000,    474.7350
    142.5000,       5.0000,   8.00000,    458.7321
    147.5000,       5.0000,   8.00000,    498.7126
    152.5000,       5.0000,   8.00000,    755.3694
    157.5000,       5.0000,   8.00000,    803.2416
    162.5000,       5.0000,   8.00000,    857.4453
    177.5000,       5.0000,   8.00000,    728.8951
    192.5000,       5.0000,   8.00000,    574.9879
    197.5000,       5.0000,   8.00000,    692.8577
    202.5000,       5.0000,   8.00000,    785.3882
    207.5000,       5.0000,   8.00000,    820.7413
    212.5000,       5.0000,   8.00000,    791.6159
    222.5000,       5.0000,   8.00000,    887.6586
    227.5000,       5.0000,   8.00000,    751.9851
    232.5000,       5.0000,   8.00000,    694.6356
    262.5000,       5.0000,   8.00000,    711.8309
    267.5000,       5.0000,   8.00000,    666.2186
    272.5000,       5.0000,   8.00000,    724.0420
     52.5000,      35.0000,   1.00000,    460.8796
     57.5000,      35.0000,   1.00000,    460.9406
     62.5000,      35.0000,   1.00000,    490.1640
     67.5000,      35.0000,   1.00000,    495.5344
     72.5000,      35.0000,   1.00000,    508.8567
     77.5000,      35.0000,   1.00000,    503.4597
     82.5000,      35.0000,   1.00000,    483.7821
     87.5000,      35.0000,   1.00000,    482.9255
     92.5000,      35.0000,   1.00000,    474.2760
     97.5000,      35.0000,   1.00000,    449.6962
    102.5000,      35.0000,   1.00000,    451.1047
    107.5000,      35.0000,   1.00000,    452.1716
    112.5000,      35.0000,   1.00000,    452.3529
    117.5000,      35.0000,   1.00000,    464.8008
    122.5000,      35.0000,   1.00000,    425.1246
    127.5000,      35.0000,   1.00000,    407.2268
    132.5000,      35.0000,   1.00000,    442.4619
    137.5000,      35.0000,   1.00000,    511.3562
    142.5000,      35.0000,   1.00000,    590.0026
    147.5000,      35.0000,   1.00000,    652.3600
    152.5000,      35.0000,   1.00000,    648.9510
    157.5000,      35.0000,   1.00000,    693.6312
    162.5000,      35.0000,   1.00000,    666.7889
    167.5000,      35.0000,   1.00000,    631.0992
    172.5000,      35.0000,   1.00000,    576.2591
    177.5000,      35.0000,   1.00000,    553.1964
    182.5000,      35.0000,   1.00000,    547.2778
    187.5000,      35.0000,   1.00000,    554.7767
    192.5000,      35.0000,   1.00000,    512.8486
    197.5000,      35.0000,   1.00000,    514.6061
    202.5000,      35.0000,   1.00000,    513.6447
    207.5000,      35.0000,   1.00000,    595.6670
    212.5000,      35.0000,   1.00000,    656.3034
    217.5000,      35.0000,   1.00000,    716.5888
    222.5000,      35.0000,   1.00000,    726.6729
    227.5000,      35.0000,   1.00000,    744.6647
    232.5000,      35.0000,   1.00000,    675.1144
    237.5000,      35.0000,   1.00000,    652.2046
    242.5000,      35.0000,   1.00000,    594.6624
    247.5000,      35.0000,   1.00000,    595.6951
    252.5000,      35.0000,   1.00000,    598.9424
    257.5000,      35.0000,   1.00000,    611.1102
    262.5000,      35.0000,   1.00000,    624.5335
     52.5000,       5.0000,  10.00000,    378.0584
     57.5000,       5.0000,  10.00000,    414.7096
     62.5000,       5.0000,  10.00000,    458.1356
     67.5000,       5.0000,  10.00000,    538.8760
     72.5000,       5.0000,  10.00000,    414.2291
     77.5000,       5.0000,  10.00000,    434.1278
     82.5000,       5.0000,  10.00000,    364.0925
     87.5000,       5.0000,  10.00000,    415.5870
     92.5000,       5.0000,  10.00000,    466.1053
     97.5000,       5.0000,  10.00000,    474.9851
    102.5000,       5.0000,  10.00000,    554.9661
    107.5000,       5.0000,  10.00000,    362.2265
    112.5000,       5.0000,  10.00000,    235.0827
    117.5000,       5.0000,  10.00000,    355.0608
    122.5000,       5.0000,  10.00000,    414.1982
    127.5000,       5.0000,  10.00000,    455.9240
    132.5000,       5.0000,  10.00000,    448.7613
    182.5000,       5.0000,  10.00000,    439.0483
    202.5000,       5.0000,  10.00000,    526.2087
    222.5000,       5.0000,  10.00000,    640.5376
     67.5000,      45.0000,   1.00000,    393.9751
     72.5000,      45.0000,   1.00000,    413.2360
     77.5000,      45.0000,   1.00000,    438.5685
     82.5000,      45.0000,   1.00000,    466.1502
     87.5000,      45.0000,   1.00000,    444.2522
     92.5000,      45.0000,   1.00000,    388.8202
     97.5000,      45.0000,   1.00000,    373.4218
    102.5000,      45.0000,   1.00000,    372.1816
    107.5000,      45.0000,   1.00000,    376.3959
    112.5000,      45.0000,   1.00000,    377.5408
    117.5000,      45.0000,   1.00000,    362.7603
    122.5000,      45.0000,   1.00000,    351.8428
    127.5000,      45.0000,   1.00000,    330.8127
    132.5000,      45.0000,   1.00000,    354.7001
    137.5000,      45.0000,   1.00000,    398.7116
    142.5000,      45.0000,   1.00000,    421.6954
    152.5000,      45.0000,   1.00000,    439.9931
    157.5000,      45.0000,   1.00000,    418.6107
    162.5000,      45.0000,   1.00000,    413.4601
    167.5000,      45.0000,   1.00000,    416.2226
    172.5000,      45.0000,   1.00000,    437.1409
    177.5000,      45.0000,   1.00000,    420.6398
    182.5000,      45.0000,   1.00000,    413.9163
    187.5000,      45.0000,   1.00000,    406.8699
    192.5000,      45.0000,   1.00000,    417.6992
    197.5000,      45.0000,   1.00000,    410.3667
    202.5000,      45.0000,   1.00000,    427.6916
    207.5000,      45.0000,   1.00000,    431.7495
    212.5000,      45.0000,   1.00000,    430.5077
    217.5000,      45.0000,   1.00000,    421.7336
    222.5000,      45.0000,   1.00000,    436.0941
    227.5000,      45.0000,   1.00000,    428.6103
    232.5000,      45.0000,   1.00000,    446.2835
    242.5000,      45.0000,   1.00000,    478.5645
    247.5000,      45.0000,   1.00000,    460.3617
     67.5000,      15.0000,   4.00000,    380.9375
     72.5000,      15.0000,   4.00000,    385.2538
     77.5000,      15.0000,   4.00000,    355.8102
     82.5000,      15.0000,   4.00000,    375.3281
     87.5000,      15.0000,   4.00000,    385.7170
     92.5000,      15.0000,   4.00000,    402.3337
     97.5000,      15.0000,   4.00000,    426.7672
    102.5000,      15.0000,   4.00000,    394.1462
    107.5000,      15.0000,   4.00000,    325.9092
    112.5000,      15.0000,   4.00000,    270.2032
    117.5000,      15.0000,   4.00000,    278.7069
    122.5000,      15.0000,   4.00000,    337.2428
    127.5000,      15.0000,   4.00000,    360.0547
    132.5000,      15.0000,   4.00000,    340.4295
    137.5000,      15.0000,   4.00000,    302.7747
    167.5000,      15.0000,   4.00000,    405.3963
    172.5000,      15.0000,   4.00000,    397.6125
    177.5000,      15.0000,   4.00000,    377.4084
    187.5000,      15.0000,   4.00000,    334.2352
    192.5000,      15.0000,   4.00000,    364.6338
    197.5000,      15.0000,   4.00000,    403.7151
    202.5000,      15.0000,   4.00000,    423.7428
    207.5000,      15.0000,   4.00000,    409.0791
     82.5000,      55.0000,   1.00000,    372.6561
     87.5000,      55.0000,   1.00000,    360.2005
     92.5000,      55.0000,   1.00000,    357.2406
     97.5000,      55.0000,   1.00000,    347.1738
    102.5000,      55.0000,   1.00000,    354.8045
    107.5000,      55.0000,   1.00000,    353.2225
    112.5000,      55.0000,   1.00000,    346.6934
    117.5000,      55.0000,   1.00000,    332.1055
    122.5000,      55.0000,   1.00000,    312.8265
    127.5000,      55.0000,   1.00000,    312.1036
    132.5000,      55.0000,   1.00000,    299.9069
    137.5000,      55.0000,   1.00000,    309.2040
    142.5000,      55.0000,   1.00000,    319.9463
    147.5000,      55.0000,   1.00000,    336.9379
    152.5000,      55.0000,   1.00000,    342.8912
    157.5000,      55.0000,   1.00000,    329.4523
    162.5000,      55.0000,   1.00000,    316.9613
    167.5000,      55.0000,   1.00000,    325.9884
    172.5000,      55.0000,   1.00000,    342.6170
    177.5000,      55.0000,   1.00000,    371.0529
    182.5000,      55.0000,   1.00000,    374.9212
    187.5000,      55.0000,   1.00000,    381.3952
    192.5000,      55.0000,   1.00000,    369.3779
    197.5000,      55.0000,   1.00000,    363.8528
    202.5000,      55.0000,   1.00000,    347.5630
    207.5000,      55.0000,   1.00000,    342.9840
    212.5000,      55.0000,   1.00000,    345.5902
    217.5000,      55.0000,   1.00000,    349.1369
    222.5000,      55.0000,   1.00000,    332.4546
    227.5000,      55.0000,   1.00000,    323.4528
    232.5000,      55.0000,   1.00000,    309.3245
     82.5000,      15.0000,   5.00000,    318.0730
     87.5000,      15.0000,   5.00000,    335.4203
     92.5000,      15.0000,   5.00000,    363.6325
     97.5000,      15.0000,   5.00000,    400.8116
    102.5000,      15.0000,   5.00000,    376.8718
    107.5000,      15.0000,   5.00000,    316.8243
    112.5000,      15.0000,   5.00000,    258.0305
    117.5000,      15.0000,   5.00000,    261.1992
    122.5000,      15.0000,   5.00000,    307.0797
    137.5000,      15.0000,   5.00000,    253.5685
    172.5000,      15.0000,   5.00000,    327.6454
    177.5000,      15.0000,   5.00000,    333.7196
    182.5000,      15.0000,   5.00000,    308.6681
    192.5000,      15.0000,   5.00000,    335.0338
     97.5000,      65.0000,   1.00000,    332.8480
    102.5000,      65.0000,   1.00000,    326.6818
    107.5000,      65.0000,   1.00000,    322.8079
    112.5000,      65.0000,   1.00000,    311.3291
    117.5000,      65.0000,   1.00000,    306.1609
    122.5000,      65.0000,   1.00000,    305.7551
    127.5000,      65.0000,   1.00000,    298.7944
    132.5000,      65.0000,   1.00000,    297.1346
    137.5000,      65.0000,   1.00000,    283.7903
    142.5000,      65.0000,   1.00000,    291.3255
    147.5000,      65.0000,   1.00000,    299.7664
    152.5000,      65.0000,   1.00000,    304.6497
    157.5000,      65.0000,   1.00000,    301.8889
    162.5000,      65.0000,   1.00000,    302.1673
    167.5000,      65.0000,   1.00000,    307.1447
    172.5000,      65.0000,   1.00000,    318.2017
    177.5000,      65.0000,   1.00000,    329.5732
    182.5000,      65.0000,   1.00000,    333.8643
    187.5000,      65.0000,   1.00000,    325.4147
    192.5000,      65.0000,   1.00000,    326.7899
    197.5000,      65.0000,   1.00000,    321.6053
    202.5000,      65.0000,   1.00000,    324.4911
    207.5000,      65.0000,   1.00000,    312.0306
    212.5000,      65.0000,   1.00000,    300.0168
    217.5000,      65.0000,   1.00000,    289.1745
     97.5000,      15.0000,   6.00000,    378.9177
    102.5000,      15.0000,   6.00000,    356.8056
    107.5000,      15.0000,   6.00000,    302.3018
    112.5000,      15.0000,   6.00000,    245.7738
    122.5000,      15.0000,   6.00000,    297.4483
    127.5000,      15.0000,   6.00000,    307.0870
    137.5000,      15.0000,   6.00000,    246.2708
    147.5000,      15.0000,   6.00000,    224.9555
    157.5000,      15.0000,   6.00000,    291.0781
    162.5000,      15.0000,   6.00000,    291.3427
    167.5000,      15.0000,   6.00000,    311.1757
    177.5000,      15.0000,   6.00000,    311.4919
    105.0000,      30.0000,   3.00000,    303.1092
    110.0000,      30.0000,   3.00000,    297.6820
    115.0000,      30.0000,   3.00000,    298.4685
    120.0000,      30.0000,   3.00000,    275.3233
    125.0000,      30.0000,   3.00000,    267.1249
    130.0000,      30.0000,   3.00000,    272.4243
    135.0000,      30.0000,   3.00000,    261.3699
    140.0000,      30.0000,   3.00000,    258.2729
    145.0000,      30.0000,   3.00000,    254.9744
    150.0000,      30.0000,   3.00000,    255.0386
    155.0000,      30.0000,   3.00000,    261.8481
    160.0000,      30.0000,   3.00000,    283.7948
    165.0000,      30.0000,   3.00000,    302.2495
    170.0000,      30.0000,   3.00000,    300.9424
    180.0000,      30.0000,   3.00000,    287.4558
    205.0000,      30.0000,   3.00000,    299.9013
    112.5000,      25.0000,   4.00000,    282.5009
    117.5000,      25.0000,   4.00000,    264.1261
    122.5000,      25.0000,   4.00000,    271.8221
    127.5000,      25.0000,   4.00000,    285.8442
    132.5000,      25.0000,   4.00000,    277.2544
    137.5000,      25.0000,   4.00000,    258.7756
    142.5000,      25.0000,   4.00000,    248.3660
    147.5000,      25.0000,   4.00000,    245.2528
    152.5000,      25.0000,   4.00000,    258.1008
    157.5000,      25.0000,   4.00000,    272.1021
    162.5000,      25.0000,   4.00000,    300.2249
    167.5000,      25.0000,   4.00000,    298.9748
    172.5000,      25.0000,   4.00000,    289.1737
    177.5000,      25.0000,   4.00000,    279.0598
  10.10
ITERATION 3
MODEL RESISTIVITY
LAYER 1
59,     2.5000
     10.0000,     1007.7
     15.0000,     727.93
     20.0000,     677.02
     25.0000,     500.63
     30.0000,     433.82
     35.0000,     456.69
     40.0000,     474.46
     45.0000,     530.26
     50.0000,     497.90
     55.0000,     569.23
     60.0000,     739.93
     65.0000,     868.43
     70.0000,     1194.3
     75.0000,     853.64
     80.0000,     990.02
     85.0000,     994.15
     90.0000,     1411.7
     95.0000,     1839.5
    100.0000,     1756.4
    105.0000,     1927.9
    110.0000,     1090.7
    115.0000,     619.64
    120.0000,     1073.3
    125.0000,     1329.2
    130.0000,     1592.4
    135.0000,     1529.8
    140.0000,     1098.2
    145.0000,     973.19
    150.0000,     1083.3
    155.0000,     2276.4
    160.0000,     2761.5
    165.0000,     2879.0
    170.0000,     2125.1
    175.0000,     2469.3
    180.0000,     1898.6
    185.0000,     1608.8
    190.0000,     1506.7
    195.0000,     1684.5
    200.0000,     2062.1
    205.0000,     2345.6
    210.0000,     2069.7
    215.0000,     1896.9
    220.0000,     1881.8
    225.0000,     2515.3
    230.0000,     2209.6
    235.0000,     2050.4
    240.0000,     1951.1
    245.0000,     1863.5
    250.0000,     1192.9
    255.0000,     1785.1
    260.0000,     1573.9
    265.0000,     1907.5
    270.0000,     1577.3
    275.0000,     1672.2
    280.0000,     2041.0
    285.0000,     2393.8
    290.0000,     1953.5
    295.0000,     1802.8
             1628.4
LAYER 2
59,     5.2500
     10.0000,     954.38
     15.0000,     789.04
     20.0000,     731.69
     25.0000,     586.34
     30.0000,     516.67
     35.0000,     529.63
     40.0000,     543.02
     45.0000,     580.02
     50.0000,     542.39
     55.0000,     595.02
     60.0000,     761.88
     65.0000,     919.65
     70.0000,     1198.8
     75.0000,     1040.0
     80.0000,     1169.6
     85.0000,     1156.2
     90.0000,     1420.0
     95.0000,     1585.1
    100.0000,     1515.5
    105.0000,     2002.5
    110.0000,     1130.8
    115.0000,     708.64
    120.0000,     1177.1
    125.0000,     1549.8
    130.0000,     1785.6
    135.0000,     1628.2
    140.0000,     1257.6
    145.0000,     1156.2
    150.0000,     1294.7
    155.0000,     2184.9
    160.0000,     2489.5
    165.0000,     2623.3
    170.0000,     2300.9
    175.0000,     2813.2
    180.0000,     2418.8
    185.0000,     2083.0
    190.0000,     1937.4
    195.0000,     2041.5
    200.0000,     2268.9
    205.0000,     2387.4
    210.0000,     2178.4
    215.0000,     1988.1
    220.0000,     1787.9
    225.0000,     2341.2
    230.0000,     2116.0
    235.0000,     1992.8
    240.0000,     2075.3
    245.0000,     2052.2
    250.0000,     1460.9
    255.0000,     1778.1
    260.0000,     1632.8
    265.0000,     1910.2
    270.0000,     1839.4
    275.0000,     1983.1
    280.0000,     2262.0
    285.0000,     2446.7
    290.0000,     2077.6
    295.0000,     1958.2
             1855.0
LAYER 3
58,     8.2750
     15.0000,     901.13
     20.0000,     882.73
     25.0000,     809.46
     30.0000,     749.16
     35.0000,     741.85
     40.0000,     738.33
     45.0000,     736.08
     50.0000,     662.63
     55.0000,     670.57
     60.0000,     806.27
     65.0000,     955.47
     70.0000,     1192.1
     75.0000,     1302.6
     80.0000,     1461.3
     85.0000,     1354.9
     90.0000,     1297.8
     95.0000,     1187.4
    100.0000,     1266.5
    105.0000,     2170.5
    110.0000,     1306.3
    115.0000,     898.47
    120.0000,     1421.1
    125.0000,     1972.2
    130.0000,     2098.3
    135.0000,     1792.5
    140.0000,     1591.2
    145.0000,     1639.9
    150.0000,     1813.0
    155.0000,     2149.3
    160.0000,     2052.4
    165.0000,     2303.2
    170.0000,     2797.6
    175.0000,     4068.0
    180.0000,     4254.1
    185.0000,     3866.0
    190.0000,     3549.7
    195.0000,     3322.2
    200.0000,     3057.7
    205.0000,     2825.8
    210.0000,     2623.0
    215.0000,     2240.4
    220.0000,     1735.7
    225.0000,     2070.1
    230.0000,     1887.8
    235.0000,     1835.0
    240.0000,     2134.7
    245.0000,     2261.3
    250.0000,     1741.4
    255.0000,     1630.6
    260.0000,     1483.7
    265.0000,     1742.6
    270.0000,     2073.7
    275.0000,     2408.1
    280.0000,     2568.7
    285.0000,     2554.4
    290.0000,     2300.6
    295.0000,     2292.2
             2358.5
LAYER 4
56,    11.6025
     20.0000,     989.49
     25.0000,     1046.5
     30.0000,     1017.7
     35.0000,     976.23
     40.0000,     922.18
     45.0000,     831.31
     50.0000,     686.68
     55.0000,     626.30
     60.0000,     696.05
     65.0000,     808.52
     70.0000,     1024.2
     75.0000,     1302.8
     80.0000,     1464.6
     85.0000,     1232.6
     90.0000,     950.21
     95.0000,     763.85
    100.0000,     935.30
    105.0000,     2016.7
    110.0000,     1309.8
    115.0000,     911.09
    120.0000,     1378.4
    125.0000,     1965.9
    130.0000,     2004.9
    135.0000,     1699.5
    140.0000,     1725.8
    145.0000,     2004.3
    150.0000,     2123.8
    155.0000,     1797.5
    160.0000,     1320.7
    165.0000,     1521.7
    170.0000,     2556.3
    175.0000,     5048.4
    180.0000,     6977.4
    185.0000,     7196.6
    190.0000,     6597.5
    195.0000,     5446.6
    200.0000,     4077.5
    205.0000,     3188.9
    210.0000,     2743.0
    215.0000,     2064.5
    220.0000,     1363.7
    225.0000,     1452.0
    230.0000,     1295.6
    235.0000,     1310.5
    240.0000,     1684.3
    245.0000,     1922.9
    250.0000,     1511.5
    255.0000,     1186.4
    260.0000,     1033.9
    265.0000,     1233.7
    270.0000,     1706.4
    275.0000,     2159.1
    280.0000,     2277.4
    285.0000,     2212.8
    290.0000,     2162.2
             2464.0
LAYER 5
53,    15.2628
     30.0000,     1118.7
     35.0000,     965.46
     40.0000,     830.26
     45.0000,     607.44
     50.0000,     444.02
     55.0000,     345.76
     60.0000,     328.36
     65.0000,     358.40
     70.0000,     439.89
     75.0000,     568.25
     80.0000,     639.32
     85.0000,     579.02
     90.0000,     487.80
     95.0000,     474.09
    100.0000,     685.46
    105.0000,     1220.5
    110.0000,     898.85
    115.0000,     583.07
    120.0000,     608.36
    125.0000,     724.01
    130.0000,     735.61
    135.0000,     710.93
    140.0000,     830.61
    145.0000,     1053.5
    150.0000,     1101.6
    155.0000,     813.19
    160.0000,     540.56
    165.0000,     554.42
    170.0000,     937.43
    175.0000,     2019.8
    180.0000,     3751.4
    185.0000,     5262.4
    190.0000,     5590.4
    195.0000,     4537.8
    200.0000,     3089.0
    205.0000,     2137.3
    210.0000,     1591.2
    215.0000,     1083.5
    220.0000,     718.04
    225.0000,     654.88
    230.0000,     597.98
    235.0000,     613.10
    240.0000,     732.90
    245.0000,     781.25
    250.0000,     617.47
    255.0000,     445.70
    260.0000,     379.87
    265.0000,     432.91
    270.0000,     619.00
    275.0000,     843.16
    280.0000,     1030.2
    285.0000,     1117.3
             1358.7
LAYER 6
49,    19.2890
     40.0000,     649.96
     45.0000,     413.60
     50.0000,     311.01
     55.0000,     238.72
     60.0000,     214.34
     65.0000,     222.69
     70.0000,     258.49
     75.0000,     314.29
     80.0000,     358.30
     85.0000,     369.56
     90.0000,     373.85
     95.0000,     421.80
    100.0000,     572.27
    105.0000,     750.29
    110.0000,     586.39
    115.0000,     388.68
    120.0000,     323.91
    125.0000,     319.15
    130.0000,     319.30
    135.0000,     332.08
    140.0000,     391.02
    145.0000,     479.91
    150.0000,     507.75
    155.0000,     415.88
    160.0000,     309.74
    165.0000,     291.58
    170.0000,     386.77
    175.0000,     633.14
    180.0000,     1023.1
    185.0000,     1432.6
    190.0000,     1658.1
    195.0000,     1575.6
    200.0000,     1299.7
    205.0000,     1030.1
    210.0000,     811.27
    215.0000,     605.75
    220.0000,     460.31
    225.0000,     416.48
    230.0000,     402.51
    235.0000,     419.95
    240.0000,     464.41
    245.0000,     469.27
    250.0000,     396.78
    255.0000,     317.38
    260.0000,     287.25
    265.0000,     315.38
    270.0000,     390.09
    275.0000,     499.52
           683.3872
LAYER 7
44,    23.7179
     50.0000,     290.96
     55.0000,     216.68
     60.0000,     194.41
     65.0000,     196.59
     70.0000,     215.36
     75.0000,     248.65
     80.0000,     284.52
     85.0000,     315.29
     90.0000,     347.75
     95.0000,     400.96
    100.0000,     479.95
    105.0000,     517.70
    110.0000,     422.06
    115.0000,     302.98
    120.0000,     238.00
    125.0000,     212.88
    130.0000,     207.13
    135.0000,     217.45
    140.0000,     247.38
    145.0000,     286.04
    150.0000,     300.38
    155.0000,     269.27
    160.0000,     223.46
    165.0000,     203.68
    170.0000,     223.30
    175.0000,     283.66
    180.0000,     377.26
    185.0000,     483.41
    190.0000,     569.64
    195.0000,     606.17
    200.0000,     590.00
    205.0000,     542.44
    210.0000,     478.71
    215.0000,     407.79
    220.0000,     354.55
    225.0000,     337.60
    230.0000,     342.77
    235.0000,     363.38
    240.0000,     389.05
    245.0000,     390.16
    250.0000,     358.97
    255.0000,     327.73
    260.0000,     325.10
           379.0002
LAYER 8
39,    28.5897
     60.0000,     207.65
     65.0000,     209.91
     70.0000,     220.73
     75.0000,     240.29
     80.0000,     270.74
     85.0000,     304.27
     90.0000,     337.06
     95.0000,     374.00
    100.0000,     406.07
    105.0000,     401.30
    110.0000,     342.04
    115.0000,     269.17
    120.0000,     218.45
    125.0000,     192.54
    130.0000,     184.37
    135.0000,     189.79
    140.0000,     205.85
    145.0000,     224.27
    150.0000,     230.49
    155.0000,     216.33
    160.0000,     192.22
    165.0000,     175.48
    170.0000,     174.73
    175.0000,     190.65
    180.0000,     220.36
    185.0000,     258.95
    190.0000,     299.34
    195.0000,     332.90
    200.0000,     352.68
    205.0000,     356.30
    210.0000,     345.60
    215.0000,     327.31
    220.0000,     313.99
    225.0000,     315.23
    230.0000,     330.04
    235.0000,     350.21
    240.0000,     369.39
    245.0000,     371.80
           357.5678
LAYER 9
34,    33.9487
     75.0000,     239.04
     80.0000,     273.79
     85.0000,     299.23
     90.0000,     320.02
     95.0000,     340.38
    100.0000,     351.75
    105.0000,     339.79
    110.0000,     303.61
    115.0000,     258.87
    120.0000,     222.92
    125.0000,     201.22
    130.0000,     192.48
    135.0000,     193.84
    140.0000,     201.53
    145.0000,     209.59
    150.0000,     210.81
    155.0000,     201.77
    160.0000,     186.62
    165.0000,     173.27
    170.0000,     167.21
    175.0000,     170.21
    180.0000,     181.87
    185.0000,     200.79
    190.0000,     224.68
    195.0000,     249.93
    200.0000,     271.94
    205.0000,     286.80
    210.0000,     294.02
    215.0000,     296.89
    220.0000,     302.04
    225.0000,     312.81
    230.0000,     330.24
    235.0000,     347.16
           367.1255
LAYER 10
29,    39.8436
     90.0000,     295.12
     95.0000,     310.07
    100.0000,     314.24
    105.0000,     305.30
    110.0000,     285.62
    115.0000,     258.20
    120.0000,     234.40
    125.0000,     218.00
    130.0000,     209.80
    135.0000,     208.22
    140.0000,     210.41
    145.0000,     212.50
    150.0000,     210.76
    155.0000,     203.70
    160.0000,     193.14
    165.0000,     182.89
    170.0000,     176.35
    175.0000,     175.42
    180.0000,     180.77
    185.0000,     192.23
    190.0000,     208.91
    195.0000,     228.82
    200.0000,     248.66
    205.0000,     264.65
    210.0000,     277.17
    215.0000,     287.28
    220.0000,     299.26
    225.0000,     312.64
           333.9616
LAYER 11
25,    46.3279
    100.0000,     295.23
    105.0000,     286.64
    110.0000,     275.28
    115.0000,     259.98
    120.0000,     245.42
    125.0000,     232.97
    130.0000,     225.61
    135.0000,     222.26
    140.0000,     221.19
    145.0000,     220.09
    150.0000,     216.97
    155.0000,     211.06
    160.0000,     203.27
    165.0000,     195.54
    170.0000,     190.02
    175.0000,     188.35
    180.0000,     191.61
    185.0000,     200.11
    190.0000,     213.73
    195.0000,     231.34
    200.0000,     250.13
    205.0000,     262.01
    210.0000,     271.89
    215.0000,     282.38
           297.7665
LAYER 12
19, 
    110.0000,     272.64
    115.0000,     261.53
    120.0000,     250.46
    125.0000,     241.19
    130.0000,     234.82
    135.0000,     230.60
    140.0000,     228.27
    145.0000,     226.08
    150.0000,     222.65
    155.0000,     217.44
    160.0000,     210.96
    165.0000,     204.52
    170.0000,     199.75
    175.0000,     198.24
    180.0000,     201.49
    185.0000,     209.37
    190.0000,     222.84
    195.0000,     241.93
           266.1199
CALCULATED APPARENT RESISTIVITY
      7.5000,       5.0000,   1.00000,    933.7234
     12.5000,       5.0000,   1.00000,    723.0303
     17.5000,       5.0000,   1.00000,    727.6263
     22.5000,       5.0000,   1.00000,    583.1099
     27.5000,       5.0000,   1.00000,    537.3721
     32.5000,       5.0000,   1.00000,    537.8889
     37.5000,       5.0000,   1.00000,    523.7106
     42.5000,       5.0000,   1.00000,    571.9302
     47.5000,       5.0000,   1.00000,    560.6894
     52.5000,       5.0000,   1.00000,    632.4296
     57.5000,       5.0000,   1.00000,    761.6979
     62.5000,       5.0000,   1.00000,    796.0376
     67.5000,       5.0000,   1.00000,   1072.8934
     72.5000,       5.0000,   1.00000,    893.5950
     77.5000,       5.0000,   1.00000,   1181.5719
     82.5000,       5.0000,   1.00000,   1093.2878
     87.5000,       5.0000,   1.00000,   1335.8429
     92.5000,       5.0000,   1.00000,   1519.6606
     97.5000,       5.0000,   1.00000,   1338.3857
    102.5000,       5.0000,   1.00000,   1496.9855
    107.5000,       5.0000,   1.00000,   1168.7074
    112.5000,       5.0000,   1.00000,    886.3491
    117.5000,       5.0000,   1.00000,   1243.4175
    122.5000,       5.0000,   1.00000,   1250.7952
    127.5000,       5.0000,   1.00000,   1405.0540
    132.5000,       5.0000,   1.00000,   1452.0034
    137.5000,       5.0000,   1.00000,   1288.0134
    142.5000,       5.0000,   1.00000,   1353.9243
    147.5000,       5.0000,   1.00000,   1329.5160
    152.5000,       5.0000,   1.00000,   1958.9088
    157.5000,       5.0000,   1.00000,   1980.6924
    162.5000,       5.0000,   1.00000,   2509.4390
    167.5000,       5.0000,   1.00000,   2162.1414
    172.5000,       5.0000,   1.00000,   2626.1021
    177.5000,       5.0000,   1.00000,   2194.0112
    182.5000,       5.0000,   1.00000,   2174.4646
    187.5000,       5.0000,   1.00000,   2057.9673
    192.5000,       5.0000,   1.00000,   2108.7854
    197.5000,       5.0000,   1.00000,   2178.5642
    202.5000,       5.0000,   1.00000,   2248.9656
    207.5000,       5.0000,   1.00000,   2069.8059
    212.5000,       5.0000,   1.00000,   2066.6833
    217.5000,       5.0000,   1.00000,   1854.9161
    222.5000,       5.0000,   1.00000,   2140.6104
    227.5000,       5.0000,   1.00000,   1900.3948
    232.5000,       5.0000,   1.00000,   1953.9453
    237.5000,       5.0000,   1.00000,   1784.5746
    242.5000,       5.0000,   1.00000,   1899.3518
    247.5000,       5.0000,   1.00000,   1349.3756
    252.5000,       5.0000,   1.00000,   1833.0540
    257.5000,       5.0000,   1.00000,   1455.1093
    262.5000,       5.0000,   1.00000,   1855.1409
    267.5000,       5.0000,   1.00000,   1673.6337
    272.5000,       5.0000,   1.00000,   1880.7341
    277.5000,       5.0000,   1.00000,   1950.9025
    282.5000,       5.0000,   1.00000,   2146.7200
    287.5000,       5.0000,   1.00000,   1905.8406
    292.5000,       5.0000,   1.00000,   1932.4207
     12.5000,       5.0000,   2.00000,    731.0569
     17.5000,       5.0000,   2.00000,    765.3344
     22.5000,       5.0000,   2.00000,    661.2917
     27.5000,       5.0000,   2.00000,    595.6100
     32.5000,       5.0000,   2.00000,    611.5049
     37.5000,       5.0000,   2.00000,    607.8113
     42.5000,       5.0000,   2.00000,    641.5345
     47.5000,       5.0000,   2.00000,    592.3106
     52.5000,       5.0000,   2.00000,    647.1146
     57.5000,       5.0000,   2.00000,    715.2064
     62.5000,       5.0000,   2.00000,    816.9493
     67.5000,       5.0000,   2.00000,   1023.7392
     72.5000,       5.0000,   2.00000,    883.4816
     77.5000,       5.0000,   2.00000,   1075.7670
     82.5000,       5.0000,   2.00000,   1032.8269
     87.5000,       5.0000,   2.00000,   1227.5988
     92.5000,       5.0000,   2.00000,   1243.2712
     97.5000,       5.0000,   2.00000,   1087.4882
    102.5000,       5.0000,   2.00000,   1497.7091
    107.5000,       5.0000,   2.00000,   1144.6255
    112.5000,       5.0000,   2.00000,    820.2799
    117.5000,       5.0000,   2.00000,   1295.6671
    122.5000,       5.0000,   2.00000,   1287.2444
    127.5000,       5.0000,   2.00000,   1317.1176
    132.5000,       5.0000,   2.00000,   1454.0750
    137.5000,       5.0000,   2.00000,   1358.6465
    142.5000,       5.0000,   2.00000,   1292.0739
    147.5000,       5.0000,   2.00000,   1261.3220
    152.5000,       5.0000,   2.00000,   1800.7020
    157.5000,       5.0000,   2.00000,   2017.1378
    162.5000,       5.0000,   2.00000,   2101.5212
    167.5000,       5.0000,   2.00000,   2007.4038
    172.5000,       5.0000,   2.00000,   2653.9302
    177.5000,       5.0000,   2.00000,   2472.8457
    182.5000,       5.0000,   2.00000,   2319.2734
    187.5000,       5.0000,   2.00000,   2341.4341
    192.5000,       5.0000,   2.00000,   2335.6472
    197.5000,       5.0000,   2.00000,   2408.1443
    202.5000,       5.0000,   2.00000,   2360.9873
    207.5000,       5.0000,   2.00000,   2081.0210
    212.5000,       5.0000,   2.00000,   1853.0104
    217.5000,       5.0000,   2.00000,   1728.4569
    222.5000,       5.0000,   2.00000,   2026.4702
    227.5000,       5.0000,   2.00000,   1710.5856
    232.5000,       5.0000,   2.00000,   1515.7914
    237.5000,       5.0000,   2.00000,   1763.1808
    242.5000,       5.0000,   2.00000,   1722.5088
    247.5000,       5.0000,   2.00000,   1255.0420
    252.5000,       5.0000,   2.00000,   1683.7040
    257.5000,       5.0000,   2.00000,   1550.5178
    262.5000,       5.0000,   2.00000,   1773.4982
    267.5000,       5.0000,   2.00000,   1629.1820
    272.5000,       5.0000,   2.00000,   1614.4652
    277.5000,       5.0000,   2.00000,   1916.8428
    282.5000,       5.0000,   2.00000,   2104.3491
    287.5000,       5.0000,   2.00000,   1827.1213
    292.5000,       5.0000,   2.00000,   1849.5122
    297.5000,       5.0000,   2.00000,   1857.9531
     17.5000,       5.0000,   3.00000,    770.0062
     22.5000,       5.0000,   3.00000,    653.0750
     27.5000,       5.0000,   3.00000,    614.0687
     32.5000,       5.0000,   3.00000,    638.3925
     37.5000,       5.0000,   3.00000,    662.1489
     42.5000,       5.0000,   3.00000,    680.7980
     47.5000,       5.0000,   3.00000,    599.7110
     52.5000,       5.0000,   3.00000,    589.5702
     57.5000,       5.0000,   3.00000,    702.6544
     62.5000,       5.0000,   3.00000,    775.7083
     67.5000,       5.0000,   3.00000,    998.4249
     72.5000,       5.0000,   3.00000,    777.0172
     77.5000,       5.0000,   3.00000,    888.3377
     82.5000,       5.0000,   3.00000,    846.5421
     87.5000,       5.0000,   3.00000,    998.2279
     92.5000,       5.0000,   3.00000,   1041.5201
     97.5000,       5.0000,   3.00000,   1119.1752
    102.5000,       5.0000,   3.00000,   1396.0825
    107.5000,       5.0000,   3.00000,    994.7941
    112.5000,       5.0000,   3.00000,    683.5747
    117.5000,       5.0000,   3.00000,   1045.4127
    122.5000,       5.0000,   3.00000,   1283.7625
    127.5000,       5.0000,   3.00000,   1426.0092
    132.5000,       5.0000,   3.00000,   1400.1786
    137.5000,       5.0000,   3.00000,   1140.2230
    142.5000,       5.0000,   3.00000,   1038.8802
    147.5000,       5.0000,   3.00000,   1038.3079
    152.5000,       5.0000,   3.00000,   1765.5054
    157.5000,       5.0000,   3.00000,   1863.3357
    162.5000,       5.0000,   3.00000,   2021.1593
    167.5000,       5.0000,   3.00000,   1818.8721
    172.5000,       5.0000,   3.00000,   2516.5728
    177.5000,       5.0000,   3.00000,   2274.5588
    182.5000,       5.0000,   3.00000,   2168.2048
    187.5000,       5.0000,   3.00000,   2014.1394
    192.5000,       5.0000,   3.00000,   2266.4390
    197.5000,       5.0000,   3.00000,   2427.1699
    202.5000,       5.0000,   3.00000,   2423.2661
    207.5000,       5.0000,   3.00000,   1925.6256
    212.5000,       5.0000,   3.00000,   1664.1326
    217.5000,       5.0000,   3.00000,   1522.3798
    222.5000,       5.0000,   3.00000,   1825.9487
    227.5000,       5.0000,   3.00000,   1451.4783
    232.5000,       5.0000,   3.00000,   1416.3651
    237.5000,       5.0000,   3.00000,   1376.5061
    242.5000,       5.0000,   3.00000,   1508.3988
    247.5000,       5.0000,   3.00000,   1044.1112
    252.5000,       5.0000,   3.00000,   1506.8868
    257.5000,       5.0000,   3.00000,   1424.2361
    262.5000,       5.0000,   3.00000,   1717.0277
    267.5000,       5.0000,   3.00000,   1322.4899
    272.5000,       5.0000,   3.00000,   1433.5497
    277.5000,       5.0000,   3.00000,   1642.6959
    282.5000,       5.0000,   3.00000,   1976.9120
    287.5000,       5.0000,   3.00000,   1690.5028
    292.5000,       5.0000,   3.00000,   1674.0740
    297.5000,       5.0000,   3.00000,   1665.7534
     22.5000,      15.0000,   1.00000,    644.2068
     27.5000,      15.0000,   1.00000,    611.2561
     32.5000,      15.0000,   1.00000,    638.6038
     37.5000,      15.0000,   1.00000,    660.7219
     42.5000,      15.0000,   1.00000,    659.7222
     47.5000,      15.0000,   1.00000,    613.8096
     52.5000,      15.0000,   1.00000,    628.5568
     57.5000,      15.0000,   1.00000,    679.1345
     62.5000,      15.0000,   1.00000,    822.8750
     67.5000,      15.0000,   1.00000,    802.5056
     72.5000,      15.0000,   1.00000,    786.4567
     77.5000,      15.0000,   1.00000,    720.1319
     82.5000,      15.0000,   1.00000,    727.7344
     87.5000,      15.0000,   1.00000,    790.3963
     92.5000,      15.0000,   1.00000,   1036.4493
     97.5000,      15.0000,   1.00000,   1172.2766
    102.5000,      15.0000,   1.00000,   1080.4921
    107.5000,      15.0000,   1.00000,    887.3263
    112.5000,      15.0000,   1.00000,    792.0904
    117.5000,      15.0000,   1.00000,    868.3461
    122.5000,      15.0000,   1.00000,   1151.1764
    127.5000,      15.0000,   1.00000,   1417.9957
    132.5000,      15.0000,   1.00000,   1249.6079
    137.5000,      15.0000,   1.00000,    975.0325
    142.5000,      15.0000,   1.00000,    866.8078
    147.5000,      15.0000,   1.00000,   1141.5726
    152.5000,      15.0000,   1.00000,   1445.8827
    157.5000,      15.0000,   1.00000,   1873.6841
    162.5000,      15.0000,   1.00000,   1907.0640
    167.5000,      15.0000,   1.00000,   2090.0859
    172.5000,      15.0000,   1.00000,   1960.3311
    177.5000,      15.0000,   1.00000,   1917.3312
    182.5000,      15.0000,   1.00000,   1708.2810
    187.5000,      15.0000,   1.00000,   1753.9875
    192.5000,      15.0000,   1.00000,   1860.1570
    197.5000,      15.0000,   1.00000,   2215.4648
    202.5000,      15.0000,   1.00000,   2150.5305
    207.5000,      15.0000,   1.00000,   1925.9153
    212.5000,      15.0000,   1.00000,   1631.6561
    217.5000,      15.0000,   1.00000,   1569.4019
    222.5000,      15.0000,   1.00000,   1439.0824
    227.5000,      15.0000,   1.00000,   1512.0502
    232.5000,      15.0000,   1.00000,   1318.2958
    237.5000,      15.0000,   1.00000,   1258.1918
    242.5000,      15.0000,   1.00000,   1088.3206
    247.5000,      15.0000,   1.00000,   1235.4779
    252.5000,      15.0000,   1.00000,   1215.4728
    257.5000,      15.0000,   1.00000,   1449.4072
    262.5000,      15.0000,   1.00000,   1338.0736
    267.5000,      15.0000,   1.00000,   1363.7434
    272.5000,      15.0000,   1.00000,   1301.8992
    277.5000,      15.0000,   1.00000,   1514.1113
    282.5000,      15.0000,   1.00000,   1568.8604
    287.5000,      15.0000,   1.00000,   1653.4470
    292.5000,      15.0000,   1.00000,   1526.3221
     22.5000,       5.0000,   4.00000,    612.1659
     27.5000,       5.0000,   4.00000,    581.0992
     32.5000,       5.0000,   4.00000,    643.9758
     37.5000,       5.0000,   4.00000,    651.2470
     42.5000,       5.0000,   4.00000,    691.4430
     47.5000,       5.0000,   4.00000,    568.0664
     52.5000,       5.0000,   4.00000,    578.7905
     57.5000,       5.0000,   4.00000,    652.8350
     62.5000,       5.0000,   4.00000,    733.6102
     67.5000,       5.0000,   4.00000,    911.0069
     72.5000,       5.0000,   4.00000,    660.4561
     77.5000,       5.0000,   4.00000,    754.8912
     82.5000,       5.0000,   4.00000,    626.0544
     87.5000,       5.0000,   4.00000,    766.0695
     92.5000,       5.0000,   4.00000,   1026.2572
     97.5000,       5.0000,   4.00000,   1024.1696
    102.5000,       5.0000,   4.00000,   1290.9119
    107.5000,       5.0000,   4.00000,    813.0562
    112.5000,       5.0000,   4.00000,    522.6775
    117.5000,       5.0000,   4.00000,    886.7122
    122.5000,       5.0000,   4.00000,   1117.3185
    127.5000,       5.0000,   4.00000,   1442.8726
    132.5000,       5.0000,   4.00000,   1283.2773
    137.5000,       5.0000,   4.00000,    877.0089
    142.5000,       5.0000,   4.00000,    794.3632
    147.5000,       5.0000,   4.00000,    877.0220
    152.5000,       5.0000,   4.00000,   1488.4089
    157.5000,       5.0000,   4.00000,   1718.3558
    162.5000,       5.0000,   4.00000,   1923.7659
    167.5000,       5.0000,   4.00000,   1765.8064
    172.5000,       5.0000,   4.00000,   2235.5439
    177.5000,       5.0000,   4.00000,   1883.5098
    182.5000,       5.0000,   4.00000,   1667.6952
    187.5000,       5.0000,   4.00000,   1666.6436
    192.5000,       5.0000,   4.00000,   1818.7758
    197.5000,       5.0000,   4.00000,   2240.0742
    202.5000,       5.0000,   4.00000,   2231.5015
    207.5000,       5.0000,   4.00000,   1820.6736
    212.5000,       5.0000,   4.00000,   1536.7212
    217.5000,       5.0000,   4.00000,   1325.9087
    222.5000,       5.0000,   4.00000,   1506.8248
    227.5000,       5.0000,   4.00000,   1343.4614
    232.5000,       5.0000,   4.00000,   1198.5085
    237.5000,       5.0000,   4.00000,   1200.5641
    242.5000,       5.0000,   4.00000,   1170.1652
    247.5000,       5.0000,   4.00000,    892.8564
    252.5000,       5.0000,   4.00000,   1308.1406
    257.5000,       5.0000,   4.00000,   1201.7400
    262.5000,       5.0000,   4.00000,   1397.3003
    267.5000,       5.0000,   4.00000,   1204.0009
    272.5000,       5.0000,   4.00000,   1206.7699
    277.5000,       5.0000,   4.00000,   1456.1194
    282.5000,       5.0000,   4.00000,   1671.5267
    287.5000,       5.0000,   4.00000,   1511.2092
    292.5000,       5.0000,   4.00000,   1482.7351
     30.0000,      20.0000,   1.00000,    567.3643
     35.0000,      20.0000,   1.00000,    590.1136
     40.0000,      20.0000,   1.00000,    595.0940
     45.0000,      20.0000,   1.00000,    603.5704
     50.0000,      20.0000,   1.00000,    625.2050
     55.0000,      20.0000,   1.00000,    641.6398
     60.0000,      20.0000,   1.00000,    702.8207
     65.0000,      20.0000,   1.00000,    667.9207
     70.0000,      20.0000,   1.00000,    675.6346
     75.0000,      20.0000,   1.00000,    594.0054
     80.0000,      20.0000,   1.00000,    552.2300
     85.0000,      20.0000,   1.00000,    675.6896
     90.0000,      20.0000,   1.00000,    766.3885
     95.0000,      20.0000,   1.00000,    919.4984
    100.0000,      20.0000,   1.00000,    884.7740
    105.0000,      20.0000,   1.00000,    712.4396
    110.0000,      20.0000,   1.00000,    749.0924
    115.0000,      20.0000,   1.00000,    726.4867
    120.0000,      20.0000,   1.00000,    856.8500
    125.0000,      20.0000,   1.00000,    971.2547
    130.0000,      20.0000,   1.00000,    941.4503
    135.0000,      20.0000,   1.00000,    926.1045
    140.0000,      20.0000,   1.00000,    828.0417
    145.0000,      20.0000,   1.00000,    829.4143
    150.0000,      20.0000,   1.00000,   1040.6443
    155.0000,      20.0000,   1.00000,   1376.4323
    160.0000,      20.0000,   1.00000,   1681.9365
    165.0000,      20.0000,   1.00000,   1901.0350
    170.0000,      20.0000,   1.00000,   1713.9631
    175.0000,      20.0000,   1.00000,   1382.5275
    180.0000,      20.0000,   1.00000,   1193.7103
    185.0000,      20.0000,   1.00000,   1138.1998
    190.0000,      20.0000,   1.00000,   1250.5017
    195.0000,      20.0000,   1.00000,   1410.9562
    200.0000,      20.0000,   1.00000,   1538.1926
    205.0000,      20.0000,   1.00000,   1749.8673
    210.0000,      20.0000,   1.00000,   1658.2563
    215.0000,      20.0000,   1.00000,   1461.9401
    220.0000,      20.0000,   1.00000,   1336.9569
    225.0000,      20.0000,   1.00000,   1203.6387
    230.0000,      20.0000,   1.00000,   1201.7034
    235.0000,      20.0000,   1.00000,   1086.5629
    240.0000,      20.0000,   1.00000,    962.7699
    245.0000,      20.0000,   1.00000,    993.3189
    250.0000,      20.0000,   1.00000,    973.3138
    255.0000,      20.0000,   1.00000,   1002.4423
    260.0000,      20.0000,   1.00000,   1069.0292
    265.0000,      20.0000,   1.00000,   1067.4498
    270.0000,      20.0000,   1.00000,   1171.0720
    275.0000,      20.0000,   1.00000,   1243.7551
    280.0000,      20.0000,   1.00000,   1221.9352
    285.0000,      20.0000,   1.00000,   1290.2883
     27.5000,       5.0000,   5.00000,    543.3009
     32.5000,       5.0000,   5.00000,    589.5475
     37.5000,       5.0000,   5.00000,    628.4619
     42.5000,       5.0000,   5.00000,    632.4865
     47.5000,       5.0000,   5.00000,    564.2714
     52.5000,       5.0000,   5.00000,    553.3438
     57.5000,       5.0000,   5.00000,    623.0978
     62.5000,       5.0000,   5.00000,    662.5159
     67.5000,       5.0000,   5.00000,    787.7489
     72.5000,       5.0000,   5.00000,    594.3276
     77.5000,       5.0000,   5.00000,    596.1236
     82.5000,       5.0000,   5.00000,    512.2482
     87.5000,       5.0000,   5.00000,    697.9110
     92.5000,       5.0000,   5.00000,    860.6584
     97.5000,       5.0000,   5.00000,    913.0582
    102.5000,       5.0000,   5.00000,   1074.5323
    107.5000,       5.0000,   5.00000,    676.2759
    112.5000,       5.0000,   5.00000,    434.3731
    117.5000,       5.0000,   5.00000,    757.5513
    122.5000,       5.0000,   5.00000,    996.8796
    127.5000,       5.0000,   5.00000,   1122.5059
    132.5000,       5.0000,   5.00000,   1088.9099
    137.5000,       5.0000,   5.00000,    765.4386
    142.5000,       5.0000,   5.00000,    667.5061
    147.5000,       5.0000,   5.00000,    700.5703
    152.5000,       5.0000,   5.00000,   1231.8839
    157.5000,       5.0000,   5.00000,   1496.3871
    162.5000,       5.0000,   5.00000,   1786.8828
    167.5000,       5.0000,   5.00000,   1615.5061
    172.5000,       5.0000,   5.00000,   1929.8199
    177.5000,       5.0000,   5.00000,   1424.1208
    182.5000,       5.0000,   5.00000,   1247.6738
    192.5000,       5.0000,   5.00000,   1469.9807
    197.5000,       5.0000,   5.00000,   1677.6521
    202.5000,       5.0000,   5.00000,   1943.2659
    207.5000,       5.0000,   5.00000,   1678.7185
    212.5000,       5.0000,   5.00000,   1419.5492
    217.5000,       5.0000,   5.00000,   1152.5593
    222.5000,       5.0000,   5.00000,   1355.2593
    227.5000,       5.0000,   5.00000,   1111.0074
    232.5000,       5.0000,   5.00000,   1054.3890
    237.5000,       5.0000,   5.00000,   1027.4353
    242.5000,       5.0000,   5.00000,   1038.8463
    247.5000,       5.0000,   5.00000,    731.0560
    252.5000,       5.0000,   5.00000,   1086.4277
    257.5000,       5.0000,   5.00000,    947.7188
    262.5000,       5.0000,   5.00000,   1151.8162
    267.5000,       5.0000,   5.00000,   1020.3163
    272.5000,       5.0000,   5.00000,   1108.8938
    277.5000,       5.0000,   5.00000,   1237.6055
    282.5000,       5.0000,   5.00000,   1454.6630
    287.5000,       5.0000,   5.00000,   1252.5781
     32.5000,       5.0000,   6.00000,    538.1614
     37.5000,       5.0000,   6.00000,    547.3088
     42.5000,       5.0000,   6.00000,    606.7845
     47.5000,       5.0000,   6.00000,    522.5984
     52.5000,       5.0000,   6.00000,    535.9659
     57.5000,       5.0000,   6.00000,    581.4537
     62.5000,       5.0000,   6.00000,    589.2498
     67.5000,       5.0000,   6.00000,    713.4349
     72.5000,       5.0000,   6.00000,    483.3455
     77.5000,       5.0000,   6.00000,    531.1137
     82.5000,       5.0000,   6.00000,    497.9594
     87.5000,       5.0000,   6.00000,    618.3300
     92.5000,       5.0000,   6.00000,    726.5577
     97.5000,       5.0000,   6.00000,    714.1790
    102.5000,       5.0000,   6.00000,    897.5466
    107.5000,       5.0000,   6.00000,    580.3066
    112.5000,       5.0000,   6.00000,    391.1516
    117.5000,       5.0000,   6.00000,    674.6172
    122.5000,       5.0000,   6.00000,    776.1554
    127.5000,       5.0000,   6.00000,    866.4202
    132.5000,       5.0000,   6.00000,    826.5898
    137.5000,       5.0000,   6.00000,    703.1096
    142.5000,       5.0000,   6.00000,    609.5837
    147.5000,       5.0000,   6.00000,    585.5325
    152.5000,       5.0000,   6.00000,   1033.0420
    157.5000,       5.0000,   6.00000,   1271.2859
    162.5000,       5.0000,   6.00000,   1533.6995
    167.5000,       5.0000,   6.00000,   1355.3295
    172.5000,       5.0000,   6.00000,   1535.4718
    177.5000,       5.0000,   6.00000,   1142.6696
    187.5000,       5.0000,   6.00000,    920.5739
    192.5000,       5.0000,   6.00000,   1028.0912
    197.5000,       5.0000,   6.00000,   1302.5443
    202.5000,       5.0000,   6.00000,   1469.8302
    207.5000,       5.0000,   6.00000,   1438.3479
    212.5000,       5.0000,   6.00000,   1253.8285
    217.5000,       5.0000,   6.00000,   1075.9572
    222.5000,       5.0000,   6.00000,   1176.6729
    227.5000,       5.0000,   6.00000,    965.5781
    232.5000,       5.0000,   6.00000,    886.1071
    237.5000,       5.0000,   6.00000,    926.9742
    242.5000,       5.0000,   6.00000,    941.4518
    247.5000,       5.0000,   6.00000,    630.6573
    252.5000,       5.0000,   6.00000,    835.2134
    257.5000,       5.0000,   6.00000,    777.3799
    262.5000,       5.0000,   6.00000,    959.3240
    267.5000,       5.0000,   6.00000,    864.8899
    272.5000,       5.0000,   6.00000,    953.4517
    277.5000,       5.0000,   6.00000,   1125.6921
    282.5000,       5.0000,   6.00000,   1232.6840
     37.5000,      25.0000,   1.00000,    505.8693
     42.5000,      25.0000,   1.00000,    528.0578
     47.5000,      25.0000,   1.00000,    580.2080
     52.5000,      25.0000,   1.00000,    597.9803
     57.5000,      25.0000,   1.00000,    622.1945
     62.5000,      25.0000,   1.00000,    597.9913
     67.5000,      25.0000,   1.00000,    547.8287
     72.5000,      25.0000,   1.00000,    514.1562
     77.5000,      25.0000,   1.00000,    564.9739
     82.5000,      25.0000,   1.00000,    594.4678
     87.5000,      25.0000,   1.00000,    633.4127
     92.5000,      25.0000,   1.00000,    664.9402
     97.5000,      25.0000,   1.00000,    620.0513
    102.5000,      25.0000,   1.00000,    580.1429
    107.5000,      25.0000,   1.00000,    644.2985
    112.5000,      25.0000,   1.00000,    708.6796
    117.5000,      25.0000,   1.00000,    667.2641
    122.5000,      25.0000,   1.00000,    627.6992
    127.5000,      25.0000,   1.00000,    640.9362
    132.5000,      25.0000,   1.00000,    690.3165
    137.5000,      25.0000,   1.00000,    700.8682
    142.5000,      25.0000,   1.00000,    814.1966
    147.5000,      25.0000,   1.00000,    882.2914
    152.5000,      25.0000,   1.00000,   1053.6816
    157.5000,      25.0000,   1.00000,   1225.5790
    162.5000,      25.0000,   1.00000,   1440.1553
    167.5000,      25.0000,   1.00000,   1320.7385
    172.5000,      25.0000,   1.00000,   1132.6776
    177.5000,      25.0000,   1.00000,    935.6868
    182.5000,      25.0000,   1.00000,    872.0034
    187.5000,      25.0000,   1.00000,    772.6558
    192.5000,      25.0000,   1.00000,    836.9385
    197.5000,      25.0000,   1.00000,    946.7436
    202.5000,      25.0000,   1.00000,   1121.3600
    207.5000,      25.0000,   1.00000,   1202.8887
    212.5000,      25.0000,   1.00000,   1391.0653
    217.5000,      25.0000,   1.00000,   1262.0280
    222.5000,      25.0000,   1.00000,   1137.6757
    227.5000,      25.0000,   1.00000,   1018.5027
    232.5000,      25.0000,   1.00000,    993.8557
    237.5000,      25.0000,   1.00000,    869.1909
    242.5000,      25.0000,   1.00000,    863.2860
    247.5000,      25.0000,   1.00000,    801.9838
    252.5000,      25.0000,   1.00000,    810.3478
    257.5000,      25.0000,   1.00000,    770.9740
    262.5000,      25.0000,   1.00000,    872.3505
    267.5000,      25.0000,   1.00000,    919.4885
    272.5000,      25.0000,   1.00000,   1019.8127
    277.5000,      25.0000,   1.00000,   1022.9307
     37.5000,       5.0000,   7.00000,    502.6406
     42.5000,       5.0000,   7.00000,    540.0947
     47.5000,       5.0000,   7.00000,    494.2492
     52.5000,       5.0000,   7.00000,    489.3922
     57.5000,       5.0000,   7.00000,    534.0253
     62.5000,       5.0000,   7.00000,    548.6248
     67.5000,       5.0000,   7.00000,    603.7372
     72.5000,       5.0000,   7.00000,    435.9719
     77.5000,       5.0000,   7.00000,    524.0472
     82.5000,       5.0000,   7.00000,    470.6279
     87.5000,       5.0000,   7.00000,    553.7713
     92.5000,       5.0000,   7.00000,    599.7666
     97.5000,       5.0000,   7.00000,    574.7147
    102.5000,       5.0000,   7.00000,    748.3980
    107.5000,       5.0000,   7.00000,    527.4067
    112.5000,       5.0000,   7.00000,    350.2986
    117.5000,       5.0000,   7.00000,    556.3361
    122.5000,       5.0000,   7.00000,    610.2237
    127.5000,       5.0000,   7.00000,    675.8228
    132.5000,       5.0000,   7.00000,    698.7979
    137.5000,       5.0000,   7.00000,    561.7354
    142.5000,       5.0000,   7.00000,    554.5505
    147.5000,       5.0000,   7.00000,    553.8464
    152.5000,       5.0000,   7.00000,    889.0444
    157.5000,       5.0000,   7.00000,   1056.1895
    162.5000,       5.0000,   7.00000,   1217.8212
    167.5000,       5.0000,   7.00000,   1035.1210
    172.5000,       5.0000,   7.00000,   1219.8403
    182.5000,       5.0000,   7.00000,    779.1907
    197.5000,       5.0000,   7.00000,    944.7729
    202.5000,       5.0000,   7.00000,   1143.9733
    207.5000,       5.0000,   7.00000,   1059.3174
    212.5000,       5.0000,   7.00000,   1086.7540
    217.5000,       5.0000,   7.00000,    943.3011
    222.5000,       5.0000,   7.00000,   1068.2424
    227.5000,       5.0000,   7.00000,    845.4368
    232.5000,       5.0000,   7.00000,    789.1624
    237.5000,       5.0000,   7.00000,    824.3968
    242.5000,       5.0000,   7.00000,    834.7365
    247.5000,       5.0000,   7.00000,    535.2678
    252.5000,       5.0000,   7.00000,    719.2910
    257.5000,       5.0000,   7.00000,    632.7711
    262.5000,       5.0000,   7.00000,    815.9449
    267.5000,       5.0000,   7.00000,    738.4670
    272.5000,       5.0000,   7.00000,    815.0132
    277.5000,       5.0000,   7.00000,    970.5569
     42.5000,       5.0000,   8.00000,    494.8682
     47.5000,       5.0000,   8.00000,    438.0397
     52.5000,       5.0000,   8.00000,    445.8789
     57.5000,       5.0000,   8.00000,    487.4146
     62.5000,       5.0000,   8.00000,    480.3015
     67.5000,       5.0000,   8.00000,    561.7897
     72.5000,       5.0000,   8.00000,    435.6427
     77.5000,       5.0000,   8.00000,    499.0409
     82.5000,       5.0000,   8.00000,    431.3909
     87.5000,       5.0000,   8.00000,    490.0155
     92.5000,       5.0000,   8.00000,    514.8686
     97.5000,       5.0000,   8.00000,    509.2354
    102.5000,       5.0000,   8.00000,    675.0884
    107.5000,       5.0000,   8.00000,    460.3363
    112.5000,       5.0000,   8.00000,    293.4980
    117.5000,       5.0000,   8.00000,    450.1840
    122.5000,       5.0000,   8.00000,    514.0467
    127.5000,       5.0000,   8.00000,    589.0941
    132.5000,       5.0000,   8.00000,    576.1938
    137.5000,       5.0000,   8.00000,    477.2274
    142.5000,       5.0000,   8.00000,    465.1724
    147.5000,       5.0000,   8.00000,    510.5015
    152.5000,       5.0000,   8.00000,    818.3792
    157.5000,       5.0000,   8.00000,    851.0298
    162.5000,       5.0000,   8.00000,    918.0940
    177.5000,       5.0000,   8.00000,    779.0024
    192.5000,       5.0000,   8.00000,    590.3262
    197.5000,       5.0000,   8.00000,    712.6473
    202.5000,       5.0000,   8.00000,    820.2973
    207.5000,       5.0000,   8.00000,    848.7101
    212.5000,       5.0000,   8.00000,    811.2094
    222.5000,       5.0000,   8.00000,    941.7360
    227.5000,       5.0000,   8.00000,    776.3949
    232.5000,       5.0000,   8.00000,    718.7421
    262.5000,       5.0000,   8.00000,    687.6495
    267.5000,       5.0000,   8.00000,    637.3662
    272.5000,       5.0000,   8.00000,    704.5829
     52.5000,      35.0000,   1.00000,    447.4408
     57.5000,      35.0000,   1.00000,    446.3365
     62.5000,      35.0000,   1.00000,    479.3069
     67.5000,      35.0000,   1.00000,    481.0976
     72.5000,      35.0000,   1.00000,    496.4052
     77.5000,      35.0000,   1.00000,    491.4725
     82.5000,      35.0000,   1.00000,    475.3993
     87.5000,      35.0000,   1.00000,    485.6905
     92.5000,      35.0000,   1.00000,    479.0963
     97.5000,      35.0000,   1.00000,    449.3323
    102.5000,      35.0000,   1.00000,    442.1271
    107.5000,      35.0000,   1.00000,    433.6508
    112.5000,      35.0000,   1.00000,    434.0009
    117.5000,      35.0000,   1.00000,    459.3539
    122.5000,      35.0000,   1.00000,    426.9595
    127.5000,      35.0000,   1.00000,    412.0786
    132.5000,      35.0000,   1.00000,    452.1679
    137.5000,      35.0000,   1.00000,    528.2835
    142.5000,      35.0000,   1.00000,    618.9177
    147.5000,      35.0000,   1.00000,    701.4965
    152.5000,      35.0000,   1.00000,    694.7231
    157.5000,      35.0000,   1.00000,    755.9653
    162.5000,      35.0000,   1.00000,    716.4071
    167.5000,      35.0000,   1.00000,    667.6229
    172.5000,      35.0000,   1.00000,    588.2684
    177.5000,      35.0000,   1.00000,    550.4724
    182.5000,      35.0000,   1.00000,    541.5210
    187.5000,      35.0000,   1.00000,    556.0197
    192.5000,      35.0000,   1.00000,    512.1170
    197.5000,      35.0000,   1.00000,    510.4982
    202.5000,      35.0000,   1.00000,    501.0548
    207.5000,      35.0000,   1.00000,    592.9995
    212.5000,      35.0000,   1.00000,    671.6866
    217.5000,      35.0000,   1.00000,    763.8116
    222.5000,      35.0000,   1.00000,    782.1215
    227.5000,      35.0000,   1.00000,    815.2856
    232.5000,      35.0000,   1.00000,    725.3093
    237.5000,      35.0000,   1.00000,    693.0950
    242.5000,      35.0000,   1.00000,    615.3021
    247.5000,      35.0000,   1.00000,    612.1857
    252.5000,      35.0000,   1.00000,    609.7606
    257.5000,      35.0000,   1.00000,    615.3116
    262.5000,      35.0000,   1.00000,    619.3638
     52.5000,       5.0000,  10.00000,    341.9776
     57.5000,       5.0000,  10.00000,    379.5926
     62.5000,       5.0000,  10.00000,    427.7006
     67.5000,       5.0000,  10.00000,    532.5557
     72.5000,       5.0000,  10.00000,    400.8825
     77.5000,       5.0000,  10.00000,    435.6190
     82.5000,       5.0000,  10.00000,    358.2337
     87.5000,       5.0000,  10.00000,    413.5079
     92.5000,       5.0000,  10.00000,    462.4761
     97.5000,       5.0000,  10.00000,    472.0342
    102.5000,       5.0000,  10.00000,    577.3312
    107.5000,       5.0000,  10.00000,    345.7869
    112.5000,       5.0000,  10.00000,    204.5103
    117.5000,       5.0000,  10.00000,    340.2813
    122.5000,       5.0000,  10.00000,    413.5094
    127.5000,       5.0000,  10.00000,    469.3080
    132.5000,       5.0000,  10.00000,    464.1694
    182.5000,       5.0000,  10.00000,    475.8921
    202.5000,       5.0000,  10.00000,    534.5687
    222.5000,       5.0000,  10.00000,    662.2056
     67.5000,      45.0000,   1.00000,    373.4061
     72.5000,      45.0000,   1.00000,    395.5255
     77.5000,      45.0000,   1.00000,    426.5409
     82.5000,      45.0000,   1.00000,    461.9862
     87.5000,      45.0000,   1.00000,    438.0648
     92.5000,      45.0000,   1.00000,    380.1053
     97.5000,      45.0000,   1.00000,    369.2597
    102.5000,      45.0000,   1.00000,    372.4829
    107.5000,      45.0000,   1.00000,    380.9532
    112.5000,      45.0000,   1.00000,    383.9622
    117.5000,      45.0000,   1.00000,    368.0097
    122.5000,      45.0000,   1.00000,    356.1266
    127.5000,      45.0000,   1.00000,    327.9228
    132.5000,      45.0000,   1.00000,    352.5255
    137.5000,      45.0000,   1.00000,    401.5447
    142.5000,      45.0000,   1.00000,    431.5162
    152.5000,      45.0000,   1.00000,    458.6387
    157.5000,      45.0000,   1.00000,    433.0180
    162.5000,      45.0000,   1.00000,    429.4562
    167.5000,      45.0000,   1.00000,    435.5638
    172.5000,      45.0000,   1.00000,    458.6736
    177.5000,      45.0000,   1.00000,    428.4380
    182.5000,      45.0000,   1.00000,    416.0782
    187.5000,      45.0000,   1.00000,    404.6961
    192.5000,      45.0000,   1.00000,    416.7014
    197.5000,      45.0000,   1.00000,    411.2256
    202.5000,      45.0000,   1.00000,    435.7086
    207.5000,      45.0000,   1.00000,    444.6789
    212.5000,      45.0000,   1.00000,    447.6619
    217.5000,      45.0000,   1.00000,    440.5225
    222.5000,      45.0000,   1.00000,    460.1072
    227.5000,      45.0000,   1.00000,    449.9979
    232.5000,      45.0000,   1.00000,    475.5971
    242.5000,      45.0000,   1.00000,    521.4602
    247.5000,      45.0000,   1.00000,    499.2872
     67.5000,      15.0000,   4.00000,    358.3858
     72.5000,      15.0000,   4.00000,    375.4390
     77.5000,      15.0000,   4.00000,    351.2905
     82.5000,      15.0000,   4.00000,    375.8378
     87.5000,      15.0000,   4.00000,    383.6698
     92.5000,      15.0000,   4.00000,    400.4908
     97.5000,      15.0000,   4.00000,    438.8028
    102.5000,      15.0000,   4.00000,    410.1816
    107.5000,      15.0000,   4.00000,    336.6841
    112.5000,      15.0000,   4.00000,    264.5581
    117.5000,      15.0000,   4.00000,    268.3877
    122.5000,      15.0000,   4.00000,    330.9224
    127.5000,      15.0000,   4.00000,    354.6335
    132.5000,      15.0000,   4.00000,    334.1516
    137.5000,      15.0000,   4.00000,    296.4709
    167.5000,      15.0000,   4.00000,    409.8358
    172.5000,      15.0000,   4.00000,    417.4111
    177.5000,      15.0000,   4.00000,    408.9900
    187.5000,      15.0000,   4.00000,    365.8179
    192.5000,      15.0000,   4.00000,    393.4812
    197.5000,      15.0000,   4.00000,    429.9083
    202.5000,      15.0000,   4.00000,    441.3866
    207.5000,      15.0000,   4.00000,    413.3582
     82.5000,      55.0000,   1.00000,    365.3290
     87.5000,      55.0000,   1.00000,    357.6563
     92.5000,      55.0000,   1.00000,    360.9471
     97.5000,      55.0000,   1.00000,    353.2468
    102.5000,      55.0000,   1.00000,    365.4478
    107.5000,      55.0000,   1.00000,    364.3605
    112.5000,      55.0000,   1.00000,    356.1319
    117.5000,      55.0000,   1.00000,    337.9311
    122.5000,      55.0000,   1.00000,    314.0389
    127.5000,      55.0000,   1.00000,    312.8398
    132.5000,      55.0000,   1.00000,    294.5204
    137.5000,      55.0000,   1.00000,    304.3817
    142.5000,      55.0000,   1.00000,    316.2446
    147.5000,      55.0000,   1.00000,    340.7308
    152.5000,      55.0000,   1.00000,    354.3678
    157.5000,      55.0000,   1.00000,    343.8450
    162.5000,      55.0000,   1.00000,    331.4738
    167.5000,      55.0000,   1.00000,    342.2477
    172.5000,      55.0000,   1.00000,    356.8450
    177.5000,      55.0000,   1.00000,    384.8730
    182.5000,      55.0000,   1.00000,    383.3660
    187.5000,      55.0000,   1.00000,    389.1698
    192.5000,      55.0000,   1.00000,    377.5775
    197.5000,      55.0000,   1.00000,    376.9419
    202.5000,      55.0000,   1.00000,    363.8442
    207.5000,      55.0000,   1.00000,    364.9362
    212.5000,      55.0000,   1.00000,    374.3836
    217.5000,      55.0000,   1.00000,    383.9057
    222.5000,      55.0000,   1.00000,    365.2397
    227.5000,      55.0000,   1.00000,    354.6132
    232.5000,      55.0000,   1.00000,    336.0249
     82.5000,      15.0000,   5.00000,    324.8642
     87.5000,      15.0000,   5.00000,    345.7430
     92.5000,      15.0000,   5.00000,    378.9698
     97.5000,      15.0000,   5.00000,    429.7472
    102.5000,      15.0000,   5.00000,    405.3601
    107.5000,      15.0000,   5.00000,    335.0612
    112.5000,      15.0000,   5.00000,    254.9799
    117.5000,      15.0000,   5.00000,    250.8324
    122.5000,      15.0000,   5.00000,    298.0262
    137.5000,      15.0000,   5.00000,    245.0762
    172.5000,      15.0000,   5.00000,    346.7742
    177.5000,      15.0000,   5.00000,    369.8262
    182.5000,      15.0000,   5.00000,    349.9164
    192.5000,      15.0000,   5.00000,    378.2136
     97.5000,      65.0000,   1.00000,    339.2394
    102.5000,      65.0000,   1.00000,    334.1716
    107.5000,      65.0000,   1.00000,    331.1262
    112.5000,      65.0000,   1.00000,    318.3322
    117.5000,      65.0000,   1.00000,    313.3593
    122.5000,      65.0000,   1.00000,    313.5764
    127.5000,      65.0000,   1.00000,    305.1682
    132.5000,      65.0000,   1.00000,    303.5259
    137.5000,      65.0000,   1.00000,    285.6994
    142.5000,      65.0000,   1.00000,    295.1902
    147.5000,      65.0000,   1.00000,    304.6917
    152.5000,      65.0000,   1.00000,    312.1477
    157.5000,      65.0000,   1.00000,    310.3433
    162.5000,      65.0000,   1.00000,    313.3537
    167.5000,      65.0000,   1.00000,    321.8853
    172.5000,      65.0000,   1.00000,    336.3018
    177.5000,      65.0000,   1.00000,    348.1669
    182.5000,      65.0000,   1.00000,    349.9824
    187.5000,      65.0000,   1.00000,    336.5551
    192.5000,      65.0000,   1.00000,    340.5605
    197.5000,      65.0000,   1.00000,    341.4582
    202.5000,      65.0000,   1.00000,    354.3677
    207.5000,      65.0000,   1.00000,    348.2439
    212.5000,      65.0000,   1.00000,    339.8712
    217.5000,      65.0000,   1.00000,    327.4999
     97.5000,      15.0000,   6.00000,    411.4450
    102.5000,      15.0000,   6.00000,    387.3349
    107.5000,      15.0000,   6.00000,    322.6443
    112.5000,      15.0000,   6.00000,    243.7693
    122.5000,      15.0000,   6.00000,    292.2069
    127.5000,      15.0000,   6.00000,    302.1865
    137.5000,      15.0000,   6.00000,    243.1035
    147.5000,      15.0000,   6.00000,    231.1416
    157.5000,      15.0000,   6.00000,    289.1948
    162.5000,      15.0000,   6.00000,    282.0031
    167.5000,      15.0000,   6.00000,    316.1194
    177.5000,      15.0000,   6.00000,    354.1153
    105.0000,      30.0000,   3.00000,    318.6921
    110.0000,      30.0000,   3.00000,    310.3700
    115.0000,      30.0000,   3.00000,    309.3602
    120.0000,      30.0000,   3.00000,    274.5999
    125.0000,      30.0000,   3.00000,    262.9787
    130.0000,      30.0000,   3.00000,    270.1922
    135.0000,      30.0000,   3.00000,    259.5345
    140.0000,      30.0000,   3.00000,    259.3393
    145.0000,      30.0000,   3.00000,    255.8185
    150.0000,      30.0000,   3.00000,    254.8224
    155.0000,      30.0000,   3.00000,    262.3328
    160.0000,      30.0000,   3.00000,    290.7000
    165.0000,      30.0000,   3.00000,    315.5829
    170.0000,      30.0000,   3.00000,    318.3508
    180.0000,      30.0000,   3.00000,    320.4057
    205.0000,      30.0000,   3.00000,    329.8187
    112.5000,      25.0000,   4.00000,    296.6693
    117.5000,      25.0000,   4.00000,    265.2356
    122.5000,      25.0000,   4.00000,    268.4047
    127.5000,      25.0000,   4.00000,    282.0009
    132.5000,      25.0000,   4.00000,    273.1899
    137.5000,      25.0000,   4.00000,    256.7552
    142.5000,      25.0000,   4.00000,    251.1427
    147.5000,      25.0000,   4.00000,    249.2188
    152.5000,      25.0000,   4.00000,    261.7617
    157.5000,      25.0000,   4.00000,    275.1181
    162.5000,      25.0000,   4.00000,    309.7448
    167.5000,      25.0000,   4.00000,    311.6765
    172.5000,      25.0000,   4.00000,    309.7279
    177.5000,      25.0000,   4.00000,    310.4497
   8.13
ITERATION 4
MODEL RESISTIVITY
LAYER 1
59,     2.5000
     10.0000,     1011.2
     15.0000,     722.53
     20.0000,     668.20
     25.0000,     492.70
     30.0000,     427.03
     35.0000,     450.49
     40.0000,     468.76
     45.0000,     524.68
     50.0000,     493.19
     55.0000,     566.05
     60.0000,     737.82
     65.0000,     869.61
     70.0000,     1201.2
     75.0000,     856.39
     80.0000,     992.37
     85.0000,     997.01
     90.0000,     1420.3
     95.0000,     1857.0
    100.0000,     1760.9
    105.0000,     1909.1
    110.0000,     1084.6
    115.0000,     618.08
    120.0000,     1073.3
    125.0000,     1336.0
    130.0000,     1609.7
    135.0000,     1552.8
    140.0000,     1111.6
    145.0000,     979.89
    150.0000,     1084.6
    155.0000,     2273.1
    160.0000,     2744.5
    165.0000,     2847.2
    170.0000,     2105.6
    175.0000,     2477.8
    180.0000,     1932.5
    185.0000,     1654.9
    190.0000,     1548.8
    195.0000,     1727.7
    200.0000,     2099.2
    205.0000,     2361.3
    210.0000,     2050.4
    215.0000,     1859.5
    220.0000,     1847.7
    225.0000,     2477.2
    230.0000,     2179.1
    235.0000,     2024.4
    240.0000,     1929.9
    245.0000,     1848.9
    250.0000,     1187.2
    255.0000,     1784.3
    260.0000,     1576.7
    265.0000,     1916.0
    270.0000,     1583.8
    275.0000,     1680.9
    280.0000,     2052.6
    285.0000,     2400.7
    290.0000,     1942.6
    295.0000,     1780.8
             1595.1
LAYER 2
59,     5.2500
     10.0000,     953.00
     15.0000,     785.10
     20.0000,     729.04
     25.0000,     586.42
     30.0000,     517.42
     35.0000,     530.65
     40.0000,     542.96
     45.0000,     579.11
     50.0000,     541.01
     55.0000,     594.85
     60.0000,     764.90
     65.0000,     925.43
     70.0000,     1205.7
     75.0000,     1055.7
     80.0000,     1192.4
     85.0000,     1173.0
     90.0000,     1435.5
     95.0000,     1584.6
    100.0000,     1491.1
    105.0000,     2003.2
    110.0000,     1124.1
    115.0000,     707.40
    120.0000,     1193.5
    125.0000,     1576.2
    130.0000,     1815.7
    135.0000,     1651.7
    140.0000,     1280.3
    145.0000,     1177.3
    150.0000,     1308.9
    155.0000,     2175.7
    160.0000,     2468.6
    165.0000,     2593.2
    170.0000,     2286.8
    175.0000,     2836.3
    180.0000,     2474.0
    185.0000,     2156.3
    190.0000,     1998.2
    195.0000,     2091.1
    200.0000,     2293.3
    205.0000,     2389.1
    210.0000,     2167.2
    215.0000,     1971.3
    220.0000,     1756.7
    225.0000,     2321.2
    230.0000,     2100.1
    235.0000,     1977.5
    240.0000,     2076.4
    245.0000,     2070.3
    250.0000,     1477.4
    255.0000,     1789.5
    260.0000,     1638.3
    265.0000,     1925.8
    270.0000,     1871.4
    275.0000,     2023.8
    280.0000,     2292.6
    285.0000,     2465.1
    290.0000,     2082.0
    295.0000,     1961.9
             1853.6
LAYER 3
58,     8.2750
     15.0000,     899.30
     20.0000,     892.82
     25.0000,     834.04
     30.0000,     775.82
     35.0000,     766.32
     40.0000,     757.63
     45.0000,     751.06
     50.0000,     672.90
     55.0000,     681.05
     60.0000,     821.70
     65.0000,     966.54
     70.0000,     1194.5
     75.0000,     1329.3
     80.0000,     1507.0
     85.0000,     1382.5
     90.0000,     1304.0
     95.0000,     1159.6
    100.0000,     1221.0
    105.0000,     2204.8
    110.0000,     1299.6
    115.0000,     896.44
    120.0000,     1474.9
    125.0000,     2063.5
    130.0000,     2159.8
    135.0000,     1808.0
    140.0000,     1619.1
    145.0000,     1686.5
    150.0000,     1852.5
    155.0000,     2128.5
    160.0000,     2017.2
    165.0000,     2274.1
    170.0000,     2806.4
    175.0000,     4147.8
    180.0000,     4394.0
    185.0000,     4037.0
    190.0000,     3685.2
    195.0000,     3395.4
    200.0000,     3055.4
    205.0000,     2808.0
    210.0000,     2635.7
    215.0000,     2254.6
    220.0000,     1719.3
    225.0000,     2082.5
    230.0000,     1905.7
    235.0000,     1851.0
    240.0000,     2186.9
    245.0000,     2346.4
    250.0000,     1802.5
    255.0000,     1652.3
    260.0000,     1485.5
    265.0000,     1764.5
    270.0000,     2156.4
    275.0000,     2530.8
    280.0000,     2665.4
    285.0000,     2619.1
    290.0000,     2350.5
    295.0000,     2358.7
             2443.8
LAYER 4
56,    11.6025
     20.0000,     1003.7
     25.0000,     1105.3
     30.0000,     1084.3
     35.0000,     1034.9
     40.0000,     964.94
     45.0000,     856.25
     50.0000,     697.77
     55.0000,     633.40
     60.0000,     705.13
     65.0000,     808.49
     70.0000,     1011.7
     75.0000,     1317.8
     80.0000,     1497.9
     85.0000,     1235.9
     90.0000,     923.39
     95.0000,     711.33
    100.0000,     870.51
    105.0000,     2049.7
    110.0000,     1291.2
    115.0000,     896.98
    120.0000,     1446.7
    125.0000,     2112.2
    130.0000,     2093.6
    135.0000,     1707.6
    140.0000,     1751.5
    145.0000,     2081.2
    150.0000,     2205.2
    155.0000,     1782.5
    160.0000,     1281.6
    165.0000,     1490.1
    170.0000,     2583.8
    175.0000,     5227.8
    180.0000,     7322.7
    185.0000,     7617.7
    190.0000,     6935.5
    195.0000,     5598.0
    200.0000,     4068.0
    205.0000,     3177.7
    210.0000,     2795.4
    215.0000,     2101.6
    220.0000,     1354.0
    225.0000,     1462.4
    230.0000,     1309.0
    235.0000,     1325.8
    240.0000,     1745.2
    245.0000,     2025.8
    250.0000,     1576.6
    255.0000,     1189.4
    260.0000,     1013.2
    265.0000,     1229.4
    270.0000,     1774.4
    275.0000,     2286.5
    280.0000,     2374.1
    285.0000,     2262.3
    290.0000,     2204.4
             2563.7
LAYER 5
53,    15.2628
     30.0000,     1188.3
     35.0000,     1019.7
     40.0000,     859.23
     45.0000,     603.53
     50.0000,     427.28
     55.0000,     327.03
     60.0000,     310.28
     65.0000,     338.43
     70.0000,     417.36
     75.0000,     552.59
     80.0000,     629.22
     85.0000,     562.75
     90.0000,     463.00
     95.0000,     441.67
    100.0000,     658.01
    105.0000,     1260.8
    110.0000,     897.14
    115.0000,     564.85
    120.0000,     610.92
    125.0000,     745.67
    130.0000,     739.53
    135.0000,     689.92
    140.0000,     813.83
    145.0000,     1069.6
    150.0000,     1136.4
    155.0000,     807.97
    160.0000,     516.58
    165.0000,     527.82
    170.0000,     920.29
    175.0000,     2048.4
    180.0000,     3894.9
    185.0000,     5550.3
    190.0000,     5917.0
    195.0000,     4744.0
    200.0000,     3168.7
    205.0000,     2187.5
    210.0000,     1635.3
    215.0000,     1087.3
    220.0000,     693.83
    225.0000,     629.76
    230.0000,     576.99
    235.0000,     598.26
    240.0000,     732.26
    245.0000,     786.25
    250.0000,     604.97
    255.0000,     414.97
    260.0000,     343.65
    265.0000,     398.61
    270.0000,     595.50
    275.0000,     826.80
    280.0000,     1001.6
    285.0000,     1065.4
             1298.8
LAYER 6
49,    19.2890
     40.0000,     663.79
     45.0000,     400.70
     50.0000,     292.75
     55.0000,     221.09
     60.0000,     198.92
     65.0000,     209.75
     70.0000,     248.70
     75.0000,     311.09
     80.0000,     361.57
     85.0000,     374.31
     90.0000,     376.88
     95.0000,     425.61
    100.0000,     591.94
    105.0000,     798.25
    110.0000,     600.89
    115.0000,     380.12
    120.0000,     314.22
    125.0000,     310.06
    130.0000,     305.29
    135.0000,     312.46
    140.0000,     373.14
    145.0000,     475.00
    150.0000,     515.51
    155.0000,     416.85
    160.0000,     301.16
    165.0000,     277.97
    170.0000,     368.46
    175.0000,     607.51
    180.0000,     992.15
    185.0000,     1408.4
    190.0000,     1652.0
    195.0000,     1582.4
    200.0000,     1309.6
    205.0000,     1041.9
    210.0000,     816.90
    215.0000,     594.71
    220.0000,     438.30
    225.0000,     393.22
    230.0000,     382.49
    235.0000,     405.02
    240.0000,     454.89
    245.0000,     458.17
    250.0000,     376.23
    255.0000,     289.13
    260.0000,     255.63
    265.0000,     282.87
    270.0000,     356.91
    275.0000,     460.33
           627.1395
LAYER 7
44,    23.7179
     50.0000,     283.37
     55.0000,     207.71
     60.0000,     187.14
     65.0000,     193.40
     70.0000,     217.59
     75.0000,     259.07
     80.0000,     303.87
     85.0000,     341.44
     90.0000,     378.37
     95.0000,     437.47
    100.0000,     526.52
    105.0000,     564.24
    110.0000,     440.97
    115.0000,     300.50
    120.0000,     228.48
    125.0000,     201.00
    130.0000,     193.39
    135.0000,     202.87
    140.0000,     235.51
    145.0000,     281.99
    150.0000,     304.53
    155.0000,     273.45
    160.0000,     222.14
    165.0000,     196.56
    170.0000,     209.77
    175.0000,     261.15
    180.0000,     344.05
    185.0000,     442.41
    190.0000,     528.76
    195.0000,     573.49
    200.0000,     568.44
    205.0000,     529.45
    210.0000,     467.93
    215.0000,     393.77
    220.0000,     337.54
    225.0000,     320.92
    230.0000,     329.07
    235.0000,     353.64
    240.0000,     381.67
    245.0000,     379.31
    250.0000,     340.60
    255.0000,     304.31
    260.0000,     298.10
           347.4708
LAYER 8
39,    28.5897
     60.0000,     210.29
     65.0000,     217.91
     70.0000,     234.24
     75.0000,     260.62
     80.0000,     300.65
     85.0000,     343.58
     90.0000,     382.65
     95.0000,     423.29
    100.0000,     454.72
    105.0000,     438.56
    110.0000,     358.01
    115.0000,     268.25
    120.0000,     209.62
    125.0000,     180.79
    130.0000,     171.88
    135.0000,     178.32
    140.0000,     197.93
    145.0000,     222.47
    150.0000,     234.37
    155.0000,     221.08
    160.0000,     193.11
    165.0000,     170.65
    170.0000,     163.56
    175.0000,     172.43
    180.0000,     194.83
    185.0000,     227.46
    190.0000,     265.30
    195.0000,     300.77
    200.0000,     325.80
    205.0000,     335.29
    210.0000,     328.57
    215.0000,     311.89
    220.0000,     299.52
    225.0000,     302.66
    230.0000,     320.60
    235.0000,     343.36
    240.0000,     362.90
    245.0000,     361.69
           339.1041
LAYER 9
34,    33.9487
     75.0000,     259.83
     80.0000,     305.12
     85.0000,     337.85
     90.0000,     362.27
     95.0000,     382.20
    100.0000,     387.83
    105.0000,     363.93
    110.0000,     312.89
    115.0000,     256.03
    120.0000,     213.36
    125.0000,     189.02
    130.0000,     180.20
    135.0000,     183.47
    140.0000,     194.98
    145.0000,     207.99
    150.0000,     213.18
    155.0000,     204.73
    160.0000,     186.55
    165.0000,     168.06
    170.0000,     156.18
    175.0000,     153.33
    180.0000,     159.53
    185.0000,     173.99
    190.0000,     195.25
    195.0000,     220.29
    200.0000,     244.40
    205.0000,     262.68
    210.0000,     273.34
    215.0000,     279.03
    220.0000,     286.74
    225.0000,     299.92
    230.0000,     319.86
    235.0000,     337.96
           356.8617
LAYER 10
29,    39.8436
     90.0000,     324.44
     95.0000,     335.51
    100.0000,     334.21
    105.0000,     316.35
    110.0000,     287.33
    115.0000,     251.38
    120.0000,     222.56
    125.0000,     204.17
    130.0000,     196.33
    135.0000,     196.97
    140.0000,     202.68
    145.0000,     208.67
    150.0000,     209.72
    155.0000,     202.94
    160.0000,     189.95
    165.0000,     175.41
    170.0000,     163.83
    175.0000,     157.88
    180.0000,     158.71
    185.0000,     166.52
    190.0000,     180.76
    195.0000,     199.76
    200.0000,     220.25
    205.0000,     238.06
    210.0000,     253.00
    215.0000,     265.35
    220.0000,     279.56
    225.0000,     294.82
           318.1299
LAYER 11
25,    46.3279
    100.0000,     303.99
    105.0000,     287.21
    110.0000,     269.64
    115.0000,     248.79
    120.0000,     230.67
    125.0000,     216.63
    130.0000,     209.78
    135.0000,     208.54
    140.0000,     210.51
    145.0000,     212.49
    150.0000,     211.39
    155.0000,     205.63
    160.0000,     195.90
    165.0000,     184.69
    170.0000,     174.90
    175.0000,     168.91
    180.0000,     168.23
    185.0000,     173.56
    190.0000,     184.89
    195.0000,     201.21
    200.0000,     219.74
    205.0000,     232.19
    210.0000,     243.06
    215.0000,     254.72
           271.6305
LAYER 12
19, 
    110.0000,     263.83
    115.0000,     247.34
    120.0000,     232.92
    125.0000,     222.29
    130.0000,     216.31
    135.0000,     214.03
    140.0000,     214.42
    145.0000,     214.89
    150.0000,     213.15
    155.0000,     208.02
    160.0000,     199.87
    165.0000,     190.36
    170.0000,     181.76
    175.0000,     176.26
    180.0000,     175.73
    185.0000,     180.77
    190.0000,     191.93
    195.0000,     209.20
           231.6904
CALCULATED APPARENT RESISTIVITY
      7.5000,       5.0000,   1.00000,    935.1227
     12.5000,       5.0000,   1.00000,    720.3770
     17.5000,       5.0000,   1.00000,    724.8208
     22.5000,       5.0000,   1.00000,    580.2659
     27.5000,       5.0000,   1.00000,    534.9635
     32.5000,       5.0000,   1.00000,    536.2846
     37.5000,       5.0000,   1.00000,    522.3447
     42.5000,       5.0000,   1.00000,    570.8067
     47.5000,       5.0000,   1.00000,    559.4059
     52.5000,       5.0000,   1.00000,    632.4025
     57.5000,       5.0000,   1.00000,    762.7255
     62.5000,       5.0000,   1.00000,    798.5201
     67.5000,       5.0000,   1.00000,   1080.3700
     72.5000,       5.0000,   1.00000,    899.7355
     77.5000,       5.0000,   1.00000,   1190.9480
     82.5000,       5.0000,   1.00000,   1100.1354
     87.5000,       5.0000,   1.00000,   1339.3496
     92.5000,       5.0000,   1.00000,   1519.2220
     97.5000,       5.0000,   1.00000,   1336.5939
    102.5000,       5.0000,   1.00000,   1487.7449
    107.5000,       5.0000,   1.00000,   1166.9048
    112.5000,       5.0000,   1.00000,    887.5397
    117.5000,       5.0000,   1.00000,   1252.6340
    122.5000,       5.0000,   1.00000,   1264.5355
    127.5000,       5.0000,   1.00000,   1423.3971
    132.5000,       5.0000,   1.00000,   1473.9365
    137.5000,       5.0000,   1.00000,   1305.6377
    142.5000,       5.0000,   1.00000,   1368.1218
    147.5000,       5.0000,   1.00000,   1334.8745
    152.5000,       5.0000,   1.00000,   1956.9028
    157.5000,       5.0000,   1.00000,   1972.1628
    162.5000,       5.0000,   1.00000,   2499.2654
    167.5000,       5.0000,   1.00000,   2162.9370
    172.5000,       5.0000,   1.00000,   2650.9448
    177.5000,       5.0000,   1.00000,   2232.7434
    182.5000,       5.0000,   1.00000,   2230.3057
    187.5000,       5.0000,   1.00000,   2108.4629
    192.5000,       5.0000,   1.00000,   2154.7097
    197.5000,       5.0000,   1.00000,   2206.6992
    202.5000,       5.0000,   1.00000,   2262.0669
    207.5000,       5.0000,   1.00000,   2064.0522
    212.5000,       5.0000,   1.00000,   2048.2075
    217.5000,       5.0000,   1.00000,   1837.1647
    222.5000,       5.0000,   1.00000,   2120.2009
    227.5000,       5.0000,   1.00000,   1885.7656
    232.5000,       5.0000,   1.00000,   1944.1466
    237.5000,       5.0000,   1.00000,   1780.8708
    242.5000,       5.0000,   1.00000,   1901.1500
    247.5000,       5.0000,   1.00000,   1351.8722
    252.5000,       5.0000,   1.00000,   1840.8068
    257.5000,       5.0000,   1.00000,   1462.5231
    262.5000,       5.0000,   1.00000,   1869.8379
    267.5000,       5.0000,   1.00000,   1689.2634
    272.5000,       5.0000,   1.00000,   1899.6860
    277.5000,       5.0000,   1.00000,   1967.4865
    282.5000,       5.0000,   1.00000,   2160.1450
    287.5000,       5.0000,   1.00000,   1906.8352
    292.5000,       5.0000,   1.00000,   1928.5712
     12.5000,       5.0000,   2.00000,    732.6819
     17.5000,       5.0000,   2.00000,    767.3848
     22.5000,       5.0000,   2.00000,    663.8319
     27.5000,       5.0000,   2.00000,    598.2664
     32.5000,       5.0000,   2.00000,    614.9308
     37.5000,       5.0000,   2.00000,    611.2430
     42.5000,       5.0000,   2.00000,    644.6970
     47.5000,       5.0000,   2.00000,    594.2519
     52.5000,       5.0000,   2.00000,    649.3283
     57.5000,       5.0000,   2.00000,    717.2430
     62.5000,       5.0000,   2.00000,    820.8316
     67.5000,       5.0000,   2.00000,   1031.7839
     72.5000,       5.0000,   2.00000,    889.7407
     77.5000,       5.0000,   2.00000,   1080.7650
     82.5000,       5.0000,   2.00000,   1033.9900
     87.5000,       5.0000,   2.00000,   1226.3521
     92.5000,       5.0000,   2.00000,   1245.1826
     97.5000,       5.0000,   2.00000,   1084.7637
    102.5000,       5.0000,   2.00000,   1489.2161
    107.5000,       5.0000,   2.00000,   1144.4310
    112.5000,       5.0000,   2.00000,    825.8406
    117.5000,       5.0000,   2.00000,   1306.4333
    122.5000,       5.0000,   2.00000,   1299.6404
    127.5000,       5.0000,   2.00000,   1332.8086
    132.5000,       5.0000,   2.00000,   1475.6744
    137.5000,       5.0000,   2.00000,   1377.4204
    142.5000,       5.0000,   2.00000,   1300.3875
    147.5000,       5.0000,   2.00000,   1265.5690
    152.5000,       5.0000,   2.00000,   1804.6938
    157.5000,       5.0000,   2.00000,   2019.9891
    162.5000,       5.0000,   2.00000,   2110.3396
    167.5000,       5.0000,   2.00000,   2020.6287
    172.5000,       5.0000,   2.00000,   2686.8262
    177.5000,       5.0000,   2.00000,   2515.2922
    182.5000,       5.0000,   2.00000,   2367.6235
    187.5000,       5.0000,   2.00000,   2387.1543
    192.5000,       5.0000,   2.00000,   2378.1504
    197.5000,       5.0000,   2.00000,   2442.2644
    202.5000,       5.0000,   2.00000,   2381.7869
    207.5000,       5.0000,   2.00000,   2083.1086
    212.5000,       5.0000,   2.00000,   1846.7302
    217.5000,       5.0000,   2.00000,   1722.7607
    222.5000,       5.0000,   2.00000,   2023.1462
    227.5000,       5.0000,   2.00000,   1708.6469
    232.5000,       5.0000,   2.00000,   1515.5161
    237.5000,       5.0000,   2.00000,   1768.0411
    242.5000,       5.0000,   2.00000,   1728.6777
    247.5000,       5.0000,   2.00000,   1260.0586
    252.5000,       5.0000,   2.00000,   1696.2983
    257.5000,       5.0000,   2.00000,   1563.6587
    262.5000,       5.0000,   2.00000,   1791.0236
    267.5000,       5.0000,   2.00000,   1643.3867
    272.5000,       5.0000,   2.00000,   1626.5355
    277.5000,       5.0000,   2.00000,   1934.0693
    282.5000,       5.0000,   2.00000,   2123.8989
    287.5000,       5.0000,   2.00000,   1838.1096
    292.5000,       5.0000,   2.00000,   1857.2316
    297.5000,       5.0000,   2.00000,   1857.9684
     17.5000,       5.0000,   3.00000,    775.9711
     22.5000,       5.0000,   3.00000,    658.4799
     27.5000,       5.0000,   3.00000,    620.0287
     32.5000,       5.0000,   3.00000,    645.2303
     37.5000,       5.0000,   3.00000,    668.8452
     42.5000,       5.0000,   3.00000,    686.9468
     47.5000,       5.0000,   3.00000,    603.3400
     52.5000,       5.0000,   3.00000,    592.7542
     57.5000,       5.0000,   3.00000,    705.9382
     62.5000,       5.0000,   3.00000,    779.4047
     67.5000,       5.0000,   3.00000,   1004.3892
     72.5000,       5.0000,   3.00000,    779.6575
     77.5000,       5.0000,   3.00000,    887.3514
     82.5000,       5.0000,   3.00000,    843.5434
     87.5000,       5.0000,   3.00000,    999.4453
     92.5000,       5.0000,   3.00000,   1043.3577
     97.5000,       5.0000,   3.00000,   1118.5487
    102.5000,       5.0000,   3.00000,   1394.4921
    107.5000,       5.0000,   3.00000,    995.6102
    112.5000,       5.0000,   3.00000,    686.4449
    117.5000,       5.0000,   3.00000,   1052.2017
    122.5000,       5.0000,   3.00000,   1293.6506
    127.5000,       5.0000,   3.00000,   1440.3300
    132.5000,       5.0000,   3.00000,   1415.1405
    137.5000,       5.0000,   3.00000,   1152.3258
    142.5000,       5.0000,   3.00000,   1045.5294
    147.5000,       5.0000,   3.00000,   1043.0544
    152.5000,       5.0000,   3.00000,   1772.5752
    157.5000,       5.0000,   3.00000,   1875.3212
    162.5000,       5.0000,   3.00000,   2037.5276
    167.5000,       5.0000,   3.00000,   1835.9277
    172.5000,       5.0000,   3.00000,   2549.4390
    177.5000,       5.0000,   3.00000,   2309.0447
    182.5000,       5.0000,   3.00000,   2205.6011
    187.5000,       5.0000,   3.00000,   2042.5071
    192.5000,       5.0000,   3.00000,   2303.4622
    197.5000,       5.0000,   3.00000,   2461.0508
    202.5000,       5.0000,   3.00000,   2447.1060
    207.5000,       5.0000,   3.00000,   1932.7430
    212.5000,       5.0000,   3.00000,   1664.1884
    217.5000,       5.0000,   3.00000,   1522.7753
    222.5000,       5.0000,   3.00000,   1831.0853
    227.5000,       5.0000,   3.00000,   1454.8041
    232.5000,       5.0000,   3.00000,   1417.8822
    237.5000,       5.0000,   3.00000,   1375.6693
    242.5000,       5.0000,   3.00000,   1510.7156
    247.5000,       5.0000,   3.00000,   1047.3030
    252.5000,       5.0000,   3.00000,   1516.9611
    257.5000,       5.0000,   3.00000,   1435.9795
    262.5000,       5.0000,   3.00000,   1732.6816
    267.5000,       5.0000,   3.00000,   1329.1914
    272.5000,       5.0000,   3.00000,   1439.0576
    277.5000,       5.0000,   3.00000,   1652.0264
    282.5000,       5.0000,   3.00000,   1995.2789
    287.5000,       5.0000,   3.00000,   1701.5752
    292.5000,       5.0000,   3.00000,   1682.9846
    297.5000,       5.0000,   3.00000,   1668.8927
     22.5000,      15.0000,   1.00000,    650.0327
     27.5000,      15.0000,   1.00000,    617.3261
     32.5000,      15.0000,   1.00000,    645.8198
     37.5000,      15.0000,   1.00000,    668.1122
     42.5000,      15.0000,   1.00000,    666.4360
     47.5000,      15.0000,   1.00000,    619.5394
     52.5000,      15.0000,   1.00000,    633.2500
     57.5000,      15.0000,   1.00000,    683.5256
     62.5000,      15.0000,   1.00000,    827.8735
     67.5000,      15.0000,   1.00000,    805.1617
     72.5000,      15.0000,   1.00000,    785.3658
     77.5000,      15.0000,   1.00000,    717.1983
     82.5000,      15.0000,   1.00000,    726.3033
     87.5000,      15.0000,   1.00000,    790.3795
     92.5000,      15.0000,   1.00000,   1039.8706
     97.5000,      15.0000,   1.00000,   1177.3143
    102.5000,      15.0000,   1.00000,   1083.4547
    107.5000,      15.0000,   1.00000,    888.0240
    112.5000,      15.0000,   1.00000,    794.6377
    117.5000,      15.0000,   1.00000,    872.2031
    122.5000,      15.0000,   1.00000,   1157.6216
    127.5000,      15.0000,   1.00000,   1427.7125
    132.5000,      15.0000,   1.00000,   1258.1959
    137.5000,      15.0000,   1.00000,    979.7169
    142.5000,      15.0000,   1.00000,    870.5485
    147.5000,      15.0000,   1.00000,   1145.5983
    152.5000,      15.0000,   1.00000,   1455.1450
    157.5000,      15.0000,   1.00000,   1890.2671
    162.5000,      15.0000,   1.00000,   1924.4518
    167.5000,      15.0000,   1.00000,   2113.0242
    172.5000,      15.0000,   1.00000,   1982.4711
    177.5000,      15.0000,   1.00000,   1935.3851
    182.5000,      15.0000,   1.00000,   1722.6798
    187.5000,      15.0000,   1.00000,   1771.6554
    192.5000,      15.0000,   1.00000,   1878.0286
    197.5000,      15.0000,   1.00000,   2239.5608
    202.5000,      15.0000,   1.00000,   2170.6331
    207.5000,      15.0000,   1.00000,   1938.1992
    212.5000,      15.0000,   1.00000,   1636.8754
    217.5000,      15.0000,   1.00000,   1575.1521
    222.5000,      15.0000,   1.00000,   1443.8502
    227.5000,      15.0000,   1.00000,   1515.6847
    232.5000,      15.0000,   1.00000,   1316.7461
    237.5000,      15.0000,   1.00000,   1252.5964
    242.5000,      15.0000,   1.00000,   1082.7566
    247.5000,      15.0000,   1.00000,   1235.7539
    252.5000,      15.0000,   1.00000,   1220.7196
    257.5000,      15.0000,   1.00000,   1459.9099
    262.5000,      15.0000,   1.00000,   1343.9851
    267.5000,      15.0000,   1.00000,   1366.2759
    272.5000,      15.0000,   1.00000,   1302.2927
    277.5000,      15.0000,   1.00000,   1517.1879
    282.5000,      15.0000,   1.00000,   1574.1211
    287.5000,      15.0000,   1.00000,   1662.5105
    292.5000,      15.0000,   1.00000,   1530.9308
     22.5000,       5.0000,   4.00000,    619.1649
     27.5000,       5.0000,   4.00000,    588.2754
     32.5000,       5.0000,   4.00000,    652.9943
     37.5000,       5.0000,   4.00000,    659.7502
     42.5000,       5.0000,   4.00000,    699.3903
     47.5000,       5.0000,   4.00000,    573.1324
     52.5000,       5.0000,   4.00000,    583.2311
     57.5000,       5.0000,   4.00000,    656.5749
     62.5000,       5.0000,   4.00000,    736.4976
     67.5000,       5.0000,   4.00000,    913.4754
     72.5000,       5.0000,   4.00000,    659.9167
     77.5000,       5.0000,   4.00000,    753.8043
     82.5000,       5.0000,   4.00000,    625.4954
     87.5000,       5.0000,   4.00000,    765.8714
     92.5000,       5.0000,   4.00000,   1027.2518
     97.5000,       5.0000,   4.00000,   1026.0460
    102.5000,       5.0000,   4.00000,   1293.8693
    107.5000,       5.0000,   4.00000,    815.2076
    112.5000,       5.0000,   4.00000,    523.6153
    117.5000,       5.0000,   4.00000,    890.3572
    122.5000,       5.0000,   4.00000,   1124.8684
    127.5000,       5.0000,   4.00000,   1454.3702
    132.5000,       5.0000,   4.00000,   1291.4144
    137.5000,       5.0000,   4.00000,    880.5983
    142.5000,       5.0000,   4.00000,    798.7150
    147.5000,       5.0000,   4.00000,    881.6538
    152.5000,       5.0000,   4.00000,   1496.7585
    157.5000,       5.0000,   4.00000,   1728.1471
    162.5000,       5.0000,   4.00000,   1935.0684
    167.5000,       5.0000,   4.00000,   1778.1442
    172.5000,       5.0000,   4.00000,   2258.6111
    177.5000,       5.0000,   4.00000,   1904.7699
    182.5000,       5.0000,   4.00000,   1689.2666
    187.5000,       5.0000,   4.00000,   1685.0591
    192.5000,       5.0000,   4.00000,   1839.1532
    197.5000,       5.0000,   4.00000,   2262.2590
    202.5000,       5.0000,   4.00000,   2247.5154
    207.5000,       5.0000,   4.00000,   1827.6068
    212.5000,       5.0000,   4.00000,   1539.2216
    217.5000,       5.0000,   4.00000,   1328.8956
    222.5000,       5.0000,   4.00000,   1510.9441
    227.5000,       5.0000,   4.00000,   1346.2389
    232.5000,       5.0000,   4.00000,   1195.6647
    237.5000,       5.0000,   4.00000,   1194.9121
    242.5000,       5.0000,   4.00000,   1165.6632
    247.5000,       5.0000,   4.00000,    892.3021
    252.5000,       5.0000,   4.00000,   1310.7810
    257.5000,       5.0000,   4.00000,   1204.6436
    262.5000,       5.0000,   4.00000,   1400.5884
    267.5000,       5.0000,   4.00000,   1205.9562
    272.5000,       5.0000,   4.00000,   1207.2267
    277.5000,       5.0000,   4.00000,   1457.7771
    282.5000,       5.0000,   4.00000,   1676.5074
    287.5000,       5.0000,   4.00000,   1515.9078
    292.5000,       5.0000,   4.00000,   1488.1283
     30.0000,      20.0000,   1.00000,    574.1996
     35.0000,      20.0000,   1.00000,    597.6361
     40.0000,      20.0000,   1.00000,    603.8014
     45.0000,      20.0000,   1.00000,    611.8635
     50.0000,      20.0000,   1.00000,    632.6049
     55.0000,      20.0000,   1.00000,    647.1290
     60.0000,      20.0000,   1.00000,    707.0068
     65.0000,      20.0000,   1.00000,    669.8596
     70.0000,      20.0000,   1.00000,    676.6056
     75.0000,      20.0000,   1.00000,    594.9025
     80.0000,      20.0000,   1.00000,    552.3688
     85.0000,      20.0000,   1.00000,    676.0214
     90.0000,      20.0000,   1.00000,    768.8633
     95.0000,      20.0000,   1.00000,    923.7490
    100.0000,      20.0000,   1.00000,    887.5496
    105.0000,      20.0000,   1.00000,    712.7348
    110.0000,      20.0000,   1.00000,    750.4485
    115.0000,      20.0000,   1.00000,    729.1277
    120.0000,      20.0000,   1.00000,    858.7994
    125.0000,      20.0000,   1.00000,    970.9006
    130.0000,      20.0000,   1.00000,    942.2368
    135.0000,      20.0000,   1.00000,    929.3425
    140.0000,      20.0000,   1.00000,    830.6376
    145.0000,      20.0000,   1.00000,    831.3121
    150.0000,      20.0000,   1.00000,   1045.6913
    155.0000,      20.0000,   1.00000,   1384.1543
    160.0000,      20.0000,   1.00000,   1690.0670
    165.0000,      20.0000,   1.00000,   1909.5955
    170.0000,      20.0000,   1.00000,   1720.2540
    175.0000,      20.0000,   1.00000,   1388.0142
    180.0000,      20.0000,   1.00000,   1197.6862
    185.0000,      20.0000,   1.00000,   1141.2006
    190.0000,      20.0000,   1.00000,   1253.3544
    195.0000,      20.0000,   1.00000,   1414.3097
    200.0000,      20.0000,   1.00000,   1540.8347
    205.0000,      20.0000,   1.00000,   1754.3553
    210.0000,      20.0000,   1.00000,   1662.5255
    215.0000,      20.0000,   1.00000,   1466.0221
    220.0000,      20.0000,   1.00000,   1339.6219
    225.0000,      20.0000,   1.00000,   1202.2684
    230.0000,      20.0000,   1.00000,   1196.7346
    235.0000,      20.0000,   1.00000,   1079.2786
    240.0000,      20.0000,   1.00000,    954.3009
    245.0000,      20.0000,   1.00000,    984.3362
    250.0000,      20.0000,   1.00000,    966.2328
    255.0000,      20.0000,   1.00000,    998.3151
    260.0000,      20.0000,   1.00000,   1066.1656
    265.0000,      20.0000,   1.00000,   1063.3478
    270.0000,      20.0000,   1.00000,   1166.7616
    275.0000,      20.0000,   1.00000,   1239.5681
    280.0000,      20.0000,   1.00000,   1216.8528
    285.0000,      20.0000,   1.00000,   1284.9883
     27.5000,       5.0000,   5.00000,    550.8691
     32.5000,       5.0000,   5.00000,    598.5855
     37.5000,       5.0000,   5.00000,    638.2487
     42.5000,       5.0000,   5.00000,    641.7020
     47.5000,       5.0000,   5.00000,    570.6857
     52.5000,       5.0000,   5.00000,    558.5454
     57.5000,       5.0000,   5.00000,    626.8854
     62.5000,       5.0000,   5.00000,    664.3709
     67.5000,       5.0000,   5.00000,    788.5405
     72.5000,       5.0000,   5.00000,    594.9850
     77.5000,       5.0000,   5.00000,    598.1409
     82.5000,       5.0000,   5.00000,    513.0347
     87.5000,       5.0000,   5.00000,    697.7321
     92.5000,       5.0000,   5.00000,    861.1564
     97.5000,       5.0000,   5.00000,    914.3676
    102.5000,       5.0000,   5.00000,   1076.0228
    107.5000,       5.0000,   5.00000,    677.4024
    112.5000,       5.0000,   5.00000,    435.2175
    117.5000,       5.0000,   5.00000,    760.2510
    122.5000,       5.0000,   5.00000,   1000.5402
    127.5000,       5.0000,   5.00000,   1125.3296
    132.5000,       5.0000,   5.00000,   1091.3635
    137.5000,       5.0000,   5.00000,    766.8429
    142.5000,       5.0000,   5.00000,    669.9600
    147.5000,       5.0000,   5.00000,    704.1182
    152.5000,       5.0000,   5.00000,   1236.8497
    157.5000,       5.0000,   5.00000,   1498.9482
    162.5000,       5.0000,   5.00000,   1788.4381
    167.5000,       5.0000,   5.00000,   1616.7253
    172.5000,       5.0000,   5.00000,   1938.3967
    177.5000,       5.0000,   5.00000,   1434.8400
    182.5000,       5.0000,   5.00000,   1260.2107
    192.5000,       5.0000,   5.00000,   1479.3724
    197.5000,       5.0000,   5.00000,   1682.4285
    202.5000,       5.0000,   5.00000,   1946.2505
    207.5000,       5.0000,   5.00000,   1678.3281
    212.5000,       5.0000,   5.00000,   1420.4873
    217.5000,       5.0000,   5.00000,   1153.5476
    222.5000,       5.0000,   5.00000,   1356.1844
    227.5000,       5.0000,   5.00000,   1107.9862
    232.5000,       5.0000,   5.00000,   1047.4095
    237.5000,       5.0000,   5.00000,   1018.9791
    242.5000,       5.0000,   5.00000,   1030.7919
    247.5000,       5.0000,   5.00000,    725.0699
    252.5000,       5.0000,   5.00000,   1079.6113
    257.5000,       5.0000,   5.00000,    940.9076
    262.5000,       5.0000,   5.00000,   1145.8157
    267.5000,       5.0000,   5.00000,   1016.0657
    272.5000,       5.0000,   5.00000,   1106.2615
    277.5000,       5.0000,   5.00000,   1233.0154
    282.5000,       5.0000,   5.00000,   1449.2090
    287.5000,       5.0000,   5.00000,   1246.4902
     32.5000,       5.0000,   6.00000,    547.3492
     37.5000,       5.0000,   6.00000,    557.1080
     42.5000,       5.0000,   6.00000,    617.3426
     47.5000,       5.0000,   6.00000,    529.5893
     52.5000,       5.0000,   6.00000,    541.5247
     57.5000,       5.0000,   6.00000,    585.0721
     62.5000,       5.0000,   6.00000,    590.9288
     67.5000,       5.0000,   6.00000,    716.1324
     72.5000,       5.0000,   6.00000,    486.3412
     77.5000,       5.0000,   6.00000,    535.0228
     82.5000,       5.0000,   6.00000,    499.9043
     87.5000,       5.0000,   6.00000,    619.2555
     92.5000,       5.0000,   6.00000,    726.6335
     97.5000,       5.0000,   6.00000,    713.2388
    102.5000,       5.0000,   6.00000,    896.4965
    107.5000,       5.0000,   6.00000,    580.9655
    112.5000,       5.0000,   6.00000,    391.8037
    117.5000,       5.0000,   6.00000,    676.6411
    122.5000,       5.0000,   6.00000,    776.0268
    127.5000,       5.0000,   6.00000,    864.6450
    132.5000,       5.0000,   6.00000,    826.0968
    137.5000,       5.0000,   6.00000,    703.9693
    142.5000,       5.0000,   6.00000,    611.2236
    147.5000,       5.0000,   6.00000,    586.2249
    152.5000,       5.0000,   6.00000,   1031.7701
    157.5000,       5.0000,   6.00000,   1267.4890
    162.5000,       5.0000,   6.00000,   1524.5538
    167.5000,       5.0000,   6.00000,   1346.2617
    172.5000,       5.0000,   6.00000,   1532.4497
    177.5000,       5.0000,   6.00000,   1146.8644
    187.5000,       5.0000,   6.00000,    921.7604
    192.5000,       5.0000,   6.00000,   1027.3556
    197.5000,       5.0000,   6.00000,   1297.4081
    202.5000,       5.0000,   6.00000,   1459.6606
    207.5000,       5.0000,   6.00000,   1428.6559
    212.5000,       5.0000,   6.00000,   1247.3224
    217.5000,       5.0000,   6.00000,   1072.2742
    222.5000,       5.0000,   6.00000,   1171.0121
    227.5000,       5.0000,   6.00000,    958.1288
    232.5000,       5.0000,   6.00000,    875.7015
    237.5000,       5.0000,   6.00000,    916.0661
    242.5000,       5.0000,   6.00000,    930.3856
    247.5000,       5.0000,   6.00000,    620.9667
    252.5000,       5.0000,   6.00000,    819.8635
    257.5000,       5.0000,   6.00000,    764.1885
    262.5000,       5.0000,   6.00000,    946.2894
    267.5000,       5.0000,   6.00000,    856.0606
    272.5000,       5.0000,   6.00000,    945.7457
    277.5000,       5.0000,   6.00000,   1116.5785
    282.5000,       5.0000,   6.00000,   1220.1514
     37.5000,      25.0000,   1.00000,    513.8433
     42.5000,      25.0000,   1.00000,    536.6632
     47.5000,      25.0000,   1.00000,    588.9039
     52.5000,      25.0000,   1.00000,    604.7692
     57.5000,      25.0000,   1.00000,    627.1237
     62.5000,      25.0000,   1.00000,    602.4364
     67.5000,      25.0000,   1.00000,    552.2310
     72.5000,      25.0000,   1.00000,    517.5502
     77.5000,      25.0000,   1.00000,    567.2964
     82.5000,      25.0000,   1.00000,    596.4899
     87.5000,      25.0000,   1.00000,    635.8284
     92.5000,      25.0000,   1.00000,    666.4912
     97.5000,      25.0000,   1.00000,    619.9855
    102.5000,      25.0000,   1.00000,    579.4777
    107.5000,      25.0000,   1.00000,    644.2415
    112.5000,      25.0000,   1.00000,    709.3377
    117.5000,      25.0000,   1.00000,    666.4349
    122.5000,      25.0000,   1.00000,    625.3472
    127.5000,      25.0000,   1.00000,    639.1407
    132.5000,      25.0000,   1.00000,    690.4678
    137.5000,      25.0000,   1.00000,    702.5432
    142.5000,      25.0000,   1.00000,    815.1296
    147.5000,      25.0000,   1.00000,    881.1524
    152.5000,      25.0000,   1.00000,   1052.1522
    157.5000,      25.0000,   1.00000,   1222.7329
    162.5000,      25.0000,   1.00000,   1437.2855
    167.5000,      25.0000,   1.00000,   1316.3583
    172.5000,      25.0000,   1.00000,   1128.8073
    177.5000,      25.0000,   1.00000,    932.0159
    182.5000,      25.0000,   1.00000,    868.2789
    187.5000,      25.0000,   1.00000,    767.7758
    192.5000,      25.0000,   1.00000,    830.5071
    197.5000,      25.0000,   1.00000,    939.0393
    202.5000,      25.0000,   1.00000,   1113.5615
    207.5000,      25.0000,   1.00000,   1193.5775
    212.5000,      25.0000,   1.00000,   1383.3188
    217.5000,      25.0000,   1.00000,   1254.6602
    222.5000,      25.0000,   1.00000,   1131.2703
    227.5000,      25.0000,   1.00000,   1010.8849
    232.5000,      25.0000,   1.00000,    984.5244
    237.5000,      25.0000,   1.00000,    858.3135
    242.5000,      25.0000,   1.00000,    850.3016
    247.5000,      25.0000,   1.00000,    788.5251
    252.5000,      25.0000,   1.00000,    797.9442
    257.5000,      25.0000,   1.00000,    759.8628
    262.5000,      25.0000,   1.00000,    862.6920
    267.5000,      25.0000,   1.00000,    909.1533
    272.5000,      25.0000,   1.00000,   1008.7830
    277.5000,      25.0000,   1.00000,   1011.6107
     37.5000,       5.0000,   7.00000,    512.6760
     42.5000,       5.0000,   7.00000,    550.1036
     47.5000,       5.0000,   7.00000,    501.5491
     52.5000,       5.0000,   7.00000,    494.7787
     57.5000,       5.0000,   7.00000,    537.8782
     62.5000,       5.0000,   7.00000,    551.6592
     67.5000,       5.0000,   7.00000,    608.3253
     72.5000,       5.0000,   7.00000,    440.0925
     77.5000,       5.0000,   7.00000,    529.7380
     82.5000,       5.0000,   7.00000,    473.9369
     87.5000,       5.0000,   7.00000,    555.0656
     92.5000,       5.0000,   7.00000,    598.6634
     97.5000,       5.0000,   7.00000,    572.3648
    102.5000,       5.0000,   7.00000,    746.7026
    107.5000,       5.0000,   7.00000,    527.2685
    112.5000,       5.0000,   7.00000,    350.1855
    117.5000,       5.0000,   7.00000,    556.0709
    122.5000,       5.0000,   7.00000,    608.9693
    127.5000,       5.0000,   7.00000,    673.8457
    132.5000,       5.0000,   7.00000,    697.1674
    137.5000,       5.0000,   7.00000,    561.5050
    142.5000,       5.0000,   7.00000,    554.7829
    147.5000,       5.0000,   7.00000,    552.0655
    152.5000,       5.0000,   7.00000,    881.6193
    157.5000,       5.0000,   7.00000,   1045.3134
    162.5000,       5.0000,   7.00000,   1201.8348
    167.5000,       5.0000,   7.00000,   1020.7620
    172.5000,       5.0000,   7.00000,   1210.0300
    182.5000,       5.0000,   7.00000,    780.0619
    197.5000,       5.0000,   7.00000,    932.9612
    202.5000,       5.0000,   7.00000,   1127.3030
    207.5000,       5.0000,   7.00000,   1040.9990
    212.5000,       5.0000,   7.00000,   1071.6538
    217.5000,       5.0000,   7.00000,    932.2603
    222.5000,       5.0000,   7.00000,   1057.0205
    227.5000,       5.0000,   7.00000,    834.5360
    232.5000,       5.0000,   7.00000,    776.4056
    237.5000,       5.0000,   7.00000,    810.4031
    242.5000,       5.0000,   7.00000,    820.1730
    247.5000,       5.0000,   7.00000,    523.5090
    252.5000,       5.0000,   7.00000,    700.4067
    257.5000,       5.0000,   7.00000,    615.4361
    262.5000,       5.0000,   7.00000,    798.4507
    267.5000,       5.0000,   7.00000,    725.5266
    272.5000,       5.0000,   7.00000,    802.6473
    277.5000,       5.0000,   7.00000,    956.0374
     42.5000,       5.0000,   8.00000,    504.3066
     47.5000,       5.0000,   8.00000,    444.4271
     52.5000,       5.0000,   8.00000,    451.3507
     57.5000,       5.0000,   8.00000,    491.9044
     62.5000,       5.0000,   8.00000,    484.2256
     67.5000,       5.0000,   8.00000,    566.8821
     72.5000,       5.0000,   8.00000,    440.7232
     77.5000,       5.0000,   8.00000,    505.7747
     82.5000,       5.0000,   8.00000,    435.1263
     87.5000,       5.0000,   8.00000,    491.1367
     92.5000,       5.0000,   8.00000,    513.1235
     97.5000,       5.0000,   8.00000,    506.7102
    102.5000,       5.0000,   8.00000,    673.2845
    107.5000,       5.0000,   8.00000,    459.0818
    112.5000,       5.0000,   8.00000,    292.1528
    117.5000,       5.0000,   8.00000,    448.3239
    122.5000,       5.0000,   8.00000,    513.0148
    127.5000,       5.0000,   8.00000,    587.6874
    132.5000,       5.0000,   8.00000,    574.3360
    137.5000,       5.0000,   8.00000,    475.5652
    142.5000,       5.0000,   8.00000,    463.4017
    147.5000,       5.0000,   8.00000,    506.7041
    152.5000,       5.0000,   8.00000,    806.7844
    157.5000,       5.0000,   8.00000,    835.2042
    162.5000,       5.0000,   8.00000,    899.3926
    177.5000,       5.0000,   8.00000,    771.1802
    192.5000,       5.0000,   8.00000,    580.4590
    197.5000,       5.0000,   8.00000,    697.0714
    202.5000,       5.0000,   8.00000,    799.4806
    207.5000,       5.0000,   8.00000,    826.2987
    212.5000,       5.0000,   8.00000,    789.9158
    222.5000,       5.0000,   8.00000,    924.6147
    227.5000,       5.0000,   8.00000,    762.1604
    232.5000,       5.0000,   8.00000,    703.1814
    262.5000,       5.0000,   8.00000,    666.7805
    267.5000,       5.0000,   8.00000,    621.1117
    272.5000,       5.0000,   8.00000,    688.4527
     52.5000,      35.0000,   1.00000,    454.4054
     57.5000,      35.0000,   1.00000,    453.0526
     62.5000,      35.0000,   1.00000,    486.0192
     67.5000,      35.0000,   1.00000,    486.7325
     72.5000,      35.0000,   1.00000,    500.5048
     77.5000,      35.0000,   1.00000,    493.6653
     82.5000,      35.0000,   1.00000,    476.3455
     87.5000,      35.0000,   1.00000,    485.9683
     92.5000,      35.0000,   1.00000,    478.8854
     97.5000,      35.0000,   1.00000,    448.3913
    102.5000,      35.0000,   1.00000,    440.1853
    107.5000,      35.0000,   1.00000,    430.5438
    112.5000,      35.0000,   1.00000,    430.3904
    117.5000,      35.0000,   1.00000,    456.3640
    122.5000,      35.0000,   1.00000,    425.4098
    127.5000,      35.0000,   1.00000,    410.9866
    132.5000,      35.0000,   1.00000,    450.7800
    137.5000,      35.0000,   1.00000,    524.7874
    142.5000,      35.0000,   1.00000,    612.2565
    147.5000,      35.0000,   1.00000,    691.3898
    152.5000,      35.0000,   1.00000,    683.1514
    157.5000,      35.0000,   1.00000,    744.3688
    162.5000,      35.0000,   1.00000,    704.9312
    167.5000,      35.0000,   1.00000,    655.8718
    172.5000,      35.0000,   1.00000,    575.1331
    177.5000,      35.0000,   1.00000,    535.7467
    182.5000,      35.0000,   1.00000,    525.9073
    187.5000,      35.0000,   1.00000,    540.1074
    192.5000,      35.0000,   1.00000,    496.5801
    197.5000,      35.0000,   1.00000,    494.1393
    202.5000,      35.0000,   1.00000,    483.2513
    207.5000,      35.0000,   1.00000,    572.9366
    212.5000,      35.0000,   1.00000,    650.3069
    217.5000,      35.0000,   1.00000,    741.5241
    222.5000,      35.0000,   1.00000,    760.2222
    227.5000,      35.0000,   1.00000,    794.9915
    232.5000,      35.0000,   1.00000,    707.3736
    237.5000,      35.0000,   1.00000,    675.4905
    242.5000,      35.0000,   1.00000,    597.9182
    247.5000,      35.0000,   1.00000,    595.0666
    252.5000,      35.0000,   1.00000,    593.3522
    257.5000,      35.0000,   1.00000,    599.1955
    262.5000,      35.0000,   1.00000,    602.2144
     52.5000,       5.0000,  10.00000,    346.1411
     57.5000,       5.0000,  10.00000,    383.0862
     62.5000,       5.0000,  10.00000,    431.3138
     67.5000,       5.0000,  10.00000,    537.6561
     72.5000,       5.0000,  10.00000,    405.5381
     77.5000,       5.0000,  10.00000,    441.2424
     82.5000,       5.0000,  10.00000,    361.3907
     87.5000,       5.0000,  10.00000,    414.8137
     92.5000,       5.0000,  10.00000,    460.9243
     97.5000,       5.0000,  10.00000,    469.1887
    102.5000,       5.0000,  10.00000,    574.9362
    107.5000,       5.0000,  10.00000,    343.9523
    112.5000,       5.0000,  10.00000,    202.4683
    117.5000,       5.0000,  10.00000,    337.1397
    122.5000,       5.0000,  10.00000,    411.1496
    127.5000,       5.0000,  10.00000,    466.1508
    132.5000,       5.0000,  10.00000,    459.8181
    182.5000,       5.0000,  10.00000,    463.6405
    202.5000,       5.0000,  10.00000,    509.4606
    222.5000,       5.0000,  10.00000,    636.6790
     67.5000,      45.0000,   1.00000,    375.1963
     72.5000,      45.0000,   1.00000,    396.3298
     77.5000,      45.0000,   1.00000,    426.6960
     82.5000,      45.0000,   1.00000,    460.9287
     87.5000,      45.0000,   1.00000,    436.5746
     92.5000,      45.0000,   1.00000,    378.8840
     97.5000,      45.0000,   1.00000,    368.1596
    102.5000,      45.0000,   1.00000,    370.9255
    107.5000,      45.0000,   1.00000,    378.8534
    112.5000,      45.0000,   1.00000,    381.0598
    117.5000,      45.0000,   1.00000,    364.4340
    122.5000,      45.0000,   1.00000,    352.0721
    127.5000,      45.0000,   1.00000,    322.6419
    132.5000,      45.0000,   1.00000,    345.2761
    137.5000,      45.0000,   1.00000,    393.4579
    142.5000,      45.0000,   1.00000,    422.5465
    152.5000,      45.0000,   1.00000,    447.0352
    157.5000,      45.0000,   1.00000,    420.2513
    162.5000,      45.0000,   1.00000,    415.5390
    167.5000,      45.0000,   1.00000,    420.1725
    172.5000,      45.0000,   1.00000,    441.0090
    177.5000,      45.0000,   1.00000,    408.3754
    182.5000,      45.0000,   1.00000,    394.0664
    187.5000,      45.0000,   1.00000,    381.7921
    192.5000,      45.0000,   1.00000,    393.1975
    197.5000,      45.0000,   1.00000,    388.5367
    202.5000,      45.0000,   1.00000,    412.7329
    207.5000,      45.0000,   1.00000,    421.5446
    212.5000,      45.0000,   1.00000,    424.4541
    217.5000,      45.0000,   1.00000,    417.2318
    222.5000,      45.0000,   1.00000,    436.2165
    227.5000,      45.0000,   1.00000,    427.0302
    232.5000,      45.0000,   1.00000,    452.6001
    242.5000,      45.0000,   1.00000,    499.6128
    247.5000,      45.0000,   1.00000,    478.8752
     67.5000,      15.0000,   4.00000,    359.0477
     72.5000,      15.0000,   4.00000,    377.3540
     77.5000,      15.0000,   4.00000,    353.9248
     82.5000,      15.0000,   4.00000,    377.8234
     87.5000,      15.0000,   4.00000,    383.5666
     92.5000,      15.0000,   4.00000,    398.7942
     97.5000,      15.0000,   4.00000,    436.5477
    102.5000,      15.0000,   4.00000,    408.6308
    107.5000,      15.0000,   4.00000,    336.0401
    112.5000,      15.0000,   4.00000,    262.3718
    117.5000,      15.0000,   4.00000,    263.9596
    122.5000,      15.0000,   4.00000,    324.1009
    127.5000,      15.0000,   4.00000,    346.1583
    132.5000,      15.0000,   4.00000,    325.7011
    137.5000,      15.0000,   4.00000,    289.2534
    167.5000,      15.0000,   4.00000,    387.6338
    172.5000,      15.0000,   4.00000,    394.6816
    177.5000,      15.0000,   4.00000,    386.7193
    187.5000,      15.0000,   4.00000,    344.8392
    192.5000,      15.0000,   4.00000,    369.4113
    197.5000,      15.0000,   4.00000,    402.5624
    202.5000,      15.0000,   4.00000,    412.5157
    207.5000,      15.0000,   4.00000,    385.5944
     82.5000,      55.0000,   1.00000,    362.2612
     87.5000,      55.0000,   1.00000,    355.2358
     92.5000,      55.0000,   1.00000,    359.1409
     97.5000,      55.0000,   1.00000,    351.2519
    102.5000,      55.0000,   1.00000,    362.8104
    107.5000,      55.0000,   1.00000,    360.6693
    112.5000,      55.0000,   1.00000,    351.8755
    117.5000,      55.0000,   1.00000,    333.4538
    122.5000,      55.0000,   1.00000,    309.4691
    127.5000,      55.0000,   1.00000,    307.2316
    132.5000,      55.0000,   1.00000,    286.9609
    137.5000,      55.0000,   1.00000,    294.6862
    142.5000,      55.0000,   1.00000,    305.3320
    147.5000,      55.0000,   1.00000,    327.9919
    152.5000,      55.0000,   1.00000,    340.6328
    157.5000,      55.0000,   1.00000,    329.2639
    162.5000,      55.0000,   1.00000,    315.7471
    167.5000,      55.0000,   1.00000,    324.5310
    172.5000,      55.0000,   1.00000,    336.6341
    177.5000,      55.0000,   1.00000,    361.8282
    182.5000,      55.0000,   1.00000,    358.7298
    187.5000,      55.0000,   1.00000,    363.1444
    192.5000,      55.0000,   1.00000,    351.4810
    197.5000,      55.0000,   1.00000,    350.7995
    202.5000,      55.0000,   1.00000,    338.8020
    207.5000,      55.0000,   1.00000,    340.3161
    212.5000,      55.0000,   1.00000,    349.5737
    217.5000,      55.0000,   1.00000,    358.9923
    222.5000,      55.0000,   1.00000,    341.3997
    227.5000,      55.0000,   1.00000,    331.3062
    232.5000,      55.0000,   1.00000,    313.7869
     82.5000,      15.0000,   5.00000,    324.9078
     87.5000,      15.0000,   5.00000,    344.4975
     92.5000,      15.0000,   5.00000,    376.8363
     97.5000,      15.0000,   5.00000,    426.8285
    102.5000,      15.0000,   5.00000,    402.9523
    107.5000,      15.0000,   5.00000,    333.2759
    112.5000,      15.0000,   5.00000,    251.4752
    117.5000,      15.0000,   5.00000,    245.2036
    122.5000,      15.0000,   5.00000,    290.3568
    137.5000,      15.0000,   5.00000,    236.4997
    172.5000,      15.0000,   5.00000,    320.8293
    177.5000,      15.0000,   5.00000,    343.5447
    182.5000,      15.0000,   5.00000,    325.9945
    192.5000,      15.0000,   5.00000,    350.5176
     97.5000,      65.0000,   1.00000,    334.2148
    102.5000,      65.0000,   1.00000,    329.1785
    107.5000,      65.0000,   1.00000,    326.8407
    112.5000,      65.0000,   1.00000,    314.1638
    117.5000,      65.0000,   1.00000,    309.1978
    122.5000,      65.0000,   1.00000,    308.3578
    127.5000,      65.0000,   1.00000,    298.8429
    132.5000,      65.0000,   1.00000,    295.5656
    137.5000,      65.0000,   1.00000,    275.5366
    142.5000,      65.0000,   1.00000,    282.3683
    147.5000,      65.0000,   1.00000,    290.0714
    152.5000,      65.0000,   1.00000,    295.7499
    157.5000,      65.0000,   1.00000,    292.4821
    162.5000,      65.0000,   1.00000,    293.9548
    167.5000,      65.0000,   1.00000,    301.1071
    172.5000,      65.0000,   1.00000,    313.8515
    177.5000,      65.0000,   1.00000,    324.3510
    182.5000,      65.0000,   1.00000,    325.0836
    187.5000,      65.0000,   1.00000,    311.2353
    192.5000,      65.0000,   1.00000,    314.3535
    197.5000,      65.0000,   1.00000,    315.2416
    202.5000,      65.0000,   1.00000,    328.0331
    207.5000,      65.0000,   1.00000,    322.6302
    212.5000,      65.0000,   1.00000,    314.7657
    217.5000,      65.0000,   1.00000,    302.9969
     97.5000,      15.0000,   6.00000,    405.8726
    102.5000,      15.0000,   6.00000,    382.9862
    107.5000,      15.0000,   6.00000,    320.0494
    112.5000,      15.0000,   6.00000,    239.9071
    122.5000,      15.0000,   6.00000,    283.8041
    127.5000,      15.0000,   6.00000,    292.2003
    137.5000,      15.0000,   6.00000,    233.7640
    147.5000,      15.0000,   6.00000,    221.2973
    157.5000,      15.0000,   6.00000,    270.3550
    162.5000,      15.0000,   6.00000,    259.7451
    167.5000,      15.0000,   6.00000,    288.8939
    177.5000,      15.0000,   6.00000,    325.4667
    105.0000,      30.0000,   3.00000,    314.1941
    110.0000,      30.0000,   3.00000,    305.4955
    115.0000,      30.0000,   3.00000,    303.6875
    120.0000,      30.0000,   3.00000,    267.2256
    125.0000,      30.0000,   3.00000,    254.5039
    130.0000,      30.0000,   3.00000,    261.2364
    135.0000,      30.0000,   3.00000,    250.4223
    140.0000,      30.0000,   3.00000,    248.9809
    145.0000,      30.0000,   3.00000,    243.6980
    150.0000,      30.0000,   3.00000,    240.4397
    155.0000,      30.0000,   3.00000,    245.3134
    160.0000,      30.0000,   3.00000,    269.3983
    165.0000,      30.0000,   3.00000,    290.8631
    170.0000,      30.0000,   3.00000,    291.8586
    180.0000,      30.0000,   3.00000,    292.7794
    205.0000,      30.0000,   3.00000,    300.3900
    112.5000,      25.0000,   4.00000,    291.0706
    117.5000,      25.0000,   4.00000,    257.8729
    122.5000,      25.0000,   4.00000,    259.1132
    127.5000,      25.0000,   4.00000,    271.6843
    132.5000,      25.0000,   4.00000,    262.7675
    137.5000,      25.0000,   4.00000,    246.3010
    142.5000,      25.0000,   4.00000,    239.8260
    147.5000,      25.0000,   4.00000,    236.5096
    152.5000,      25.0000,   4.00000,    246.1523
    157.5000,      25.0000,   4.00000,    256.0605
    162.5000,      25.0000,   4.00000,    285.1733
    167.5000,      25.0000,   4.00000,    284.3613
    172.5000,      25.0000,   4.00000,    281.5322
    177.5000,      25.0000,   4.00000,    282.1432
   7.70
ITERATION 5
MODEL RESISTIVITY
LAYER 1
59,     2.5000
     10.0000,     1023.9
     15.0000,     720.60
     20.0000,     660.16
     25.0000,     484.17
     30.0000,     419.10
     35.0000,     442.61
     40.0000,     460.73
     45.0000,     516.01
     50.0000,     485.24
     55.0000,     559.03
     60.0000,     730.93
     65.0000,     865.87
     70.0000,     1203.0
     75.0000,     857.96
     80.0000,     995.81
     85.0000,     1002.1
     90.0000,     1431.6
     95.0000,     1875.0
    100.0000,     1755.7
    105.0000,     1871.5
    110.0000,     1066.9
    115.0000,     610.19
    120.0000,     1064.0
    125.0000,     1334.2
    130.0000,     1618.4
    135.0000,     1568.1
    140.0000,     1120.8
    145.0000,     983.99
    150.0000,     1082.0
    155.0000,     2260.0
    160.0000,     2718.0
    165.0000,     2805.0
    170.0000,     2080.2
    175.0000,     2481.1
    180.0000,     1964.8
    185.0000,     1697.5
    190.0000,     1584.4
    195.0000,     1759.3
    200.0000,     2120.2
    205.0000,     2360.7
    210.0000,     2024.8
    215.0000,     1822.6
    220.0000,     1821.6
    225.0000,     2455.7
    230.0000,     2170.1
    235.0000,     2021.2
    240.0000,     1929.7
    245.0000,     1851.8
    250.0000,     1188.4
    255.0000,     1783.0
    260.0000,     1570.6
    265.0000,     1909.8
    270.0000,     1578.4
    275.0000,     1678.4
    280.0000,     2047.9
    285.0000,     2383.8
    290.0000,     1910.7
    295.0000,     1739.2
             1537.8
LAYER 2
59,     5.2500
     10.0000,     954.98
     15.0000,     783.56
     20.0000,     727.76
     25.0000,     587.25
     30.0000,     518.34
     35.0000,     531.22
     40.0000,     541.81
     45.0000,     576.51
     50.0000,     537.99
     55.0000,     592.58
     60.0000,     765.23
     65.0000,     927.96
     70.0000,     1207.4
     75.0000,     1069.9
     80.0000,     1216.8
     85.0000,     1190.4
     90.0000,     1449.6
     95.0000,     1579.8
    100.0000,     1456.7
    105.0000,     1988.1
    110.0000,     1107.7
    115.0000,     702.37
    120.0000,     1207.0
    125.0000,     1603.0
    130.0000,     1844.4
    135.0000,     1670.6
    140.0000,     1302.3
    145.0000,     1199.8
    150.0000,     1324.5
    155.0000,     2162.1
    160.0000,     2443.0
    165.0000,     2557.9
    170.0000,     2274.5
    175.0000,     2868.0
    180.0000,     2541.9
    185.0000,     2237.2
    190.0000,     2063.7
    195.0000,     2140.9
    200.0000,     2313.0
    205.0000,     2385.2
    210.0000,     2159.4
    215.0000,     1959.8
    220.0000,     1732.0
    225.0000,     2313.1
    230.0000,     2098.4
    235.0000,     1976.1
    240.0000,     2095.1
    245.0000,     2108.5
    250.0000,     1501.9
    255.0000,     1800.0
    260.0000,     1637.0
    265.0000,     1932.3
    270.0000,     1901.0
    275.0000,     2062.9
    280.0000,     2312.5
    285.0000,     2464.2
    290.0000,     2070.1
    295.0000,     1951.3
             1836.2
LAYER 3
58,     8.2750
     15.0000,     896.54
     20.0000,     904.85
     25.0000,     863.45
     30.0000,     806.72
     35.0000,     793.15
     40.0000,     778.05
     45.0000,     767.13
     50.0000,     685.48
     55.0000,     694.36
     60.0000,     840.89
     65.0000,     980.87
     70.0000,     1197.4
     75.0000,     1360.1
     80.0000,     1562.6
     85.0000,     1414.2
     90.0000,     1309.4
     95.0000,     1129.8
    100.0000,     1172.7
    105.0000,     2237.4
    110.0000,     1291.3
    115.0000,     898.98
    120.0000,     1544.5
    125.0000,     2186.7
    130.0000,     2243.3
    135.0000,     1830.1
    140.0000,     1658.7
    145.0000,     1755.1
    150.0000,     1922.3
    155.0000,     2131.9
    160.0000,     1998.1
    165.0000,     2263.0
    170.0000,     2852.8
    175.0000,     4307.5
    180.0000,     4626.9
    185.0000,     4280.4
    190.0000,     3890.4
    195.0000,     3531.0
    200.0000,     3099.3
    205.0000,     2826.7
    210.0000,     2690.6
    215.0000,     2299.2
    220.0000,     1716.0
    225.0000,     2107.8
    230.0000,     1930.2
    235.0000,     1870.1
    240.0000,     2251.4
    245.0000,     2454.5
    250.0000,     1867.0
    255.0000,     1664.5
    260.0000,     1477.0
    265.0000,     1778.3
    270.0000,     2247.9
    275.0000,     2667.2
    280.0000,     2755.9
    285.0000,     2667.6
    290.0000,     2394.3
    295.0000,     2434.5
             2558.5
LAYER 4
56,    11.6025
     20.0000,     1015.4
     25.0000,     1173.8
     30.0000,     1161.1
     35.0000,     1098.8
     40.0000,     1009.7
     45.0000,     883.89
     50.0000,     714.41
     55.0000,     647.91
     60.0000,     724.09
     65.0000,     819.99
     70.0000,     1011.7
     75.0000,     1353.0
     80.0000,     1560.2
     85.0000,     1257.1
     90.0000,     905.61
     95.0000,     667.42
    100.0000,     817.19
    105.0000,     2107.6
    110.0000,     1286.9
    115.0000,     897.26
    120.0000,     1543.0
    125.0000,     2311.8
    130.0000,     2213.6
    135.0000,     1723.8
    140.0000,     1793.8
    145.0000,     2203.6
    150.0000,     2355.3
    155.0000,     1810.8
    160.0000,     1260.1
    165.0000,     1472.6
    170.0000,     2647.7
    175.0000,     5528.1
    180.0000,     7844.1
    185.0000,     8179.5
    190.0000,     7421.4
    195.0000,     5881.2
    200.0000,     4143.6
    205.0000,     3224.2
    210.0000,     2908.0
    215.0000,     2175.2
    220.0000,     1352.5
    225.0000,     1474.7
    230.0000,     1313.3
    235.0000,     1327.2
    240.0000,     1799.3
    245.0000,     2135.5
    250.0000,     1628.9
    255.0000,     1172.5
    260.0000,     977.63
    265.0000,     1211.4
    270.0000,     1843.7
    275.0000,     2426.9
    280.0000,     2470.8
    285.0000,     2314.8
    290.0000,     2277.9
             2749.0
LAYER 5
53,    15.2628
     30.0000,     1262.5
     35.0000,     1069.6
     40.0000,     880.07
     45.0000,     594.06
     50.0000,     409.83
     55.0000,     310.97
     60.0000,     297.00
     65.0000,     326.16
     70.0000,     406.62
     75.0000,     555.61
     80.0000,     644.07
     85.0000,     568.71
     90.0000,     455.57
     95.0000,     425.54
    100.0000,     650.96
    105.0000,     1333.4
    110.0000,     909.05
    115.0000,     550.18
    120.0000,     607.88
    125.0000,     754.31
    130.0000,     725.42
    135.0000,     651.28
    140.0000,     780.76
    145.0000,     1077.9
    150.0000,     1177.3
    155.0000,     805.53
    160.0000,     487.60
    165.0000,     489.30
    170.0000,     873.90
    175.0000,     2009.7
    180.0000,     3889.9
    185.0000,     5575.8
    190.0000,     5951.9
    195.0000,     4725.2
    200.0000,     3104.1
    205.0000,     2149.0
    210.0000,     1633.0
    215.0000,     1071.7
    220.0000,     661.50
    225.0000,     600.31
    230.0000,     549.61
    235.0000,     575.17
    240.0000,     725.36
    245.0000,     788.69
    250.0000,     585.64
    255.0000,     378.30
    260.0000,     303.17
    265.0000,     356.75
    270.0000,     562.11
    275.0000,     808.13
    280.0000,     988.27
    285.0000,     1055.1
             1336.4
LAYER 6
49,    19.2890
     40.0000,     665.87
     45.0000,     376.76
     50.0000,     267.41
     55.0000,     199.59
     60.0000,     181.09
     65.0000,     195.26
     70.0000,     238.13
     75.0000,     308.46
     80.0000,     367.48
     85.0000,     382.73
     90.0000,     383.77
     95.0000,     433.65
    100.0000,     616.42
    105.0000,     849.18
    110.0000,     610.01
    115.0000,     363.86
    120.0000,     293.88
    125.0000,     287.21
    130.0000,     276.53
    135.0000,     278.02
    140.0000,     338.06
    145.0000,     449.87
    150.0000,     503.95
    155.0000,     401.49
    160.0000,     277.98
    165.0000,     248.49
    170.0000,     327.06
    175.0000,     542.48
    180.0000,     890.71
    185.0000,     1268.9
    190.0000,     1495.5
    195.0000,     1437.7
    200.0000,     1195.1
    205.0000,     963.68
    210.0000,     767.14
    215.0000,     556.89
    220.0000,     405.58
    225.0000,     366.02
    230.0000,     360.31
    235.0000,     388.69
    240.0000,     446.60
    245.0000,     451.05
    250.0000,     358.56
    255.0000,     263.15
    260.0000,     226.05
    265.0000,     250.72
    270.0000,     325.11
    275.0000,     430.89
           603.7148
LAYER 7
44,    23.7179
     50.0000,     261.40
     55.0000,     187.01
     60.0000,     169.29
     65.0000,     179.33
     70.0000,     207.98
     75.0000,     256.41
     80.0000,     309.51
     85.0000,     353.97
     90.0000,     395.78
     95.0000,     461.14
    100.0000,     560.18
    105.0000,     597.19
    110.0000,     446.92
    115.0000,     287.96
    120.0000,     210.48
    125.0000,     180.91
    130.0000,     171.26
    135.0000,     178.95
    140.0000,     211.73
    145.0000,     262.55
    150.0000,     291.40
    155.0000,     261.16
    160.0000,     206.34
    165.0000,     176.50
    170.0000,     183.54
    175.0000,     224.82
    180.0000,     293.52
    185.0000,     376.61
    190.0000,     452.62
    195.0000,     496.82
    200.0000,     500.94
    205.0000,     476.67
    210.0000,     429.60
    215.0000,     365.32
    220.0000,     315.41
    225.0000,     304.50
    230.0000,     318.58
    235.0000,     349.52
    240.0000,     382.86
    245.0000,     378.90
    250.0000,     331.37
    255.0000,     288.98
    260.0000,     278.85
           323.9529
LAYER 8
39,    28.5897
     60.0000,     195.28
     65.0000,     206.60
     70.0000,     227.06
     75.0000,     258.67
     80.0000,     306.51
     85.0000,     357.86
     90.0000,     403.55
     95.0000,     449.82
    100.0000,     483.99
    105.0000,     460.90
    110.0000,     363.98
    115.0000,     261.60
    120.0000,     197.57
    125.0000,     166.83
    130.0000,     157.16
    135.0000,     163.69
    140.0000,     185.04
    145.0000,     213.47
    150.0000,     229.50
    155.0000,     216.89
    160.0000,     186.12
    165.0000,     159.84
    170.0000,     148.76
    175.0000,     153.09
    180.0000,     170.27
    185.0000,     197.63
    190.0000,     231.59
    195.0000,     266.20
    200.0000,     294.23
    205.0000,     309.87
    210.0000,     310.30
    215.0000,     299.77
    220.0000,     292.59
    225.0000,     301.18
    230.0000,     325.31
    235.0000,     353.25
    240.0000,     374.64
    245.0000,     369.52
           333.6081
LAYER 9
34,    33.9487
     75.0000,     258.16
     80.0000,     311.90
     85.0000,     351.27
     90.0000,     380.33
     95.0000,     403.85
    100.0000,     409.95
    105.0000,     381.00
    110.0000,     321.09
    115.0000,     256.44
    120.0000,     209.45
    125.0000,     183.53
    130.0000,     174.82
    135.0000,     179.61
    140.0000,     194.15
    145.0000,     211.24
    150.0000,     219.71
    155.0000,     211.58
    160.0000,     190.72
    165.0000,     168.34
    170.0000,     152.75
    175.0000,     146.75
    180.0000,     150.37
    185.0000,     162.96
    190.0000,     183.44
    195.0000,     209.34
    200.0000,     236.25
    205.0000,     258.92
    210.0000,     274.57
    215.0000,     284.98
    220.0000,     297.38
    225.0000,     315.03
    230.0000,     339.04
    235.0000,     359.19
           374.2573
LAYER 10
29,    39.8436
     90.0000,     337.97
     95.0000,     352.09
    100.0000,     351.27
    105.0000,     331.28
    110.0000,     298.57
    115.0000,     258.68
    120.0000,     227.62
    125.0000,     208.83
    130.0000,     202.23
    135.0000,     205.54
    140.0000,     215.08
    145.0000,     225.15
    150.0000,     229.03
    155.0000,     222.51
    160.0000,     207.21
    165.0000,     189.01
    170.0000,     173.75
    175.0000,     164.89
    180.0000,     163.85
    185.0000,     170.96
    190.0000,     185.80
    195.0000,     206.76
    200.0000,     230.45
    205.0000,     252.28
    210.0000,     271.49
    215.0000,     287.33
    220.0000,     304.48
    225.0000,     321.84
           344.7409
LAYER 11
25,    46.3279
    100.0000,     319.59
    105.0000,     301.80
    110.0000,     283.02
    115.0000,     261.21
    120.0000,     243.03
    125.0000,     230.19
    130.0000,     225.76
    135.0000,     228.10
    140.0000,     234.30
    145.0000,     240.28
    150.0000,     241.87
    155.0000,     236.64
    160.0000,     225.29
    165.0000,     211.10
    170.0000,     198.06
    175.0000,     189.37
    180.0000,     187.08
    185.0000,     192.04
    190.0000,     204.25
    195.0000,     222.45
    200.0000,     243.40
    205.0000,     258.35
    210.0000,     271.44
    215.0000,     284.39
           300.7739
LAYER 12
19, 
    110.0000,     278.38
    115.0000,     261.97
    120.0000,     248.71
    125.0000,     240.19
    130.0000,     237.15
    135.0000,     239.07
    140.0000,     243.92
    145.0000,     248.38
    150.0000,     249.35
    155.0000,     245.01
    160.0000,     235.74
    165.0000,     223.78
    170.0000,     212.29
    175.0000,     204.28
    180.0000,     202.17
    185.0000,     206.86
    190.0000,     218.47
    195.0000,     236.19
           257.3637
CALCULATED APPARENT RESISTIVITY
      7.5000,       5.0000,   1.00000,    941.2521
     12.5000,       5.0000,   1.00000,    719.7598
     17.5000,       5.0000,   1.00000,    723.1151
     22.5000,       5.0000,   1.00000,    577.3536
     27.5000,       5.0000,   1.00000,    531.8066
     32.5000,       5.0000,   1.00000,    533.4144
     37.5000,       5.0000,   1.00000,    519.3032
     42.5000,       5.0000,   1.00000,    567.6185
     47.5000,       5.0000,   1.00000,    555.9687
     52.5000,       5.0000,   1.00000,    630.0447
     57.5000,       5.0000,   1.00000,    761.2531
     62.5000,       5.0000,   1.00000,    799.0822
     67.5000,       5.0000,   1.00000,   1086.3229
     72.5000,       5.0000,   1.00000,    905.7900
     77.5000,       5.0000,   1.00000,   1201.3901
     82.5000,       5.0000,   1.00000,   1108.1659
     87.5000,       5.0000,   1.00000,   1342.6653
     92.5000,       5.0000,   1.00000,   1516.0796
     97.5000,       5.0000,   1.00000,   1329.3608
    102.5000,       5.0000,   1.00000,   1470.7347
    107.5000,       5.0000,   1.00000,   1157.7723
    112.5000,       5.0000,   1.00000,    883.1137
    117.5000,       5.0000,   1.00000,   1256.7050
    122.5000,       5.0000,   1.00000,   1274.8945
    127.5000,       5.0000,   1.00000,   1438.5118
    132.5000,       5.0000,   1.00000,   1493.6279
    137.5000,       5.0000,   1.00000,   1322.1826
    142.5000,       5.0000,   1.00000,   1382.8463
    147.5000,       5.0000,   1.00000,   1339.9850
    152.5000,       5.0000,   1.00000,   1953.1288
    157.5000,       5.0000,   1.00000,   1965.8312
    162.5000,       5.0000,   1.00000,   2488.0352
    167.5000,       5.0000,   1.00000,   2165.8796
    172.5000,       5.0000,   1.00000,   2679.0537
    177.5000,       5.0000,   1.00000,   2277.1287
    182.5000,       5.0000,   1.00000,   2289.1140
    187.5000,       5.0000,   1.00000,   2160.4551
    192.5000,       5.0000,   1.00000,   2198.1912
    197.5000,       5.0000,   1.00000,   2234.4353
    202.5000,       5.0000,   1.00000,   2272.0688
    207.5000,       5.0000,   1.00000,   2059.9346
    212.5000,       5.0000,   1.00000,   2033.8268
    217.5000,       5.0000,   1.00000,   1827.0155
    222.5000,       5.0000,   1.00000,   2110.3804
    227.5000,       5.0000,   1.00000,   1882.8511
    232.5000,       5.0000,   1.00000,   1948.1409
    237.5000,       5.0000,   1.00000,   1788.5677
    242.5000,       5.0000,   1.00000,   1913.9025
    247.5000,       5.0000,   1.00000,   1359.4650
    252.5000,       5.0000,   1.00000,   1848.1523
    257.5000,       5.0000,   1.00000,   1464.7590
    262.5000,       5.0000,   1.00000,   1876.3778
    267.5000,       5.0000,   1.00000,   1695.6847
    272.5000,       5.0000,   1.00000,   1908.3090
    277.5000,       5.0000,   1.00000,   1972.9176
    282.5000,       5.0000,   1.00000,   2159.5869
    287.5000,       5.0000,   1.00000,   1893.0311
    292.5000,       5.0000,   1.00000,   1910.4590
     12.5000,       5.0000,   2.00000,    734.7197
     17.5000,       5.0000,   2.00000,    769.0569
     22.5000,       5.0000,   2.00000,    665.8884
     27.5000,       5.0000,   2.00000,    600.1314
     32.5000,       5.0000,   2.00000,    617.2647
     37.5000,       5.0000,   2.00000,    613.2691
     42.5000,       5.0000,   2.00000,    646.3365
     47.5000,       5.0000,   2.00000,    594.9594
     52.5000,       5.0000,   2.00000,    650.5592
     57.5000,       5.0000,   2.00000,    718.9675
     62.5000,       5.0000,   2.00000,    824.9894
     67.5000,       5.0000,   2.00000,   1040.5365
     72.5000,       5.0000,   2.00000,    897.2394
     77.5000,       5.0000,   2.00000,   1087.5499
     82.5000,       5.0000,   2.00000,   1036.2275
     87.5000,       5.0000,   2.00000,   1225.8850
     92.5000,       5.0000,   2.00000,   1248.2260
     97.5000,       5.0000,   2.00000,   1080.8754
    102.5000,       5.0000,   2.00000,   1477.7699
    107.5000,       5.0000,   2.00000,   1141.9473
    112.5000,       5.0000,   2.00000,    828.9086
    117.5000,       5.0000,   2.00000,   1315.1909
    122.5000,       5.0000,   2.00000,   1311.9143
    127.5000,       5.0000,   2.00000,   1349.6198
    132.5000,       5.0000,   2.00000,   1500.1399
    137.5000,       5.0000,   2.00000,   1399.0920
    142.5000,       5.0000,   2.00000,   1316.1748
    147.5000,       5.0000,   2.00000,   1271.6128
    152.5000,       5.0000,   2.00000,   1813.3636
    157.5000,       5.0000,   2.00000,   2033.5403
    162.5000,       5.0000,   2.00000,   2125.1316
    167.5000,       5.0000,   2.00000,   2037.8468
    172.5000,       5.0000,   2.00000,   2725.5159
    177.5000,       5.0000,   2.00000,   2567.4348
    182.5000,       5.0000,   2.00000,   2424.1101
    187.5000,       5.0000,   2.00000,   2437.6426
    192.5000,       5.0000,   2.00000,   2428.4553
    197.5000,       5.0000,   2.00000,   2483.5886
    202.5000,       5.0000,   2.00000,   2404.5928
    207.5000,       5.0000,   2.00000,   2089.8643
    212.5000,       5.0000,   2.00000,   1844.7963
    217.5000,       5.0000,   2.00000,   1722.9908
    222.5000,       5.0000,   2.00000,   2027.0432
    227.5000,       5.0000,   2.00000,   1713.9291
    232.5000,       5.0000,   2.00000,   1521.4612
    237.5000,       5.0000,   2.00000,   1777.3040
    242.5000,       5.0000,   2.00000,   1739.0806
    247.5000,       5.0000,   2.00000,   1268.0842
    252.5000,       5.0000,   2.00000,   1707.8611
    257.5000,       5.0000,   2.00000,   1573.2952
    262.5000,       5.0000,   2.00000,   1807.0442
    267.5000,       5.0000,   2.00000,   1655.5839
    272.5000,       5.0000,   2.00000,   1637.7091
    277.5000,       5.0000,   2.00000,   1952.1967
    282.5000,       5.0000,   2.00000,   2140.7859
    287.5000,       5.0000,   2.00000,   1847.8197
    292.5000,       5.0000,   2.00000,   1865.9158
    297.5000,       5.0000,   2.00000,   1854.3550
     17.5000,       5.0000,   3.00000,    780.1315
     22.5000,       5.0000,   3.00000,    662.1755
     27.5000,       5.0000,   3.00000,    624.5908
     32.5000,       5.0000,   3.00000,    650.6394
     37.5000,       5.0000,   3.00000,    673.9541
     42.5000,       5.0000,   3.00000,    691.4340
     47.5000,       5.0000,   3.00000,    605.8652
     52.5000,       5.0000,   3.00000,    595.4949
     57.5000,       5.0000,   3.00000,    709.6137
     62.5000,       5.0000,   3.00000,    783.8972
     67.5000,       5.0000,   3.00000,   1011.3716
     72.5000,       5.0000,   3.00000,    783.5765
     77.5000,       5.0000,   3.00000,    888.2034
     82.5000,       5.0000,   3.00000,    842.5318
     87.5000,       5.0000,   3.00000,   1003.5229
     92.5000,       5.0000,   3.00000,   1048.5454
     97.5000,       5.0000,   3.00000,   1119.1234
    102.5000,       5.0000,   3.00000,   1394.2102
    107.5000,       5.0000,   3.00000,    998.1454
    112.5000,       5.0000,   3.00000,    689.7745
    117.5000,       5.0000,   3.00000,   1059.9425
    122.5000,       5.0000,   3.00000,   1306.7373
    127.5000,       5.0000,   3.00000,   1457.0178
    132.5000,       5.0000,   3.00000,   1435.7268
    137.5000,       5.0000,   3.00000,   1166.4935
    142.5000,       5.0000,   3.00000,   1055.0266
    147.5000,       5.0000,   3.00000,   1049.0081
    152.5000,       5.0000,   3.00000,   1785.6522
    157.5000,       5.0000,   3.00000,   1894.7463
    162.5000,       5.0000,   3.00000,   2058.4973
    167.5000,       5.0000,   3.00000,   1855.6724
    172.5000,       5.0000,   3.00000,   2582.7893
    177.5000,       5.0000,   3.00000,   2346.6807
    182.5000,       5.0000,   3.00000,   2245.5195
    187.5000,       5.0000,   3.00000,   2074.9578
    192.5000,       5.0000,   3.00000,   2344.3330
    197.5000,       5.0000,   3.00000,   2498.2583
    202.5000,       5.0000,   3.00000,   2472.1665
    207.5000,       5.0000,   3.00000,   1942.9025
    212.5000,       5.0000,   3.00000,   1666.4338
    217.5000,       5.0000,   3.00000,   1526.6752
    222.5000,       5.0000,   3.00000,   1841.1816
    227.5000,       5.0000,   3.00000,   1462.7319
    232.5000,       5.0000,   3.00000,   1421.9869
    237.5000,       5.0000,   3.00000,   1377.4370
    242.5000,       5.0000,   3.00000,   1516.2699
    247.5000,       5.0000,   3.00000,   1053.0234
    252.5000,       5.0000,   3.00000,   1526.6351
    257.5000,       5.0000,   3.00000,   1444.4602
    262.5000,       5.0000,   3.00000,   1745.1691
    267.5000,       5.0000,   3.00000,   1339.5774
    272.5000,       5.0000,   3.00000,   1453.1316
    277.5000,       5.0000,   3.00000,   1668.4302
    282.5000,       5.0000,   3.00000,   2021.2052
    287.5000,       5.0000,   3.00000,   1723.9717
    292.5000,       5.0000,   3.00000,   1707.3379
    297.5000,       5.0000,   3.00000,   1682.4725
     22.5000,      15.0000,   1.00000,    652.9364
     27.5000,      15.0000,   1.00000,    620.7914
     32.5000,      15.0000,   1.00000,    650.8729
     37.5000,      15.0000,   1.00000,    673.4623
     42.5000,      15.0000,   1.00000,    671.3047
     47.5000,      15.0000,   1.00000,    623.9095
     52.5000,      15.0000,   1.00000,    637.3734
     57.5000,      15.0000,   1.00000,    687.7587
     62.5000,      15.0000,   1.00000,    832.9698
     67.5000,      15.0000,   1.00000,    807.9308
     72.5000,      15.0000,   1.00000,    784.4702
     77.5000,      15.0000,   1.00000,    715.2908
     82.5000,      15.0000,   1.00000,    726.8901
     87.5000,      15.0000,   1.00000,    793.3408
     92.5000,      15.0000,   1.00000,   1046.5482
     97.5000,      15.0000,   1.00000,   1185.1885
    102.5000,      15.0000,   1.00000,   1088.0526
    107.5000,      15.0000,   1.00000,    889.2538
    112.5000,      15.0000,   1.00000,    797.9175
    117.5000,      15.0000,   1.00000,    877.6572
    122.5000,      15.0000,   1.00000,   1165.8673
    127.5000,      15.0000,   1.00000,   1442.3999
    132.5000,      15.0000,   1.00000,   1269.9039
    137.5000,      15.0000,   1.00000,    986.6962
    142.5000,      15.0000,   1.00000,    876.0914
    147.5000,      15.0000,   1.00000,   1151.4811
    152.5000,      15.0000,   1.00000,   1468.0746
    157.5000,      15.0000,   1.00000,   1912.3716
    162.5000,      15.0000,   1.00000,   1944.4950
    167.5000,      15.0000,   1.00000,   2136.9063
    172.5000,      15.0000,   1.00000,   2004.1378
    177.5000,      15.0000,   1.00000,   1952.6810
    182.5000,      15.0000,   1.00000,   1740.6351
    187.5000,      15.0000,   1.00000,   1793.5602
    192.5000,      15.0000,   1.00000,   1900.5491
    197.5000,      15.0000,   1.00000,   2267.3516
    202.5000,      15.0000,   1.00000,   2192.8865
    207.5000,      15.0000,   1.00000,   1950.5773
    212.5000,      15.0000,   1.00000,   1643.4457
    217.5000,      15.0000,   1.00000,   1583.1393
    222.5000,      15.0000,   1.00000,   1451.6052
    227.5000,      15.0000,   1.00000,   1522.7875
    232.5000,      15.0000,   1.00000,   1318.9468
    237.5000,      15.0000,   1.00000,   1250.9213
    242.5000,      15.0000,   1.00000,   1082.0463
    247.5000,      15.0000,   1.00000,   1239.7332
    252.5000,      15.0000,   1.00000,   1227.1870
    257.5000,      15.0000,   1.00000,   1470.9979
    262.5000,      15.0000,   1.00000,   1353.6656
    267.5000,      15.0000,   1.00000,   1377.2124
    272.5000,      15.0000,   1.00000,   1314.5679
    277.5000,      15.0000,   1.00000,   1535.5983
    282.5000,      15.0000,   1.00000,   1595.9335
    287.5000,      15.0000,   1.00000,   1688.5499
    292.5000,      15.0000,   1.00000,   1553.0657
     22.5000,       5.0000,   4.00000,    622.7863
     27.5000,       5.0000,   4.00000,    592.4979
     32.5000,       5.0000,   4.00000,    659.4260
     37.5000,       5.0000,   4.00000,    665.6478
     42.5000,       5.0000,   4.00000,    704.8032
     47.5000,       5.0000,   4.00000,    576.6109
     52.5000,       5.0000,   4.00000,    586.9198
     57.5000,       5.0000,   4.00000,    660.1419
     62.5000,       5.0000,   4.00000,    739.4736
     67.5000,       5.0000,   4.00000,    915.7559
     72.5000,       5.0000,   4.00000,    659.7323
     77.5000,       5.0000,   4.00000,    754.4207
     82.5000,       5.0000,   4.00000,    627.2188
     87.5000,       5.0000,   4.00000,    769.1050
     92.5000,       5.0000,   4.00000,   1032.6787
     97.5000,       5.0000,   4.00000,   1030.0646
    102.5000,       5.0000,   4.00000,   1297.1168
    107.5000,       5.0000,   4.00000,    817.8241
    112.5000,       5.0000,   4.00000,    525.2867
    117.5000,       5.0000,   4.00000,    895.9080
    122.5000,       5.0000,   4.00000,   1135.4025
    127.5000,       5.0000,   4.00000,   1468.2021
    132.5000,       5.0000,   4.00000,   1301.6050
    137.5000,       5.0000,   4.00000,    886.1224
    142.5000,       5.0000,   4.00000,    805.0666
    147.5000,       5.0000,   4.00000,    888.1599
    152.5000,       5.0000,   4.00000,   1507.2015
    157.5000,       5.0000,   4.00000,   1743.6733
    162.5000,       5.0000,   4.00000,   1947.6998
    167.5000,       5.0000,   4.00000,   1790.5148
    172.5000,       5.0000,   4.00000,   2279.7744
    177.5000,       5.0000,   4.00000,   1925.5317
    182.5000,       5.0000,   4.00000,   1712.9202
    187.5000,       5.0000,   4.00000,   1706.7628
    192.5000,       5.0000,   4.00000,   1862.8458
    197.5000,       5.0000,   4.00000,   2286.8423
    202.5000,       5.0000,   4.00000,   2263.6733
    207.5000,       5.0000,   4.00000,   1835.3727
    212.5000,       5.0000,   4.00000,   1542.7732
    217.5000,       5.0000,   4.00000,   1333.9272
    222.5000,       5.0000,   4.00000,   1518.1362
    227.5000,       5.0000,   4.00000,   1351.3774
    232.5000,       5.0000,   4.00000,   1195.4030
    237.5000,       5.0000,   4.00000,   1193.7303
    242.5000,       5.0000,   4.00000,   1167.5394
    247.5000,       5.0000,   4.00000,    895.5519
    252.5000,       5.0000,   4.00000,   1314.8511
    257.5000,       5.0000,   4.00000,   1207.4038
    262.5000,       5.0000,   4.00000,   1407.4258
    267.5000,       5.0000,   4.00000,   1215.7898
    272.5000,       5.0000,   4.00000,   1222.4106
    277.5000,       5.0000,   4.00000,   1478.7706
    282.5000,       5.0000,   4.00000,   1702.1632
    287.5000,       5.0000,   4.00000,   1540.0192
    292.5000,       5.0000,   4.00000,   1516.3008
     30.0000,      20.0000,   1.00000,    576.7548
     35.0000,      20.0000,   1.00000,    601.2172
     40.0000,      20.0000,   1.00000,    609.2931
     45.0000,      20.0000,   1.00000,    617.5335
     50.0000,      20.0000,   1.00000,    637.9044
     55.0000,      20.0000,   1.00000,    651.0547
     60.0000,      20.0000,   1.00000,    709.6395
     65.0000,      20.0000,   1.00000,    670.1938
     70.0000,      20.0000,   1.00000,    676.7493
     75.0000,      20.0000,   1.00000,    595.8014
     80.0000,      20.0000,   1.00000,    553.7292
     85.0000,      20.0000,   1.00000,    678.9659
     90.0000,      20.0000,   1.00000,    774.4362
     95.0000,      20.0000,   1.00000,    930.4155
    100.0000,      20.0000,   1.00000,    891.9535
    105.0000,      20.0000,   1.00000,    713.9233
    110.0000,      20.0000,   1.00000,    752.9626
    115.0000,      20.0000,   1.00000,    733.3979
    120.0000,      20.0000,   1.00000,    863.0793
    125.0000,      20.0000,   1.00000,    973.9631
    130.0000,      20.0000,   1.00000,    946.3384
    135.0000,      20.0000,   1.00000,    934.9242
    140.0000,      20.0000,   1.00000,    835.0811
    145.0000,      20.0000,   1.00000,    835.1130
    150.0000,      20.0000,   1.00000,   1053.7101
    155.0000,      20.0000,   1.00000,   1393.9125
    160.0000,      20.0000,   1.00000,   1699.2026
    165.0000,      20.0000,   1.00000,   1917.8796
    170.0000,      20.0000,   1.00000,   1725.9731
    175.0000,      20.0000,   1.00000,   1394.5063
    180.0000,      20.0000,   1.00000,   1204.4529
    185.0000,      20.0000,   1.00000,   1148.2379
    190.0000,      20.0000,   1.00000,   1262.1512
    195.0000,      20.0000,   1.00000,   1423.0978
    200.0000,      20.0000,   1.00000,   1548.0302
    205.0000,      20.0000,   1.00000,   1761.5851
    210.0000,      20.0000,   1.00000,   1668.4293
    215.0000,      20.0000,   1.00000,   1471.8395
    220.0000,      20.0000,   1.00000,   1344.4070
    225.0000,      20.0000,   1.00000,   1204.5323
    230.0000,      20.0000,   1.00000,   1197.7450
    235.0000,      20.0000,   1.00000,   1080.1908
    240.0000,      20.0000,   1.00000,    954.6951
    245.0000,      20.0000,   1.00000,    983.9422
    250.0000,      20.0000,   1.00000,    966.9182
    255.0000,      20.0000,   1.00000,   1002.2758
    260.0000,      20.0000,   1.00000,   1073.5568
    265.0000,      20.0000,   1.00000,   1073.1985
    270.0000,      20.0000,   1.00000,   1181.9827
    275.0000,      20.0000,   1.00000,   1260.2046
    280.0000,      20.0000,   1.00000,   1239.7460
    285.0000,      20.0000,   1.00000,   1308.6587
     27.5000,       5.0000,   5.00000,    554.4009
     32.5000,       5.0000,   5.00000,    603.5289
     37.5000,       5.0000,   5.00000,    644.1479
     42.5000,       5.0000,   5.00000,    647.3168
     47.5000,       5.0000,   5.00000,    574.5950
     52.5000,       5.0000,   5.00000,    562.0695
     57.5000,       5.0000,   5.00000,    629.4063
     62.5000,       5.0000,   5.00000,    664.9127
     67.5000,       5.0000,   5.00000,    787.4183
     72.5000,       5.0000,   5.00000,    595.3802
     77.5000,       5.0000,   5.00000,    601.2722
     82.5000,       5.0000,   5.00000,    515.7109
     87.5000,       5.0000,   5.00000,    700.8868
     92.5000,       5.0000,   5.00000,    865.9786
     97.5000,       5.0000,   5.00000,    917.9816
    102.5000,       5.0000,   5.00000,   1078.0531
    107.5000,       5.0000,   5.00000,    679.1826
    112.5000,       5.0000,   5.00000,    436.8507
    117.5000,       5.0000,   5.00000,    764.9418
    122.5000,       5.0000,   5.00000,   1007.9857
    127.5000,       5.0000,   5.00000,   1132.1022
    132.5000,       5.0000,   5.00000,   1095.6136
    137.5000,       5.0000,   5.00000,    769.5284
    142.5000,       5.0000,   5.00000,    674.2228
    147.5000,       5.0000,   5.00000,    709.5154
    152.5000,       5.0000,   5.00000,   1243.8613
    157.5000,       5.0000,   5.00000,   1505.4850
    162.5000,       5.0000,   5.00000,   1790.1122
    167.5000,       5.0000,   5.00000,   1616.2063
    172.5000,       5.0000,   5.00000,   1944.4458
    177.5000,       5.0000,   5.00000,   1446.2112
    182.5000,       5.0000,   5.00000,   1274.0239
    192.5000,       5.0000,   5.00000,   1492.2543
    197.5000,       5.0000,   5.00000,   1689.8099
    202.5000,       5.0000,   5.00000,   1949.6539
    207.5000,       5.0000,   5.00000,   1679.7379
    212.5000,       5.0000,   5.00000,   1422.7922
    217.5000,       5.0000,   5.00000,   1156.4397
    222.5000,       5.0000,   5.00000,   1359.6948
    227.5000,       5.0000,   5.00000,   1107.4838
    232.5000,       5.0000,   5.00000,   1045.2659
    237.5000,       5.0000,   5.00000,   1019.0918
    242.5000,       5.0000,   5.00000,   1033.2939
    247.5000,       5.0000,   5.00000,    725.4528
    252.5000,       5.0000,   5.00000,   1078.3822
    257.5000,       5.0000,   5.00000,    939.0258
    262.5000,       5.0000,   5.00000,   1150.2432
    267.5000,       5.0000,   5.00000,   1026.0037
    272.5000,       5.0000,   5.00000,   1123.8434
    277.5000,       5.0000,   5.00000,   1256.2584
    282.5000,       5.0000,   5.00000,   1475.8097
    287.5000,       5.0000,   5.00000,   1268.9639
     32.5000,       5.0000,   6.00000,    551.2031
     37.5000,       5.0000,   6.00000,    561.6832
     42.5000,       5.0000,   6.00000,    623.0107
     47.5000,       5.0000,   6.00000,    532.9929
     52.5000,       5.0000,   6.00000,    544.2204
     57.5000,       5.0000,   6.00000,    586.0949
     62.5000,       5.0000,   6.00000,    590.0161
     67.5000,       5.0000,   6.00000,    716.1339
     72.5000,       5.0000,   6.00000,    488.6121
     77.5000,       5.0000,   6.00000,    539.5838
     82.5000,       5.0000,   6.00000,    503.4590
     87.5000,       5.0000,   6.00000,    623.0084
     92.5000,       5.0000,   6.00000,    730.4147
     97.5000,       5.0000,   6.00000,    714.2404
    102.5000,       5.0000,   6.00000,    896.2572
    107.5000,       5.0000,   6.00000,    582.3335
    112.5000,       5.0000,   6.00000,    393.2967
    117.5000,       5.0000,   6.00000,    680.6933
    122.5000,       5.0000,   6.00000,    779.3578
    127.5000,       5.0000,   6.00000,    866.5380
    132.5000,       5.0000,   6.00000,    828.0431
    137.5000,       5.0000,   6.00000,    706.5375
    142.5000,       5.0000,   6.00000,    615.1072
    147.5000,       5.0000,   6.00000,    589.1465
    152.5000,       5.0000,   6.00000,   1033.1362
    157.5000,       5.0000,   6.00000,   1265.8275
    162.5000,       5.0000,   6.00000,   1515.6411
    167.5000,       5.0000,   6.00000,   1336.0914
    172.5000,       5.0000,   6.00000,   1529.6625
    177.5000,       5.0000,   6.00000,   1153.9381
    187.5000,       5.0000,   6.00000,    927.5110
    192.5000,       5.0000,   6.00000,   1031.6550
    197.5000,       5.0000,   6.00000,   1297.9083
    202.5000,       5.0000,   6.00000,   1454.3579
    207.5000,       5.0000,   6.00000,   1423.5703
    212.5000,       5.0000,   6.00000,   1244.3275
    217.5000,       5.0000,   6.00000,   1072.0547
    222.5000,       5.0000,   6.00000,   1170.7139
    227.5000,       5.0000,   6.00000,    956.7360
    232.5000,       5.0000,   6.00000,    874.3773
    237.5000,       5.0000,   6.00000,    917.9528
    242.5000,       5.0000,   6.00000,    934.5071
    247.5000,       5.0000,   6.00000,    621.0232
    252.5000,       5.0000,   6.00000,    816.4587
    257.5000,       5.0000,   6.00000,    761.4371
    262.5000,       5.0000,   6.00000,    949.7488
    267.5000,       5.0000,   6.00000,    867.0403
    272.5000,       5.0000,   6.00000,    964.1775
    277.5000,       5.0000,   6.00000,   1140.0684
    282.5000,       5.0000,   6.00000,   1247.4849
     37.5000,      25.0000,   1.00000,    517.0351
     42.5000,      25.0000,   1.00000,    540.9556
     47.5000,      25.0000,   1.00000,    593.8921
     52.5000,      25.0000,   1.00000,    608.2241
     57.5000,      25.0000,   1.00000,    628.9462
     62.5000,      25.0000,   1.00000,    604.5290
     67.5000,      25.0000,   1.00000,    555.3293
     72.5000,      25.0000,   1.00000,    520.4741
     77.5000,      25.0000,   1.00000,    570.1895
     82.5000,      25.0000,   1.00000,    600.4254
     87.5000,      25.0000,   1.00000,    640.6042
     92.5000,      25.0000,   1.00000,    670.1809
     97.5000,      25.0000,   1.00000,    622.0214
    102.5000,      25.0000,   1.00000,    580.6978
    107.5000,      25.0000,   1.00000,    645.7283
    112.5000,      25.0000,   1.00000,    711.9021
    117.5000,      25.0000,   1.00000,    667.9036
    122.5000,      25.0000,   1.00000,    625.3878
    127.5000,      25.0000,   1.00000,    640.4598
    132.5000,      25.0000,   1.00000,    694.5385
    137.5000,      25.0000,   1.00000,    708.1563
    142.5000,      25.0000,   1.00000,    819.0597
    147.5000,      25.0000,   1.00000,    883.3135
    152.5000,      25.0000,   1.00000,   1053.0659
    157.5000,      25.0000,   1.00000,   1221.7693
    162.5000,      25.0000,   1.00000,   1436.2272
    167.5000,      25.0000,   1.00000,   1315.0167
    172.5000,      25.0000,   1.00000,   1128.8075
    177.5000,      25.0000,   1.00000,    933.8105
    182.5000,      25.0000,   1.00000,    871.6638
    187.5000,      25.0000,   1.00000,    771.0143
    192.5000,      25.0000,   1.00000,    832.8347
    197.5000,      25.0000,   1.00000,    941.1727
    202.5000,      25.0000,   1.00000,   1114.4565
    207.5000,      25.0000,   1.00000,   1191.3800
    212.5000,      25.0000,   1.00000,   1380.7241
    217.5000,      25.0000,   1.00000,   1252.8792
    222.5000,      25.0000,   1.00000,   1131.7930
    227.5000,      25.0000,   1.00000,   1013.0713
    232.5000,      25.0000,   1.00000,    987.6663
    237.5000,      25.0000,   1.00000,    860.1927
    242.5000,      25.0000,   1.00000,    850.9427
    247.5000,      25.0000,   1.00000,    789.6093
    252.5000,      25.0000,   1.00000,    801.7198
    257.5000,      25.0000,   1.00000,    765.9730
    262.5000,      25.0000,   1.00000,    873.2021
    267.5000,      25.0000,   1.00000,    923.5338
    272.5000,      25.0000,   1.00000,   1028.0187
    277.5000,      25.0000,   1.00000,   1033.8502
     37.5000,       5.0000,   7.00000,    516.5294
     42.5000,       5.0000,   7.00000,    553.9831
     47.5000,       5.0000,   7.00000,    504.2134
     52.5000,       5.0000,   7.00000,    496.2990
     57.5000,       5.0000,   7.00000,    538.0628
     62.5000,       5.0000,   7.00000,    551.5841
     67.5000,       5.0000,   7.00000,    610.1332
     72.5000,       5.0000,   7.00000,    443.4103
     77.5000,       5.0000,   7.00000,    536.0781
     82.5000,       5.0000,   7.00000,    478.7044
     87.5000,       5.0000,   7.00000,    558.7342
     92.5000,       5.0000,   7.00000,    600.6313
     97.5000,       5.0000,   7.00000,    572.2264
    102.5000,       5.0000,   7.00000,    746.8806
    107.5000,       5.0000,   7.00000,    528.2339
    112.5000,       5.0000,   7.00000,    351.0067
    117.5000,       5.0000,   7.00000,    557.9919
    122.5000,       5.0000,   7.00000,    610.9399
    127.5000,       5.0000,   7.00000,    675.5707
    132.5000,       5.0000,   7.00000,    698.7679
    137.5000,       5.0000,   7.00000,    564.3253
    142.5000,       5.0000,   7.00000,    558.2371
    147.5000,       5.0000,   7.00000,    553.5502
    152.5000,       5.0000,   7.00000,    878.5933
    157.5000,       5.0000,   7.00000,   1037.7968
    162.5000,       5.0000,   7.00000,   1188.1010
    167.5000,       5.0000,   7.00000,   1009.1464
    172.5000,       5.0000,   7.00000,   1204.9174
    182.5000,       5.0000,   7.00000,    787.8134
    197.5000,       5.0000,   7.00000,    931.0027
    202.5000,       5.0000,   7.00000,   1121.1323
    207.5000,       5.0000,   7.00000,   1032.5439
    212.5000,       5.0000,   7.00000,   1063.9133
    217.5000,       5.0000,   7.00000,    928.2288
    222.5000,       5.0000,   7.00000,   1055.3719
    227.5000,       5.0000,   7.00000,    834.4828
    232.5000,       5.0000,   7.00000,    777.1503
    237.5000,       5.0000,   7.00000,    813.8175
    242.5000,       5.0000,   7.00000,    825.5989
    247.5000,       5.0000,   7.00000,    525.0719
    252.5000,       5.0000,   7.00000,    698.6212
    257.5000,       5.0000,   7.00000,    613.1227
    262.5000,       5.0000,   7.00000,    803.1475
    267.5000,       5.0000,   7.00000,    736.8228
    272.5000,       5.0000,   7.00000,    820.7781
    277.5000,       5.0000,   7.00000,    979.3432
     42.5000,       5.0000,   8.00000,    506.9118
     47.5000,       5.0000,   8.00000,    445.4455
     52.5000,       5.0000,   8.00000,    452.3104
     57.5000,       5.0000,   8.00000,    492.4679
     62.5000,       5.0000,   8.00000,    485.2282
     67.5000,       5.0000,   8.00000,    569.4360
     72.5000,       5.0000,   8.00000,    445.2924
     77.5000,       5.0000,   8.00000,    513.5314
     82.5000,       5.0000,   8.00000,    440.4690
     87.5000,       5.0000,   8.00000,    494.6173
     92.5000,       5.0000,   8.00000,    514.7582
     97.5000,       5.0000,   8.00000,    507.3402
    102.5000,       5.0000,   8.00000,    674.9297
    107.5000,       5.0000,   8.00000,    459.8646
    112.5000,       5.0000,   8.00000,    292.0964
    117.5000,       5.0000,   8.00000,    448.9549
    122.5000,       5.0000,   8.00000,    515.8688
    127.5000,       5.0000,   8.00000,    590.8031
    132.5000,       5.0000,   8.00000,    576.8771
    137.5000,       5.0000,   8.00000,    478.2070
    142.5000,       5.0000,   8.00000,    466.5040
    147.5000,       5.0000,   8.00000,    507.8161
    152.5000,       5.0000,   8.00000,    802.2932
    157.5000,       5.0000,   8.00000,    825.7507
    162.5000,       5.0000,   8.00000,    886.0761
    177.5000,       5.0000,   8.00000,    773.5837
    192.5000,       5.0000,   8.00000,    583.8904
    197.5000,       5.0000,   8.00000,    696.4331
    202.5000,       5.0000,   8.00000,    794.0895
    207.5000,       5.0000,   8.00000,    817.9072
    212.5000,       5.0000,   8.00000,    780.9745
    222.5000,       5.0000,   8.00000,    922.6232
    227.5000,       5.0000,   8.00000,    763.5105
    232.5000,       5.0000,   8.00000,    705.6188
    262.5000,       5.0000,   8.00000,    672.7392
    267.5000,       5.0000,   8.00000,    632.6598
    272.5000,       5.0000,   8.00000,    706.2785
     52.5000,      35.0000,   1.00000,    457.9921
     57.5000,      35.0000,   1.00000,    457.4553
     62.5000,      35.0000,   1.00000,    491.6988
     67.5000,      35.0000,   1.00000,    492.5145
     72.5000,      35.0000,   1.00000,    505.8080
     77.5000,      35.0000,   1.00000,    498.1294
     82.5000,      35.0000,   1.00000,    480.3788
     87.5000,      35.0000,   1.00000,    490.3671
     92.5000,      35.0000,   1.00000,    483.1268
     97.5000,      35.0000,   1.00000,    451.7571
    102.5000,      35.0000,   1.00000,    442.6690
    107.5000,      35.0000,   1.00000,    431.8977
    112.5000,      35.0000,   1.00000,    431.1565
    117.5000,      35.0000,   1.00000,    457.6814
    122.5000,      35.0000,   1.00000,    428.3037
    127.5000,      35.0000,   1.00000,    415.0144
    132.5000,      35.0000,   1.00000,    455.4542
    137.5000,      35.0000,   1.00000,    528.3026
    142.5000,      35.0000,   1.00000,    613.1468
    147.5000,      35.0000,   1.00000,    689.1843
    152.5000,      35.0000,   1.00000,    680.0277
    157.5000,      35.0000,   1.00000,    742.3727
    162.5000,      35.0000,   1.00000,    704.8907
    167.5000,      35.0000,   1.00000,    657.2811
    172.5000,      35.0000,   1.00000,    576.6373
    177.5000,      35.0000,   1.00000,    537.0781
    182.5000,      35.0000,   1.00000,    527.8452
    187.5000,      35.0000,   1.00000,    543.2069
    192.5000,      35.0000,   1.00000,    500.3783
    197.5000,      35.0000,   1.00000,    497.2731
    202.5000,      35.0000,   1.00000,    484.9728
    207.5000,      35.0000,   1.00000,    573.1010
    212.5000,      35.0000,   1.00000,    649.4734
    217.5000,      35.0000,   1.00000,    739.9663
    222.5000,      35.0000,   1.00000,    759.7747
    227.5000,      35.0000,   1.00000,    796.9362
    232.5000,      35.0000,   1.00000,    711.6747
    237.5000,      35.0000,   1.00000,    681.2657
    242.5000,      35.0000,   1.00000,    604.2318
    247.5000,      35.0000,   1.00000,    603.8423
    252.5000,      35.0000,   1.00000,    604.6584
    257.5000,      35.0000,   1.00000,    612.8790
    262.5000,      35.0000,   1.00000,    617.5693
     52.5000,       5.0000,  10.00000,    346.7278
     57.5000,       5.0000,  10.00000,    383.8735
     62.5000,       5.0000,  10.00000,    433.0375
     67.5000,       5.0000,  10.00000,    541.8499
     72.5000,       5.0000,  10.00000,    411.0844
     77.5000,       5.0000,  10.00000,    449.5781
     82.5000,       5.0000,  10.00000,    367.8201
     87.5000,       5.0000,  10.00000,    420.7563
     92.5000,       5.0000,  10.00000,    465.5566
     97.5000,       5.0000,  10.00000,    472.6327
    102.5000,       5.0000,  10.00000,    580.6047
    107.5000,       5.0000,  10.00000,    346.8520
    112.5000,       5.0000,  10.00000,    203.2101
    117.5000,       5.0000,  10.00000,    338.8056
    122.5000,       5.0000,  10.00000,    415.1256
    127.5000,       5.0000,  10.00000,    470.5652
    132.5000,       5.0000,  10.00000,    463.0903
    182.5000,       5.0000,  10.00000,    470.8502
    202.5000,       5.0000,  10.00000,    510.7478
    222.5000,       5.0000,  10.00000,    638.2891
     67.5000,      45.0000,   1.00000,    380.7054
     72.5000,      45.0000,   1.00000,    402.3541
     77.5000,      45.0000,   1.00000,    433.3607
     82.5000,      45.0000,   1.00000,    468.0646
     87.5000,      45.0000,   1.00000,    443.7827
     92.5000,      45.0000,   1.00000,    386.2676
     97.5000,      45.0000,   1.00000,    375.8435
    102.5000,      45.0000,   1.00000,    378.3214
    107.5000,      45.0000,   1.00000,    385.8453
    112.5000,      45.0000,   1.00000,    387.2447
    117.5000,      45.0000,   1.00000,    369.9419
    122.5000,      45.0000,   1.00000,    357.2846
    127.5000,      45.0000,   1.00000,    326.8823
    132.5000,      45.0000,   1.00000,    348.7560
    137.5000,      45.0000,   1.00000,    397.2706
    142.5000,      45.0000,   1.00000,    426.4356
    152.5000,      45.0000,   1.00000,    451.0078
    157.5000,      45.0000,   1.00000,    425.1753
    162.5000,      45.0000,   1.00000,    421.4992
    167.5000,      45.0000,   1.00000,    426.6656
    172.5000,      45.0000,   1.00000,    447.3175
    177.5000,      45.0000,   1.00000,    413.8004
    182.5000,      45.0000,   1.00000,    399.4373
    187.5000,      45.0000,   1.00000,    387.6866
    192.5000,      45.0000,   1.00000,    399.7849
    197.5000,      45.0000,   1.00000,    395.7943
    202.5000,      45.0000,   1.00000,    420.6027
    207.5000,      45.0000,   1.00000,    429.8296
    212.5000,      45.0000,   1.00000,    433.3223
    217.5000,      45.0000,   1.00000,    426.8085
    222.5000,      45.0000,   1.00000,    446.0389
    227.5000,      45.0000,   1.00000,    436.3420
    232.5000,      45.0000,   1.00000,    461.6801
    242.5000,      45.0000,   1.00000,    510.6701
    247.5000,      45.0000,   1.00000,    492.1251
     67.5000,      15.0000,   4.00000,    363.8401
     72.5000,      15.0000,   4.00000,    385.2575
     77.5000,      15.0000,   4.00000,    363.5986
     82.5000,      15.0000,   4.00000,    388.5235
     87.5000,      15.0000,   4.00000,    393.6518
     92.5000,      15.0000,   4.00000,    408.9484
     97.5000,      15.0000,   4.00000,    448.6532
    102.5000,      15.0000,   4.00000,    420.4378
    107.5000,      15.0000,   4.00000,    345.7355
    112.5000,      15.0000,   4.00000,    268.3333
    117.5000,      15.0000,   4.00000,    268.6877
    122.5000,      15.0000,   4.00000,    329.2152
    127.5000,      15.0000,   4.00000,    351.0896
    132.5000,      15.0000,   4.00000,    330.7378
    137.5000,      15.0000,   4.00000,    295.1544
    167.5000,      15.0000,   4.00000,    390.5829
    172.5000,      15.0000,   4.00000,    400.4650
    177.5000,      15.0000,   4.00000,    395.4991
    187.5000,      15.0000,   4.00000,    354.5511
    192.5000,      15.0000,   4.00000,    378.6425
    197.5000,      15.0000,   4.00000,    411.8934
    202.5000,      15.0000,   4.00000,    421.6017
    207.5000,      15.0000,   4.00000,    394.4307
     82.5000,      55.0000,   1.00000,    372.6848
     87.5000,      55.0000,   1.00000,    366.1805
     92.5000,      55.0000,   1.00000,    370.7065
     97.5000,      55.0000,   1.00000,    362.9591
    102.5000,      55.0000,   1.00000,    374.3050
    107.5000,      55.0000,   1.00000,    371.4839
    112.5000,      55.0000,   1.00000,    362.2338
    117.5000,      55.0000,   1.00000,    343.5295
    122.5000,      55.0000,   1.00000,    319.2720
    127.5000,      55.0000,   1.00000,    316.7272
    132.5000,      55.0000,   1.00000,    295.2052
    137.5000,      55.0000,   1.00000,    301.8839
    142.5000,      55.0000,   1.00000,    312.3539
    147.5000,      55.0000,   1.00000,    335.2826
    152.5000,      55.0000,   1.00000,    348.7514
    157.5000,      55.0000,   1.00000,    338.0238
    162.5000,      55.0000,   1.00000,    324.8009
    167.5000,      55.0000,   1.00000,    333.9212
    172.5000,      55.0000,   1.00000,    346.2318
    177.5000,      55.0000,   1.00000,    371.9282
    182.5000,      55.0000,   1.00000,    369.2395
    187.5000,      55.0000,   1.00000,    374.1592
    192.5000,      55.0000,   1.00000,    363.2326
    197.5000,      55.0000,   1.00000,    363.6772
    202.5000,      55.0000,   1.00000,    352.3593
    207.5000,      55.0000,   1.00000,    354.5176
    212.5000,      55.0000,   1.00000,    364.4012
    217.5000,      55.0000,   1.00000,    374.8047
    222.5000,      55.0000,   1.00000,    357.1536
    227.5000,      55.0000,   1.00000,    347.1634
    232.5000,      55.0000,   1.00000,    329.5215
     82.5000,      15.0000,   5.00000,    339.8012
     87.5000,      15.0000,   5.00000,    360.0496
     92.5000,      15.0000,   5.00000,    393.4633
     97.5000,      15.0000,   5.00000,    445.9860
    102.5000,      15.0000,   5.00000,    420.9231
    107.5000,      15.0000,   5.00000,    347.7639
    112.5000,      15.0000,   5.00000,    260.9543
    117.5000,      15.0000,   5.00000,    253.6575
    122.5000,      15.0000,   5.00000,    300.4549
    137.5000,      15.0000,   5.00000,    246.2359
    172.5000,      15.0000,   5.00000,    330.1256
    177.5000,      15.0000,   5.00000,    356.6511
    182.5000,      15.0000,   5.00000,    340.8336
    192.5000,      15.0000,   5.00000,    366.1674
     97.5000,      65.0000,   1.00000,    348.1125
    102.5000,      65.0000,   1.00000,    343.4840
    107.5000,      65.0000,   1.00000,    341.7014
    112.5000,      65.0000,   1.00000,    328.9738
    117.5000,      65.0000,   1.00000,    323.9265
    122.5000,      65.0000,   1.00000,    322.9861
    127.5000,      65.0000,   1.00000,    312.7202
    132.5000,      65.0000,   1.00000,    308.2854
    137.5000,      65.0000,   1.00000,    286.3864
    142.5000,      65.0000,   1.00000,    292.4905
    147.5000,      65.0000,   1.00000,    300.1526
    152.5000,      65.0000,   1.00000,    305.9749
    157.5000,      65.0000,   1.00000,    302.7715
    162.5000,      65.0000,   1.00000,    304.7690
    167.5000,      65.0000,   1.00000,    312.9972
    172.5000,      65.0000,   1.00000,    326.9855
    177.5000,      65.0000,   1.00000,    338.4008
    182.5000,      65.0000,   1.00000,    339.4312
    187.5000,      65.0000,   1.00000,    325.4153
    192.5000,      65.0000,   1.00000,    329.4245
    197.5000,      65.0000,   1.00000,    331.5151
    202.5000,      65.0000,   1.00000,    346.0324
    207.5000,      65.0000,   1.00000,    341.8998
    212.5000,      65.0000,   1.00000,    334.8034
    217.5000,      65.0000,   1.00000,    322.4983
     97.5000,      15.0000,   6.00000,    429.5410
    102.5000,      15.0000,   6.00000,    405.5793
    107.5000,      15.0000,   6.00000,    338.6982
    112.5000,      15.0000,   6.00000,    252.7271
    122.5000,      15.0000,   6.00000,    298.0498
    127.5000,      15.0000,   6.00000,    306.6755
    137.5000,      15.0000,   6.00000,    246.3861
    147.5000,      15.0000,   6.00000,    235.4721
    157.5000,      15.0000,   6.00000,    282.3004
    162.5000,      15.0000,   6.00000,    268.5318
    167.5000,      15.0000,   6.00000,    298.5785
    177.5000,      15.0000,   6.00000,    342.1692
    105.0000,      30.0000,   3.00000,    333.5824
    110.0000,      30.0000,   3.00000,    324.0370
    115.0000,      30.0000,   3.00000,    321.6195
    120.0000,      30.0000,   3.00000,    282.2178
    125.0000,      30.0000,   3.00000,    268.3956
    130.0000,      30.0000,   3.00000,    275.7707
    135.0000,      30.0000,   3.00000,    264.7528
    140.0000,      30.0000,   3.00000,    263.4053
    145.0000,      30.0000,   3.00000,    257.5648
    150.0000,      30.0000,   3.00000,    253.3853
    155.0000,      30.0000,   3.00000,    257.6544
    160.0000,      30.0000,   3.00000,    282.1492
    165.0000,      30.0000,   3.00000,    304.3327
    170.0000,      30.0000,   3.00000,    305.4930
    180.0000,      30.0000,   3.00000,    308.7915
    205.0000,      30.0000,   3.00000,    320.1230
    112.5000,      25.0000,   4.00000,    310.1997
    117.5000,      25.0000,   4.00000,    273.7904
    122.5000,      25.0000,   4.00000,    274.1445
    127.5000,      25.0000,   4.00000,    287.0724
    132.5000,      25.0000,   4.00000,    277.7748
    137.5000,      25.0000,   4.00000,    260.9831
    142.5000,      25.0000,   4.00000,    255.1602
    147.5000,      25.0000,   4.00000,    252.0611
    152.5000,      25.0000,   4.00000,    261.3184
    157.5000,      25.0000,   4.00000,    270.1820
    162.5000,      25.0000,   4.00000,    299.4842
    167.5000,      25.0000,   4.00000,    298.2464
    172.5000,      25.0000,   4.00000,    296.2391
    177.5000,      25.0000,   4.00000,    298.3699
   7.62
ITERATION 6
MODEL RESISTIVITY
LAYER 1
59,     2.5000
     10.0000,     1030.3
     15.0000,     724.00
     20.0000,     662.10
     25.0000,     484.50
     30.0000,     418.85
     35.0000,     441.97
     40.0000,     459.82
     45.0000,     514.88
     50.0000,     484.36
     55.0000,     557.86
     60.0000,     728.75
     65.0000,     862.15
     70.0000,     1196.4
     75.0000,     853.20
     80.0000,     991.11
     85.0000,     998.82
     90.0000,     1428.8
     95.0000,     1873.3
    100.0000,     1752.0
    105.0000,     1863.0
    110.0000,     1063.6
    115.0000,     609.41
    120.0000,     1062.9
    125.0000,     1332.8
    130.0000,     1614.8
    135.0000,     1562.5
    140.0000,     1115.2
    145.0000,     977.71
    150.0000,     1073.5
    155.0000,     2239.8
    160.0000,     2695.7
    165.0000,     2790.1
    170.0000,     2076.3
    175.0000,     2481.4
    180.0000,     1966.5
    185.0000,     1699.2
    190.0000,     1585.9
    195.0000,     1761.5
    200.0000,     2124.0
    205.0000,     2365.3
    210.0000,     2026.8
    215.0000,     1820.3
    220.0000,     1816.7
    225.0000,     2443.4
    230.0000,     2157.9
    235.0000,     2010.2
    240.0000,     1920.5
    245.0000,     1844.3
    250.0000,     1184.1
    255.0000,     1776.9
    260.0000,     1566.8
    265.0000,     1907.4
    270.0000,     1578.6
    275.0000,     1680.1
    280.0000,     2049.1
    285.0000,     2384.9
    290.0000,     1912.2
    295.0000,     1743.4
             1547.7
LAYER 2
59,     5.2500
     10.0000,     954.49
     15.0000,     785.55
     20.0000,     730.66
     25.0000,     589.48
     30.0000,     519.87
     35.0000,     532.32
     40.0000,     542.26
     45.0000,     576.42
     50.0000,     537.82
     55.0000,     591.79
     60.0000,     764.16
     65.0000,     926.15
     70.0000,     1202.6
     75.0000,     1068.6
     80.0000,     1215.9
     85.0000,     1190.4
     90.0000,     1448.8
     95.0000,     1576.8
    100.0000,     1450.6
    105.0000,     1981.3
    110.0000,     1103.9
    115.0000,     701.99
    120.0000,     1208.7
    125.0000,     1605.5
    130.0000,     1843.9
    135.0000,     1666.8
    140.0000,     1299.0
    145.0000,     1197.4
    150.0000,     1320.6
    155.0000,     2148.8
    160.0000,     2428.7
    165.0000,     2547.5
    170.0000,     2274.8
    175.0000,     2875.7
    180.0000,     2549.7
    185.0000,     2243.1
    190.0000,     2069.6
    195.0000,     2146.3
    200.0000,     2317.3
    205.0000,     2388.2
    210.0000,     2164.2
    215.0000,     1963.3
    220.0000,     1729.5
    225.0000,     2306.3
    230.0000,     2093.9
    235.0000,     1972.4
    240.0000,     2094.4
    245.0000,     2109.6
    250.0000,     1504.2
    255.0000,     1797.3
    260.0000,     1634.9
    265.0000,     1931.0
    270.0000,     1905.4
    275.0000,     2070.8
    280.0000,     2319.0
    285.0000,     2467.9
    290.0000,     2072.4
    295.0000,     1955.7
             1848.4
LAYER 3
58,     8.2750
     15.0000,     890.49
     20.0000,     906.49
     25.0000,     869.15
     30.0000,     812.73
     35.0000,     798.64
     40.0000,     781.97
     45.0000,     769.50
     50.0000,     686.21
     55.0000,     693.39
     60.0000,     840.16
     65.0000,     980.24
     70.0000,     1195.1
     75.0000,     1364.2
     80.0000,     1568.6
     85.0000,     1420.9
     90.0000,     1312.8
     95.0000,     1128.8
    100.0000,     1168.8
    105.0000,     2234.3
    110.0000,     1288.0
    115.0000,     899.16
    120.0000,     1549.5
    125.0000,     2192.4
    130.0000,     2242.5
    135.0000,     1824.8
    140.0000,     1655.3
    145.0000,     1757.0
    150.0000,     1926.2
    155.0000,     2129.5
    160.0000,     1993.3
    165.0000,     2257.9
    170.0000,     2854.0
    175.0000,     4320.0
    180.0000,     4631.2
    185.0000,     4276.8
    190.0000,     3893.3
    195.0000,     3536.2
    200.0000,     3102.3
    205.0000,     2829.8
    210.0000,     2702.8
    215.0000,     2312.3
    220.0000,     1718.9
    225.0000,     2110.7
    230.0000,     1936.9
    235.0000,     1877.8
    240.0000,     2263.3
    245.0000,     2468.1
    250.0000,     1878.6
    255.0000,     1665.6
    260.0000,     1475.1
    265.0000,     1775.5
    270.0000,     2252.2
    275.0000,     2680.4
    280.0000,     2769.8
    285.0000,     2675.5
    290.0000,     2395.8
    295.0000,     2435.2
             2562.8
LAYER 4
56,    11.6025
     20.0000,     1001.6
     25.0000,     1173.0
     30.0000,     1163.6
     35.0000,     1102.5
     40.0000,     1012.2
     45.0000,     884.83
     50.0000,     712.72
     55.0000,     643.81
     60.0000,     720.11
     65.0000,     817.55
     70.0000,     1010.6
     75.0000,     1359.0
     80.0000,     1568.5
     85.0000,     1266.9
     90.0000,     911.54
     95.0000,     669.76
    100.0000,     817.35
    105.0000,     2104.4
    110.0000,     1284.2
    115.0000,     896.42
    120.0000,     1540.6
    125.0000,     2300.9
    130.0000,     2198.2
    135.0000,     1710.8
    140.0000,     1781.4
    145.0000,     2194.8
    150.0000,     2352.2
    155.0000,     1807.6
    160.0000,     1253.5
    165.0000,     1458.5
    170.0000,     2614.1
    175.0000,     5454.2
    180.0000,     7695.9
    185.0000,     7998.3
    190.0000,     7285.4
    195.0000,     5799.2
    200.0000,     4096.6
    205.0000,     3194.3
    210.0000,     2894.9
    215.0000,     2172.5
    220.0000,     1348.5
    225.0000,     1472.9
    230.0000,     1316.2
    235.0000,     1331.6
    240.0000,     1804.1
    245.0000,     2139.8
    250.0000,     1635.5
    255.0000,     1172.8
    260.0000,     975.45
    265.0000,     1205.4
    270.0000,     1835.0
    275.0000,     2422.0
    280.0000,     2468.9
    285.0000,     2308.0
    290.0000,     2259.7
             2725.9
LAYER 5
53,    15.2628
     30.0000,     1231.0
     35.0000,     1050.7
     40.0000,     869.39
     45.0000,     592.41
     50.0000,     409.92
     55.0000,     310.52
     60.0000,     296.11
     65.0000,     324.98
     70.0000,     404.86
     75.0000,     552.93
     80.0000,     641.11
     85.0000,     569.77
     90.0000,     459.44
     95.0000,     430.24
    100.0000,     655.12
    105.0000,     1333.3
    110.0000,     911.85
    115.0000,     553.37
    120.0000,     607.99
    125.0000,     749.57
    130.0000,     721.18
    135.0000,     649.67
    140.0000,     777.56
    145.0000,     1069.0
    150.0000,     1167.5
    155.0000,     803.22
    160.0000,     487.88
    165.0000,     487.83
    170.0000,     862.86
    175.0000,     1964.4
    180.0000,     3758.6
    185.0000,     5350.8
    190.0000,     5724.5
    195.0000,     4577.5
    200.0000,     3028.4
    205.0000,     2105.9
    210.0000,     1606.8
    215.0000,     1059.7
    220.0000,     656.40
    225.0000,     597.30
    230.0000,     547.04
    235.0000,     570.12
    240.0000,     714.55
    245.0000,     776.60
    250.0000,     582.08
    255.0000,     379.55
    260.0000,     305.48
    265.0000,     358.03
    270.0000,     560.36
    275.0000,     801.62
    280.0000,     974.70
    285.0000,     1035.0
             1296.5
LAYER 6
49,    19.2890
     40.0000,     655.70
     45.0000,     377.86
     50.0000,     270.25
     55.0000,     202.36
     60.0000,     183.18
     65.0000,     196.29
     70.0000,     237.64
     75.0000,     305.64
     80.0000,     362.87
     85.0000,     379.29
     90.0000,     382.72
     95.0000,     434.00
    100.0000,     615.92
    105.0000,     847.76
    110.0000,     614.08
    115.0000,     369.43
    120.0000,     298.57
    125.0000,     291.22
    130.0000,     280.91
    135.0000,     283.19
    140.0000,     343.37
    145.0000,     454.02
    150.0000,     507.56
    155.0000,     406.79
    160.0000,     283.96
    165.0000,     254.70
    170.0000,     334.22
    175.0000,     551.06
    180.0000,     898.32
    185.0000,     1273.3
    190.0000,     1499.4
    195.0000,     1444.2
    200.0000,     1202.1
    205.0000,     968.23
    210.0000,     769.43
    215.0000,     558.30
    220.0000,     406.35
    225.0000,     365.79
    230.0000,     358.14
    235.0000,     383.24
    240.0000,     437.36
    245.0000,     442.42
    250.0000,     355.77
    255.0000,     264.40
    260.0000,     228.50
    265.0000,     252.59
    270.0000,     325.87
    275.0000,     428.62
           591.4003
LAYER 7
44,    23.7179
     50.0000,     263.74
     55.0000,     190.46
     60.0000,     172.34
     65.0000,     181.24
     70.0000,     208.23
     75.0000,     254.07
     80.0000,     304.42
     85.0000,     347.48
     90.0000,     389.25
     95.0000,     454.46
    100.0000,     552.84
    105.0000,     592.12
    110.0000,     448.18
    115.0000,     292.33
    120.0000,     215.20
    125.0000,     185.60
    130.0000,     176.19
    135.0000,     184.33
    140.0000,     217.42
    145.0000,     268.12
    150.0000,     296.99
    155.0000,     267.54
    160.0000,     213.44
    165.0000,     184.20
    170.0000,     192.55
    175.0000,     236.36
    180.0000,     308.53
    185.0000,     395.36
    190.0000,     474.33
    195.0000,     519.16
    200.0000,     520.80
    205.0000,     491.81
    210.0000,     439.53
    215.0000,     370.95
    220.0000,     317.98
    225.0000,     304.56
    230.0000,     315.86
    235.0000,     343.77
    240.0000,     375.07
    245.0000,     372.60
    250.0000,     329.01
    255.0000,     289.15
    260.0000,     279.64
           322.5607
LAYER 8
39,    28.5897
     60.0000,     197.56
     65.0000,     207.73
     70.0000,     226.75
     75.0000,     256.35
     80.0000,     300.91
     85.0000,     349.08
     90.0000,     392.72
     95.0000,     437.49
    100.0000,     471.46
    105.0000,     451.51
    110.0000,     360.27
    115.0000,     261.93
    120.0000,     199.54
    125.0000,     169.36
    130.0000,     159.95
    135.0000,     166.56
    140.0000,     187.68
    145.0000,     215.63
    150.0000,     231.54
    155.0000,     219.82
    160.0000,     190.42
    165.0000,     165.38
    170.0000,     155.51
    175.0000,     161.33
    180.0000,     180.38
    185.0000,     209.82
    190.0000,     245.63
    195.0000,     281.08
    200.0000,     308.23
    205.0000,     321.17
    210.0000,     317.85
    215.0000,     303.62
    220.0000,     293.32
    225.0000,     299.16
    230.0000,     320.61
    235.0000,     346.66
    240.0000,     367.72
    245.0000,     364.16
           331.3615
LAYER 9
34,    33.9487
     75.0000,     256.17
     80.0000,     305.25
     85.0000,     341.30
     90.0000,     368.03
     95.0000,     389.22
    100.0000,     394.63
    105.0000,     367.72
    110.0000,     311.76
    115.0000,     250.78
    120.0000,     206.01
    125.0000,     181.08
    130.0000,     172.56
    135.0000,     176.94
    140.0000,     190.55
    145.0000,     206.61
    150.0000,     214.74
    155.0000,     207.59
    160.0000,     188.69
    165.0000,     168.43
    170.0000,     154.67
    175.0000,     150.20
    180.0000,     155.19
    185.0000,     169.00
    190.0000,     190.42
    195.0000,     216.65
    200.0000,     242.85
    205.0000,     263.62
    210.0000,     276.60
    215.0000,     284.22
    220.0000,     294.03
    225.0000,     309.69
    230.0000,     332.27
    235.0000,     351.93
           368.1977
LAYER 10
29,    39.8436
     90.0000,     327.39
     95.0000,     337.37
    100.0000,     335.01
    105.0000,     315.26
    110.0000,     284.23
    115.0000,     246.64
    120.0000,     217.23
    125.0000,     199.15
    130.0000,     192.35
    135.0000,     194.69
    140.0000,     202.77
    145.0000,     211.48
    150.0000,     214.91
    155.0000,     209.39
    160.0000,     196.36
    165.0000,     180.92
    170.0000,     168.25
    175.0000,     161.49
    180.0000,     162.06
    185.0000,     170.29
    190.0000,     185.77
    195.0000,     206.80
    200.0000,     229.83
    205.0000,     250.22
    210.0000,     267.51
    215.0000,     281.69
    220.0000,     297.51
    225.0000,     314.11
           337.2232
LAYER 11
25,    46.3279
    100.0000,     303.18
    105.0000,     284.24
    110.0000,     265.57
    115.0000,     244.28
    120.0000,     226.51
    125.0000,     213.57
    130.0000,     208.34
    135.0000,     209.21
    140.0000,     213.65
    145.0000,     218.16
    150.0000,     219.26
    155.0000,     214.94
    160.0000,     205.80
    165.0000,     194.53
    170.0000,     184.48
    175.0000,     178.40
    180.0000,     178.14
    185.0000,     184.50
    190.0000,     197.57
    195.0000,     216.16
    200.0000,     237.01
    205.0000,     251.34
    210.0000,     263.67
    215.0000,     276.12
           292.5693
LAYER 12
19, 
    110.0000,     260.15
    115.0000,     242.97
    120.0000,     229.18
    125.0000,     219.92
    130.0000,     215.73
    135.0000,     215.86
    140.0000,     218.80
    145.0000,     221.78
    150.0000,     222.23
    155.0000,     218.70
    160.0000,     211.47
    165.0000,     202.37
    170.0000,     193.96
    175.0000,     188.79
    180.0000,     189.06
    185.0000,     195.32
    190.0000,     208.14
    195.0000,     226.87
           248.9691
CALCULATED APPARENT RESISTIVITY
      7.5000,       5.0000,   1.00000,    943.2938
     12.5000,       5.0000,   1.00000,    721.0698
     17.5000,       5.0000,   1.00000,    724.4740
     22.5000,       5.0000,   1.00000,    577.9998
     27.5000,       5.0000,   1.00000,    532.1793
     32.5000,       5.0000,   1.00000,    533.4534
     37.5000,       5.0000,   1.00000,    519.0630
     42.5000,       5.0000,   1.00000,    567.0349
     47.5000,       5.0000,   1.00000,    555.2582
     52.5000,       5.0000,   1.00000,    628.8968
     57.5000,       5.0000,   1.00000,    759.4427
     62.5000,       5.0000,   1.00000,    796.9231
     67.5000,       5.0000,   1.00000,   1083.1754
     72.5000,       5.0000,   1.00000,    903.4844
     77.5000,       5.0000,   1.00000,   1198.8242
     82.5000,       5.0000,   1.00000,   1106.4028
     87.5000,       5.0000,   1.00000,   1340.4387
     92.5000,       5.0000,   1.00000,   1513.2474
     97.5000,       5.0000,   1.00000,   1326.6357
    102.5000,       5.0000,   1.00000,   1466.5050
    107.5000,       5.0000,   1.00000,   1155.5499
    112.5000,       5.0000,   1.00000,    882.1366
    117.5000,       5.0000,   1.00000,   1255.8037
    122.5000,       5.0000,   1.00000,   1273.7288
    127.5000,       5.0000,   1.00000,   1436.3997
    132.5000,       5.0000,   1.00000,   1489.9845
    137.5000,       5.0000,   1.00000,   1317.8894
    142.5000,       5.0000,   1.00000,   1377.2104
    147.5000,       5.0000,   1.00000,   1333.8016
    152.5000,       5.0000,   1.00000,   1943.4034
    157.5000,       5.0000,   1.00000,   1956.6591
    162.5000,       5.0000,   1.00000,   2479.4675
    167.5000,       5.0000,   1.00000,   2161.7275
    172.5000,       5.0000,   1.00000,   2677.2671
    177.5000,       5.0000,   1.00000,   2276.9626
    182.5000,       5.0000,   1.00000,   2290.5010
    187.5000,       5.0000,   1.00000,   2161.7532
    192.5000,       5.0000,   1.00000,   2199.7173
    197.5000,       5.0000,   1.00000,   2235.4688
    202.5000,       5.0000,   1.00000,   2273.7300
    207.5000,       5.0000,   1.00000,   2061.0164
    212.5000,       5.0000,   1.00000,   2032.8833
    217.5000,       5.0000,   1.00000,   1825.2991
    222.5000,       5.0000,   1.00000,   2105.4714
    227.5000,       5.0000,   1.00000,   1878.4109
    232.5000,       5.0000,   1.00000,   1943.3572
    237.5000,       5.0000,   1.00000,   1785.0459
    242.5000,       5.0000,   1.00000,   1910.7909
    247.5000,       5.0000,   1.00000,   1357.3101
    252.5000,       5.0000,   1.00000,   1845.3157
    257.5000,       5.0000,   1.00000,   1463.2463
    262.5000,       5.0000,   1.00000,   1875.3834
    267.5000,       5.0000,   1.00000,   1696.5719
    272.5000,       5.0000,   1.00000,   1910.6318
    277.5000,       5.0000,   1.00000,   1974.8069
    282.5000,       5.0000,   1.00000,   2162.1838
    287.5000,       5.0000,   1.00000,   1896.2067
    292.5000,       5.0000,   1.00000,   1914.4443
     12.5000,       5.0000,   2.00000,    733.8855
     17.5000,       5.0000,   2.00000,    768.6915
     22.5000,       5.0000,   2.00000,    665.6591
     27.5000,       5.0000,   2.00000,    600.0919
     32.5000,       5.0000,   2.00000,    617.3159
     37.5000,       5.0000,   2.00000,    613.0209
     42.5000,       5.0000,   2.00000,    645.7333
     47.5000,       5.0000,   2.00000,    594.3744
     52.5000,       5.0000,   2.00000,    649.6430
     57.5000,       5.0000,   2.00000,    717.9899
     62.5000,       5.0000,   2.00000,    823.8044
     67.5000,       5.0000,   2.00000,   1038.9387
     72.5000,       5.0000,   2.00000,    896.2321
     77.5000,       5.0000,   2.00000,   1086.4135
     82.5000,       5.0000,   2.00000,   1035.0658
     87.5000,       5.0000,   2.00000,   1224.5654
     92.5000,       5.0000,   2.00000,   1247.7826
     97.5000,       5.0000,   2.00000,   1079.8785
    102.5000,       5.0000,   2.00000,   1473.9274
    107.5000,       5.0000,   2.00000,   1140.2797
    112.5000,       5.0000,   2.00000,    828.7399
    117.5000,       5.0000,   2.00000,   1313.9855
    122.5000,       5.0000,   2.00000,   1310.5895
    127.5000,       5.0000,   2.00000,   1348.0168
    132.5000,       5.0000,   2.00000,   1496.3395
    137.5000,       5.0000,   2.00000,   1395.8635
    142.5000,       5.0000,   2.00000,   1312.1685
    147.5000,       5.0000,   2.00000,   1268.3204
    152.5000,       5.0000,   2.00000,   1807.0712
    157.5000,       5.0000,   2.00000,   2025.3177
    162.5000,       5.0000,   2.00000,   2118.2129
    167.5000,       5.0000,   2.00000,   2032.6642
    172.5000,       5.0000,   2.00000,   2719.4241
    177.5000,       5.0000,   2.00000,   2561.9543
    182.5000,       5.0000,   2.00000,   2419.7957
    187.5000,       5.0000,   2.00000,   2435.1660
    192.5000,       5.0000,   2.00000,   2424.5164
    197.5000,       5.0000,   2.00000,   2479.3667
    202.5000,       5.0000,   2.00000,   2401.9822
    207.5000,       5.0000,   2.00000,   2088.0562
    212.5000,       5.0000,   2.00000,   1843.2539
    217.5000,       5.0000,   2.00000,   1722.2568
    222.5000,       5.0000,   2.00000,   2024.9691
    227.5000,       5.0000,   2.00000,   1713.0326
    232.5000,       5.0000,   2.00000,   1520.7648
    237.5000,       5.0000,   2.00000,   1776.6257
    242.5000,       5.0000,   2.00000,   1738.5795
    247.5000,       5.0000,   2.00000,   1267.4504
    252.5000,       5.0000,   2.00000,   1706.9318
    257.5000,       5.0000,   2.00000,   1572.7972
    262.5000,       5.0000,   2.00000,   1806.1770
    267.5000,       5.0000,   2.00000,   1655.7208
    272.5000,       5.0000,   2.00000,   1638.0135
    277.5000,       5.0000,   2.00000,   1951.7734
    282.5000,       5.0000,   2.00000,   2141.2339
    287.5000,       5.0000,   2.00000,   1847.9811
    292.5000,       5.0000,   2.00000,   1866.5714
    297.5000,       5.0000,   2.00000,   1859.1772
     17.5000,       5.0000,   3.00000,    778.2870
     22.5000,       5.0000,   3.00000,    660.6790
     27.5000,       5.0000,   3.00000,    623.4326
     32.5000,       5.0000,   3.00000,    649.6658
     37.5000,       5.0000,   3.00000,    673.0721
     42.5000,       5.0000,   3.00000,    690.3551
     47.5000,       5.0000,   3.00000,    605.1254
     52.5000,       5.0000,   3.00000,    594.9382
     57.5000,       5.0000,   3.00000,    709.1180
     62.5000,       5.0000,   3.00000,    783.2523
     67.5000,       5.0000,   3.00000,   1010.1333
     72.5000,       5.0000,   3.00000,    782.6849
     77.5000,       5.0000,   3.00000,    886.9324
     82.5000,       5.0000,   3.00000,    841.6363
     87.5000,       5.0000,   3.00000,   1003.5051
     92.5000,       5.0000,   3.00000,   1049.0842
     97.5000,       5.0000,   3.00000,   1118.3081
    102.5000,       5.0000,   3.00000,   1390.0398
    107.5000,       5.0000,   3.00000,    995.8376
    112.5000,       5.0000,   3.00000,    689.0091
    117.5000,       5.0000,   3.00000,   1059.1837
    122.5000,       5.0000,   3.00000,   1305.1989
    127.5000,       5.0000,   3.00000,   1455.7644
    132.5000,       5.0000,   3.00000,   1431.6790
    137.5000,       5.0000,   3.00000,   1165.0543
    142.5000,       5.0000,   3.00000,   1053.9531
    147.5000,       5.0000,   3.00000,   1048.0101
    152.5000,       5.0000,   3.00000,   1779.2227
    157.5000,       5.0000,   3.00000,   1886.2522
    162.5000,       5.0000,   3.00000,   2048.9170
    167.5000,       5.0000,   3.00000,   1848.3817
    172.5000,       5.0000,   3.00000,   2574.4419
    177.5000,       5.0000,   3.00000,   2339.1292
    182.5000,       5.0000,   3.00000,   2238.5244
    187.5000,       5.0000,   3.00000,   2068.8093
    192.5000,       5.0000,   3.00000,   2337.3005
    197.5000,       5.0000,   3.00000,   2490.0610
    202.5000,       5.0000,   3.00000,   2464.3020
    207.5000,       5.0000,   3.00000,   1938.2704
    212.5000,       5.0000,   3.00000,   1662.9683
    217.5000,       5.0000,   3.00000,   1524.6176
    222.5000,       5.0000,   3.00000,   1838.3713
    227.5000,       5.0000,   3.00000,   1462.3331
    232.5000,       5.0000,   3.00000,   1421.7825
    237.5000,       5.0000,   3.00000,   1377.4296
    242.5000,       5.0000,   3.00000,   1516.2504
    247.5000,       5.0000,   3.00000,   1052.9265
    252.5000,       5.0000,   3.00000,   1525.7732
    257.5000,       5.0000,   3.00000,   1443.6069
    262.5000,       5.0000,   3.00000,   1744.3666
    267.5000,       5.0000,   3.00000,   1339.3945
    272.5000,       5.0000,   3.00000,   1452.2123
    277.5000,       5.0000,   3.00000,   1666.4301
    282.5000,       5.0000,   3.00000,   2017.7201
    287.5000,       5.0000,   3.00000,   1720.3651
    292.5000,       5.0000,   3.00000,   1703.8276
    297.5000,       5.0000,   3.00000,   1683.3101
     22.5000,      15.0000,   1.00000,    650.4169
     27.5000,      15.0000,   1.00000,    618.5035
     32.5000,      15.0000,   1.00000,    648.7385
     37.5000,      15.0000,   1.00000,    671.4751
     42.5000,      15.0000,   1.00000,    669.7701
     47.5000,      15.0000,   1.00000,    622.8838
     52.5000,      15.0000,   1.00000,    636.7701
     57.5000,      15.0000,   1.00000,    687.2672
     62.5000,      15.0000,   1.00000,    832.1721
     67.5000,      15.0000,   1.00000,    806.6649
     72.5000,      15.0000,   1.00000,    782.5569
     77.5000,      15.0000,   1.00000,    713.6585
     82.5000,      15.0000,   1.00000,    726.0029
     87.5000,      15.0000,   1.00000,    793.1555
     92.5000,      15.0000,   1.00000,   1046.3925
     97.5000,      15.0000,   1.00000,   1183.3170
    102.5000,      15.0000,   1.00000,   1085.2714
    107.5000,      15.0000,   1.00000,    886.5661
    112.5000,      15.0000,   1.00000,    796.4085
    117.5000,      15.0000,   1.00000,    876.9746
    122.5000,      15.0000,   1.00000,   1165.4821
    127.5000,      15.0000,   1.00000,   1439.9351
    132.5000,      15.0000,   1.00000,   1268.6932
    137.5000,      15.0000,   1.00000,    985.8850
    142.5000,      15.0000,   1.00000,    875.2451
    147.5000,      15.0000,   1.00000,   1149.0844
    152.5000,      15.0000,   1.00000,   1462.1949
    157.5000,      15.0000,   1.00000,   1901.7755
    162.5000,      15.0000,   1.00000,   1934.3962
    167.5000,      15.0000,   1.00000,   2126.9583
    172.5000,      15.0000,   1.00000,   1996.1813
    177.5000,      15.0000,   1.00000,   1946.4694
    182.5000,      15.0000,   1.00000,   1734.9674
    187.5000,      15.0000,   1.00000,   1787.1136
    192.5000,      15.0000,   1.00000,   1893.0620
    197.5000,      15.0000,   1.00000,   2258.0752
    202.5000,      15.0000,   1.00000,   2183.9163
    207.5000,      15.0000,   1.00000,   1942.7753
    212.5000,      15.0000,   1.00000,   1638.0073
    217.5000,      15.0000,   1.00000,   1578.9436
    222.5000,      15.0000,   1.00000,   1448.5356
    227.5000,      15.0000,   1.00000,   1520.4769
    232.5000,      15.0000,   1.00000,   1318.1936
    237.5000,      15.0000,   1.00000,   1250.3784
    242.5000,      15.0000,   1.00000,   1081.5643
    247.5000,      15.0000,   1.00000,   1238.8324
    252.5000,      15.0000,   1.00000,   1225.9966
    257.5000,      15.0000,   1.00000,   1469.4797
    262.5000,      15.0000,   1.00000,   1352.2897
    267.5000,      15.0000,   1.00000,   1375.6176
    272.5000,      15.0000,   1.00000,   1312.6425
    277.5000,      15.0000,   1.00000,   1531.5237
    282.5000,      15.0000,   1.00000,   1590.2899
    287.5000,      15.0000,   1.00000,   1682.8915
    292.5000,      15.0000,   1.00000,   1549.3259
     22.5000,       5.0000,   4.00000,    620.1414
     27.5000,       5.0000,   4.00000,    590.0699
     32.5000,       5.0000,   4.00000,    657.0799
     37.5000,       5.0000,   4.00000,    663.4683
     42.5000,       5.0000,   4.00000,    702.8894
     47.5000,       5.0000,   4.00000,    575.6363
     52.5000,       5.0000,   4.00000,    586.2329
     57.5000,       5.0000,   4.00000,    659.6274
     62.5000,       5.0000,   4.00000,    738.7445
     67.5000,       5.0000,   4.00000,    913.8939
     72.5000,       5.0000,   4.00000,    658.0927
     77.5000,       5.0000,   4.00000,    752.7018
     82.5000,       5.0000,   4.00000,    626.6406
     87.5000,       5.0000,   4.00000,    769.1396
     92.5000,       5.0000,   4.00000,   1032.9879
     97.5000,       5.0000,   4.00000,   1028.9061
    102.5000,       5.0000,   4.00000,   1292.9967
    107.5000,       5.0000,   4.00000,    815.3825
    112.5000,       5.0000,   4.00000,    524.4070
    117.5000,       5.0000,   4.00000,    895.4431
    122.5000,       5.0000,   4.00000,   1135.6051
    127.5000,       5.0000,   4.00000,   1467.4126
    132.5000,       5.0000,   4.00000,   1299.9623
    137.5000,       5.0000,   4.00000,    885.3760
    142.5000,       5.0000,   4.00000,    804.6633
    147.5000,       5.0000,   4.00000,    887.0159
    152.5000,       5.0000,   4.00000,   1502.0172
    157.5000,       5.0000,   4.00000,   1733.2412
    162.5000,       5.0000,   4.00000,   1935.4150
    167.5000,       5.0000,   4.00000,   1780.8999
    172.5000,       5.0000,   4.00000,   2269.5938
    177.5000,       5.0000,   4.00000,   1918.4172
    182.5000,       5.0000,   4.00000,   1706.2994
    187.5000,       5.0000,   4.00000,   1699.5688
    192.5000,       5.0000,   4.00000,   1854.1455
    197.5000,       5.0000,   4.00000,   2275.5774
    202.5000,       5.0000,   4.00000,   2252.6431
    207.5000,       5.0000,   4.00000,   1827.5045
    212.5000,       5.0000,   4.00000,   1536.9369
    217.5000,       5.0000,   4.00000,   1330.0372
    222.5000,       5.0000,   4.00000,   1513.5182
    227.5000,       5.0000,   4.00000,   1349.5815
    232.5000,       5.0000,   4.00000,   1194.5309
    237.5000,       5.0000,   4.00000,   1193.1505
    242.5000,       5.0000,   4.00000,   1167.1365
    247.5000,       5.0000,   4.00000,    895.1122
    252.5000,       5.0000,   4.00000,   1313.1057
    257.5000,       5.0000,   4.00000,   1205.4575
    262.5000,       5.0000,   4.00000,   1404.8607
    267.5000,       5.0000,   4.00000,   1214.2572
    272.5000,       5.0000,   4.00000,   1221.0088
    277.5000,       5.0000,   4.00000,   1474.0150
    282.5000,       5.0000,   4.00000,   1694.7559
    287.5000,       5.0000,   4.00000,   1532.6713
    292.5000,       5.0000,   4.00000,   1509.7671
     30.0000,      20.0000,   1.00000,    573.1558
     35.0000,      20.0000,   1.00000,    597.6128
     40.0000,      20.0000,   1.00000,    606.0853
     45.0000,      20.0000,   1.00000,    615.0054
     50.0000,      20.0000,   1.00000,    636.1265
     55.0000,      20.0000,   1.00000,    649.7200
     60.0000,      20.0000,   1.00000,    707.8849
     65.0000,      20.0000,   1.00000,    667.9180
     70.0000,      20.0000,   1.00000,    674.1729
     75.0000,      20.0000,   1.00000,    593.6459
     80.0000,      20.0000,   1.00000,    552.1720
     85.0000,      20.0000,   1.00000,    677.7623
     90.0000,      20.0000,   1.00000,    773.2328
     95.0000,      20.0000,   1.00000,    927.9619
    100.0000,      20.0000,   1.00000,    888.6097
    105.0000,      20.0000,   1.00000,    710.5558
    110.0000,      20.0000,   1.00000,    749.9729
    115.0000,      20.0000,   1.00000,    731.7842
    120.0000,      20.0000,   1.00000,    862.0444
    125.0000,      20.0000,   1.00000,    973.5023
    130.0000,      20.0000,   1.00000,    946.4899
    135.0000,      20.0000,   1.00000,    934.6603
    140.0000,      20.0000,   1.00000,    833.9354
    145.0000,      20.0000,   1.00000,    832.1760
    150.0000,      20.0000,   1.00000,   1047.2740
    155.0000,      20.0000,   1.00000,   1383.9614
    160.0000,      20.0000,   1.00000,   1687.4521
    165.0000,      20.0000,   1.00000,   1905.7051
    170.0000,      20.0000,   1.00000,   1716.5387
    175.0000,      20.0000,   1.00000,   1388.8895
    180.0000,      20.0000,   1.00000,   1201.1844
    185.0000,      20.0000,   1.00000,   1145.4147
    190.0000,      20.0000,   1.00000,   1257.1439
    195.0000,      20.0000,   1.00000,   1415.8248
    200.0000,      20.0000,   1.00000,   1538.9436
    205.0000,      20.0000,   1.00000,   1750.6752
    210.0000,      20.0000,   1.00000,   1658.2262
    215.0000,      20.0000,   1.00000,   1463.6152
    220.0000,      20.0000,   1.00000,   1338.1428
    225.0000,      20.0000,   1.00000,   1199.7167
    230.0000,      20.0000,   1.00000,   1193.8326
    235.0000,      20.0000,   1.00000,   1077.9321
    240.0000,      20.0000,   1.00000,    953.0483
    245.0000,      20.0000,   1.00000,    981.8862
    250.0000,      20.0000,   1.00000,    964.5273
    255.0000,      20.0000,   1.00000,    999.4004
    260.0000,      20.0000,   1.00000,   1070.5269
    265.0000,      20.0000,   1.00000,   1070.2645
    270.0000,      20.0000,   1.00000,   1177.5240
    275.0000,      20.0000,   1.00000,   1254.1406
    280.0000,      20.0000,   1.00000,   1232.3903
    285.0000,      20.0000,   1.00000,   1300.4325
     27.5000,       5.0000,   5.00000,    551.2537
     32.5000,       5.0000,   5.00000,    600.1562
     37.5000,       5.0000,   5.00000,    640.7877
     42.5000,       5.0000,   5.00000,    644.3886
     47.5000,       5.0000,   5.00000,    572.9455
     52.5000,       5.0000,   5.00000,    560.9251
     57.5000,       5.0000,   5.00000,    628.3015
     62.5000,       5.0000,   5.00000,    663.3547
     67.5000,       5.0000,   5.00000,    784.3378
     72.5000,       5.0000,   5.00000,    593.1005
     77.5000,       5.0000,   5.00000,    599.3348
     82.5000,       5.0000,   5.00000,    514.6959
     87.5000,       5.0000,   5.00000,    700.3171
     92.5000,       5.0000,   5.00000,    865.3099
     97.5000,       5.0000,   5.00000,    915.4684
    102.5000,       5.0000,   5.00000,   1072.2355
    107.5000,       5.0000,   5.00000,    676.0437
    112.5000,       5.0000,   5.00000,    435.7727
    117.5000,       5.0000,   5.00000,    764.2359
    122.5000,       5.0000,   5.00000,   1008.0094
    127.5000,       5.0000,   5.00000,   1131.8342
    132.5000,       5.0000,   5.00000,   1094.6710
    137.5000,       5.0000,   5.00000,    768.8377
    142.5000,       5.0000,   5.00000,    673.6142
    147.5000,       5.0000,   5.00000,    707.7589
    152.5000,       5.0000,   5.00000,   1237.7600
    157.5000,       5.0000,   5.00000,   1494.2933
    162.5000,       5.0000,   5.00000,   1775.8213
    167.5000,       5.0000,   5.00000,   1605.5195
    172.5000,       5.0000,   5.00000,   1934.1486
    177.5000,       5.0000,   5.00000,   1440.3584
    182.5000,       5.0000,   5.00000,   1269.7310
    192.5000,       5.0000,   5.00000,   1483.9036
    197.5000,       5.0000,   5.00000,   1679.2939
    202.5000,       5.0000,   5.00000,   1936.9885
    207.5000,       5.0000,   5.00000,   1669.5570
    212.5000,       5.0000,   5.00000,   1414.7021
    217.5000,       5.0000,   5.00000,   1150.7439
    222.5000,       5.0000,   5.00000,   1353.4161
    227.5000,       5.0000,   5.00000,   1104.1345
    232.5000,       5.0000,   5.00000,   1043.1249
    237.5000,       5.0000,   5.00000,   1017.5558
    242.5000,       5.0000,   5.00000,   1031.8661
    247.5000,       5.0000,   5.00000,    724.2716
    252.5000,       5.0000,   5.00000,   1075.5793
    257.5000,       5.0000,   5.00000,    936.1238
    262.5000,       5.0000,   5.00000,   1146.4131
    267.5000,       5.0000,   5.00000,   1023.2371
    272.5000,       5.0000,   5.00000,   1120.3484
    277.5000,       5.0000,   5.00000,   1249.5791
    282.5000,       5.0000,   5.00000,   1465.9359
    287.5000,       5.0000,   5.00000,   1259.3766
     32.5000,       5.0000,   6.00000,    547.1277
     37.5000,       5.0000,   6.00000,    557.5343
     42.5000,       5.0000,   6.00000,    618.9924
     47.5000,       5.0000,   6.00000,    530.3499
     52.5000,       5.0000,   6.00000,    542.1263
     57.5000,       5.0000,   6.00000,    583.9572
     62.5000,       5.0000,   6.00000,    587.3044
     67.5000,       5.0000,   6.00000,    712.0203
     72.5000,       5.0000,   6.00000,    485.9888
     77.5000,       5.0000,   6.00000,    537.0280
     82.5000,       5.0000,   6.00000,    501.8141
     87.5000,       5.0000,   6.00000,    621.3817
     92.5000,       5.0000,   6.00000,    728.2333
     97.5000,       5.0000,   6.00000,    710.4140
    102.5000,       5.0000,   6.00000,    889.2348
    107.5000,       5.0000,   6.00000,    578.5406
    112.5000,       5.0000,   6.00000,    391.8974
    117.5000,       5.0000,   6.00000,    679.5124
    122.5000,       5.0000,   6.00000,    779.0067
    127.5000,       5.0000,   6.00000,    866.3063
    132.5000,       5.0000,   6.00000,    827.3544
    137.5000,       5.0000,   6.00000,    705.4560
    142.5000,       5.0000,   6.00000,    613.5344
    147.5000,       5.0000,   6.00000,    586.4977
    152.5000,       5.0000,   6.00000,   1025.9575
    157.5000,       5.0000,   6.00000,   1254.8168
    162.5000,       5.0000,   6.00000,   1501.4418
    167.5000,       5.0000,   6.00000,   1325.9586
    172.5000,       5.0000,   6.00000,   1520.9767
    177.5000,       5.0000,   6.00000,   1149.1316
    187.5000,       5.0000,   6.00000,    924.5356
    192.5000,       5.0000,   6.00000,   1026.8644
    197.5000,       5.0000,   6.00000,   1288.7050
    202.5000,       5.0000,   6.00000,   1442.9504
    207.5000,       5.0000,   6.00000,   1412.6512
    212.5000,       5.0000,   6.00000,   1234.8339
    217.5000,       5.0000,   6.00000,   1064.8264
    222.5000,       5.0000,   6.00000,   1162.9432
    227.5000,       5.0000,   6.00000,    952.0480
    232.5000,       5.0000,   6.00000,    870.9025
    237.5000,       5.0000,   6.00000,    914.9619
    242.5000,       5.0000,   6.00000,    931.6855
    247.5000,       5.0000,   6.00000,    619.0159
    252.5000,       5.0000,   6.00000,    812.8682
    257.5000,       5.0000,   6.00000,    757.8888
    262.5000,       5.0000,   6.00000,    945.0906
    267.5000,       5.0000,   6.00000,    862.6819
    272.5000,       5.0000,   6.00000,    958.9780
    277.5000,       5.0000,   6.00000,   1132.0854
    282.5000,       5.0000,   6.00000,   1236.2925
     37.5000,      25.0000,   1.00000,    512.8173
     42.5000,      25.0000,   1.00000,    536.8798
     47.5000,      25.0000,   1.00000,    590.1334
     52.5000,      25.0000,   1.00000,    604.8012
     57.5000,      25.0000,   1.00000,    625.4431
     62.5000,      25.0000,   1.00000,    601.0764
     67.5000,      25.0000,   1.00000,    552.1329
     72.5000,      25.0000,   1.00000,    517.5492
     77.5000,      25.0000,   1.00000,    567.4114
     82.5000,      25.0000,   1.00000,    597.8708
     87.5000,      25.0000,   1.00000,    637.5563
     92.5000,      25.0000,   1.00000,    666.0284
     97.5000,      25.0000,   1.00000,    617.7009
    102.5000,      25.0000,   1.00000,    576.6964
    107.5000,      25.0000,   1.00000,    641.7815
    112.5000,      25.0000,   1.00000,    708.4572
    117.5000,      25.0000,   1.00000,    665.8530
    122.5000,      25.0000,   1.00000,    624.2582
    127.5000,      25.0000,   1.00000,    639.7661
    132.5000,      25.0000,   1.00000,    693.9393
    137.5000,      25.0000,   1.00000,    706.5583
    142.5000,      25.0000,   1.00000,    815.0218
    147.5000,      25.0000,   1.00000,    876.1768
    152.5000,      25.0000,   1.00000,   1042.8000
    157.5000,      25.0000,   1.00000,   1210.3516
    162.5000,      25.0000,   1.00000,   1424.5907
    167.5000,      25.0000,   1.00000,   1306.1362
    172.5000,      25.0000,   1.00000,   1123.0328
    177.5000,      25.0000,   1.00000,    930.5894
    182.5000,      25.0000,   1.00000,    869.7088
    187.5000,      25.0000,   1.00000,    769.7736
    192.5000,      25.0000,   1.00000,    830.5911
    197.5000,      25.0000,   1.00000,    936.2709
    202.5000,      25.0000,   1.00000,   1106.1965
    207.5000,      25.0000,   1.00000,   1181.4183
    212.5000,      25.0000,   1.00000,   1369.6261
    217.5000,      25.0000,   1.00000,   1243.2700
    222.5000,      25.0000,   1.00000,   1123.9320
    227.5000,      25.0000,   1.00000,   1006.8114
    232.5000,      25.0000,   1.00000,    982.3238
    237.5000,      25.0000,   1.00000,    856.1910
    242.5000,      25.0000,   1.00000,    847.1602
    247.5000,      25.0000,   1.00000,    785.9509
    252.5000,      25.0000,   1.00000,    797.8535
    257.5000,      25.0000,   1.00000,    762.2291
    262.5000,      25.0000,   1.00000,    868.5692
    267.5000,      25.0000,   1.00000,    917.5466
    272.5000,      25.0000,   1.00000,   1020.2617
    277.5000,      25.0000,   1.00000,   1025.2646
     37.5000,       5.0000,   7.00000,    511.7923
     42.5000,       5.0000,   7.00000,    549.1357
     47.5000,       5.0000,   7.00000,    500.5711
     52.5000,       5.0000,   7.00000,    493.0626
     57.5000,       5.0000,   7.00000,    534.6813
     62.5000,       5.0000,   7.00000,    547.8925
     67.5000,       5.0000,   7.00000,    605.3959
     72.5000,       5.0000,   7.00000,    440.1128
     77.5000,       5.0000,   7.00000,    532.5831
     82.5000,       5.0000,   7.00000,    476.1003
     87.5000,       5.0000,   7.00000,    555.7324
     92.5000,       5.0000,   7.00000,    596.8214
     97.5000,       5.0000,   7.00000,    567.2339
    102.5000,       5.0000,   7.00000,    738.8737
    107.5000,       5.0000,   7.00000,    523.6730
    112.5000,       5.0000,   7.00000,    349.2081
    117.5000,       5.0000,   7.00000,    556.3097
    122.5000,       5.0000,   7.00000,    609.9086
    127.5000,       5.0000,   7.00000,    674.4432
    132.5000,       5.0000,   7.00000,    697.3159
    137.5000,       5.0000,   7.00000,    562.5428
    142.5000,       5.0000,   7.00000,    555.7053
    147.5000,       5.0000,   7.00000,    549.9495
    152.5000,       5.0000,   7.00000,    870.3739
    157.5000,       5.0000,   7.00000,   1026.5100
    162.5000,       5.0000,   7.00000,   1175.3452
    167.5000,       5.0000,   7.00000,   1000.6144
    172.5000,       5.0000,   7.00000,   1197.5087
    182.5000,       5.0000,   7.00000,    785.1705
    197.5000,       5.0000,   7.00000,    925.1393
    202.5000,       5.0000,   7.00000,   1111.2593
    207.5000,       5.0000,   7.00000,   1022.7735
    212.5000,       5.0000,   7.00000,   1054.1078
    217.5000,       5.0000,   7.00000,    920.0723
    222.5000,       5.0000,   7.00000,   1046.3124
    227.5000,       5.0000,   7.00000,    828.5966
    232.5000,       5.0000,   7.00000,    772.4180
    237.5000,       5.0000,   7.00000,    809.2664
    242.5000,       5.0000,   7.00000,    821.2589
    247.5000,       5.0000,   7.00000,    522.3608
    252.5000,       5.0000,   7.00000,    694.4458
    257.5000,       5.0000,   7.00000,    609.2872
    262.5000,       5.0000,   7.00000,    797.4835
    267.5000,       5.0000,   7.00000,    731.5170
    272.5000,       5.0000,   7.00000,    814.4592
    277.5000,       5.0000,   7.00000,    970.2288
     42.5000,       5.0000,   8.00000,    501.3783
     47.5000,       5.0000,   8.00000,    440.9959
     52.5000,       5.0000,   8.00000,    448.0419
     57.5000,       5.0000,   8.00000,    488.0377
     62.5000,       5.0000,   8.00000,    480.8833
     67.5000,       5.0000,   8.00000,    563.7211
     72.5000,       5.0000,   8.00000,    441.0578
     77.5000,       5.0000,   8.00000,    508.8087
     82.5000,       5.0000,   8.00000,    436.6517
     87.5000,       5.0000,   8.00000,    490.1735
     92.5000,       5.0000,   8.00000,    509.5255
     97.5000,       5.0000,   8.00000,    501.1302
    102.5000,       5.0000,   8.00000,    665.5775
    107.5000,       5.0000,   8.00000,    454.6460
    112.5000,       5.0000,   8.00000,    289.9497
    117.5000,       5.0000,   8.00000,    446.6186
    122.5000,       5.0000,   8.00000,    513.8197
    127.5000,       5.0000,   8.00000,    588.3678
    132.5000,       5.0000,   8.00000,    573.9336
    137.5000,       5.0000,   8.00000,    475.3743
    142.5000,       5.0000,   8.00000,    463.2157
    147.5000,       5.0000,   8.00000,    503.3900
    152.5000,       5.0000,   8.00000,    793.2037
    157.5000,       5.0000,   8.00000,    814.8898
    162.5000,       5.0000,   8.00000,    875.3331
    177.5000,       5.0000,   8.00000,    769.7589
    192.5000,       5.0000,   8.00000,    581.8879
    197.5000,       5.0000,   8.00000,    692.5893
    202.5000,       5.0000,   8.00000,    787.3574
    207.5000,       5.0000,   8.00000,    809.6757
    212.5000,       5.0000,   8.00000,    772.4609
    222.5000,       5.0000,   8.00000,    912.7883
    227.5000,       5.0000,   8.00000,    756.4020
    232.5000,       5.0000,   8.00000,    699.5543
    262.5000,       5.0000,   8.00000,    666.5812
    267.5000,       5.0000,   8.00000,    626.8308
    272.5000,       5.0000,   8.00000,    699.3793
     52.5000,      35.0000,   1.00000,    451.7617
     57.5000,      35.0000,   1.00000,    451.3819
     62.5000,      35.0000,   1.00000,    485.7080
     67.5000,      35.0000,   1.00000,    486.6670
     72.5000,      35.0000,   1.00000,    499.8877
     77.5000,      35.0000,   1.00000,    491.9449
     82.5000,      35.0000,   1.00000,    473.8428
     87.5000,      35.0000,   1.00000,    483.2649
     92.5000,      35.0000,   1.00000,    476.0255
     97.5000,      35.0000,   1.00000,    445.2679
    102.5000,      35.0000,   1.00000,    436.6906
    107.5000,      35.0000,   1.00000,    426.4500
    112.5000,      35.0000,   1.00000,    426.0834
    117.5000,      35.0000,   1.00000,    452.9555
    122.5000,      35.0000,   1.00000,    424.3073
    127.5000,      35.0000,   1.00000,    411.1065
    132.5000,      35.0000,   1.00000,    450.9691
    137.5000,      35.0000,   1.00000,    522.4755
    142.5000,      35.0000,   1.00000,    605.4307
    147.5000,      35.0000,   1.00000,    679.7872
    152.5000,      35.0000,   1.00000,    670.8062
    157.5000,      35.0000,   1.00000,    733.2336
    162.5000,      35.0000,   1.00000,    696.8500
    167.5000,      35.0000,   1.00000,    650.5057
    172.5000,      35.0000,   1.00000,    571.9054
    177.5000,      35.0000,   1.00000,    533.6771
    182.5000,      35.0000,   1.00000,    525.1614
    187.5000,      35.0000,   1.00000,    540.7505
    192.5000,      35.0000,   1.00000,    497.8961
    197.5000,      35.0000,   1.00000,    494.4377
    202.5000,      35.0000,   1.00000,    481.5518
    207.5000,      35.0000,   1.00000,    568.0482
    212.5000,      35.0000,   1.00000,    642.3111
    217.5000,      35.0000,   1.00000,    730.7581
    222.5000,      35.0000,   1.00000,    750.1862
    227.5000,      35.0000,   1.00000,    787.1962
    232.5000,      35.0000,   1.00000,    702.9604
    237.5000,      35.0000,   1.00000,    673.2954
    242.5000,      35.0000,   1.00000,    597.6627
    247.5000,      35.0000,   1.00000,    597.4794
    252.5000,      35.0000,   1.00000,    598.4486
    257.5000,      35.0000,   1.00000,    606.6257
    262.5000,      35.0000,   1.00000,    610.7210
     52.5000,       5.0000,  10.00000,    341.5751
     57.5000,       5.0000,  10.00000,    378.3045
     62.5000,       5.0000,  10.00000,    426.8453
     67.5000,       5.0000,  10.00000,    533.3740
     72.5000,       5.0000,  10.00000,    404.5415
     77.5000,       5.0000,  10.00000,    442.0192
     82.5000,       5.0000,  10.00000,    361.5942
     87.5000,       5.0000,  10.00000,    413.7250
     92.5000,       5.0000,  10.00000,    457.6084
     97.5000,       5.0000,  10.00000,    463.7501
    102.5000,       5.0000,  10.00000,    568.1601
    107.5000,       5.0000,  10.00000,    340.0321
    112.5000,       5.0000,  10.00000,    200.1664
    117.5000,       5.0000,  10.00000,    334.9008
    122.5000,       5.0000,  10.00000,    410.7605
    127.5000,       5.0000,  10.00000,    465.1909
    132.5000,       5.0000,  10.00000,    457.3339
    182.5000,       5.0000,  10.00000,    467.6931
    202.5000,       5.0000,  10.00000,    506.1427
    222.5000,       5.0000,  10.00000,    628.1531
     67.5000,      45.0000,   1.00000,    372.2095
     72.5000,      45.0000,   1.00000,    393.3583
     77.5000,      45.0000,   1.00000,    423.7933
     82.5000,      45.0000,   1.00000,    457.6196
     87.5000,      45.0000,   1.00000,    433.5504
     92.5000,      45.0000,   1.00000,    376.9966
     97.5000,      45.0000,   1.00000,    367.0552
    102.5000,      45.0000,   1.00000,    369.9659
    107.5000,      45.0000,   1.00000,    377.5422
    112.5000,      45.0000,   1.00000,    378.9731
    117.5000,      45.0000,   1.00000,    361.9331
    122.5000,      45.0000,   1.00000,    349.6562
    127.5000,      45.0000,   1.00000,    320.0738
    132.5000,      45.0000,   1.00000,    341.3920
    137.5000,      45.0000,   1.00000,    388.7937
    142.5000,      45.0000,   1.00000,    417.4046
    152.5000,      45.0000,   1.00000,    442.4960
    157.5000,      45.0000,   1.00000,    417.5979
    162.5000,      45.0000,   1.00000,    414.5026
    167.5000,      45.0000,   1.00000,    420.0730
    172.5000,      45.0000,   1.00000,    440.8790
    177.5000,      45.0000,   1.00000,    408.0369
    182.5000,      45.0000,   1.00000,    394.1250
    187.5000,      45.0000,   1.00000,    382.7216
    192.5000,      45.0000,   1.00000,    394.8552
    197.5000,      45.0000,   1.00000,    390.8431
    202.5000,      45.0000,   1.00000,    415.0862
    207.5000,      45.0000,   1.00000,    423.7356
    212.5000,      45.0000,   1.00000,    426.6220
    217.5000,      45.0000,   1.00000,    419.5013
    222.5000,      45.0000,   1.00000,    437.8964
    227.5000,      45.0000,   1.00000,    427.8490
    232.5000,      45.0000,   1.00000,    452.5133
    242.5000,      45.0000,   1.00000,    501.3620
    247.5000,      45.0000,   1.00000,    483.5764
     67.5000,      15.0000,   4.00000,    354.0879
     72.5000,      15.0000,   4.00000,    374.5103
     77.5000,      15.0000,   4.00000,    353.5356
     82.5000,      15.0000,   4.00000,    378.0302
     87.5000,      15.0000,   4.00000,    383.0865
     92.5000,      15.0000,   4.00000,    397.4304
     97.5000,      15.0000,   4.00000,    434.9027
    102.5000,      15.0000,   4.00000,    407.1986
    107.5000,      15.0000,   4.00000,    335.0449
    112.5000,      15.0000,   4.00000,    261.2043
    117.5000,      15.0000,   4.00000,    262.4128
    122.5000,      15.0000,   4.00000,    321.6828
    127.5000,      15.0000,   4.00000,    342.8984
    132.5000,      15.0000,   4.00000,    322.5788
    137.5000,      15.0000,   4.00000,    287.3745
    167.5000,      15.0000,   4.00000,    383.5342
    172.5000,      15.0000,   4.00000,    394.0760
    177.5000,      15.0000,   4.00000,    389.3620
    187.5000,      15.0000,   4.00000,    349.5573
    192.5000,      15.0000,   4.00000,    373.4858
    197.5000,      15.0000,   4.00000,    406.1004
    202.5000,      15.0000,   4.00000,    415.3187
    207.5000,      15.0000,   4.00000,    387.8925
     82.5000,      55.0000,   1.00000,    360.4810
     87.5000,      55.0000,   1.00000,    354.1589
     92.5000,      55.0000,   1.00000,    358.8292
     97.5000,      55.0000,   1.00000,    351.5190
    102.5000,      55.0000,   1.00000,    362.8927
    107.5000,      55.0000,   1.00000,    360.2314
    112.5000,      55.0000,   1.00000,    351.1172
    117.5000,      55.0000,   1.00000,    332.6725
    122.5000,      55.0000,   1.00000,    308.8037
    127.5000,      55.0000,   1.00000,    306.3228
    132.5000,      55.0000,   1.00000,    285.6175
    137.5000,      55.0000,   1.00000,    292.5368
    142.5000,      55.0000,   1.00000,    303.2633
    147.5000,      55.0000,   1.00000,    326.4397
    152.5000,      55.0000,   1.00000,    340.1650
    157.5000,      55.0000,   1.00000,    329.9644
    162.5000,      55.0000,   1.00000,    317.2150
    167.5000,      55.0000,   1.00000,    326.5098
    172.5000,      55.0000,   1.00000,    338.8379
    177.5000,      55.0000,   1.00000,    364.3759
    182.5000,      55.0000,   1.00000,    361.9320
    187.5000,      55.0000,   1.00000,    366.7499
    192.5000,      55.0000,   1.00000,    355.7884
    197.5000,      55.0000,   1.00000,    355.8514
    202.5000,      55.0000,   1.00000,    344.5204
    207.5000,      55.0000,   1.00000,    346.5478
    212.5000,      55.0000,   1.00000,    356.1517
    217.5000,      55.0000,   1.00000,    366.1209
    222.5000,      55.0000,   1.00000,    348.5280
    227.5000,      55.0000,   1.00000,    338.4273
    232.5000,      55.0000,   1.00000,    320.8460
     82.5000,      15.0000,   5.00000,    326.9253
     87.5000,      15.0000,   5.00000,    346.4905
     92.5000,      15.0000,   5.00000,    378.3824
     97.5000,      15.0000,   5.00000,    428.0122
    102.5000,      15.0000,   5.00000,    403.6841
    107.5000,      15.0000,   5.00000,    333.7731
    112.5000,      15.0000,   5.00000,    251.3586
    117.5000,      15.0000,   5.00000,    244.9352
    122.5000,      15.0000,   5.00000,    290.0281
    137.5000,      15.0000,   5.00000,    236.5280
    172.5000,      15.0000,   5.00000,    322.8473
    177.5000,      15.0000,   5.00000,    349.2119
    182.5000,      15.0000,   5.00000,    333.9028
    192.5000,      15.0000,   5.00000,    358.5652
     97.5000,      65.0000,   1.00000,    334.4027
    102.5000,      65.0000,   1.00000,    329.8502
    107.5000,      65.0000,   1.00000,    328.1051
    112.5000,      65.0000,   1.00000,    315.7175
    117.5000,      65.0000,   1.00000,    310.8367
    122.5000,      65.0000,   1.00000,    309.8722
    127.5000,      65.0000,   1.00000,    300.0498
    132.5000,      65.0000,   1.00000,    296.3044
    137.5000,      65.0000,   1.00000,    275.9225
    142.5000,      65.0000,   1.00000,    282.7071
    147.5000,      65.0000,   1.00000,    290.6487
    152.5000,      65.0000,   1.00000,    296.8235
    157.5000,      65.0000,   1.00000,    294.0412
    162.5000,      65.0000,   1.00000,    296.3562
    167.5000,      65.0000,   1.00000,    304.6181
    172.5000,      65.0000,   1.00000,    318.4384
    177.5000,      65.0000,   1.00000,    329.5979
    182.5000,      65.0000,   1.00000,    330.5067
    187.5000,      65.0000,   1.00000,    316.7942
    192.5000,      65.0000,   1.00000,    320.6635
    197.5000,      65.0000,   1.00000,    322.5577
    202.5000,      65.0000,   1.00000,    336.4044
    207.5000,      65.0000,   1.00000,    332.0726
    212.5000,      65.0000,   1.00000,    324.9240
    217.5000,      65.0000,   1.00000,    312.8653
     97.5000,      15.0000,   6.00000,    408.5924
    102.5000,      15.0000,   6.00000,    385.4450
    107.5000,      15.0000,   6.00000,    322.1741
    112.5000,      15.0000,   6.00000,    241.1533
    122.5000,      15.0000,   6.00000,    285.2361
    127.5000,      15.0000,   6.00000,    293.2539
    137.5000,      15.0000,   6.00000,    234.9845
    147.5000,      15.0000,   6.00000,    224.2552
    157.5000,      15.0000,   6.00000,    270.4589
    162.5000,      15.0000,   6.00000,    258.8985
    167.5000,      15.0000,   6.00000,    289.7623
    177.5000,      15.0000,   6.00000,    333.6094
    105.0000,      30.0000,   3.00000,    316.7139
    110.0000,      30.0000,   3.00000,    307.8598
    115.0000,      30.0000,   3.00000,    306.0178
    120.0000,      30.0000,   3.00000,    268.9034
    125.0000,      30.0000,   3.00000,    255.9424
    130.0000,      30.0000,   3.00000,    263.0254
    135.0000,      30.0000,   3.00000,    252.4179
    140.0000,      30.0000,   3.00000,    250.9321
    145.0000,      30.0000,   3.00000,    245.3998
    150.0000,      30.0000,   3.00000,    241.8633
    155.0000,      30.0000,   3.00000,    246.7412
    160.0000,      30.0000,   3.00000,    271.4718
    165.0000,      30.0000,   3.00000,    293.9321
    170.0000,      30.0000,   3.00000,    296.1808
    180.0000,      30.0000,   3.00000,    300.5088
    205.0000,      30.0000,   3.00000,    310.4701
    112.5000,      25.0000,   4.00000,    293.9698
    117.5000,      25.0000,   4.00000,    260.0776
    122.5000,      25.0000,   4.00000,    260.7561
    127.5000,      25.0000,   4.00000,    273.1493
    132.5000,      25.0000,   4.00000,    264.2597
    137.5000,      25.0000,   4.00000,    248.0564
    142.5000,      25.0000,   4.00000,    242.2481
    147.5000,      25.0000,   4.00000,    239.4232
    152.5000,      25.0000,   4.00000,    248.8512
    157.5000,      25.0000,   4.00000,    258.2841
    162.5000,      25.0000,   4.00000,    287.8035
    167.5000,      25.0000,   4.00000,    288.0498
    172.5000,      25.0000,   4.00000,    287.1306
    177.5000,      25.0000,   4.00000,    289.9032
   7.51
ITERATION 7
MODEL RESISTIVITY
LAYER 1
59,     2.5000
     10.0000,     1027.0
     15.0000,     721.27
     20.0000,     660.16
     25.0000,     483.99
     30.0000,     419.08
     35.0000,     442.47
     40.0000,     460.28
     45.0000,     515.14
     50.0000,     484.27
     55.0000,     557.55
     60.0000,     728.26
     65.0000,     861.81
     70.0000,     1196.7
     75.0000,     854.40
     80.0000,     993.47
     85.0000,     1001.5
     90.0000,     1432.6
     95.0000,     1877.8
    100.0000,     1753.7
    105.0000,     1862.9
    110.0000,     1063.6
    115.0000,     609.80
    120.0000,     1064.3
    125.0000,     1335.1
    130.0000,     1616.2
    135.0000,     1562.2
    140.0000,     1114.8
    145.0000,     977.46
    150.0000,     1072.6
    155.0000,     2234.8
    160.0000,     2688.5
    165.0000,     2784.2
    170.0000,     2074.7
    175.0000,     2481.4
    180.0000,     1967.0
    185.0000,     1698.9
    190.0000,     1583.9
    195.0000,     1758.2
    200.0000,     2119.3
    205.0000,     2360.4
    210.0000,     2022.7
    215.0000,     1816.3
    220.0000,     1811.8
    225.0000,     2437.2
    230.0000,     2153.2
    235.0000,     2007.6
    240.0000,     1920.3
    245.0000,     1845.5
    250.0000,     1184.4
    255.0000,     1775.7
    260.0000,     1565.4
    265.0000,     1906.9
    270.0000,     1580.5
    275.0000,     1683.7
    280.0000,     2052.9
    285.0000,     2387.8
    290.0000,     1913.5
    295.0000,     1745.4
             1551.2
LAYER 2
59,     5.2500
     10.0000,     953.59
     15.0000,     783.62
     20.0000,     729.00
     25.0000,     589.09
     30.0000,     520.27
     35.0000,     532.94
     40.0000,     542.81
     45.0000,     576.68
     50.0000,     537.83
     55.0000,     591.74
     60.0000,     763.96
     65.0000,     926.10
     70.0000,     1202.6
     75.0000,     1069.8
     80.0000,     1218.6
     85.0000,     1192.9
     90.0000,     1451.9
     95.0000,     1579.6
    100.0000,     1451.5
    105.0000,     1982.0
    110.0000,     1104.4
    115.0000,     702.76
    120.0000,     1211.4
    125.0000,     1609.1
    130.0000,     1845.8
    135.0000,     1666.7
    140.0000,     1299.7
    145.0000,     1198.5
    150.0000,     1321.3
    155.0000,     2145.7
    160.0000,     2423.9
    165.0000,     2543.2
    170.0000,     2274.6
    175.0000,     2877.0
    180.0000,     2550.3
    185.0000,     2243.2
    190.0000,     2067.2
    195.0000,     2143.3
    200.0000,     2313.6
    205.0000,     2385.0
    210.0000,     2162.1
    215.0000,     1961.1
    220.0000,     1726.7
    225.0000,     2302.2
    230.0000,     2091.2
    235.0000,     1971.3
    240.0000,     2095.3
    245.0000,     2111.6
    250.0000,     1505.3
    255.0000,     1796.1
    260.0000,     1633.1
    265.0000,     1930.2
    270.0000,     1907.2
    275.0000,     2074.7
    280.0000,     2322.8
    285.0000,     2470.2
    290.0000,     2073.4
    295.0000,     1957.3
             1852.2
LAYER 3
58,     8.2750
     15.0000,     892.22
     20.0000,     906.65
     25.0000,     869.38
     30.0000,     813.47
     35.0000,     799.21
     40.0000,     782.16
     45.0000,     769.20
     50.0000,     685.96
     55.0000,     693.37
     60.0000,     839.95
     65.0000,     979.74
     70.0000,     1193.8
     75.0000,     1363.9
     80.0000,     1570.8
     85.0000,     1422.4
     90.0000,     1314.0
     95.0000,     1129.3
    100.0000,     1168.3
    105.0000,     2235.8
    110.0000,     1289.0
    115.0000,     900.62
    120.0000,     1555.6
    125.0000,     2200.6
    130.0000,     2246.6
    135.0000,     1825.5
    140.0000,     1658.4
    145.0000,     1762.8
    150.0000,     1932.8
    155.0000,     2131.2
    160.0000,     1992.6
    165.0000,     2257.3
    170.0000,     2857.9
    175.0000,     4326.7
    180.0000,     4634.3
    185.0000,     4278.8
    190.0000,     3891.1
    195.0000,     3534.9
    200.0000,     3102.0
    205.0000,     2831.3
    210.0000,     2705.5
    215.0000,     2314.4
    220.0000,     1719.6
    225.0000,     2110.1
    230.0000,     1937.6
    235.0000,     1879.8
    240.0000,     2266.6
    245.0000,     2471.7
    250.0000,     1880.9
    255.0000,     1664.8
    260.0000,     1473.0
    265.0000,     1774.1
    270.0000,     2253.4
    275.0000,     2684.9
    280.0000,     2774.5
    285.0000,     2678.1
    290.0000,     2396.4
    295.0000,     2435.3
             2563.2
LAYER 4
56,    11.6025
     20.0000,     1007.8
     25.0000,     1176.6
     30.0000,     1166.4
     35.0000,     1103.4
     40.0000,     1011.6
     45.0000,     883.26
     50.0000,     711.63
     55.0000,     643.38
     60.0000,     719.41
     65.0000,     815.98
     70.0000,     1007.1
     75.0000,     1355.0
     80.0000,     1566.6
     85.0000,     1264.9
     90.0000,     909.79
     95.0000,     667.93
    100.0000,     814.78
    105.0000,     2102.5
    110.0000,     1282.6
    115.0000,     895.93
    120.0000,     1544.9
    125.0000,     2307.1
    130.0000,     2197.9
    135.0000,     1707.2
    140.0000,     1781.8
    145.0000,     2202.3
    150.0000,     2364.0
    155.0000,     1812.9
    160.0000,     1255.3
    165.0000,     1459.7
    170.0000,     2617.5
    175.0000,     5456.1
    180.0000,     7685.3
    185.0000,     7984.6
    190.0000,     7269.5
    195.0000,     5792.4
    200.0000,     4097.8
    205.0000,     3200.3
    210.0000,     2903.4
    215.0000,     2179.4
    220.0000,     1352.5
    225.0000,     1475.6
    230.0000,     1319.5
    235.0000,     1335.3
    240.0000,     1808.0
    245.0000,     2142.4
    250.0000,     1636.9
    255.0000,     1172.0
    260.0000,     973.49
    265.0000,     1203.7
    270.0000,     1834.3
    275.0000,     2423.6
    280.0000,     2470.9
    285.0000,     2307.7
    290.0000,     2256.5
             2719.3
LAYER 5
53,    15.2628
     30.0000,     1245.2
     35.0000,     1056.7
     40.0000,     870.99
     45.0000,     591.35
     50.0000,     408.61
     55.0000,     309.63
     60.0000,     295.16
     65.0000,     323.65
     70.0000,     402.73
     75.0000,     550.30
     80.0000,     639.03
     85.0000,     567.85
     90.0000,     457.51
     95.0000,     427.83
    100.0000,     651.12
    105.0000,     1326.4
    110.0000,     905.44
    115.0000,     548.95
    120.0000,     604.43
    125.0000,     745.02
    130.0000,     714.37
    135.0000,     641.76
    140.0000,     769.38
    145.0000,     1062.7
    150.0000,     1166.0
    155.0000,     803.65
    160.0000,     488.23
    165.0000,     487.73
    170.0000,     861.20
    175.0000,     1955.3
    180.0000,     3730.6
    185.0000,     5304.8
    190.0000,     5677.8
    195.0000,     4550.6
    200.0000,     3020.1
    205.0000,     2106.1
    210.0000,     1609.6
    215.0000,     1062.2
    220.0000,     657.81
    225.0000,     597.75
    230.0000,     547.30
    235.0000,     570.03
    240.0000,     713.24
    245.0000,     773.97
    250.0000,     580.10
    255.0000,     378.34
    260.0000,     304.65
    265.0000,     357.59
    270.0000,     560.10
    275.0000,     800.97
    280.0000,     972.75
    285.0000,     1030.5
             1286.5
LAYER 6
49,    19.2890
     40.0000,     660.55
     45.0000,     378.38
     50.0000,     269.94
     55.0000,     202.06
     60.0000,     182.88
     65.0000,     196.00
     70.0000,     237.31
     75.0000,     305.48
     80.0000,     363.06
     85.0000,     379.46
     90.0000,     382.51
     95.0000,     433.15
    100.0000,     614.11
    105.0000,     844.56
    110.0000,     610.14
    115.0000,     366.22
    120.0000,     295.83
    125.0000,     288.12
    130.0000,     277.01
    135.0000,     278.53
    140.0000,     338.00
    145.0000,     448.73
    150.0000,     504.16
    155.0000,     405.52
    160.0000,     283.53
    165.0000,     254.22
    170.0000,     332.99
    175.0000,     547.58
    180.0000,     890.46
    185.0000,     1260.7
    190.0000,     1485.1
    195.0000,     1433.0
    200.0000,     1195.7
    205.0000,     965.17
    210.0000,     767.98
    215.0000,     557.50
    220.0000,     405.68
    225.0000,     364.79
    230.0000,     356.88
    235.0000,     381.49
    240.0000,     434.68
    245.0000,     439.19
    250.0000,     353.28
    255.0000,     262.84
    260.0000,     227.49
    265.0000,     251.97
    270.0000,     325.20
    275.0000,     427.20
           587.7975
LAYER 7
44,    23.7179
     50.0000,     264.55
     55.0000,     190.96
     60.0000,     172.82
     65.0000,     182.00
     70.0000,     209.33
     75.0000,     255.72
     80.0000,     306.75
     85.0000,     350.23
     90.0000,     392.08
     95.0000,     457.27
    100.0000,     555.58
    105.0000,     594.01
    110.0000,     448.31
    115.0000,     291.51
    120.0000,     214.07
    125.0000,     184.12
    130.0000,     174.22
    135.0000,     181.84
    140.0000,     214.49
    145.0000,     265.20
    150.0000,     294.87
    155.0000,     266.48
    160.0000,     212.95
    165.0000,     183.75
    170.0000,     191.79
    175.0000,     234.90
    180.0000,     305.98
    185.0000,     391.61
    190.0000,     469.76
    195.0000,     514.58
    200.0000,     516.86
    205.0000,     488.67
    210.0000,     437.04
    215.0000,     368.95
    220.0000,     316.20
    225.0000,     302.64
    230.0000,     313.63
    235.0000,     341.03
    240.0000,     371.71
    245.0000,     369.10
    250.0000,     326.14
    255.0000,     286.92
    260.0000,     277.84
           321.0384
LAYER 8
39,    28.5897
     60.0000,     199.01
     65.0000,     209.94
     70.0000,     229.54
     75.0000,     259.84
     80.0000,     305.57
     85.0000,     354.84
     90.0000,     399.21
     95.0000,     444.52
    100.0000,     478.56
    105.0000,     457.48
    110.0000,     364.02
    115.0000,     263.78
    120.0000,     200.28
    125.0000,     169.41
    130.0000,     159.46
    135.0000,     165.66
    140.0000,     186.52
    145.0000,     214.49
    150.0000,     230.75
    155.0000,     219.44
    160.0000,     190.23
    165.0000,     165.12
    170.0000,     155.01
    175.0000,     160.46
    180.0000,     179.03
    185.0000,     207.94
    190.0000,     243.23
    195.0000,     278.29
    200.0000,     305.25
    205.0000,     318.19
    210.0000,     315.01
    215.0000,     300.96
    220.0000,     290.72
    225.0000,     296.40
    230.0000,     317.51
    235.0000,     343.15
    240.0000,     363.89
    245.0000,     360.47
           328.5082
LAYER 9
34,    33.9487
     75.0000,     260.77
     80.0000,     312.04
     85.0000,     349.47
     90.0000,     377.07
     95.0000,     398.97
    100.0000,     404.38
    105.0000,     376.31
    110.0000,     318.31
    115.0000,     255.26
    120.0000,     208.97
    125.0000,     183.03
    130.0000,     173.83
    135.0000,     177.76
    140.0000,     191.12
    145.0000,     207.09
    150.0000,     215.22
    155.0000,     208.05
    160.0000,     188.99
    165.0000,     168.46
    170.0000,     154.38
    175.0000,     149.56
    180.0000,     154.17
    185.0000,     167.56
    190.0000,     188.52
    195.0000,     214.30
    200.0000,     240.11
    205.0000,     260.61
    210.0000,     273.46
    215.0000,     281.02
    220.0000,     290.72
    225.0000,     306.18
    230.0000,     328.47
    235.0000,     347.89
           364.0676
LAYER 10
29,    39.8436
     90.0000,     336.92
     95.0000,     348.02
    100.0000,     345.78
    105.0000,     325.22
    110.0000,     292.77
    115.0000,     253.38
    120.0000,     222.45
    125.0000,     203.23
    130.0000,     195.62
    135.0000,     197.40
    140.0000,     205.08
    145.0000,     213.48
    150.0000,     216.60
    155.0000,     210.72
    160.0000,     197.25
    165.0000,     181.34
    170.0000,     168.20
    175.0000,     161.01
    180.0000,     161.14
    185.0000,     168.92
    190.0000,     183.93
    195.0000,     204.45
    200.0000,     227.01
    205.0000,     247.06
    210.0000,     264.10
    215.0000,     278.09
    220.0000,     293.73
    225.0000,     310.14
           333.0167
LAYER 11
25,    46.3279
    100.0000,     314.42
    105.0000,     294.84
    110.0000,     275.24
    115.0000,     252.64
    120.0000,     233.62
    125.0000,     219.51
    130.0000,     213.39
    135.0000,     213.56
    140.0000,     217.42
    145.0000,     221.40
    150.0000,     221.95
    155.0000,     217.03
    160.0000,     207.25
    165.0000,     195.36
    170.0000,     184.71
    175.0000,     178.08
    180.0000,     177.29
    185.0000,     183.14
    190.0000,     195.67
    195.0000,     213.70
    200.0000,     234.02
    205.0000,     248.05
    210.0000,     260.18
    215.0000,     272.45
           288.6830
LAYER 12
19, 
    110.0000,     270.79
    115.0000,     252.31
    120.0000,     237.31
    125.0000,     226.98
    130.0000,     221.91
    135.0000,     221.21
    140.0000,     223.45
    145.0000,     225.76
    150.0000,     225.52
    155.0000,     221.27
    160.0000,     213.32
    165.0000,     203.49
    170.0000,     194.40
    175.0000,     188.60
    180.0000,     188.24
    185.0000,     193.95
    190.0000,     206.18
    195.0000,     224.27
           245.7263
CALCULATED APPARENT RESISTIVITY
      7.5000,       5.0000,   1.00000,    941.8392
     12.5000,       5.0000,   1.00000,    719.7675
     17.5000,       5.0000,   1.00000,    723.4833
     22.5000,       5.0000,   1.00000,    577.7334
     27.5000,       5.0000,   1.00000,    532.3804
     32.5000,       5.0000,   1.00000,    533.8732
     37.5000,       5.0000,   1.00000,    519.4645
     42.5000,       5.0000,   1.00000,    567.3187
     47.5000,       5.0000,   1.00000,    555.2974
     52.5000,       5.0000,   1.00000,    628.7998
     57.5000,       5.0000,   1.00000,    759.2355
     62.5000,       5.0000,   1.00000,    796.9286
     67.5000,       5.0000,   1.00000,   1083.5496
     72.5000,       5.0000,   1.00000,    904.3992
     77.5000,       5.0000,   1.00000,   1200.6855
     82.5000,       5.0000,   1.00000,   1108.4194
     87.5000,       5.0000,   1.00000,   1342.6207
     92.5000,       5.0000,   1.00000,   1515.4775
     97.5000,       5.0000,   1.00000,   1327.8881
    102.5000,       5.0000,   1.00000,   1467.3961
    107.5000,       5.0000,   1.00000,   1156.2734
    112.5000,       5.0000,   1.00000,    882.9335
    117.5000,       5.0000,   1.00000,   1257.3204
    122.5000,       5.0000,   1.00000,   1275.1710
    127.5000,       5.0000,   1.00000,   1437.5720
    132.5000,       5.0000,   1.00000,   1490.4923
    137.5000,       5.0000,   1.00000,   1318.1108
    142.5000,       5.0000,   1.00000,   1377.5092
    147.5000,       5.0000,   1.00000,   1333.5104
    152.5000,       5.0000,   1.00000,   1941.6311
    157.5000,       5.0000,   1.00000,   1955.0011
    162.5000,       5.0000,   1.00000,   2477.1084
    167.5000,       5.0000,   1.00000,   2160.6350
    172.5000,       5.0000,   1.00000,   2676.4897
    177.5000,       5.0000,   1.00000,   2276.4976
    182.5000,       5.0000,   1.00000,   2289.7500
    187.5000,       5.0000,   1.00000,   2159.5928
    192.5000,       5.0000,   1.00000,   2197.0771
    197.5000,       5.0000,   1.00000,   2232.3340
    202.5000,       5.0000,   1.00000,   2270.6794
    207.5000,       5.0000,   1.00000,   2058.3550
    212.5000,       5.0000,   1.00000,   2030.2627
    217.5000,       5.0000,   1.00000,   1822.5598
    222.5000,       5.0000,   1.00000,   2102.8696
    227.5000,       5.0000,   1.00000,   1876.5747
    232.5000,       5.0000,   1.00000,   1942.2426
    237.5000,       5.0000,   1.00000,   1784.8672
    242.5000,       5.0000,   1.00000,   1911.3121
    247.5000,       5.0000,   1.00000,   1357.4906
    252.5000,       5.0000,   1.00000,   1844.8763
    257.5000,       5.0000,   1.00000,   1462.9730
    262.5000,       5.0000,   1.00000,   1875.4600
    267.5000,       5.0000,   1.00000,   1697.8984
    272.5000,       5.0000,   1.00000,   1913.0524
    277.5000,       5.0000,   1.00000,   1977.1292
    282.5000,       5.0000,   1.00000,   2164.5452
    287.5000,       5.0000,   1.00000,   1898.0684
    292.5000,       5.0000,   1.00000,   1916.3931
     12.5000,       5.0000,   2.00000,    733.8988
     17.5000,       5.0000,   2.00000,    768.7409
     22.5000,       5.0000,   2.00000,    666.1303
     27.5000,       5.0000,   2.00000,    600.7614
     32.5000,       5.0000,   2.00000,    617.9514
     37.5000,       5.0000,   2.00000,    613.5670
     42.5000,       5.0000,   2.00000,    646.1322
     47.5000,       5.0000,   2.00000,    594.5120
     52.5000,       5.0000,   2.00000,    649.6443
     57.5000,       5.0000,   2.00000,    717.9476
     62.5000,       5.0000,   2.00000,    823.8409
     67.5000,       5.0000,   2.00000,   1039.1147
     72.5000,       5.0000,   2.00000,    896.9197
     77.5000,       5.0000,   2.00000,   1087.5696
     82.5000,       5.0000,   2.00000,   1035.8306
     87.5000,       5.0000,   2.00000,   1225.4604
     92.5000,       5.0000,   2.00000,   1249.1686
     97.5000,       5.0000,   2.00000,   1080.4481
    102.5000,       5.0000,   2.00000,   1474.4839
    107.5000,       5.0000,   2.00000,   1141.0355
    112.5000,       5.0000,   2.00000,    829.0253
    117.5000,       5.0000,   2.00000,   1314.9521
    122.5000,       5.0000,   2.00000,   1311.5308
    127.5000,       5.0000,   2.00000,   1349.1039
    132.5000,       5.0000,   2.00000,   1496.8917
    137.5000,       5.0000,   2.00000,   1396.5530
    142.5000,       5.0000,   2.00000,   1314.1105
    147.5000,       5.0000,   2.00000,   1268.7440
    152.5000,       5.0000,   2.00000,   1806.9858
    157.5000,       5.0000,   2.00000,   2025.0331
    162.5000,       5.0000,   2.00000,   2117.3445
    167.5000,       5.0000,   2.00000,   2031.8413
    172.5000,       5.0000,   2.00000,   2717.7598
    177.5000,       5.0000,   2.00000,   2560.7065
    182.5000,       5.0000,   2.00000,   2418.7063
    187.5000,       5.0000,   2.00000,   2432.7422
    192.5000,       5.0000,   2.00000,   2422.1829
    197.5000,       5.0000,   2.00000,   2476.7056
    202.5000,       5.0000,   2.00000,   2399.5869
    207.5000,       5.0000,   2.00000,   2086.6204
    212.5000,       5.0000,   2.00000,   1842.2544
    217.5000,       5.0000,   2.00000,   1721.1239
    222.5000,       5.0000,   2.00000,   2024.2769
    227.5000,       5.0000,   2.00000,   1712.8108
    232.5000,       5.0000,   2.00000,   1520.2833
    237.5000,       5.0000,   2.00000,   1776.5635
    242.5000,       5.0000,   2.00000,   1738.9562
    247.5000,       5.0000,   2.00000,   1267.4626
    252.5000,       5.0000,   2.00000,   1706.4363
    257.5000,       5.0000,   2.00000,   1572.3644
    262.5000,       5.0000,   2.00000,   1805.8842
    267.5000,       5.0000,   2.00000,   1656.2023
    272.5000,       5.0000,   2.00000,   1638.8870
    277.5000,       5.0000,   2.00000,   1952.6028
    282.5000,       5.0000,   2.00000,   2141.9568
    287.5000,       5.0000,   2.00000,   1848.3545
    292.5000,       5.0000,   2.00000,   1867.2853
    297.5000,       5.0000,   2.00000,   1861.0707
     17.5000,       5.0000,   3.00000,    779.0913
     22.5000,       5.0000,   3.00000,    661.7727
     27.5000,       5.0000,   3.00000,    624.8275
     32.5000,       5.0000,   3.00000,    650.9288
     37.5000,       5.0000,   3.00000,    674.0033
     42.5000,       5.0000,   3.00000,    691.0601
     47.5000,       5.0000,   3.00000,    605.4470
     52.5000,       5.0000,   3.00000,    595.1739
     57.5000,       5.0000,   3.00000,    709.2245
     62.5000,       5.0000,   3.00000,    783.2712
     67.5000,       5.0000,   3.00000,   1010.1627
     72.5000,       5.0000,   3.00000,    783.1462
     77.5000,       5.0000,   3.00000,    887.5377
     82.5000,       5.0000,   3.00000,    842.0386
     87.5000,       5.0000,   3.00000,   1003.9223
     92.5000,       5.0000,   3.00000,   1049.7850
     97.5000,       5.0000,   3.00000,   1118.6056
    102.5000,       5.0000,   3.00000,   1390.3831
    107.5000,       5.0000,   3.00000,    996.6942
    112.5000,       5.0000,   3.00000,    689.3254
    117.5000,       5.0000,   3.00000,   1059.7506
    122.5000,       5.0000,   3.00000,   1306.3146
    127.5000,       5.0000,   3.00000,   1456.1118
    132.5000,       5.0000,   3.00000,   1431.4489
    137.5000,       5.0000,   3.00000,   1165.2938
    142.5000,       5.0000,   3.00000,   1054.8395
    147.5000,       5.0000,   3.00000,   1048.4819
    152.5000,       5.0000,   3.00000,   1779.0704
    157.5000,       5.0000,   3.00000,   1884.9758
    162.5000,       5.0000,   3.00000,   2047.2512
    167.5000,       5.0000,   3.00000,   1846.9847
    172.5000,       5.0000,   3.00000,   2572.4600
    177.5000,       5.0000,   3.00000,   2337.5222
    182.5000,       5.0000,   3.00000,   2237.2278
    187.5000,       5.0000,   3.00000,   2066.5742
    192.5000,       5.0000,   3.00000,   2334.4939
    197.5000,       5.0000,   3.00000,   2486.7874
    202.5000,       5.0000,   3.00000,   2462.1296
    207.5000,       5.0000,   3.00000,   1937.3110
    212.5000,       5.0000,   3.00000,   1662.4701
    217.5000,       5.0000,   3.00000,   1524.0524
    222.5000,       5.0000,   3.00000,   1838.0371
    227.5000,       5.0000,   3.00000,   1462.0387
    232.5000,       5.0000,   3.00000,   1421.3082
    237.5000,       5.0000,   3.00000,   1377.1589
    242.5000,       5.0000,   3.00000,   1516.5032
    247.5000,       5.0000,   3.00000,   1052.8871
    252.5000,       5.0000,   3.00000,   1524.7332
    257.5000,       5.0000,   3.00000,   1442.3754
    262.5000,       5.0000,   3.00000,   1743.4066
    267.5000,       5.0000,   3.00000,   1339.4503
    272.5000,       5.0000,   3.00000,   1452.4774
    277.5000,       5.0000,   3.00000,   1666.2686
    282.5000,       5.0000,   3.00000,   2016.6417
    287.5000,       5.0000,   3.00000,   1719.1129
    292.5000,       5.0000,   3.00000,   1702.8765
    297.5000,       5.0000,   3.00000,   1683.8336
     22.5000,      15.0000,   1.00000,    651.9822
     27.5000,      15.0000,   1.00000,    620.2861
     32.5000,      15.0000,   1.00000,    650.6027
     37.5000,      15.0000,   1.00000,    673.0364
     42.5000,      15.0000,   1.00000,    670.8418
     47.5000,      15.0000,   1.00000,    623.6380
     52.5000,      15.0000,   1.00000,    637.2469
     57.5000,      15.0000,   1.00000,    687.5855
     62.5000,      15.0000,   1.00000,    832.4103
     67.5000,      15.0000,   1.00000,    807.0331
     72.5000,      15.0000,   1.00000,    783.0486
     77.5000,      15.0000,   1.00000,    714.2508
     82.5000,      15.0000,   1.00000,    726.6904
     87.5000,      15.0000,   1.00000,    793.8229
     92.5000,      15.0000,   1.00000,   1046.8717
     97.5000,      15.0000,   1.00000,   1183.8129
    102.5000,      15.0000,   1.00000,   1085.6367
    107.5000,      15.0000,   1.00000,    886.5648
    112.5000,      15.0000,   1.00000,    796.6556
    117.5000,      15.0000,   1.00000,    877.4169
    122.5000,      15.0000,   1.00000,   1165.5872
    127.5000,      15.0000,   1.00000,   1440.0330
    132.5000,      15.0000,   1.00000,   1268.7594
    137.5000,      15.0000,   1.00000,    986.0358
    142.5000,      15.0000,   1.00000,    875.7516
    147.5000,      15.0000,   1.00000,   1149.3088
    152.5000,      15.0000,   1.00000,   1461.2676
    157.5000,      15.0000,   1.00000,   1899.8619
    162.5000,      15.0000,   1.00000,   1931.9952
    167.5000,      15.0000,   1.00000,   2124.7104
    172.5000,      15.0000,   1.00000,   1994.5814
    177.5000,      15.0000,   1.00000,   1945.5780
    182.5000,      15.0000,   1.00000,   1734.0402
    187.5000,      15.0000,   1.00000,   1785.5277
    192.5000,      15.0000,   1.00000,   1890.6254
    197.5000,      15.0000,   1.00000,   2255.1707
    202.5000,      15.0000,   1.00000,   2181.4031
    207.5000,      15.0000,   1.00000,   1941.2056
    212.5000,      15.0000,   1.00000,   1637.0294
    217.5000,      15.0000,   1.00000,   1578.2062
    222.5000,      15.0000,   1.00000,   1447.5812
    227.5000,      15.0000,   1.00000,   1519.5183
    232.5000,      15.0000,   1.00000,   1317.5537
    237.5000,      15.0000,   1.00000,   1250.0366
    242.5000,      15.0000,   1.00000,   1081.3848
    247.5000,      15.0000,   1.00000,   1238.3799
    252.5000,      15.0000,   1.00000,   1224.9014
    257.5000,      15.0000,   1.00000,   1467.8956
    262.5000,      15.0000,   1.00000,   1351.0378
    267.5000,      15.0000,   1.00000,   1374.8971
    272.5000,      15.0000,   1.00000,   1312.2551
    277.5000,      15.0000,   1.00000,   1530.3488
    282.5000,      15.0000,   1.00000,   1588.2614
    287.5000,      15.0000,   1.00000,   1680.6647
    292.5000,      15.0000,   1.00000,   1547.8513
     22.5000,       5.0000,   4.00000,    621.9652
     27.5000,       5.0000,   4.00000,    592.2325
     32.5000,       5.0000,   4.00000,    659.3087
     37.5000,       5.0000,   4.00000,    665.2656
     42.5000,       5.0000,   4.00000,    704.1694
     47.5000,       5.0000,   4.00000,    576.3405
     52.5000,       5.0000,   4.00000,    586.7486
     57.5000,       5.0000,   4.00000,    659.9610
     62.5000,       5.0000,   4.00000,    738.8896
     67.5000,       5.0000,   4.00000,    914.0325
     72.5000,       5.0000,   4.00000,    658.5314
     77.5000,       5.0000,   4.00000,    753.5300
     82.5000,       5.0000,   4.00000,    627.3210
     87.5000,       5.0000,   4.00000,    769.7440
     92.5000,       5.0000,   4.00000,   1033.5844
     97.5000,       5.0000,   4.00000,   1028.9467
    102.5000,       5.0000,   4.00000,   1292.5092
    107.5000,       5.0000,   4.00000,    815.2533
    112.5000,       5.0000,   4.00000,    524.5396
    117.5000,       5.0000,   4.00000,    895.9061
    122.5000,       5.0000,   4.00000,   1136.0803
    127.5000,       5.0000,   4.00000,   1466.7075
    132.5000,       5.0000,   4.00000,   1298.9127
    137.5000,       5.0000,   4.00000,    885.3715
    142.5000,       5.0000,   4.00000,    805.2849
    147.5000,       5.0000,   4.00000,    887.5884
    152.5000,       5.0000,   4.00000,   1501.0707
    157.5000,       5.0000,   4.00000,   1731.0504
    162.5000,       5.0000,   4.00000,   1932.4515
    167.5000,       5.0000,   4.00000,   1778.9186
    172.5000,       5.0000,   4.00000,   2267.6094
    177.5000,       5.0000,   4.00000,   1917.4241
    182.5000,       5.0000,   4.00000,   1705.5067
    187.5000,       5.0000,   4.00000,   1697.3850
    192.5000,       5.0000,   4.00000,   1851.3528
    197.5000,       5.0000,   4.00000,   2272.0447
    202.5000,       5.0000,   4.00000,   2250.1013
    207.5000,       5.0000,   4.00000,   1826.3943
    212.5000,       5.0000,   4.00000,   1536.2853
    217.5000,       5.0000,   4.00000,   1329.2744
    222.5000,       5.0000,   4.00000,   1512.5219
    227.5000,       5.0000,   4.00000,   1348.6860
    232.5000,       5.0000,   4.00000,   1193.7466
    237.5000,       5.0000,   4.00000,   1192.7285
    242.5000,       5.0000,   4.00000,   1167.0394
    247.5000,       5.0000,   4.00000,    894.7757
    252.5000,       5.0000,   4.00000,   1311.3937
    257.5000,       5.0000,   4.00000,   1203.4316
    262.5000,       5.0000,   4.00000,   1402.7987
    267.5000,       5.0000,   4.00000,   1213.5354
    272.5000,       5.0000,   4.00000,   1220.8452
    277.5000,       5.0000,   4.00000,   1472.7012
    282.5000,       5.0000,   4.00000,   1692.0281
    287.5000,       5.0000,   4.00000,   1529.6973
    292.5000,       5.0000,   4.00000,   1507.3872
     30.0000,      20.0000,   1.00000,    575.9110
     35.0000,      20.0000,   1.00000,    600.4172
     40.0000,      20.0000,   1.00000,    608.6893
     45.0000,      20.0000,   1.00000,    616.9799
     50.0000,      20.0000,   1.00000,    637.4481
     55.0000,      20.0000,   1.00000,    650.5317
     60.0000,      20.0000,   1.00000,    708.5889
     65.0000,      20.0000,   1.00000,    668.6700
     70.0000,      20.0000,   1.00000,    675.1577
     75.0000,      20.0000,   1.00000,    594.8535
     80.0000,      20.0000,   1.00000,    553.5007
     85.0000,      20.0000,   1.00000,    679.1365
     90.0000,      20.0000,   1.00000,    774.2533
     95.0000,      20.0000,   1.00000,    928.4513
    100.0000,      20.0000,   1.00000,    888.8478
    105.0000,      20.0000,   1.00000,    710.8559
    110.0000,      20.0000,   1.00000,    750.4079
    115.0000,      20.0000,   1.00000,    732.2057
    120.0000,      20.0000,   1.00000,    862.2365
    125.0000,      20.0000,   1.00000,    973.7175
    130.0000,      20.0000,   1.00000,    946.7756
    135.0000,      20.0000,   1.00000,    934.6153
    140.0000,      20.0000,   1.00000,    833.7990
    145.0000,      20.0000,   1.00000,    831.8273
    150.0000,      20.0000,   1.00000,   1046.2502
    155.0000,      20.0000,   1.00000,   1381.7826
    160.0000,      20.0000,   1.00000,   1684.6263
    165.0000,      20.0000,   1.00000,   1902.8655
    170.0000,      20.0000,   1.00000,   1714.8928
    175.0000,      20.0000,   1.00000,   1388.3363
    180.0000,      20.0000,   1.00000,   1200.8237
    185.0000,      20.0000,   1.00000,   1144.7340
    190.0000,      20.0000,   1.00000,   1255.7998
    195.0000,      20.0000,   1.00000,   1413.5338
    200.0000,      20.0000,   1.00000,   1536.3051
    205.0000,      20.0000,   1.00000,   1747.8879
    210.0000,      20.0000,   1.00000,   1656.0424
    215.0000,      20.0000,   1.00000,   1461.9312
    220.0000,      20.0000,   1.00000,   1336.4362
    225.0000,      20.0000,   1.00000,   1198.0472
    230.0000,      20.0000,   1.00000,   1192.4209
    235.0000,      20.0000,   1.00000,   1077.0084
    240.0000,      20.0000,   1.00000,    952.2949
    245.0000,      20.0000,   1.00000,    980.7755
    250.0000,      20.0000,   1.00000,    962.9863
    255.0000,      20.0000,   1.00000,    997.4501
    260.0000,      20.0000,   1.00000,   1068.4834
    265.0000,      20.0000,   1.00000,   1068.4904
    270.0000,      20.0000,   1.00000,   1175.5786
    275.0000,      20.0000,   1.00000,   1251.9156
    280.0000,      20.0000,   1.00000,   1229.6595
    285.0000,      20.0000,   1.00000,   1297.1945
     27.5000,       5.0000,   5.00000,    553.9567
     32.5000,       5.0000,   5.00000,    603.1033
     37.5000,       5.0000,   5.00000,    643.5262
     42.5000,       5.0000,   5.00000,    646.5686
     47.5000,       5.0000,   5.00000,    574.1921
     52.5000,       5.0000,   5.00000,    561.7361
     57.5000,       5.0000,   5.00000,    628.9609
     62.5000,       5.0000,   5.00000,    663.8790
     67.5000,       5.0000,   5.00000,    784.8964
     72.5000,       5.0000,   5.00000,    593.9413
     77.5000,       5.0000,   5.00000,    600.7854
     82.5000,       5.0000,   5.00000,    515.9082
     87.5000,       5.0000,   5.00000,    701.4302
     92.5000,       5.0000,   5.00000,    866.2502
     97.5000,       5.0000,   5.00000,    915.5152
    102.5000,       5.0000,   5.00000,   1072.0437
    107.5000,       5.0000,   5.00000,    676.2117
    112.5000,       5.0000,   5.00000,    435.9940
    117.5000,       5.0000,   5.00000,    764.6827
    122.5000,       5.0000,   5.00000,   1008.5075
    127.5000,       5.0000,   5.00000,   1131.5693
    132.5000,       5.0000,   5.00000,   1093.6791
    137.5000,       5.0000,   5.00000,    768.5612
    142.5000,       5.0000,   5.00000,    673.9100
    147.5000,       5.0000,   5.00000,    707.9189
    152.5000,       5.0000,   5.00000,   1236.5471
    157.5000,       5.0000,   5.00000,   1491.6222
    162.5000,       5.0000,   5.00000,   1772.4019
    167.5000,       5.0000,   5.00000,   1603.3575
    172.5000,       5.0000,   5.00000,   1932.5739
    177.5000,       5.0000,   5.00000,   1439.8046
    182.5000,       5.0000,   5.00000,   1269.1932
    192.5000,       5.0000,   5.00000,   1481.1935
    197.5000,       5.0000,   5.00000,   1675.9681
    202.5000,       5.0000,   5.00000,   1933.9901
    207.5000,       5.0000,   5.00000,   1667.8871
    212.5000,       5.0000,   5.00000,   1413.6382
    217.5000,       5.0000,   5.00000,   1149.4368
    222.5000,       5.0000,   5.00000,   1351.7490
    227.5000,       5.0000,   5.00000,   1102.6824
    232.5000,       5.0000,   5.00000,   1041.9484
    237.5000,       5.0000,   5.00000,   1016.7783
    242.5000,       5.0000,   5.00000,   1031.2554
    247.5000,       5.0000,   5.00000,    723.4390
    252.5000,       5.0000,   5.00000,   1073.2877
    257.5000,       5.0000,   5.00000,    933.6942
    262.5000,       5.0000,   5.00000,   1143.7677
    267.5000,       5.0000,   5.00000,   1021.7794
    272.5000,       5.0000,   5.00000,   1119.2322
    277.5000,       5.0000,   5.00000,   1247.4043
    282.5000,       5.0000,   5.00000,   1462.1837
    287.5000,       5.0000,   5.00000,   1255.4613
     32.5000,       5.0000,   6.00000,    550.7177
     37.5000,       5.0000,   6.00000,    561.0080
[truncated: 105,431 more chars]
