# Supplementary material for: Electrical resistivity tomography data across the Hockai Fault Zone (Ardenne, Belgium)
Source: Data Brief. 2016 Dec 21;11:1–4. doi: 10.1016/j.dib.2016.12.028 (PMC5220259; doi:10.1016/j.dib.2016.12.028)
Supplement: Supplementary file 2 — Supplementary material [file mmc2.zip › output/INV/20091027-2_robust.INV]

C:\__DATA__\__DATA__\Active Faults\HockaiFZ\Donn�es\ERT\working_dir\20091027-2.DAT
      5.0000
7
802
1
0
      7.5000,       5.0000,   1.00000,    975.8059
     12.5000,       5.0000,   1.00000,    634.0959
     17.5000,       5.0000,   1.00000,    619.3496
     22.5000,       5.0000,   1.00000,    503.5817
     27.5000,       5.0000,   1.00000,    476.3696
     32.5000,       5.0000,   1.00000,    466.3956
     37.5000,       5.0000,   1.00000,    447.4355
     42.5000,       5.0000,   1.00000,    478.0934
     47.5000,       5.0000,   1.00000,    441.6951
     52.5000,       5.0000,   1.00000,    518.7066
     57.5000,       5.0000,   1.00000,    665.6873
     62.5000,       5.0000,   1.00000,    709.6193
     67.5000,       5.0000,   1.00000,   1185.7334
     72.5000,       5.0000,   1.00000,    950.9260
     77.5000,       5.0000,   1.00000,   1283.9875
     82.5000,       5.0000,   1.00000,   1099.1552
     87.5000,       5.0000,   1.00000,   1178.5563
     92.5000,       5.0000,   1.00000,   1171.0216
     97.5000,       5.0000,   1.00000,   1035.4148
    102.5000,       5.0000,   1.00000,   1086.5092
    107.5000,       5.0000,   1.00000,    988.6748
    112.5000,       5.0000,   1.00000,    780.9252
    117.5000,       5.0000,   1.00000,   1183.1583
    122.5000,       5.0000,   1.00000,   1215.4589
    127.5000,       5.0000,   1.00000,   1371.1569
    132.5000,       5.0000,   1.00000,   1493.9658
    137.5000,       5.0000,   1.00000,   1361.3322
    142.5000,       5.0000,   1.00000,   1410.7399
    147.5000,       5.0000,   1.00000,   1237.4331
    152.5000,       5.0000,   1.00000,   1771.9403
    157.5000,       5.0000,   1.00000,   1515.9698
    162.5000,       5.0000,   1.00000,   1914.2769
    167.5000,       5.0000,   1.00000,   1726.6328
    172.5000,       5.0000,   1.00000,   2423.6194
    177.5000,       5.0000,   1.00000,   2229.6421
    182.5000,       5.0000,   1.00000,   2260.2124
    187.5000,       5.0000,   1.00000,   2151.4910
    192.5000,       5.0000,   1.00000,   2030.2540
    197.5000,       5.0000,   1.00000,   1930.9646
    202.5000,       5.0000,   1.00000,   2004.3835
    207.5000,       5.0000,   1.00000,   1855.7363
    212.5000,       5.0000,   1.00000,   1710.0298
    217.5000,       5.0000,   1.00000,   1701.6677
    222.5000,       5.0000,   1.00000,   1717.7833
    227.5000,       5.0000,   1.00000,   1442.1095
    232.5000,       5.0000,   1.00000,   1650.4515
    237.5000,       5.0000,   1.00000,   1643.8373
    242.5000,       5.0000,   1.00000,   1863.5713
    247.5000,       5.0000,   1.00000,   1289.4863
    252.5000,       5.0000,   1.00000,   1816.0704
    257.5000,       5.0000,   1.00000,   1342.8193
    262.5000,       5.0000,   1.00000,   1773.8889
    267.5000,       5.0000,   1.00000,   1544.4290
    272.5000,       5.0000,   1.00000,   1717.5992
    277.5000,       5.0000,   1.00000,   1762.5022
    282.5000,       5.0000,   1.00000,   1851.2281
    287.5000,       5.0000,   1.00000,   1535.9398
    292.5000,       5.0000,   1.00000,   1633.4501
     12.5000,       5.0000,   2.00000,    722.3328
     17.5000,       5.0000,   2.00000,    780.5595
     22.5000,       5.0000,   2.00000,    705.4384
     27.5000,       5.0000,   2.00000,    664.1476
     32.5000,       5.0000,   2.00000,    693.8347
     37.5000,       5.0000,   2.00000,    680.3643
     42.5000,       5.0000,   2.00000,    676.4350
     47.5000,       5.0000,   2.00000,    612.0437
     52.5000,       5.0000,   2.00000,    647.5327
     57.5000,       5.0000,   2.00000,    701.1553
     62.5000,       5.0000,   2.00000,    856.7656
     67.5000,       5.0000,   2.00000,   1207.9630
     72.5000,       5.0000,   2.00000,   1042.8981
     77.5000,       5.0000,   2.00000,   1172.9407
     82.5000,       5.0000,   2.00000,   1149.5193
     87.5000,       5.0000,   2.00000,   1309.9741
     92.5000,       5.0000,   2.00000,   1269.7415
     97.5000,       5.0000,   2.00000,   1099.3058
    102.5000,       5.0000,   2.00000,   1327.5314
    107.5000,       5.0000,   2.00000,   1162.9420
    112.5000,       5.0000,   2.00000,    874.7389
    117.5000,       5.0000,   2.00000,   1335.5565
    122.5000,       5.0000,   2.00000,   1385.9425
    127.5000,       5.0000,   2.00000,   1450.0483
    132.5000,       5.0000,   2.00000,   1750.8746
    137.5000,       5.0000,   2.00000,   1607.6499
    142.5000,       5.0000,   2.00000,   1382.7087
    147.5000,       5.0000,   2.00000,   1307.9828
    152.5000,       5.0000,   2.00000,   1983.6003
    157.5000,       5.0000,   2.00000,   2011.6199
    162.5000,       5.0000,   2.00000,   2059.4915
    167.5000,       5.0000,   2.00000,   2083.9026
    172.5000,       5.0000,   2.00000,   2924.4275
    177.5000,       5.0000,   2.00000,   2793.5408
    182.5000,       5.0000,   2.00000,   2636.7476
    187.5000,       5.0000,   2.00000,   2599.6716
    192.5000,       5.0000,   2.00000,   2609.6108
    197.5000,       5.0000,   2.00000,   2710.4421
    202.5000,       5.0000,   2.00000,   2392.3201
    207.5000,       5.0000,   2.00000,   2003.5057
    212.5000,       5.0000,   2.00000,   1718.7682
    217.5000,       5.0000,   2.00000,   1705.6664
    222.5000,       5.0000,   2.00000,   1988.7515
    227.5000,       5.0000,   2.00000,   1653.7112
    232.5000,       5.0000,   2.00000,   1580.7063
    237.5000,       5.0000,   2.00000,   1900.9327
    242.5000,       5.0000,   2.00000,   1865.2714
    247.5000,       5.0000,   2.00000,   1343.3915
    252.5000,       5.0000,   2.00000,   1909.9832
    257.5000,       5.0000,   2.00000,   1774.6439
    262.5000,       5.0000,   2.00000,   2010.0594
    267.5000,       5.0000,   2.00000,   1717.1335
    272.5000,       5.0000,   2.00000,   1707.1466
    277.5000,       5.0000,   2.00000,   2053.6152
    282.5000,       5.0000,   2.00000,   2268.6558
    287.5000,       5.0000,   2.00000,   1956.0266
    292.5000,       5.0000,   2.00000,   1796.3920
    297.5000,       5.0000,   2.00000,   1861.7106
     17.5000,       5.0000,   3.00000,    805.2710
     22.5000,       5.0000,   3.00000,    683.5982
     27.5000,       5.0000,   3.00000,    674.8716
     32.5000,       5.0000,   3.00000,    736.9326
     37.5000,       5.0000,   3.00000,    774.0859
     42.5000,       5.0000,   3.00000,    763.6592
     47.5000,       5.0000,   3.00000,    637.7419
     52.5000,       5.0000,   3.00000,    626.9170
     57.5000,       5.0000,   3.00000,    727.5283
     62.5000,       5.0000,   3.00000,    813.4269
     67.5000,       5.0000,   3.00000,   1094.5203
     72.5000,       5.0000,   3.00000,    826.1363
     77.5000,       5.0000,   3.00000,    881.0044
     82.5000,       5.0000,   3.00000,    838.7150
     87.5000,       5.0000,   3.00000,   1061.2010
     92.5000,       5.0000,   3.00000,   1098.6815
     97.5000,       5.0000,   3.00000,   1165.1057
    102.5000,       5.0000,   3.00000,   1369.9784
    107.5000,       5.0000,   3.00000,   1057.4858
    112.5000,       5.0000,   3.00000,    725.4477
    117.5000,       5.0000,   3.00000,   1075.3671
    122.5000,       5.0000,   3.00000,   1340.2318
    127.5000,       5.0000,   3.00000,   1572.0095
    132.5000,       5.0000,   3.00000,   1582.3351
    137.5000,       5.0000,   3.00000,   1226.2513
    142.5000,       5.0000,   3.00000,   1053.8478
    147.5000,       5.0000,   3.00000,   1066.1173
    152.5000,       5.0000,   3.00000,   1843.8829
    157.5000,       5.0000,   3.00000,   1919.9553
    162.5000,       5.0000,   3.00000,   2122.1409
    167.5000,       5.0000,   3.00000,   1936.0054
    172.5000,       5.0000,   3.00000,   2759.2529
    177.5000,       5.0000,   3.00000,   2527.2373
    182.5000,       5.0000,   3.00000,   2354.6077
    187.5000,       5.0000,   3.00000,   2113.9612
    192.5000,       5.0000,   3.00000,   2557.9707
    197.5000,       5.0000,   3.00000,   2695.6104
    202.5000,       5.0000,   3.00000,   2545.9983
    207.5000,       5.0000,   3.00000,   1882.6711
    212.5000,       5.0000,   3.00000,   1685.3481
    217.5000,       5.0000,   3.00000,   1578.1918
    222.5000,       5.0000,   3.00000,   1847.1110
    227.5000,       5.0000,   3.00000,   1527.6870
    232.5000,       5.0000,   3.00000,   1542.5485
    237.5000,       5.0000,   3.00000,   1428.6985
    242.5000,       5.0000,   3.00000,   1538.8507
    247.5000,       5.0000,   3.00000,   1088.1598
    252.5000,       5.0000,   3.00000,   1635.8121
    257.5000,       5.0000,   3.00000,   1573.0913
    262.5000,       5.0000,   3.00000,   1884.6565
    267.5000,       5.0000,   3.00000,   1396.0868
    272.5000,       5.0000,   3.00000,   1490.9438
    277.5000,       5.0000,   3.00000,   1733.5226
    282.5000,       5.0000,   3.00000,   2246.2271
    287.5000,       5.0000,   3.00000,   1778.7725
    292.5000,       5.0000,   3.00000,   1787.0471
    297.5000,       5.0000,   3.00000,   1781.1265
     22.5000,      15.0000,   1.00000,    624.6105
     27.5000,      15.0000,   1.00000,    623.3206
     32.5000,      15.0000,   1.00000,    670.1040
     37.5000,      15.0000,   1.00000,    720.1690
     42.5000,      15.0000,   1.00000,    738.7040
     47.5000,      15.0000,   1.00000,    673.6589
     52.5000,      15.0000,   1.00000,    681.7761
     57.5000,      15.0000,   1.00000,    733.7403
     62.5000,      15.0000,   1.00000,    888.2983
     67.5000,      15.0000,   1.00000,    842.0974
     72.5000,      15.0000,   1.00000,    756.8586
     77.5000,      15.0000,   1.00000,    673.5637
     82.5000,      15.0000,   1.00000,    703.7977
     87.5000,      15.0000,   1.00000,    790.2343
     92.5000,      15.0000,   1.00000,   1108.7456
     97.5000,      15.0000,   1.00000,   1251.5006
    102.5000,      15.0000,   1.00000,   1154.0103
    107.5000,      15.0000,   1.00000,    916.0059
    112.5000,      15.0000,   1.00000,    804.9708
    117.5000,      15.0000,   1.00000,    882.2409
    122.5000,      15.0000,   1.00000,   1202.4375
    127.5000,      15.0000,   1.00000,   1499.8042
    132.5000,      15.0000,   1.00000,   1329.1750
    137.5000,      15.0000,   1.00000,   1011.0294
    142.5000,      15.0000,   1.00000,    872.0103
    147.5000,      15.0000,   1.00000,   1135.0144
    152.5000,      15.0000,   1.00000,   1489.4011
    157.5000,      15.0000,   1.00000,   2002.9500
    162.5000,      15.0000,   1.00000,   2035.0413
    167.5000,      15.0000,   1.00000,   2254.0322
    172.5000,      15.0000,   1.00000,   2122.1260
    177.5000,      15.0000,   1.00000,   1967.2737
    182.5000,      15.0000,   1.00000,   1707.2775
    187.5000,      15.0000,   1.00000,   1875.6327
    192.5000,      15.0000,   1.00000,   1960.8060
    197.5000,      15.0000,   1.00000,   2420.8362
    202.5000,      15.0000,   1.00000,   2363.9231
    207.5000,      15.0000,   1.00000,   2033.0560
    212.5000,      15.0000,   1.00000,   1637.2448
    217.5000,      15.0000,   1.00000,   1643.3439
    222.5000,      15.0000,   1.00000,   1536.8711
    227.5000,      15.0000,   1.00000,   1594.9673
    232.5000,      15.0000,   1.00000,   1370.9830
    237.5000,      15.0000,   1.00000,   1290.9755
    242.5000,      15.0000,   1.00000,   1071.0811
    247.5000,      15.0000,   1.00000,   1242.1351
    252.5000,      15.0000,   1.00000,   1294.8334
    257.5000,      15.0000,   1.00000,   1589.0762
    262.5000,      15.0000,   1.00000,   1442.4424
    267.5000,      15.0000,   1.00000,   1417.7101
    272.5000,      15.0000,   1.00000,   1313.7489
    277.5000,      15.0000,   1.00000,   1630.4027
    282.5000,      15.0000,   1.00000,   1607.3141
    287.5000,      15.0000,   1.00000,   1787.1571
    292.5000,      15.0000,   1.00000,   1708.7396
     22.5000,       5.0000,   4.00000,    609.2453
     27.5000,       5.0000,   4.00000,    597.6441
     32.5000,       5.0000,   4.00000,    687.8425
     37.5000,       5.0000,   4.00000,    714.7317
     42.5000,       5.0000,   4.00000,    759.5535
     47.5000,       5.0000,   4.00000,    615.5867
     52.5000,       5.0000,   4.00000,    625.1178
     57.5000,       5.0000,   4.00000,    680.1840
     62.5000,       5.0000,   4.00000,    742.9385
     67.5000,       5.0000,   4.00000,    900.6274
     72.5000,       5.0000,   4.00000,    608.7894
     77.5000,       5.0000,   4.00000,    718.8037
     82.5000,       5.0000,   4.00000,    611.6930
     87.5000,       5.0000,   4.00000,    754.7385
     92.5000,       5.0000,   4.00000,   1019.3100
     97.5000,       5.0000,   4.00000,   1079.6769
    102.5000,       5.0000,   4.00000,   1281.7416
    107.5000,       5.0000,   4.00000,    863.9891
    112.5000,       5.0000,   4.00000,    537.1188
    117.5000,       5.0000,   4.00000,    902.1035
    122.5000,       5.0000,   4.00000,   1172.9567
    127.5000,       5.0000,   4.00000,   1468.4001
    132.5000,       5.0000,   4.00000,   1329.6547
    137.5000,       5.0000,   4.00000,    867.3973
    142.5000,       5.0000,   4.00000,    807.8331
    147.5000,       5.0000,   4.00000,    871.4594
    152.5000,       5.0000,   4.00000,   1485.7482
    157.5000,       5.0000,   4.00000,   1733.0807
    162.5000,       5.0000,   4.00000,   1971.4071
    167.5000,       5.0000,   4.00000,   1820.1383
    172.5000,       5.0000,   4.00000,   2335.6389
    177.5000,       5.0000,   4.00000,   1947.3713
    182.5000,       5.0000,   4.00000,   1733.0509
    187.5000,       5.0000,   4.00000,   1724.4908
    192.5000,       5.0000,   4.00000,   1814.4637
    197.5000,       5.0000,   4.00000,   2407.0823
    202.5000,       5.0000,   4.00000,   2303.7068
    207.5000,       5.0000,   4.00000,   1830.5612
    212.5000,       5.0000,   4.00000,   1584.4375
    217.5000,       5.0000,   4.00000,   1356.3850
    222.5000,       5.0000,   4.00000,   1525.7650
    227.5000,       5.0000,   4.00000,   1360.7644
    232.5000,       5.0000,   4.00000,   1253.2474
    237.5000,       5.0000,   4.00000,   1181.1726
    242.5000,       5.0000,   4.00000,   1163.7227
    247.5000,       5.0000,   4.00000,    897.7839
    252.5000,       5.0000,   4.00000,   1332.6268
    257.5000,       5.0000,   4.00000,   1207.4943
    262.5000,       5.0000,   4.00000,   1438.7567
    267.5000,       5.0000,   4.00000,   1231.6687
    272.5000,       5.0000,   4.00000,   1239.6742
    277.5000,       5.0000,   4.00000,   1525.7848
    282.5000,       5.0000,   4.00000,   1716.0890
    287.5000,       5.0000,   4.00000,   1591.5909
    292.5000,       5.0000,   4.00000,   1630.2899
     30.0000,      20.0000,   1.00000,    537.2278
     35.0000,      20.0000,   1.00000,    571.2701
     40.0000,      20.0000,   1.00000,    604.9559
     45.0000,      20.0000,   1.00000,    643.1674
     50.0000,      20.0000,   1.00000,    679.7698
     55.0000,      20.0000,   1.00000,    679.7422
     60.0000,      20.0000,   1.00000,    725.0475
     65.0000,      20.0000,   1.00000,    664.3775
     70.0000,      20.0000,   1.00000,    661.4963
     75.0000,      20.0000,   1.00000,    576.0377
     80.0000,      20.0000,   1.00000,    539.7443
     85.0000,      20.0000,   1.00000,    667.9958
     90.0000,      20.0000,   1.00000,    805.8813
     95.0000,      20.0000,   1.00000,    949.2913
    100.0000,      20.0000,   1.00000,    931.0178
    105.0000,      20.0000,   1.00000,    729.9338
    110.0000,      20.0000,   1.00000,    760.9841
    115.0000,      20.0000,   1.00000,    736.9128
    120.0000,      20.0000,   1.00000,    849.5736
    125.0000,      20.0000,   1.00000,    944.0720
    130.0000,      20.0000,   1.00000,    941.6783
    135.0000,      20.0000,   1.00000,    936.9861
    140.0000,      20.0000,   1.00000,    844.7783
    145.0000,      20.0000,   1.00000,    835.4493
    150.0000,      20.0000,   1.00000,   1076.0487
    155.0000,      20.0000,   1.00000,   1445.5255
    160.0000,      20.0000,   1.00000,   1731.4261
    165.0000,      20.0000,   1.00000,   1958.9116
    170.0000,      20.0000,   1.00000,   1716.8857
    175.0000,      20.0000,   1.00000,   1393.3365
    180.0000,      20.0000,   1.00000,   1208.1602
    185.0000,      20.0000,   1.00000,   1122.5271
    190.0000,      20.0000,   1.00000,   1255.8669
    195.0000,      20.0000,   1.00000,   1448.7238
    200.0000,      20.0000,   1.00000,   1609.8445
    205.0000,      20.0000,   1.00000,   1842.9576
    210.0000,      20.0000,   1.00000,   1710.3309
    215.0000,      20.0000,   1.00000,   1494.7344
    220.0000,      20.0000,   1.00000,   1395.1119
    225.0000,      20.0000,   1.00000,   1238.4417
    230.0000,      20.0000,   1.00000,   1183.1771
    235.0000,      20.0000,   1.00000,   1071.1425
    240.0000,      20.0000,   1.00000,    992.9282
    245.0000,      20.0000,   1.00000,    999.7463
    250.0000,      20.0000,   1.00000,    973.4063
    255.0000,      20.0000,   1.00000,   1029.0790
    260.0000,      20.0000,   1.00000,   1127.4016
    265.0000,      20.0000,   1.00000,   1081.3433
    270.0000,      20.0000,   1.00000,   1202.8575
    275.0000,      20.0000,   1.00000,   1224.7732
    280.0000,      20.0000,   1.00000,   1236.5077
    285.0000,      20.0000,   1.00000,   1333.5186
     27.5000,       5.0000,   5.00000,    531.7527
     32.5000,       5.0000,   5.00000,    586.1315
     37.5000,       5.0000,   5.00000,    641.8115
     42.5000,       5.0000,   5.00000,    657.8174
     47.5000,       5.0000,   5.00000,    592.4922
     52.5000,       5.0000,   5.00000,    589.1632
     57.5000,       5.0000,   5.00000,    630.6561
     62.5000,       5.0000,   5.00000,    654.5680
     67.5000,       5.0000,   5.00000,    682.9086
     72.5000,       5.0000,   5.00000,    556.8398
     77.5000,       5.0000,   5.00000,    576.7986
     82.5000,       5.0000,   5.00000,    501.6596
     87.5000,       5.0000,   5.00000,    674.6754
     92.5000,       5.0000,   5.00000,    834.0485
     97.5000,       5.0000,   5.00000,    930.8999
    102.5000,       5.0000,   5.00000,   1066.4056
    107.5000,       5.0000,   5.00000,    688.4073
    112.5000,       5.0000,   5.00000,    446.9847
    117.5000,       5.0000,   5.00000,    771.6160
    122.5000,       5.0000,   5.00000,    989.3496
    127.5000,       5.0000,   5.00000,   1097.3024
    132.5000,       5.0000,   5.00000,   1060.2531
    137.5000,       5.0000,   5.00000,    752.5043
    142.5000,       5.0000,   5.00000,    670.0089
    147.5000,       5.0000,   5.00000,    699.2264
    152.5000,       5.0000,   5.00000,   1201.6587
    157.5000,       5.0000,   5.00000,   1472.9379
    162.5000,       5.0000,   5.00000,   1769.7931
    167.5000,       5.0000,   5.00000,   1595.0682
    172.5000,       5.0000,   5.00000,   1893.0085
    177.5000,       5.0000,   5.00000,   1413.9977
    182.5000,       5.0000,   5.00000,   1278.1055
    192.5000,       5.0000,   5.00000,   1480.1011
    197.5000,       5.0000,   5.00000,   1674.9629
    202.5000,       5.0000,   5.00000,   1886.5885
    207.5000,       5.0000,   5.00000,   1663.0737
    212.5000,       5.0000,   5.00000,   1445.8901
    217.5000,       5.0000,   5.00000,   1210.3972
    222.5000,       5.0000,   5.00000,   1342.0092
    227.5000,       5.0000,   5.00000,   1085.5321
    232.5000,       5.0000,   5.00000,   1016.1296
    237.5000,       5.0000,   5.00000,   1005.9645
    242.5000,       5.0000,   5.00000,   1020.3686
    247.5000,       5.0000,   5.00000,    725.5013
    252.5000,       5.0000,   5.00000,    976.8661
    257.5000,       5.0000,   5.00000,    891.1785
    262.5000,       5.0000,   5.00000,   1118.5839
    267.5000,       5.0000,   5.00000,   1000.5551
    272.5000,       5.0000,   5.00000,   1152.8541
    277.5000,       5.0000,   5.00000,   1199.9050
    282.5000,       5.0000,   5.00000,   1465.7745
    287.5000,       5.0000,   5.00000,   1238.3069
     32.5000,       5.0000,   6.00000,    512.3640
     37.5000,       5.0000,   6.00000,    531.2159
     42.5000,       5.0000,   6.00000,    610.5941
     47.5000,       5.0000,   6.00000,    532.5604
     52.5000,       5.0000,   6.00000,    550.1552
     57.5000,       5.0000,   6.00000,    577.7170
     62.5000,       5.0000,   6.00000,    501.5822
     67.5000,       5.0000,   6.00000,    664.2695
     72.5000,       5.0000,   6.00000,    454.0659
     77.5000,       5.0000,   6.00000,    525.7855
     82.5000,       5.0000,   6.00000,    488.6886
     87.5000,       5.0000,   6.00000,    600.0626
     92.5000,       5.0000,   6.00000,    700.1181
     97.5000,       5.0000,   6.00000,    723.9824
    102.5000,       5.0000,   6.00000,    875.0748
    107.5000,       5.0000,   6.00000,    585.2279
    112.5000,       5.0000,   6.00000,    398.6306
    117.5000,       5.0000,   6.00000,    671.9261
    122.5000,       5.0000,   6.00000,    746.8688
    127.5000,       5.0000,   6.00000,    804.7716
    132.5000,       5.0000,   6.00000,    814.9041
    137.5000,       5.0000,   6.00000,    669.5334
    142.5000,       5.0000,   6.00000,    610.6943
    147.5000,       5.0000,   6.00000,    572.4739
    152.5000,       5.0000,   6.00000,    992.3783
    157.5000,       5.0000,   6.00000,   1243.6510
    162.5000,       5.0000,   6.00000,   1493.5920
    167.5000,       5.0000,   6.00000,   1264.9978
    172.5000,       5.0000,   6.00000,   1451.2313
    177.5000,       5.0000,   6.00000,   1117.7025
    187.5000,       5.0000,   6.00000,    833.7042
    192.5000,       5.0000,   6.00000,    944.9617
    197.5000,       5.0000,   6.00000,   1176.0319
    202.5000,       5.0000,   6.00000,   1438.3108
    207.5000,       5.0000,   6.00000,   1372.9387
    212.5000,       5.0000,   6.00000,   1261.1072
    217.5000,       5.0000,   6.00000,    973.5491
    222.5000,       5.0000,   6.00000,   1163.1737
    227.5000,       5.0000,   6.00000,    934.1426
    232.5000,       5.0000,   6.00000,    828.8233
    237.5000,       5.0000,   6.00000,    873.1844
    242.5000,       5.0000,   6.00000,    941.1751
    247.5000,       5.0000,   6.00000,    542.0911
    252.5000,       5.0000,   6.00000,    726.2502
    257.5000,       5.0000,   6.00000,    686.5526
    262.5000,       5.0000,   6.00000,    884.6949
    267.5000,       5.0000,   6.00000,    856.5782
    272.5000,       5.0000,   6.00000,    908.1107
    277.5000,       5.0000,   6.00000,   1124.7661
    282.5000,       5.0000,   6.00000,   1207.3802
     37.5000,      25.0000,   1.00000,    485.5499
     42.5000,      25.0000,   1.00000,    516.5903
     47.5000,      25.0000,   1.00000,    586.7853
     52.5000,      25.0000,   1.00000,    604.6785
     57.5000,      25.0000,   1.00000,    632.5385
     62.5000,      25.0000,   1.00000,    608.2997
     67.5000,      25.0000,   1.00000,    558.6529
     72.5000,      25.0000,   1.00000,    530.8423
     77.5000,      25.0000,   1.00000,    567.5696
     82.5000,      25.0000,   1.00000,    605.2927
     87.5000,      25.0000,   1.00000,    664.7976
     92.5000,      25.0000,   1.00000,    691.9047
     97.5000,      25.0000,   1.00000,    647.6772
    102.5000,      25.0000,   1.00000,    603.1477
    107.5000,      25.0000,   1.00000,    655.7272
    112.5000,      25.0000,   1.00000,    702.7436
    117.5000,      25.0000,   1.00000,    645.3688
    122.5000,      25.0000,   1.00000,    605.4908
    127.5000,      25.0000,   1.00000,    635.7932
    132.5000,      25.0000,   1.00000,    697.3340
    137.5000,      25.0000,   1.00000,    714.0729
    142.5000,      25.0000,   1.00000,    821.8374
    147.5000,      25.0000,   1.00000,    903.4113
    152.5000,      25.0000,   1.00000,   1099.2195
    157.5000,      25.0000,   1.00000,   1267.6333
    162.5000,      25.0000,   1.00000,   1436.9039
    167.5000,      25.0000,   1.00000,   1307.5459
    172.5000,      25.0000,   1.00000,   1152.2101
    177.5000,      25.0000,   1.00000,    883.5182
    182.5000,      25.0000,   1.00000,    868.4179
    187.5000,      25.0000,   1.00000,    747.1790
    192.5000,      25.0000,   1.00000,    816.4427
    197.5000,      25.0000,   1.00000,    949.2536
    202.5000,      25.0000,   1.00000,   1138.1364
    207.5000,      25.0000,   1.00000,   1204.1951
    212.5000,      25.0000,   1.00000,   1362.5377
    217.5000,      25.0000,   1.00000,   1239.0796
    222.5000,      25.0000,   1.00000,   1161.0129
    227.5000,      25.0000,   1.00000,   1024.0953
    232.5000,      25.0000,   1.00000,   1006.4798
    237.5000,      25.0000,   1.00000,    871.3604
    242.5000,      25.0000,   1.00000,    825.7460
    247.5000,      25.0000,   1.00000,    800.6105
    252.5000,      25.0000,   1.00000,    825.5973
    257.5000,      25.0000,   1.00000,    784.0748
    262.5000,      25.0000,   1.00000,    891.7402
    267.5000,      25.0000,   1.00000,    891.7402
    272.5000,      25.0000,   1.00000,   1011.1909
    277.5000,      25.0000,   1.00000,   1031.3082
     37.5000,       5.0000,   7.00000,    479.6781
     42.5000,       5.0000,   7.00000,    530.6888
     47.5000,       5.0000,   7.00000,    486.5656
     52.5000,       5.0000,   7.00000,    466.8005
     57.5000,       5.0000,   7.00000,    477.6461
     62.5000,       5.0000,   7.00000,    547.5807
     67.5000,       5.0000,   7.00000,    571.1355
     72.5000,       5.0000,   7.00000,    421.4995
     77.5000,       5.0000,   7.00000,    521.4222
     82.5000,       5.0000,   7.00000,    459.7123
     87.5000,       5.0000,   7.00000,    537.1247
     92.5000,       5.0000,   7.00000,    573.2816
     97.5000,       5.0000,   7.00000,    550.6069
    102.5000,       5.0000,   7.00000,    764.6301
    107.5000,       5.0000,   7.00000,    525.1440
    112.5000,       5.0000,   7.00000,    343.7964
    117.5000,       5.0000,   7.00000,    543.4938
    122.5000,       5.0000,   7.00000,    587.5027
    127.5000,       5.0000,   7.00000,    648.3946
    132.5000,       5.0000,   7.00000,    667.9149
    137.5000,       5.0000,   7.00000,    534.0178
    142.5000,       5.0000,   7.00000,    542.6730
    147.5000,       5.0000,   7.00000,    527.3857
    152.5000,       5.0000,   7.00000,    832.0134
    157.5000,       5.0000,   7.00000,   1033.8027
    162.5000,       5.0000,   7.00000,   1146.4042
    167.5000,       5.0000,   7.00000,    947.9161
    172.5000,       5.0000,   7.00000,   1120.8469
    182.5000,       5.0000,   7.00000,    746.0458
    197.5000,       5.0000,   7.00000,    862.0016
    202.5000,       5.0000,   7.00000,   1070.9760
    207.5000,       5.0000,   7.00000,    986.0048
    212.5000,       5.0000,   7.00000,   1003.2598
    217.5000,       5.0000,   7.00000,    901.7271
    222.5000,       5.0000,   7.00000,   1053.1107
    227.5000,       5.0000,   7.00000,    827.5471
    232.5000,       5.0000,   7.00000,    713.3922
    237.5000,       5.0000,   7.00000,    760.1386
    242.5000,       5.0000,   7.00000,    723.8235
    247.5000,       5.0000,   7.00000,    465.8110
    252.5000,       5.0000,   7.00000,    614.8479
    257.5000,       5.0000,   7.00000,    520.3691
    262.5000,       5.0000,   7.00000,    735.9221
    267.5000,       5.0000,   7.00000,    672.7106
    272.5000,       5.0000,   7.00000,    811.6237
    277.5000,       5.0000,   7.00000,    935.0616
     42.5000,       5.0000,   8.00000,    483.6182
     47.5000,       5.0000,   8.00000,    426.6514
     52.5000,       5.0000,   8.00000,    395.5693
     57.5000,       5.0000,   8.00000,    483.4032
     62.5000,       5.0000,   8.00000,    476.4991
     67.5000,       5.0000,   8.00000,    532.5953
     72.5000,       5.0000,   8.00000,    420.3375
     77.5000,       5.0000,   8.00000,    491.2086
     82.5000,       5.0000,   8.00000,    414.8498
     87.5000,       5.0000,   8.00000,    464.6988
     92.5000,       5.0000,   8.00000,    485.1457
     97.5000,       5.0000,   8.00000,    495.9507
    102.5000,       5.0000,   8.00000,    680.5016
    107.5000,       5.0000,   8.00000,    441.1814
    112.5000,       5.0000,   8.00000,    274.7347
    117.5000,       5.0000,   8.00000,    437.4943
    122.5000,       5.0000,   8.00000,    512.2048
    127.5000,       5.0000,   8.00000,    570.4988
    132.5000,       5.0000,   8.00000,    554.3044
    137.5000,       5.0000,   8.00000,    420.4369
    142.5000,       5.0000,   8.00000,    430.1327
    147.5000,       5.0000,   8.00000,    459.1646
    152.5000,       5.0000,   8.00000,    742.9536
    157.5000,       5.0000,   8.00000,    801.3713
    162.5000,       5.0000,   8.00000,    846.6007
    177.5000,       5.0000,   8.00000,    723.8864
    192.5000,       5.0000,   8.00000,    520.9556
    197.5000,       5.0000,   8.00000,    586.8828
    202.5000,       5.0000,   8.00000,    738.0807
    207.5000,       5.0000,   8.00000,    755.5746
    212.5000,       5.0000,   8.00000,    716.3470
    222.5000,       5.0000,   8.00000,    922.6043
    227.5000,       5.0000,   8.00000,    760.0687
    232.5000,       5.0000,   8.00000,    669.2242
    262.5000,       5.0000,   8.00000,    582.1606
    267.5000,       5.0000,   8.00000,    600.9214
    272.5000,       5.0000,   8.00000,    656.6052
     52.5000,      35.0000,   1.00000,    447.6872
     57.5000,      35.0000,   1.00000,    454.4976
     62.5000,      35.0000,   1.00000,    492.7944
     67.5000,      35.0000,   1.00000,    496.6504
     72.5000,      35.0000,   1.00000,    513.2535
     77.5000,      35.0000,   1.00000,    508.4403
     82.5000,      35.0000,   1.00000,    496.9763
     87.5000,      35.0000,   1.00000,    519.1207
     92.5000,      35.0000,   1.00000,    521.3261
     97.5000,      35.0000,   1.00000,    486.1365
    102.5000,      35.0000,   1.00000,    473.7847
    107.5000,      35.0000,   1.00000,    456.8140
    112.5000,      35.0000,   1.00000,    448.1033
    117.5000,      35.0000,   1.00000,    479.3953
    122.5000,      35.0000,   1.00000,    442.9157
    127.5000,      35.0000,   1.00000,    434.7528
    132.5000,      35.0000,   1.00000,    464.9561
    137.5000,      35.0000,   1.00000,    532.6515
    142.5000,      35.0000,   1.00000,    622.4635
    147.5000,      35.0000,   1.00000,    705.9297
    152.5000,      35.0000,   1.00000,    704.2861
    157.5000,      35.0000,   1.00000,    782.5232
    162.5000,      35.0000,   1.00000,    690.2388
    167.5000,      35.0000,   1.00000,    705.6663
    172.5000,      35.0000,   1.00000,    601.8588
    177.5000,      35.0000,   1.00000,    516.1663
    182.5000,      35.0000,   1.00000,    525.0226
    187.5000,      35.0000,   1.00000,    533.7056
    192.5000,      35.0000,   1.00000,    496.0192
    197.5000,      35.0000,   1.00000,    488.2587
    202.5000,      35.0000,   1.00000,    464.7827
    207.5000,      35.0000,   1.00000,    552.6737
    212.5000,      35.0000,   1.00000,    650.3642
    217.5000,      35.0000,   1.00000,    757.4868
    222.5000,      35.0000,   1.00000,    778.2996
    227.5000,      35.0000,   1.00000,    805.1739
    232.5000,      35.0000,   1.00000,    688.0783
    237.5000,      35.0000,   1.00000,    706.7205
    242.5000,      35.0000,   1.00000,    597.5172
    247.5000,      35.0000,   1.00000,    584.5483
    252.5000,      35.0000,   1.00000,    585.8105
    257.5000,      35.0000,   1.00000,    612.0953
    262.5000,      35.0000,   1.00000,    620.7585
     52.5000,       5.0000,  10.00000,    353.9660
     57.5000,       5.0000,  10.00000,    386.0066
     62.5000,       5.0000,  10.00000,    417.2917
     67.5000,       5.0000,  10.00000,    479.4647
     72.5000,       5.0000,  10.00000,    369.4908
     77.5000,       5.0000,  10.00000,    420.6219
     82.5000,       5.0000,  10.00000,    327.7906
     87.5000,       5.0000,  10.00000,    386.5309
     92.5000,       5.0000,  10.00000,    431.5147
     97.5000,       5.0000,  10.00000,    412.2134
    102.5000,       5.0000,  10.00000,    584.2072
    107.5000,       5.0000,  10.00000,    316.1998
    112.5000,       5.0000,  10.00000,    175.0325
    117.5000,       5.0000,  10.00000,    341.1021
    122.5000,       5.0000,  10.00000,    404.8726
    127.5000,       5.0000,  10.00000,    435.2912
    132.5000,       5.0000,  10.00000,    411.3401
    182.5000,       5.0000,  10.00000,    418.8630
    202.5000,       5.0000,  10.00000,    443.9611
    222.5000,       5.0000,  10.00000,    639.0217
     67.5000,      45.0000,   1.00000,    388.3042
     72.5000,      45.0000,   1.00000,    412.9635
     77.5000,      45.0000,   1.00000,    450.7090
     82.5000,      45.0000,   1.00000,    488.3174
     87.5000,      45.0000,   1.00000,    468.1681
     92.5000,      45.0000,   1.00000,    412.6699
     97.5000,      45.0000,   1.00000,    411.6623
    102.5000,      45.0000,   1.00000,    414.9793
    107.5000,      45.0000,   1.00000,    416.7805
    112.5000,      45.0000,   1.00000,    422.0593
    117.5000,      45.0000,   1.00000,    385.0188
    122.5000,      45.0000,   1.00000,    386.3564
    127.5000,      45.0000,   1.00000,    344.4385
    132.5000,      45.0000,   1.00000,    363.2902
    137.5000,      45.0000,   1.00000,    419.9995
    142.5000,      45.0000,   1.00000,    434.2594
    152.5000,      45.0000,   1.00000,    467.9006
    157.5000,      45.0000,   1.00000,    427.9672
    162.5000,      45.0000,   1.00000,    397.0306
    167.5000,      45.0000,   1.00000,    440.8470
    172.5000,      45.0000,   1.00000,    452.2962
    177.5000,      45.0000,   1.00000,    424.8413
    182.5000,      45.0000,   1.00000,    401.3723
    187.5000,      45.0000,   1.00000,    400.7748
    192.5000,      45.0000,   1.00000,    414.7654
    197.5000,      45.0000,   1.00000,    414.6405
    202.5000,      45.0000,   1.00000,    439.4560
    207.5000,      45.0000,   1.00000,    452.5547
    212.5000,      45.0000,   1.00000,    441.8117
    217.5000,      45.0000,   1.00000,    439.3222
    222.5000,      45.0000,   1.00000,    460.0805
    227.5000,      45.0000,   1.00000,    442.7373
    232.5000,      45.0000,   1.00000,    461.2781
    242.5000,      45.0000,   1.00000,    540.8757
    247.5000,      45.0000,   1.00000,    496.4165
     67.5000,      15.0000,   4.00000,    370.7212
     72.5000,      15.0000,   4.00000,    374.2856
     77.5000,      15.0000,   4.00000,    347.8047
     82.5000,      15.0000,   4.00000,    362.7357
     87.5000,      15.0000,   4.00000,    380.6288
     92.5000,      15.0000,   4.00000,    412.6699
     97.5000,      15.0000,   4.00000,    479.6945
    102.5000,      15.0000,   4.00000,    423.8345
    107.5000,      15.0000,   4.00000,    363.7760
    112.5000,      15.0000,   4.00000,    289.0829
    117.5000,      15.0000,   4.00000,    285.0632
    122.5000,      15.0000,   4.00000,    352.9867
    127.5000,      15.0000,   4.00000,    340.9627
    132.5000,      15.0000,   4.00000,    297.0680
    137.5000,      15.0000,   4.00000,    270.3758
    167.5000,      15.0000,   4.00000,    392.8448
    172.5000,      15.0000,   4.00000,    388.0777
    177.5000,      15.0000,   4.00000,    393.2906
    187.5000,      15.0000,   4.00000,    319.9945
    192.5000,      15.0000,   4.00000,    328.5294
    197.5000,      15.0000,   4.00000,    385.2876
    202.5000,      15.0000,   4.00000,    404.5935
    207.5000,      15.0000,   4.00000,    395.7843
     82.5000,      55.0000,   1.00000,    404.1184
     87.5000,      55.0000,   1.00000,    393.3204
     92.5000,      55.0000,   1.00000,    395.1731
     97.5000,      55.0000,   1.00000,    383.6209
    102.5000,      55.0000,   1.00000,    395.7180
    107.5000,      55.0000,   1.00000,    397.8759
    112.5000,      55.0000,   1.00000,    388.5796
    117.5000,      55.0000,   1.00000,    366.4887
    122.5000,      55.0000,   1.00000,    312.3241
    127.5000,      55.0000,   1.00000,    317.4463
    132.5000,      55.0000,   1.00000,    212.5173
    137.5000,      55.0000,   1.00000,    328.6716
    142.5000,      55.0000,   1.00000,    334.0335
    147.5000,      55.0000,   1.00000,    313.0869
    152.5000,      55.0000,   1.00000,    362.7179
    157.5000,      55.0000,   1.00000,    344.1799
    162.5000,      55.0000,   1.00000,    321.0209
    167.5000,      55.0000,   1.00000,    318.8413
    172.5000,      55.0000,   1.00000,    341.0302
    177.5000,      55.0000,   1.00000,    369.6057
    182.5000,      55.0000,   1.00000,    385.6480
    187.5000,      55.0000,   1.00000,    397.4618
    192.5000,      55.0000,   1.00000,    392.5357
    197.5000,      55.0000,   1.00000,    376.3190
    202.5000,      55.0000,   1.00000,    378.4987
    207.5000,      55.0000,   1.00000,    385.3755
    212.5000,      55.0000,   1.00000,    369.9544
    217.5000,      55.0000,   1.00000,    391.5767
    222.5000,      55.0000,   1.00000,    377.0056
    227.5000,      55.0000,   1.00000,    368.0036
    232.5000,      55.0000,   1.00000,    331.3961
     82.5000,      15.0000,   5.00000,    333.3122
     87.5000,      15.0000,   5.00000,    349.2330
     92.5000,      15.0000,   5.00000,    393.6771
     97.5000,      15.0000,   5.00000,    442.0495
    102.5000,      15.0000,   5.00000,    385.8476
    107.5000,      15.0000,   5.00000,    338.3563
    112.5000,      15.0000,   5.00000,    256.6214
    117.5000,      15.0000,   5.00000,    232.5599
    122.5000,      15.0000,   5.00000,    279.6525
    137.5000,      15.0000,   5.00000,    169.1569
    172.5000,      15.0000,   5.00000,    309.0268
    177.5000,      15.0000,   5.00000,    317.4116
    182.5000,      15.0000,   5.00000,    300.8066
    192.5000,      15.0000,   5.00000,    299.5612
     97.5000,      65.0000,   1.00000,    374.5198
    102.5000,      65.0000,   1.00000,    368.1830
    107.5000,      65.0000,   1.00000,    364.8935
    112.5000,      65.0000,   1.00000,    336.3470
    117.5000,      65.0000,   1.00000,    275.9694
    122.5000,      65.0000,   1.00000,    337.6223
    127.5000,      65.0000,   1.00000,    302.2894
    132.5000,      65.0000,   1.00000,    302.1490
    137.5000,      65.0000,   1.00000,    312.3797
    142.5000,      65.0000,   1.00000,    316.6378
    147.5000,      65.0000,   1.00000,    326.8258
    152.5000,      65.0000,   1.00000,    321.1587
    157.5000,      65.0000,   1.00000,    319.2651
    162.5000,      65.0000,   1.00000,    315.3368
    167.5000,      65.0000,   1.00000,    320.5919
    172.5000,      65.0000,   1.00000,    333.0982
    177.5000,      65.0000,   1.00000,    351.5679
    182.5000,      65.0000,   1.00000,    328.3327
    187.5000,      65.0000,   1.00000,    339.7056
    192.5000,      65.0000,   1.00000,    336.8592
    197.5000,      65.0000,   1.00000,    335.0818
    202.5000,      65.0000,   1.00000,    361.2809
    207.5000,      65.0000,   1.00000,    366.2638
    212.5000,      65.0000,   1.00000,    352.5688
    217.5000,      65.0000,   1.00000,    312.3402
     97.5000,      15.0000,   6.00000,    440.8109
    102.5000,      15.0000,   6.00000,    375.8189
    107.5000,      15.0000,   6.00000,    323.0408
    112.5000,      15.0000,   6.00000,    181.0280
    122.5000,      15.0000,   6.00000,    260.9243
    127.5000,      15.0000,   6.00000,    240.1404
    137.5000,      15.0000,   6.00000,    210.0637
    147.5000,      15.0000,   6.00000,    177.1099
    157.5000,      15.0000,   6.00000,    242.9595
    162.5000,      15.0000,   6.00000,    238.7105
    167.5000,      15.0000,   6.00000,    278.2040
    177.5000,      15.0000,   6.00000,    306.4526
    105.0000,      30.0000,   3.00000,    349.9627
    110.0000,      30.0000,   3.00000,    158.1145
    115.0000,      30.0000,   3.00000,    336.4090
    120.0000,      30.0000,   3.00000,    285.1938
    125.0000,      30.0000,   3.00000,    228.7787
    130.0000,      30.0000,   3.00000,    287.6272
    135.0000,      30.0000,   3.00000,    267.6693
    140.0000,      30.0000,   3.00000,    265.2234
    145.0000,      30.0000,   3.00000,    252.2414
    150.0000,      30.0000,   3.00000,    259.6857
    155.0000,      30.0000,   3.00000,    268.4677
    160.0000,      30.0000,   3.00000,    295.5831
    165.0000,      30.0000,   3.00000,    297.5667
    170.0000,      30.0000,   3.00000,    309.9951
    180.0000,      30.0000,   3.00000,    281.9040
    205.0000,      30.0000,   3.00000,    294.2547
    112.5000,      25.0000,   4.00000,    336.2118
    117.5000,      25.0000,   4.00000,    268.8913
    122.5000,      25.0000,   4.00000,    294.1925
    127.5000,      25.0000,   4.00000,    287.8563
    132.5000,      25.0000,   4.00000,    286.3481
    137.5000,      25.0000,   4.00000,    245.1973
    142.5000,      25.0000,   4.00000,    258.8056
    147.5000,      25.0000,   4.00000,    247.0946
    152.5000,      25.0000,   4.00000,    262.6494
    157.5000,      25.0000,   4.00000,    268.5941
    162.5000,      25.0000,   4.00000,    301.6412
    167.5000,      25.0000,   4.00000,    204.7857
    172.5000,      25.0000,   4.00000,    227.2089
    177.5000,      25.0000,   4.00000,    225.3823
INVERSION RESULTS
INITIAL RMS ERROR
 62.23
NUMBER OF LAYERS
12
NUMBER OF BLOCKS
524
ITERATION 1
MODEL RESISTIVITY
LAYER 1
59,     2.5000
     10.0000,     974.73
     15.0000,     789.81
     20.0000,     707.68
     25.0000,     559.84
     30.0000,     496.48
     35.0000,     515.97
     40.0000,     540.25
     45.0000,     595.71
     50.0000,     574.09
     55.0000,     635.96
     60.0000,     787.96
     65.0000,     914.04
     70.0000,     1200.5
     75.0000,     974.62
     80.0000,     1110.5
     85.0000,     1098.2
     90.0000,     1389.7
     95.0000,     1663.7
    100.0000,     1667.3
    105.0000,     1914.3
    110.0000,     1244.9
    115.0000,     819.26
    120.0000,     1263.1
    125.0000,     1534.9
    130.0000,     1773.6
    135.0000,     1739.7
    140.0000,     1391.1
    145.0000,     1332.1
    150.0000,     1491.8
    155.0000,     2624.6
    160.0000,     3157.1
    165.0000,     3505.4
    170.0000,     3036.0
    175.0000,     3403.9
    180.0000,     2586.4
    185.0000,     2088.2
    190.0000,     1896.5
    195.0000,     2111.7
    200.0000,     2543.2
    205.0000,     2853.1
    210.0000,     2725.7
    215.0000,     2522.6
    220.0000,     2326.3
    225.0000,     2658.2
    230.0000,     2290.1
    235.0000,     2098.7
    240.0000,     2005.1
    245.0000,     1948.9
    250.0000,     1400.7
    255.0000,     1873.5
    260.0000,     1727.1
    265.0000,     2033.1
    270.0000,     1825.7
    275.0000,     1945.1
    280.0000,     2257.1
    285.0000,     2520.3
    290.0000,     2177.4
    295.0000,     2059.6
             1938.5
LAYER 2
59,     5.2500
     10.0000,     964.96
     15.0000,     826.48
     20.0000,     726.18
     25.0000,     587.31
     30.0000,     523.62
     35.0000,     537.86
     40.0000,     564.66
     45.0000,     609.84
     50.0000,     591.59
     55.0000,     645.25
     60.0000,     787.38
     65.0000,     929.27
     70.0000,     1168.7
     75.0000,     1013.3
     80.0000,     1117.8
     85.0000,     1119.5
     90.0000,     1361.6
     95.0000,     1599.5
    100.0000,     1654.3
    105.0000,     1847.4
    110.0000,     1221.3
    115.0000,     842.13
    120.0000,     1228.8
    125.0000,     1543.2
    130.0000,     1775.5
    135.0000,     1715.3
    140.0000,     1396.2
    145.0000,     1334.7
    150.0000,     1522.4
    155.0000,     2525.0
    160.0000,     3097.8
    165.0000,     3400.4
    170.0000,     3092.7
    175.0000,     3427.4
    180.0000,     2746.9
    185.0000,     2237.2
    190.0000,     2031.2
    195.0000,     2217.7
    200.0000,     2604.1
    205.0000,     2854.1
    210.0000,     2729.7
    215.0000,     2492.4
    220.0000,     2278.3
    225.0000,     2521.7
    230.0000,     2224.4
    235.0000,     2030.4
    240.0000,     1960.9
    245.0000,     1871.4
    250.0000,     1427.6
    255.0000,     1750.9
    260.0000,     1689.9
    265.0000,     1925.4
    270.0000,     1823.9
    275.0000,     1953.2
    280.0000,     2255.9
    285.0000,     2460.2
    290.0000,     2187.5
    295.0000,     2060.3
             1980.3
LAYER 3
58,     8.2750
     15.0000,     923.86
     20.0000,     802.46
     25.0000,     664.38
     30.0000,     601.06
     35.0000,     605.49
     40.0000,     632.35
     45.0000,     662.29
     50.0000,     640.03
     55.0000,     670.97
     60.0000,     780.51
     65.0000,     906.99
     70.0000,     1071.0
     75.0000,     1002.0
     80.0000,     1071.8
     85.0000,     1082.1
     90.0000,     1244.3
     95.0000,     1434.8
    100.0000,     1562.4
    105.0000,     1702.0
    110.0000,     1185.9
    115.0000,     872.20
    120.0000,     1165.0
    125.0000,     1484.3
    130.0000,     1682.1
    135.0000,     1605.2
    140.0000,     1367.3
    145.0000,     1338.0
    150.0000,     1560.2
    155.0000,     2358.9
    160.0000,     2916.2
    165.0000,     3193.3
    170.0000,     3126.3
    175.0000,     3464.5
    180.0000,     3034.4
    185.0000,     2560.8
    190.0000,     2332.8
    195.0000,     2443.0
    200.0000,     2712.8
    205.0000,     2866.1
    210.0000,     2744.9
    215.0000,     2460.0
    220.0000,     2205.6
    225.0000,     2292.2
    230.0000,     2056.0
    235.0000,     1861.0
    240.0000,     1786.3
    245.0000,     1662.2
    250.0000,     1340.1
    255.0000,     1469.9
    260.0000,     1467.3
    265.0000,     1639.0
    270.0000,     1679.1
    275.0000,     1853.5
    280.0000,     2139.0
    285.0000,     2294.7
    290.0000,     2142.9
    295.0000,     2065.9
             2057.4
LAYER 4
56,    11.6025
     20.0000,     940.57
     25.0000,     767.40
     30.0000,     707.45
     35.0000,     693.64
     40.0000,     708.52
     45.0000,     710.90
     50.0000,     667.15
     55.0000,     658.76
     60.0000,     714.64
     65.0000,     791.09
     70.0000,     886.91
     75.0000,     863.40
     80.0000,     910.52
     85.0000,     917.28
     90.0000,     1013.5
     95.0000,     1159.8
    100.0000,     1319.6
    105.0000,     1449.1
    110.0000,     1079.0
    115.0000,     835.07
    120.0000,     1041.0
    125.0000,     1301.9
    130.0000,     1448.1
    135.0000,     1388.2
    140.0000,     1246.0
    145.0000,     1262.1
    150.0000,     1474.7
    155.0000,     2044.8
    160.0000,     2458.1
    165.0000,     2685.6
    170.0000,     2793.7
    175.0000,     3207.4
    180.0000,     3094.5
    185.0000,     2782.8
    190.0000,     2576.4
    195.0000,     2593.1
    200.0000,     2712.4
    205.0000,     2762.8
    210.0000,     2636.2
    215.0000,     2333.2
    220.0000,     2044.7
    225.0000,     2003.3
    230.0000,     1781.3
    235.0000,     1586.8
    240.0000,     1490.3
    245.0000,     1349.9
    250.0000,     1102.1
    255.0000,     1115.6
    260.0000,     1117.5
    265.0000,     1249.5
    270.0000,     1364.1
    275.0000,     1572.3
    280.0000,     1841.2
    285.0000,     1994.3
    290.0000,     1983.2
             2050.3
LAYER 5
53,    15.2628
     30.0000,     957.24
     35.0000,     830.03
     40.0000,     784.94
     45.0000,     688.60
     50.0000,     599.70
     55.0000,     520.75
     60.0000,     484.05
     65.0000,     471.82
     70.0000,     478.16
     75.0000,     479.10
     80.0000,     493.41
     85.0000,     503.32
     90.0000,     537.86
     95.0000,     607.54
    100.0000,     706.22
    105.0000,     779.11
    110.0000,     708.54
    115.0000,     639.48
    120.0000,     694.56
    125.0000,     780.54
    130.0000,     830.38
    135.0000,     827.97
    140.0000,     816.67
    145.0000,     848.92
    150.0000,     925.62
    155.0000,     1045.1
    160.0000,     1128.5
    165.0000,     1212.5
    170.0000,     1366.0
    175.0000,     1658.0
    180.0000,     1908.1
    185.0000,     2037.2
    190.0000,     2062.9
    195.0000,     2035.8
    200.0000,     1980.6
    205.0000,     1906.1
    210.0000,     1789.1
    215.0000,     1598.3
    220.0000,     1397.1
    225.0000,     1256.5
    230.0000,     1098.5
    235.0000,     959.47
    240.0000,     854.26
    245.0000,     745.29
    250.0000,     632.36
    255.0000,     588.68
    260.0000,     590.87
    265.0000,     658.74
    270.0000,     762.59
    275.0000,     913.33
    280.0000,     1134.5
    285.0000,     1268.6
             1504.9
LAYER 6
49,    19.2890
     40.0000,     801.41
     45.0000,     612.11
     50.0000,     521.20
     55.0000,     425.06
     60.0000,     369.61
     65.0000,     335.37
     70.0000,     322.00
     75.0000,     318.72
     80.0000,     323.65
     85.0000,     332.99
     90.0000,     354.42
     95.0000,     393.80
    100.0000,     447.07
    105.0000,     490.11
    110.0000,     491.19
    115.0000,     480.91
    120.0000,     496.49
    125.0000,     521.29
    130.0000,     535.66
    135.0000,     535.84
    140.0000,     532.83
    145.0000,     535.79
    150.0000,     541.58
    155.0000,     548.00
    160.0000,     554.20
    165.0000,     582.25
    170.0000,     658.37
    175.0000,     797.77
    180.0000,     966.22
    185.0000,     1115.2
    190.0000,     1207.4
    195.0000,     1234.0
    200.0000,     1212.1
    205.0000,     1164.7
    210.0000,     1097.3
    215.0000,     1003.8
    220.0000,     900.66
    225.0000,     807.35
    230.0000,     716.12
    235.0000,     634.24
    240.0000,     564.94
    245.0000,     501.39
    250.0000,     448.30
    255.0000,     423.44
    260.0000,     435.48
    265.0000,     490.69
    270.0000,     547.43
    275.0000,     641.23
           879.8258
LAYER 7
44,    23.7179
     50.0000,     508.56
     55.0000,     377.56
     60.0000,     324.13
     65.0000,     284.80
     70.0000,     265.71
     75.0000,     258.21
     80.0000,     258.69
     85.0000,     265.35
     90.0000,     280.16
     95.0000,     304.59
    100.0000,     335.39
    105.0000,     362.24
    110.0000,     374.69
    115.0000,     378.16
    120.0000,     382.65
    125.0000,     386.42
    130.0000,     384.87
    135.0000,     377.07
    140.0000,     365.63
    145.0000,     352.53
    150.0000,     338.11
    155.0000,     324.78
    160.0000,     318.04
    165.0000,     327.23
    170.0000,     361.08
    175.0000,     423.44
    180.0000,     506.31
    185.0000,     591.96
    190.0000,     659.91
    195.0000,     697.48
    200.0000,     705.60
    205.0000,     692.94
    210.0000,     665.80
    215.0000,     626.72
    220.0000,     581.15
    225.0000,     535.04
    230.0000,     489.74
    235.0000,     448.37
    240.0000,     412.51
    245.0000,     382.56
    250.0000,     364.86
    255.0000,     358.85
    260.0000,     379.67
           468.8464
LAYER 8
39,    28.5897
     60.0000,     322.20
     65.0000,     269.75
     70.0000,     249.74
     75.0000,     242.03
     80.0000,     238.92
     85.0000,     241.95
     90.0000,     251.38
     95.0000,     266.88
    100.0000,     285.79
    105.0000,     302.75
    110.0000,     313.05
    115.0000,     316.60
    120.0000,     315.71
    125.0000,     310.81
    130.0000,     301.50
    135.0000,     288.17
    140.0000,     272.13
    145.0000,     254.83
    150.0000,     237.91
    155.0000,     223.90
    160.0000,     216.24
    165.0000,     218.62
    170.0000,     233.89
    175.0000,     262.80
    180.0000,     302.38
    185.0000,     345.90
    190.0000,     384.74
    195.0000,     412.04
    200.0000,     425.65
    205.0000,     427.49
    210.0000,     420.48
    215.0000,     407.04
    220.0000,     389.67
    225.0000,     370.67
    230.0000,     351.12
    235.0000,     334.26
    240.0000,     320.82
    245.0000,     313.61
           321.4801
LAYER 9
34,    33.9487
     75.0000,     248.20
     80.0000,     239.20
     85.0000,     238.31
     90.0000,     242.76
     95.0000,     252.29
    100.0000,     264.46
    105.0000,     274.93
    110.0000,     280.86
    115.0000,     281.04
    120.0000,     275.98
    125.0000,     266.43
    130.0000,     253.27
    135.0000,     237.50
    140.0000,     220.43
    145.0000,     203.46
    150.0000,     188.12
    155.0000,     176.08
    160.0000,     169.06
    165.0000,     168.48
    170.0000,     175.18
    175.0000,     188.99
    180.0000,     208.32
    185.0000,     230.16
    190.0000,     250.79
    195.0000,     266.99
    200.0000,     277.31
    205.0000,     282.08
    210.0000,     282.52
    215.0000,     279.88
    220.0000,     275.30
    225.0000,     270.05
    230.0000,     265.19
    235.0000,     260.83
           260.1153
LAYER 10
29,    39.8436
     90.0000,     240.55
     95.0000,     249.97
    100.0000,     257.45
    105.0000,     263.88
    110.0000,     266.11
    115.0000,     262.34
    120.0000,     253.45
    125.0000,     240.54
    130.0000,     225.15
    135.0000,     208.43
    140.0000,     191.64
    145.0000,     175.94
    150.0000,     162.39
    155.0000,     151.96
    160.0000,     145.41
    165.0000,     143.24
    170.0000,     145.55
    175.0000,     151.93
    180.0000,     161.34
    185.0000,     172.14
    190.0000,     182.49
    195.0000,     190.86
    200.0000,     196.62
    205.0000,     200.26
    210.0000,     202.49
    215.0000,     203.89
    220.0000,     205.54
    225.0000,     206.77
           211.2058
LAYER 11
25,    46.3279
    100.0000,     258.75
    105.0000,     265.65
    110.0000,     265.41
    115.0000,     256.22
    120.0000,     243.20
    125.0000,     226.52
    130.0000,     209.28
    135.0000,     191.72
    140.0000,     175.13
    145.0000,     160.31
    150.0000,     147.89
    155.0000,     138.34
    160.0000,     131.96
    165.0000,     128.82
    170.0000,     128.76
    175.0000,     131.32
    180.0000,     135.70
    185.0000,     140.71
    190.0000,     145.21
    195.0000,     148.26
    200.0000,     149.75
    205.0000,     151.12
    210.0000,     152.76
    215.0000,     155.75
           162.4801
LAYER 12
19, 
    110.0000,     285.20
    115.0000,     260.43
    120.0000,     239.27
    125.0000,     219.75
    130.0000,     201.58
    135.0000,     182.21
    140.0000,     165.14
    145.0000,     150.43
    150.0000,     138.31
    155.0000,     129.00
    160.0000,     122.56
    165.0000,     118.91
    170.0000,     117.79
    175.0000,     118.75
    180.0000,     121.10
    185.0000,     123.40
    190.0000,     124.83
    195.0000,     124.13
           120.2571
CALCULATED APPARENT RESISTIVITY
      7.5000,       5.0000,   1.00000,    917.7104
     12.5000,       5.0000,   1.00000,    766.1659
     17.5000,       5.0000,   1.00000,    731.7161
     22.5000,       5.0000,   1.00000,    616.2988
     27.5000,       5.0000,   1.00000,    566.5060
     32.5000,       5.0000,   1.00000,    564.3416
     37.5000,       5.0000,   1.00000,    561.0481
     42.5000,       5.0000,   1.00000,    607.0180
     47.5000,       5.0000,   1.00000,    610.0255
     52.5000,       5.0000,   1.00000,    676.7828
     57.5000,       5.0000,   1.00000,    787.9758
     62.5000,       5.0000,   1.00000,    832.3443
     67.5000,       5.0000,   1.00000,   1043.8983
     72.5000,       5.0000,   1.00000,    926.4441
     77.5000,       5.0000,   1.00000,   1164.8947
     82.5000,       5.0000,   1.00000,   1108.8386
     87.5000,       5.0000,   1.00000,   1331.1305
     92.5000,       5.0000,   1.00000,   1488.7957
     97.5000,       5.0000,   1.00000,   1371.1052
    102.5000,       5.0000,   1.00000,   1520.7643
    107.5000,       5.0000,   1.00000,   1252.8438
    112.5000,       5.0000,   1.00000,   1025.9456
    117.5000,       5.0000,   1.00000,   1312.3088
    122.5000,       5.0000,   1.00000,   1338.8187
    127.5000,       5.0000,   1.00000,   1476.6427
    132.5000,       5.0000,   1.00000,   1538.3224
    137.5000,       5.0000,   1.00000,   1432.6566
    142.5000,       5.0000,   1.00000,   1553.3505
    147.5000,       5.0000,   1.00000,   1631.6781
    152.5000,       5.0000,   1.00000,   2320.4495
    157.5000,       5.0000,   1.00000,   2483.7891
    162.5000,       5.0000,   1.00000,   3050.3511
    167.5000,       5.0000,   1.00000,   2744.9370
    172.5000,       5.0000,   1.00000,   3062.8284
    177.5000,       5.0000,   1.00000,   2522.0444
    182.5000,       5.0000,   1.00000,   2384.5940
    187.5000,       5.0000,   1.00000,   2212.1733
    192.5000,       5.0000,   1.00000,   2294.3523
    197.5000,       5.0000,   1.00000,   2438.8860
    202.5000,       5.0000,   1.00000,   2557.2400
    207.5000,       5.0000,   1.00000,   2502.0535
    212.5000,       5.0000,   1.00000,   2498.0896
    217.5000,       5.0000,   1.00000,   2235.4614
    222.5000,       5.0000,   1.00000,   2379.5710
    227.5000,       5.0000,   1.00000,   2069.2700
    232.5000,       5.0000,   1.00000,   2007.6078
    237.5000,       5.0000,   1.00000,   1818.0563
    242.5000,       5.0000,   1.00000,   1863.6987
    247.5000,       5.0000,   1.00000,   1445.0815
    252.5000,       5.0000,   1.00000,   1814.6669
    257.5000,       5.0000,   1.00000,   1557.8595
    262.5000,       5.0000,   1.00000,   1886.3943
    267.5000,       5.0000,   1.00000,   1777.8933
    272.5000,       5.0000,   1.00000,   1971.6747
    277.5000,       5.0000,   1.00000,   2047.2179
    282.5000,       5.0000,   1.00000,   2214.6611
    287.5000,       5.0000,   1.00000,   2050.5156
    292.5000,       5.0000,   1.00000,   2070.0332
     12.5000,       5.0000,   2.00000,    765.9929
     17.5000,       5.0000,   2.00000,    749.4319
     22.5000,       5.0000,   2.00000,    664.2956
     27.5000,       5.0000,   2.00000,    606.8924
     32.5000,       5.0000,   2.00000,    611.5975
     37.5000,       5.0000,   2.00000,    617.8774
     42.5000,       5.0000,   2.00000,    652.2361
     47.5000,       5.0000,   2.00000,    623.6652
     52.5000,       5.0000,   2.00000,    671.8117
     57.5000,       5.0000,   2.00000,    728.1657
     62.5000,       5.0000,   2.00000,    808.0945
     67.5000,       5.0000,   2.00000,    948.1339
     72.5000,       5.0000,   2.00000,    867.8890
     77.5000,       5.0000,   2.00000,   1046.4697
     82.5000,       5.0000,   2.00000,   1032.0908
     87.5000,       5.0000,   2.00000,   1201.3341
     92.5000,       5.0000,   2.00000,   1209.7521
     97.5000,       5.0000,   2.00000,   1121.8833
    102.5000,       5.0000,   2.00000,   1472.1005
    107.5000,       5.0000,   2.00000,   1189.1233
    112.5000,       5.0000,   2.00000,    907.2853
    117.5000,       5.0000,   2.00000,   1273.0815
    122.5000,       5.0000,   2.00000,   1282.2332
    127.5000,       5.0000,   2.00000,   1295.5731
    132.5000,       5.0000,   2.00000,   1413.4346
    137.5000,       5.0000,   2.00000,   1389.6918
    142.5000,       5.0000,   2.00000,   1433.1930
    147.5000,       5.0000,   2.00000,   1510.1877
    152.5000,       5.0000,   2.00000,   2043.8717
    157.5000,       5.0000,   2.00000,   2284.5957
    162.5000,       5.0000,   2.00000,   2326.6443
    167.5000,       5.0000,   2.00000,   2262.4705
    172.5000,       5.0000,   2.00000,   2731.9172
    177.5000,       5.0000,   2.00000,   2486.5356
    182.5000,       5.0000,   2.00000,   2270.5017
    187.5000,       5.0000,   2.00000,   2242.2148
    192.5000,       5.0000,   2.00000,   2283.4329
    197.5000,       5.0000,   2.00000,   2383.7251
    202.5000,       5.0000,   2.00000,   2379.8569
    207.5000,       5.0000,   2.00000,   2290.5947
    212.5000,       5.0000,   2.00000,   2148.6099
    217.5000,       5.0000,   2.00000,   2019.8895
    222.5000,       5.0000,   2.00000,   2210.3469
    227.5000,       5.0000,   2.00000,   1875.7190
    232.5000,       5.0000,   2.00000,   1643.4247
    237.5000,       5.0000,   2.00000,   1762.5530
    242.5000,       5.0000,   2.00000,   1695.9698
    247.5000,       5.0000,   2.00000,   1315.9491
    252.5000,       5.0000,   2.00000,   1605.5286
    257.5000,       5.0000,   2.00000,   1527.1685
    262.5000,       5.0000,   2.00000,   1703.0356
    267.5000,       5.0000,   2.00000,   1634.8772
    272.5000,       5.0000,   2.00000,   1660.4199
    277.5000,       5.0000,   2.00000,   1899.5074
    282.5000,       5.0000,   2.00000,   2047.9291
    287.5000,       5.0000,   2.00000,   1863.5509
    292.5000,       5.0000,   2.00000,   1893.2869
    297.5000,       5.0000,   2.00000,   1926.6869
     17.5000,       5.0000,   3.00000,    749.6263
     22.5000,       5.0000,   3.00000,    654.2170
     27.5000,       5.0000,   3.00000,    616.0262
     32.5000,       5.0000,   3.00000,    636.0475
     37.5000,       5.0000,   3.00000,    660.6451
     42.5000,       5.0000,   3.00000,    680.5934
     47.5000,       5.0000,   3.00000,    621.3677
     52.5000,       5.0000,   3.00000,    609.1133
     57.5000,       5.0000,   3.00000,    691.5580
     62.5000,       5.0000,   3.00000,    747.1263
     67.5000,       5.0000,   3.00000,    904.0437
     72.5000,       5.0000,   3.00000,    772.0743
     77.5000,       5.0000,   3.00000,    890.5912
     82.5000,       5.0000,   3.00000,    861.1974
     87.5000,       5.0000,   3.00000,    950.4138
     92.5000,       5.0000,   3.00000,    986.0814
     97.5000,       5.0000,   3.00000,   1080.6595
    102.5000,       5.0000,   3.00000,   1306.2179
    107.5000,       5.0000,   3.00000,   1014.9283
    112.5000,       5.0000,   3.00000,    758.7475
    117.5000,       5.0000,   3.00000,   1027.0370
    122.5000,       5.0000,   3.00000,   1206.7048
    127.5000,       5.0000,   3.00000,   1304.7681
    132.5000,       5.0000,   3.00000,   1314.0154
    137.5000,       5.0000,   3.00000,   1181.0905
    142.5000,       5.0000,   3.00000,   1180.5792
    147.5000,       5.0000,   3.00000,   1219.3253
    152.5000,       5.0000,   3.00000,   1829.9148
    157.5000,       5.0000,   3.00000,   1881.1866
    162.5000,       5.0000,   3.00000,   1960.8783
    167.5000,       5.0000,   3.00000,   1794.0055
    172.5000,       5.0000,   3.00000,   2328.5872
    177.5000,       5.0000,   3.00000,   2143.5786
    182.5000,       5.0000,   3.00000,   2020.9019
    187.5000,       5.0000,   3.00000,   1884.7877
    192.5000,       5.0000,   3.00000,   2074.6580
    197.5000,       5.0000,   3.00000,   2211.4561
    202.5000,       5.0000,   3.00000,   2236.9927
    207.5000,       5.0000,   3.00000,   1957.1644
    212.5000,       5.0000,   3.00000,   1806.8141
    217.5000,       5.0000,   3.00000,   1712.0204
    222.5000,       5.0000,   3.00000,   1921.0696
    227.5000,       5.0000,   3.00000,   1589.6930
    232.5000,       5.0000,   3.00000,   1513.0520
    237.5000,       5.0000,   3.00000,   1454.5469
    242.5000,       5.0000,   3.00000,   1517.3058
    247.5000,       5.0000,   3.00000,   1121.2777
    252.5000,       5.0000,   3.00000,   1427.9547
    257.5000,       5.0000,   3.00000,   1364.3726
    262.5000,       5.0000,   3.00000,   1578.6893
    267.5000,       5.0000,   3.00000,   1324.1908
    272.5000,       5.0000,   3.00000,   1438.4841
    277.5000,       5.0000,   3.00000,   1614.7070
    282.5000,       5.0000,   3.00000,   1850.6550
    287.5000,       5.0000,   3.00000,   1657.0217
    292.5000,       5.0000,   3.00000,   1656.0850
    297.5000,       5.0000,   3.00000,   1683.6628
     22.5000,      15.0000,   1.00000,    651.9030
     27.5000,      15.0000,   1.00000,    622.0732
     32.5000,      15.0000,   1.00000,    643.4994
     37.5000,      15.0000,   1.00000,    667.2150
     42.5000,      15.0000,   1.00000,    663.4138
     47.5000,      15.0000,   1.00000,    621.4579
     52.5000,      15.0000,   1.00000,    625.0583
     57.5000,      15.0000,   1.00000,    657.4315
     62.5000,      15.0000,   1.00000,    762.9304
     67.5000,      15.0000,   1.00000,    775.0755
     72.5000,      15.0000,   1.00000,    795.7703
     77.5000,      15.0000,   1.00000,    754.6788
     82.5000,      15.0000,   1.00000,    748.0620
     87.5000,      15.0000,   1.00000,    776.0987
     92.5000,      15.0000,   1.00000,    944.2309
     97.5000,      15.0000,   1.00000,   1054.9659
    102.5000,      15.0000,   1.00000,   1020.6304
    107.5000,      15.0000,   1.00000,    895.3282
    112.5000,      15.0000,   1.00000,    822.1232
    117.5000,      15.0000,   1.00000,    875.4346
    122.5000,      15.0000,   1.00000,   1083.7903
    127.5000,      15.0000,   1.00000,   1289.4855
    132.5000,      15.0000,   1.00000,   1217.0383
    137.5000,      15.0000,   1.00000,   1068.7526
    142.5000,      15.0000,   1.00000,   1014.6619
    147.5000,      15.0000,   1.00000,   1268.9305
    152.5000,      15.0000,   1.00000,   1446.6053
    157.5000,      15.0000,   1.00000,   1687.8870
    162.5000,      15.0000,   1.00000,   1697.9656
    167.5000,      15.0000,   1.00000,   1827.0454
    172.5000,      15.0000,   1.00000,   1762.3446
    177.5000,      15.0000,   1.00000,   1826.6315
    182.5000,      15.0000,   1.00000,   1701.0134
    187.5000,      15.0000,   1.00000,   1711.6487
    192.5000,      15.0000,   1.00000,   1772.2521
    197.5000,      15.0000,   1.00000,   1999.8281
    202.5000,      15.0000,   1.00000,   1941.6082
    207.5000,      15.0000,   1.00000,   1800.9213
    212.5000,      15.0000,   1.00000,   1624.8994
    217.5000,      15.0000,   1.00000,   1589.6787
    222.5000,      15.0000,   1.00000,   1498.2687
    227.5000,      15.0000,   1.00000,   1552.4799
    232.5000,      15.0000,   1.00000,   1404.4312
    237.5000,      15.0000,   1.00000,   1352.5825
    242.5000,      15.0000,   1.00000,   1204.5081
    247.5000,      15.0000,   1.00000,   1274.6788
    252.5000,      15.0000,   1.00000,   1217.1266
    257.5000,      15.0000,   1.00000,   1357.9630
    262.5000,      15.0000,   1.00000,   1282.2544
    267.5000,      15.0000,   1.00000,   1320.6783
    272.5000,      15.0000,   1.00000,   1300.4240
    277.5000,      15.0000,   1.00000,   1466.9026
    282.5000,      15.0000,   1.00000,   1509.2678
    287.5000,      15.0000,   1.00000,   1566.1594
    292.5000,      15.0000,   1.00000,   1489.9009
     22.5000,       5.0000,   4.00000,    623.2861
     27.5000,       5.0000,   4.00000,    591.0644
     32.5000,       5.0000,   4.00000,    638.6940
     37.5000,       5.0000,   4.00000,    658.0202
     42.5000,       5.0000,   4.00000,    686.5397
     47.5000,       5.0000,   4.00000,    588.1227
     52.5000,       5.0000,   4.00000,    588.5464
     57.5000,       5.0000,   4.00000,    638.3746
     62.5000,       5.0000,   4.00000,    704.6166
     67.5000,       5.0000,   4.00000,    840.4143
     72.5000,       5.0000,   4.00000,    677.9718
     77.5000,       5.0000,   4.00000,    760.5493
     82.5000,       5.0000,   4.00000,    646.1818
     87.5000,       5.0000,   4.00000,    746.0768
     92.5000,       5.0000,   4.00000,    936.9874
     97.5000,       5.0000,   4.00000,    954.5938
    102.5000,       5.0000,   4.00000,   1156.8478
    107.5000,       5.0000,   4.00000,    821.7303
    112.5000,       5.0000,   4.00000,    590.0886
    117.5000,       5.0000,   4.00000,    869.0995
    122.5000,       5.0000,   4.00000,   1043.3040
    127.5000,       5.0000,   4.00000,   1280.4768
    132.5000,       5.0000,   4.00000,   1224.8719
    137.5000,       5.0000,   4.00000,    955.6689
    142.5000,       5.0000,   4.00000,    908.4943
    147.5000,       5.0000,   4.00000,    987.2020
    152.5000,       5.0000,   4.00000,   1431.4886
    157.5000,       5.0000,   4.00000,   1590.6348
    162.5000,       5.0000,   4.00000,   1707.4670
    167.5000,       5.0000,   4.00000,   1588.0226
    172.5000,       5.0000,   4.00000,   1891.4669
    177.5000,       5.0000,   4.00000,   1706.7389
    182.5000,       5.0000,   4.00000,   1573.6786
    187.5000,       5.0000,   4.00000,   1542.3506
    192.5000,       5.0000,   4.00000,   1662.8220
    197.5000,       5.0000,   4.00000,   1957.3511
    202.5000,       5.0000,   4.00000,   1943.1283
    207.5000,       5.0000,   4.00000,   1726.6165
    212.5000,       5.0000,   4.00000,   1545.7592
    217.5000,       5.0000,   4.00000,   1402.8984
    222.5000,       5.0000,   4.00000,   1543.9982
    227.5000,       5.0000,   4.00000,   1409.9442
    232.5000,       5.0000,   4.00000,   1290.2933
    237.5000,       5.0000,   4.00000,   1273.4835
    242.5000,       5.0000,   4.00000,   1228.9077
    247.5000,       5.0000,   4.00000,    976.3673
    252.5000,       5.0000,   4.00000,   1261.6001
    257.5000,       5.0000,   4.00000,   1173.0051
    262.5000,       5.0000,   4.00000,   1306.4452
    267.5000,       5.0000,   4.00000,   1176.2141
    272.5000,       5.0000,   4.00000,   1199.4113
    277.5000,       5.0000,   4.00000,   1401.2349
    282.5000,       5.0000,   4.00000,   1562.1312
    287.5000,       5.0000,   4.00000,   1451.1239
    292.5000,       5.0000,   4.00000,   1429.2902
     30.0000,      20.0000,   1.00000,    589.0112
     35.0000,      20.0000,   1.00000,    603.5032
     40.0000,      20.0000,   1.00000,    602.4354
     45.0000,      20.0000,   1.00000,    608.5816
     50.0000,      20.0000,   1.00000,    615.8016
     55.0000,      20.0000,   1.00000,    626.7221
     60.0000,      20.0000,   1.00000,    673.8849
     65.0000,      20.0000,   1.00000,    664.8239
     70.0000,      20.0000,   1.00000,    681.1346
     75.0000,      20.0000,   1.00000,    618.7366
     80.0000,      20.0000,   1.00000,    582.5372
     85.0000,      20.0000,   1.00000,    672.2632
     90.0000,      20.0000,   1.00000,    726.4693
     95.0000,      20.0000,   1.00000,    829.0762
    100.0000,      20.0000,   1.00000,    809.3846
    105.0000,      20.0000,   1.00000,    692.9131
    110.0000,      20.0000,   1.00000,    725.9474
    115.0000,      20.0000,   1.00000,    714.5593
    120.0000,      20.0000,   1.00000,    825.6295
    125.0000,      20.0000,   1.00000,    955.1199
    130.0000,      20.0000,   1.00000,    956.8046
    135.0000,      20.0000,   1.00000,    942.1884
    140.0000,      20.0000,   1.00000,    878.0367
    145.0000,      20.0000,   1.00000,    871.5799
    150.0000,      20.0000,   1.00000,    996.5927
    155.0000,      20.0000,   1.00000,   1191.6470
    160.0000,      20.0000,   1.00000,   1390.8693
    165.0000,      20.0000,   1.00000,   1549.2854
    170.0000,      20.0000,   1.00000,   1460.1302
    175.0000,      20.0000,   1.00000,   1273.9874
    180.0000,      20.0000,   1.00000,   1172.3362
    185.0000,      20.0000,   1.00000,   1169.4908
    190.0000,      20.0000,   1.00000,   1265.3019
    195.0000,      20.0000,   1.00000,   1347.2185
    200.0000,      20.0000,   1.00000,   1410.3497
    205.0000,      20.0000,   1.00000,   1516.3123
    210.0000,      20.0000,   1.00000,   1444.9265
    215.0000,      20.0000,   1.00000,   1323.3845
    220.0000,      20.0000,   1.00000,   1246.3956
    225.0000,      20.0000,   1.00000,   1170.8408
    230.0000,      20.0000,   1.00000,   1193.8422
    235.0000,      20.0000,   1.00000,   1121.3193
    240.0000,      20.0000,   1.00000,   1034.7415
    245.0000,      20.0000,   1.00000,   1053.7585
    250.0000,      20.0000,   1.00000,   1022.9645
    255.0000,      20.0000,   1.00000,   1019.9377
    260.0000,      20.0000,   1.00000,   1054.5481
    265.0000,      20.0000,   1.00000,   1049.2001
    270.0000,      20.0000,   1.00000,   1123.7246
    275.0000,      20.0000,   1.00000,   1178.2744
    280.0000,      20.0000,   1.00000,   1165.0050
    285.0000,      20.0000,   1.00000,   1217.6410
     27.5000,       5.0000,   5.00000,    561.3039
     32.5000,       5.0000,   5.00000,    595.9753
     37.5000,       5.0000,   5.00000,    632.8802
     42.5000,       5.0000,   5.00000,    638.3447
     47.5000,       5.0000,   5.00000,    580.2334
     52.5000,       5.0000,   5.00000,    564.9059
     57.5000,       5.0000,   5.00000,    616.2053
     62.5000,       5.0000,   5.00000,    654.8135
     67.5000,       5.0000,   5.00000,    751.5352
     72.5000,       5.0000,   5.00000,    606.6374
     77.5000,       5.0000,   5.00000,    606.2232
     82.5000,       5.0000,   5.00000,    532.8240
     87.5000,       5.0000,   5.00000,    680.7529
     92.5000,       5.0000,   5.00000,    803.0687
     97.5000,       5.0000,   5.00000,    841.6701
    102.5000,       5.0000,   5.00000,    956.3673
    107.5000,       5.0000,   5.00000,    673.6184
    112.5000,       5.0000,   5.00000,    482.3291
    117.5000,       5.0000,   5.00000,    736.3094
    122.5000,       5.0000,   5.00000,    935.3976
    127.5000,       5.0000,   5.00000,   1058.6729
    132.5000,       5.0000,   5.00000,   1063.9177
    137.5000,       5.0000,   5.00000,    817.8377
    142.5000,       5.0000,   5.00000,    734.3445
    147.5000,       5.0000,   5.00000,    743.6098
    152.5000,       5.0000,   5.00000,   1129.1172
    157.5000,       5.0000,   5.00000,   1327.4764
    162.5000,       5.0000,   5.00000,   1518.9655
    167.5000,       5.0000,   5.00000,   1394.7673
    172.5000,       5.0000,   5.00000,   1585.0310
    177.5000,       5.0000,   5.00000,   1271.8483
    182.5000,       5.0000,   5.00000,   1173.2643
    192.5000,       5.0000,   5.00000,   1345.6720
    197.5000,       5.0000,   5.00000,   1491.3508
    202.5000,       5.0000,   5.00000,   1638.9874
    207.5000,       5.0000,   5.00000,   1509.4128
    212.5000,       5.0000,   5.00000,   1338.9083
    217.5000,       5.0000,   5.00000,   1150.9941
    222.5000,       5.0000,   5.00000,   1313.6104
    227.5000,       5.0000,   5.00000,   1148.9353
    232.5000,       5.0000,   5.00000,   1103.1106
    237.5000,       5.0000,   5.00000,   1072.3190
    242.5000,       5.0000,   5.00000,   1068.7546
    247.5000,       5.0000,   5.00000,    815.0168
    252.5000,       5.0000,   5.00000,   1077.9016
    257.5000,       5.0000,   5.00000,    969.2839
    262.5000,       5.0000,   5.00000,   1102.2992
    267.5000,       5.0000,   5.00000,    998.0915
    272.5000,       5.0000,   5.00000,   1069.4132
    277.5000,       5.0000,   5.00000,   1177.0187
    282.5000,       5.0000,   5.00000,   1340.1410
    287.5000,       5.0000,   5.00000,   1203.8887
     32.5000,       5.0000,   6.00000,    548.8030
     37.5000,       5.0000,   6.00000,    559.9813
     42.5000,       5.0000,   6.00000,    607.6027
     47.5000,       5.0000,   6.00000,    547.7683
     52.5000,       5.0000,   6.00000,    555.9955
     57.5000,       5.0000,   6.00000,    593.4288
     62.5000,       5.0000,   6.00000,    604.4153
     67.5000,       5.0000,   6.00000,    683.2145
     72.5000,       5.0000,   6.00000,    501.8814
     77.5000,       5.0000,   6.00000,    534.6496
     82.5000,       5.0000,   6.00000,    507.6997
     87.5000,       5.0000,   6.00000,    608.3492
     92.5000,       5.0000,   6.00000,    691.9125
     97.5000,       5.0000,   6.00000,    684.2299
    102.5000,       5.0000,   6.00000,    802.0740
    107.5000,       5.0000,   6.00000,    568.4045
    112.5000,       5.0000,   6.00000,    423.7536
    117.5000,       5.0000,   6.00000,    648.6584
    122.5000,       5.0000,   6.00000,    767.0160
    127.5000,       5.0000,   6.00000,    860.8432
    132.5000,       5.0000,   6.00000,    828.3627
    137.5000,       5.0000,   6.00000,    710.2429
    142.5000,       5.0000,   6.00000,    619.3229
    147.5000,       5.0000,   6.00000,    593.8755
    152.5000,       5.0000,   6.00000,    921.4445
    157.5000,       5.0000,   6.00000,   1112.8640
    162.5000,       5.0000,   6.00000,   1287.9755
    167.5000,       5.0000,   6.00000,   1177.4939
    172.5000,       5.0000,   6.00000,   1286.9896
    177.5000,       5.0000,   6.00000,   1009.5360
    187.5000,       5.0000,   6.00000,    870.4771
    192.5000,       5.0000,   6.00000,    975.0690
    197.5000,       5.0000,   6.00000,   1166.1007
    202.5000,       5.0000,   6.00000,   1266.8268
    207.5000,       5.0000,   6.00000,   1259.8640
    212.5000,       5.0000,   6.00000,   1135.3734
    217.5000,       5.0000,   6.00000,   1030.6572
    222.5000,       5.0000,   6.00000,   1101.2993
    227.5000,       5.0000,   6.00000,    955.5415
    232.5000,       5.0000,   6.00000,    896.1786
    237.5000,       5.0000,   6.00000,    917.0217
    242.5000,       5.0000,   6.00000,    925.4161
    247.5000,       5.0000,   6.00000,    693.5103
    252.5000,       5.0000,   6.00000,    859.5367
    257.5000,       5.0000,   6.00000,    815.5016
    262.5000,       5.0000,   6.00000,    938.0861
    267.5000,       5.0000,   6.00000,    851.7205
    272.5000,       5.0000,   6.00000,    913.7203
    277.5000,       5.0000,   6.00000,   1042.7733
    282.5000,       5.0000,   6.00000,   1121.1683
     37.5000,      25.0000,   1.00000,    521.3863
     42.5000,      25.0000,   1.00000,    536.8192
     47.5000,      25.0000,   1.00000,    580.0410
     52.5000,      25.0000,   1.00000,    602.2222
     57.5000,      25.0000,   1.00000,    620.9442
     62.5000,      25.0000,   1.00000,    600.7666
     67.5000,      25.0000,   1.00000,    562.1755
     72.5000,      25.0000,   1.00000,    535.0586
     77.5000,      25.0000,   1.00000,    575.7256
     82.5000,      25.0000,   1.00000,    593.9277
     87.5000,      25.0000,   1.00000,    614.5163
     92.5000,      25.0000,   1.00000,    630.3559
     97.5000,      25.0000,   1.00000,    595.9238
    102.5000,      25.0000,   1.00000,    562.5259
    107.5000,      25.0000,   1.00000,    609.5254
    112.5000,      25.0000,   1.00000,    665.0469
    117.5000,      25.0000,   1.00000,    662.1574
    122.5000,      25.0000,   1.00000,    657.0555
    127.5000,      25.0000,   1.00000,    671.4319
    132.5000,      25.0000,   1.00000,    700.8054
    137.5000,      25.0000,   1.00000,    691.2970
    142.5000,      25.0000,   1.00000,    771.0351
    147.5000,      25.0000,   1.00000,    810.4298
    152.5000,      25.0000,   1.00000,    902.6213
    157.5000,      25.0000,   1.00000,   1011.4632
    162.5000,      25.0000,   1.00000,   1161.1135
    167.5000,      25.0000,   1.00000,   1129.8492
    172.5000,      25.0000,   1.00000,   1032.6396
    177.5000,      25.0000,   1.00000,    900.0045
    182.5000,      25.0000,   1.00000,    864.1754
    187.5000,      25.0000,   1.00000,    800.4261
    192.5000,      25.0000,   1.00000,    858.3607
    197.5000,      25.0000,   1.00000,    931.6131
    202.5000,      25.0000,   1.00000,   1024.7694
    207.5000,      25.0000,   1.00000,   1053.9333
    212.5000,      25.0000,   1.00000,   1170.7792
    217.5000,      25.0000,   1.00000,   1096.5037
    222.5000,      25.0000,   1.00000,   1013.6263
    227.5000,      25.0000,   1.00000,    930.9034
    232.5000,      25.0000,   1.00000,    925.7021
    237.5000,      25.0000,   1.00000,    858.1469
    242.5000,      25.0000,   1.00000,    869.6993
    247.5000,      25.0000,   1.00000,    833.6589
    252.5000,      25.0000,   1.00000,    835.0266
    257.5000,      25.0000,   1.00000,    796.6027
    262.5000,      25.0000,   1.00000,    871.2254
    267.5000,      25.0000,   1.00000,    902.9420
    272.5000,      25.0000,   1.00000,    966.9226
    277.5000,      25.0000,   1.00000,    957.8115
     37.5000,       5.0000,   7.00000,    515.6901
     42.5000,       5.0000,   7.00000,    550.1425
     47.5000,       5.0000,   7.00000,    522.5523
     52.5000,       5.0000,   7.00000,    526.2416
     57.5000,       5.0000,   7.00000,    562.8545
     62.5000,       5.0000,   7.00000,    569.7608
     67.5000,       5.0000,   7.00000,    596.1177
     72.5000,       5.0000,   7.00000,    453.2603
     77.5000,       5.0000,   7.00000,    514.5935
     82.5000,       5.0000,   7.00000,    473.4795
     87.5000,       5.0000,   7.00000,    546.7748
     92.5000,       5.0000,   7.00000,    588.9847
     97.5000,       5.0000,   7.00000,    567.4787
    102.5000,       5.0000,   7.00000,    677.9756
    107.5000,       5.0000,   7.00000,    511.1751
    112.5000,       5.0000,   7.00000,    378.4454
    117.5000,       5.0000,   7.00000,    553.8611
    122.5000,       5.0000,   7.00000,    622.4172
    127.5000,       5.0000,   7.00000,    677.1769
    132.5000,       5.0000,   7.00000,    684.1496
    137.5000,       5.0000,   7.00000,    552.9055
    142.5000,       5.0000,   7.00000,    533.3499
    147.5000,       5.0000,   7.00000,    534.7567
    152.5000,       5.0000,   7.00000,    787.7315
    157.5000,       5.0000,   7.00000,    931.0703
    162.5000,       5.0000,   7.00000,   1042.4523
    167.5000,       5.0000,   7.00000,    934.4042
    172.5000,       5.0000,   7.00000,   1042.6492
    182.5000,       5.0000,   7.00000,    696.1238
    197.5000,       5.0000,   7.00000,    870.6685
    202.5000,       5.0000,   7.00000,    993.1964
    207.5000,       5.0000,   7.00000,    956.0081
    212.5000,       5.0000,   7.00000,    979.2359
    217.5000,       5.0000,   7.00000,    887.8473
    222.5000,       5.0000,   7.00000,    968.7956
    227.5000,       5.0000,   7.00000,    801.7655
    232.5000,       5.0000,   7.00000,    751.2291
    237.5000,       5.0000,   7.00000,    768.8967
    242.5000,       5.0000,   7.00000,    779.3890
    247.5000,       5.0000,   7.00000,    571.7399
    252.5000,       5.0000,   7.00000,    725.3951
    257.5000,       5.0000,   7.00000,    670.3732
    262.5000,       5.0000,   7.00000,    800.4453
    267.5000,       5.0000,   7.00000,    730.2642
    272.5000,       5.0000,   7.00000,    781.2530
    277.5000,       5.0000,   7.00000,    890.6872
     42.5000,       5.0000,   8.00000,    511.9696
     47.5000,       5.0000,   8.00000,    476.9955
     52.5000,       5.0000,   8.00000,    488.9415
     57.5000,       5.0000,   8.00000,    524.7339
     62.5000,       5.0000,   8.00000,    516.0912
     67.5000,       5.0000,   8.00000,    562.6301
     72.5000,       5.0000,   8.00000,    446.0591
     77.5000,       5.0000,   8.00000,    485.1552
     82.5000,       5.0000,   8.00000,    431.7788
     87.5000,       5.0000,   8.00000,    486.2344
     92.5000,       5.0000,   8.00000,    512.5600
     97.5000,       5.0000,   8.00000,    504.7674
    102.5000,       5.0000,   8.00000,    610.4558
    107.5000,       5.0000,   8.00000,    455.4448
    112.5000,       5.0000,   8.00000,    329.2251
    117.5000,       5.0000,   8.00000,    462.0892
    122.5000,       5.0000,   8.00000,    516.5408
    127.5000,       5.0000,   8.00000,    565.6377
    132.5000,       5.0000,   8.00000,    544.8882
    137.5000,       5.0000,   8.00000,    457.6840
    142.5000,       5.0000,   8.00000,    442.2325
    147.5000,       5.0000,   8.00000,    481.5770
    152.5000,       5.0000,   8.00000,    716.3417
    157.5000,       5.0000,   8.00000,    771.4083
    162.5000,       5.0000,   8.00000,    824.5838
    177.5000,       5.0000,   8.00000,    678.9280
    192.5000,       5.0000,   8.00000,    536.5042
    197.5000,       5.0000,   8.00000,    650.4865
    202.5000,       5.0000,   8.00000,    737.6952
    207.5000,       5.0000,   8.00000,    784.4229
    212.5000,       5.0000,   8.00000,    763.8398
    222.5000,       5.0000,   8.00000,    836.2748
    227.5000,       5.0000,   8.00000,    708.7411
    232.5000,       5.0000,   8.00000,    648.7609
    262.5000,       5.0000,   8.00000,    667.2991
    267.5000,       5.0000,   8.00000,    624.9201
    272.5000,       5.0000,   8.00000,    671.1842
     52.5000,      35.0000,   1.00000,    465.2216
     57.5000,      35.0000,   1.00000,    467.2119
     62.5000,      35.0000,   1.00000,    495.5140
     67.5000,      35.0000,   1.00000,    500.7417
     72.5000,      35.0000,   1.00000,    511.3543
     77.5000,      35.0000,   1.00000,    502.7183
     82.5000,      35.0000,   1.00000,    478.9701
     87.5000,      35.0000,   1.00000,    471.9521
     92.5000,      35.0000,   1.00000,    461.5444
     97.5000,      35.0000,   1.00000,    439.0265
    102.5000,      35.0000,   1.00000,    442.2202
    107.5000,      35.0000,   1.00000,    443.9126
    112.5000,      35.0000,   1.00000,    440.9709
    117.5000,      35.0000,   1.00000,    446.6051
    122.5000,      35.0000,   1.00000,    404.5236
    127.5000,      35.0000,   1.00000,    385.4989
    132.5000,      35.0000,   1.00000,    418.1184
    137.5000,      35.0000,   1.00000,    483.6124
    142.5000,      35.0000,   1.00000,    558.8328
    147.5000,      35.0000,   1.00000,    616.9296
    152.5000,      35.0000,   1.00000,    616.1244
    157.5000,      35.0000,   1.00000,    654.0967
    162.5000,      35.0000,   1.00000,    628.2943
    167.5000,      35.0000,   1.00000,    594.5714
    172.5000,      35.0000,   1.00000,    546.0721
    177.5000,      35.0000,   1.00000,    525.6925
    182.5000,      35.0000,   1.00000,    518.0803
    187.5000,      35.0000,   1.00000,    520.0203
    192.5000,      35.0000,   1.00000,    476.9172
    197.5000,      35.0000,   1.00000,    478.7433
    202.5000,      35.0000,   1.00000,    478.9715
    207.5000,      35.0000,   1.00000,    554.0117
    212.5000,      35.0000,   1.00000,    607.3866
    217.5000,      35.0000,   1.00000,    658.4259
    222.5000,      35.0000,   1.00000,    666.1920
    227.5000,      35.0000,   1.00000,    678.1708
    232.5000,      35.0000,   1.00000,    615.4515
    237.5000,      35.0000,   1.00000,    593.0787
    242.5000,      35.0000,   1.00000,    542.5054
    247.5000,      35.0000,   1.00000,    543.8331
    252.5000,      35.0000,   1.00000,    549.3616
    257.5000,      35.0000,   1.00000,    562.5597
    262.5000,      35.0000,   1.00000,    574.8882
     52.5000,       5.0000,  10.00000,    392.6410
     57.5000,       5.0000,  10.00000,    427.9383
     62.5000,       5.0000,  10.00000,    467.5183
     67.5000,       5.0000,  10.00000,    535.2048
     72.5000,       5.0000,  10.00000,    412.7127
     77.5000,       5.0000,  10.00000,    424.8389
     82.5000,       5.0000,  10.00000,    356.7799
     87.5000,       5.0000,  10.00000,    402.7984
     92.5000,       5.0000,  10.00000,    448.5097
     97.5000,       5.0000,  10.00000,    457.3743
    102.5000,       5.0000,  10.00000,    524.6967
    107.5000,       5.0000,  10.00000,    353.9962
    112.5000,       5.0000,  10.00000,    237.6854
    117.5000,       5.0000,  10.00000,    342.7280
    122.5000,       5.0000,  10.00000,    390.6843
    127.5000,       5.0000,  10.00000,    423.2639
    132.5000,       5.0000,  10.00000,    417.1722
    182.5000,       5.0000,  10.00000,    383.4577
    202.5000,       5.0000,  10.00000,    471.0926
    222.5000,       5.0000,  10.00000,    590.0548
     67.5000,      45.0000,   1.00000,    393.6172
     72.5000,      45.0000,   1.00000,    410.5081
     77.5000,      45.0000,   1.00000,    432.5848
     82.5000,      45.0000,   1.00000,    454.3511
     87.5000,      45.0000,   1.00000,    430.9544
     92.5000,      45.0000,   1.00000,    375.4555
     97.5000,      45.0000,   1.00000,    356.5231
    102.5000,      45.0000,   1.00000,    350.8942
    107.5000,      45.0000,   1.00000,    350.4923
    112.5000,      45.0000,   1.00000,    349.2060
    117.5000,      45.0000,   1.00000,    335.2239
    122.5000,      45.0000,   1.00000,    326.0368
    127.5000,      45.0000,   1.00000,    309.6862
    132.5000,      45.0000,   1.00000,    333.4036
    137.5000,      45.0000,   1.00000,    375.5260
    142.5000,      45.0000,   1.00000,    396.4564
    152.5000,      45.0000,   1.00000,    407.1588
    157.5000,      45.0000,   1.00000,    383.5320
    162.5000,      45.0000,   1.00000,    374.5633
    167.5000,      45.0000,   1.00000,    373.3576
    172.5000,      45.0000,   1.00000,    390.3746
    177.5000,      45.0000,   1.00000,    375.3394
    182.5000,      45.0000,   1.00000,    367.6470
    187.5000,      45.0000,   1.00000,    359.9200
    192.5000,      45.0000,   1.00000,    367.5938
    197.5000,      45.0000,   1.00000,    358.2880
    202.5000,      45.0000,   1.00000,    370.8763
    207.5000,      45.0000,   1.00000,    372.4713
    212.5000,      45.0000,   1.00000,    370.3543
    217.5000,      45.0000,   1.00000,    362.7280
    222.5000,      45.0000,   1.00000,    376.9938
    227.5000,      45.0000,   1.00000,    375.0051
    232.5000,      45.0000,   1.00000,    391.0983
    242.5000,      45.0000,   1.00000,    415.0796
    247.5000,      45.0000,   1.00000,    396.2293
     67.5000,      15.0000,   4.00000,    376.5366
     72.5000,      15.0000,   4.00000,    374.9962
     77.5000,      15.0000,   4.00000,    343.9554
     82.5000,      15.0000,   4.00000,    358.8789
     87.5000,      15.0000,   4.00000,    366.2816
     92.5000,      15.0000,   4.00000,    378.6846
     97.5000,      15.0000,   4.00000,    394.2911
    102.5000,      15.0000,   4.00000,    361.8664
    107.5000,      15.0000,   4.00000,    300.3151
    112.5000,      15.0000,   4.00000,    252.9015
    117.5000,      15.0000,   4.00000,    260.4217
    122.5000,      15.0000,   4.00000,    311.6992
    127.5000,      15.0000,   4.00000,    332.5993
    132.5000,      15.0000,   4.00000,    315.8327
    137.5000,      15.0000,   4.00000,    282.5839
    167.5000,      15.0000,   4.00000,    360.4642
    172.5000,      15.0000,   4.00000,    341.2780
    177.5000,      15.0000,   4.00000,    312.3406
    187.5000,      15.0000,   4.00000,    267.2860
    192.5000,      15.0000,   4.00000,    293.8627
    197.5000,      15.0000,   4.00000,    329.6215
    202.5000,      15.0000,   4.00000,    353.1390
    207.5000,      15.0000,   4.00000,    348.8979
     82.5000,      55.0000,   1.00000,    354.4792
     87.5000,      55.0000,   1.00000,    340.1544
     92.5000,      55.0000,   1.00000,    334.1925
     97.5000,      55.0000,   1.00000,    321.5459
    102.5000,      55.0000,   1.00000,    325.5782
    107.5000,      55.0000,   1.00000,    322.6214
    112.5000,      55.0000,   1.00000,    316.8369
    117.5000,      55.0000,   1.00000,    304.8417
    122.5000,      55.0000,   1.00000,    289.3670
    127.5000,      55.0000,   1.00000,    289.5937
    132.5000,      55.0000,   1.00000,    279.6917
    137.5000,      55.0000,   1.00000,    286.9760
    142.5000,      55.0000,   1.00000,    294.3964
    147.5000,      55.0000,   1.00000,    304.5424
    152.5000,      55.0000,   1.00000,    304.1714
    157.5000,      55.0000,   1.00000,    287.1838
    162.5000,      55.0000,   1.00000,    271.9033
    167.5000,      55.0000,   1.00000,    276.5229
    172.5000,      55.0000,   1.00000,    289.7642
    177.5000,      55.0000,   1.00000,    313.9574
    182.5000,      55.0000,   1.00000,    317.6676
    187.5000,      55.0000,   1.00000,    322.4376
    192.5000,      55.0000,   1.00000,    309.8582
    197.5000,      55.0000,   1.00000,    302.0042
    202.5000,      55.0000,   1.00000,    285.6024
    207.5000,      55.0000,   1.00000,    279.5591
    212.5000,      55.0000,   1.00000,    279.8132
    217.5000,      55.0000,   1.00000,    281.5823
    222.5000,      55.0000,   1.00000,    268.5621
    227.5000,      55.0000,   1.00000,    262.1075
    232.5000,      55.0000,   1.00000,    252.2988
     82.5000,      15.0000,   5.00000,    292.9218
     87.5000,      15.0000,   5.00000,    305.2594
     92.5000,      15.0000,   5.00000,    328.3782
     97.5000,      15.0000,   5.00000,    357.6030
    102.5000,      15.0000,   5.00000,    337.1244
    107.5000,      15.0000,   5.00000,    286.6898
    112.5000,      15.0000,   5.00000,    238.6234
    117.5000,      15.0000,   5.00000,    242.5517
    122.5000,      15.0000,   5.00000,    283.1135
    137.5000,      15.0000,   5.00000,    233.1563
    172.5000,      15.0000,   5.00000,    263.9344
    177.5000,      15.0000,   5.00000,    258.9859
    182.5000,      15.0000,   5.00000,    233.1414
    192.5000,      15.0000,   5.00000,    252.6374
     97.5000,      65.0000,   1.00000,    304.3035
    102.5000,      65.0000,   1.00000,    298.1037
    107.5000,      65.0000,   1.00000,    295.1845
    112.5000,      65.0000,   1.00000,    284.9802
    117.5000,      65.0000,   1.00000,    280.1617
    122.5000,      65.0000,   1.00000,    278.7543
    127.5000,      65.0000,   1.00000,    271.5448
    132.5000,      65.0000,   1.00000,    268.1805
    137.5000,      65.0000,   1.00000,    254.5679
    142.5000,      65.0000,   1.00000,    257.3565
    147.5000,      65.0000,   1.00000,    261.3034
    152.5000,      65.0000,   1.00000,    261.7567
    157.5000,      65.0000,   1.00000,    255.9866
    162.5000,      65.0000,   1.00000,    252.4995
    167.5000,      65.0000,   1.00000,    253.3007
    172.5000,      65.0000,   1.00000,    260.0374
    177.5000,      65.0000,   1.00000,    268.9724
    182.5000,      65.0000,   1.00000,    273.0044
    187.5000,      65.0000,   1.00000,    266.2981
    192.5000,      65.0000,   1.00000,    265.5901
    197.5000,      65.0000,   1.00000,    258.0512
    202.5000,      65.0000,   1.00000,    256.5700
    207.5000,      65.0000,   1.00000,    243.0599
    212.5000,      65.0000,   1.00000,    231.4687
    217.5000,      65.0000,   1.00000,    222.9391
     97.5000,      15.0000,   6.00000,    333.0040
    102.5000,      15.0000,   6.00000,    316.2493
    107.5000,      15.0000,   6.00000,    272.4128
    112.5000,      15.0000,   6.00000,    226.9736
    122.5000,      15.0000,   6.00000,    271.5418
    127.5000,      15.0000,   6.00000,    278.8748
    137.5000,      15.0000,   6.00000,    221.6329
    147.5000,      15.0000,   6.00000,    196.5108
    157.5000,      15.0000,   6.00000,    250.3155
    162.5000,      15.0000,   6.00000,    248.0558
    167.5000,      15.0000,   6.00000,    254.2921
    177.5000,      15.0000,   6.00000,    232.5428
    105.0000,      30.0000,   3.00000,    271.7411
    110.0000,      30.0000,   3.00000,    268.0367
    115.0000,      30.0000,   3.00000,    269.1717
    120.0000,      30.0000,   3.00000,    250.2718
    125.0000,      30.0000,   3.00000,    242.7468
    130.0000,      30.0000,   3.00000,    246.0193
    135.0000,      30.0000,   3.00000,    234.8704
    140.0000,      30.0000,   3.00000,    229.3954
    145.0000,      30.0000,   3.00000,    223.8708
    150.0000,      30.0000,   3.00000,    220.8753
    155.0000,      30.0000,   3.00000,    223.2684
    160.0000,      30.0000,   3.00000,    235.9199
    165.0000,      30.0000,   3.00000,    245.5735
    170.0000,      30.0000,   3.00000,    238.8813
    180.0000,      30.0000,   3.00000,    215.5578
    205.0000,      30.0000,   3.00000,    226.7814
    112.5000,      25.0000,   4.00000,    252.6226
    117.5000,      25.0000,   4.00000,    238.5519
    122.5000,      25.0000,   4.00000,    245.8318
    127.5000,      25.0000,   4.00000,    257.7262
    132.5000,      25.0000,   4.00000,    249.2212
    137.5000,      25.0000,   4.00000,    230.8183
    142.5000,      25.0000,   4.00000,    218.0754
    147.5000,      25.0000,   4.00000,    212.0554
    152.5000,      25.0000,   4.00000,    220.2310
    157.5000,      25.0000,   4.00000,    229.2487
    162.5000,      25.0000,   4.00000,    246.5381
    167.5000,      25.0000,   4.00000,    239.3891
    172.5000,      25.0000,   4.00000,    224.4901
    177.5000,      25.0000,   4.00000,    208.9729
  13.08
ITERATION 2
MODEL RESISTIVITY
LAYER 1
59,     2.5000
     10.0000,     957.94
     15.0000,     772.74
     20.0000,     727.09
     25.0000,     564.71
     30.0000,     505.51
     35.0000,     525.83
     40.0000,     545.42
     45.0000,     596.70
     50.0000,     565.55
     55.0000,     616.75
     60.0000,     772.17
     65.0000,     896.12
     70.0000,     1207.6
     75.0000,     940.92
     80.0000,     1089.4
     85.0000,     1078.9
     90.0000,     1412.7
     95.0000,     1742.8
    100.0000,     1741.2
    105.0000,     2046.1
    110.0000,     1225.6
    115.0000,     736.14
    120.0000,     1230.6
    125.0000,     1527.0
    130.0000,     1772.0
    135.0000,     1714.6
    140.0000,     1306.7
    145.0000,     1239.3
    150.0000,     1338.6
    155.0000,     2530.0
    160.0000,     3014.0
    165.0000,     3304.4
    170.0000,     2766.1
    175.0000,     3156.7
    180.0000,     2339.5
    185.0000,     1894.6
    190.0000,     1760.5
    195.0000,     1974.8
    200.0000,     2424.9
    205.0000,     2713.8
    210.0000,     2523.3
    215.0000,     2280.1
    220.0000,     2117.7
    225.0000,     2567.2
    230.0000,     2218.2
    235.0000,     2057.0
    240.0000,     1993.3
    245.0000,     1951.7
    250.0000,     1312.0
    255.0000,     1826.2
    260.0000,     1642.8
    265.0000,     1955.6
    270.0000,     1738.7
    275.0000,     1848.6
    280.0000,     2187.9
    285.0000,     2462.5
    290.0000,     2107.0
    295.0000,     2004.1
             1844.7
LAYER 2
59,     5.2500
     10.0000,     949.20
     15.0000,     806.25
     20.0000,     738.28
     25.0000,     590.56
     30.0000,     536.31
     35.0000,     546.63
     40.0000,     567.68
     45.0000,     602.36
     50.0000,     581.06
     55.0000,     620.57
     60.0000,     771.96
     65.0000,     904.43
     70.0000,     1183.4
     75.0000,     1013.9
     80.0000,     1097.7
     85.0000,     1099.5
     90.0000,     1398.6
     95.0000,     1676.0
    100.0000,     1726.8
    105.0000,     2003.7
    110.0000,     1226.8
    115.0000,     769.87
    120.0000,     1227.3
    125.0000,     1535.3
    130.0000,     1772.7
    135.0000,     1711.4
    140.0000,     1310.7
    145.0000,     1245.1
    150.0000,     1375.4
    155.0000,     2461.3
    160.0000,     2947.8
    165.0000,     3157.7
    170.0000,     2812.4
    175.0000,     3178.2
    180.0000,     2631.4
    185.0000,     2163.4
    190.0000,     2006.5
    195.0000,     2150.1
    200.0000,     2507.5
    205.0000,     2713.7
    210.0000,     2525.9
    215.0000,     2270.0
    220.0000,     2096.6
    225.0000,     2413.3
    230.0000,     2175.6
    235.0000,     2022.7
    240.0000,     1985.4
    245.0000,     1933.5
    250.0000,     1353.0
    255.0000,     1723.7
    260.0000,     1649.4
    265.0000,     1874.8
    270.0000,     1740.4
    275.0000,     1857.0
    280.0000,     2188.5
    285.0000,     2420.8
    290.0000,     2113.8
    295.0000,     2005.5
             1902.4
LAYER 3
58,     8.2750
     15.0000,     904.67
     20.0000,     810.25
     25.0000,     688.49
     30.0000,     638.19
     35.0000,     637.86
     40.0000,     643.66
     45.0000,     647.88
     50.0000,     625.63
     55.0000,     636.22
     60.0000,     768.71
     65.0000,     900.75
     70.0000,     1100.1
     75.0000,     1029.5
     80.0000,     1115.1
     85.0000,     1120.4
     90.0000,     1302.8
     95.0000,     1474.9
    100.0000,     1637.5
    105.0000,     1889.5
    110.0000,     1239.5
    115.0000,     828.30
    120.0000,     1225.0
    125.0000,     1557.9
    130.0000,     1745.5
    135.0000,     1680.2
    140.0000,     1324.2
    145.0000,     1256.0
    150.0000,     1439.8
    155.0000,     2344.7
    160.0000,     2714.8
    165.0000,     2886.6
    170.0000,     2841.4
    175.0000,     3248.9
    180.0000,     3485.6
    185.0000,     3197.1
    190.0000,     2898.6
    195.0000,     2844.9
    200.0000,     2775.3
    205.0000,     2721.4
    210.0000,     2539.9
    215.0000,     2260.8
    220.0000,     2050.8
    225.0000,     2132.9
    230.0000,     1998.0
    235.0000,     1880.5
    240.0000,     1866.7
    245.0000,     1809.4
    250.0000,     1397.8
    255.0000,     1514.6
    260.0000,     1515.3
    265.0000,     1701.8
    270.0000,     1742.2
    275.0000,     1904.7
    280.0000,     2205.1
    285.0000,     2313.3
    290.0000,     2123.2
    295.0000,     2019.3
             2026.8
LAYER 4
56,    11.6025
     20.0000,     903.15
     25.0000,     783.82
     30.0000,     729.29
     35.0000,     708.31
     40.0000,     686.80
     45.0000,     678.38
     50.0000,     630.24
     55.0000,     630.72
     60.0000,     713.01
     65.0000,     821.27
     70.0000,     979.91
     75.0000,     1003.1
     80.0000,     1059.4
     85.0000,     1059.5
     90.0000,     1074.9
     95.0000,     1147.7
    100.0000,     1371.7
    105.0000,     1623.7
    110.0000,     1213.3
    115.0000,     850.52
    120.0000,     1152.2
    125.0000,     1463.2
    130.0000,     1581.6
    135.0000,     1545.5
    140.0000,     1360.1
    145.0000,     1348.5
    150.0000,     1490.1
    155.0000,     2036.6
    160.0000,     2136.6
    165.0000,     2362.7
    170.0000,     2613.8
    175.0000,     3469.1
    180.0000,     3641.5
    185.0000,     3814.6
    190.0000,     3397.2
    195.0000,     3293.0
    200.0000,     2781.3
    205.0000,     2736.7
    210.0000,     2531.1
    215.0000,     2164.6
    220.0000,     1829.8
    225.0000,     1780.8
    230.0000,     1604.6
    235.0000,     1506.9
    240.0000,     1500.7
    245.0000,     1459.1
    250.0000,     1198.6
    255.0000,     1191.8
    260.0000,     1192.1
    265.0000,     1340.2
    270.0000,     1518.5
    275.0000,     1787.9
    280.0000,     2051.4
    285.0000,     2113.0
    290.0000,     2099.8
             2033.6
LAYER 5
53,    15.2628
     30.0000,     894.64
     35.0000,     761.00
     40.0000,     729.82
     45.0000,     641.34
     50.0000,     536.14
     55.0000,     457.76
     60.0000,     445.63
     65.0000,     453.31
     70.0000,     465.08
     75.0000,     467.96
     80.0000,     490.78
     85.0000,     500.54
     90.0000,     522.34
     95.0000,     579.63
    100.0000,     703.44
    105.0000,     791.41
    110.0000,     757.94
    115.0000,     679.66
    120.0000,     688.83
    125.0000,     743.76
    130.0000,     795.22
    135.0000,     798.94
    140.0000,     815.50
    145.0000,     863.36
    150.0000,     899.21
    155.0000,     866.63
    160.0000,     844.68
    165.0000,     900.85
    170.0000,     1187.1
    175.0000,     2116.1
    180.0000,     3085.4
    185.0000,     3377.1
    190.0000,     3335.0
    195.0000,     3187.8
    200.0000,     2813.7
    205.0000,     2380.4
    210.0000,     1884.4
    215.0000,     1355.8
    220.0000,     997.69
    225.0000,     837.55
    230.0000,     723.53
    235.0000,     668.05
    240.0000,     648.81
    245.0000,     626.36
    250.0000,     568.09
    255.0000,     542.81
    260.0000,     543.37
    265.0000,     600.40
    270.0000,     731.27
    275.0000,     938.73
    280.0000,     1268.1
    285.0000,     1467.3
             1873.1
LAYER 6
49,    19.2890
     40.0000,     736.05
     45.0000,     537.36
     50.0000,     443.31
     55.0000,     354.93
     60.0000,     322.60
     65.0000,     316.44
     70.0000,     320.46
     75.0000,     322.80
     80.0000,     328.84
     85.0000,     339.12
     90.0000,     360.16
     95.0000,     398.13
    100.0000,     447.38
    105.0000,     469.20
    110.0000,     468.69
    115.0000,     456.30
    120.0000,     446.22
    125.0000,     442.17
    130.0000,     445.62
    135.0000,     446.02
    140.0000,     446.83
    145.0000,     447.75
    150.0000,     445.91
    155.0000,     441.17
    160.0000,     438.03
    165.0000,     445.12
    170.0000,     527.43
    175.0000,     780.26
    180.0000,     1154.5
    185.0000,     1428.3
    190.0000,     1484.4
    195.0000,     1457.8
    200.0000,     1395.4
    205.0000,     1240.7
    210.0000,     1038.4
    215.0000,     818.18
    220.0000,     649.53
    225.0000,     554.11
    230.0000,     497.81
    235.0000,     470.48
    240.0000,     460.39
    245.0000,     452.69
    250.0000,     440.71
    255.0000,     436.29
    260.0000,     444.30
    265.0000,     502.31
    270.0000,     555.79
    275.0000,     671.88
             1044.3
LAYER 7
44,    23.7179
     50.0000,     434.04
     55.0000,     321.28
     60.0000,     291.86
     65.0000,     283.62
     70.0000,     283.96
     75.0000,     286.19
     80.0000,     286.83
     85.0000,     293.40
     90.0000,     306.77
     95.0000,     326.72
    100.0000,     345.35
    105.0000,     349.44
    110.0000,     344.23
    115.0000,     340.97
    120.0000,     335.82
    125.0000,     331.70
    130.0000,     329.69
    135.0000,     322.72
    140.0000,     314.83
    145.0000,     306.15
    150.0000,     295.44
    155.0000,     285.13
    160.0000,     281.09
    165.0000,     283.05
    170.0000,     307.71
    175.0000,     378.96
    180.0000,     490.20
    185.0000,     596.15
    190.0000,     651.91
    195.0000,     660.53
    200.0000,     657.11
    205.0000,     640.02
    210.0000,     597.27
    215.0000,     538.04
    220.0000,     481.52
    225.0000,     441.43
    230.0000,     417.52
    235.0000,     407.22
    240.0000,     405.12
    245.0000,     405.62
    250.0000,     405.87
    255.0000,     406.24
    260.0000,     420.82
           506.2813
LAYER 8
39,    28.5897
     60.0000,     291.01
     65.0000,     279.66
     70.0000,     278.86
     75.0000,     279.05
     80.0000,     280.35
     85.0000,     282.36
     90.0000,     288.75
     95.0000,     298.70
    100.0000,     306.73
    105.0000,     307.73
    110.0000,     304.26
    115.0000,     301.86
    120.0000,     300.57
    125.0000,     294.63
    130.0000,     285.61
    135.0000,     275.35
    140.0000,     265.08
    145.0000,     254.83
    150.0000,     244.72
    155.0000,     236.59
    160.0000,     233.08
    165.0000,     233.74
    170.0000,     243.25
    175.0000,     269.75
    180.0000,     312.28
    185.0000,     358.82
    190.0000,     394.49
    195.0000,     412.75
    200.0000,     417.88
    205.0000,     417.99
    210.0000,     413.63
    215.0000,     403.77
    220.0000,     391.85
    225.0000,     382.12
    230.0000,     376.70
    235.0000,     375.94
    240.0000,     378.06
    245.0000,     380.63
           388.9046
LAYER 9
34,    33.9487
     75.0000,     278.92
     80.0000,     280.64
     85.0000,     280.86
     90.0000,     283.30
     95.0000,     288.90
    100.0000,     293.40
    105.0000,     294.23
    110.0000,     292.89
    115.0000,     292.63
    120.0000,     287.90
    125.0000,     279.69
    130.0000,     269.71
    135.0000,     259.32
    140.0000,     249.41
    145.0000,     240.34
    150.0000,     232.60
    155.0000,     227.13
    160.0000,     224.74
    165.0000,     224.66
    170.0000,     229.15
    175.0000,     241.68
    180.0000,     262.33
    185.0000,     287.01
    190.0000,     309.78
    195.0000,     326.28
    200.0000,     335.63
    205.0000,     339.46
    210.0000,     339.83
    215.0000,     340.12
    220.0000,     340.65
    225.0000,     341.52
    230.0000,     343.04
    235.0000,     345.02
           345.4799
LAYER 10
29,    39.8436
     90.0000,     281.70
     95.0000,     287.68
    100.0000,     290.15
    105.0000,     291.06
    110.0000,     291.17
    115.0000,     288.65
    120.0000,     282.65
    125.0000,     274.04
    130.0000,     264.34
    135.0000,     254.53
    140.0000,     245.53
    145.0000,     237.91
    150.0000,     232.18
    155.0000,     228.75
    160.0000,     227.55
    165.0000,     227.55
    170.0000,     229.57
    175.0000,     236.41
    180.0000,     248.01
    185.0000,     262.30
    190.0000,     276.30
    195.0000,     287.46
    200.0000,     294.91
    205.0000,     299.49
    210.0000,     302.28
    215.0000,     303.95
    220.0000,     305.92
    225.0000,     307.34
           312.1220
LAYER 11
25,    46.3279
    100.0000,     290.34
    105.0000,     291.39
    110.0000,     291.25
    115.0000,     287.28
    120.0000,     280.63
    125.0000,     271.57
    130.0000,     262.15
    135.0000,     252.63
    140.0000,     244.23
    145.0000,     237.56
    150.0000,     233.07
    155.0000,     230.96
    160.0000,     230.92
    165.0000,     231.79
    170.0000,     231.90
    175.0000,     235.77
    180.0000,     242.94
    185.0000,     251.48
    190.0000,     259.34
    195.0000,     264.79
    200.0000,     267.46
    205.0000,     269.51
    210.0000,     271.67
    215.0000,     275.06
           281.7234
LAYER 12
19, 
    110.0000,     297.52
    115.0000,     288.56
    120.0000,     279.73
    125.0000,     270.28
    130.0000,     260.99
    135.0000,     251.06
    140.0000,     242.74
    145.0000,     236.39
    150.0000,     232.35
    155.0000,     230.73
    160.0000,     231.09
    165.0000,     232.35
    170.0000,     233.12
    175.0000,     234.99
    180.0000,     240.14
    185.0000,     245.12
    190.0000,     248.16
    195.0000,     248.92
           251.8899
CALCULATED APPARENT RESISTIVITY
      7.5000,       5.0000,   1.00000,    908.3190
     12.5000,       5.0000,   1.00000,    750.5757
     17.5000,       5.0000,   1.00000,    742.7220
     22.5000,       5.0000,   1.00000,    616.1760
     27.5000,       5.0000,   1.00000,    575.9057
     32.5000,       5.0000,   1.00000,    571.1369
     37.5000,       5.0000,   1.00000,    562.1003
     42.5000,       5.0000,   1.00000,    603.0745
     47.5000,       5.0000,   1.00000,    600.5200
     52.5000,       5.0000,   1.00000,    659.7535
     57.5000,       5.0000,   1.00000,    778.2214
     62.5000,       5.0000,   1.00000,    814.1093
     67.5000,       5.0000,   1.00000,   1052.1053
     72.5000,       5.0000,   1.00000,    910.0073
     77.5000,       5.0000,   1.00000,   1172.6042
     82.5000,       5.0000,   1.00000,   1111.2629
     87.5000,       5.0000,   1.00000,   1359.4064
     92.5000,       5.0000,   1.00000,   1552.4102
     97.5000,       5.0000,   1.00000,   1398.7175
    102.5000,       5.0000,   1.00000,   1579.9698
    107.5000,       5.0000,   1.00000,   1250.0557
    112.5000,       5.0000,   1.00000,    974.0679
    117.5000,       5.0000,   1.00000,   1304.5253
    122.5000,       5.0000,   1.00000,   1320.6453
    127.5000,       5.0000,   1.00000,   1460.5964
    132.5000,       5.0000,   1.00000,   1517.6957
    137.5000,       5.0000,   1.00000,   1364.0897
    142.5000,       5.0000,   1.00000,   1482.5956
    147.5000,       5.0000,   1.00000,   1494.8053
    152.5000,       5.0000,   1.00000,   2213.9709
    157.5000,       5.0000,   1.00000,   2304.9517
    162.5000,       5.0000,   1.00000,   2879.1101
    167.5000,       5.0000,   1.00000,   2548.2498
    172.5000,       5.0000,   1.00000,   2929.6775
    177.5000,       5.0000,   1.00000,   2411.3318
    182.5000,       5.0000,   1.00000,   2321.5876
    187.5000,       5.0000,   1.00000,   2187.3904
    192.5000,       5.0000,   1.00000,   2245.3987
    197.5000,       5.0000,   1.00000,   2373.4661
    202.5000,       5.0000,   1.00000,   2444.2124
    207.5000,       5.0000,   1.00000,   2347.7390
    212.5000,       5.0000,   1.00000,   2322.0005
    217.5000,       5.0000,   1.00000,   2066.5337
    222.5000,       5.0000,   1.00000,   2273.2129
    227.5000,       5.0000,   1.00000,   1984.1267
    232.5000,       5.0000,   1.00000,   1971.8632
    237.5000,       5.0000,   1.00000,   1787.3943
    242.5000,       5.0000,   1.00000,   1869.5863
    247.5000,       5.0000,   1.00000,   1383.7036
    252.5000,       5.0000,   1.00000,   1801.8840
    257.5000,       5.0000,   1.00000,   1500.2041
    262.5000,       5.0000,   1.00000,   1845.0825
    267.5000,       5.0000,   1.00000,   1723.1709
    272.5000,       5.0000,   1.00000,   1909.6433
    277.5000,       5.0000,   1.00000,   1999.1195
    282.5000,       5.0000,   1.00000,   2170.5718
    287.5000,       5.0000,   1.00000,   1990.2855
    292.5000,       5.0000,   1.00000,   2024.9586
     12.5000,       5.0000,   2.00000,    746.9341
     17.5000,       5.0000,   2.00000,    758.6780
     22.5000,       5.0000,   2.00000,    660.4534
     27.5000,       5.0000,   2.00000,    607.2643
     32.5000,       5.0000,   2.00000,    615.1829
     37.5000,       5.0000,   2.00000,    613.9556
     42.5000,       5.0000,   2.00000,    645.8626
     47.5000,       5.0000,   2.00000,    613.3632
     52.5000,       5.0000,   2.00000,    657.4340
     57.5000,       5.0000,   2.00000,    717.8966
     62.5000,       5.0000,   2.00000,    802.1384
     67.5000,       5.0000,   2.00000,    967.8978
     72.5000,       5.0000,   2.00000,    868.9822
     77.5000,       5.0000,   2.00000,   1062.2305
     82.5000,       5.0000,   2.00000,   1046.5930
     87.5000,       5.0000,   2.00000,   1241.7549
     92.5000,       5.0000,   2.00000,   1243.4083
     97.5000,       5.0000,   2.00000,   1130.9745
    102.5000,       5.0000,   2.00000,   1550.7023
    107.5000,       5.0000,   2.00000,   1197.9808
    112.5000,       5.0000,   2.00000,    858.5109
    117.5000,       5.0000,   2.00000,   1293.2202
    122.5000,       5.0000,   2.00000,   1288.3138
    127.5000,       5.0000,   2.00000,   1284.8341
    132.5000,       5.0000,   2.00000,   1401.8635
    137.5000,       5.0000,   2.00000,   1344.0012
    142.5000,       5.0000,   2.00000,   1373.1300
    147.5000,       5.0000,   2.00000,   1386.7421
    152.5000,       5.0000,   2.00000,   1953.7367
    157.5000,       5.0000,   2.00000,   2173.7883
    162.5000,       5.0000,   2.00000,   2220.7136
    167.5000,       5.0000,   2.00000,   2190.6497
    172.5000,       5.0000,   2.00000,   2746.5210
    177.5000,       5.0000,   2.00000,   2499.2556
    182.5000,       5.0000,   2.00000,   2303.2505
    187.5000,       5.0000,   2.00000,   2317.3076
    192.5000,       5.0000,   2.00000,   2331.9133
    197.5000,       5.0000,   2.00000,   2415.1375
    202.5000,       5.0000,   2.00000,   2370.9050
    207.5000,       5.0000,   2.00000,   2213.3784
    212.5000,       5.0000,   2.00000,   2017.8848
    217.5000,       5.0000,   2.00000,   1884.5206
    222.5000,       5.0000,   2.00000,   2123.9302
    227.5000,       5.0000,   2.00000,   1790.9332
    232.5000,       5.0000,   2.00000,   1564.5713
    237.5000,       5.0000,   2.00000,   1739.2343
    242.5000,       5.0000,   2.00000,   1701.7042
    247.5000,       5.0000,   2.00000,   1267.4331
    252.5000,       5.0000,   2.00000,   1616.6582
    257.5000,       5.0000,   2.00000,   1519.8939
    262.5000,       5.0000,   2.00000,   1704.0874
    267.5000,       5.0000,   2.00000,   1628.9475
    272.5000,       5.0000,   2.00000,   1640.6700
    277.5000,       5.0000,   2.00000,   1903.4955
    282.5000,       5.0000,   2.00000,   2049.9727
    287.5000,       5.0000,   2.00000,   1843.4319
    292.5000,       5.0000,   2.00000,   1887.9904
    297.5000,       5.0000,   2.00000,   1894.4393
     17.5000,       5.0000,   3.00000,    752.4085
     22.5000,       5.0000,   3.00000,    644.6193
     27.5000,       5.0000,   3.00000,    611.9254
     32.5000,       5.0000,   3.00000,    630.1663
     37.5000,       5.0000,   3.00000,    654.7408
     42.5000,       5.0000,   3.00000,    671.0245
     47.5000,       5.0000,   3.00000,    611.8545
     52.5000,       5.0000,   3.00000,    593.2715
     57.5000,       5.0000,   3.00000,    687.1353
     62.5000,       5.0000,   3.00000,    746.6622
     67.5000,       5.0000,   3.00000,    937.4632
     72.5000,       5.0000,   3.00000,    778.7152
     77.5000,       5.0000,   3.00000,    904.6127
     82.5000,       5.0000,   3.00000,    872.4741
     87.5000,       5.0000,   3.00000,    973.3575
     92.5000,       5.0000,   3.00000,   1013.3718
     97.5000,       5.0000,   3.00000,   1116.0416
    102.5000,       5.0000,   3.00000,   1388.1589
    107.5000,       5.0000,   3.00000,   1018.9941
    112.5000,       5.0000,   3.00000,    714.5397
    117.5000,       5.0000,   3.00000,   1032.7820
    122.5000,       5.0000,   3.00000,   1236.2255
    127.5000,       5.0000,   3.00000,   1323.4620
    132.5000,       5.0000,   3.00000,   1315.5450
    137.5000,       5.0000,   3.00000,   1133.5938
    142.5000,       5.0000,   3.00000,   1119.8641
    147.5000,       5.0000,   3.00000,   1118.0577
    152.5000,       5.0000,   3.00000,   1799.0258
    157.5000,       5.0000,   3.00000,   1854.0825
    162.5000,       5.0000,   3.00000,   1971.1978
    167.5000,       5.0000,   3.00000,   1814.6337
    172.5000,       5.0000,   3.00000,   2444.9724
    177.5000,       5.0000,   3.00000,   2226.2742
    182.5000,       5.0000,   3.00000,   2088.7417
    187.5000,       5.0000,   3.00000,   1961.8525
    192.5000,       5.0000,   3.00000,   2168.6523
    197.5000,       5.0000,   3.00000,   2322.3235
    202.5000,       5.0000,   3.00000,   2311.5615
    207.5000,       5.0000,   3.00000,   1954.6003
    212.5000,       5.0000,   3.00000,   1741.2329
    217.5000,       5.0000,   3.00000,   1623.8751
    222.5000,       5.0000,   3.00000,   1863.4888
    227.5000,       5.0000,   3.00000,   1508.1567
    232.5000,       5.0000,   3.00000,   1450.5150
    237.5000,       5.0000,   3.00000,   1410.9880
    242.5000,       5.0000,   3.00000,   1516.8684
    247.5000,       5.0000,   3.00000,   1074.8778
    252.5000,       5.0000,   3.00000,   1444.9213
    257.5000,       5.0000,   3.00000,   1379.3158
    262.5000,       5.0000,   3.00000,   1626.2560
    267.5000,       5.0000,   3.00000,   1339.8107
    272.5000,       5.0000,   3.00000,   1456.9520
    277.5000,       5.0000,   3.00000,   1651.6383
    282.5000,       5.0000,   3.00000,   1904.3387
    287.5000,       5.0000,   3.00000,   1682.3577
    292.5000,       5.0000,   3.00000,   1688.7106
    297.5000,       5.0000,   3.00000,   1693.3947
     22.5000,      15.0000,   1.00000,    643.6678
     27.5000,      15.0000,   1.00000,    611.6384
     32.5000,      15.0000,   1.00000,    635.1976
     37.5000,      15.0000,   1.00000,    656.7841
     42.5000,      15.0000,   1.00000,    656.3986
     47.5000,      15.0000,   1.00000,    609.7728
     52.5000,      15.0000,   1.00000,    618.1602
     57.5000,      15.0000,   1.00000,    654.8357
     62.5000,      15.0000,   1.00000,    779.1489
     67.5000,      15.0000,   1.00000,    788.7599
     72.5000,      15.0000,   1.00000,    808.5162
     77.5000,      15.0000,   1.00000,    760.7492
     82.5000,      15.0000,   1.00000,    749.2801
     87.5000,      15.0000,   1.00000,    783.1740
     92.5000,      15.0000,   1.00000,    984.0725
     97.5000,      15.0000,   1.00000,   1114.9298
    102.5000,      15.0000,   1.00000,   1058.2694
    107.5000,      15.0000,   1.00000,    903.9940
    112.5000,      15.0000,   1.00000,    809.7039
    117.5000,      15.0000,   1.00000,    863.9406
    122.5000,      15.0000,   1.00000,   1094.5780
    127.5000,      15.0000,   1.00000,   1325.2974
    132.5000,      15.0000,   1.00000,   1211.6071
    137.5000,      15.0000,   1.00000,   1022.1818
    142.5000,      15.0000,   1.00000,    945.5438
    147.5000,      15.0000,   1.00000,   1220.7750
    152.5000,      15.0000,   1.00000,   1433.4987
    157.5000,      15.0000,   1.00000,   1744.2960
    162.5000,      15.0000,   1.00000,   1774.9780
    167.5000,      15.0000,   1.00000,   1946.4471
    172.5000,      15.0000,   1.00000,   1864.4449
    177.5000,      15.0000,   1.00000,   1892.0955
    182.5000,      15.0000,   1.00000,   1728.5698
    187.5000,      15.0000,   1.00000,   1739.7543
    192.5000,      15.0000,   1.00000,   1824.7783
    197.5000,      15.0000,   1.00000,   2103.1824
    202.5000,      15.0000,   1.00000,   2044.6721
    207.5000,      15.0000,   1.00000,   1860.7411
    212.5000,      15.0000,   1.00000,   1634.5292
    217.5000,      15.0000,   1.00000,   1573.7906
    222.5000,      15.0000,   1.00000,   1459.4197
    227.5000,      15.0000,   1.00000,   1517.8335
    232.5000,      15.0000,   1.00000,   1361.2272
    237.5000,      15.0000,   1.00000,   1318.9135
    242.5000,      15.0000,   1.00000,   1162.9290
    247.5000,      15.0000,   1.00000,   1262.0685
    252.5000,      15.0000,   1.00000,   1211.3483
    257.5000,      15.0000,   1.00000,   1386.1947
    262.5000,      15.0000,   1.00000,   1314.1404
    267.5000,      15.0000,   1.00000,   1363.7678
    272.5000,      15.0000,   1.00000,   1336.0590
    277.5000,      15.0000,   1.00000,   1521.5781
    282.5000,      15.0000,   1.00000,   1567.8040
    287.5000,      15.0000,   1.00000,   1630.0509
    292.5000,      15.0000,   1.00000,   1536.7257
     22.5000,       5.0000,   4.00000,    608.6163
     27.5000,       5.0000,   4.00000,    583.6959
     32.5000,       5.0000,   4.00000,    632.4908
     37.5000,       5.0000,   4.00000,    646.2755
     42.5000,       5.0000,   4.00000,    677.0148
     47.5000,       5.0000,   4.00000,    574.6614
     52.5000,       5.0000,   4.00000,    573.7997
     57.5000,       5.0000,   4.00000,    635.5266
     62.5000,       5.0000,   4.00000,    709.3970
     67.5000,       5.0000,   4.00000,    874.8070
     72.5000,       5.0000,   4.00000,    683.2997
     77.5000,       5.0000,   4.00000,    773.1003
     82.5000,       5.0000,   4.00000,    641.8994
     87.5000,       5.0000,   4.00000,    754.7562
     92.5000,       5.0000,   4.00000,    983.4047
     97.5000,       5.0000,   4.00000,    996.4377
    102.5000,       5.0000,   4.00000,   1238.6687
    107.5000,       5.0000,   4.00000,    821.2215
    112.5000,       5.0000,   4.00000,    547.3315
    117.5000,       5.0000,   4.00000,    872.1748
    122.5000,       5.0000,   4.00000,   1059.5515
    127.5000,       5.0000,   4.00000,   1324.2759
    132.5000,       5.0000,   4.00000,   1237.1893
    137.5000,       5.0000,   4.00000,    904.4724
    142.5000,       5.0000,   4.00000,    857.3507
    147.5000,       5.0000,   4.00000,    916.1370
    152.5000,       5.0000,   4.00000,   1450.2721
    157.5000,       5.0000,   4.00000,   1640.5502
    162.5000,       5.0000,   4.00000,   1787.7478
    167.5000,       5.0000,   4.00000,   1668.5605
    172.5000,       5.0000,   4.00000,   2048.7219
    177.5000,       5.0000,   4.00000,   1807.6812
    182.5000,       5.0000,   4.00000,   1637.8223
    187.5000,       5.0000,   4.00000,   1619.3346
    192.5000,       5.0000,   4.00000,   1744.0131
    197.5000,       5.0000,   4.00000,   2096.7029
    202.5000,       5.0000,   4.00000,   2066.0686
    207.5000,       5.0000,   4.00000,   1780.5745
    212.5000,       5.0000,   4.00000,   1542.7567
    217.5000,       5.0000,   4.00000,   1367.0564
    222.5000,       5.0000,   4.00000,   1516.4104
    227.5000,       5.0000,   4.00000,   1366.6490
    232.5000,       5.0000,   4.00000,   1246.2000
    237.5000,       5.0000,   4.00000,   1244.3750
    242.5000,       5.0000,   4.00000,   1218.7258
    247.5000,       5.0000,   4.00000,    933.5897
    252.5000,       5.0000,   4.00000,   1282.5416
    257.5000,       5.0000,   4.00000,   1192.4128
    262.5000,       5.0000,   4.00000,   1358.9999
    267.5000,       5.0000,   4.00000,   1222.9136
    272.5000,       5.0000,   4.00000,   1236.0221
    277.5000,       5.0000,   4.00000,   1473.3807
    282.5000,       5.0000,   4.00000,   1648.7656
    287.5000,       5.0000,   4.00000,   1514.3737
    292.5000,       5.0000,   4.00000,   1499.6025
     30.0000,      20.0000,   1.00000,    579.7407
     35.0000,      20.0000,   1.00000,    597.3798
     40.0000,      20.0000,   1.00000,    593.3577
     45.0000,      20.0000,   1.00000,    596.3828
     50.0000,      20.0000,   1.00000,    608.1467
     55.0000,      20.0000,   1.00000,    623.8995
     60.0000,      20.0000,   1.00000,    683.4910
     65.0000,      20.0000,   1.00000,    672.2429
     70.0000,      20.0000,   1.00000,    689.8058
     75.0000,      20.0000,   1.00000,    616.1795
     80.0000,      20.0000,   1.00000,    577.2096
     85.0000,      20.0000,   1.00000,    684.0711
     90.0000,      20.0000,   1.00000,    750.2737
     95.0000,      20.0000,   1.00000,    872.6698
    100.0000,      20.0000,   1.00000,    847.1282
    105.0000,      20.0000,   1.00000,    704.8154
    110.0000,      20.0000,   1.00000,    737.7950
    115.0000,      20.0000,   1.00000,    708.1102
    120.0000,      20.0000,   1.00000,    825.5450
    125.0000,      20.0000,   1.00000,    962.8768
    130.0000,      20.0000,   1.00000,    953.4359
    135.0000,      20.0000,   1.00000,    940.3229
    140.0000,      20.0000,   1.00000,    857.6215
    145.0000,      20.0000,   1.00000,    861.8166
    150.0000,      20.0000,   1.00000,   1026.2201
    155.0000,      20.0000,   1.00000,   1268.5317
    160.0000,      20.0000,   1.00000,   1508.6426
    165.0000,      20.0000,   1.00000,   1700.6407
    170.0000,      20.0000,   1.00000,   1577.4199
    175.0000,      20.0000,   1.00000,   1339.4420
    180.0000,      20.0000,   1.00000,   1199.7645
    185.0000,      20.0000,   1.00000,   1183.9733
    190.0000,      20.0000,   1.00000,   1290.6593
    195.0000,      20.0000,   1.00000,   1397.9023
    200.0000,      20.0000,   1.00000,   1483.9753
    205.0000,      20.0000,   1.00000,   1631.1204
    210.0000,      20.0000,   1.00000,   1546.8091
    215.0000,      20.0000,   1.00000,   1389.9801
    220.0000,      20.0000,   1.00000,   1290.1571
    225.0000,      20.0000,   1.00000,   1195.4270
    230.0000,      20.0000,   1.00000,   1212.5514
    235.0000,      20.0000,   1.00000,   1126.2041
    240.0000,      20.0000,   1.00000,   1022.5106
    245.0000,      20.0000,   1.00000,   1050.4824
    250.0000,      20.0000,   1.00000,   1024.1846
    255.0000,      20.0000,   1.00000,   1030.8752
    260.0000,      20.0000,   1.00000,   1085.6458
    265.0000,      20.0000,   1.00000,   1089.2267
    270.0000,      20.0000,   1.00000,   1188.7257
    275.0000,      20.0000,   1.00000,   1260.7542
    280.0000,      20.0000,   1.00000,   1245.6833
    285.0000,      20.0000,   1.00000,   1312.0399
     27.5000,       5.0000,   5.00000,    554.5331
     32.5000,       5.0000,   5.00000,    590.6197
     37.5000,       5.0000,   5.00000,    623.9508
     42.5000,       5.0000,   5.00000,    622.7670
     47.5000,       5.0000,   5.00000,    566.7087
     52.5000,       5.0000,   5.00000,    548.3132
     57.5000,       5.0000,   5.00000,    613.7998
     62.5000,       5.0000,   5.00000,    658.7327
     67.5000,       5.0000,   5.00000,    779.5964
     72.5000,       5.0000,   5.00000,    612.1602
     77.5000,       5.0000,   5.00000,    606.4688
     82.5000,       5.0000,   5.00000,    525.8778
     87.5000,       5.0000,   5.00000,    696.5809
     92.5000,       5.0000,   5.00000,    840.5788
     97.5000,       5.0000,   5.00000,    882.8356
    102.5000,       5.0000,   5.00000,   1026.4775
    107.5000,       5.0000,   5.00000,    673.0842
    112.5000,       5.0000,   5.00000,    446.3082
    117.5000,       5.0000,   5.00000,    735.5796
    122.5000,       5.0000,   5.00000,    954.8669
    127.5000,       5.0000,   5.00000,   1079.2355
    132.5000,       5.0000,   5.00000,   1080.4365
    137.5000,       5.0000,   5.00000,    788.8511
    142.5000,       5.0000,   5.00000,    704.2698
    147.5000,       5.0000,   5.00000,    709.6061
    152.5000,       5.0000,   5.00000,   1181.4865
    157.5000,       5.0000,   5.00000,   1408.7810
    162.5000,       5.0000,   5.00000,   1630.1321
    167.5000,       5.0000,   5.00000,   1493.2439
    172.5000,       5.0000,   5.00000,   1741.9546
    177.5000,       5.0000,   5.00000,   1358.5588
    182.5000,       5.0000,   5.00000,   1231.5037
    192.5000,       5.0000,   5.00000,   1424.6107
    197.5000,       5.0000,   5.00000,   1594.3545
    202.5000,       5.0000,   5.00000,   1772.9818
    207.5000,       5.0000,   5.00000,   1600.5825
    212.5000,       5.0000,   5.00000,   1378.9396
    217.5000,       5.0000,   5.00000,   1157.4537
    222.5000,       5.0000,   5.00000,   1334.5553
    227.5000,       5.0000,   5.00000,   1140.2292
    232.5000,       5.0000,   5.00000,   1091.6791
    237.5000,       5.0000,   5.00000,   1067.1307
    242.5000,       5.0000,   5.00000,   1078.0039
    247.5000,       5.0000,   5.00000,    785.1775
    252.5000,       5.0000,   5.00000,   1101.3429
    257.5000,       5.0000,   5.00000,    988.1580
    262.5000,       5.0000,   5.00000,   1156.7203
    267.5000,       5.0000,   5.00000,   1050.3176
    272.5000,       5.0000,   5.00000,   1135.0227
    277.5000,       5.0000,   5.00000,   1268.3745
    282.5000,       5.0000,   5.00000,   1455.5100
    287.5000,       5.0000,   5.00000,   1290.4983
     32.5000,       5.0000,   6.00000,    547.1411
     37.5000,       5.0000,   6.00000,    552.4609
     42.5000,       5.0000,   6.00000,    595.2489
     47.5000,       5.0000,   6.00000,    531.1760
     52.5000,       5.0000,   6.00000,    538.5468
     57.5000,       5.0000,   6.00000,    587.1661
     62.5000,       5.0000,   6.00000,    603.1935
     67.5000,       5.0000,   6.00000,    708.2473
     72.5000,       5.0000,   6.00000,    499.1250
     77.5000,       5.0000,   6.00000,    534.9738
     82.5000,       5.0000,   6.00000,    509.1102
     87.5000,       5.0000,   6.00000,    624.1702
     92.5000,       5.0000,   6.00000,    722.7198
     97.5000,       5.0000,   6.00000,    711.7599
    102.5000,       5.0000,   6.00000,    861.8877
    107.5000,       5.0000,   6.00000,    571.7527
    112.5000,       5.0000,   6.00000,    394.1843
    117.5000,       5.0000,   6.00000,    654.3739
    122.5000,       5.0000,   6.00000,    777.4252
    127.5000,       5.0000,   6.00000,    874.6285
    132.5000,       5.0000,   6.00000,    842.7798
    137.5000,       5.0000,   6.00000,    706.9927
    142.5000,       5.0000,   6.00000,    620.9059
    147.5000,       5.0000,   6.00000,    585.1490
    152.5000,       5.0000,   6.00000,    990.8760
    157.5000,       5.0000,   6.00000,   1199.2024
    162.5000,       5.0000,   6.00000,   1398.5807
    167.5000,       5.0000,   6.00000,   1265.6165
    172.5000,       5.0000,   6.00000,   1414.8990
    177.5000,       5.0000,   6.00000,   1093.0748
    187.5000,       5.0000,   6.00000,    933.7733
    192.5000,       5.0000,   6.00000,   1038.0992
    197.5000,       5.0000,   6.00000,   1260.6445
    202.5000,       5.0000,   6.00000,   1370.0742
    207.5000,       5.0000,   6.00000,   1359.6415
    212.5000,       5.0000,   6.00000,   1199.9811
    217.5000,       5.0000,   6.00000,   1067.4760
    222.5000,       5.0000,   6.00000,   1157.7216
    227.5000,       5.0000,   6.00000,    982.7147
    232.5000,       5.0000,   6.00000,    916.6993
    237.5000,       5.0000,   6.00000,    944.2051
    242.5000,       5.0000,   6.00000,    964.9572
    247.5000,       5.0000,   6.00000,    683.4474
    252.5000,       5.0000,   6.00000,    888.7234
    257.5000,       5.0000,   6.00000,    841.4406
    262.5000,       5.0000,   6.00000,    994.5802
    267.5000,       5.0000,   6.00000,    910.5262
    272.5000,       5.0000,   6.00000,    989.2559
    277.5000,       5.0000,   6.00000,   1158.4138
    282.5000,       5.0000,   6.00000,   1251.1534
     37.5000,      25.0000,   1.00000,    517.8153
     42.5000,      25.0000,   1.00000,    530.8419
     47.5000,      25.0000,   1.00000,    573.4617
     52.5000,      25.0000,   1.00000,    594.8001
     57.5000,      25.0000,   1.00000,    621.3434
     62.5000,      25.0000,   1.00000,    600.5474
     67.5000,      25.0000,   1.00000,    557.2449
     72.5000,      25.0000,   1.00000,    529.9276
     77.5000,      25.0000,   1.00000,    581.2720
     82.5000,      25.0000,   1.00000,    606.0023
     87.5000,      25.0000,   1.00000,    632.5958
     92.5000,      25.0000,   1.00000,    656.4354
     97.5000,      25.0000,   1.00000,    615.2606
    102.5000,      25.0000,   1.00000,    575.9565
    107.5000,      25.0000,   1.00000,    627.0897
    112.5000,      25.0000,   1.00000,    684.9420
    117.5000,      25.0000,   1.00000,    665.8470
    122.5000,      25.0000,   1.00000,    652.7201
    127.5000,      25.0000,   1.00000,    671.3915
    132.5000,      25.0000,   1.00000,    710.2961
    137.5000,      25.0000,   1.00000,    705.8182
    142.5000,      25.0000,   1.00000,    810.5596
    147.5000,      25.0000,   1.00000,    863.5171
    152.5000,      25.0000,   1.00000,    980.3711
    157.5000,      25.0000,   1.00000,   1108.6270
    162.5000,      25.0000,   1.00000,   1286.6360
    167.5000,      25.0000,   1.00000,   1230.3362
    172.5000,      25.0000,   1.00000,   1099.9441
    177.5000,      25.0000,   1.00000,    943.2945
    182.5000,      25.0000,   1.00000,    895.5977
    187.5000,      25.0000,   1.00000,    816.6346
    192.5000,      25.0000,   1.00000,    885.8810
    197.5000,      25.0000,   1.00000,    978.5712
    202.5000,      25.0000,   1.00000,   1097.3337
    207.5000,      25.0000,   1.00000,   1141.3170
    212.5000,      25.0000,   1.00000,   1284.1099
    217.5000,      25.0000,   1.00000,   1195.1044
    222.5000,      25.0000,   1.00000,   1094.6384
    227.5000,      25.0000,   1.00000,   1001.8018
    232.5000,      25.0000,   1.00000,    990.5775
    237.5000,      25.0000,   1.00000,    896.8912
    242.5000,      25.0000,   1.00000,    904.2212
    247.5000,      25.0000,   1.00000,    859.9094
    252.5000,      25.0000,   1.00000,    865.0414
    257.5000,      25.0000,   1.00000,    825.2770
    262.5000,      25.0000,   1.00000,    916.4175
    267.5000,      25.0000,   1.00000,    966.4940
    272.5000,      25.0000,   1.00000,   1053.7050
    277.5000,      25.0000,   1.00000,   1055.0089
     37.5000,       5.0000,   7.00000,    511.9106
     42.5000,       5.0000,   7.00000,    540.6916
     47.5000,       5.0000,   7.00000,    508.2922
     52.5000,       5.0000,   7.00000,    505.5724
     57.5000,       5.0000,   7.00000,    552.5259
     62.5000,       5.0000,   7.00000,    565.2208
     67.5000,       5.0000,   7.00000,    607.9415
     72.5000,       5.0000,   7.00000,    451.0985
     77.5000,       5.0000,   7.00000,    523.0351
     82.5000,       5.0000,   7.00000,    478.5217
     87.5000,       5.0000,   7.00000,    563.0247
     92.5000,       5.0000,   7.00000,    613.8246
     97.5000,       5.0000,   7.00000,    587.8688
    102.5000,       5.0000,   7.00000,    728.4655
    107.5000,       5.0000,   7.00000,    518.4872
    112.5000,       5.0000,   7.00000,    356.4590
    117.5000,       5.0000,   7.00000,    560.8975
    122.5000,       5.0000,   7.00000,    633.5035
    127.5000,       5.0000,   7.00000,    695.6319
    132.5000,       5.0000,   7.00000,    712.1914
    137.5000,       5.0000,   7.00000,    563.6950
    142.5000,       5.0000,   7.00000,    555.0507
    147.5000,       5.0000,   7.00000,    544.5314
    152.5000,       5.0000,   7.00000,    859.8567
    157.5000,       5.0000,   7.00000,   1010.7374
    162.5000,       5.0000,   7.00000,   1131.4318
    167.5000,       5.0000,   7.00000,   1001.2306
    172.5000,       5.0000,   7.00000,   1152.0664
    182.5000,       5.0000,   7.00000,    765.5286
    197.5000,       5.0000,   7.00000,    953.7480
    202.5000,       5.0000,   7.00000,   1091.5433
    207.5000,       5.0000,   7.00000,   1034.3867
    212.5000,       5.0000,   7.00000,   1050.2217
    217.5000,       5.0000,   7.00000,    942.6970
    222.5000,       5.0000,   7.00000,   1048.0652
    227.5000,       5.0000,   7.00000,    855.7131
    232.5000,       5.0000,   7.00000,    801.4643
    237.5000,       5.0000,   7.00000,    827.8284
    242.5000,       5.0000,   7.00000,    845.7692
    247.5000,       5.0000,   7.00000,    582.4305
    252.5000,       5.0000,   7.00000,    773.5394
    257.5000,       5.0000,   7.00000,    707.1187
    262.5000,       5.0000,   7.00000,    867.2518
    267.5000,       5.0000,   7.00000,    796.4483
    272.5000,       5.0000,   7.00000,    863.4922
    277.5000,       5.0000,   7.00000,   1013.0660
     42.5000,       5.0000,   8.00000,    505.9073
     47.5000,       5.0000,   8.00000,    464.9228
     52.5000,       5.0000,   8.00000,    468.7050
     57.5000,       5.0000,   8.00000,    511.2863
     62.5000,       5.0000,   8.00000,    504.0523
     67.5000,       5.0000,   8.00000,    572.1016
     72.5000,       5.0000,   8.00000,    449.2769
     77.5000,       5.0000,   8.00000,    497.2466
     82.5000,       5.0000,   8.00000,    439.1591
     87.5000,       5.0000,   8.00000,    503.1602
     92.5000,       5.0000,   8.00000,    535.8489
     97.5000,       5.0000,   8.00000,    526.5794
    102.5000,       5.0000,   8.00000,    660.6487
    107.5000,       5.0000,   8.00000,    464.9376
    112.5000,       5.0000,   8.00000,    311.9113
    117.5000,       5.0000,   8.00000,    473.2110
    122.5000,       5.0000,   8.00000,    538.3333
    127.5000,       5.0000,   8.00000,    598.9744
    132.5000,       5.0000,   8.00000,    585.3423
    137.5000,       5.0000,   8.00000,    480.2891
    142.5000,       5.0000,   8.00000,    469.0194
    147.5000,       5.0000,   8.00000,    499.5206
    152.5000,       5.0000,   8.00000,    792.1390
    157.5000,       5.0000,   8.00000,    836.4928
    162.5000,       5.0000,   8.00000,    890.7184
    177.5000,       5.0000,   8.00000,    767.5829
    192.5000,       5.0000,   8.00000,    603.8489
    197.5000,       5.0000,   8.00000,    734.8471
    202.5000,       5.0000,   8.00000,    826.3687
    207.5000,       5.0000,   8.00000,    861.7813
    212.5000,       5.0000,   8.00000,    823.0641
    222.5000,       5.0000,   8.00000,    928.0092
    227.5000,       5.0000,   8.00000,    779.6413
    232.5000,       5.0000,   8.00000,    721.6479
    262.5000,       5.0000,   8.00000,    746.8964
    267.5000,       5.0000,   8.00000,    700.2622
    272.5000,       5.0000,   8.00000,    760.8388
     52.5000,      35.0000,   1.00000,    461.9377
     57.5000,      35.0000,   1.00000,    459.9974
     62.5000,      35.0000,   1.00000,    490.2227
     67.5000,      35.0000,   1.00000,    495.9735
     72.5000,      35.0000,   1.00000,    513.4130
     77.5000,      35.0000,   1.00000,    511.2943
     82.5000,      35.0000,   1.00000,    492.9041
     87.5000,      35.0000,   1.00000,    494.0237
     92.5000,      35.0000,   1.00000,    484.0543
     97.5000,      35.0000,   1.00000,    459.0852
    102.5000,      35.0000,   1.00000,    463.3038
    107.5000,      35.0000,   1.00000,    465.6488
    112.5000,      35.0000,   1.00000,    466.5129
    117.5000,      35.0000,   1.00000,    479.8029
    122.5000,      35.0000,   1.00000,    436.1771
    127.5000,      35.0000,   1.00000,    418.8923
    132.5000,      35.0000,   1.00000,    456.2180
    137.5000,      35.0000,   1.00000,    532.6295
    142.5000,      35.0000,   1.00000,    616.3118
    147.5000,      35.0000,   1.00000,    680.7217
    152.5000,      35.0000,   1.00000,    675.4349
    157.5000,      35.0000,   1.00000,    725.7805
    162.5000,      35.0000,   1.00000,    698.4976
    167.5000,      35.0000,   1.00000,    662.8156
    172.5000,      35.0000,   1.00000,    605.7899
    177.5000,      35.0000,   1.00000,    582.0815
    182.5000,      35.0000,   1.00000,    576.9693
    187.5000,      35.0000,   1.00000,    585.8194
    192.5000,      35.0000,   1.00000,    541.6975
    197.5000,      35.0000,   1.00000,    544.9671
    202.5000,      35.0000,   1.00000,    543.5151
    207.5000,      35.0000,   1.00000,    632.0632
    212.5000,      35.0000,   1.00000,    696.3049
    217.5000,      35.0000,   1.00000,    756.6118
    222.5000,      35.0000,   1.00000,    766.8773
    227.5000,      35.0000,   1.00000,    788.9238
    232.5000,      35.0000,   1.00000,    715.8669
    237.5000,      35.0000,   1.00000,    693.1237
    242.5000,      35.0000,   1.00000,    631.0696
    247.5000,      35.0000,   1.00000,    632.1255
    252.5000,      35.0000,   1.00000,    635.9258
    257.5000,      35.0000,   1.00000,    648.8236
    262.5000,      35.0000,   1.00000,    664.7044
     52.5000,       5.0000,  10.00000,    375.6649
     57.5000,       5.0000,  10.00000,    415.5901
     62.5000,       5.0000,  10.00000,    460.7906
     67.5000,       5.0000,  10.00000,    551.5865
     72.5000,       5.0000,  10.00000,    419.6653
     77.5000,       5.0000,  10.00000,    440.1266
     82.5000,       5.0000,  10.00000,    368.3474
     87.5000,       5.0000,  10.00000,    425.8923
     92.5000,       5.0000,  10.00000,    481.4425
     97.5000,       5.0000,  10.00000,    491.7222
    102.5000,       5.0000,  10.00000,    584.5168
    107.5000,       5.0000,  10.00000,    370.3380
    112.5000,       5.0000,  10.00000,    232.1884
    117.5000,       5.0000,  10.00000,    369.5703
    122.5000,       5.0000,  10.00000,    434.8634
    127.5000,       5.0000,  10.00000,    478.7845
    132.5000,       5.0000,  10.00000,    473.9763
    182.5000,       5.0000,  10.00000,    477.6662
    202.5000,       5.0000,  10.00000,    569.4897
    222.5000,       5.0000,  10.00000,    679.5054
     67.5000,      45.0000,   1.00000,    399.8326
     72.5000,      45.0000,   1.00000,    420.5627
     77.5000,      45.0000,   1.00000,    447.8844
     82.5000,      45.0000,   1.00000,    480.6368
     87.5000,      45.0000,   1.00000,    460.7378
     92.5000,      45.0000,   1.00000,    403.2216
     97.5000,      45.0000,   1.00000,    390.0078
    102.5000,      45.0000,   1.00000,    391.1749
    107.5000,      45.0000,   1.00000,    397.8574
    112.5000,      45.0000,   1.00000,    400.7351
    117.5000,      45.0000,   1.00000,    384.4145
    122.5000,      45.0000,   1.00000,    371.8842
    127.5000,      45.0000,   1.00000,    346.8825
    132.5000,      45.0000,   1.00000,    373.8682
    137.5000,      45.0000,   1.00000,    421.7734
    142.5000,      45.0000,   1.00000,    445.5637
    152.5000,      45.0000,   1.00000,    467.6715
    157.5000,      45.0000,   1.00000,    446.1646
    162.5000,      45.0000,   1.00000,    443.0067
    167.5000,      45.0000,   1.00000,    447.8739
    172.5000,      45.0000,   1.00000,    473.9897
    177.5000,      45.0000,   1.00000,    458.6414
    182.5000,      45.0000,   1.00000,    454.0931
    187.5000,      45.0000,   1.00000,    449.3373
    192.5000,      45.0000,   1.00000,    461.6099
    197.5000,      45.0000,   1.00000,    453.3426
    202.5000,      45.0000,   1.00000,    471.3959
    207.5000,      45.0000,   1.00000,    474.6015
    212.5000,      45.0000,   1.00000,    472.3311
    217.5000,      45.0000,   1.00000,    462.0510
    222.5000,      45.0000,   1.00000,    479.0272
    227.5000,      45.0000,   1.00000,    469.0066
    232.5000,      45.0000,   1.00000,    487.4085
    242.5000,      45.0000,   1.00000,    524.1458
    247.5000,      45.0000,   1.00000,    505.7836
     67.5000,      15.0000,   4.00000,    392.3164
     72.5000,      15.0000,   4.00000,    397.5055
     77.5000,      15.0000,   4.00000,    364.8298
     82.5000,      15.0000,   4.00000,    387.0475
     87.5000,      15.0000,   4.00000,    402.0902
     92.5000,      15.0000,   4.00000,    423.2272
     97.5000,      15.0000,   4.00000,    454.4179
    102.5000,      15.0000,   4.00000,    419.0147
    107.5000,      15.0000,   4.00000,    343.4074
    112.5000,      15.0000,   4.00000,    282.6956
    117.5000,      15.0000,   4.00000,    295.2970
    122.5000,      15.0000,   4.00000,    362.0064
    127.5000,      15.0000,   4.00000,    387.4810
    132.5000,      15.0000,   4.00000,    362.8417
    137.5000,      15.0000,   4.00000,    320.9139
    167.5000,      15.0000,   4.00000,    445.3826
    172.5000,      15.0000,   4.00000,    443.7254
    177.5000,      15.0000,   4.00000,    426.4277
    187.5000,      15.0000,   4.00000,    383.1530
    192.5000,      15.0000,   4.00000,    418.3096
    197.5000,      15.0000,   4.00000,    461.0280
    202.5000,      15.0000,   4.00000,    481.8357
    207.5000,      15.0000,   4.00000,    460.2487
     82.5000,      55.0000,   1.00000,    391.6640
     87.5000,      55.0000,   1.00000,    378.7815
     92.5000,      55.0000,   1.00000,    377.1176
     97.5000,      55.0000,   1.00000,    367.5645
    102.5000,      55.0000,   1.00000,    377.4795
    107.5000,      55.0000,   1.00000,    377.0958
    112.5000,      55.0000,   1.00000,    370.0888
    117.5000,      55.0000,   1.00000,    354.0835
    122.5000,      55.0000,   1.00000,    332.2639
    127.5000,      55.0000,   1.00000,    332.5717
    132.5000,      55.0000,   1.00000,    320.2016
    137.5000,      55.0000,   1.00000,    331.4440
    142.5000,      55.0000,   1.00000,    344.5695
    147.5000,      55.0000,   1.00000,    365.5915
    152.5000,      55.0000,   1.00000,    374.5446
    157.5000,      55.0000,   1.00000,    362.5632
    162.5000,      55.0000,   1.00000,    350.4982
    167.5000,      55.0000,   1.00000,    363.1537
    172.5000,      55.0000,   1.00000,    383.4629
    177.5000,      55.0000,   1.00000,    417.1598
    182.5000,      55.0000,   1.00000,    423.2692
    187.5000,      55.0000,   1.00000,    431.8078
    192.5000,      55.0000,   1.00000,    419.4032
    197.5000,      55.0000,   1.00000,    413.1300
    202.5000,      55.0000,   1.00000,    395.4569
    207.5000,      55.0000,   1.00000,    390.7778
    212.5000,      55.0000,   1.00000,    393.7029
    217.5000,      55.0000,   1.00000,    398.1458
    222.5000,      55.0000,   1.00000,    378.0546
    227.5000,      55.0000,   1.00000,    367.6965
    232.5000,      55.0000,   1.00000,    351.3913
     82.5000,      15.0000,   5.00000,    335.3527
     87.5000,      15.0000,   5.00000,    356.3164
     92.5000,      15.0000,   5.00000,    388.2311
     97.5000,      15.0000,   5.00000,    430.8322
    102.5000,      15.0000,   5.00000,    403.2708
    107.5000,      15.0000,   5.00000,    335.1294
    112.5000,      15.0000,   5.00000,    271.1682
    117.5000,      15.0000,   5.00000,    277.9044
    122.5000,      15.0000,   5.00000,    331.5124
    137.5000,      15.0000,   5.00000,    273.1405
    172.5000,      15.0000,   5.00000,    380.1954
    177.5000,      15.0000,   5.00000,    391.3842
    182.5000,      15.0000,   5.00000,    364.6291
    192.5000,      15.0000,   5.00000,    396.6763
     97.5000,      65.0000,   1.00000,    355.8185
    102.5000,      65.0000,   1.00000,    349.1189
    107.5000,      65.0000,   1.00000,    343.8561
    112.5000,      65.0000,   1.00000,    331.2507
    117.5000,      65.0000,   1.00000,    325.9120
    122.5000,      65.0000,   1.00000,    327.2352
    127.5000,      65.0000,   1.00000,    321.3087
    132.5000,      65.0000,   1.00000,    321.2699
    137.5000,      65.0000,   1.00000,    308.2939
    142.5000,      65.0000,   1.00000,    319.8806
    147.5000,      65.0000,   1.00000,    332.2784
    152.5000,      65.0000,   1.00000,    340.6291
    157.5000,      65.0000,   1.00000,    340.0424
    162.5000,      65.0000,   1.00000,    342.6568
    167.5000,      65.0000,   1.00000,    350.1913
    172.5000,      65.0000,   1.00000,    364.5478
    177.5000,      65.0000,   1.00000,    378.5551
    182.5000,      65.0000,   1.00000,    384.3996
    187.5000,      65.0000,   1.00000,    375.2640
    192.5000,      65.0000,   1.00000,    377.5028
    197.5000,      65.0000,   1.00000,    372.3755
    202.5000,      65.0000,   1.00000,    376.8672
    207.5000,      65.0000,   1.00000,    363.4012
    212.5000,      65.0000,   1.00000,    350.3114
    217.5000,      65.0000,   1.00000,    337.8559
     97.5000,      15.0000,   6.00000,    408.3927
    102.5000,      15.0000,   6.00000,    381.2398
    107.5000,      15.0000,   6.00000,    318.5005
    112.5000,      15.0000,   6.00000,    256.7191
    122.5000,      15.0000,   6.00000,    321.3125
    127.5000,      15.0000,   6.00000,    334.5129
    137.5000,      15.0000,   6.00000,    267.7592
    147.5000,      15.0000,   6.00000,    246.8711
    157.5000,      15.0000,   6.00000,    332.3491
    162.5000,      15.0000,   6.00000,    335.7684
    167.5000,      15.0000,   6.00000,    364.4951
    177.5000,      15.0000,   6.00000,    374.3506
    105.0000,      30.0000,   3.00000,    322.0119
    110.0000,      30.0000,   3.00000,    316.6533
    115.0000,      30.0000,   3.00000,    318.4664
    120.0000,      30.0000,   3.00000,    294.4804
    125.0000,      30.0000,   3.00000,    287.1608
    130.0000,      30.0000,   3.00000,    294.9599
    135.0000,      30.0000,   3.00000,    283.1286
    140.0000,      30.0000,   3.00000,    282.3634
    145.0000,      30.0000,   3.00000,    282.3167
    150.0000,      30.0000,   3.00000,    285.1854
    155.0000,      30.0000,   3.00000,    296.7629
    160.0000,      30.0000,   3.00000,    326.8344
    165.0000,      30.0000,   3.00000,    353.6772
    170.0000,      30.0000,   3.00000,    356.0437
    180.0000,      30.0000,   3.00000,    345.9760
    205.0000,      30.0000,   3.00000,    358.7489
    112.5000,      25.0000,   4.00000,    300.4523
    117.5000,      25.0000,   4.00000,    281.5873
    122.5000,      25.0000,   4.00000,    292.9172
    127.5000,      25.0000,   4.00000,    309.7579
    132.5000,      25.0000,   4.00000,    301.1108
    137.5000,      25.0000,   4.00000,    280.9155
    142.5000,      25.0000,   4.00000,    273.0926
    147.5000,      25.0000,   4.00000,    272.9686
    152.5000,      25.0000,   4.00000,    291.8774
    157.5000,      25.0000,   4.00000,    311.5991
    162.5000,      25.0000,   4.00000,    351.1621
    167.5000,      25.0000,   4.00000,    354.3201
    172.5000,      25.0000,   4.00000,    346.4828
    177.5000,      25.0000,   4.00000,    337.9060
  10.99
ITERATION 3
MODEL RESISTIVITY
LAYER 1
59,     2.5000
     10.0000,     962.78
     15.0000,     752.83
     20.0000,     726.75
     25.0000,     551.92
     30.0000,     491.85
     35.0000,     515.81
     40.0000,     535.53
     45.0000,     591.23
     50.0000,     553.91
     55.0000,     606.97
     60.0000,     765.81
     65.0000,     887.47
     70.0000,     1203.6
     75.0000,     899.60
     80.0000,     1072.4
     85.0000,     1061.0
     90.0000,     1410.8
     95.0000,     1756.5
    100.0000,     1749.8
    105.0000,     2061.7
    110.0000,     1200.9
    115.0000,     695.52
    120.0000,     1216.6
    125.0000,     1517.9
    130.0000,     1766.7
    135.0000,     1689.8
    140.0000,     1257.9
    145.0000,     1158.1
    150.0000,     1218.1
    155.0000,     2339.8
    160.0000,     2768.7
    165.0000,     3017.9
    170.0000,     2435.8
    175.0000,     2846.9
    180.0000,     2086.7
    185.0000,     1732.1
    190.0000,     1623.6
    195.0000,     1835.7
    200.0000,     2274.3
    205.0000,     2590.1
    210.0000,     2322.1
    215.0000,     2070.6
    220.0000,     1931.9
    225.0000,     2467.8
    230.0000,     2136.9
    235.0000,     2007.0
    240.0000,     1978.8
    245.0000,     1957.5
    250.0000,     1284.9
    255.0000,     1863.3
    260.0000,     1674.0
    265.0000,     2032.0
    270.0000,     1786.2
    275.0000,     1890.9
    280.0000,     2249.0
    285.0000,     2542.6
    290.0000,     2128.4
    295.0000,     2008.8
             1827.1
LAYER 2
59,     5.2500
     10.0000,     953.97
     15.0000,     787.42
     20.0000,     736.37
     25.0000,     581.83
     30.0000,     533.22
     35.0000,     540.50
     40.0000,     561.12
     45.0000,     595.02
     50.0000,     571.03
     55.0000,     608.77
     60.0000,     765.77
     65.0000,     891.76
     70.0000,     1190.7
     75.0000,     1052.6
     80.0000,     1088.7
     85.0000,     1090.1
     90.0000,     1405.3
     95.0000,     1678.2
    100.0000,     1718.8
    105.0000,     2048.5
    110.0000,     1202.1
    115.0000,     743.69
    120.0000,     1218.6
    125.0000,     1530.1
    130.0000,     1767.1
    135.0000,     1691.5
    140.0000,     1265.5
    145.0000,     1174.6
    150.0000,     1287.0
    155.0000,     2306.0
    160.0000,     2691.2
    165.0000,     2821.6
    170.0000,     2483.8
    175.0000,     2885.7
    180.0000,     2473.9
    185.0000,     2086.1
    190.0000,     1957.3
    195.0000,     2039.6
    200.0000,     2362.0
    205.0000,     2591.5
    210.0000,     2324.5
    215.0000,     2072.4
    220.0000,     1924.9
    225.0000,     2296.9
    230.0000,     2111.9
    235.0000,     1998.5
    240.0000,     1981.6
    245.0000,     1964.8
    250.0000,     1380.0
    255.0000,     1780.5
    260.0000,     1679.2
    265.0000,     1954.8
    270.0000,     1789.7
    275.0000,     1903.1
    280.0000,     2250.2
    285.0000,     2507.3
    290.0000,     2133.0
    295.0000,     2010.5
             1895.9
LAYER 3
58,     8.2750
     15.0000,     902.73
     20.0000,     830.55
     25.0000,     739.11
     30.0000,     690.72
     35.0000,     689.44
     40.0000,     679.92
     45.0000,     671.05
     50.0000,     626.75
     55.0000,     624.97
     60.0000,     764.94
     65.0000,     891.87
     70.0000,     1135.8
     75.0000,     1085.4
     80.0000,     1120.0
     85.0000,     1122.5
     90.0000,     1324.1
     95.0000,     1401.7
    100.0000,     1587.0
    105.0000,     2017.6
    110.0000,     1225.1
    115.0000,     863.04
    120.0000,     1220.9
    125.0000,     1568.3
    130.0000,     1775.7
    135.0000,     1713.9
    140.0000,     1309.4
    145.0000,     1219.9
    150.0000,     1480.9
    155.0000,     2278.9
    160.0000,     2443.7
    165.0000,     2533.3
    170.0000,     2522.8
    175.0000,     3163.5
    180.0000,     4146.3
    185.0000,     4233.6
    190.0000,     3692.3
    195.0000,     3417.9
    200.0000,     2945.2
    205.0000,     2625.2
    210.0000,     2350.5
    215.0000,     2078.0
    220.0000,     1915.4
    225.0000,     2000.9
    230.0000,     1975.9
    235.0000,     1966.8
    240.0000,     1976.4
    245.0000,     1982.7
    250.0000,     1473.3
    255.0000,     1636.7
    260.0000,     1637.1
    265.0000,     1804.2
    270.0000,     1792.9
    275.0000,     1967.5
    280.0000,     2266.6
    285.0000,     2395.7
    290.0000,     2139.9
    295.0000,     2034.2
             2039.6
LAYER 4
56,    11.6025
     20.0000,     902.35
     25.0000,     844.37
     30.0000,     796.14
     35.0000,     761.98
     40.0000,     719.91
     45.0000,     693.48
     50.0000,     626.43
     55.0000,     624.93
     60.0000,     720.99
     65.0000,     844.27
     70.0000,     1075.3
     75.0000,     1098.7
     80.0000,     1135.1
     85.0000,     1131.6
     90.0000,     1112.5
     95.0000,     1052.5
    100.0000,     1305.5
    105.0000,     1822.0
    110.0000,     1247.9
    115.0000,     888.85
    120.0000,     1226.6
    125.0000,     1609.6
    130.0000,     1773.7
    135.0000,     1754.6
    140.0000,     1426.1
    145.0000,     1447.0
    150.0000,     1602.2
    155.0000,     2092.9
    160.0000,     1970.9
    165.0000,     2067.7
    170.0000,     2483.2
    175.0000,     3744.1
    180.0000,     4572.7
    185.0000,     5297.3
    190.0000,     5130.5
    195.0000,     4694.3
    200.0000,     2959.2
    205.0000,     2671.2
    210.0000,     2361.0
    215.0000,     2079.1
    220.0000,     1709.1
    225.0000,     1656.1
    230.0000,     1576.8
    235.0000,     1657.2
    240.0000,     1673.2
    245.0000,     1721.5
    250.0000,     1407.8
    255.0000,     1394.1
    260.0000,     1390.6
    265.0000,     1482.9
    270.0000,     1685.7
    275.0000,     1949.2
    280.0000,     2165.0
    285.0000,     2158.7
    290.0000,     2131.5
             2042.7
LAYER 5
53,    15.2628
     30.0000,     897.98
     35.0000,     764.07
     40.0000,     736.85
     45.0000,     636.43
     50.0000,     499.04
     55.0000,     420.98
     60.0000,     420.16
     65.0000,     429.44
     70.0000,     454.13
     75.0000,     462.18
     80.0000,     514.90
     85.0000,     531.11
     90.0000,     555.26
     95.0000,     620.48
    100.0000,     831.42
    105.0000,     975.20
    110.0000,     942.38
    115.0000,     787.39
    120.0000,     779.94
    125.0000,     823.40
    130.0000,     920.17
    135.0000,     931.84
    140.0000,     983.37
    145.0000,     1079.0
    150.0000,     1064.2
    155.0000,     968.71
    160.0000,     902.01
    165.0000,     854.86
    170.0000,     1124.6
    175.0000,     2893.1
    180.0000,     4889.4
    185.0000,     5316.7
    190.0000,     5236.8
    195.0000,     4750.3
    200.0000,     3081.8
    205.0000,     2739.7
    210.0000,     2173.4
    215.0000,     1422.5
    220.0000,     905.26
    225.0000,     734.32
    230.0000,     638.42
    235.0000,     603.43
    240.0000,     591.39
    245.0000,     569.67
    250.0000,     485.14
    255.0000,     445.25
    260.0000,     443.96
    265.0000,     450.30
    270.0000,     552.57
    275.0000,     741.85
    280.0000,     1061.2
    285.0000,     1270.1
             1798.3
LAYER 6
49,    19.2890
     40.0000,     736.87
     45.0000,     489.69
     50.0000,     388.88
     55.0000,     315.39
     60.0000,     304.42
     65.0000,     307.65
     70.0000,     314.10
     75.0000,     319.30
     80.0000,     332.84
     85.0000,     352.92
     90.0000,     386.99
     95.0000,     439.87
    100.0000,     493.75
    105.0000,     491.79
    110.0000,     489.49
    115.0000,     446.40
    120.0000,     410.32
    125.0000,     398.11
    130.0000,     391.80
    135.0000,     390.84
    140.0000,     390.43
    145.0000,     390.11
    150.0000,     388.40
    155.0000,     382.15
    160.0000,     377.88
    165.0000,     374.06
    170.0000,     407.33
    175.0000,     660.10
    180.0000,     1150.4
    185.0000,     1537.3
    190.0000,     1592.2
    195.0000,     1586.2
    200.0000,     1516.7
    205.0000,     1319.9
    210.0000,     1050.7
    215.0000,     756.49
    220.0000,     554.25
    225.0000,     464.09
    230.0000,     418.01
    235.0000,     396.52
    240.0000,     387.53
    245.0000,     378.92
    250.0000,     363.39
    255.0000,     358.23
    260.0000,     355.73
    265.0000,     377.67
    270.0000,     404.58
    275.0000,     490.29
           827.3367
LAYER 7
44,    23.7179
     50.0000,     382.14
     55.0000,     294.33
     60.0000,     282.70
     65.0000,     284.26
     70.0000,     284.82
     75.0000,     288.03
     80.0000,     289.28
     85.0000,     298.90
     90.0000,     315.67
     95.0000,     332.49
    100.0000,     334.37
    105.0000,     329.62
    110.0000,     316.34
    115.0000,     305.11
    120.0000,     286.86
    125.0000,     273.18
    130.0000,     267.39
    135.0000,     253.76
    140.0000,     243.45
    145.0000,     235.43
    150.0000,     227.17
    155.0000,     219.49
    160.0000,     216.80
    165.0000,     216.33
    170.0000,     220.33
    175.0000,     255.50
    180.0000,     332.64
    185.0000,     424.43
    190.0000,     479.11
    195.0000,     486.90
    200.0000,     488.41
    205.0000,     488.30
    210.0000,     470.74
    215.0000,     429.72
    220.0000,     385.61
    225.0000,     357.05
    230.0000,     341.70
    235.0000,     335.33
    240.0000,     334.01
    245.0000,     333.64
    250.0000,     333.38
    255.0000,     333.28
    260.0000,     337.35
           377.5885
LAYER 8
39,    28.5897
     60.0000,     282.15
     65.0000,     281.46
     70.0000,     281.41
     75.0000,     281.52
     80.0000,     281.86
     85.0000,     283.43
     90.0000,     287.58
     95.0000,     287.57
    100.0000,     282.54
    105.0000,     280.91
    110.0000,     272.93
    115.0000,     266.18
    120.0000,     261.78
    125.0000,     246.18
    130.0000,     228.87
    135.0000,     214.10
    140.0000,     203.14
    145.0000,     194.93
    150.0000,     188.56
    155.0000,     184.33
    160.0000,     182.82
    165.0000,     182.73
    170.0000,     183.54
    175.0000,     191.23
    180.0000,     211.86
    185.0000,     243.63
    190.0000,     275.17
    195.0000,     294.20
    200.0000,     299.73
    205.0000,     300.27
    210.0000,     302.30
    215.0000,     303.87
    220.0000,     303.59
    225.0000,     303.42
    230.0000,     304.38
    235.0000,     304.79
    240.0000,     306.52
    245.0000,     308.88
           317.4413
LAYER 9
34,    33.9487
     75.0000,     281.20
     80.0000,     281.02
     85.0000,     280.88
     90.0000,     280.11
     95.0000,     272.80
    100.0000,     268.01
    105.0000,     266.47
    110.0000,     263.28
    115.0000,     261.90
    120.0000,     250.82
    125.0000,     234.85
    130.0000,     218.89
    135.0000,     205.27
    140.0000,     194.87
    145.0000,     187.43
    150.0000,     182.66
    155.0000,     180.43
    160.0000,     179.64
    165.0000,     179.58
    170.0000,     179.92
    175.0000,     182.55
    180.0000,     190.86
    185.0000,     205.78
    190.0000,     224.22
    195.0000,     241.02
    200.0000,     252.62
    205.0000,     258.35
    210.0000,     259.35
    215.0000,     260.38
    220.0000,     261.81
    225.0000,     263.71
    230.0000,     266.70
    235.0000,     270.21
           271.1509
LAYER 10
29,    39.8436
     90.0000,     279.45
     95.0000,     270.03
    100.0000,     265.72
    105.0000,     263.86
    110.0000,     263.16
    115.0000,     257.51
    120.0000,     246.05
    125.0000,     231.22
    130.0000,     216.59
    135.0000,     203.52
    140.0000,     193.49
    145.0000,     186.52
    150.0000,     182.48
    155.0000,     180.49
    160.0000,     179.94
    165.0000,     179.88
    170.0000,     180.02
    175.0000,     181.97
    180.0000,     187.03
    185.0000,     195.59
    190.0000,     206.06
    195.0000,     215.84
    200.0000,     223.08
    205.0000,     227.80
    210.0000,     230.80
    215.0000,     232.53
    220.0000,     234.63
    225.0000,     236.17
           241.3015
LAYER 11
25,    46.3279
    100.0000,     265.54
    105.0000,     263.61
    110.0000,     263.05
    115.0000,     255.76
    120.0000,     244.41
    125.0000,     229.92
    130.0000,     216.02
    135.0000,     203.01
    140.0000,     193.13
    145.0000,     186.38
    150.0000,     182.42
    155.0000,     180.91
    160.0000,     180.79
    165.0000,     180.67
    170.0000,     180.68
    175.0000,     182.00
    180.0000,     186.24
    185.0000,     192.19
    190.0000,     198.32
    195.0000,     203.03
    200.0000,     205.57
    205.0000,     207.36
    210.0000,     209.19
    215.0000,     211.96
           217.2927
LAYER 12
19, 
    110.0000,     261.01
    115.0000,     254.47
    120.0000,     243.62
    125.0000,     229.43
    130.0000,     215.91
    135.0000,     202.64
    140.0000,     192.78
    145.0000,     186.09
    150.0000,     182.27
    155.0000,     180.95
    160.0000,     180.82
    165.0000,     180.75
    170.0000,     180.93
    175.0000,     181.96
    180.0000,     186.12
    185.0000,     191.05
    190.0000,     194.49
    195.0000,     195.37
           198.4632
CALCULATED APPARENT RESISTIVITY
      7.5000,       5.0000,   1.00000,    913.1385
     12.5000,       5.0000,   1.00000,    736.1609
     17.5000,       5.0000,   1.00000,    745.2171
     22.5000,       5.0000,   1.00000,    607.2655
     27.5000,       5.0000,   1.00000,    570.6745
     32.5000,       5.0000,   1.00000,    567.9910
     37.5000,       5.0000,   1.00000,    555.8577
     42.5000,       5.0000,   1.00000,    599.7339
     47.5000,       5.0000,   1.00000,    591.4938
     52.5000,       5.0000,   1.00000,    651.8618
     57.5000,       5.0000,   1.00000,    772.9110
     62.5000,       5.0000,   1.00000,    804.8286
     67.5000,       5.0000,   1.00000,   1061.5165
     72.5000,       5.0000,   1.00000,    893.9039
     77.5000,       5.0000,   1.00000,   1178.5054
     82.5000,       5.0000,   1.00000,   1102.1102
     87.5000,       5.0000,   1.00000,   1357.8538
     92.5000,       5.0000,   1.00000,   1557.5756
     97.5000,       5.0000,   1.00000,   1393.5969
    102.5000,       5.0000,   1.00000,   1582.5056
    107.5000,       5.0000,   1.00000,   1238.3838
    112.5000,       5.0000,   1.00000,    943.4759
    117.5000,       5.0000,   1.00000,   1301.4351
    122.5000,       5.0000,   1.00000,   1310.3109
    127.5000,       5.0000,   1.00000,   1454.1589
    132.5000,       5.0000,   1.00000,   1499.1022
    137.5000,       5.0000,   1.00000,   1329.7339
    142.5000,       5.0000,   1.00000,   1422.3883
    147.5000,       5.0000,   1.00000,   1398.8302
    152.5000,       5.0000,   1.00000,   2066.5110
    157.5000,       5.0000,   1.00000,   2106.1062
    162.5000,       5.0000,   1.00000,   2651.5181
    167.5000,       5.0000,   1.00000,   2313.9373
    172.5000,       5.0000,   1.00000,   2765.0151
    177.5000,       5.0000,   1.00000,   2279.3340
    182.5000,       5.0000,   1.00000,   2259.1470
    187.5000,       5.0000,   1.00000,   2139.0261
    192.5000,       5.0000,   1.00000,   2195.6382
    197.5000,       5.0000,   1.00000,   2287.1548
    202.5000,       5.0000,   1.00000,   2352.7244
    207.5000,       5.0000,   1.00000,   2190.9119
    212.5000,       5.0000,   1.00000,   2168.3789
    217.5000,       5.0000,   1.00000,   1915.9308
    222.5000,       5.0000,   1.00000,   2179.8657
    227.5000,       5.0000,   1.00000,   1911.6316
    232.5000,       5.0000,   1.00000,   1942.7516
    237.5000,       5.0000,   1.00000,   1780.4287
    242.5000,       5.0000,   1.00000,   1898.9570
    247.5000,       5.0000,   1.00000,   1384.0823
    252.5000,       5.0000,   1.00000,   1861.5066
    257.5000,       5.0000,   1.00000,   1526.9652
    262.5000,       5.0000,   1.00000,   1911.0339
    267.5000,       5.0000,   1.00000,   1768.1180
    272.5000,       5.0000,   1.00000,   1960.9670
    277.5000,       5.0000,   1.00000,   2042.6158
    282.5000,       5.0000,   1.00000,   2219.7925
    287.5000,       5.0000,   1.00000,   2005.7518
    292.5000,       5.0000,   1.00000,   2038.1777
     12.5000,       5.0000,   2.00000,    734.4752
     17.5000,       5.0000,   2.00000,    767.3221
     22.5000,       5.0000,   2.00000,    659.6736
     27.5000,       5.0000,   2.00000,    604.9013
     32.5000,       5.0000,   2.00000,    617.7137
     37.5000,       5.0000,   2.00000,    613.6614
     42.5000,       5.0000,   2.00000,    647.1587
     47.5000,       5.0000,   2.00000,    607.0510
     52.5000,       5.0000,   2.00000,    652.3638
     57.5000,       5.0000,   2.00000,    715.4930
     62.5000,       5.0000,   2.00000,    803.9678
     67.5000,       5.0000,   2.00000,    982.5166
     72.5000,       5.0000,   2.00000,    863.1146
     77.5000,       5.0000,   2.00000,   1070.2551
     82.5000,       5.0000,   2.00000,   1049.2273
     87.5000,       5.0000,   2.00000,   1248.2224
     92.5000,       5.0000,   2.00000,   1247.7830
     97.5000,       5.0000,   2.00000,   1129.7266
    102.5000,       5.0000,   2.00000,   1575.6877
    107.5000,       5.0000,   2.00000,   1195.0851
    112.5000,       5.0000,   2.00000,    837.9892
    117.5000,       5.0000,   2.00000,   1309.1127
    122.5000,       5.0000,   2.00000,   1298.3357
    127.5000,       5.0000,   2.00000,   1288.8451
    132.5000,       5.0000,   2.00000,   1402.1595
    137.5000,       5.0000,   2.00000,   1331.1362
    142.5000,       5.0000,   2.00000,   1333.2629
    147.5000,       5.0000,   2.00000,   1315.0146
    152.5000,       5.0000,   2.00000,   1853.8773
    157.5000,       5.0000,   2.00000,   2057.1738
    162.5000,       5.0000,   2.00000,   2133.0132
    167.5000,       5.0000,   2.00000,   2106.1836
    172.5000,       5.0000,   2.00000,   2739.3308
    177.5000,       5.0000,   2.00000,   2490.8508
    182.5000,       5.0000,   2.00000,   2332.4431
    187.5000,       5.0000,   2.00000,   2366.5803
    192.5000,       5.0000,   2.00000,   2362.7324
    197.5000,       5.0000,   2.00000,   2436.5713
    202.5000,       5.0000,   2.00000,   2389.3916
    207.5000,       5.0000,   2.00000,   2137.7686
    212.5000,       5.0000,   2.00000,   1908.4302
    217.5000,       5.0000,   2.00000,   1780.9250
    222.5000,       5.0000,   2.00000,   2067.6389
    227.5000,       5.0000,   2.00000,   1740.4650
    232.5000,       5.0000,   2.00000,   1526.8578
    237.5000,       5.0000,   2.00000,   1751.1846
    242.5000,       5.0000,   2.00000,   1734.2019
    247.5000,       5.0000,   2.00000,   1273.1016
    252.5000,       5.0000,   2.00000,   1668.1196
    257.5000,       5.0000,   2.00000,   1552.7788
    262.5000,       5.0000,   2.00000,   1753.4718
    267.5000,       5.0000,   2.00000,   1661.5541
    272.5000,       5.0000,   2.00000,   1652.4796
    277.5000,       5.0000,   2.00000,   1927.3361
    282.5000,       5.0000,   2.00000,   2077.7236
    287.5000,       5.0000,   2.00000,   1838.8411
    292.5000,       5.0000,   2.00000,   1882.4945
    297.5000,       5.0000,   2.00000,   1882.0525
     17.5000,       5.0000,   3.00000,    761.7574
     22.5000,       5.0000,   3.00000,    644.3929
     27.5000,       5.0000,   3.00000,    612.0114
     32.5000,       5.0000,   3.00000,    631.4589
     37.5000,       5.0000,   3.00000,    657.2614
     42.5000,       5.0000,   3.00000,    674.9699
     47.5000,       5.0000,   3.00000,    608.1245
     52.5000,       5.0000,   3.00000,    589.4036
     57.5000,       5.0000,   3.00000,    689.8724
     62.5000,       5.0000,   3.00000,    749.6527
     67.5000,       5.0000,   3.00000,    957.4735
     72.5000,       5.0000,   3.00000,    774.6183
     77.5000,       5.0000,   3.00000,    910.3206
     82.5000,       5.0000,   3.00000,    874.5576
     87.5000,       5.0000,   3.00000,    986.2700
     92.5000,       5.0000,   3.00000,   1024.1519
     97.5000,       5.0000,   3.00000,   1134.2192
    102.5000,       5.0000,   3.00000,   1424.2002
    107.5000,       5.0000,   3.00000,   1020.5089
    112.5000,       5.0000,   3.00000,    697.5686
    117.5000,       5.0000,   3.00000,   1046.8140
    122.5000,       5.0000,   3.00000,   1259.9213
    127.5000,       5.0000,   3.00000,   1353.4092
    132.5000,       5.0000,   3.00000,   1331.3594
    137.5000,       5.0000,   3.00000,   1126.0083
    142.5000,       5.0000,   3.00000,   1088.0674
    147.5000,       5.0000,   3.00000,   1071.2632
    152.5000,       5.0000,   3.00000,   1765.1038
    157.5000,       5.0000,   3.00000,   1831.4117
    162.5000,       5.0000,   3.00000,   1997.8542
    167.5000,       5.0000,   3.00000,   1844.7441
    172.5000,       5.0000,   3.00000,   2561.6978
    177.5000,       5.0000,   3.00000,   2293.2876
    182.5000,       5.0000,   3.00000,   2157.3379
    187.5000,       5.0000,   3.00000,   2005.1230
    192.5000,       5.0000,   3.00000,   2250.3218
    197.5000,       5.0000,   3.00000,   2421.6077
    202.5000,       5.0000,   3.00000,   2420.3923
    207.5000,       5.0000,   3.00000,   1952.5115
    212.5000,       5.0000,   3.00000,   1695.4790
    217.5000,       5.0000,   3.00000,   1558.7332
    222.5000,       5.0000,   3.00000,   1839.9889
    227.5000,       5.0000,   3.00000,   1466.2747
    232.5000,       5.0000,   3.00000,   1428.3073
    237.5000,       5.0000,   3.00000,   1399.2560
    242.5000,       5.0000,   3.00000,   1533.9830
    247.5000,       5.0000,   3.00000,   1064.3185
    252.5000,       5.0000,   3.00000,   1474.3036
    257.5000,       5.0000,   3.00000,   1396.0735
    262.5000,       5.0000,   3.00000,   1664.3160
    267.5000,       5.0000,   3.00000,   1335.3108
    272.5000,       5.0000,   3.00000,   1448.1250
    277.5000,       5.0000,   3.00000,   1640.5439
    282.5000,       5.0000,   3.00000,   1909.2358
    287.5000,       5.0000,   3.00000,   1657.4016
    292.5000,       5.0000,   3.00000,   1658.9517
    297.5000,       5.0000,   3.00000,   1656.8724
     22.5000,      15.0000,   1.00000,    642.8481
     27.5000,      15.0000,   1.00000,    609.1495
     32.5000,      15.0000,   1.00000,    634.9800
     37.5000,      15.0000,   1.00000,    656.7291
     42.5000,      15.0000,   1.00000,    658.3075
     47.5000,      15.0000,   1.00000,    609.9711
     52.5000,      15.0000,   1.00000,    619.3956
     57.5000,      15.0000,   1.00000,    657.1383
     62.5000,      15.0000,   1.00000,    790.3246
     67.5000,      15.0000,   1.00000,    792.6848
     72.5000,      15.0000,   1.00000,    809.7531
     77.5000,      15.0000,   1.00000,    759.1665
     82.5000,      15.0000,   1.00000,    750.4557
     87.5000,      15.0000,   1.00000,    788.5962
     92.5000,      15.0000,   1.00000,   1009.7076
     97.5000,      15.0000,   1.00000,   1144.9341
    102.5000,      15.0000,   1.00000,   1076.9535
    107.5000,      15.0000,   1.00000,    907.7216
    112.5000,      15.0000,   1.00000,    806.7959
    117.5000,      15.0000,   1.00000,    864.5679
    122.5000,      15.0000,   1.00000,   1115.3258
    127.5000,      15.0000,   1.00000,   1358.0366
    132.5000,      15.0000,   1.00000,   1222.9138
    137.5000,      15.0000,   1.00000,   1003.3326
    142.5000,      15.0000,   1.00000,    911.1039
    147.5000,      15.0000,   1.00000,   1185.0908
    152.5000,      15.0000,   1.00000,   1425.0464
    157.5000,      15.0000,   1.00000,   1794.3544
    162.5000,      15.0000,   1.00000,   1849.1787
    167.5000,      15.0000,   1.00000,   2069.4897
    172.5000,      15.0000,   1.00000,   1970.2737
    177.5000,      15.0000,   1.00000,   1951.6660
    182.5000,      15.0000,   1.00000,   1728.5890
    187.5000,      15.0000,   1.00000,   1745.9381
    192.5000,      15.0000,   1.00000,   1851.3701
    197.5000,      15.0000,   1.00000,   2202.7891
    202.5000,      15.0000,   1.00000,   2146.9666
    207.5000,      15.0000,   1.00000,   1932.9974
    212.5000,      15.0000,   1.00000,   1643.7025
    217.5000,      15.0000,   1.00000,   1563.8351
    222.5000,      15.0000,   1.00000,   1431.7480
    227.5000,      15.0000,   1.00000,   1500.8671
    232.5000,      15.0000,   1.00000,   1332.0051
    237.5000,      15.0000,   1.00000,   1294.6337
    242.5000,      15.0000,   1.00000,   1128.3661
    247.5000,      15.0000,   1.00000,   1247.6013
    252.5000,      15.0000,   1.00000,   1199.0748
    257.5000,      15.0000,   1.00000,   1390.2163
    262.5000,      15.0000,   1.00000,   1307.1259
    267.5000,      15.0000,   1.00000,   1354.9612
    272.5000,      15.0000,   1.00000,   1308.5505
    277.5000,      15.0000,   1.00000,   1499.0316
    282.5000,      15.0000,   1.00000,   1537.4757
    287.5000,      15.0000,   1.00000,   1600.1646
    292.5000,      15.0000,   1.00000,   1492.3961
     22.5000,       5.0000,   4.00000,    604.7119
     27.5000,       5.0000,   4.00000,    581.7100
     32.5000,       5.0000,   4.00000,    635.5898
     37.5000,       5.0000,   4.00000,    645.6636
     42.5000,       5.0000,   4.00000,    682.5659
     47.5000,       5.0000,   4.00000,    570.9103
     52.5000,       5.0000,   4.00000,    571.6623
     57.5000,       5.0000,   4.00000,    636.8145
     62.5000,       5.0000,   4.00000,    712.8932
     67.5000,       5.0000,   4.00000,    893.6266
     72.5000,       5.0000,   4.00000,    678.8818
     77.5000,       5.0000,   4.00000,    778.6672
     82.5000,       5.0000,   4.00000,    640.3129
     87.5000,       5.0000,   4.00000,    762.1779
     92.5000,       5.0000,   4.00000,   1008.2957
     97.5000,       5.0000,   4.00000,   1019.5474
    102.5000,       5.0000,   4.00000,   1281.3564
    107.5000,       5.0000,   4.00000,    824.2159
    112.5000,       5.0000,   4.00000,    532.3528
    117.5000,       5.0000,   4.00000,    881.8788
    122.5000,       5.0000,   4.00000,   1081.7411
    127.5000,       5.0000,   4.00000,   1369.4935
    132.5000,       5.0000,   4.00000,   1257.2832
    137.5000,       5.0000,   4.00000,    889.7478
    142.5000,       5.0000,   4.00000,    829.5947
    147.5000,       5.0000,   4.00000,    890.5722
    152.5000,       5.0000,   4.00000,   1467.1853
    157.5000,       5.0000,   4.00000,   1681.2432
    162.5000,       5.0000,   4.00000,   1868.8632
    167.5000,       5.0000,   4.00000,   1745.5430
    172.5000,       5.0000,   4.00000,   2211.4377
    177.5000,       5.0000,   4.00000,   1892.3055
    182.5000,       5.0000,   4.00000,   1681.5844
    187.5000,       5.0000,   4.00000,   1659.8335
    192.5000,       5.0000,   4.00000,   1800.2748
    197.5000,       5.0000,   4.00000,   2215.1702
    202.5000,       5.0000,   4.00000,   2203.8132
    207.5000,       5.0000,   4.00000,   1824.6656
    212.5000,       5.0000,   4.00000,   1543.3138
    217.5000,       5.0000,   4.00000,   1338.3475
    222.5000,       5.0000,   4.00000,   1500.1178
    227.5000,       5.0000,   4.00000,   1342.6833
    232.5000,       5.0000,   4.00000,   1218.4269
    237.5000,       5.0000,   4.00000,   1221.4858
    242.5000,       5.0000,   4.00000,   1192.8462
    247.5000,       5.0000,   4.00000,    901.7439
    252.5000,       5.0000,   4.00000,   1279.6406
    257.5000,       5.0000,   4.00000,   1179.6416
    262.5000,       5.0000,   4.00000,   1353.5294
    267.5000,       5.0000,   4.00000,   1199.5078
    272.5000,       5.0000,   4.00000,   1196.8014
    277.5000,       5.0000,   4.00000,   1439.7113
    282.5000,       5.0000,   4.00000,   1619.1292
    287.5000,       5.0000,   4.00000,   1467.2756
    292.5000,       5.0000,   4.00000,   1447.8489
     30.0000,      20.0000,   1.00000,    574.6622
     35.0000,      20.0000,   1.00000,    596.0112
     40.0000,      20.0000,   1.00000,    593.0627
     45.0000,      20.0000,   1.00000,    595.2930
     50.0000,      20.0000,   1.00000,    609.4916
     55.0000,      20.0000,   1.00000,    624.9520
     60.0000,      20.0000,   1.00000,    689.3138
     65.0000,      20.0000,   1.00000,    672.9277
     70.0000,      20.0000,   1.00000,    690.5364
     75.0000,      20.0000,   1.00000,    612.7851
     80.0000,      20.0000,   1.00000,    572.8867
     85.0000,      20.0000,   1.00000,    689.3762
     90.0000,      20.0000,   1.00000,    761.6829
     95.0000,      20.0000,   1.00000,    894.1010
    100.0000,      20.0000,   1.00000,    863.7252
    105.0000,      20.0000,   1.00000,    706.0726
    110.0000,      20.0000,   1.00000,    739.8977
    115.0000,      20.0000,   1.00000,    707.3746
    120.0000,      20.0000,   1.00000,    832.0162
    125.0000,      20.0000,   1.00000,    968.8686
    130.0000,      20.0000,   1.00000,    951.6917
    135.0000,      20.0000,   1.00000,    937.0226
    140.0000,      20.0000,   1.00000,    847.3621
    145.0000,      20.0000,   1.00000,    853.5757
    150.0000,      20.0000,   1.00000,   1042.0758
    155.0000,      20.0000,   1.00000,   1326.0009
    160.0000,      20.0000,   1.00000,   1600.7723
    165.0000,      20.0000,   1.00000,   1826.9154
    170.0000,      20.0000,   1.00000,   1671.5525
    175.0000,      20.0000,   1.00000,   1374.5302
    180.0000,      20.0000,   1.00000,   1202.0599
    185.0000,      20.0000,   1.00000,   1167.6555
    190.0000,      20.0000,   1.00000,   1280.1561
    195.0000,      20.0000,   1.00000,   1416.1981
    200.0000,      20.0000,   1.00000,   1527.2375
    205.0000,      20.0000,   1.00000,   1719.8063
    210.0000,      20.0000,   1.00000,   1622.8579
    215.0000,      20.0000,   1.00000,   1426.9385
    220.0000,      20.0000,   1.00000,   1304.8358
    225.0000,      20.0000,   1.00000,   1187.3457
    230.0000,      20.0000,   1.00000,   1191.8140
    235.0000,      20.0000,   1.00000,   1088.9843
    240.0000,      20.0000,   1.00000,    972.8543
    245.0000,      20.0000,   1.00000,   1001.1335
    250.0000,      20.0000,   1.00000,    972.7430
    255.0000,      20.0000,   1.00000,    982.3920
    260.0000,      20.0000,   1.00000,   1041.7125
    265.0000,      20.0000,   1.00000,   1043.4248
    270.0000,      20.0000,   1.00000,   1145.1490
    275.0000,      20.0000,   1.00000,   1212.8284
    280.0000,      20.0000,   1.00000,   1185.8217
    285.0000,      20.0000,   1.00000,   1251.6295
     27.5000,       5.0000,   5.00000,    550.7239
     32.5000,       5.0000,   5.00000,    591.0690
     37.5000,       5.0000,   5.00000,    624.7800
     42.5000,       5.0000,   5.00000,    623.8242
     47.5000,       5.0000,   5.00000,    563.1529
     52.5000,       5.0000,   5.00000,    543.8023
     57.5000,       5.0000,   5.00000,    613.6106
     62.5000,       5.0000,   5.00000,    659.1849
     67.5000,       5.0000,   5.00000,    792.7604
     72.5000,       5.0000,   5.00000,    609.5060
     77.5000,       5.0000,   5.00000,    606.5864
     82.5000,       5.0000,   5.00000,    522.4584
     87.5000,       5.0000,   5.00000,    705.1617
     92.5000,       5.0000,   5.00000,    855.6608
     97.5000,       5.0000,   5.00000,    904.5179
    102.5000,       5.0000,   5.00000,   1058.3303
    107.5000,       5.0000,   5.00000,    672.6128
    112.5000,       5.0000,   5.00000,    432.1911
    117.5000,       5.0000,   5.00000,    741.0953
    122.5000,       5.0000,   5.00000,    971.2001
    127.5000,       5.0000,   5.00000,   1099.0198
    132.5000,       5.0000,   5.00000,   1091.4148
    137.5000,       5.0000,   5.00000,    777.1752
    142.5000,       5.0000,   5.00000,    685.9314
    147.5000,       5.0000,   5.00000,    700.6804
    152.5000,       5.0000,   5.00000,   1218.9449
    157.5000,       5.0000,   5.00000,   1467.7424
    162.5000,       5.0000,   5.00000,   1723.4885
    167.5000,       5.0000,   5.00000,   1569.6042
    172.5000,       5.0000,   5.00000,   1874.3470
    177.5000,       5.0000,   5.00000,   1409.6493
    182.5000,       5.0000,   5.00000,   1264.2960
    192.5000,       5.0000,   5.00000,   1466.3097
    197.5000,       5.0000,   5.00000,   1655.3518
    202.5000,       5.0000,   5.00000,   1897.1652
    207.5000,       5.0000,   5.00000,   1653.4398
    212.5000,       5.0000,   5.00000,   1398.2245
    217.5000,       5.0000,   5.00000,   1148.0581
    222.5000,       5.0000,   5.00000,   1336.2123
    227.5000,       5.0000,   5.00000,   1113.1505
    232.5000,       5.0000,   5.00000,   1062.9611
    237.5000,       5.0000,   5.00000,   1027.8295
    242.5000,       5.0000,   5.00000,   1034.1774
    247.5000,       5.0000,   5.00000,    733.9023
    252.5000,       5.0000,   5.00000,   1065.2349
    257.5000,       5.0000,   5.00000,    943.4402
    262.5000,       5.0000,   5.00000,   1118.1243
    267.5000,       5.0000,   5.00000,   1002.5233
    272.5000,       5.0000,   5.00000,   1080.2981
    277.5000,       5.0000,   5.00000,   1206.6245
    282.5000,       5.0000,   5.00000,   1399.1041
    287.5000,       5.0000,   5.00000,   1219.5099
     32.5000,       5.0000,   6.00000,    545.9471
     37.5000,       5.0000,   6.00000,    550.1282
     42.5000,       5.0000,   6.00000,    596.6950
     47.5000,       5.0000,   6.00000,    522.7712
     52.5000,       5.0000,   6.00000,    531.8288
     57.5000,       5.0000,   6.00000,    582.9658
     62.5000,       5.0000,   6.00000,    599.0200
     67.5000,       5.0000,   6.00000,    718.1627
     72.5000,       5.0000,   6.00000,    491.8371
     77.5000,       5.0000,   6.00000,    533.4266
     82.5000,       5.0000,   6.00000,    506.7769
     87.5000,       5.0000,   6.00000,    627.4128
     92.5000,       5.0000,   6.00000,    728.5625
     97.5000,       5.0000,   6.00000,    717.6024
    102.5000,       5.0000,   6.00000,    880.6409
    107.5000,       5.0000,   6.00000,    566.6168
    112.5000,       5.0000,   6.00000,    380.2361
    117.5000,       5.0000,   6.00000,    655.3820
    122.5000,       5.0000,   6.00000,    775.8286
    127.5000,       5.0000,   6.00000,    872.2140
    132.5000,       5.0000,   6.00000,    836.3205
    137.5000,       5.0000,   6.00000,    701.9422
    142.5000,       5.0000,   6.00000,    614.0726
    147.5000,       5.0000,   6.00000,    584.2631
    152.5000,       5.0000,   6.00000,   1026.2609
    157.5000,       5.0000,   6.00000,   1248.6625
    162.5000,       5.0000,   6.00000,   1470.2535
    167.5000,       5.0000,   6.00000,   1309.7670
    172.5000,       5.0000,   6.00000,   1481.0063
    177.5000,       5.0000,   6.00000,   1119.1113
    187.5000,       5.0000,   6.00000,    944.3406
    192.5000,       5.0000,   6.00000,   1046.8636
    197.5000,       5.0000,   6.00000,   1290.9541
    202.5000,       5.0000,   6.00000,   1424.6669
    207.5000,       5.0000,   6.00000,   1392.2507
    212.5000,       5.0000,   6.00000,   1212.9475
    217.5000,       5.0000,   6.00000,   1062.0474
    222.5000,       5.0000,   6.00000,   1159.1207
    227.5000,       5.0000,   6.00000,    958.1967
    232.5000,       5.0000,   6.00000,    878.0633
    237.5000,       5.0000,   6.00000,    898.5430
    242.5000,       5.0000,   6.00000,    911.7842
    247.5000,       5.0000,   6.00000,    624.5009
    252.5000,       5.0000,   6.00000,    824.6646
    257.5000,       5.0000,   6.00000,    776.7130
    262.5000,       5.0000,   6.00000,    930.8342
    267.5000,       5.0000,   6.00000,    844.2401
    272.5000,       5.0000,   6.00000,    916.5516
    277.5000,       5.0000,   6.00000,   1080.4094
    282.5000,       5.0000,   6.00000,   1169.8213
     37.5000,      25.0000,   1.00000,    513.5961
     42.5000,      25.0000,   1.00000,    527.4454
     47.5000,      25.0000,   1.00000,    571.7162
     52.5000,      25.0000,   1.00000,    591.4336
     57.5000,      25.0000,   1.00000,    620.8701
     62.5000,      25.0000,   1.00000,    597.8119
     67.5000,      25.0000,   1.00000,    550.8242
     72.5000,      25.0000,   1.00000,    522.6549
     77.5000,      25.0000,   1.00000,    578.7382
     82.5000,      25.0000,   1.00000,    605.1859
     87.5000,      25.0000,   1.00000,    634.6263
     92.5000,      25.0000,   1.00000,    659.1928
     97.5000,      25.0000,   1.00000,    611.7972
    102.5000,      25.0000,   1.00000,    568.8131
    107.5000,      25.0000,   1.00000,    625.4519
    112.5000,      25.0000,   1.00000,    685.5589
    117.5000,      25.0000,   1.00000,    659.0236
    122.5000,      25.0000,   1.00000,    637.0486
    127.5000,      25.0000,   1.00000,    654.4127
    132.5000,      25.0000,   1.00000,    699.6632
    137.5000,      25.0000,   1.00000,    704.4539
    142.5000,      25.0000,   1.00000,    825.0117
    147.5000,      25.0000,   1.00000,    885.7610
    152.5000,      25.0000,   1.00000,   1022.0072
    157.5000,      25.0000,   1.00000,   1163.7860
    162.5000,      25.0000,   1.00000,   1362.9067
    167.5000,      25.0000,   1.00000,   1272.9678
    172.5000,      25.0000,   1.00000,   1113.8254
    177.5000,      25.0000,   1.00000,    933.2902
    182.5000,      25.0000,   1.00000,    873.9503
    187.5000,      25.0000,   1.00000,    783.0234
    192.5000,      25.0000,   1.00000,    861.8497
    197.5000,      25.0000,   1.00000,    964.4005
    202.5000,      25.0000,   1.00000,   1106.0248
    207.5000,      25.0000,   1.00000,   1162.8669
    212.5000,      25.0000,   1.00000,   1332.2017
    217.5000,      25.0000,   1.00000,   1218.0317
    222.5000,      25.0000,   1.00000,   1101.0664
    227.5000,      25.0000,   1.00000,    988.6132
    232.5000,      25.0000,   1.00000,    961.5534
    237.5000,      25.0000,   1.00000,    848.3851
    242.5000,      25.0000,   1.00000,    850.5464
    247.5000,      25.0000,   1.00000,    795.8498
    252.5000,      25.0000,   1.00000,    796.4432
    257.5000,      25.0000,   1.00000,    752.9119
    262.5000,      25.0000,   1.00000,    847.1366
    267.5000,      25.0000,   1.00000,    896.8826
    272.5000,      25.0000,   1.00000,    984.2176
    277.5000,      25.0000,   1.00000,    979.6734
     37.5000,       5.0000,   7.00000,    507.9131
     42.5000,       5.0000,   7.00000,    537.8663
     47.5000,       5.0000,   7.00000,    498.9366
     52.5000,       5.0000,   7.00000,    493.6596
     57.5000,       5.0000,   7.00000,    543.8465
     62.5000,       5.0000,   7.00000,    557.6760
     67.5000,       5.0000,   7.00000,    607.3878
     72.5000,       5.0000,   7.00000,    441.5518
     77.5000,       5.0000,   7.00000,    521.2007
     82.5000,       5.0000,   7.00000,    473.7320
     87.5000,       5.0000,   7.00000,    560.7537
     92.5000,       5.0000,   7.00000,    608.5046
     97.5000,       5.0000,   7.00000,    580.7018
    102.5000,       5.0000,   7.00000,    730.0471
    107.5000,       5.0000,   7.00000,    510.2212
    112.5000,       5.0000,   7.00000,    340.7870
    117.5000,       5.0000,   7.00000,    551.0236
    122.5000,       5.0000,   7.00000,    617.4283
    127.5000,       5.0000,   7.00000,    679.7345
    132.5000,       5.0000,   7.00000,    701.5921
    137.5000,       5.0000,   7.00000,    556.6225
    142.5000,       5.0000,   7.00000,    552.8171
    147.5000,       5.0000,   7.00000,    545.4038
    152.5000,       5.0000,   7.00000,    883.0227
    157.5000,       5.0000,   7.00000,   1037.0165
    162.5000,       5.0000,   7.00000,   1163.1700
    167.5000,       5.0000,   7.00000,   1001.4673
    172.5000,       5.0000,   7.00000,   1176.6814
    182.5000,       5.0000,   7.00000,    771.2568
    197.5000,       5.0000,   7.00000,    946.8215
    202.5000,       5.0000,   7.00000,   1106.5947
    207.5000,       5.0000,   7.00000,   1018.0255
    212.5000,       5.0000,   7.00000,   1041.9930
    217.5000,       5.0000,   7.00000,    925.2068
    222.5000,       5.0000,   7.00000,   1041.1108
    227.5000,       5.0000,   7.00000,    826.3442
    232.5000,       5.0000,   7.00000,    761.1102
    237.5000,       5.0000,   7.00000,    777.2410
    242.5000,       5.0000,   7.00000,    789.0645
    247.5000,       5.0000,   7.00000,    520.7184
    252.5000,       5.0000,   7.00000,    701.8459
    257.5000,       5.0000,   7.00000,    630.3419
    262.5000,       5.0000,   7.00000,    787.4730
    267.5000,       5.0000,   7.00000,    716.5903
    272.5000,       5.0000,   7.00000,    777.1495
    277.5000,       5.0000,   7.00000,    919.5485
     42.5000,       5.0000,   8.00000,    499.9192
     47.5000,       5.0000,   8.00000,    451.9786
     52.5000,       5.0000,   8.00000,    454.7684
     57.5000,       5.0000,   8.00000,    497.9225
     62.5000,       5.0000,   8.00000,    489.3988
     67.5000,       5.0000,   8.00000,    565.8482
     72.5000,       5.0000,   8.00000,    438.5690
     77.5000,       5.0000,   8.00000,    491.7857
     82.5000,       5.0000,   8.00000,    430.5105
     87.5000,       5.0000,   8.00000,    494.6753
     92.5000,       5.0000,   8.00000,    521.3861
     97.5000,       5.0000,   8.00000,    511.0607
    102.5000,       5.0000,   8.00000,    652.7374
    107.5000,       5.0000,   8.00000,    449.1756
    112.5000,       5.0000,   8.00000,    292.5526
    117.5000,       5.0000,   8.00000,    453.7604
    122.5000,       5.0000,   8.00000,    515.1183
    127.5000,       5.0000,   8.00000,    580.3361
    132.5000,       5.0000,   8.00000,    572.1510
    137.5000,       5.0000,   8.00000,    470.9993
    142.5000,       5.0000,   8.00000,    461.3704
    147.5000,       5.0000,   8.00000,    496.0241
    152.5000,       5.0000,   8.00000,    801.5770
    157.5000,       5.0000,   8.00000,    833.8618
    162.5000,       5.0000,   8.00000,    880.2447
    177.5000,       5.0000,   8.00000,    757.5313
    192.5000,       5.0000,   8.00000,    575.5334
    197.5000,       5.0000,   8.00000,    703.2014
    202.5000,       5.0000,   8.00000,    802.4755
    207.5000,       5.0000,   8.00000,    820.6847
    212.5000,       5.0000,   8.00000,    779.2816
    222.5000,       5.0000,   8.00000,    902.9460
    227.5000,       5.0000,   8.00000,    742.9757
    232.5000,       5.0000,   8.00000,    679.5332
    262.5000,       5.0000,   8.00000,    657.9151
    267.5000,       5.0000,   8.00000,    612.1061
    272.5000,       5.0000,   8.00000,    665.4705
     52.5000,      35.0000,   1.00000,    450.0761
     57.5000,      35.0000,   1.00000,    445.9000
     62.5000,      35.0000,   1.00000,    476.1374
     67.5000,      35.0000,   1.00000,    479.9246
     72.5000,      35.0000,   1.00000,    498.5111
     77.5000,      35.0000,   1.00000,    495.6195
     82.5000,      35.0000,   1.00000,    476.4993
     87.5000,      35.0000,   1.00000,    477.1508
     92.5000,      35.0000,   1.00000,    466.0459
     97.5000,      35.0000,   1.00000,    439.5933
    102.5000,      35.0000,   1.00000,    441.5085
    107.5000,      35.0000,   1.00000,    440.7872
    112.5000,      35.0000,   1.00000,    440.9990
    117.5000,      35.0000,   1.00000,    458.1082
    122.5000,      35.0000,   1.00000,    418.5565
    127.5000,      35.0000,   1.00000,    404.2547
    132.5000,      35.0000,   1.00000,    445.4085
    137.5000,      35.0000,   1.00000,    526.9994
    142.5000,      35.0000,   1.00000,    614.1769
    147.5000,      35.0000,   1.00000,    679.9666
    152.5000,      35.0000,   1.00000,    664.5143
    157.5000,      35.0000,   1.00000,    717.2675
    162.5000,      35.0000,   1.00000,    683.2518
    167.5000,      35.0000,   1.00000,    641.2462
    172.5000,      35.0000,   1.00000,    571.5894
    177.5000,      35.0000,   1.00000,    537.9450
    182.5000,      35.0000,   1.00000,    524.5953
    187.5000,      35.0000,   1.00000,    531.2475
    192.5000,      35.0000,   1.00000,    485.8065
    197.5000,      35.0000,   1.00000,    489.4456
    202.5000,      35.0000,   1.00000,    487.4027
    207.5000,      35.0000,   1.00000,    581.0901
    212.5000,      35.0000,   1.00000,    650.2101
    217.5000,      35.0000,   1.00000,    716.3176
    222.5000,      35.0000,   1.00000,    722.1438
    227.5000,      35.0000,   1.00000,    752.4559
    232.5000,      35.0000,   1.00000,    679.0573
    237.5000,      35.0000,   1.00000,    653.8164
    242.5000,      35.0000,   1.00000,    581.6638
    247.5000,      35.0000,   1.00000,    574.1447
    252.5000,      35.0000,   1.00000,    569.6808
    257.5000,      35.0000,   1.00000,    575.6854
    262.5000,      35.0000,   1.00000,    583.0934
     52.5000,       5.0000,  10.00000,    355.0843
     57.5000,       5.0000,  10.00000,    394.3140
     62.5000,       5.0000,  10.00000,    439.7240
     67.5000,       5.0000,  10.00000,    536.7856
     72.5000,       5.0000,  10.00000,    401.9070
     77.5000,       5.0000,  10.00000,    425.4253
     82.5000,       5.0000,  10.00000,    351.3144
     87.5000,       5.0000,  10.00000,    407.4149
     92.5000,       5.0000,  10.00000,    457.7770
     97.5000,       5.0000,  10.00000,    467.8606
    102.5000,       5.0000,  10.00000,    561.1832
    107.5000,       5.0000,  10.00000,    343.2134
    112.5000,       5.0000,  10.00000,    207.5869
    117.5000,       5.0000,  10.00000,    343.2511
    122.5000,       5.0000,  10.00000,    409.7586
    127.5000,       5.0000,  10.00000,    456.7748
    132.5000,       5.0000,  10.00000,    453.3047
    182.5000,       5.0000,  10.00000,    446.0335
    202.5000,       5.0000,  10.00000,    504.3378
    222.5000,       5.0000,  10.00000,    613.0052
     67.5000,      45.0000,   1.00000,    374.5338
     72.5000,      45.0000,   1.00000,    393.5091
     77.5000,      45.0000,   1.00000,    420.3385
     82.5000,      45.0000,   1.00000,    452.2908
     87.5000,      45.0000,   1.00000,    432.1402
     92.5000,      45.0000,   1.00000,    374.6707
     97.5000,      45.0000,   1.00000,    362.2329
    102.5000,      45.0000,   1.00000,    364.2240
    107.5000,      45.0000,   1.00000,    372.6433
    112.5000,      45.0000,   1.00000,    376.7685
    117.5000,      45.0000,   1.00000,    360.6550
    122.5000,      45.0000,   1.00000,    348.2406
    127.5000,      45.0000,   1.00000,    322.0112
    132.5000,      45.0000,   1.00000,    348.1765
    137.5000,      45.0000,   1.00000,    393.0057
    142.5000,      45.0000,   1.00000,    414.5268
    152.5000,      45.0000,   1.00000,    435.6879
    157.5000,      45.0000,   1.00000,    409.0856
    162.5000,      45.0000,   1.00000,    401.7400
    167.5000,      45.0000,   1.00000,    401.9387
    172.5000,      45.0000,   1.00000,    421.6264
    177.5000,      45.0000,   1.00000,    397.2273
    182.5000,      45.0000,   1.00000,    386.5804
    187.5000,      45.0000,   1.00000,    376.9994
    192.5000,      45.0000,   1.00000,    387.1361
    197.5000,      45.0000,   1.00000,    380.1221
    202.5000,      45.0000,   1.00000,    398.6955
    207.5000,      45.0000,   1.00000,    402.9418
    212.5000,      45.0000,   1.00000,    402.9718
    217.5000,      45.0000,   1.00000,    395.4028
    222.5000,      45.0000,   1.00000,    416.0001
    227.5000,      45.0000,   1.00000,    407.9174
    232.5000,      45.0000,   1.00000,    428.9793
    242.5000,      45.0000,   1.00000,    470.8795
    247.5000,      45.0000,   1.00000,    449.9523
     67.5000,      15.0000,   4.00000,    364.7391
     72.5000,      15.0000,   4.00000,    371.7148
     77.5000,      15.0000,   4.00000,    340.1264
     82.5000,      15.0000,   4.00000,    361.5724
     87.5000,      15.0000,   4.00000,    373.6536
     92.5000,      15.0000,   4.00000,    392.0536
     97.5000,      15.0000,   4.00000,    422.1743
    102.5000,      15.0000,   4.00000,    389.7887
    107.5000,      15.0000,   4.00000,    318.5304
    112.5000,      15.0000,   4.00000,    257.0613
    117.5000,      15.0000,   4.00000,    266.3852
    122.5000,      15.0000,   4.00000,    328.3583
    127.5000,      15.0000,   4.00000,    350.6408
    132.5000,      15.0000,   4.00000,    326.5267
    137.5000,      15.0000,   4.00000,    286.2748
    167.5000,      15.0000,   4.00000,    381.7571
    172.5000,      15.0000,   4.00000,    380.2602
    177.5000,      15.0000,   4.00000,    367.2593
    187.5000,      15.0000,   4.00000,    328.5779
    192.5000,      15.0000,   4.00000,    353.3570
    197.5000,      15.0000,   4.00000,    385.6097
    202.5000,      15.0000,   4.00000,    397.2072
    207.5000,      15.0000,   4.00000,    373.8698
     82.5000,      55.0000,   1.00000,    357.8719
     87.5000,      55.0000,   1.00000,    347.7779
     92.5000,      55.0000,   1.00000,    348.6747
     97.5000,      55.0000,   1.00000,    339.3564
    102.5000,      55.0000,   1.00000,    349.6062
    107.5000,      55.0000,   1.00000,    347.9957
    112.5000,      55.0000,   1.00000,    340.1312
    117.5000,      55.0000,   1.00000,    323.4117
    122.5000,      55.0000,   1.00000,    300.8791
    127.5000,      55.0000,   1.00000,    300.0580
    132.5000,      55.0000,   1.00000,    284.3763
    137.5000,      55.0000,   1.00000,    292.8686
    142.5000,      55.0000,   1.00000,    302.8627
    147.5000,      55.0000,   1.00000,    321.7772
    152.5000,      55.0000,   1.00000,    328.8503
    157.5000,      55.0000,   1.00000,    314.5625
    162.5000,      55.0000,   1.00000,    299.2946
    167.5000,      55.0000,   1.00000,    307.1490
    172.5000,      55.0000,   1.00000,    320.7265
    177.5000,      55.0000,   1.00000,    347.2473
    182.5000,      55.0000,   1.00000,    347.4483
    187.5000,      55.0000,   1.00000,    351.9582
    192.5000,      55.0000,   1.00000,    339.1679
    197.5000,      55.0000,   1.00000,    334.8850
    202.5000,      55.0000,   1.00000,    321.8560
    207.5000,      55.0000,   1.00000,    320.6432
    212.5000,      55.0000,   1.00000,    325.4427
    217.5000,      55.0000,   1.00000,    330.9276
    222.5000,      55.0000,   1.00000,    313.4333
    227.5000,      55.0000,   1.00000,    304.6778
    232.5000,      55.0000,   1.00000,    289.7823
     82.5000,      15.0000,   5.00000,    307.4094
     87.5000,      15.0000,   5.00000,    326.7940
     92.5000,      15.0000,   5.00000,    357.8396
     97.5000,      15.0000,   5.00000,    399.0463
    102.5000,      15.0000,   5.00000,    372.9568
    107.5000,      15.0000,   5.00000,    307.0574
    112.5000,      15.0000,   5.00000,    241.2385
    117.5000,      15.0000,   5.00000,    243.8491
    122.5000,      15.0000,   5.00000,    291.2653
    137.5000,      15.0000,   5.00000,    234.0970
    172.5000,      15.0000,   5.00000,    309.1238
    177.5000,      15.0000,   5.00000,    324.7390
    182.5000,      15.0000,   5.00000,    305.0657
    192.5000,      15.0000,   5.00000,    326.9731
     97.5000,      65.0000,   1.00000,    323.0247
    102.5000,      65.0000,   1.00000,    315.6236
    107.5000,      65.0000,   1.00000,    310.4824
    112.5000,      65.0000,   1.00000,    297.8584
    117.5000,      65.0000,   1.00000,    293.2177
    122.5000,      65.0000,   1.00000,    293.0817
    127.5000,      65.0000,   1.00000,    284.9723
    132.5000,      65.0000,   1.00000,    281.9838
    137.5000,      65.0000,   1.00000,    265.0464
    142.5000,      65.0000,   1.00000,    272.7753
    147.5000,      65.0000,   1.00000,    281.6553
    152.5000,      65.0000,   1.00000,    287.3735
    157.5000,      65.0000,   1.00000,    284.4443
    162.5000,      65.0000,   1.00000,    283.7097
    167.5000,      65.0000,   1.00000,    286.8154
    172.5000,      65.0000,   1.00000,    296.3054
    177.5000,      65.0000,   1.00000,    305.9433
    182.5000,      65.0000,   1.00000,    309.2448
    187.5000,      65.0000,   1.00000,    299.7704
    192.5000,      65.0000,   1.00000,    301.5328
    197.5000,      65.0000,   1.00000,    298.4864
    202.5000,      65.0000,   1.00000,    305.5815
    207.5000,      65.0000,   1.00000,    295.8795
    212.5000,      65.0000,   1.00000,    285.5827
    217.5000,      65.0000,   1.00000,    275.1174
     97.5000,      15.0000,   6.00000,    372.9894
    102.5000,      15.0000,   6.00000,    347.3804
    107.5000,      15.0000,   6.00000,    288.3027
    112.5000,      15.0000,   6.00000,    225.6352
    122.5000,      15.0000,   6.00000,    280.2398
    127.5000,      15.0000,   6.00000,    290.1888
    137.5000,      15.0000,   6.00000,    226.8218
    147.5000,      15.0000,   6.00000,    203.3814
    157.5000,      15.0000,   6.00000,    266.2371
    162.5000,      15.0000,   6.00000,    262.5120
    167.5000,      15.0000,   6.00000,    285.7804
    177.5000,      15.0000,   6.00000,    305.1517
    105.0000,      30.0000,   3.00000,    289.8627
    110.0000,      30.0000,   3.00000,    283.4343
    115.0000,      30.0000,   3.00000,    283.2469
    120.0000,      30.0000,   3.00000,    256.4514
    125.0000,      30.0000,   3.00000,    247.7940
    130.0000,      30.0000,   3.00000,    253.7145
    135.0000,      30.0000,   3.00000,    241.3586
    140.0000,      30.0000,   3.00000,    238.0480
    145.0000,      30.0000,   3.00000,    233.6701
    150.0000,      30.0000,   3.00000,    230.9333
    155.0000,      30.0000,   3.00000,    236.2540
    160.0000,      30.0000,   3.00000,    259.2668
    165.0000,      30.0000,   3.00000,    281.1294
    170.0000,      30.0000,   3.00000,    283.4913
    180.0000,      30.0000,   3.00000,    278.5064
    205.0000,      30.0000,   3.00000,    283.6767
    112.5000,      25.0000,   4.00000,    267.3994
    117.5000,      25.0000,   4.00000,    245.1658
    122.5000,      25.0000,   4.00000,    252.5062
    127.5000,      25.0000,   4.00000,    266.0307
    132.5000,      25.0000,   4.00000,    256.4198
    137.5000,      25.0000,   4.00000,    236.6702
    142.5000,      25.0000,   4.00000,    226.6609
    147.5000,      25.0000,   4.00000,    222.1181
    152.5000,      25.0000,   4.00000,    233.3928
    157.5000,      25.0000,   4.00000,    245.7563
    162.5000,      25.0000,   4.00000,    276.6297
    167.5000,      25.0000,   4.00000,    278.3395
    172.5000,      25.0000,   4.00000,    273.9724
    177.5000,      25.0000,   4.00000,    270.4596
   9.11
ITERATION 4
MODEL RESISTIVITY
LAYER 1
59,     2.5000
     10.0000,     974.18
     15.0000,     741.61
     20.0000,     718.66
     25.0000,     538.92
     30.0000,     477.27
     35.0000,     501.76
     40.0000,     521.63
     45.0000,     579.84
     50.0000,     544.64
     55.0000,     602.67
     60.0000,     764.90
     65.0000,     887.89
     70.0000,     1202.5
     75.0000,     882.83
     80.0000,     1071.8
     85.0000,     1063.7
     90.0000,     1425.5
     95.0000,     1784.6
    100.0000,     1767.6
    105.0000,     2071.9
    110.0000,     1193.3
    115.0000,     684.93
    120.0000,     1214.6
    125.0000,     1522.5
    130.0000,     1782.5
    135.0000,     1702.0
    140.0000,     1257.5
    145.0000,     1139.8
    150.0000,     1194.6
    155.0000,     2332.1
    160.0000,     2759.8
    165.0000,     2979.3
    170.0000,     2345.0
    175.0000,     2731.9
    180.0000,     2028.0
    185.0000,     1715.2
    190.0000,     1611.9
    195.0000,     1803.2
    200.0000,     2211.9
    205.0000,     2513.1
    210.0000,     2255.1
    215.0000,     2025.3
    220.0000,     1905.6
    225.0000,     2473.4
    230.0000,     2149.2
    235.0000,     2017.3
    240.0000,     1991.4
    245.0000,     1968.1
    250.0000,     1258.5
    255.0000,     1839.3
    260.0000,     1650.1
    265.0000,     2011.4
    270.0000,     1768.1
    275.0000,     1872.2
    280.0000,     2233.5
    285.0000,     2528.6
    290.0000,     2119.2
    295.0000,     1991.2
             1765.3
LAYER 2
59,     5.2500
     10.0000,     966.60
     15.0000,     776.17
     20.0000,     727.69
     25.0000,     570.29
     30.0000,     525.62
     35.0000,     529.29
     40.0000,     549.07
     45.0000,     582.52
     50.0000,     562.16
     55.0000,     603.69
     60.0000,     764.89
     65.0000,     890.17
     70.0000,     1196.9
     75.0000,     1103.7
     80.0000,     1103.0
     85.0000,     1104.3
     90.0000,     1423.4
     95.0000,     1692.3
    100.0000,     1709.8
    105.0000,     2070.9
    110.0000,     1194.1
    115.0000,     738.26
    120.0000,     1216.3
    125.0000,     1539.1
    130.0000,     1782.8
    135.0000,     1703.4
    140.0000,     1268.1
    145.0000,     1172.9
    150.0000,     1284.1
    155.0000,     2308.7
    160.0000,     2665.1
    165.0000,     2746.9
    170.0000,     2394.7
    175.0000,     2774.1
    180.0000,     2445.9
    185.0000,     2057.0
    190.0000,     1949.9
    195.0000,     1996.7
    200.0000,     2288.2
    205.0000,     2513.9
    210.0000,     2257.2
    215.0000,     2026.5
    220.0000,     1902.3
    225.0000,     2296.6
    230.0000,     2129.9
    235.0000,     2012.0
    240.0000,     1992.6
    245.0000,     1974.9
    250.0000,     1420.8
    255.0000,     1770.0
    260.0000,     1654.2
    265.0000,     1936.3
    270.0000,     1775.4
    275.0000,     1890.1
    280.0000,     2235.3
    285.0000,     2501.6
    290.0000,     2123.8
    295.0000,     1994.2
             1860.8
LAYER 3
58,     8.2750
     15.0000,     918.81
     20.0000,     855.03
     25.0000,     787.62
     30.0000,     737.81
     35.0000,     735.41
     40.0000,     716.99
     45.0000,     696.19
     50.0000,     622.82
     55.0000,     621.41
     60.0000,     764.63
     65.0000,     890.23
     70.0000,     1167.0
     75.0000,     1147.9
     80.0000,     1152.3
     85.0000,     1152.3
     90.0000,     1350.9
     95.0000,     1363.7
    100.0000,     1520.6
    105.0000,     2071.3
    110.0000,     1221.6
    115.0000,     894.06
    120.0000,     1219.0
    125.0000,     1595.4
    130.0000,     1786.1
    135.0000,     1726.7
    140.0000,     1360.3
    145.0000,     1293.7
    150.0000,     1635.9
    155.0000,     2287.2
    160.0000,     2364.0
    165.0000,     2431.0
    170.0000,     2432.8
    175.0000,     3335.1
    180.0000,     4897.1
    185.0000,     4917.9
    190.0000,     4358.2
    195.0000,     3951.9
    200.0000,     3088.9
    205.0000,     2570.4
    210.0000,     2294.5
    215.0000,     2031.8
    220.0000,     1897.4
    225.0000,     1980.5
    230.0000,     1984.3
    235.0000,     1985.2
    240.0000,     1989.8
    245.0000,     1986.9
    250.0000,     1547.5
    255.0000,     1651.4
    260.0000,     1649.9
    265.0000,     1792.5
    270.0000,     1781.6
    275.0000,     1990.8
    280.0000,     2254.1
    285.0000,     2408.7
    290.0000,     2134.2
    295.0000,     2057.3
             2067.8
LAYER 4
56,    11.6025
     20.0000,     918.91
     25.0000,     892.84
     30.0000,     851.43
     35.0000,     800.80
     40.0000,     756.04
     45.0000,     707.37
     50.0000,     622.73
     55.0000,     621.39
     60.0000,     728.46
     65.0000,     857.35
     70.0000,     1132.4
     75.0000,     1153.8
     80.0000,     1159.7
     85.0000,     1153.5
     90.0000,     1115.7
     95.0000,     996.32
    100.0000,     1196.4
    105.0000,     1940.0
    110.0000,     1233.5
    115.0000,     902.67
    120.0000,     1220.4
    125.0000,     1619.3
    130.0000,     1785.1
    135.0000,     1760.8
    140.0000,     1576.5
    145.0000,     1611.3
    150.0000,     1779.8
    155.0000,     2052.7
    160.0000,     1823.6
    165.0000,     1849.8
    170.0000,     2406.8
    175.0000,     3955.4
    180.0000,     5414.8
    185.0000,     6018.6
    190.0000,     5971.5
    195.0000,     5425.4
    200.0000,     3100.6
    205.0000,     2623.2
    210.0000,     2303.6
    215.0000,     2032.2
    220.0000,     1636.2
    225.0000,     1563.4
    230.0000,     1522.8
    235.0000,     1647.1
    240.0000,     1687.6
    245.0000,     1767.4
    250.0000,     1519.7
    255.0000,     1499.4
    260.0000,     1495.2
    265.0000,     1574.7
    270.0000,     1772.7
    275.0000,     1995.7
    280.0000,     2204.3
    285.0000,     2199.7
    290.0000,     2139.6
             2071.3
LAYER 5
53,    15.2628
     30.0000,     918.48
     35.0000,     799.73
     40.0000,     766.98
     45.0000,     637.47
     50.0000,     467.53
     55.0000,     386.20
     60.0000,     385.56
     65.0000,     389.42
     70.0000,     413.68
     75.0000,     424.79
     80.0000,     486.64
     85.0000,     498.63
     90.0000,     508.67
     95.0000,     544.00
    100.0000,     760.06
    105.0000,     940.35
    110.0000,     926.98
    115.0000,     769.02
    120.0000,     764.22
    125.0000,     803.24
    130.0000,     947.98
    135.0000,     971.49
    140.0000,     1079.2
    145.0000,     1164.5
    150.0000,     1141.1
    155.0000,     881.18
    160.0000,     728.26
    165.0000,     677.47
    170.0000,     844.38
    175.0000,     3064.9
    180.0000,     5498.1
    185.0000,     6015.7
    190.0000,     5988.9
    195.0000,     5422.2
    200.0000,     3079.9
    205.0000,     2631.6
    210.0000,     2147.9
    215.0000,     1360.8
    220.0000,     774.15
    225.0000,     633.68
    230.0000,     574.69
    235.0000,     562.47
    240.0000,     558.68
    245.0000,     545.37
    250.0000,     458.37
    255.0000,     412.12
    260.0000,     411.02
    265.0000,     414.15
    270.0000,     511.15
    275.0000,     720.36
    280.0000,     1100.2
    285.0000,     1346.2
             2017.6
LAYER 6
49,    19.2890
     40.0000,     767.06
     45.0000,     459.01
     50.0000,     358.75
     55.0000,     304.48
     60.0000,     300.08
     65.0000,     301.52
     70.0000,     307.22
     75.0000,     313.61
     80.0000,     330.43
     85.0000,     352.87
     90.0000,     386.54
     95.0000,     436.72
    100.0000,     490.00
    105.0000,     489.95
    110.0000,     487.34
    115.0000,     413.35
    120.0000,     351.39
    125.0000,     333.80
    130.0000,     327.44
    135.0000,     326.81
    140.0000,     326.73
    145.0000,     326.66
    150.0000,     325.75
    155.0000,     319.81
    160.0000,     315.19
    165.0000,     312.41
    170.0000,     320.82
    175.0000,     499.28
    180.0000,     885.60
    185.0000,     1192.4
    190.0000,     1226.7
    195.0000,     1226.6
    200.0000,     1204.4
    205.0000,     1096.4
    210.0000,     912.88
    215.0000,     683.17
    220.0000,     496.30
    225.0000,     435.39
    230.0000,     410.47
    235.0000,     399.84
    240.0000,     394.50
    245.0000,     387.55
    250.0000,     371.46
    255.0000,     366.17
    260.0000,     365.04
    265.0000,     382.06
    270.0000,     399.61
    275.0000,     484.50
           898.2974
LAYER 7
44,    23.7179
     50.0000,     354.75
     55.0000,     298.52
     60.0000,     296.44
     65.0000,     296.98
     70.0000,     297.46
     75.0000,     300.63
     80.0000,     302.36
     85.0000,     314.00
     90.0000,     333.86
     95.0000,     351.77
    100.0000,     353.10
    105.0000,     350.52
    110.0000,     333.41
    115.0000,     312.76
    120.0000,     279.42
    125.0000,     255.32
    130.0000,     246.57
    135.0000,     233.20
    140.0000,     226.97
    145.0000,     223.93
    150.0000,     221.15
    155.0000,     217.81
    160.0000,     216.34
    165.0000,     216.05
    170.0000,     216.42
    175.0000,     229.23
    180.0000,     269.73
    185.0000,     333.03
    190.0000,     383.99
    195.0000,     393.00
    200.0000,     394.97
    205.0000,     395.64
    210.0000,     400.07
    215.0000,     393.81
    220.0000,     374.43
    225.0000,     361.77
    230.0000,     356.25
    235.0000,     354.52
    240.0000,     354.25
    245.0000,     354.17
    250.0000,     354.08
    255.0000,     354.03
    260.0000,     355.75
           382.3849
LAYER 8
39,    28.5897
     60.0000,     296.82
     65.0000,     297.24
     70.0000,     297.47
     75.0000,     297.83
     80.0000,     298.48
     85.0000,     300.79
     90.0000,     306.51
     95.0000,     306.90
    100.0000,     306.54
    105.0000,     305.52
    110.0000,     296.56
    115.0000,     286.43
    120.0000,     276.84
    125.0000,     253.34
    130.0000,     235.80
    135.0000,     223.73
    140.0000,     216.85
    145.0000,     213.08
    150.0000,     210.90
    155.0000,     209.59
    160.0000,     209.05
    165.0000,     208.98
    170.0000,     209.05
    175.0000,     210.62
    180.0000,     218.96
    185.0000,     239.85
    190.0000,     271.22
    195.0000,     298.90
    200.0000,     310.01
    205.0000,     311.66
    210.0000,     316.88
    215.0000,     321.08
    220.0000,     322.31
    225.0000,     323.45
    230.0000,     326.17
    235.0000,     327.40
    240.0000,     330.63
    245.0000,     334.16
           344.6168
LAYER 9
34,    33.9487
     75.0000,     297.57
     80.0000,     297.99
     85.0000,     298.30
     90.0000,     298.42
     95.0000,     296.35
    100.0000,     293.80
    105.0000,     292.56
    110.0000,     289.28
    115.0000,     286.55
    120.0000,     272.30
    125.0000,     253.29
    130.0000,     237.42
    135.0000,     225.39
    140.0000,     217.83
    145.0000,     213.49
    150.0000,     211.28
    155.0000,     210.29
    160.0000,     209.94
    165.0000,     209.93
    170.0000,     210.12
    175.0000,     211.70
    180.0000,     216.76
    185.0000,     227.68
    190.0000,     244.74
    195.0000,     263.79
    200.0000,     279.02
    205.0000,     287.60
    210.0000,     289.38
    215.0000,     291.24
    220.0000,     293.77
    225.0000,     296.73
    230.0000,     301.25
    235.0000,     306.27
           307.6511
LAYER 10
29,    39.8436
     90.0000,     297.83
     95.0000,     294.27
    100.0000,     291.75
    105.0000,     290.19
    110.0000,     289.37
    115.0000,     283.61
    120.0000,     270.71
    125.0000,     253.51
    130.0000,     238.27
    135.0000,     225.99
    140.0000,     218.18
    145.0000,     213.66
    150.0000,     211.41
    155.0000,     210.48
    160.0000,     210.26
    165.0000,     210.26
    170.0000,     210.37
    175.0000,     212.05
    180.0000,     217.49
    185.0000,     226.31
    190.0000,     237.49
    195.0000,     248.91
    200.0000,     258.13
    205.0000,     264.48
    210.0000,     268.69
    215.0000,     271.07
    220.0000,     273.99
    225.0000,     276.09
           282.7692
LAYER 11
25,    46.3279
    100.0000,     291.52
    105.0000,     289.93
    110.0000,     289.35
    115.0000,     282.65
    120.0000,     270.33
    125.0000,     253.55
    130.0000,     238.51
    135.0000,     226.14
    140.0000,     218.28
    145.0000,     213.74
    150.0000,     211.52
    155.0000,     210.91
    160.0000,     210.89
    165.0000,     210.91
    170.0000,     210.99
    175.0000,     212.25
    180.0000,     217.90
    185.0000,     226.50
    190.0000,     235.01
    195.0000,     241.59
    200.0000,     245.62
    205.0000,     248.07
    210.0000,     250.41
    215.0000,     253.78
           260.0999
LAYER 12
19, 
    110.0000,     288.53
    115.0000,     282.20
    120.0000,     270.13
    125.0000,     253.53
    130.0000,     238.60
    135.0000,     226.17
    140.0000,     218.30
    145.0000,     213.75
    150.0000,     211.56
    155.0000,     211.00
    160.0000,     210.98
    165.0000,     211.01
    170.0000,     211.19
    175.0000,     212.32
    180.0000,     218.06
    185.0000,     226.80
    190.0000,     234.17
    195.0000,     236.12
           241.9020
CALCULATED APPARENT RESISTIVITY
      7.5000,       5.0000,   1.00000,    922.8246
     12.5000,       5.0000,   1.00000,    730.0878
     17.5000,       5.0000,   1.00000,    743.8167
     22.5000,       5.0000,   1.00000,    599.4832
     27.5000,       5.0000,   1.00000,    562.8450
     32.5000,       5.0000,   1.00000,    560.9360
     37.5000,       5.0000,   1.00000,    547.9658
     42.5000,       5.0000,   1.00000,    593.2606
     47.5000,       5.0000,   1.00000,    584.6226
     52.5000,       5.0000,   1.00000,    647.7769
     57.5000,       5.0000,   1.00000,    770.9843
     62.5000,       5.0000,   1.00000,    805.2115
     67.5000,       5.0000,   1.00000,   1072.4379
     72.5000,       5.0000,   1.00000,    894.7872
     77.5000,       5.0000,   1.00000,   1193.8092
     82.5000,       5.0000,   1.00000,   1109.1492
     87.5000,       5.0000,   1.00000,   1366.0946
     92.5000,       5.0000,   1.00000,   1567.3275
     97.5000,       5.0000,   1.00000,   1395.8569
    102.5000,       5.0000,   1.00000,   1584.6294
    107.5000,       5.0000,   1.00000,   1235.0170
    112.5000,       5.0000,   1.00000,    936.4636
    117.5000,       5.0000,   1.00000,   1303.6169
    122.5000,       5.0000,   1.00000,   1313.4332
    127.5000,       5.0000,   1.00000,   1463.7042
    132.5000,       5.0000,   1.00000,   1509.8185
    137.5000,       5.0000,   1.00000,   1340.2527
    142.5000,       5.0000,   1.00000,   1427.3911
    147.5000,       5.0000,   1.00000,   1392.1936
    152.5000,       5.0000,   1.00000,   2054.2144
    157.5000,       5.0000,   1.00000,   2068.6223
    162.5000,       5.0000,   1.00000,   2602.1230
    167.5000,       5.0000,   1.00000,   2262.5378
    172.5000,       5.0000,   1.00000,   2726.1064
    177.5000,       5.0000,   1.00000,   2268.3232
    182.5000,       5.0000,   1.00000,   2266.7051
    187.5000,       5.0000,   1.00000,   2150.9526
    192.5000,       5.0000,   1.00000,   2191.5750
    197.5000,       5.0000,   1.00000,   2265.4338
    202.5000,       5.0000,   1.00000,   2313.8018
    207.5000,       5.0000,   1.00000,   2142.2014
    212.5000,       5.0000,   1.00000,   2127.2739
    217.5000,       5.0000,   1.00000,   1886.4697
    222.5000,       5.0000,   1.00000,   2169.4675
    227.5000,       5.0000,   1.00000,   1910.7722
    232.5000,       5.0000,   1.00000,   1948.9927
    237.5000,       5.0000,   1.00000,   1786.5770
    242.5000,       5.0000,   1.00000,   1914.5830
    247.5000,       5.0000,   1.00000,   1373.9006
    252.5000,       5.0000,   1.00000,   1862.2271
    257.5000,       5.0000,   1.00000,   1515.0380
    262.5000,       5.0000,   1.00000,   1898.9695
    267.5000,       5.0000,   1.00000,   1755.6768
    272.5000,       5.0000,   1.00000,   1949.2145
    277.5000,       5.0000,   1.00000,   2034.7748
    282.5000,       5.0000,   1.00000,   2210.1077
    287.5000,       5.0000,   1.00000,   1991.3035
    292.5000,       5.0000,   1.00000,   2024.7423
     12.5000,       5.0000,   2.00000,    732.7706
     17.5000,       5.0000,   2.00000,    772.9644
     22.5000,       5.0000,   2.00000,    661.3225
     27.5000,       5.0000,   2.00000,    604.0520
     32.5000,       5.0000,   2.00000,    618.3387
     37.5000,       5.0000,   2.00000,    612.9658
     42.5000,       5.0000,   2.00000,    646.3181
     47.5000,       5.0000,   2.00000,    603.8808
     52.5000,       5.0000,   2.00000,    650.8917
     57.5000,       5.0000,   2.00000,    716.1328
     62.5000,       5.0000,   2.00000,    809.6069
     67.5000,       5.0000,   2.00000,    993.3624
     72.5000,       5.0000,   2.00000,    866.2679
     77.5000,       5.0000,   2.00000,   1081.2212
     82.5000,       5.0000,   2.00000,   1055.0555
     87.5000,       5.0000,   2.00000,   1251.2124
     92.5000,       5.0000,   2.00000,   1251.5381
     97.5000,       5.0000,   2.00000,   1127.0087
    102.5000,       5.0000,   2.00000,   1577.3658
    107.5000,       5.0000,   2.00000,   1188.8154
    112.5000,       5.0000,   2.00000,    830.9697
    117.5000,       5.0000,   2.00000,   1313.3799
    122.5000,       5.0000,   2.00000,   1305.8840
    127.5000,       5.0000,   2.00000,   1301.3356
    132.5000,       5.0000,   2.00000,   1423.8965
    137.5000,       5.0000,   2.00000,   1351.1920
    142.5000,       5.0000,   2.00000,   1338.6436
    147.5000,       5.0000,   2.00000,   1303.9020
    152.5000,       5.0000,   2.00000,   1840.1713
    157.5000,       5.0000,   2.00000,   2037.5055
    162.5000,       5.0000,   2.00000,   2121.4692
    167.5000,       5.0000,   2.00000,   2095.0806
    172.5000,       5.0000,   2.00000,   2744.2170
    177.5000,       5.0000,   2.00000,   2516.5137
    182.5000,       5.0000,   2.00000,   2368.0254
    187.5000,       5.0000,   2.00000,   2409.3430
    192.5000,       5.0000,   2.00000,   2396.0398
    197.5000,       5.0000,   2.00000,   2457.1143
    202.5000,       5.0000,   2.00000,   2389.3264
    207.5000,       5.0000,   2.00000,   2114.4519
    212.5000,       5.0000,   2.00000,   1876.9968
    217.5000,       5.0000,   2.00000,   1749.6259
    222.5000,       5.0000,   2.00000,   2048.2456
    227.5000,       5.0000,   2.00000,   1730.8142
    232.5000,       5.0000,   2.00000,   1518.5046
    237.5000,       5.0000,   2.00000,   1760.2845
    242.5000,       5.0000,   2.00000,   1752.0164
    247.5000,       5.0000,   2.00000,   1271.1138
    252.5000,       5.0000,   2.00000,   1678.1366
    257.5000,       5.0000,   2.00000,   1560.8505
    262.5000,       5.0000,   2.00000,   1759.4248
    267.5000,       5.0000,   2.00000,   1663.2076
    272.5000,       5.0000,   2.00000,   1654.2117
    277.5000,       5.0000,   2.00000,   1930.4701
    282.5000,       5.0000,   2.00000,   2077.8831
    287.5000,       5.0000,   2.00000,   1844.9780
    292.5000,       5.0000,   2.00000,   1891.0929
    297.5000,       5.0000,   2.00000,   1864.1149
     17.5000,       5.0000,   3.00000,    771.6522
     22.5000,       5.0000,   3.00000,    649.6741
     27.5000,       5.0000,   3.00000,    616.9359
     32.5000,       5.0000,   3.00000,    635.9042
     37.5000,       5.0000,   3.00000,    661.1622
     42.5000,       5.0000,   3.00000,    678.6934
     47.5000,       5.0000,   3.00000,    608.4449
     52.5000,       5.0000,   3.00000,    591.4154
     57.5000,       5.0000,   3.00000,    694.4872
     62.5000,       5.0000,   3.00000,    753.7549
     67.5000,       5.0000,   3.00000,    966.4538
     72.5000,       5.0000,   3.00000,    774.1340
     77.5000,       5.0000,   3.00000,    911.8049
     82.5000,       5.0000,   3.00000,    873.5298
     87.5000,       5.0000,   3.00000,    990.4884
     92.5000,       5.0000,   3.00000,   1026.8168
     97.5000,       5.0000,   3.00000,   1133.7045
    102.5000,       5.0000,   3.00000,   1428.3242
    107.5000,       5.0000,   3.00000,   1014.6784
    112.5000,       5.0000,   3.00000,    690.0826
    117.5000,       5.0000,   3.00000,   1049.3887
    122.5000,       5.0000,   3.00000,   1274.2048
    127.5000,       5.0000,   3.00000,   1374.9706
    132.5000,       5.0000,   3.00000,   1357.3604
    137.5000,       5.0000,   3.00000,   1134.1891
    142.5000,       5.0000,   3.00000,   1077.9214
    147.5000,       5.0000,   3.00000,   1054.4851
    152.5000,       5.0000,   3.00000,   1760.1461
    157.5000,       5.0000,   3.00000,   1841.3329
    162.5000,       5.0000,   3.00000,   2018.5227
    167.5000,       5.0000,   3.00000,   1864.2881
    172.5000,       5.0000,   3.00000,   2592.1711
    177.5000,       5.0000,   3.00000,   2322.2979
    182.5000,       5.0000,   3.00000,   2183.4548
    187.5000,       5.0000,   3.00000,   2035.8690
    192.5000,       5.0000,   3.00000,   2292.3933
    197.5000,       5.0000,   3.00000,   2461.7429
    202.5000,       5.0000,   3.00000,   2440.0437
    207.5000,       5.0000,   3.00000,   1950.3524
    212.5000,       5.0000,   3.00000,   1680.6724
    217.5000,       5.0000,   3.00000,   1535.3317
    222.5000,       5.0000,   3.00000,   1819.4865
    227.5000,       5.0000,   3.00000,   1451.5712
    232.5000,       5.0000,   3.00000,   1420.7449
    237.5000,       5.0000,   3.00000,   1397.9965
    242.5000,       5.0000,   3.00000,   1547.5458
    247.5000,       5.0000,   3.00000,   1064.8843
    252.5000,       5.0000,   3.00000,   1485.6617
    257.5000,       5.0000,   3.00000,   1405.6421
    262.5000,       5.0000,   3.00000,   1686.2479
    267.5000,       5.0000,   3.00000,   1351.0817
    272.5000,       5.0000,   3.00000,   1461.2479
    277.5000,       5.0000,   3.00000,   1654.6910
    282.5000,       5.0000,   3.00000,   1932.9208
    287.5000,       5.0000,   3.00000,   1682.2096
    292.5000,       5.0000,   3.00000,   1685.6593
    297.5000,       5.0000,   3.00000,   1659.8578
     22.5000,      15.0000,   1.00000,    649.1915
     27.5000,      15.0000,   1.00000,    614.0692
     32.5000,      15.0000,   1.00000,    640.6795
     37.5000,      15.0000,   1.00000,    661.4336
     42.5000,      15.0000,   1.00000,    663.4628
     47.5000,      15.0000,   1.00000,    615.6448
     52.5000,      15.0000,   1.00000,    625.5255
     57.5000,      15.0000,   1.00000,    662.9156
     62.5000,      15.0000,   1.00000,    797.8129
     67.5000,      15.0000,   1.00000,    794.0094
     72.5000,      15.0000,   1.00000,    806.4709
     77.5000,      15.0000,   1.00000,    754.9296
     82.5000,      15.0000,   1.00000,    749.1854
     87.5000,      15.0000,   1.00000,    789.6489
     92.5000,      15.0000,   1.00000,   1016.7021
     97.5000,      15.0000,   1.00000,   1152.3978
    102.5000,      15.0000,   1.00000,   1077.4446
    107.5000,      15.0000,   1.00000,    903.3983
    112.5000,      15.0000,   1.00000,    803.3287
    117.5000,      15.0000,   1.00000,    867.2782
    122.5000,      15.0000,   1.00000,   1129.3969
    127.5000,      15.0000,   1.00000,   1383.4731
    132.5000,      15.0000,   1.00000,   1232.3053
    137.5000,      15.0000,   1.00000,    993.5310
    142.5000,      15.0000,   1.00000,    891.1126
    147.5000,      15.0000,   1.00000,   1161.2941
    152.5000,      15.0000,   1.00000,   1426.5448
    157.5000,      15.0000,   1.00000,   1829.8938
    162.5000,      15.0000,   1.00000,   1891.5098
    167.5000,      15.0000,   1.00000,   2117.9866
    172.5000,      15.0000,   1.00000,   2003.6498
    177.5000,      15.0000,   1.00000,   1954.7128
    182.5000,      15.0000,   1.00000,   1725.2720
    187.5000,      15.0000,   1.00000,   1749.4781
    192.5000,      15.0000,   1.00000,   1864.1021
    197.5000,      15.0000,   1.00000,   2234.2620
    202.5000,      15.0000,   1.00000,   2180.9141
    207.5000,      15.0000,   1.00000,   1951.5153
    212.5000,      15.0000,   1.00000,   1647.0592
    217.5000,      15.0000,   1.00000,   1560.7566
    222.5000,      15.0000,   1.00000,   1422.0291
    227.5000,      15.0000,   1.00000,   1491.5507
    232.5000,      15.0000,   1.00000,   1325.7856
    237.5000,      15.0000,   1.00000,   1295.8138
    242.5000,      15.0000,   1.00000,   1127.8241
    247.5000,      15.0000,   1.00000,   1251.5977
    252.5000,      15.0000,   1.00000,   1204.8315
    257.5000,      15.0000,   1.00000,   1404.9158
    262.5000,      15.0000,   1.00000,   1325.5070
    267.5000,      15.0000,   1.00000,   1379.6719
    272.5000,      15.0000,   1.00000,   1329.9222
    277.5000,      15.0000,   1.00000,   1527.5360
    282.5000,      15.0000,   1.00000,   1570.0791
    287.5000,      15.0000,   1.00000,   1635.2979
    292.5000,      15.0000,   1.00000,   1519.2815
     22.5000,       5.0000,   4.00000,    610.7529
     27.5000,       5.0000,   4.00000,    587.5087
     32.5000,       5.0000,   4.00000,    643.8755
     37.5000,       5.0000,   4.00000,    651.5031
     42.5000,       5.0000,   4.00000,    690.0887
     47.5000,       5.0000,   4.00000,    574.7241
     52.5000,       5.0000,   4.00000,    576.5134
     57.5000,       5.0000,   4.00000,    641.3860
     62.5000,       5.0000,   4.00000,    716.8774
     67.5000,       5.0000,   4.00000,    899.2700
     72.5000,       5.0000,   4.00000,    674.7171
     77.5000,       5.0000,   4.00000,    777.5848
     82.5000,       5.0000,   4.00000,    638.2772
     87.5000,       5.0000,   4.00000,    763.2894
     92.5000,       5.0000,   4.00000,   1012.8176
     97.5000,       5.0000,   4.00000,   1018.9658
    102.5000,       5.0000,   4.00000,   1284.9297
    107.5000,       5.0000,   4.00000,    819.2814
    112.5000,       5.0000,   4.00000,    526.9595
    117.5000,       5.0000,   4.00000,    884.5079
    122.5000,       5.0000,   4.00000,   1093.0371
    127.5000,       5.0000,   4.00000,   1391.5571
    132.5000,       5.0000,   4.00000,   1266.1156
    137.5000,       5.0000,   4.00000,    884.4628
    142.5000,       5.0000,   4.00000,    814.2497
    147.5000,       5.0000,   4.00000,    876.0928
    152.5000,       5.0000,   4.00000,   1473.2833
    157.5000,       5.0000,   4.00000,   1702.2683
    162.5000,       5.0000,   4.00000,   1900.0101
    167.5000,       5.0000,   4.00000,   1774.5304
    172.5000,       5.0000,   4.00000,   2254.3718
    177.5000,       5.0000,   4.00000,   1911.9204
    182.5000,       5.0000,   4.00000,   1689.1510
    187.5000,       5.0000,   4.00000,   1676.7322
    192.5000,       5.0000,   4.00000,   1823.0087
    197.5000,       5.0000,   4.00000,   2252.0024
    202.5000,       5.0000,   4.00000,   2233.3899
    207.5000,       5.0000,   4.00000,   1832.3165
    212.5000,       5.0000,   4.00000,   1542.9633
    217.5000,       5.0000,   4.00000,   1330.2570
    222.5000,       5.0000,   4.00000,   1489.8820
    227.5000,       5.0000,   4.00000,   1335.4146
    232.5000,       5.0000,   4.00000,   1210.8329
    237.5000,       5.0000,   4.00000,   1221.6127
    242.5000,       5.0000,   4.00000,   1202.2678
    247.5000,       5.0000,   4.00000,    903.0854
    252.5000,       5.0000,   4.00000,   1292.8723
    257.5000,       5.0000,   4.00000,   1190.4023
    262.5000,       5.0000,   4.00000,   1376.2804
    267.5000,       5.0000,   4.00000,   1225.5313
    272.5000,       5.0000,   4.00000,   1220.4116
    277.5000,       5.0000,   4.00000,   1471.8859
    282.5000,       5.0000,   4.00000,   1658.6737
    287.5000,       5.0000,   4.00000,   1506.2737
    292.5000,       5.0000,   4.00000,   1489.7373
     30.0000,      20.0000,   1.00000,    580.2737
     35.0000,      20.0000,   1.00000,    603.1638
     40.0000,      20.0000,   1.00000,    602.5176
     45.0000,      20.0000,   1.00000,    604.2869
     50.0000,      20.0000,   1.00000,    618.5576
     55.0000,      20.0000,   1.00000,    632.3423
     60.0000,      20.0000,   1.00000,    696.1886
     65.0000,      20.0000,   1.00000,    674.6525
     70.0000,      20.0000,   1.00000,    690.2499
     75.0000,      20.0000,   1.00000,    611.5722
     80.0000,      20.0000,   1.00000,    571.7614
     85.0000,      20.0000,   1.00000,    690.1429
     90.0000,      20.0000,   1.00000,    763.8374
     95.0000,      20.0000,   1.00000,    900.5878
    100.0000,      20.0000,   1.00000,    869.9913
    105.0000,      20.0000,   1.00000,    708.1857
    110.0000,      20.0000,   1.00000,    743.0998
    115.0000,      20.0000,   1.00000,    713.2186
    120.0000,      20.0000,   1.00000,    842.8211
    125.0000,      20.0000,   1.00000,    973.8803
    130.0000,      20.0000,   1.00000,    947.6255
    135.0000,      20.0000,   1.00000,    927.6168
    140.0000,      20.0000,   1.00000,    834.3897
    145.0000,      20.0000,   1.00000,    843.2128
    150.0000,      20.0000,   1.00000,   1043.3398
    155.0000,      20.0000,   1.00000,   1347.5563
    160.0000,      20.0000,   1.00000,   1640.5035
    165.0000,      20.0000,   1.00000,   1873.6249
    170.0000,      20.0000,   1.00000,   1700.9249
    175.0000,      20.0000,   1.00000,   1382.3195
    180.0000,      20.0000,   1.00000,   1198.9351
    185.0000,      20.0000,   1.00000,   1156.6799
    190.0000,      20.0000,   1.00000,   1268.9266
    195.0000,      20.0000,   1.00000,   1416.3987
    200.0000,      20.0000,   1.00000,   1540.2013
    205.0000,      20.0000,   1.00000,   1749.2516
    210.0000,      20.0000,   1.00000,   1648.8043
    215.0000,      20.0000,   1.00000,   1444.4104
    220.0000,      20.0000,   1.00000,   1320.0258
    225.0000,      20.0000,   1.00000,   1196.2972
    230.0000,      20.0000,   1.00000,   1196.6793
    235.0000,      20.0000,   1.00000,   1093.2513
    240.0000,      20.0000,   1.00000,    974.0390
    245.0000,      20.0000,   1.00000,   1004.3309
    250.0000,      20.0000,   1.00000,    977.7489
    255.0000,      20.0000,   1.00000,    993.1653
    260.0000,      20.0000,   1.00000,   1060.7726
    265.0000,      20.0000,   1.00000,   1065.7684
    270.0000,      20.0000,   1.00000,   1179.0133
    275.0000,      20.0000,   1.00000,   1257.3521
    280.0000,      20.0000,   1.00000,   1233.4608
    285.0000,      20.0000,   1.00000,   1301.4159
     27.5000,       5.0000,   5.00000,    556.8909
     32.5000,       5.0000,   5.00000,    599.6821
     37.5000,       5.0000,   5.00000,    634.5513
     42.5000,       5.0000,   5.00000,    633.5309
     47.5000,       5.0000,   5.00000,    569.4481
     52.5000,       5.0000,   5.00000,    549.1368
     57.5000,       5.0000,   5.00000,    618.6328
     62.5000,       5.0000,   5.00000,    662.3027
     67.5000,       5.0000,   5.00000,    796.3860
     72.5000,       5.0000,   5.00000,    607.4165
     77.5000,       5.0000,   5.00000,    607.3391
     82.5000,       5.0000,   5.00000,    521.8426
     87.5000,       5.0000,   5.00000,    705.7264
     92.5000,       5.0000,   5.00000,    856.9204
     97.5000,       5.0000,   5.00000,    905.8364
    102.5000,       5.0000,   5.00000,   1064.9611
    107.5000,       5.0000,   5.00000,    672.0511
    112.5000,       5.0000,   5.00000,    430.0331
    117.5000,       5.0000,   5.00000,    746.2896
    122.5000,       5.0000,   5.00000,    980.7098
    127.5000,       5.0000,   5.00000,   1104.9375
    132.5000,       5.0000,   5.00000,   1087.9401
    137.5000,       5.0000,   5.00000,    769.1304
    142.5000,       5.0000,   5.00000,    675.3113
    147.5000,       5.0000,   5.00000,    695.6314
    152.5000,       5.0000,   5.00000,   1227.5056
    157.5000,       5.0000,   5.00000,   1485.7137
    162.5000,       5.0000,   5.00000,   1750.1831
    167.5000,       5.0000,   5.00000,   1592.2275
    172.5000,       5.0000,   5.00000,   1903.9646
    177.5000,       5.0000,   5.00000,   1424.9709
    182.5000,       5.0000,   5.00000,   1267.4780
    192.5000,       5.0000,   5.00000,   1475.2521
    197.5000,       5.0000,   5.00000,   1670.5594
    202.5000,       5.0000,   5.00000,   1920.3569
    207.5000,       5.0000,   5.00000,   1666.0439
    212.5000,       5.0000,   5.00000,   1406.1688
    217.5000,       5.0000,   5.00000,   1151.6805
    222.5000,       5.0000,   5.00000,   1342.3566
    227.5000,       5.0000,   5.00000,   1113.7198
    232.5000,       5.0000,   5.00000,   1061.4734
    237.5000,       5.0000,   5.00000,   1030.7542
    242.5000,       5.0000,   5.00000,   1045.8336
    247.5000,       5.0000,   5.00000,    737.0241
    252.5000,       5.0000,   5.00000,   1079.0391
    257.5000,       5.0000,   5.00000,    956.6388
    262.5000,       5.0000,   5.00000,   1141.6637
    267.5000,       5.0000,   5.00000,   1027.4215
    272.5000,       5.0000,   5.00000,   1116.2972
    277.5000,       5.0000,   5.00000,   1252.2964
    282.5000,       5.0000,   5.00000,   1453.8972
    287.5000,       5.0000,   5.00000,   1268.7924
     32.5000,       5.0000,   6.00000,    555.6861
     37.5000,       5.0000,   6.00000,    560.8080
     42.5000,       5.0000,   6.00000,    609.7757
     47.5000,       5.0000,   6.00000,    529.2047
     52.5000,       5.0000,   6.00000,    537.8401
     57.5000,       5.0000,   6.00000,    588.0125
     62.5000,       5.0000,   6.00000,    601.9103
     67.5000,       5.0000,   6.00000,    724.6940
     72.5000,       5.0000,   6.00000,    493.3503
     77.5000,       5.0000,   6.00000,    537.9634
     82.5000,       5.0000,   6.00000,    508.1981
     87.5000,       5.0000,   6.00000,    628.9472
     92.5000,       5.0000,   6.00000,    730.3568
     97.5000,       5.0000,   6.00000,    719.5765
    102.5000,       5.0000,   6.00000,    892.5543
    107.5000,       5.0000,   6.00000,    570.4580
    112.5000,       5.0000,   6.00000,    380.8925
    117.5000,       5.0000,   6.00000,    661.8887
    122.5000,       5.0000,   6.00000,    777.7523
    127.5000,       5.0000,   6.00000,    868.6116
    132.5000,       5.0000,   6.00000,    829.2562
    137.5000,       5.0000,   6.00000,    699.1240
    142.5000,       5.0000,   6.00000,    613.4560
    147.5000,       5.0000,   6.00000,    584.6222
    152.5000,       5.0000,   6.00000,   1034.3229
    157.5000,       5.0000,   6.00000,   1259.0579
    162.5000,       5.0000,   6.00000,   1486.0859
    167.5000,       5.0000,   6.00000,   1318.2119
    172.5000,       5.0000,   6.00000,   1496.0707
    177.5000,       5.0000,   6.00000,   1133.3710
    187.5000,       5.0000,   6.00000,    948.7423
    192.5000,       5.0000,   6.00000,   1048.4410
    197.5000,       5.0000,   6.00000,   1295.6379
    202.5000,       5.0000,   6.00000,   1432.2424
    207.5000,       5.0000,   6.00000,   1403.2380
    212.5000,       5.0000,   6.00000,   1225.3694
    217.5000,       5.0000,   6.00000,   1071.6637
    222.5000,       5.0000,   6.00000,   1174.4705
    227.5000,       5.0000,   6.00000,    969.4929
    232.5000,       5.0000,   6.00000,    885.4288
    237.5000,       5.0000,   6.00000,    908.3309
    242.5000,       5.0000,   6.00000,    928.4265
    247.5000,       5.0000,   6.00000,    631.1401
    252.5000,       5.0000,   6.00000,    839.8281
    257.5000,       5.0000,   6.00000,    791.0391
    262.5000,       5.0000,   6.00000,    955.4622
    267.5000,       5.0000,   6.00000,    873.2365
    272.5000,       5.0000,   6.00000,    955.0894
    277.5000,       5.0000,   6.00000,   1134.8917
    282.5000,       5.0000,   6.00000,   1234.0132
     37.5000,      25.0000,   1.00000,    522.7374
     42.5000,      25.0000,   1.00000,    537.6009
     47.5000,      25.0000,   1.00000,    582.8950
     52.5000,      25.0000,   1.00000,    600.2871
     57.5000,      25.0000,   1.00000,    628.3306
     62.5000,      25.0000,   1.00000,    603.4295
     67.5000,      25.0000,   1.00000,    555.5396
     72.5000,      25.0000,   1.00000,    526.7177
     77.5000,      25.0000,   1.00000,    582.2372
     82.5000,      25.0000,   1.00000,    608.0338
     87.5000,      25.0000,   1.00000,    638.8209
     92.5000,      25.0000,   1.00000,    665.9786
     97.5000,      25.0000,   1.00000,    619.9158
    102.5000,      25.0000,   1.00000,    576.4999
    107.5000,      25.0000,   1.00000,    634.2878
    112.5000,      25.0000,   1.00000,    695.2550
    117.5000,      25.0000,   1.00000,    663.5414
    122.5000,      25.0000,   1.00000,    635.8898
    127.5000,      25.0000,   1.00000,    650.4011
    132.5000,      25.0000,   1.00000,    695.1614
    137.5000,      25.0000,   1.00000,    702.5675
    142.5000,      25.0000,   1.00000,    824.8536
    147.5000,      25.0000,   1.00000,    890.1273
    152.5000,      25.0000,   1.00000,   1035.2380
    157.5000,      25.0000,   1.00000,   1185.0043
    162.5000,      25.0000,   1.00000,   1391.4154
    167.5000,      25.0000,   1.00000,   1292.5649
    172.5000,      25.0000,   1.00000,   1123.1337
    177.5000,      25.0000,   1.00000,    936.3818
    182.5000,      25.0000,   1.00000,    873.0266
    187.5000,      25.0000,   1.00000,    779.4102
    192.5000,      25.0000,   1.00000,    855.7347
    197.5000,      25.0000,   1.00000,    962.7719
    202.5000,      25.0000,   1.00000,   1114.8577
    207.5000,      25.0000,   1.00000,   1180.1118
    212.5000,      25.0000,   1.00000,   1358.3979
    217.5000,      25.0000,   1.00000,   1242.0918
    222.5000,      25.0000,   1.00000,   1123.3994
    227.5000,      25.0000,   1.00000,   1009.4197
    232.5000,      25.0000,   1.00000,    981.1129
    237.5000,      25.0000,   1.00000,    860.5742
    242.5000,      25.0000,   1.00000,    860.0087
    247.5000,      25.0000,   1.00000,    804.8481
    252.5000,      25.0000,   1.00000,    808.7050
    257.5000,      25.0000,   1.00000,    768.0992
    262.5000,      25.0000,   1.00000,    872.1436
    267.5000,      25.0000,   1.00000,    931.2358
    272.5000,      25.0000,   1.00000,   1029.7089
    277.5000,      25.0000,   1.00000,   1031.5681
     37.5000,       5.0000,   7.00000,    519.6099
     42.5000,       5.0000,   7.00000,    550.3468
     47.5000,       5.0000,   7.00000,    507.0800
     52.5000,       5.0000,   7.00000,    499.6280
     57.5000,       5.0000,   7.00000,    549.5206
     62.5000,       5.0000,   7.00000,    562.9537
     67.5000,       5.0000,   7.00000,    616.5995
     72.5000,       5.0000,   7.00000,    446.6371
     77.5000,       5.0000,   7.00000,    529.2485
     82.5000,       5.0000,   7.00000,    477.9691
     87.5000,       5.0000,   7.00000,    565.0998
     92.5000,       5.0000,   7.00000,    612.9153
     97.5000,       5.0000,   7.00000,    586.3051
    102.5000,       5.0000,   7.00000,    745.7409
    107.5000,       5.0000,   7.00000,    517.8524
    112.5000,       5.0000,   7.00000,    342.8767
    117.5000,       5.0000,   7.00000,    554.3854
    122.5000,       5.0000,   7.00000,    616.7726
    127.5000,       5.0000,   7.00000,    677.6668
    132.5000,       5.0000,   7.00000,    700.4896
    137.5000,       5.0000,   7.00000,    560.3488
    142.5000,       5.0000,   7.00000,    557.8110
    147.5000,       5.0000,   7.00000,    550.0898
    152.5000,       5.0000,   7.00000,    890.5248
    157.5000,       5.0000,   7.00000,   1040.6233
    162.5000,       5.0000,   7.00000,   1167.8618
    167.5000,       5.0000,   7.00000,   1001.9239
    172.5000,       5.0000,   7.00000,   1186.6654
    182.5000,       5.0000,   7.00000,    784.3999
    197.5000,       5.0000,   7.00000,    947.7546
    202.5000,       5.0000,   7.00000,   1110.4280
    207.5000,       5.0000,   7.00000,   1023.0009
    212.5000,       5.0000,   7.00000,   1053.6519
    217.5000,       5.0000,   7.00000,    937.6911
    222.5000,       5.0000,   7.00000,   1061.5989
    227.5000,       5.0000,   7.00000,    844.6721
    232.5000,       5.0000,   7.00000,    778.2510
    237.5000,       5.0000,   7.00000,    796.1497
    242.5000,       5.0000,   7.00000,    811.8024
    247.5000,       5.0000,   7.00000,    531.1372
    252.5000,       5.0000,   7.00000,    720.8120
    257.5000,       5.0000,   7.00000,    646.2294
    262.5000,       5.0000,   7.00000,    815.8050
    267.5000,       5.0000,   7.00000,    748.3105
    272.5000,       5.0000,   7.00000,    817.8126
    277.5000,       5.0000,   7.00000,    975.3232
     42.5000,       5.0000,   8.00000,    512.5309
     47.5000,       5.0000,   8.00000,    459.7216
     52.5000,       5.0000,   8.00000,    462.2615
     57.5000,       5.0000,   8.00000,    505.2657
     62.5000,       5.0000,   8.00000,    496.8178
     67.5000,       5.0000,   8.00000,    578.2346
     72.5000,       5.0000,   8.00000,    446.5215
     77.5000,       5.0000,   8.00000,    502.9097
     82.5000,       5.0000,   8.00000,    437.8618
     87.5000,       5.0000,   8.00000,    503.0860
     92.5000,       5.0000,   8.00000,    530.3738
     97.5000,       5.0000,   8.00000,    520.6505
    102.5000,       5.0000,   8.00000,    672.8206
    107.5000,       5.0000,   8.00000,    458.2544
    112.5000,       5.0000,   8.00000,    294.3598
    117.5000,       5.0000,   8.00000,    456.6725
    122.5000,       5.0000,   8.00000,    517.6499
    127.5000,       5.0000,   8.00000,    585.6232
    132.5000,       5.0000,   8.00000,    580.0823
    137.5000,       5.0000,   8.00000,    479.2056
    142.5000,       5.0000,   8.00000,    468.6573
    147.5000,       5.0000,   8.00000,    502.9596
    152.5000,       5.0000,   8.00000,    811.2095
    157.5000,       5.0000,   8.00000,    835.3381
    162.5000,       5.0000,   8.00000,    880.4892
    177.5000,       5.0000,   8.00000,    774.4473
    192.5000,       5.0000,   8.00000,    588.9313
    197.5000,       5.0000,   8.00000,    710.9163
    202.5000,       5.0000,   8.00000,    806.7555
    207.5000,       5.0000,   8.00000,    824.8416
    212.5000,       5.0000,   8.00000,    787.5997
    222.5000,       5.0000,   8.00000,    926.2341
    227.5000,       5.0000,   8.00000,    765.7856
    232.5000,       5.0000,   8.00000,    703.5392
    262.5000,       5.0000,   8.00000,    688.8642
    267.5000,       5.0000,   8.00000,    645.2040
    272.5000,       5.0000,   8.00000,    707.4124
     52.5000,      35.0000,   1.00000,    462.3790
     57.5000,      35.0000,   1.00000,    458.1922
     62.5000,      35.0000,   1.00000,    488.5443
     67.5000,      35.0000,   1.00000,    490.9712
     72.5000,      35.0000,   1.00000,    509.6734
     77.5000,      35.0000,   1.00000,    507.0792
     82.5000,      35.0000,   1.00000,    489.6896
     87.5000,      35.0000,   1.00000,    493.1696
     92.5000,      35.0000,   1.00000,    482.7237
     97.5000,      35.0000,   1.00000,    453.9200
    102.5000,      35.0000,   1.00000,    452.8544
    107.5000,      35.0000,   1.00000,    449.2465
    112.5000,      35.0000,   1.00000,    448.4864
    117.5000,      35.0000,   1.00000,    467.4670
    122.5000,      35.0000,   1.00000,    429.8012
    127.5000,      35.0000,   1.00000,    415.8129
    132.5000,      35.0000,   1.00000,    456.4030
    137.5000,      35.0000,   1.00000,    535.7394
    142.5000,      35.0000,   1.00000,    620.7863
    147.5000,      35.0000,   1.00000,    686.9310
    152.5000,      35.0000,   1.00000,    673.1290
    157.5000,      35.0000,   1.00000,    731.5858
    162.5000,      35.0000,   1.00000,    700.1246
    167.5000,      35.0000,   1.00000,    658.3024
    172.5000,      35.0000,   1.00000,    586.1212
    177.5000,      35.0000,   1.00000,    550.1365
    182.5000,      35.0000,   1.00000,    536.1494
    187.5000,      35.0000,   1.00000,    545.3191
    192.5000,      35.0000,   1.00000,    503.3892
    197.5000,      35.0000,   1.00000,    508.2553
    202.5000,      35.0000,   1.00000,    505.4807
    207.5000,      35.0000,   1.00000,    599.2964
    212.5000,      35.0000,   1.00000,    668.6611
    217.5000,      35.0000,   1.00000,    737.3516
    222.5000,      35.0000,   1.00000,    746.2507
    227.5000,      35.0000,   1.00000,    781.9337
    232.5000,      35.0000,   1.00000,    707.2858
    237.5000,      35.0000,   1.00000,    682.0058
    242.5000,      35.0000,   1.00000,    607.6527
    247.5000,      35.0000,   1.00000,    601.3793
    252.5000,      35.0000,   1.00000,    597.5895
    257.5000,      35.0000,   1.00000,    605.8557
    262.5000,      35.0000,   1.00000,    618.3069
     52.5000,       5.0000,  10.00000,    364.0688
     57.5000,       5.0000,  10.00000,    404.8672
     62.5000,       5.0000,  10.00000,    451.6965
     67.5000,       5.0000,  10.00000,    554.3577
     72.5000,       5.0000,  10.00000,    414.4597
     77.5000,       5.0000,  10.00000,    442.1798
     82.5000,       5.0000,  10.00000,    364.8792
     87.5000,       5.0000,  10.00000,    423.8887
     92.5000,       5.0000,  10.00000,    474.9794
     97.5000,       5.0000,  10.00000,    484.1177
    102.5000,       5.0000,  10.00000,    585.4640
    107.5000,       5.0000,  10.00000,    354.0883
    112.5000,       5.0000,  10.00000,    212.0065
    117.5000,       5.0000,  10.00000,    352.8301
    122.5000,       5.0000,  10.00000,    423.2978
    127.5000,       5.0000,  10.00000,    473.6814
    132.5000,       5.0000,  10.00000,    470.1377
    182.5000,       5.0000,  10.00000,    471.7054
    202.5000,       5.0000,  10.00000,    523.7532
    222.5000,       5.0000,  10.00000,    638.8051
     67.5000,      45.0000,   1.00000,    390.5152
     72.5000,      45.0000,   1.00000,    410.9448
     77.5000,      45.0000,   1.00000,    439.8071
     82.5000,      45.0000,   1.00000,    473.7332
     87.5000,      45.0000,   1.00000,    452.6359
     92.5000,      45.0000,   1.00000,    392.9926
     97.5000,      45.0000,   1.00000,    380.4870
    102.5000,      45.0000,   1.00000,    382.8007
    107.5000,      45.0000,   1.00000,    392.7466
    112.5000,      45.0000,   1.00000,    397.2025
    117.5000,      45.0000,   1.00000,    380.1779
    122.5000,      45.0000,   1.00000,    366.3922
    127.5000,      45.0000,   1.00000,    336.7701
    132.5000,      45.0000,   1.00000,    361.2866
    137.5000,      45.0000,   1.00000,    406.4111
    142.5000,      45.0000,   1.00000,    428.5155
    152.5000,      45.0000,   1.00000,    453.0591
    157.5000,      45.0000,   1.00000,    428.8174
    162.5000,      45.0000,   1.00000,    423.8907
    167.5000,      45.0000,   1.00000,    426.5919
    172.5000,      45.0000,   1.00000,    448.2069
    177.5000,      45.0000,   1.00000,    421.9136
    182.5000,      45.0000,   1.00000,    410.8308
    187.5000,      45.0000,   1.00000,    401.5997
    192.5000,      45.0000,   1.00000,    413.6792
    197.5000,      45.0000,   1.00000,    408.2540
    202.5000,      45.0000,   1.00000,    429.4930
    207.5000,      45.0000,   1.00000,    435.3984
    212.5000,      45.0000,   1.00000,    435.6041
    217.5000,      45.0000,   1.00000,    426.9182
    222.5000,      45.0000,   1.00000,    446.3328
    227.5000,      45.0000,   1.00000,    435.0654
    232.5000,      45.0000,   1.00000,    457.3602
    242.5000,      45.0000,   1.00000,    503.7573
    247.5000,      45.0000,   1.00000,    484.7224
     67.5000,      15.0000,   4.00000,    383.4483
     72.5000,      15.0000,   4.00000,    393.0936
     77.5000,      15.0000,   4.00000,    360.7446
     82.5000,      15.0000,   4.00000,    383.5134
     87.5000,      15.0000,   4.00000,    395.1472
     92.5000,      15.0000,   4.00000,    414.5015
     97.5000,      15.0000,   4.00000,    449.2893
    102.5000,      15.0000,   4.00000,    416.5503
    107.5000,      15.0000,   4.00000,    341.3448
    112.5000,      15.0000,   4.00000,    273.4695
    117.5000,      15.0000,   4.00000,    282.3482
    122.5000,      15.0000,   4.00000,    347.8940
    127.5000,      15.0000,   4.00000,    371.0690
    132.5000,      15.0000,   4.00000,    345.9615
    137.5000,      15.0000,   4.00000,    304.0119
    167.5000,      15.0000,   4.00000,    403.5563
    172.5000,      15.0000,   4.00000,    408.0007
    177.5000,      15.0000,   4.00000,    400.6885
    187.5000,      15.0000,   4.00000,    362.5517
    192.5000,      15.0000,   4.00000,    386.7563
    197.5000,      15.0000,   4.00000,    418.4689
    202.5000,      15.0000,   4.00000,    428.9285
    207.5000,      15.0000,   4.00000,    404.0540
     82.5000,      55.0000,   1.00000,    381.1618
     87.5000,      55.0000,   1.00000,    371.7181
     92.5000,      55.0000,   1.00000,    373.8692
     97.5000,      55.0000,   1.00000,    364.1278
    102.5000,      55.0000,   1.00000,    375.2660
    107.5000,      55.0000,   1.00000,    373.3358
    112.5000,      55.0000,   1.00000,    364.7906
    117.5000,      55.0000,   1.00000,    346.6121
    122.5000,      55.0000,   1.00000,    322.4400
    127.5000,      55.0000,   1.00000,    321.1346
    132.5000,      55.0000,   1.00000,    303.4716
    137.5000,      55.0000,   1.00000,    311.9956
    142.5000,      55.0000,   1.00000,    323.1951
    147.5000,      55.0000,   1.00000,    344.5041
    152.5000,      55.0000,   1.00000,    354.2313
    157.5000,      55.0000,   1.00000,    341.3678
    162.5000,      55.0000,   1.00000,    327.3168
    167.5000,      55.0000,   1.00000,    336.8412
    172.5000,      55.0000,   1.00000,    351.3807
    177.5000,      55.0000,   1.00000,    379.1527
    182.5000,      55.0000,   1.00000,    378.8879
    187.5000,      55.0000,   1.00000,    384.3175
    192.5000,      55.0000,   1.00000,    372.3620
    197.5000,      55.0000,   1.00000,    370.1872
    202.5000,      55.0000,   1.00000,    357.5936
    207.5000,      55.0000,   1.00000,    356.6003
    212.5000,      55.0000,   1.00000,    361.8604
    217.5000,      55.0000,   1.00000,    368.5412
    222.5000,      55.0000,   1.00000,    349.3746
    227.5000,      55.0000,   1.00000,    339.9818
    232.5000,      55.0000,   1.00000,    323.7893
     82.5000,      15.0000,   5.00000,    332.5861
     87.5000,      15.0000,   5.00000,    353.9020
     92.5000,      15.0000,   5.00000,    388.1687
     97.5000,      15.0000,   5.00000,    434.5964
    102.5000,      15.0000,   5.00000,    406.6125
    107.5000,      15.0000,   5.00000,    334.7211
    112.5000,      15.0000,   5.00000,    261.0294
    117.5000,      15.0000,   5.00000,    263.0209
    122.5000,      15.0000,   5.00000,    314.7490
    137.5000,      15.0000,   5.00000,    256.2238
    172.5000,      15.0000,   5.00000,    342.6742
    177.5000,      15.0000,   5.00000,    364.5477
    182.5000,      15.0000,   5.00000,    345.8425
    192.5000,      15.0000,   5.00000,    367.9235
     97.5000,      65.0000,   1.00000,    350.1597
    102.5000,      65.0000,   1.00000,    342.8235
    107.5000,      65.0000,   1.00000,    338.1613
    112.5000,      65.0000,   1.00000,    324.7577
    117.5000,      65.0000,   1.00000,    319.9969
    122.5000,      65.0000,   1.00000,    319.9496
    127.5000,      65.0000,   1.00000,    311.2959
    132.5000,      65.0000,   1.00000,    308.1412
    137.5000,      65.0000,   1.00000,    289.6664
    142.5000,      65.0000,   1.00000,    298.8363
    147.5000,      65.0000,   1.00000,    309.6942
    152.5000,      65.0000,   1.00000,    317.0960
    157.5000,      65.0000,   1.00000,    315.1299
    162.5000,      65.0000,   1.00000,    315.4398
    167.5000,      65.0000,   1.00000,    319.6913
    172.5000,      65.0000,   1.00000,    330.5583
    177.5000,      65.0000,   1.00000,    341.4236
    182.5000,      65.0000,   1.00000,    345.1043
    187.5000,      65.0000,   1.00000,    334.3836
    192.5000,      65.0000,   1.00000,    336.8747
    197.5000,      65.0000,   1.00000,    334.8826
    202.5000,      65.0000,   1.00000,    344.6654
    207.5000,      65.0000,   1.00000,    335.7846
    212.5000,      65.0000,   1.00000,    325.4167
    217.5000,      65.0000,   1.00000,    313.3438
     97.5000,      15.0000,   6.00000,    410.8759
    102.5000,      15.0000,   6.00000,    383.3598
    107.5000,      15.0000,   6.00000,    318.6367
    112.5000,      15.0000,   6.00000,    247.8420
    122.5000,      15.0000,   6.00000,    307.5677
    127.5000,      15.0000,   6.00000,    319.0229
    137.5000,      15.0000,   6.00000,    252.2412
    147.5000,      15.0000,   6.00000,    230.1241
    157.5000,      15.0000,   6.00000,    297.0637
    162.5000,      15.0000,   6.00000,    290.1360
    167.5000,      15.0000,   6.00000,    317.6071
    177.5000,      15.0000,   6.00000,    348.8709
    105.0000,      30.0000,   3.00000,    320.2967
    110.0000,      30.0000,   3.00000,    313.2897
    115.0000,      30.0000,   3.00000,    313.4723
    120.0000,      30.0000,   3.00000,    283.2495
    125.0000,      30.0000,   3.00000,    273.9632
    130.0000,      30.0000,   3.00000,    281.0753
    135.0000,      30.0000,   3.00000,    268.1827
    140.0000,      30.0000,   3.00000,    266.0468
    145.0000,      30.0000,   3.00000,    262.0820
    150.0000,      30.0000,   3.00000,    259.2501
    155.0000,      30.0000,   3.00000,    264.9203
    160.0000,      30.0000,   3.00000,    291.3500
    165.0000,      30.0000,   3.00000,    316.9466
    170.0000,      30.0000,   3.00000,    320.4574
    180.0000,      30.0000,   3.00000,    318.3658
    205.0000,      30.0000,   3.00000,    322.1290
    112.5000,      25.0000,   4.00000,    297.5054
    117.5000,      25.0000,   4.00000,    271.7996
    122.5000,      25.0000,   4.00000,    279.7448
    127.5000,      25.0000,   4.00000,    294.8815
    132.5000,      25.0000,   4.00000,    284.8184
    137.5000,      25.0000,   4.00000,    264.4303
    142.5000,      25.0000,   4.00000,    255.5828
    147.5000,      25.0000,   4.00000,    251.6585
    152.5000,      25.0000,   4.00000,    263.8863
    157.5000,      25.0000,   4.00000,    276.9218
    162.5000,      25.0000,   4.00000,    311.8619
    167.5000,      25.0000,   4.00000,    314.7375
    172.5000,      25.0000,   4.00000,    311.6932
    177.5000,      25.0000,   4.00000,    310.2502
   8.71
ITERATION 5
MODEL RESISTIVITY
LAYER 1
59,     2.5000
     10.0000,     973.17
     15.0000,     739.18
     20.0000,     718.19
     25.0000,     532.41
     30.0000,     467.78
     35.0000,     491.96
     40.0000,     511.31
     45.0000,     570.99
     50.0000,     539.46
     55.0000,     602.15
     60.0000,     768.87
     65.0000,     893.46
     70.0000,     1206.0
     75.0000,     870.65
     80.0000,     1057.7
     85.0000,     1052.6
     90.0000,     1420.6
     95.0000,     1788.4
    100.0000,     1756.0
    105.0000,     2030.9
    110.0000,     1159.9
    115.0000,     663.38
    120.0000,     1186.5
    125.0000,     1493.0
    130.0000,     1764.7
    135.0000,     1685.9
    140.0000,     1227.8
    145.0000,     1086.5
    150.0000,     1132.4
    155.0000,     2222.1
    160.0000,     2615.3
    165.0000,     2807.0
    170.0000,     2191.7
    175.0000,     2588.9
    180.0000,     1992.0
    185.0000,     1735.0
    190.0000,     1629.8
    195.0000,     1799.0
    200.0000,     2165.2
    205.0000,     2436.6
    210.0000,     2176.5
    215.0000,     1958.4
    220.0000,     1847.8
    225.0000,     2402.5
    230.0000,     2098.0
    235.0000,     1987.5
    240.0000,     1976.1
    245.0000,     1958.3
    250.0000,     1234.5
    255.0000,     1842.5
    260.0000,     1667.0
    265.0000,     2034.0
    270.0000,     1775.3
    275.0000,     1871.5
    280.0000,     2229.4
    285.0000,     2524.5
    290.0000,     2109.5
    295.0000,     1975.3
             1753.1
LAYER 2
59,     5.2500
     10.0000,     965.52
     15.0000,     768.26
     20.0000,     725.31
     25.0000,     562.48
     30.0000,     521.34
     35.0000,     521.96
     40.0000,     539.30
     45.0000,     572.21
     50.0000,     556.68
     55.0000,     602.49
     60.0000,     768.88
     65.0000,     894.28
     70.0000,     1205.4
     75.0000,     1133.2
     80.0000,     1129.9
     85.0000,     1128.4
     90.0000,     1420.3
     95.0000,     1665.8
    100.0000,     1657.9
    105.0000,     2031.5
    110.0000,     1160.5
    115.0000,     724.94
    120.0000,     1188.3
    125.0000,     1518.1
    130.0000,     1765.1
    135.0000,     1687.0
    140.0000,     1241.2
    145.0000,     1145.0
    150.0000,     1237.5
    155.0000,     2214.2
    160.0000,     2519.1
    165.0000,     2573.0
    170.0000,     2255.2
    175.0000,     2623.9
    180.0000,     2377.6
    185.0000,     2008.8
    190.0000,     1923.9
    195.0000,     1948.8
    200.0000,     2221.2
    205.0000,     2437.1
    210.0000,     2178.7
    215.0000,     1959.4
    220.0000,     1847.9
    225.0000,     2237.3
    230.0000,     2088.4
    235.0000,     1986.3
    240.0000,     1976.7
    245.0000,     1965.1
    250.0000,     1517.1
    255.0000,     1787.7
    260.0000,     1670.7
    265.0000,     1956.3
    270.0000,     1791.6
    275.0000,     1897.7
    280.0000,     2231.7
    285.0000,     2505.7
    290.0000,     2113.1
    295.0000,     1979.0
             1867.3
LAYER 3
58,     8.2750
     15.0000,     911.65
     20.0000,     875.69
     25.0000,     841.68
     30.0000,     800.69
     35.0000,     797.22
     40.0000,     767.47
     45.0000,     724.61
     50.0000,     620.50
     55.0000,     619.88
     60.0000,     768.88
     65.0000,     894.38
     70.0000,     1205.2
     75.0000,     1210.8
     80.0000,     1212.6
     85.0000,     1211.8
     90.0000,     1359.7
     95.0000,     1347.7
    100.0000,     1410.4
    105.0000,     2032.5
    110.0000,     1196.2
    115.0000,     958.52
    120.0000,     1192.5
    125.0000,     1620.1
    130.0000,     1767.6
    135.0000,     1715.8
    140.0000,     1443.9
    145.0000,     1446.5
    150.0000,     1867.4
    155.0000,     2209.5
    160.0000,     2236.5
    165.0000,     2304.1
    170.0000,     2306.6
    175.0000,     3713.5
    180.0000,     5684.0
    185.0000,     5679.0
    190.0000,     5161.5
    195.0000,     4667.5
    200.0000,     3310.7
    205.0000,     2538.1
    210.0000,     2246.6
    215.0000,     1966.5
    220.0000,     1849.4
    225.0000,     1965.7
    230.0000,     1970.3
    235.0000,     1973.0
    240.0000,     1976.6
    245.0000,     1974.6
    250.0000,     1670.3
    255.0000,     1679.3
    260.0000,     1673.9
    265.0000,     1811.2
    270.0000,     1804.0
    275.0000,     2042.4
    280.0000,     2250.8
    285.0000,     2428.4
    290.0000,     2125.2
    295.0000,     2091.8
             2101.3
LAYER 4
56,    11.6025
     20.0000,     911.59
     25.0000,     912.31
     30.0000,     894.72
     35.0000,     833.74
     40.0000,     794.36
     45.0000,     725.42
     50.0000,     620.52
     55.0000,     619.84
     60.0000,     744.71
     65.0000,     879.12
     70.0000,     1197.4
     75.0000,     1214.3
     80.0000,     1217.0
     85.0000,     1211.9
     90.0000,     1154.4
     95.0000,     955.77
    100.0000,     1076.6
    105.0000,     2018.2
    110.0000,     1203.0
    115.0000,     961.90
    120.0000,     1193.4
    125.0000,     1637.9
    130.0000,     1768.5
    135.0000,     1752.3
    140.0000,     1835.7
    145.0000,     1899.1
    150.0000,     2038.5
    155.0000,     2042.7
    160.0000,     1708.0
    165.0000,     1710.4
    170.0000,     2307.5
    175.0000,     4295.5
    180.0000,     6239.7
    185.0000,     6700.0
    190.0000,     6701.9
    195.0000,     6162.3
    200.0000,     3318.7
    205.0000,     2603.7
    210.0000,     2257.7
    215.0000,     1967.7
    220.0000,     1620.5
    225.0000,     1536.9
    230.0000,     1527.1
    235.0000,     1692.3
    240.0000,     1782.1
    245.0000,     1878.0
    250.0000,     1662.3
    255.0000,     1619.4
    260.0000,     1612.4
    265.0000,     1664.9
    270.0000,     1806.2
    275.0000,     2043.4
    280.0000,     2227.8
    285.0000,     2226.8
    290.0000,     2126.7
             2101.9
LAYER 5
53,    15.2628
     30.0000,     911.45
     35.0000,     831.99
     40.0000,     793.47
     45.0000,     636.14
     50.0000,     430.92
     55.0000,     353.61
     60.0000,     353.21
     65.0000,     354.23
     70.0000,     377.30
     75.0000,     393.84
     80.0000,     478.77
     85.0000,     490.24
     90.0000,     495.59
     95.0000,     515.39
    100.0000,     756.48
    105.0000,     1010.2
    110.0000,     1003.2
    115.0000,     823.30
    120.0000,     822.38
    125.0000,     870.58
    130.0000,     1123.7
    135.0000,     1175.0
    140.0000,     1410.4
    145.0000,     1486.7
    150.0000,     1460.1
    155.0000,     893.36
    160.0000,     633.27
    165.0000,     604.25
    170.0000,     714.45
    175.0000,     3556.7
    180.0000,     6225.3
    185.0000,     6698.4
    190.0000,     6699.5
    195.0000,     6159.8
    200.0000,     3302.1
    205.0000,     2604.7
    210.0000,     2221.1
    215.0000,     1482.0
    220.0000,     744.24
    225.0000,     604.99
    230.0000,     555.77
    235.0000,     547.45
    240.0000,     544.46
    245.0000,     529.88
    250.0000,     413.39
    255.0000,     356.95
    260.0000,     355.89
    265.0000,     356.28
    270.0000,     425.10
    275.0000,     612.53
    280.0000,     972.82
    285.0000,     1214.6
             2027.3
LAYER 6
49,    19.2890
     40.0000,     792.87
     45.0000,     415.57
     50.0000,     321.96
     55.0000,     288.89
     60.0000,     288.00
     65.0000,     288.33
     70.0000,     292.15
     75.0000,     299.08
     80.0000,     319.80
     85.0000,     346.77
     90.0000,     384.24
     95.0000,     438.44
    100.0000,     504.07
    105.0000,     504.67
    110.0000,     502.66
    115.0000,     382.66
    120.0000,     284.32
    125.0000,     259.95
    130.0000,     253.39
    135.0000,     252.95
    140.0000,     253.01
    145.0000,     253.29
    150.0000,     253.84
    155.0000,     255.16
    160.0000,     255.33
    165.0000,     255.77
    170.0000,     258.52
    175.0000,     368.75
    180.0000,     623.99
    185.0000,     834.66
    190.0000,     856.56
    195.0000,     857.78
    200.0000,     866.52
    205.0000,     873.13
    210.0000,     810.86
    215.0000,     641.86
    220.0000,     460.94
    225.0000,     412.29
    230.0000,     393.41
    235.0000,     384.59
    240.0000,     379.21
    245.0000,     370.75
    250.0000,     348.87
    255.0000,     342.03
    260.0000,     341.27
    265.0000,     346.96
    270.0000,     354.37
    275.0000,     417.68
           803.0901
LAYER 7
44,    23.7179
     50.0000,     319.52
     55.0000,     287.27
     60.0000,     287.10
     65.0000,     287.25
     70.0000,     287.61
     75.0000,     290.26
     80.0000,     292.46
     85.0000,     306.74
     90.0000,     329.97
     95.0000,     347.77
    100.0000,     348.48
    105.0000,     347.86
    110.0000,     329.54
    115.0000,     297.19
    120.0000,     251.41
    125.0000,     221.97
    130.0000,     208.41
    135.0000,     196.64
    140.0000,     193.65
    145.0000,     193.33
    150.0000,     193.68
    155.0000,     194.25
    160.0000,     194.46
    165.0000,     194.51
    170.0000,     194.55
    175.0000,     197.42
    180.0000,     212.88
    185.0000,     251.28
    190.0000,     302.87
    195.0000,     317.36
    200.0000,     321.55
    205.0000,     323.46
    210.0000,     330.53
    215.0000,     336.67
    220.0000,     341.51
    225.0000,     341.10
    230.0000,     340.49
    235.0000,     340.09
    240.0000,     339.82
    245.0000,     339.42
    250.0000,     338.99
    255.0000,     338.63
    260.0000,     338.34
           347.1958
LAYER 8
39,    28.5897
     60.0000,     287.09
     65.0000,     287.24
     70.0000,     287.44
     75.0000,     287.78
     80.0000,     288.33
     85.0000,     290.72
     90.0000,     295.69
     95.0000,     295.90
    100.0000,     295.80
    105.0000,     295.06
    110.0000,     284.82
    115.0000,     270.55
    120.0000,     251.34
    125.0000,     223.46
    130.0000,     207.29
    135.0000,     197.51
    140.0000,     193.79
    145.0000,     192.68
    150.0000,     192.50
    155.0000,     192.60
    160.0000,     192.70
    165.0000,     192.76
    170.0000,     192.86
    175.0000,     193.53
    180.0000,     197.67
    185.0000,     209.26
    190.0000,     232.87
    195.0000,     262.10
    200.0000,     278.79
    205.0000,     282.02
    210.0000,     291.93
    215.0000,     300.42
    220.0000,     303.34
    225.0000,     306.09
    230.0000,     311.78
    235.0000,     314.01
    240.0000,     318.45
    245.0000,     322.49
           333.0898
LAYER 9
34,    33.9487
     75.0000,     287.30
     80.0000,     287.42
     85.0000,     287.44
     90.0000,     287.27
     95.0000,     285.08
    100.0000,     282.02
    105.0000,     280.39
    110.0000,     276.22
    115.0000,     270.37
    120.0000,     249.30
    125.0000,     223.85
    130.0000,     207.90
    135.0000,     198.18
    140.0000,     194.09
    145.0000,     192.75
    150.0000,     192.51
    155.0000,     192.55
    160.0000,     192.61
    165.0000,     192.67
    170.0000,     192.78
    175.0000,     193.65
    180.0000,     198.07
    185.0000,     207.81
    190.0000,     221.85
    195.0000,     240.22
    200.0000,     257.77
    205.0000,     269.38
    210.0000,     272.41
    215.0000,     275.69
    220.0000,     279.95
    225.0000,     284.41
    230.0000,     291.14
    235.0000,     298.26
           300.3641
LAYER 10
29,    39.8436
     90.0000,     286.94
     95.0000,     282.54
    100.0000,     279.49
    105.0000,     277.34
    110.0000,     276.07
    115.0000,     267.72
    120.0000,     248.82
    125.0000,     224.25
    130.0000,     208.39
    135.0000,     198.50
    140.0000,     194.26
    145.0000,     192.83
    150.0000,     192.56
    155.0000,     192.58
    160.0000,     192.63
    165.0000,     192.69
    170.0000,     192.80
    175.0000,     193.70
    180.0000,     198.41
    185.0000,     208.29
    190.0000,     220.22
    195.0000,     232.14
    200.0000,     242.94
    205.0000,     250.84
    210.0000,     256.40
    215.0000,     259.54
    220.0000,     263.55
    225.0000,     266.46
           275.6569
LAYER 11
25,    46.3279
    100.0000,     279.01
    105.0000,     276.81
    110.0000,     275.89
    115.0000,     267.00
    120.0000,     248.78
    125.0000,     224.50
    130.0000,     208.59
    135.0000,     198.64
    140.0000,     194.35
    145.0000,     192.89
    150.0000,     192.60
    155.0000,     192.63
    160.0000,     192.66
    165.0000,     192.73
    170.0000,     192.85
    175.0000,     193.70
    180.0000,     198.62
    185.0000,     208.51
    190.0000,     220.39
    195.0000,     228.65
    200.0000,     235.07
    205.0000,     238.07
    210.0000,     240.77
    215.0000,     244.57
           251.8099
LAYER 12
19, 
    110.0000,     275.46
    115.0000,     266.81
    120.0000,     248.73
    125.0000,     224.63
    130.0000,     208.69
    135.0000,     198.69
    140.0000,     194.39
    145.0000,     192.92
    150.0000,     192.61
    155.0000,     192.64
    160.0000,     192.67
    165.0000,     192.74
    170.0000,     192.87
    175.0000,     193.69
    180.0000,     198.70
    185.0000,     208.70
    190.0000,     220.81
    195.0000,     224.83
           234.6340
CALCULATED APPARENT RESISTIVITY
      7.5000,       5.0000,   1.00000,    921.1523
     12.5000,       5.0000,   1.00000,    726.5396
     17.5000,       5.0000,   1.00000,    742.8619
     22.5000,       5.0000,   1.00000,    595.6309
     27.5000,       5.0000,   1.00000,    558.6248
     32.5000,       5.0000,   1.00000,    557.0785
     37.5000,       5.0000,   1.00000,    543.1307
     42.5000,       5.0000,   1.00000,    588.9406
     47.5000,       5.0000,   1.00000,    581.1968
     52.5000,       5.0000,   1.00000,    646.6913
     57.5000,       5.0000,   1.00000,    772.8604
     62.5000,       5.0000,   1.00000,    808.5636
     67.5000,       5.0000,   1.00000,   1082.8779
     72.5000,       5.0000,   1.00000,    898.7571
     77.5000,       5.0000,   1.00000,   1203.0842
     82.5000,       5.0000,   1.00000,   1111.3756
     87.5000,       5.0000,   1.00000,   1360.3938
     92.5000,       5.0000,   1.00000,   1553.4254
     97.5000,       5.0000,   1.00000,   1375.8701
    102.5000,       5.0000,   1.00000,   1556.0720
    107.5000,       5.0000,   1.00000,   1210.2831
    112.5000,       5.0000,   1.00000,    915.5108
    117.5000,       5.0000,   1.00000,   1285.5123
    122.5000,       5.0000,   1.00000,   1297.0673
    127.5000,       5.0000,   1.00000,   1452.3677
    132.5000,       5.0000,   1.00000,   1500.8175
    137.5000,       5.0000,   1.00000,   1330.7998
    142.5000,       5.0000,   1.00000,   1403.5619
    147.5000,       5.0000,   1.00000,   1353.5428
    152.5000,       5.0000,   1.00000,   1982.5729
    157.5000,       5.0000,   1.00000,   1974.6447
    162.5000,       5.0000,   1.00000,   2481.9531
    167.5000,       5.0000,   1.00000,   2173.9075
    172.5000,       5.0000,   1.00000,   2655.1653
    177.5000,       5.0000,   1.00000,   2250.3962
    182.5000,       5.0000,   1.00000,   2280.3530
    187.5000,       5.0000,   1.00000,   2168.7026
    192.5000,       5.0000,   1.00000,   2200.0618
    197.5000,       5.0000,   1.00000,   2250.2852
    202.5000,       5.0000,   1.00000,   2278.2588
    207.5000,       5.0000,   1.00000,   2088.0364
    212.5000,       5.0000,   1.00000,   2067.5784
    217.5000,       5.0000,   1.00000,   1836.8240
    222.5000,       5.0000,   1.00000,   2120.3005
    227.5000,       5.0000,   1.00000,   1876.7565
    232.5000,       5.0000,   1.00000,   1925.7085
    237.5000,       5.0000,   1.00000,   1775.7190
    242.5000,       5.0000,   1.00000,   1924.1084
    247.5000,       5.0000,   1.00000,   1373.1399
    252.5000,       5.0000,   1.00000,   1886.6556
    257.5000,       5.0000,   1.00000,   1529.2271
    262.5000,       5.0000,   1.00000,   1915.7557
    267.5000,       5.0000,   1.00000,   1764.6512
    272.5000,       5.0000,   1.00000,   1954.1497
    277.5000,       5.0000,   1.00000,   2034.2848
    282.5000,       5.0000,   1.00000,   2207.2200
    287.5000,       5.0000,   1.00000,   1985.6793
    292.5000,       5.0000,   1.00000,   2016.6780
     12.5000,       5.0000,   2.00000,    730.3592
     17.5000,       5.0000,   2.00000,    775.9269
     22.5000,       5.0000,   2.00000,    660.9490
     27.5000,       5.0000,   2.00000,    603.5003
     32.5000,       5.0000,   2.00000,    619.9179
     37.5000,       5.0000,   2.00000,    613.2050
     42.5000,       5.0000,   2.00000,    645.9078
     47.5000,       5.0000,   2.00000,    602.9321
     52.5000,       5.0000,   2.00000,    651.0663
     57.5000,       5.0000,   2.00000,    717.9658
     62.5000,       5.0000,   2.00000,    816.3587
     67.5000,       5.0000,   2.00000,   1006.5659
     72.5000,       5.0000,   2.00000,    873.2270
     77.5000,       5.0000,   2.00000,   1090.3486
     82.5000,       5.0000,   2.00000,   1058.2770
     87.5000,       5.0000,   2.00000,   1244.9196
     92.5000,       5.0000,   2.00000,   1247.3567
     97.5000,       5.0000,   2.00000,   1117.6569
    102.5000,       5.0000,   2.00000,   1556.6005
    107.5000,       5.0000,   2.00000,   1169.4200
    112.5000,       5.0000,   2.00000,    818.6315
    117.5000,       5.0000,   2.00000,   1305.0283
    122.5000,       5.0000,   2.00000,   1303.5295
    127.5000,       5.0000,   2.00000,   1314.2834
    132.5000,       5.0000,   2.00000,   1443.7976
    137.5000,       5.0000,   2.00000,   1365.0526
    142.5000,       5.0000,   2.00000,   1328.5242
    147.5000,       5.0000,   2.00000,   1287.2977
    152.5000,       5.0000,   2.00000,   1817.9316
    157.5000,       5.0000,   2.00000,   1996.6818
    162.5000,       5.0000,   2.00000,   2091.3616
    167.5000,       5.0000,   2.00000,   2068.2058
    172.5000,       5.0000,   2.00000,   2726.7705
    177.5000,       5.0000,   2.00000,   2529.9941
    182.5000,       5.0000,   2.00000,   2403.6868
    187.5000,       5.0000,   2.00000,   2447.7393
    192.5000,       5.0000,   2.00000,   2427.8035
    197.5000,       5.0000,   2.00000,   2478.1311
    202.5000,       5.0000,   2.00000,   2392.4058
    207.5000,       5.0000,   2.00000,   2090.6785
    212.5000,       5.0000,   2.00000,   1843.9314
    217.5000,       5.0000,   2.00000,   1716.5670
    222.5000,       5.0000,   2.00000,   2011.3917
    227.5000,       5.0000,   2.00000,   1706.0826
    232.5000,       5.0000,   2.00000,   1509.6710
    237.5000,       5.0000,   2.00000,   1766.7645
    242.5000,       5.0000,   2.00000,   1765.1722
    247.5000,       5.0000,   2.00000,   1274.3025
    252.5000,       5.0000,   2.00000,   1699.2917
    257.5000,       5.0000,   2.00000,   1583.2256
    262.5000,       5.0000,   2.00000,   1775.1791
    267.5000,       5.0000,   2.00000,   1669.0172
    272.5000,       5.0000,   2.00000,   1652.9036
    277.5000,       5.0000,   2.00000,   1928.9022
    282.5000,       5.0000,   2.00000,   2078.8042
    287.5000,       5.0000,   2.00000,   1840.7150
    292.5000,       5.0000,   2.00000,   1883.4688
    297.5000,       5.0000,   2.00000,   1863.1683
     17.5000,       5.0000,   3.00000,    775.9578
     22.5000,       5.0000,   3.00000,    650.4538
     27.5000,       5.0000,   3.00000,    616.8103
     32.5000,       5.0000,   3.00000,    637.1016
     37.5000,       5.0000,   3.00000,    662.6061
     42.5000,       5.0000,   3.00000,    679.6563
     47.5000,       5.0000,   3.00000,    608.3814
     52.5000,       5.0000,   3.00000,    592.4603
     57.5000,       5.0000,   3.00000,    698.3886
     62.5000,       5.0000,   3.00000,    759.1035
     67.5000,       5.0000,   3.00000,    975.8720
     72.5000,       5.0000,   3.00000,    775.3220
     77.5000,       5.0000,   3.00000,    911.4066
     82.5000,       5.0000,   3.00000,    870.8561
     87.5000,       5.0000,   3.00000,    992.3051
     92.5000,       5.0000,   3.00000,   1030.4550
     97.5000,       5.0000,   3.00000,   1131.2188
    102.5000,       5.0000,   3.00000,   1417.6755
    107.5000,       5.0000,   3.00000,   1003.5006
    112.5000,       5.0000,   3.00000,    682.3156
    117.5000,       5.0000,   3.00000,   1049.7253
    122.5000,       5.0000,   3.00000,   1285.8529
    127.5000,       5.0000,   3.00000,   1409.6190
    132.5000,       5.0000,   3.00000,   1394.0574
    137.5000,       5.0000,   3.00000,   1146.9880
    142.5000,       5.0000,   3.00000,   1069.8717
    147.5000,       5.0000,   3.00000,   1049.6224
    152.5000,       5.0000,   3.00000,   1766.9561
    157.5000,       5.0000,   3.00000,   1858.0822
    162.5000,       5.0000,   3.00000,   2036.3947
    167.5000,       5.0000,   3.00000,   1881.3317
    172.5000,       5.0000,   3.00000,   2614.4355
    177.5000,       5.0000,   3.00000,   2348.0823
    182.5000,       5.0000,   3.00000,   2213.5234
    187.5000,       5.0000,   3.00000,   2063.7161
    192.5000,       5.0000,   3.00000,   2331.5562
    197.5000,       5.0000,   3.00000,   2499.9885
    202.5000,       5.0000,   3.00000,   2462.8611
    207.5000,       5.0000,   3.00000,   1951.7354
    212.5000,       5.0000,   3.00000,   1671.7731
    217.5000,       5.0000,   3.00000,   1519.4377
    222.5000,       5.0000,   3.00000,   1796.1902
    227.5000,       5.0000,   3.00000,   1436.4801
    232.5000,       5.0000,   3.00000,   1419.6964
    237.5000,       5.0000,   3.00000,   1400.8987
    242.5000,       5.0000,   3.00000,   1555.8035
    247.5000,       5.0000,   3.00000,   1064.9585
    252.5000,       5.0000,   3.00000,   1497.1235
    257.5000,       5.0000,   3.00000,   1417.0295
    262.5000,       5.0000,   3.00000,   1700.7284
    267.5000,       5.0000,   3.00000,   1351.1719
    272.5000,       5.0000,   3.00000,   1456.1964
    277.5000,       5.0000,   3.00000,   1649.1499
    282.5000,       5.0000,   3.00000,   1930.6262
    287.5000,       5.0000,   3.00000,   1676.0115
    292.5000,       5.0000,   3.00000,   1675.8820
    297.5000,       5.0000,   3.00000,   1655.3986
     22.5000,      15.0000,   1.00000,    648.7794
     27.5000,      15.0000,   1.00000,    612.1275
     32.5000,      15.0000,   1.00000,    638.5466
     37.5000,      15.0000,   1.00000,    659.7854
     42.5000,      15.0000,   1.00000,    663.7390
     47.5000,      15.0000,   1.00000,    617.3235
     52.5000,      15.0000,   1.00000,    628.9473
     57.5000,      15.0000,   1.00000,    667.6009
     62.5000,      15.0000,   1.00000,    803.8507
     67.5000,      15.0000,   1.00000,    793.9922
     72.5000,      15.0000,   1.00000,    800.4127
     77.5000,      15.0000,   1.00000,    746.3159
     82.5000,      15.0000,   1.00000,    743.6456
     87.5000,      15.0000,   1.00000,    789.8077
     92.5000,      15.0000,   1.00000,   1022.2212
     97.5000,      15.0000,   1.00000,   1154.5868
    102.5000,      15.0000,   1.00000,   1075.2205
    107.5000,      15.0000,   1.00000,    895.8917
    112.5000,      15.0000,   1.00000,    798.3523
    117.5000,      15.0000,   1.00000,    874.1310
    122.5000,      15.0000,   1.00000,   1153.6322
    127.5000,      15.0000,   1.00000,   1416.6296
    132.5000,      15.0000,   1.00000,   1251.1600
    137.5000,      15.0000,   1.00000,    989.1530
    142.5000,      15.0000,   1.00000,    875.1257
    147.5000,      15.0000,   1.00000,   1144.2429
    152.5000,      15.0000,   1.00000,   1438.1490
    157.5000,      15.0000,   1.00000,   1871.8223
    162.5000,      15.0000,   1.00000,   1937.1383
    167.5000,      15.0000,   1.00000,   2163.2642
    172.5000,      15.0000,   1.00000,   2035.0463
    177.5000,      15.0000,   1.00000,   1960.7628
    182.5000,      15.0000,   1.00000,   1723.5170
    187.5000,      15.0000,   1.00000,   1752.4117
    192.5000,      15.0000,   1.00000,   1873.8346
    197.5000,      15.0000,   1.00000,   2259.7153
    202.5000,      15.0000,   1.00000,   2210.5632
    207.5000,      15.0000,   1.00000,   1972.3196
    212.5000,      15.0000,   1.00000,   1653.6658
    217.5000,      15.0000,   1.00000,   1558.4465
    222.5000,      15.0000,   1.00000,   1414.4779
    227.5000,      15.0000,   1.00000,   1483.6506
    232.5000,      15.0000,   1.00000,   1319.1201
    237.5000,      15.0000,   1.00000,   1294.2129
    242.5000,      15.0000,   1.00000,   1121.8113
    247.5000,      15.0000,   1.00000,   1245.5675
    252.5000,      15.0000,   1.00000,   1202.5833
    257.5000,      15.0000,   1.00000,   1408.1947
    262.5000,      15.0000,   1.00000,   1326.5607
    267.5000,      15.0000,   1.00000,   1380.9391
    272.5000,      15.0000,   1.00000,   1324.8571
    277.5000,      15.0000,   1.00000,   1521.1882
    282.5000,      15.0000,   1.00000,   1562.7688
    287.5000,      15.0000,   1.00000,   1627.2814
    292.5000,      15.0000,   1.00000,   1510.0637
     22.5000,       5.0000,   4.00000,    609.7363
     27.5000,       5.0000,   4.00000,    586.0661
     32.5000,       5.0000,   4.00000,    643.8362
     37.5000,       5.0000,   4.00000,    650.5765
     42.5000,       5.0000,   4.00000,    690.3619
     47.5000,       5.0000,   4.00000,    574.5341
     52.5000,       5.0000,   4.00000,    577.6629
     57.5000,       5.0000,   4.00000,    643.8320
     62.5000,       5.0000,   4.00000,    719.1827
     67.5000,       5.0000,   4.00000,    900.9786
     72.5000,       5.0000,   4.00000,    668.5137
     77.5000,       5.0000,   4.00000,    771.9797
     82.5000,       5.0000,   4.00000,    635.6361
     87.5000,       5.0000,   4.00000,    763.5682
     92.5000,       5.0000,   4.00000,   1017.0935
     97.5000,       5.0000,   4.00000,   1017.0024
    102.5000,       5.0000,   4.00000,   1281.5476
    107.5000,       5.0000,   4.00000,    814.0939
    112.5000,       5.0000,   4.00000,    524.5361
    117.5000,       5.0000,   4.00000,    891.9279
    122.5000,       5.0000,   4.00000,   1113.6842
    127.5000,       5.0000,   4.00000,   1428.7283
    132.5000,       5.0000,   4.00000,   1290.3063
    137.5000,       5.0000,   4.00000,    887.7399
    142.5000,       5.0000,   4.00000,    806.5532
    147.5000,       5.0000,   4.00000,    873.3961
    152.5000,       5.0000,   4.00000,   1496.5059
    157.5000,       5.0000,   4.00000,   1733.3462
    162.5000,       5.0000,   4.00000,   1933.9512
    167.5000,       5.0000,   4.00000,   1805.7794
    172.5000,       5.0000,   4.00000,   2293.1768
    177.5000,       5.0000,   4.00000,   1932.0216
    182.5000,       5.0000,   4.00000,   1700.3862
    187.5000,       5.0000,   4.00000,   1689.4069
    192.5000,       5.0000,   4.00000,   1843.6356
    197.5000,       5.0000,   4.00000,   2284.6062
    202.5000,       5.0000,   4.00000,   2260.9763
    207.5000,       5.0000,   4.00000,   1842.2192
    212.5000,       5.0000,   4.00000,   1545.2146
    217.5000,       5.0000,   4.00000,   1327.8920
    222.5000,       5.0000,   4.00000,   1480.8363
    227.5000,       5.0000,   4.00000,   1327.9761
    232.5000,       5.0000,   4.00000,   1204.9570
    237.5000,       5.0000,   4.00000,   1217.4952
    242.5000,       5.0000,   4.00000,   1200.3698
    247.5000,       5.0000,   4.00000,    898.6456
    252.5000,       5.0000,   4.00000,   1293.4098
    257.5000,       5.0000,   4.00000,   1190.5033
    262.5000,       5.0000,   4.00000,   1375.1575
    267.5000,       5.0000,   4.00000,   1221.9385
    272.5000,       5.0000,   4.00000,   1212.5516
    277.5000,       5.0000,   4.00000,   1460.7915
    282.5000,       5.0000,   4.00000,   1648.9204
    287.5000,       5.0000,   4.00000,   1494.9598
    292.5000,       5.0000,   4.00000,   1475.9789
     30.0000,      20.0000,   1.00000,    574.9126
     35.0000,      20.0000,   1.00000,    598.0687
     40.0000,      20.0000,   1.00000,    599.3488
     45.0000,      20.0000,   1.00000,    603.1837
     50.0000,      20.0000,   1.00000,    619.9565
     55.0000,      20.0000,   1.00000,    633.6096
     60.0000,      20.0000,   1.00000,    696.4183
     65.0000,      20.0000,   1.00000,    669.5847
     70.0000,      20.0000,   1.00000,    682.2477
     75.0000,      20.0000,   1.00000,    603.2190
     80.0000,      20.0000,   1.00000,    564.5919
     85.0000,      20.0000,   1.00000,    684.9001
     90.0000,      20.0000,   1.00000,    760.6390
     95.0000,      20.0000,   1.00000,    900.2604
    100.0000,      20.0000,   1.00000,    870.5031
    105.0000,      20.0000,   1.00000,    706.2869
    110.0000,      20.0000,   1.00000,    744.5381
    115.0000,      20.0000,   1.00000,    723.1400
    120.0000,      20.0000,   1.00000,    861.9811
    125.0000,      20.0000,   1.00000,    986.5973
    130.0000,      20.0000,   1.00000,    948.4852
    135.0000,      20.0000,   1.00000,    921.0326
    140.0000,      20.0000,   1.00000,    824.4437
    145.0000,      20.0000,   1.00000,    834.2726
    150.0000,      20.0000,   1.00000,   1043.4615
    155.0000,      20.0000,   1.00000,   1367.0045
    160.0000,      20.0000,   1.00000,   1681.6990
    165.0000,      20.0000,   1.00000,   1920.4840
    170.0000,      20.0000,   1.00000,   1729.4700
    175.0000,      20.0000,   1.00000,   1389.7444
    180.0000,      20.0000,   1.00000,   1194.8831
    185.0000,      20.0000,   1.00000,   1145.8169
    190.0000,      20.0000,   1.00000,   1254.8156
    195.0000,      20.0000,   1.00000,   1409.4526
    200.0000,      20.0000,   1.00000,   1546.0358
    205.0000,      20.0000,   1.00000,   1769.1624
    210.0000,      20.0000,   1.00000,   1666.3296
    215.0000,      20.0000,   1.00000,   1454.9315
    220.0000,      20.0000,   1.00000,   1327.5728
    225.0000,      20.0000,   1.00000,   1196.9026
    230.0000,      20.0000,   1.00000,   1189.6946
    235.0000,      20.0000,   1.00000,   1082.4733
    240.0000,      20.0000,   1.00000,    960.5721
    245.0000,      20.0000,   1.00000,    989.2458
    250.0000,      20.0000,   1.00000,    963.7952
    255.0000,      20.0000,   1.00000,    981.2664
    260.0000,      20.0000,   1.00000,   1051.5509
    265.0000,      20.0000,   1.00000,   1057.0222
    270.0000,      20.0000,   1.00000,   1170.1134
    275.0000,      20.0000,   1.00000,   1248.7870
    280.0000,      20.0000,   1.00000,   1222.0834
    285.0000,      20.0000,   1.00000,   1287.5819
     27.5000,       5.0000,   5.00000,    553.5468
     32.5000,       5.0000,   5.00000,    596.9684
     37.5000,       5.0000,   5.00000,    631.5412
     42.5000,       5.0000,   5.00000,    631.0748
     47.5000,       5.0000,   5.00000,    568.1796
     52.5000,       5.0000,   5.00000,    548.2192
     57.5000,       5.0000,   5.00000,    617.7199
     62.5000,       5.0000,   5.00000,    659.6438
     67.5000,       5.0000,   5.00000,    790.7717
     72.5000,       5.0000,   5.00000,    598.9858
     77.5000,       5.0000,   5.00000,    601.4463
     82.5000,       5.0000,   5.00000,    518.8481
     87.5000,       5.0000,   5.00000,    702.4135
     92.5000,       5.0000,   5.00000,    854.2772
     97.5000,       5.0000,   5.00000,    902.2256
    102.5000,       5.0000,   5.00000,   1060.7568
    107.5000,       5.0000,   5.00000,    669.9891
    112.5000,       5.0000,   5.00000,    431.9769
    117.5000,       5.0000,   5.00000,    757.0811
    122.5000,       5.0000,   5.00000,    998.3232
    127.5000,       5.0000,   5.00000,   1119.6394
    132.5000,       5.0000,   5.00000,   1093.5425
    137.5000,       5.0000,   5.00000,    766.8488
    142.5000,       5.0000,   5.00000,    670.7912
    147.5000,       5.0000,   5.00000,    697.3717
    152.5000,       5.0000,   5.00000,   1242.8680
    157.5000,       5.0000,   5.00000,   1506.1367
    162.5000,       5.0000,   5.00000,   1778.8208
    167.5000,       5.0000,   5.00000,   1617.5663
    172.5000,       5.0000,   5.00000,   1928.6525
    177.5000,       5.0000,   5.00000,   1436.1608
    182.5000,       5.0000,   5.00000,   1271.5400
    192.5000,       5.0000,   5.00000,   1478.9972
    197.5000,       5.0000,   5.00000,   1680.7039
    202.5000,       5.0000,   5.00000,   1938.0709
    207.5000,       5.0000,   5.00000,   1672.2129
    212.5000,       5.0000,   5.00000,   1409.5078
    217.5000,       5.0000,   5.00000,   1154.8004
    222.5000,       5.0000,   5.00000,   1342.4789
    227.5000,       5.0000,   5.00000,   1107.1935
    232.5000,       5.0000,   5.00000,   1052.6816
    237.5000,       5.0000,   5.00000,   1019.2983
    242.5000,       5.0000,   5.00000,   1036.2500
    247.5000,       5.0000,   5.00000,    727.8760
    252.5000,       5.0000,   5.00000,   1070.4440
    257.5000,       5.0000,   5.00000,    948.0339
    262.5000,       5.0000,   5.00000,   1131.1508
    267.5000,       5.0000,   5.00000,   1016.6345
    272.5000,       5.0000,   5.00000,   1105.1790
    277.5000,       5.0000,   5.00000,   1236.9403
    282.5000,       5.0000,   5.00000,   1438.0225
    287.5000,       5.0000,   5.00000,   1252.5945
     32.5000,       5.0000,   6.00000,    551.3608
     37.5000,       5.0000,   6.00000,    556.3151
     42.5000,       5.0000,   6.00000,    605.7292
     47.5000,       5.0000,   6.00000,    524.4941
     52.5000,       5.0000,   6.00000,    533.6575
     57.5000,       5.0000,   6.00000,    582.7491
     62.5000,       5.0000,   6.00000,    594.2039
     67.5000,       5.0000,   6.00000,    716.5295
     72.5000,       5.0000,   6.00000,    485.4665
     77.5000,       5.0000,   6.00000,    532.5223
     82.5000,       5.0000,   6.00000,    503.9095
     87.5000,       5.0000,   6.00000,    622.0038
     92.5000,       5.0000,   6.00000,    723.2677
     97.5000,       5.0000,   6.00000,    711.5608
    102.5000,       5.0000,   6.00000,    887.4617
    107.5000,       5.0000,   6.00000,    569.6073
    112.5000,       5.0000,   6.00000,    383.7464
    117.5000,       5.0000,   6.00000,    669.9988
    122.5000,       5.0000,   6.00000,    780.0276
    127.5000,       5.0000,   6.00000,    865.5316
    132.5000,       5.0000,   6.00000,    823.0369
    137.5000,       5.0000,   6.00000,    696.3645
    142.5000,       5.0000,   6.00000,    613.4221
    147.5000,       5.0000,   6.00000,    585.4781
    152.5000,       5.0000,   6.00000,   1038.4502
    157.5000,       5.0000,   6.00000,   1264.3302
    162.5000,       5.0000,   6.00000,   1496.3865
    167.5000,       5.0000,   6.00000,   1325.5310
    172.5000,       5.0000,   6.00000,   1501.0886
    177.5000,       5.0000,   6.00000,   1138.1030
    187.5000,       5.0000,   6.00000,    944.6796
    192.5000,       5.0000,   6.00000,   1040.6194
    197.5000,       5.0000,   6.00000,   1289.2688
    202.5000,       5.0000,   6.00000,   1427.9661
    207.5000,       5.0000,   6.00000,   1400.2972
    212.5000,       5.0000,   6.00000,   1224.4928
    217.5000,       5.0000,   6.00000,   1072.9602
    222.5000,       5.0000,   6.00000,   1172.2024
    227.5000,       5.0000,   6.00000,    963.3112
    232.5000,       5.0000,   6.00000,    874.9343
    237.5000,       5.0000,   6.00000,    893.9856
    242.5000,       5.0000,   6.00000,    914.1780
    247.5000,       5.0000,   6.00000,    618.9106
    252.5000,       5.0000,   6.00000,    824.8085
    257.5000,       5.0000,   6.00000,    777.5142
    262.5000,       5.0000,   6.00000,    939.9165
    267.5000,       5.0000,   6.00000,    857.3382
    272.5000,       5.0000,   6.00000,    937.5175
    277.5000,       5.0000,   6.00000,   1115.6971
    282.5000,       5.0000,   6.00000,   1214.7233
     37.5000,      25.0000,   1.00000,    516.7179
     42.5000,      25.0000,   1.00000,    532.8581
     47.5000,      25.0000,   1.00000,    578.9030
     52.5000,      25.0000,   1.00000,    595.8622
     57.5000,      25.0000,   1.00000,    622.8833
     62.5000,      25.0000,   1.00000,    596.4020
     67.5000,      25.0000,   1.00000,    548.4501
     72.5000,      25.0000,   1.00000,    519.8549
     77.5000,      25.0000,   1.00000,    574.4041
     82.5000,      25.0000,   1.00000,    599.5200
     87.5000,      25.0000,   1.00000,    631.1570
     92.5000,      25.0000,   1.00000,    659.8228
     97.5000,      25.0000,   1.00000,    615.7162
    102.5000,      25.0000,   1.00000,    574.4404
    107.5000,      25.0000,   1.00000,    635.5290
    112.5000,      25.0000,   1.00000,    700.0587
    117.5000,      25.0000,   1.00000,    666.3170
    122.5000,      25.0000,   1.00000,    633.8085
    127.5000,      25.0000,   1.00000,    642.8524
    132.5000,      25.0000,   1.00000,    686.1358
    137.5000,      25.0000,   1.00000,    695.2084
    142.5000,      25.0000,   1.00000,    817.5788
    147.5000,      25.0000,   1.00000,    885.1220
    152.5000,      25.0000,   1.00000,   1037.6672
    157.5000,      25.0000,   1.00000,   1196.9084
    162.5000,      25.0000,   1.00000,   1410.1926
    167.5000,      25.0000,   1.00000,   1303.1268
    172.5000,      25.0000,   1.00000,   1126.0026
    177.5000,      25.0000,   1.00000,    932.4544
    182.5000,      25.0000,   1.00000,    864.2662
    187.5000,      25.0000,   1.00000,    767.2529
    192.5000,      25.0000,   1.00000,    839.5258
    197.5000,      25.0000,   1.00000,    946.8610
    202.5000,      25.0000,   1.00000,   1106.7820
    207.5000,      25.0000,   1.00000,   1181.0140
    212.5000,      25.0000,   1.00000,   1365.5707
    217.5000,      25.0000,   1.00000,   1244.4690
    222.5000,      25.0000,   1.00000,   1123.2477
    227.5000,      25.0000,   1.00000,   1005.5086
    232.5000,      25.0000,   1.00000,    973.1436
    237.5000,      25.0000,   1.00000,    847.3173
    242.5000,      25.0000,   1.00000,    842.4950
    247.5000,      25.0000,   1.00000,    786.0867
    252.5000,      25.0000,   1.00000,    790.1365
    257.5000,      25.0000,   1.00000,    752.2604
    262.5000,      25.0000,   1.00000,    857.8572
    267.5000,      25.0000,   1.00000,    916.0055
    272.5000,      25.0000,   1.00000,   1014.3721
    277.5000,      25.0000,   1.00000,   1015.7607
     37.5000,       5.0000,   7.00000,    513.9252
     42.5000,       5.0000,   7.00000,    543.9936
     47.5000,       5.0000,   7.00000,    499.6176
     52.5000,       5.0000,   7.00000,    491.2785
     57.5000,       5.0000,   7.00000,    540.2457
     62.5000,       5.0000,   7.00000,    552.9906
     67.5000,       5.0000,   7.00000,    607.1301
     72.5000,       5.0000,   7.00000,    438.8271
     77.5000,       5.0000,   7.00000,    523.3416
     82.5000,       5.0000,   7.00000,    472.3177
     87.5000,       5.0000,   7.00000,    556.2082
     92.5000,       5.0000,   7.00000,    602.7730
     97.5000,       5.0000,   7.00000,    576.3827
    102.5000,       5.0000,   7.00000,    738.8511
    107.5000,       5.0000,   7.00000,    515.9407
    112.5000,       5.0000,   7.00000,    343.4121
    117.5000,       5.0000,   7.00000,    551.7433
    122.5000,       5.0000,   7.00000,    608.0153
    127.5000,       5.0000,   7.00000,    666.0355
    132.5000,       5.0000,   7.00000,    691.7186
    137.5000,       5.0000,   7.00000,    557.4471
    142.5000,       5.0000,   7.00000,    557.0845
    147.5000,       5.0000,   7.00000,    549.9159
    152.5000,       5.0000,   7.00000,    885.6599
    157.5000,       5.0000,   7.00000,   1032.0637
    162.5000,       5.0000,   7.00000,   1159.3925
    167.5000,       5.0000,   7.00000,    992.8934
    172.5000,       5.0000,   7.00000,   1179.0630
    182.5000,       5.0000,   7.00000,    784.5518
    197.5000,       5.0000,   7.00000,    930.6624
    202.5000,       5.0000,   7.00000,   1092.8286
    207.5000,       5.0000,   7.00000,   1007.9724
    212.5000,       5.0000,   7.00000,   1045.0785
    217.5000,       5.0000,   7.00000,    932.2271
    222.5000,       5.0000,   7.00000,   1054.2043
    227.5000,       5.0000,   7.00000,    836.0437
    232.5000,       5.0000,   7.00000,    767.9266
    237.5000,       5.0000,   7.00000,    781.7285
    242.5000,       5.0000,   7.00000,    796.1260
    247.5000,       5.0000,   7.00000,    518.0125
    252.5000,       5.0000,   7.00000,    703.4144
    257.5000,       5.0000,   7.00000,    630.2491
    262.5000,       5.0000,   7.00000,    796.4645
    267.5000,       5.0000,   7.00000,    729.0139
    272.5000,       5.0000,   7.00000,    796.7498
    277.5000,       5.0000,   7.00000,    951.3909
     42.5000,       5.0000,   8.00000,    503.7913
     47.5000,       5.0000,   8.00000,    449.7302
     52.5000,       5.0000,   8.00000,    451.3749
     57.5000,       5.0000,   8.00000,    493.5042
     62.5000,       5.0000,   8.00000,    485.6564
     67.5000,       5.0000,   8.00000,    567.2036
     72.5000,       5.0000,   8.00000,    437.4900
     77.5000,       5.0000,   8.00000,    495.5150
     82.5000,       5.0000,   8.00000,    431.4518
     87.5000,       5.0000,   8.00000,    493.3685
     92.5000,       5.0000,   8.00000,    519.3930
     97.5000,       5.0000,   8.00000,    509.6679
    102.5000,       5.0000,   8.00000,    663.3953
    107.5000,       5.0000,   8.00000,    452.6200
    112.5000,       5.0000,   8.00000,    290.0326
    117.5000,       5.0000,   8.00000,    446.1790
    122.5000,       5.0000,   8.00000,    503.1483
    127.5000,       5.0000,   8.00000,    572.2388
    132.5000,       5.0000,   8.00000,    571.1592
    137.5000,       5.0000,   8.00000,    474.6720
    142.5000,       5.0000,   8.00000,    464.7234
    147.5000,       5.0000,   8.00000,    499.9713
    152.5000,       5.0000,   8.00000,    801.6757
    157.5000,       5.0000,   8.00000,    816.9243
    162.5000,       5.0000,   8.00000,    860.5006
    177.5000,       5.0000,   8.00000,    767.1439
    192.5000,       5.0000,   8.00000,    578.5069
    197.5000,       5.0000,   8.00000,    691.8461
    202.5000,       5.0000,   8.00000,    782.8524
    207.5000,       5.0000,   8.00000,    802.0837
    212.5000,       5.0000,   8.00000,    770.0180
    222.5000,       5.0000,   8.00000,    913.0917
    227.5000,       5.0000,   8.00000,    754.3559
    232.5000,       5.0000,   8.00000,    692.5533
    262.5000,       5.0000,   8.00000,    667.2986
    267.5000,       5.0000,   8.00000,    624.0558
    272.5000,       5.0000,   8.00000,    684.3770
     52.5000,      35.0000,   1.00000,    452.7368
     57.5000,      35.0000,   1.00000,    448.5357
     62.5000,      35.0000,   1.00000,    478.3139
     67.5000,      35.0000,   1.00000,    480.0662
     72.5000,      35.0000,   1.00000,    498.5095
     77.5000,      35.0000,   1.00000,    495.7815
     82.5000,      35.0000,   1.00000,    479.4779
     87.5000,      35.0000,   1.00000,    484.9291
     92.5000,      35.0000,   1.00000,    475.3672
     97.5000,      35.0000,   1.00000,    445.7122
    102.5000,      35.0000,   1.00000,    441.4480
    107.5000,      35.0000,   1.00000,    435.0234
    112.5000,      35.0000,   1.00000,    432.9342
    117.5000,      35.0000,   1.00000,    453.9288
    122.5000,      35.0000,   1.00000,    420.4329
    127.5000,      35.0000,   1.00000,    407.3531
    132.5000,      35.0000,   1.00000,    446.4245
    137.5000,      35.0000,   1.00000,    522.4342
    142.5000,      35.0000,   1.00000,    604.9575
    147.5000,      35.0000,   1.00000,    670.8333
    152.5000,      35.0000,   1.00000,    658.9108
    157.5000,      35.0000,   1.00000,    720.5775
    162.5000,      35.0000,   1.00000,    690.4213
    167.5000,      35.0000,   1.00000,    647.7227
    172.5000,      35.0000,   1.00000,    573.1001
    177.5000,      35.0000,   1.00000,    534.4318
    182.5000,      35.0000,   1.00000,    518.2247
    187.5000,      35.0000,   1.00000,    527.8947
    192.5000,      35.0000,   1.00000,    489.1985
    197.5000,      35.0000,   1.00000,    494.7225
    202.5000,      35.0000,   1.00000,    490.7283
    207.5000,      35.0000,   1.00000,    581.6359
    212.5000,      35.0000,   1.00000,    649.3942
    217.5000,      35.0000,   1.00000,    718.8881
    222.5000,      35.0000,   1.00000,    729.5932
    227.5000,      35.0000,   1.00000,    768.6555
    232.5000,      35.0000,   1.00000,    695.8356
    237.5000,      35.0000,   1.00000,    670.1280
    242.5000,      35.0000,   1.00000,    595.5809
    247.5000,      35.0000,   1.00000,    587.2274
    252.5000,      35.0000,   1.00000,    580.9360
    257.5000,      35.0000,   1.00000,    587.2552
    262.5000,      35.0000,   1.00000,    598.7953
     52.5000,       5.0000,  10.00000,    351.9306
     57.5000,       5.0000,  10.00000,    391.5869
     62.5000,       5.0000,  10.00000,    437.0472
     67.5000,       5.0000,  10.00000,    538.1635
     72.5000,       5.0000,  10.00000,    402.1736
     77.5000,       5.0000,  10.00000,    432.1956
     82.5000,       5.0000,  10.00000,    357.6134
     87.5000,       5.0000,  10.00000,    414.4442
     92.5000,       5.0000,  10.00000,    463.0114
     97.5000,       5.0000,  10.00000,    468.9831
    102.5000,       5.0000,  10.00000,    565.8516
    107.5000,       5.0000,  10.00000,    340.3063
    112.5000,       5.0000,  10.00000,    203.3106
    117.5000,       5.0000,  10.00000,    337.6262
    122.5000,       5.0000,  10.00000,    406.3789
    127.5000,       5.0000,  10.00000,    457.1250
    132.5000,       5.0000,  10.00000,    456.4981
    182.5000,       5.0000,  10.00000,    459.9518
    202.5000,       5.0000,  10.00000,    499.5422
    222.5000,       5.0000,  10.00000,    618.5749
     67.5000,      45.0000,   1.00000,    378.0178
     72.5000,      45.0000,   1.00000,    398.1311
     77.5000,      45.0000,   1.00000,    426.4978
     82.5000,      45.0000,   1.00000,    459.6206
     87.5000,      45.0000,   1.00000,    437.6360
     92.5000,      45.0000,   1.00000,    378.7294
     97.5000,      45.0000,   1.00000,    366.2648
    102.5000,      45.0000,   1.00000,    368.3395
    107.5000,      45.0000,   1.00000,    378.3456
    112.5000,      45.0000,   1.00000,    382.7465
    117.5000,      45.0000,   1.00000,    365.9736
    122.5000,      45.0000,   1.00000,    352.4354
    127.5000,      45.0000,   1.00000,    322.7121
    132.5000,      45.0000,   1.00000,    344.7432
    137.5000,      45.0000,   1.00000,    387.4848
    142.5000,      45.0000,   1.00000,    409.0420
    152.5000,      45.0000,   1.00000,    435.7398
    157.5000,      45.0000,   1.00000,    412.7596
    162.5000,      45.0000,   1.00000,    408.3699
    167.5000,      45.0000,   1.00000,    410.8199
    172.5000,      45.0000,   1.00000,    430.8559
    177.5000,      45.0000,   1.00000,    401.7397
    182.5000,      45.0000,   1.00000,    388.8363
    187.5000,      45.0000,   1.00000,    378.9537
    192.5000,      45.0000,   1.00000,    391.3914
    197.5000,      45.0000,   1.00000,    388.4495
    202.5000,      45.0000,   1.00000,    411.2377
    207.5000,      45.0000,   1.00000,    418.4780
    212.5000,      45.0000,   1.00000,    419.6570
    217.5000,      45.0000,   1.00000,    411.2670
    222.5000,      45.0000,   1.00000,    430.0695
    227.5000,      45.0000,   1.00000,    419.3369
    232.5000,      45.0000,   1.00000,    441.9986
    242.5000,      45.0000,   1.00000,    489.5896
    247.5000,      45.0000,   1.00000,    470.9149
     67.5000,      15.0000,   4.00000,    367.8015
     72.5000,      15.0000,   4.00000,    378.7320
     77.5000,      15.0000,   4.00000,    348.8898
     82.5000,      15.0000,   4.00000,    371.4883
     87.5000,      15.0000,   4.00000,    381.2939
     92.5000,      15.0000,   4.00000,    397.5850
     97.5000,      15.0000,   4.00000,    430.0651
    102.5000,      15.0000,   4.00000,    398.8827
    107.5000,      15.0000,   4.00000,    327.7888
    112.5000,      15.0000,   4.00000,    261.1342
    117.5000,      15.0000,   4.00000,    267.4768
    122.5000,      15.0000,   4.00000,    328.4055
    127.5000,      15.0000,   4.00000,    350.1235
    132.5000,      15.0000,   4.00000,    327.1083
    137.5000,      15.0000,   4.00000,    288.5334
    167.5000,      15.0000,   4.00000,    378.4304
    172.5000,      15.0000,   4.00000,    384.5297
    177.5000,      15.0000,   4.00000,    379.7887
    187.5000,      15.0000,   4.00000,    344.6846
    192.5000,      15.0000,   4.00000,    365.5481
    197.5000,      15.0000,   4.00000,    393.8167
    202.5000,      15.0000,   4.00000,    403.6117
    207.5000,      15.0000,   4.00000,    381.5365
     82.5000,      55.0000,   1.00000,    364.7196
     87.5000,      55.0000,   1.00000,    356.4050
     92.5000,      55.0000,   1.00000,    359.1305
     97.5000,      55.0000,   1.00000,    349.6310
    102.5000,      55.0000,   1.00000,    360.6248
    107.5000,      55.0000,   1.00000,    358.5161
    112.5000,      55.0000,   1.00000,    349.8068
    117.5000,      55.0000,   1.00000,    331.4819
    122.5000,      55.0000,   1.00000,    307.2821
    127.5000,      55.0000,   1.00000,    305.0909
    132.5000,      55.0000,   1.00000,    286.7573
    137.5000,      55.0000,   1.00000,    294.0700
    142.5000,      55.0000,   1.00000,    304.4575
    147.5000,      55.0000,   1.00000,    325.0628
    152.5000,      55.0000,   1.00000,    334.9191
    157.5000,      55.0000,   1.00000,    322.9145
    162.5000,      55.0000,   1.00000,    309.6845
    167.5000,      55.0000,   1.00000,    318.6237
    172.5000,      55.0000,   1.00000,    331.2645
    177.5000,      55.0000,   1.00000,    356.4256
    182.5000,      55.0000,   1.00000,    354.7780
    187.5000,      55.0000,   1.00000,    359.9440
    192.5000,      55.0000,   1.00000,    349.6829
    197.5000,      55.0000,   1.00000,    349.5844
    202.5000,      55.0000,   1.00000,    339.4070
    207.5000,      55.0000,   1.00000,    339.8424
    212.5000,      55.0000,   1.00000,    346.2020
    217.5000,      55.0000,   1.00000,    353.9906
    222.5000,      55.0000,   1.00000,    336.1386
    227.5000,      55.0000,   1.00000,    327.3248
    232.5000,      55.0000,   1.00000,    311.8077
     82.5000,      15.0000,   5.00000,    320.2050
     87.5000,      15.0000,   5.00000,    340.5418
     92.5000,      15.0000,   5.00000,    372.5832
     97.5000,      15.0000,   5.00000,    416.6557
    102.5000,      15.0000,   5.00000,    389.7203
    107.5000,      15.0000,   5.00000,    321.1546
    112.5000,      15.0000,   5.00000,    248.4034
    117.5000,      15.0000,   5.00000,    247.6066
    122.5000,      15.0000,   5.00000,    294.5957
    137.5000,      15.0000,   5.00000,    240.4606
    172.5000,      15.0000,   5.00000,    318.6088
    177.5000,      15.0000,   5.00000,    341.9614
    182.5000,      15.0000,   5.00000,    326.4623
    192.5000,      15.0000,   5.00000,    345.9571
     97.5000,      65.0000,   1.00000,    334.7320
    102.5000,      65.0000,   1.00000,    327.6041
    107.5000,      65.0000,   1.00000,    323.5243
    112.5000,      65.0000,   1.00000,    310.5937
    117.5000,      65.0000,   1.00000,    305.8605
    122.5000,      65.0000,   1.00000,    304.8345
    127.5000,      65.0000,   1.00000,    295.2918
    132.5000,      65.0000,   1.00000,    291.2772
    137.5000,      65.0000,   1.00000,    272.3028
    142.5000,      65.0000,   1.00000,    280.1271
    147.5000,      65.0000,   1.00000,    289.8018
    152.5000,      65.0000,   1.00000,    296.5352
    157.5000,      65.0000,   1.00000,    294.4333
    162.5000,      65.0000,   1.00000,    294.7070
    167.5000,      65.0000,   1.00000,    298.6223
    172.5000,      65.0000,   1.00000,    308.7033
    177.5000,      65.0000,   1.00000,    319.1556
    182.5000,      65.0000,   1.00000,    322.9897
    187.5000,      65.0000,   1.00000,    313.1458
    192.5000,      65.0000,   1.00000,    316.5309
    197.5000,      65.0000,   1.00000,    316.0591
    202.5000,      65.0000,   1.00000,    326.8807
    207.5000,      65.0000,   1.00000,    319.9986
    212.5000,      65.0000,   1.00000,    311.1118
    217.5000,      65.0000,   1.00000,    299.6755
     97.5000,      15.0000,   6.00000,    393.9793
    102.5000,      15.0000,   6.00000,    367.5277
    107.5000,      15.0000,   6.00000,    306.0966
    112.5000,      15.0000,   6.00000,    236.1215
    122.5000,      15.0000,   6.00000,    287.4410
    127.5000,      15.0000,   6.00000,    296.8930
    137.5000,      15.0000,   6.00000,    235.8859
    147.5000,      15.0000,   6.00000,    215.9961
    157.5000,      15.0000,   6.00000,    272.3684
    162.5000,      15.0000,   6.00000,    263.5580
    167.5000,      15.0000,   6.00000,    289.9104
    177.5000,      15.0000,   6.00000,    326.2191
    105.0000,      30.0000,   3.00000,    307.1843
    110.0000,      30.0000,   3.00000,    298.8182
    115.0000,      30.0000,   3.00000,    297.4070
    120.0000,      30.0000,   3.00000,    266.4347
    125.0000,      30.0000,   3.00000,    256.5412
    130.0000,      30.0000,   3.00000,    262.7253
    135.0000,      30.0000,   3.00000,    250.3738
    140.0000,      30.0000,   3.00000,    248.2194
    145.0000,      30.0000,   3.00000,    243.7468
    150.0000,      30.0000,   3.00000,    239.8993
    155.0000,      30.0000,   3.00000,    243.9993
    160.0000,      30.0000,   3.00000,    267.9070
    165.0000,      30.0000,   3.00000,    291.7421
    170.0000,      30.0000,   3.00000,    295.6173
    180.0000,      30.0000,   3.00000,    297.1015
    205.0000,      30.0000,   3.00000,    303.3529
    112.5000,      25.0000,   4.00000,    283.4641
    117.5000,      25.0000,   4.00000,    255.9408
    122.5000,      25.0000,   4.00000,    261.1854
    127.5000,      25.0000,   4.00000,    274.4110
    132.5000,      25.0000,   4.00000,    264.7133
    137.5000,      25.0000,   4.00000,    246.1961
    142.5000,      25.0000,   4.00000,    238.2435
    147.5000,      25.0000,   4.00000,    233.8361
    152.5000,      25.0000,   4.00000,    243.5326
    157.5000,      25.0000,   4.00000,    254.0680
    162.5000,      25.0000,   4.00000,    285.6093
    167.5000,      25.0000,   4.00000,    288.7423
    172.5000,      25.0000,   4.00000,    287.8262
    177.5000,      25.0000,   4.00000,    288.8873
   8.14
ITERATION 6
MODEL RESISTIVITY
LAYER 1
59,     2.5000
     10.0000,     977.38
     15.0000,     737.10
     20.0000,     714.94
     25.0000,     527.49
     30.0000,     461.50
     35.0000,     484.58
     40.0000,     503.49
     45.0000,     563.37
     50.0000,     534.50
     55.0000,     599.84
     60.0000,     768.18
     65.0000,     894.56
     70.0000,     1212.3
     75.0000,     866.27
     80.0000,     1046.3
     85.0000,     1044.2
     90.0000,     1426.7
     95.0000,     1809.9
    100.0000,     1767.7
    105.0000,     2028.2
    110.0000,     1152.3
    115.0000,     656.97
    120.0000,     1176.9
    125.0000,     1484.5
    130.0000,     1765.0
    135.0000,     1690.0
    140.0000,     1225.3
    145.0000,     1078.4
    150.0000,     1126.9
    155.0000,     2213.4
    160.0000,     2597.1
    165.0000,     2772.4
    170.0000,     2152.0
    175.0000,     2566.2
    180.0000,     2014.5
    185.0000,     1767.2
    190.0000,     1652.7
    195.0000,     1809.6
    200.0000,     2154.2
    205.0000,     2407.1
    210.0000,     2151.0
    215.0000,     1943.3
    220.0000,     1840.0
    225.0000,     2393.0
    230.0000,     2092.8
    235.0000,     1982.7
    240.0000,     1973.1
    245.0000,     1953.2
    250.0000,     1215.0
    255.0000,     1828.7
    260.0000,     1662.2
    265.0000,     2028.3
    270.0000,     1765.7
    275.0000,     1863.3
    280.0000,     2223.9
    285.0000,     2515.3
    290.0000,     2103.6
    295.0000,     1959.2
             1730.9
LAYER 2
59,     5.2500
     10.0000,     970.27
     15.0000,     762.76
     20.0000,     720.86
     25.0000,     554.92
     30.0000,     515.72
     35.0000,     515.86
     40.0000,     531.02
     45.0000,     563.99
     50.0000,     551.33
     55.0000,     600.01
     60.0000,     768.18
     65.0000,     894.88
     70.0000,     1212.5
     75.0000,     1158.3
     80.0000,     1155.3
     85.0000,     1154.3
     90.0000,     1426.5
     95.0000,     1647.4
    100.0000,     1639.7
    105.0000,     2028.8
    110.0000,     1152.7
    115.0000,     719.79
    120.0000,     1178.6
    125.0000,     1516.7
    130.0000,     1765.3
    135.0000,     1690.9
    140.0000,     1237.8
    145.0000,     1146.1
    150.0000,     1229.2
    155.0000,     2209.3
    160.0000,     2499.6
    165.0000,     2541.6
    170.0000,     2231.9
    175.0000,     2589.8
    180.0000,     2350.0
    185.0000,     1972.5
    190.0000,     1897.6
    195.0000,     1916.6
    200.0000,     2195.6
    205.0000,     2407.4
    210.0000,     2153.2
    215.0000,     1944.3
    220.0000,     1840.0
    225.0000,     2232.7
    230.0000,     2086.7
    235.0000,     1982.1
    240.0000,     1973.5
    245.0000,     1960.7
    250.0000,     1580.4
    255.0000,     1783.3
    260.0000,     1666.0
    265.0000,     1950.7
    270.0000,     1795.5
    275.0000,     1898.5
    280.0000,     2226.9
    285.0000,     2501.3
    290.0000,     2107.3
    295.0000,     1963.2
             1866.6
LAYER 3
58,     8.2750
     15.0000,     917.84
     20.0000,     894.09
     25.0000,     874.92
     30.0000,     843.97
     35.0000,     840.13
     40.0000,     803.66
     45.0000,     737.41
     50.0000,     615.78
     55.0000,     615.43
     60.0000,     768.16
     65.0000,     894.90
     70.0000,     1213.5
     75.0000,     1233.1
     80.0000,     1238.8
     85.0000,     1240.0
     90.0000,     1365.5
     95.0000,     1350.6
    100.0000,     1355.5
    105.0000,     2030.2
    110.0000,     1183.8
    115.0000,     983.91
    120.0000,     1183.6
    125.0000,     1656.8
    130.0000,     1766.6
    135.0000,     1720.2
    140.0000,     1536.6
    145.0000,     1539.5
    150.0000,     1962.7
    155.0000,     2206.5
    160.0000,     2216.3
    165.0000,     2289.9
    170.0000,     2292.6
    175.0000,     4164.5
    180.0000,     5906.4
    185.0000,     5904.3
    190.0000,     5493.7
    195.0000,     5027.3
    200.0000,     3437.9
    205.0000,     2537.0
    210.0000,     2252.5
    215.0000,     1952.9
    220.0000,     1840.4
    225.0000,     1968.1
    230.0000,     1971.2
    235.0000,     1972.6
    240.0000,     1973.2
    245.0000,     1969.2
    250.0000,     1691.1
    255.0000,     1683.1
    260.0000,     1669.3
    265.0000,     1816.0
    270.0000,     1814.9
    275.0000,     2086.5
    280.0000,     2249.2
    285.0000,     2437.2
    290.0000,     2126.1
    295.0000,     2126.2
             2134.9
LAYER 4
56,    11.6025
     20.0000,     917.98
     25.0000,     918.56
     30.0000,     913.67
     35.0000,     861.09
     40.0000,     822.35
     45.0000,     737.60
     50.0000,     615.81
     55.0000,     615.37
     60.0000,     750.78
     65.0000,     885.91
     70.0000,     1212.1
     75.0000,     1235.5
     80.0000,     1240.7
     85.0000,     1239.8
     90.0000,     1171.6
     95.0000,     909.04
    100.0000,     981.42
    105.0000,     2027.1
    110.0000,     1185.3
    115.0000,     984.53
    120.0000,     1183.9
    125.0000,     1666.0
    130.0000,     1766.7
    135.0000,     1753.1
    140.0000,     1836.2
    145.0000,     1916.3
    150.0000,     2051.2
    155.0000,     2051.6
    160.0000,     1632.4
    165.0000,     1633.9
    170.0000,     2292.4
    175.0000,     4543.2
    180.0000,     6336.9
    185.0000,     6665.3
    190.0000,     6664.6
    195.0000,     6212.6
    200.0000,     3442.1
    205.0000,     2584.2
    210.0000,     2262.1
    215.0000,     1954.1
    220.0000,     1618.6
    225.0000,     1511.6
    230.0000,     1506.6
    235.0000,     1688.0
    240.0000,     1827.3
    245.0000,     1909.8
    250.0000,     1689.5
    255.0000,     1645.2
    260.0000,     1639.5
    265.0000,     1697.4
    270.0000,     1815.8
    275.0000,     2087.1
    280.0000,     2242.4
    285.0000,     2244.0
    290.0000,     2127.7
             2135.1
LAYER 5
53,    15.2628
     30.0000,     918.24
     35.0000,     859.62
     40.0000,     821.93
     45.0000,     638.68
     50.0000,     410.06
     55.0000,     337.07
     60.0000,     336.57
     65.0000,     336.68
     70.0000,     351.41
     75.0000,     369.22
     80.0000,     456.65
     85.0000,     465.41
     90.0000,     467.96
     95.0000,     477.48
    100.0000,     707.77
    105.0000,     987.97
    110.0000,     983.36
    115.0000,     814.91
    120.0000,     815.01
    125.0000,     872.52
    130.0000,     1210.7
    135.0000,     1281.6
    140.0000,     1551.6
    145.0000,     1595.9
    150.0000,     1574.0
    155.0000,     838.07
    160.0000,     549.25
    165.0000,     538.43
    170.0000,     615.24
    175.0000,     3847.8
    180.0000,     6330.4
    185.0000,     6663.9
    190.0000,     6663.3
    195.0000,     6209.9
    200.0000,     3425.5
    205.0000,     2581.9
    210.0000,     2236.6
    215.0000,     1541.1
    220.0000,     711.24
    225.0000,     581.77
    230.0000,     542.19
    235.0000,     536.46
    240.0000,     534.18
    245.0000,     520.27
    250.0000,     397.05
    255.0000,     348.55
    260.0000,     347.91
    265.0000,     348.33
    270.0000,     399.86
    275.0000,     573.86
    280.0000,     931.27
    285.0000,     1167.6
             2062.7
LAYER 6
49,    19.2890
     40.0000,     821.38
     45.0000,     397.97
     50.0000,     315.17
     55.0000,     296.86
     60.0000,     296.57
     65.0000,     296.67
     70.0000,     298.19
     75.0000,     303.34
     80.0000,     322.08
     85.0000,     347.18
     90.0000,     380.96
     95.0000,     429.41
    100.0000,     502.48
    105.0000,     503.27
    110.0000,     502.17
    115.0000,     364.74
    120.0000,     259.44
    125.0000,     232.57
    130.0000,     226.90
    135.0000,     226.72
    140.0000,     226.96
    145.0000,     227.59
    150.0000,     228.58
    155.0000,     230.34
    160.0000,     230.84
    165.0000,     231.34
    170.0000,     233.17
    175.0000,     306.91
    180.0000,     483.76
    185.0000,     639.56
    190.0000,     657.22
    195.0000,     658.85
    200.0000,     666.64
    205.0000,     671.64
    210.0000,     678.23
    215.0000,     602.13
    220.0000,     446.62
    225.0000,     408.70
    230.0000,     394.52
    235.0000,     387.54
    240.0000,     382.77
    245.0000,     374.37
    250.0000,     351.56
    255.0000,     345.30
    260.0000,     344.90
    265.0000,     347.89
    270.0000,     352.07
    275.0000,     405.40
           791.8766
LAYER 7
44,    23.7179
     50.0000,     313.71
     55.0000,     296.72
     60.0000,     296.65
     65.0000,     296.80
     70.0000,     297.15
     75.0000,     299.12
     80.0000,     301.46
     85.0000,     316.13
     90.0000,     340.32
     95.0000,     358.19
    100.0000,     358.88
    105.0000,     358.83
    110.0000,     344.65
    115.0000,     305.20
    120.0000,     255.14
    125.0000,     224.44
    130.0000,     210.66
    135.0000,     203.19
    140.0000,     201.99
    145.0000,     201.93
    150.0000,     202.09
    155.0000,     202.39
    160.0000,     202.53
    165.0000,     202.60
    170.0000,     202.65
    175.0000,     203.61
    180.0000,     210.41
    185.0000,     233.62
    190.0000,     279.62
    195.0000,     300.59
    200.0000,     309.06
    205.0000,     313.44
    210.0000,     328.05
    215.0000,     338.67
    220.0000,     345.10
    225.0000,     345.75
    230.0000,     346.33
    235.0000,     346.59
    240.0000,     346.58
    245.0000,     346.24
    250.0000,     345.67
    255.0000,     345.09
    260.0000,     344.86
           348.3659
LAYER 8
39,    28.5897
     60.0000,     296.85
     65.0000,     297.03
     70.0000,     297.27
     75.0000,     297.72
     80.0000,     298.45
     85.0000,     301.31
     90.0000,     306.90
     95.0000,     307.31
    100.0000,     307.45
    105.0000,     307.19
    110.0000,     298.60
    115.0000,     282.17
    120.0000,     255.30
    125.0000,     225.76
    130.0000,     210.99
    135.0000,     203.83
    140.0000,     202.17
    145.0000,     202.01
    150.0000,     202.05
    155.0000,     202.14
    160.0000,     202.23
    165.0000,     202.32
    170.0000,     202.44
    175.0000,     202.95
    180.0000,     206.61
    185.0000,     216.71
    190.0000,     235.45
    195.0000,     262.32
    200.0000,     282.51
    205.0000,     287.41
    210.0000,     300.96
    215.0000,     312.21
    220.0000,     316.09
    225.0000,     319.61
    230.0000,     326.49
    235.0000,     328.89
    240.0000,     332.86
    245.0000,     335.89
           342.9618
LAYER 9
34,    33.9487
     75.0000,     297.33
     80.0000,     297.67
     85.0000,     297.87
     90.0000,     297.90
     95.0000,     297.19
    100.0000,     295.24
    105.0000,     293.90
    110.0000,     289.92
    115.0000,     281.92
    120.0000,     255.73
    125.0000,     226.33
    130.0000,     211.62
    135.0000,     204.53
    140.0000,     202.50
    145.0000,     202.16
    150.0000,     202.14
    155.0000,     202.20
    160.0000,     202.26
    165.0000,     202.35
    170.0000,     202.46
    175.0000,     203.04
    180.0000,     206.85
    185.0000,     216.95
    190.0000,     232.19
    195.0000,     249.38
    200.0000,     268.04
    205.0000,     281.67
    210.0000,     286.24
    215.0000,     291.11
    220.0000,     297.02
    225.0000,     302.50
    230.0000,     310.61
    235.0000,     318.49
           320.9283
LAYER 10
29,    39.8436
     90.0000,     297.49
     95.0000,     295.01
    100.0000,     292.84
    105.0000,     290.95
    110.0000,     289.68
    115.0000,     279.91
    120.0000,     255.90
    125.0000,     226.87
    130.0000,     212.15
    135.0000,     204.91
    140.0000,     202.74
    145.0000,     202.30
    150.0000,     202.25
    155.0000,     202.28
    160.0000,     202.33
    165.0000,     202.40
    170.0000,     202.51
    175.0000,     203.11
    180.0000,     207.11
    185.0000,     217.34
    190.0000,     232.48
    195.0000,     245.42
    200.0000,     258.48
    205.0000,     267.59
    210.0000,     274.34
    215.0000,     278.21
    220.0000,     283.35
    225.0000,     287.00
           298.4818
LAYER 11
25,    46.3279
    100.0000,     292.35
    105.0000,     290.38
    110.0000,     289.47
    115.0000,     279.44
    120.0000,     256.02
    125.0000,     227.19
    130.0000,     212.40
    135.0000,     205.11
    140.0000,     202.89
    145.0000,     202.39
    150.0000,     202.33
    155.0000,     202.35
    160.0000,     202.39
    165.0000,     202.46
    170.0000,     202.57
    175.0000,     203.16
    180.0000,     207.29
    185.0000,     217.54
    190.0000,     232.76
    195.0000,     243.78
    200.0000,     254.89
    205.0000,     257.86
    210.0000,     260.70
    215.0000,     264.87
           273.2600
LAYER 12
19, 
    110.0000,     289.28
    115.0000,     279.34
    120.0000,     256.06
    125.0000,     227.34
    130.0000,     212.52
    135.0000,     205.19
    140.0000,     202.95
    145.0000,     202.44
    150.0000,     202.37
    155.0000,     202.38
    160.0000,     202.41
    165.0000,     202.48
    170.0000,     202.59
    175.0000,     203.18
    180.0000,     207.37
    185.0000,     217.66
    190.0000,     233.21
    195.0000,     240.62
           255.1763
CALCULATED APPARENT RESISTIVITY
      7.5000,       5.0000,   1.00000,    924.5059
     12.5000,       5.0000,   1.00000,    725.4760
     17.5000,       5.0000,   1.00000,    741.7924
     22.5000,       5.0000,   1.00000,    592.7597
     27.5000,       5.0000,   1.00000,    555.1478
     32.5000,       5.0000,   1.00000,    553.3636
     37.5000,       5.0000,   1.00000,    539.1115
     42.5000,       5.0000,   1.00000,    584.6562
     47.5000,       5.0000,   1.00000,    577.5058
     52.5000,       5.0000,   1.00000,    644.2891
     57.5000,       5.0000,   1.00000,    772.1449
     62.5000,       5.0000,   1.00000,    808.6182
     67.5000,       5.0000,   1.00000,   1089.4175
     72.5000,       5.0000,   1.00000,    902.4819
     77.5000,       5.0000,   1.00000,   1209.3950
     82.5000,       5.0000,   1.00000,   1114.5590
     87.5000,       5.0000,   1.00000,   1362.2317
     92.5000,       5.0000,   1.00000,   1553.4493
     97.5000,       5.0000,   1.00000,   1372.3618
    102.5000,       5.0000,   1.00000,   1549.3186
    107.5000,       5.0000,   1.00000,   1203.8179
    112.5000,       5.0000,   1.00000,    909.7241
    117.5000,       5.0000,   1.00000,   1281.0631
    122.5000,       5.0000,   1.00000,   1295.1891
    127.5000,       5.0000,   1.00000,   1453.6626
    132.5000,       5.0000,   1.00000,   1505.8064
    137.5000,       5.0000,   1.00000,   1335.4827
    142.5000,       5.0000,   1.00000,   1405.9235
    147.5000,       5.0000,   1.00000,   1352.5948
    152.5000,       5.0000,   1.00000,   1973.9540
    157.5000,       5.0000,   1.00000,   1960.4626
    162.5000,       5.0000,   1.00000,   2464.5010
    167.5000,       5.0000,   1.00000,   2162.7249
    172.5000,       5.0000,   1.00000,   2648.7620
    177.5000,       5.0000,   1.00000,   2259.8657
    182.5000,       5.0000,   1.00000,   2292.7502
    187.5000,       5.0000,   1.00000,   2178.6689
    192.5000,       5.0000,   1.00000,   2204.1653
    197.5000,       5.0000,   1.00000,   2247.6831
    202.5000,       5.0000,   1.00000,   2266.9312
    207.5000,       5.0000,   1.00000,   2073.8972
    212.5000,       5.0000,   1.00000,   2053.6606
    217.5000,       5.0000,   1.00000,   1827.6156
    222.5000,       5.0000,   1.00000,   2111.1846
    227.5000,       5.0000,   1.00000,   1872.6842
    232.5000,       5.0000,   1.00000,   1921.1563
    237.5000,       5.0000,   1.00000,   1772.7632
    242.5000,       5.0000,   1.00000,   1928.3105
    247.5000,       5.0000,   1.00000,   1367.6167
    252.5000,       5.0000,   1.00000,   1888.2710
    257.5000,       5.0000,   1.00000,   1526.9229
    262.5000,       5.0000,   1.00000,   1912.8679
    267.5000,       5.0000,   1.00000,   1760.8301
    272.5000,       5.0000,   1.00000,   1950.6184
    277.5000,       5.0000,   1.00000,   2032.1533
    282.5000,       5.0000,   1.00000,   2200.5161
    287.5000,       5.0000,   1.00000,   1981.3625
    292.5000,       5.0000,   1.00000,   2007.2849
     12.5000,       5.0000,   2.00000,    731.5269
     17.5000,       5.0000,   2.00000,    778.5187
     22.5000,       5.0000,   2.00000,    662.2532
     27.5000,       5.0000,   2.00000,    604.0162
     32.5000,       5.0000,   2.00000,    620.6303
     37.5000,       5.0000,   2.00000,    613.2202
     42.5000,       5.0000,   2.00000,    645.1501
     47.5000,       5.0000,   2.00000,    601.9976
     52.5000,       5.0000,   2.00000,    650.8076
     57.5000,       5.0000,   2.00000,    717.1910
     62.5000,       5.0000,   2.00000,    817.5764
     67.5000,       5.0000,   2.00000,   1015.5577
     72.5000,       5.0000,   2.00000,    879.1525
     77.5000,       5.0000,   2.00000,   1093.3604
     82.5000,       5.0000,   2.00000,   1058.5894
     87.5000,       5.0000,   2.00000,   1243.9188
     92.5000,       5.0000,   2.00000,   1247.4302
     97.5000,       5.0000,   2.00000,   1112.6337
    102.5000,       5.0000,   2.00000,   1546.9905
    107.5000,       5.0000,   2.00000,   1161.3481
    112.5000,       5.0000,   2.00000,    814.6136
    117.5000,       5.0000,   2.00000,   1303.4781
    122.5000,       5.0000,   2.00000,   1306.2787
    127.5000,       5.0000,   2.00000,   1323.0167
    132.5000,       5.0000,   2.00000,   1457.1205
    137.5000,       5.0000,   2.00000,   1374.8779
    142.5000,       5.0000,   2.00000,   1333.4250
    147.5000,       5.0000,   2.00000,   1288.0258
    152.5000,       5.0000,   2.00000,   1818.2991
    157.5000,       5.0000,   2.00000,   1996.5726
    162.5000,       5.0000,   2.00000,   2093.2397
    167.5000,       5.0000,   2.00000,   2065.3643
    172.5000,       5.0000,   2.00000,   2725.8027
    177.5000,       5.0000,   2.00000,   2542.7610
    182.5000,       5.0000,   2.00000,   2419.0796
    187.5000,       5.0000,   2.00000,   2459.6621
    192.5000,       5.0000,   2.00000,   2437.6921
    197.5000,       5.0000,   2.00000,   2485.1074
    202.5000,       5.0000,   2.00000,   2390.2913
    207.5000,       5.0000,   2.00000,   2084.2368
    212.5000,       5.0000,   2.00000,   1837.7563
    217.5000,       5.0000,   2.00000,   1709.4313
    222.5000,       5.0000,   2.00000,   2002.6179
    227.5000,       5.0000,   2.00000,   1702.6379
    232.5000,       5.0000,   2.00000,   1506.9550
    237.5000,       5.0000,   2.00000,   1768.9392
    242.5000,       5.0000,   2.00000,   1770.8402
    247.5000,       5.0000,   2.00000,   1272.7705
    252.5000,       5.0000,   2.00000,   1702.4535
    257.5000,       5.0000,   2.00000,   1589.8708
    262.5000,       5.0000,   2.00000,   1780.2422
    267.5000,       5.0000,   2.00000,   1668.5557
    272.5000,       5.0000,   2.00000,   1653.4175
    277.5000,       5.0000,   2.00000,   1931.4562
    282.5000,       5.0000,   2.00000,   2079.4807
    287.5000,       5.0000,   2.00000,   1844.6038
    292.5000,       5.0000,   2.00000,   1882.9844
    297.5000,       5.0000,   2.00000,   1861.3102
     17.5000,       5.0000,   3.00000,    781.4770
     22.5000,       5.0000,   3.00000,    654.0821
     27.5000,       5.0000,   3.00000,    620.1099
     32.5000,       5.0000,   3.00000,    640.3304
     37.5000,       5.0000,   3.00000,    665.4039
     42.5000,       5.0000,   3.00000,    681.8273
     47.5000,       5.0000,   3.00000,    609.9288
     52.5000,       5.0000,   3.00000,    593.9578
     57.5000,       5.0000,   3.00000,    699.9425
     62.5000,       5.0000,   3.00000,    761.4403
     67.5000,       5.0000,   3.00000,    984.0653
     72.5000,       5.0000,   3.00000,    777.7080
     77.5000,       5.0000,   3.00000,    908.2195
     82.5000,       5.0000,   3.00000,    865.8053
     87.5000,       5.0000,   3.00000,    992.9296
     92.5000,       5.0000,   3.00000,   1031.8647
     97.5000,       5.0000,   3.00000,   1128.3049
    102.5000,       5.0000,   3.00000,   1412.9646
    107.5000,       5.0000,   3.00000,    997.8418
    112.5000,       5.0000,   3.00000,    678.9079
    117.5000,       5.0000,   3.00000,   1049.4208
    122.5000,       5.0000,   3.00000,   1292.6235
    127.5000,       5.0000,   3.00000,   1421.5559
    132.5000,       5.0000,   3.00000,   1409.3857
    137.5000,       5.0000,   3.00000,   1151.8014
    142.5000,       5.0000,   3.00000,   1068.4242
    147.5000,       5.0000,   3.00000,   1049.3645
    152.5000,       5.0000,   3.00000,   1774.4091
    157.5000,       5.0000,   3.00000,   1867.5482
    162.5000,       5.0000,   3.00000,   2041.0811
    167.5000,       5.0000,   3.00000,   1884.4991
    172.5000,       5.0000,   3.00000,   2616.1831
    177.5000,       5.0000,   3.00000,   2353.4402
    182.5000,       5.0000,   3.00000,   2220.1057
    187.5000,       5.0000,   3.00000,   2071.9731
    192.5000,       5.0000,   3.00000,   2341.6506
    197.5000,       5.0000,   3.00000,   2507.9167
    202.5000,       5.0000,   3.00000,   2462.1726
    207.5000,       5.0000,   3.00000,   1949.5989
    212.5000,       5.0000,   3.00000,   1669.0673
    217.5000,       5.0000,   3.00000,   1516.9142
    222.5000,       5.0000,   3.00000,   1790.9506
    227.5000,       5.0000,   3.00000,   1434.2603
    232.5000,       5.0000,   3.00000,   1419.1591
    237.5000,       5.0000,   3.00000,   1402.8622
    242.5000,       5.0000,   3.00000,   1561.5841
    247.5000,       5.0000,   3.00000,   1065.5586
    252.5000,       5.0000,   3.00000,   1501.8635
    257.5000,       5.0000,   3.00000,   1422.5435
    262.5000,       5.0000,   3.00000,   1707.8036
    267.5000,       5.0000,   3.00000,   1355.0630
    272.5000,       5.0000,   3.00000,   1459.0112
    277.5000,       5.0000,   3.00000,   1653.7477
    282.5000,       5.0000,   3.00000,   1937.7390
    287.5000,       5.0000,   3.00000,   1686.4774
    292.5000,       5.0000,   3.00000,   1680.9331
    297.5000,       5.0000,   3.00000,   1659.5072
     22.5000,      15.0000,   1.00000,    653.1919
     27.5000,      15.0000,   1.00000,    615.6198
     32.5000,      15.0000,   1.00000,    641.9995
     37.5000,      15.0000,   1.00000,    663.0180
     42.5000,      15.0000,   1.00000,    667.4804
     47.5000,      15.0000,   1.00000,    620.9988
     52.5000,      15.0000,   1.00000,    632.5356
     57.5000,      15.0000,   1.00000,    671.6483
     62.5000,      15.0000,   1.00000,    809.8805
     67.5000,      15.0000,   1.00000,    796.5892
     72.5000,      15.0000,   1.00000,    798.1142
     77.5000,      15.0000,   1.00000,    740.6331
     82.5000,      15.0000,   1.00000,    739.0835
     87.5000,      15.0000,   1.00000,    788.2332
     92.5000,      15.0000,   1.00000,   1024.8368
     97.5000,      15.0000,   1.00000,   1158.2047
    102.5000,      15.0000,   1.00000,   1075.3015
    107.5000,      15.0000,   1.00000,    892.7469
    112.5000,      15.0000,   1.00000,    796.1991
    117.5000,      15.0000,   1.00000,    876.1277
    122.5000,      15.0000,   1.00000,   1159.9695
    127.5000,      15.0000,   1.00000,   1428.1212
    132.5000,      15.0000,   1.00000,   1256.1224
    137.5000,      15.0000,   1.00000,    986.7968
    142.5000,      15.0000,   1.00000,    870.7056
    147.5000,      15.0000,   1.00000,   1141.7261
    152.5000,      15.0000,   1.00000,   1445.2852
    157.5000,      15.0000,   1.00000,   1886.4677
    162.5000,      15.0000,   1.00000,   1948.6882
    167.5000,      15.0000,   1.00000,   2170.4661
    172.5000,      15.0000,   1.00000,   2036.3359
    177.5000,      15.0000,   1.00000,   1956.2722
    182.5000,      15.0000,   1.00000,   1722.2689
    187.5000,      15.0000,   1.00000,   1753.4928
    192.5000,      15.0000,   1.00000,   1876.9705
    197.5000,      15.0000,   1.00000,   2263.9448
    202.5000,      15.0000,   1.00000,   2213.9109
    207.5000,      15.0000,   1.00000,   1972.5256
    212.5000,      15.0000,   1.00000,   1653.9896
    217.5000,      15.0000,   1.00000,   1559.1814
    222.5000,      15.0000,   1.00000,   1414.8433
    227.5000,      15.0000,   1.00000,   1483.3793
    232.5000,      15.0000,   1.00000,   1319.4838
    237.5000,      15.0000,   1.00000,   1296.5629
    242.5000,      15.0000,   1.00000,   1123.5347
    247.5000,      15.0000,   1.00000,   1247.5068
    252.5000,      15.0000,   1.00000,   1205.7208
    257.5000,      15.0000,   1.00000,   1413.6012
    262.5000,      15.0000,   1.00000,   1332.1765
    267.5000,      15.0000,   1.00000,   1387.1946
    272.5000,      15.0000,   1.00000,   1330.7305
    277.5000,      15.0000,   1.00000,   1529.3091
    282.5000,      15.0000,   1.00000,   1573.5123
    287.5000,      15.0000,   1.00000,   1637.4949
    292.5000,      15.0000,   1.00000,   1519.0153
     22.5000,       5.0000,   4.00000,    614.2930
     27.5000,       5.0000,   4.00000,    590.1756
     32.5000,       5.0000,   4.00000,    648.8688
     37.5000,       5.0000,   4.00000,    655.0444
     42.5000,       5.0000,   4.00000,    694.8867
     47.5000,       5.0000,   4.00000,    577.6736
     52.5000,       5.0000,   4.00000,    580.8555
     57.5000,       5.0000,   4.00000,    647.2580
     62.5000,       5.0000,   4.00000,    722.3255
     67.5000,       5.0000,   4.00000,    905.8699
     72.5000,       5.0000,   4.00000,    667.0561
     77.5000,       5.0000,   4.00000,    767.2840
     82.5000,       5.0000,   4.00000,    632.3938
     87.5000,       5.0000,   4.00000,    762.7498
     92.5000,       5.0000,   4.00000,   1017.7672
     97.5000,       5.0000,   4.00000,   1015.8794
    102.5000,       5.0000,   4.00000,   1280.7522
    107.5000,       5.0000,   4.00000,    812.0568
    112.5000,       5.0000,   4.00000,    523.2014
    117.5000,       5.0000,   4.00000,    892.9783
    122.5000,       5.0000,   4.00000,   1119.4229
    127.5000,       5.0000,   4.00000,   1439.1431
    132.5000,       5.0000,   4.00000,   1297.3171
    137.5000,       5.0000,   4.00000,    887.8722
    142.5000,       5.0000,   4.00000,    804.1871
    147.5000,       5.0000,   4.00000,    873.7769
    152.5000,       5.0000,   4.00000,   1504.0670
    157.5000,       5.0000,   4.00000,   1740.9800
    162.5000,       5.0000,   4.00000,   1938.6945
    167.5000,       5.0000,   4.00000,   1810.6239
    172.5000,       5.0000,   4.00000,   2297.6365
    177.5000,       5.0000,   4.00000,   1930.5598
    182.5000,       5.0000,   4.00000,   1697.9998
    187.5000,       5.0000,   4.00000,   1690.4741
    192.5000,       5.0000,   4.00000,   1848.3226
    197.5000,       5.0000,   4.00000,   2291.7114
    202.5000,       5.0000,   4.00000,   2261.1338
    207.5000,       5.0000,   4.00000,   1839.5197
    212.5000,       5.0000,   4.00000,   1544.6790
    217.5000,       5.0000,   4.00000,   1328.7621
    222.5000,       5.0000,   4.00000,   1480.7831
    227.5000,       5.0000,   4.00000,   1328.2690
    232.5000,       5.0000,   4.00000,   1204.3914
    237.5000,       5.0000,   4.00000,   1219.2855
    242.5000,       5.0000,   4.00000,   1206.1581
    247.5000,       5.0000,   4.00000,    900.5334
    252.5000,       5.0000,   4.00000,   1298.4113
    257.5000,       5.0000,   4.00000,   1195.2628
    262.5000,       5.0000,   4.00000,   1380.8506
    267.5000,       5.0000,   4.00000,   1226.8019
    272.5000,       5.0000,   4.00000,   1219.8499
    277.5000,       5.0000,   4.00000,   1470.4891
    282.5000,       5.0000,   4.00000,   1659.5801
    287.5000,       5.0000,   4.00000,   1507.3228
    292.5000,       5.0000,   4.00000,   1484.3748
     30.0000,      20.0000,   1.00000,    579.2755
     35.0000,      20.0000,   1.00000,    602.7546
     40.0000,      20.0000,   1.00000,    604.8154
     45.0000,      20.0000,   1.00000,    608.8178
     50.0000,      20.0000,   1.00000,    626.0306
     55.0000,      20.0000,   1.00000,    638.9758
     60.0000,      20.0000,   1.00000,    701.4144
     65.0000,      20.0000,   1.00000,    671.3507
     70.0000,      20.0000,   1.00000,    681.3879
     75.0000,      20.0000,   1.00000,    601.8387
     80.0000,      20.0000,   1.00000,    562.7122
     85.0000,      20.0000,   1.00000,    682.9188
     90.0000,      20.0000,   1.00000,    760.9034
     95.0000,      20.0000,   1.00000,    904.2068
    100.0000,      20.0000,   1.00000,    875.8593
    105.0000,      20.0000,   1.00000,    709.3637
    110.0000,      20.0000,   1.00000,    747.1301
    115.0000,      20.0000,   1.00000,    727.2596
    120.0000,      20.0000,   1.00000,    867.3710
    125.0000,      20.0000,   1.00000,    987.7764
    130.0000,      20.0000,   1.00000,    945.8369
    135.0000,      20.0000,   1.00000,    918.0065
    140.0000,      20.0000,   1.00000,    822.3541
    145.0000,      20.0000,   1.00000,    832.5483
    150.0000,      20.0000,   1.00000,   1043.7096
    155.0000,      20.0000,   1.00000,   1372.5583
    160.0000,      20.0000,   1.00000,   1693.3582
    165.0000,      20.0000,   1.00000,   1930.9998
    170.0000,      20.0000,   1.00000,   1731.4285
    175.0000,      20.0000,   1.00000,   1386.8643
    180.0000,      20.0000,   1.00000,   1191.6720
    185.0000,      20.0000,   1.00000,   1141.6609
    190.0000,      20.0000,   1.00000,   1249.0840
    195.0000,      20.0000,   1.00000,   1405.2950
    200.0000,      20.0000,   1.00000,   1546.6082
    205.0000,      20.0000,   1.00000,   1773.5781
    210.0000,      20.0000,   1.00000,   1669.0208
    215.0000,      20.0000,   1.00000,   1457.4967
    220.0000,      20.0000,   1.00000,   1332.2275
    225.0000,      20.0000,   1.00000,   1201.1515
    230.0000,      20.0000,   1.00000,   1192.8496
    235.0000,      20.0000,   1.00000,   1085.6644
    240.0000,      20.0000,   1.00000,    962.8311
    245.0000,      20.0000,   1.00000,    991.5871
    250.0000,      20.0000,   1.00000,    966.6707
    255.0000,      20.0000,   1.00000,    985.2089
    260.0000,      20.0000,   1.00000,   1057.0027
    265.0000,      20.0000,   1.00000,   1064.1301
    270.0000,      20.0000,   1.00000,   1179.7421
    275.0000,      20.0000,   1.00000,   1261.7002
    280.0000,      20.0000,   1.00000,   1236.6176
    285.0000,      20.0000,   1.00000,   1301.6901
     27.5000,       5.0000,   5.00000,    558.2946
     32.5000,       5.0000,   5.00000,    603.0186
     37.5000,       5.0000,   5.00000,    638.0882
     42.5000,       5.0000,   5.00000,    636.8831
     47.5000,       5.0000,   5.00000,    572.6566
     52.5000,       5.0000,   5.00000,    552.5427
     57.5000,       5.0000,   5.00000,    621.7819
     62.5000,       5.0000,   5.00000,    662.0207
     67.5000,       5.0000,   5.00000,    793.5889
     72.5000,       5.0000,   5.00000,    597.9018
     77.5000,       5.0000,   5.00000,    599.6138
     82.5000,       5.0000,   5.00000,    517.7888
     87.5000,       5.0000,   5.00000,    701.3226
     92.5000,       5.0000,   5.00000,    853.5902
     97.5000,       5.0000,   5.00000,    902.6235
    102.5000,       5.0000,   5.00000,   1063.9065
    107.5000,       5.0000,   5.00000,    671.3215
    112.5000,       5.0000,   5.00000,    433.1387
    117.5000,       5.0000,   5.00000,    760.0955
    122.5000,       5.0000,   5.00000,   1002.7595
    127.5000,       5.0000,   5.00000,   1121.8708
    132.5000,       5.0000,   5.00000,   1094.0596
    137.5000,       5.0000,   5.00000,    766.4758
    142.5000,       5.0000,   5.00000,    670.1692
    147.5000,       5.0000,   5.00000,    698.5460
    152.5000,       5.0000,   5.00000,   1245.7572
    157.5000,       5.0000,   5.00000,   1508.9550
    162.5000,       5.0000,   5.00000,   1782.2896
    167.5000,       5.0000,   5.00000,   1621.4664
    172.5000,       5.0000,   5.00000,   1929.9802
    177.5000,       5.0000,   5.00000,   1433.8787
    182.5000,       5.0000,   5.00000,   1266.9648
    192.5000,       5.0000,   5.00000,   1476.8721
    197.5000,       5.0000,   5.00000,   1682.2440
    202.5000,       5.0000,   5.00000,   1938.3654
    207.5000,       5.0000,   5.00000,   1670.4742
    212.5000,       5.0000,   5.00000,   1409.6151
    217.5000,       5.0000,   5.00000,   1157.1711
    222.5000,       5.0000,   5.00000,   1345.9679
    227.5000,       5.0000,   5.00000,   1109.2703
    232.5000,       5.0000,   5.00000,   1053.7784
    237.5000,       5.0000,   5.00000,   1022.1046
    242.5000,       5.0000,   5.00000,   1042.7803
    247.5000,       5.0000,   5.00000,    730.5450
    252.5000,       5.0000,   5.00000,   1075.0214
    257.5000,       5.0000,   5.00000,    953.1772
    262.5000,       5.0000,   5.00000,   1137.2080
    267.5000,       5.0000,   5.00000,   1022.7314
    272.5000,       5.0000,   5.00000,   1114.8588
    277.5000,       5.0000,   5.00000,   1250.0225
    282.5000,       5.0000,   5.00000,   1451.9735
    287.5000,       5.0000,   5.00000,   1267.3381
     32.5000,       5.0000,   6.00000,    558.3526
     37.5000,       5.0000,   6.00000,    563.4501
     42.5000,       5.0000,   6.00000,    613.0350
     47.5000,       5.0000,   6.00000,    529.7559
     52.5000,       5.0000,   6.00000,    538.4411
     57.5000,       5.0000,   6.00000,    586.4377
     62.5000,       5.0000,   6.00000,    596.0114
     67.5000,       5.0000,   6.00000,    720.7171
     72.5000,       5.0000,   6.00000,    487.2401
     77.5000,       5.0000,   6.00000,    533.7924
     82.5000,       5.0000,   6.00000,    504.1933
     87.5000,       5.0000,   6.00000,    622.4905
     92.5000,       5.0000,   6.00000,    724.1676
     97.5000,       5.0000,   6.00000,    712.9780
    102.5000,       5.0000,   6.00000,    893.2316
    107.5000,       5.0000,   6.00000,    573.6253
    112.5000,       5.0000,   6.00000,    386.2847
    117.5000,       5.0000,   6.00000,    674.0766
    122.5000,       5.0000,   6.00000,    781.2573
    127.5000,       5.0000,   6.00000,    863.4350
    132.5000,       5.0000,   6.00000,    821.6146
    137.5000,       5.0000,   6.00000,    697.6499
    142.5000,       5.0000,   6.00000,    615.3386
    147.5000,       5.0000,   6.00000,    585.9179
    152.5000,       5.0000,   6.00000,   1038.4454
    157.5000,       5.0000,   6.00000,   1263.4620
    162.5000,       5.0000,   6.00000,   1496.9868
    167.5000,       5.0000,   6.00000,   1325.9077
    172.5000,       5.0000,   6.00000,   1501.1847
    177.5000,       5.0000,   6.00000,   1137.4894
    187.5000,       5.0000,   6.00000,    940.7547
    192.5000,       5.0000,   6.00000,   1035.5247
    197.5000,       5.0000,   6.00000,   1286.6733
    202.5000,       5.0000,   6.00000,   1426.4705
    207.5000,       5.0000,   6.00000,   1400.4238
    212.5000,       5.0000,   6.00000,   1225.9409
    217.5000,       5.0000,   6.00000,   1076.1266
    222.5000,       5.0000,   6.00000,   1176.3062
    227.5000,       5.0000,   6.00000,    967.6449
    232.5000,       5.0000,   6.00000,    878.7258
    237.5000,       5.0000,   6.00000,    898.9665
    242.5000,       5.0000,   6.00000,    921.7542
    247.5000,       5.0000,   6.00000,    622.1772
    252.5000,       5.0000,   6.00000,    830.2218
    257.5000,       5.0000,   6.00000,    783.0792
    262.5000,       5.0000,   6.00000,    947.8168
    267.5000,       5.0000,   6.00000,    865.2418
    272.5000,       5.0000,   6.00000,    948.1138
    277.5000,       5.0000,   6.00000,   1131.0476
    282.5000,       5.0000,   6.00000,   1231.9994
     37.5000,      25.0000,   1.00000,    522.4257
     42.5000,      25.0000,   1.00000,    539.4874
     47.5000,      25.0000,   1.00000,    585.9860
     52.5000,      25.0000,   1.00000,    601.5275
     57.5000,      25.0000,   1.00000,    627.3629
     62.5000,      25.0000,   1.00000,    599.8116
     67.5000,      25.0000,   1.00000,    551.6013
     72.5000,      25.0000,   1.00000,    522.7711
     77.5000,      25.0000,   1.00000,    576.2045
     82.5000,      25.0000,   1.00000,    600.3496
     87.5000,      25.0000,   1.00000,    633.3234
     92.5000,      25.0000,   1.00000,    664.8514
     97.5000,      25.0000,   1.00000,    622.1510
    102.5000,      25.0000,   1.00000,    580.2254
    107.5000,      25.0000,   1.00000,    641.1182
    112.5000,      25.0000,   1.00000,    705.7387
    117.5000,      25.0000,   1.00000,    669.1057
    122.5000,      25.0000,   1.00000,    633.8358
    127.5000,      25.0000,   1.00000,    640.7658
    132.5000,      25.0000,   1.00000,    683.7319
    137.5000,      25.0000,   1.00000,    693.7903
    142.5000,      25.0000,   1.00000,    815.9078
    147.5000,      25.0000,   1.00000,    884.1794
    152.5000,      25.0000,   1.00000,   1039.2515
    157.5000,      25.0000,   1.00000,   1202.6270
    162.5000,      25.0000,   1.00000,   1417.1179
    167.5000,      25.0000,   1.00000,   1306.0334
    172.5000,      25.0000,   1.00000,   1126.2252
    177.5000,      25.0000,   1.00000,    931.9867
    182.5000,      25.0000,   1.00000,    863.7288
    187.5000,      25.0000,   1.00000,    765.9261
    192.5000,      25.0000,   1.00000,    835.3694
    197.5000,      25.0000,   1.00000,    943.0055
    202.5000,      25.0000,   1.00000,   1106.2593
    207.5000,      25.0000,   1.00000,   1184.9257
    212.5000,      25.0000,   1.00000,   1371.1115
    217.5000,      25.0000,   1.00000,   1249.0347
    222.5000,      25.0000,   1.00000,   1128.3138
    227.5000,      25.0000,   1.00000,   1011.4363
    232.5000,      25.0000,   1.00000,    980.1229
    237.5000,      25.0000,   1.00000,    852.4324
    242.5000,      25.0000,   1.00000,    846.0917
    247.5000,      25.0000,   1.00000,    790.0130
    252.5000,      25.0000,   1.00000,    794.8289
    257.5000,      25.0000,   1.00000,    758.2634
    262.5000,      25.0000,   1.00000,    866.3316
    267.5000,      25.0000,   1.00000,    926.7754
    272.5000,      25.0000,   1.00000,   1027.7368
    277.5000,      25.0000,   1.00000,   1031.3640
     37.5000,       5.0000,   7.00000,    521.7734
     42.5000,       5.0000,   7.00000,    551.6871
     47.5000,       5.0000,   7.00000,    505.4647
     52.5000,       5.0000,   7.00000,    495.8138
     57.5000,       5.0000,   7.00000,    543.9258
     62.5000,       5.0000,   7.00000,    556.0211
     67.5000,       5.0000,   7.00000,    613.8231
     72.5000,       5.0000,   7.00000,    442.9559
     77.5000,       5.0000,   7.00000,    526.9662
     82.5000,       5.0000,   7.00000,    474.8530
     87.5000,       5.0000,   7.00000,    559.0760
     92.5000,       5.0000,   7.00000,    605.8516
     97.5000,       5.0000,   7.00000,    579.9363
    102.5000,       5.0000,   7.00000,    746.7515
    107.5000,       5.0000,   7.00000,    521.0983
    112.5000,       5.0000,   7.00000,    346.4850
    117.5000,       5.0000,   7.00000,    554.2288
    122.5000,       5.0000,   7.00000,    608.4849
    127.5000,       5.0000,   7.00000,    665.4185
    132.5000,       5.0000,   7.00000,    692.5255
    137.5000,       5.0000,   7.00000,    559.5858
    142.5000,       5.0000,   7.00000,    559.3066
    147.5000,       5.0000,   7.00000,    551.3542
    152.5000,       5.0000,   7.00000,    885.2243
    157.5000,       5.0000,   7.00000,   1029.9874
    162.5000,       5.0000,   7.00000,   1157.6886
    167.5000,       5.0000,   7.00000,    992.0647
    172.5000,       5.0000,   7.00000,   1180.1692
    182.5000,       5.0000,   7.00000,    784.8772
    197.5000,       5.0000,   7.00000,    927.3283
    202.5000,       5.0000,   7.00000,   1090.0763
    207.5000,       5.0000,   7.00000,   1008.8826
    212.5000,       5.0000,   7.00000,   1048.6111
    217.5000,       5.0000,   7.00000,    936.3214
    222.5000,       5.0000,   7.00000,   1059.2391
    227.5000,       5.0000,   7.00000,    841.9003
    232.5000,       5.0000,   7.00000,    774.2443
    237.5000,       5.0000,   7.00000,    789.2386
    242.5000,       5.0000,   7.00000,    805.0202
    247.5000,       5.0000,   7.00000,    522.5474
    252.5000,       5.0000,   7.00000,    710.1395
    257.5000,       5.0000,   7.00000,    637.2732
    262.5000,       5.0000,   7.00000,    806.1624
    267.5000,       5.0000,   7.00000,    738.3080
    272.5000,       5.0000,   7.00000,    808.4737
    277.5000,       5.0000,   7.00000,    967.1754
     42.5000,       5.0000,   8.00000,    511.6209
     47.5000,       5.0000,   8.00000,    455.2101
     52.5000,       5.0000,   8.00000,    456.1774
     57.5000,       5.0000,   8.00000,    498.1284
     62.5000,       5.0000,   8.00000,    490.6179
     67.5000,       5.0000,   8.00000,    575.9881
     72.5000,       5.0000,   8.00000,    443.1273
     77.5000,       5.0000,   8.00000,    501.3364
     82.5000,       5.0000,   8.00000,    436.2949
     87.5000,       5.0000,   8.00000,    498.9110
     92.5000,       5.0000,   8.00000,    524.8660
     97.5000,       5.0000,   8.00000,    514.9478
    102.5000,       5.0000,   8.00000,    673.0771
    107.5000,       5.0000,   8.00000,    458.1868
    112.5000,       5.0000,   8.00000,    292.4125
    117.5000,       5.0000,   8.00000,    448.2787
    122.5000,       5.0000,   8.00000,    505.1731
    127.5000,       5.0000,   8.00000,    575.1731
    132.5000,       5.0000,   8.00000,    574.8261
    137.5000,       5.0000,   8.00000,    477.4011
    142.5000,       5.0000,   8.00000,    466.8317
    147.5000,       5.0000,   8.00000,    502.2212
    152.5000,       5.0000,   8.00000,    803.3574
    157.5000,       5.0000,   8.00000,    815.3090
    162.5000,       5.0000,   8.00000,    858.8517
    177.5000,       5.0000,   8.00000,    770.1951
    192.5000,       5.0000,   8.00000,    580.8710
    197.5000,       5.0000,   8.00000,    692.1048
    202.5000,       5.0000,   8.00000,    781.3416
    207.5000,       5.0000,   8.00000,    802.9661
    212.5000,       5.0000,   8.00000,    774.2294
    222.5000,       5.0000,   8.00000,    919.8005
    227.5000,       5.0000,   8.00000,    761.7249
    232.5000,       5.0000,   8.00000,    700.5394
    262.5000,       5.0000,   8.00000,    678.2419
    267.5000,       5.0000,   8.00000,    634.3373
    272.5000,       5.0000,   8.00000,    697.1386
     52.5000,      35.0000,   1.00000,    460.0910
     57.5000,      35.0000,   1.00000,    456.1089
     62.5000,      35.0000,   1.00000,    485.7014
     67.5000,      35.0000,   1.00000,    486.9764
     72.5000,      35.0000,   1.00000,    505.5112
     77.5000,      35.0000,   1.00000,    503.0897
     82.5000,      35.0000,   1.00000,    487.7319
     87.5000,      35.0000,   1.00000,    494.3202
     92.5000,      35.0000,   1.00000,    484.8276
     97.5000,      35.0000,   1.00000,    453.9172
    102.5000,      35.0000,   1.00000,    447.9232
    107.5000,      35.0000,   1.00000,    439.7384
    112.5000,      35.0000,   1.00000,    436.6920
    117.5000,      35.0000,   1.00000,    458.2015
    122.5000,      35.0000,   1.00000,    424.9270
    127.5000,      35.0000,   1.00000,    411.1330
    132.5000,      35.0000,   1.00000,    449.2188
    137.5000,      35.0000,   1.00000,    523.5370
    142.5000,      35.0000,   1.00000,    605.1219
    147.5000,      35.0000,   1.00000,    671.6320
    152.5000,      35.0000,   1.00000,    661.7545
    157.5000,      35.0000,   1.00000,    725.6702
    162.5000,      35.0000,   1.00000,    695.9986
    167.5000,      35.0000,   1.00000,    653.1088
    172.5000,      35.0000,   1.00000,    578.0388
    177.5000,      35.0000,   1.00000,    539.0578
    182.5000,      35.0000,   1.00000,    523.2101
    187.5000,      35.0000,   1.00000,    534.0919
    192.5000,      35.0000,   1.00000,    496.1689
    197.5000,      35.0000,   1.00000,    501.5324
    202.5000,      35.0000,   1.00000,    497.0394
    207.5000,      35.0000,   1.00000,    587.2332
    212.5000,      35.0000,   1.00000,    654.9365
    217.5000,      35.0000,   1.00000,    725.6763
    222.5000,      35.0000,   1.00000,    738.3018
    227.5000,      35.0000,   1.00000,    778.5096
    232.5000,      35.0000,   1.00000,    704.7236
    237.5000,      35.0000,   1.00000,    678.6313
    242.5000,      35.0000,   1.00000,    604.4634
    247.5000,      35.0000,   1.00000,    596.8795
    252.5000,      35.0000,   1.00000,    590.9258
    257.5000,      35.0000,   1.00000,    597.7163
    262.5000,      35.0000,   1.00000,    610.6179
     52.5000,       5.0000,  10.00000,    357.7864
     57.5000,       5.0000,  10.00000,    398.3267
     62.5000,       5.0000,  10.00000,    444.4388
     67.5000,       5.0000,  10.00000,    549.6981
     72.5000,       5.0000,  10.00000,    410.3000
     77.5000,       5.0000,  10.00000,    441.2288
     82.5000,       5.0000,  10.00000,    365.8026
     87.5000,       5.0000,  10.00000,    423.9605
     92.5000,       5.0000,  10.00000,    471.8058
     97.5000,       5.0000,  10.00000,    476.1759
    102.5000,       5.0000,  10.00000,    576.2577
    107.5000,       5.0000,  10.00000,    345.9900
    112.5000,       5.0000,  10.00000,    206.3445
    117.5000,       5.0000,  10.00000,    341.9720
    122.5000,       5.0000,  10.00000,    412.0365
    127.5000,       5.0000,  10.00000,    463.6028
    132.5000,       5.0000,  10.00000,    463.4000
    182.5000,       5.0000,  10.00000,    466.6056
    202.5000,       5.0000,  10.00000,    505.9820
    222.5000,       5.0000,  10.00000,    630.0919
     67.5000,      45.0000,   1.00000,    387.1533
     72.5000,      45.0000,   1.00000,    407.7466
     77.5000,      45.0000,   1.00000,    436.7934
     82.5000,      45.0000,   1.00000,    470.7328
     87.5000,      45.0000,   1.00000,    448.2052
     92.5000,      45.0000,   1.00000,    387.9457
     97.5000,      45.0000,   1.00000,    375.2704
    102.5000,      45.0000,   1.00000,    377.3794
    107.5000,      45.0000,   1.00000,    387.2982
    112.5000,      45.0000,   1.00000,    391.0060
    117.5000,      45.0000,   1.00000,    373.4706
    122.5000,      45.0000,   1.00000,    359.3866
    127.5000,      45.0000,   1.00000,    328.5689
    132.5000,      45.0000,   1.00000,    349.9153
    137.5000,      45.0000,   1.00000,    393.0882
    142.5000,      45.0000,   1.00000,    415.1526
    152.5000,      45.0000,   1.00000,    442.7406
    157.5000,      45.0000,   1.00000,    420.1858
    162.5000,      45.0000,   1.00000,    416.4174
    167.5000,      45.0000,   1.00000,    419.6877
    172.5000,      45.0000,   1.00000,    440.6466
    177.5000,      45.0000,   1.00000,    410.9794
    182.5000,      45.0000,   1.00000,    398.0392
    187.5000,      45.0000,   1.00000,    388.6115
    192.5000,      45.0000,   1.00000,    402.0667
    197.5000,      45.0000,   1.00000,    399.5638
    202.5000,      45.0000,   1.00000,    423.2170
    207.5000,      45.0000,   1.00000,    431.0752
    212.5000,      45.0000,   1.00000,    432.3841
    217.5000,      45.0000,   1.00000,    423.8763
    222.5000,      45.0000,   1.00000,    442.3096
    227.5000,      45.0000,   1.00000,    430.9367
    232.5000,      45.0000,   1.00000,    453.9452
    242.5000,      45.0000,   1.00000,    502.1991
    247.5000,      45.0000,   1.00000,    483.4957
     67.5000,      15.0000,   4.00000,    378.6490
     72.5000,      15.0000,   4.00000,    390.4389
     77.5000,      15.0000,   4.00000,    359.5288
     82.5000,      15.0000,   4.00000,    382.4755
     87.5000,      15.0000,   4.00000,    391.8943
     92.5000,      15.0000,   4.00000,    407.9074
     97.5000,      15.0000,   4.00000,    441.6307
    102.5000,      15.0000,   4.00000,    410.1263
    107.5000,      15.0000,   4.00000,    337.5150
    112.5000,      15.0000,   4.00000,    268.0863
    117.5000,      15.0000,   4.00000,    273.9859
    122.5000,      15.0000,   4.00000,    336.2682
    127.5000,      15.0000,   4.00000,    358.9802
    132.5000,      15.0000,   4.00000,    336.1090
    137.5000,      15.0000,   4.00000,    297.3567
    167.5000,      15.0000,   4.00000,    386.5467
    172.5000,      15.0000,   4.00000,    394.5154
    177.5000,      15.0000,   4.00000,    391.1226
    187.5000,      15.0000,   4.00000,    354.9749
    192.5000,      15.0000,   4.00000,    376.2575
    197.5000,      15.0000,   4.00000,    405.0979
    202.5000,      15.0000,   4.00000,    415.7910
    207.5000,      15.0000,   4.00000,    394.5102
     82.5000,      55.0000,   1.00000,    375.8937
     87.5000,      55.0000,   1.00000,    367.8062
     92.5000,      55.0000,   1.00000,    370.7127
     97.5000,      55.0000,   1.00000,    360.5826
    102.5000,      55.0000,   1.00000,    371.7740
    107.5000,      55.0000,   1.00000,    369.6824
    112.5000,      55.0000,   1.00000,    360.8358
    117.5000,      55.0000,   1.00000,    341.9208
    122.5000,      55.0000,   1.00000,    317.1239
    127.5000,      55.0000,   1.00000,    314.7090
    132.5000,      55.0000,   1.00000,    295.4735
    137.5000,      55.0000,   1.00000,    302.5587
    142.5000,      55.0000,   1.00000,    313.3707
    147.5000,      55.0000,   1.00000,    334.6683
    152.5000,      55.0000,   1.00000,    345.2442
    157.5000,      55.0000,   1.00000,    333.4762
    162.5000,      55.0000,   1.00000,    320.4041
    167.5000,      55.0000,   1.00000,    329.7679
    172.5000,      55.0000,   1.00000,    342.6721
    177.5000,      55.0000,   1.00000,    368.1513
    182.5000,      55.0000,   1.00000,    366.4364
    187.5000,      55.0000,   1.00000,    372.3438
    192.5000,      55.0000,   1.00000,    362.8843
    197.5000,      55.0000,   1.00000,    363.8563
    202.5000,      55.0000,   1.00000,    353.8162
    207.5000,      55.0000,   1.00000,    354.3830
    212.5000,      55.0000,   1.00000,    361.2393
    217.5000,      55.0000,   1.00000,    369.8126
    222.5000,      55.0000,   1.00000,    351.6058
    227.5000,      55.0000,   1.00000,    342.6435
    232.5000,      55.0000,   1.00000,    326.8459
     82.5000,      15.0000,   5.00000,    332.2366
     87.5000,      15.0000,   5.00000,    353.0893
     92.5000,      15.0000,   5.00000,    385.5385
     97.5000,      15.0000,   5.00000,    430.9577
    102.5000,      15.0000,   5.00000,    403.3700
    107.5000,      15.0000,   5.00000,    333.0409
    112.5000,      15.0000,   5.00000,    257.2598
    117.5000,      15.0000,   5.00000,    256.1977
    122.5000,      15.0000,   5.00000,    305.1338
    137.5000,      15.0000,   5.00000,    251.3027
    172.5000,      15.0000,   5.00000,    330.9164
    177.5000,      15.0000,   5.00000,    355.5218
    182.5000,      15.0000,   5.00000,    339.1360
    192.5000,      15.0000,   5.00000,    359.3034
     97.5000,      65.0000,   1.00000,    347.2853
    102.5000,      65.0000,   1.00000,    340.2088
    107.5000,      65.0000,   1.00000,    336.5192
    112.5000,      65.0000,   1.00000,    323.3981
    117.5000,      65.0000,   1.00000,    318.5050
    122.5000,      65.0000,   1.00000,    317.1523
    127.5000,      65.0000,   1.00000,    307.0664
    132.5000,      65.0000,   1.00000,    302.8082
    137.5000,      65.0000,   1.00000,    283.0733
    142.5000,      65.0000,   1.00000,    291.1792
    147.5000,      65.0000,   1.00000,    301.2468
    152.5000,      65.0000,   1.00000,    308.2745
    157.5000,      65.0000,   1.00000,    306.3062
    162.5000,      65.0000,   1.00000,    306.8241
    167.5000,      65.0000,   1.00000,    311.1703
    172.5000,      65.0000,   1.00000,    321.7834
    177.5000,      65.0000,   1.00000,    332.8087
    182.5000,      65.0000,   1.00000,    337.0383
    187.5000,      65.0000,   1.00000,    327.0331
    192.5000,      65.0000,   1.00000,    331.0031
    197.5000,      65.0000,   1.00000,    331.2307
    202.5000,      65.0000,   1.00000,    343.0833
    207.5000,      65.0000,   1.00000,    336.4456
    212.5000,      65.0000,   1.00000,    327.6761
    217.5000,      65.0000,   1.00000,    315.7835
     97.5000,      15.0000,   6.00000,    409.9517
    102.5000,      15.0000,   6.00000,    382.9476
    107.5000,      15.0000,   6.00000,    319.7296
    112.5000,      15.0000,   6.00000,    246.3820
    122.5000,      15.0000,   6.00000,    299.5402
    127.5000,      15.0000,   6.00000,    310.0171
    137.5000,      15.0000,   6.00000,    247.9842
    147.5000,      15.0000,   6.00000,    227.5109
    157.5000,      15.0000,   6.00000,    283.8335
    162.5000,      15.0000,   6.00000,    273.6542
    167.5000,      15.0000,   6.00000,    301.9302
    177.5000,      15.0000,   6.00000,    341.4439
    105.0000,      30.0000,   3.00000,    320.8368
    110.0000,      30.0000,   3.00000,    312.0530
    115.0000,      30.0000,   3.00000,    310.8474
    120.0000,      30.0000,   3.00000,    278.5873
    125.0000,      30.0000,   3.00000,    268.4470
    130.0000,      30.0000,   3.00000,    275.1311
    135.0000,      30.0000,   3.00000,    262.5821
    140.0000,      30.0000,   3.00000,    260.7013
    145.0000,      30.0000,   3.00000,    255.9662
    150.0000,      30.0000,   3.00000,    251.4899
    155.0000,      30.0000,   3.00000,    255.3390
    160.0000,      30.0000,   3.00000,    280.2317
    165.0000,      30.0000,   3.00000,    304.9430
    170.0000,      30.0000,   3.00000,    308.6953
    180.0000,      30.0000,   3.00000,    311.1337
    205.0000,      30.0000,   3.00000,    319.5367
    112.5000,      25.0000,   4.00000,    296.7634
    117.5000,      25.0000,   4.00000,    267.7489
    122.5000,      25.0000,   4.00000,    273.2735
    127.5000,      25.0000,   4.00000,    287.2607
    132.5000,      25.0000,   4.00000,    277.5442
    137.5000,      25.0000,   4.00000,    258.7745
    142.5000,      25.0000,   4.00000,    250.9815
    147.5000,      25.0000,   4.00000,    246.1557
    152.5000,      25.0000,   4.00000,    255.5829
    157.5000,      25.0000,   4.00000,    265.9908
    162.5000,      25.0000,   4.00000,    298.8769
    167.5000,      25.0000,   4.00000,    302.0481
    172.5000,      25.0000,   4.00000,    301.3548
    177.5000,      25.0000,   4.00000,    302.9391
   8.05
ITERATION 7
MODEL RESISTIVITY
LAYER 1
59,     2.5000
     10.0000,     976.28
     15.0000,     741.27
     20.0000,     717.90
     25.0000,     527.79
     30.0000,     459.85
     35.0000,     481.53
     40.0000,     499.45
     45.0000,     558.98
     50.0000,     532.58
     55.0000,     599.99
     60.0000,     770.43
     65.0000,     897.95
     70.0000,     1214.3
     75.0000,     853.78
     80.0000,     1020.4
     85.0000,     1020.1
     90.0000,     1417.7
     95.0000,     1813.8
    100.0000,     1760.0
    105.0000,     1998.7
    110.0000,     1132.3
    115.0000,     644.51
    120.0000,     1157.1
    125.0000,     1462.5
    130.0000,     1755.4
    135.0000,     1686.1
    140.0000,     1212.7
    145.0000,     1058.2
    150.0000,     1105.7
    155.0000,     2158.8
    160.0000,     2511.4
    165.0000,     2667.2
    170.0000,     2068.4
    175.0000,     2515.6
    180.0000,     2035.5
    185.0000,     1808.0
    190.0000,     1681.5
    195.0000,     1824.5
    200.0000,     2137.6
    205.0000,     2364.1
    210.0000,     2104.4
    215.0000,     1906.2
    220.0000,     1810.3
    225.0000,     2350.1
    230.0000,     2065.9
    235.0000,     1969.6
    240.0000,     1965.3
    245.0000,     1943.9
    250.0000,     1196.6
    255.0000,     1822.9
    260.0000,     1667.0
    265.0000,     2034.3
    270.0000,     1760.8
    275.0000,     1860.8
    280.0000,     2223.6
    285.0000,     2512.7
    290.0000,     2100.1
    295.0000,     1949.6
             1726.2
LAYER 2
59,     5.2500
     10.0000,     968.90
     15.0000,     760.71
     20.0000,     721.93
     25.0000,     550.39
     30.0000,     512.94
     35.0000,     512.97
     40.0000,     525.33
     45.0000,     559.11
     50.0000,     548.81
     55.0000,     600.06
     60.0000,     770.45
     65.0000,     898.04
     70.0000,     1214.6
     75.0000,     1199.9
     80.0000,     1198.6
     85.0000,     1198.0
     90.0000,     1417.6
     95.0000,     1599.7
    100.0000,     1594.6
    105.0000,     1999.4
    110.0000,     1132.6
    115.0000,     709.83
    120.0000,     1158.7
    125.0000,     1505.3
    130.0000,     1755.8
    135.0000,     1686.8
    140.0000,     1221.8
    145.0000,     1133.8
    150.0000,     1197.2
    155.0000,     2158.2
    160.0000,     2422.3
    165.0000,     2457.1
    170.0000,     2179.2
    175.0000,     2524.7
    180.0000,     2293.4
    185.0000,     1926.8
    190.0000,     1862.1
    195.0000,     1876.9
    200.0000,     2161.9
    205.0000,     2364.4
    210.0000,     2106.5
    215.0000,     1907.2
    220.0000,     1810.4
    225.0000,     2202.8
    230.0000,     2063.6
    235.0000,     1969.5
    240.0000,     1965.6
    245.0000,     1952.8
    250.0000,     1674.2
    255.0000,     1791.3
    260.0000,     1670.8
    265.0000,     1958.7
    270.0000,     1818.6
    275.0000,     1910.8
    280.0000,     2227.5
    285.0000,     2503.5
    290.0000,     2103.9
    295.0000,     1953.1
             1882.0
LAYER 3
58,     8.2750
     15.0000,     910.51
     20.0000,     902.48
     25.0000,     897.66
     30.0000,     881.57
     35.0000,     877.91
     40.0000,     840.19
     45.0000,     745.80
     50.0000,     612.20
     55.0000,     612.08
     60.0000,     770.46
     65.0000,     898.09
     70.0000,     1216.4
     75.0000,     1277.8
     80.0000,     1291.0
     85.0000,     1292.2
     90.0000,     1365.3
     95.0000,     1341.9
    100.0000,     1336.7
    105.0000,     2001.6
    110.0000,     1163.3
    115.0000,     1034.4
    120.0000,     1166.3
    125.0000,     1711.0
    130.0000,     1756.7
    135.0000,     1718.1
    140.0000,     1656.0
    145.0000,     1659.1
    150.0000,     2042.6
    155.0000,     2158.0
    160.0000,     2162.2
    165.0000,     2254.7
    170.0000,     2257.7
    175.0000,     4801.2
    180.0000,     6190.6
    185.0000,     6190.3
    190.0000,     5925.2
    195.0000,     5505.1
    200.0000,     3648.1
    205.0000,     2551.7
    210.0000,     2275.6
    215.0000,     1920.4
    220.0000,     1810.9
    225.0000,     1964.1
    230.0000,     1965.6
    235.0000,     1965.8
    240.0000,     1965.8
    245.0000,     1960.3
    250.0000,     1723.1
    255.0000,     1710.3
    260.0000,     1674.0
    265.0000,     1844.1
    270.0000,     1845.7
    275.0000,     2151.6
    280.0000,     2254.3
    285.0000,     2452.6
    290.0000,     2135.2
    295.0000,     2136.8
             2142.0
LAYER 4
56,    11.6025
     20.0000,     910.54
     25.0000,     911.17
     30.0000,     912.04
     35.0000,     881.74
     40.0000,     846.93
     45.0000,     745.82
     50.0000,     612.21
     55.0000,     612.01
     60.0000,     761.36
     65.0000,     895.13
     70.0000,     1217.5
     75.0000,     1278.7
     80.0000,     1291.2
     85.0000,     1292.0
     90.0000,     1221.1
     95.0000,     888.87
    100.0000,     918.72
    105.0000,     2002.9
    110.0000,     1163.6
    115.0000,     1034.5
    120.0000,     1166.8
    125.0000,     1714.3
    130.0000,     1757.1
    135.0000,     1747.3
    140.0000,     1829.8
    145.0000,     1934.1
    150.0000,     2070.1
    155.0000,     2069.8
    160.0000,     1599.5
    165.0000,     1600.9
    170.0000,     2257.7
    175.0000,     4946.4
    180.0000,     6486.8
    185.0000,     6683.2
    190.0000,     6682.0
    195.0000,     6329.8
    200.0000,     3650.5
    205.0000,     2585.0
    210.0000,     2284.7
    215.0000,     1922.1
    220.0000,     1652.9
    225.0000,     1524.4
    230.0000,     1522.9
    235.0000,     1703.7
    240.0000,     1900.2
    245.0000,     1943.5
    250.0000,     1723.4
    255.0000,     1681.5
    260.0000,     1672.3
    265.0000,     1744.0
    270.0000,     1845.6
    275.0000,     2151.7
    280.0000,     2254.0
    285.0000,     2256.8
    290.0000,     2135.8
             2141.6
LAYER 5
53,    15.2628
     30.0000,     910.75
     35.0000,     880.26
     40.0000,     846.21
     45.0000,     634.34
     50.0000,     381.37
     55.0000,     316.08
     60.0000,     315.56
     65.0000,     315.47
     70.0000,     322.02
     75.0000,     341.21
     80.0000,     438.78
     85.0000,     446.50
     90.0000,     447.88
     95.0000,     451.43
    100.0000,     673.91
    105.0000,     1006.3
    110.0000,     1002.7
    115.0000,     850.03
    120.0000,     850.81
    125.0000,     935.13
    130.0000,     1424.8
    135.0000,     1522.9
    140.0000,     1787.0
    145.0000,     1803.9
    150.0000,     1792.2
    155.0000,     855.75
    160.0000,     528.66
    165.0000,     527.95
    170.0000,     570.25
    175.0000,     4375.8
    180.0000,     6485.5
    185.0000,     6682.8
    190.0000,     6681.9
    195.0000,     6328.6
    200.0000,     3639.9
    205.0000,     2582.9
    210.0000,     2275.7
    215.0000,     1662.4
    220.0000,     690.15
    225.0000,     560.52
    230.0000,     524.77
    235.0000,     520.10
    240.0000,     517.93
    245.0000,     503.03
    250.0000,     368.63
    255.0000,     334.39
    260.0000,     334.08
    265.0000,     334.52
    270.0000,     363.80
    275.0000,     509.04
    280.0000,     834.73
    285.0000,     1044.6
             2058.6
LAYER 6
49,    19.2890
     40.0000,     845.24
     45.0000,     368.36
     50.0000,     300.87
     55.0000,     293.44
     60.0000,     293.37
     65.0000,     293.45
     70.0000,     293.85
     75.0000,     297.33
     80.0000,     315.40
     85.0000,     340.76
     90.0000,     373.04
     95.0000,     416.92
    100.0000,     498.16
    105.0000,     499.03
    110.0000,     498.47
    115.0000,     335.93
    120.0000,     235.10
    125.0000,     200.92
    130.0000,     194.23
    135.0000,     194.00
    140.0000,     194.22
    145.0000,     195.28
    150.0000,     197.31
    155.0000,     200.83
    160.0000,     201.98
    165.0000,     202.82
    170.0000,     204.15
    175.0000,     244.14
    180.0000,     353.16
    185.0000,     474.27
    190.0000,     492.03
    195.0000,     494.61
    200.0000,     505.56
    205.0000,     512.32
    210.0000,     517.44
    215.0000,     531.70
    220.0000,     424.66
    225.0000,     395.32
    230.0000,     383.66
    235.0000,     377.38
    240.0000,     372.58
    245.0000,     363.47
    250.0000,     339.27
    255.0000,     334.71
    260.0000,     334.46
    265.0000,     334.74
    270.0000,     336.33
    275.0000,     374.25
           726.8212
LAYER 7
44,    23.7179
     50.0000,     300.13
     55.0000,     293.36
     60.0000,     293.30
     65.0000,     293.40
     70.0000,     293.70
     75.0000,     295.06
     80.0000,     297.55
     85.0000,     313.12
     90.0000,     337.68
     95.0000,     353.24
    100.0000,     353.74
    105.0000,     353.72
    110.0000,     343.80
    115.0000,     293.25
    120.0000,     237.04
    125.0000,     203.85
    130.0000,     193.40
    135.0000,     190.45
    140.0000,     190.57
    145.0000,     190.71
    150.0000,     190.92
    155.0000,     191.18
    160.0000,     191.39
    165.0000,     191.57
    170.0000,     191.72
    175.0000,     192.02
    180.0000,     194.81
    185.0000,     206.94
    190.0000,     241.07
    195.0000,     266.90
    200.0000,     282.23
    205.0000,     290.92
    210.0000,     315.92
    215.0000,     330.71
    220.0000,     336.75
    225.0000,     337.39
    230.0000,     337.74
    235.0000,     337.74
    240.0000,     337.48
    245.0000,     336.85
    250.0000,     335.86
    255.0000,     334.89
    260.0000,     334.65
           335.2119
LAYER 8
39,    28.5897
     60.0000,     293.34
     65.0000,     293.45
     70.0000,     293.64
     75.0000,     294.05
     80.0000,     294.71
     85.0000,     297.53
     90.0000,     301.97
     95.0000,     302.20
    100.0000,     302.17
    105.0000,     301.92
    110.0000,     294.23
    115.0000,     273.76
    120.0000,     237.36
    125.0000,     204.75
    130.0000,     193.62
    135.0000,     190.65
    140.0000,     190.68
    145.0000,     190.80
    150.0000,     190.96
    155.0000,     191.15
    160.0000,     191.32
    165.0000,     191.48
    170.0000,     191.64
    175.0000,     191.97
    180.0000,     194.78
    185.0000,     204.22
    190.0000,     221.54
    195.0000,     244.94
    200.0000,     269.10
    205.0000,     276.91
    210.0000,     295.02
    215.0000,     309.14
    220.0000,     313.74
    225.0000,     317.63
    230.0000,     324.77
    235.0000,     326.92
    240.0000,     329.75
    245.0000,     331.42
           334.6072
LAYER 9
34,    33.9487
     75.0000,     293.55
     80.0000,     293.69
     85.0000,     293.70
     90.0000,     293.58
     95.0000,     293.00
    100.0000,     291.12
    105.0000,     289.67
    110.0000,     285.36
    115.0000,     273.37
    120.0000,     237.80
    125.0000,     205.34
    130.0000,     194.17
    135.0000,     191.08
    140.0000,     190.87
    145.0000,     190.95
    150.0000,     191.04
    155.0000,     191.15
    160.0000,     191.28
    165.0000,     191.42
    170.0000,     191.57
    175.0000,     191.91
    180.0000,     194.76
    185.0000,     204.23
    190.0000,     221.97
    195.0000,     238.93
    200.0000,     259.96
    205.0000,     275.29
    210.0000,     282.41
    215.0000,     289.40
    220.0000,     297.17
    225.0000,     303.44
    230.0000,     312.60
    235.0000,     320.52
           323.1282
LAYER 10
29,    39.8436
     90.0000,     293.30
     95.0000,     290.82
    100.0000,     288.64
    105.0000,     286.52
    110.0000,     285.01
    115.0000,     271.96
    120.0000,     238.13
    125.0000,     205.86
    130.0000,     194.63
    135.0000,     191.35
    140.0000,     191.02
    145.0000,     191.07
    150.0000,     191.11
    155.0000,     191.18
    160.0000,     191.27
    165.0000,     191.39
    170.0000,     191.52
    175.0000,     191.88
    180.0000,     194.79
    185.0000,     204.27
    190.0000,     222.10
    195.0000,     237.70
    200.0000,     255.95
    205.0000,     265.73
    210.0000,     273.70
    215.0000,     278.40
    220.0000,     284.89
    225.0000,     289.39
           303.5750
LAYER 11
25,    46.3279
    100.0000,     288.03
    105.0000,     285.78
    110.0000,     284.73
    115.0000,     271.68
    120.0000,     238.38
    125.0000,     206.14
    130.0000,     194.85
    135.0000,     191.50
    140.0000,     191.11
    145.0000,     191.14
    150.0000,     191.16
    155.0000,     191.21
    160.0000,     191.28
    165.0000,     191.37
    170.0000,     191.50
    175.0000,     191.86
    180.0000,     194.84
    185.0000,     204.32
    190.0000,     222.33
    195.0000,     237.24
    200.0000,     256.59
    205.0000,     259.07
    210.0000,     261.87
    215.0000,     266.36
           276.1938
LAYER 12
19, 
    110.0000,     284.63
    115.0000,     271.59
    120.0000,     238.47
    125.0000,     206.24
    130.0000,     194.95
    135.0000,     191.55
    140.0000,     191.14
    145.0000,     191.16
    150.0000,     191.18
    155.0000,     191.21
    160.0000,     191.27
    165.0000,     191.36
    170.0000,     191.48
    175.0000,     191.84
    180.0000,     194.86
    185.0000,     204.33
    190.0000,     222.59
    195.0000,     235.68
           257.0380
CALCULATED APPARENT RESISTIVITY
      7.5000,       5.0000,   1.00000,    922.8702
     12.5000,       5.0000,   1.00000,    726.8400
     17.5000,       5.0000,   1.00000,    742.2382
     22.5000,       5.0000,   1.00000,    592.8970
     27.5000,       5.0000,   1.00000,    554.6061
     32.5000,       5.0000,   1.00000,    552.2679
     37.5000,       5.0000,   1.00000,    537.4406
     42.5000,       5.0000,   1.00000,    582.4438
     47.5000,       5.0000,   1.00000,    576.1371
     52.5000,       5.0000,   1.00000,    643.7108
     57.5000,       5.0000,   1.00000,    772.8718
     62.5000,       5.0000,   1.00000,    809.9736
     67.5000,       5.0000,   1.00000,   1096.1462
     72.5000,       5.0000,   1.00000,    906.3982
     77.5000,       5.0000,   1.00000,   1214.0522
     82.5000,       5.0000,   1.00000,   1112.6332
     87.5000,       5.0000,   1.00000,   1356.2144
     92.5000,       5.0000,   1.00000,   1539.8855
     97.5000,       5.0000,   1.00000,   1356.1166
    102.5000,       5.0000,   1.00000,   1528.0698
    107.5000,       5.0000,   1.00000,   1188.3207
    112.5000,       5.0000,   1.00000,    897.0695
    117.5000,       5.0000,   1.00000,   1269.9937
    122.5000,       5.0000,   1.00000,   1286.2697
    127.5000,       5.0000,   1.00000,   1448.3859
    132.5000,       5.0000,   1.00000,   1504.2473
    137.5000,       5.0000,   1.00000,   1331.3643
    142.5000,       5.0000,   1.00000,   1394.4977
    147.5000,       5.0000,   1.00000,   1335.0289
    152.5000,       5.0000,   1.00000,   1936.6746
    157.5000,       5.0000,   1.00000,   1914.2892
    162.5000,       5.0000,   1.00000,   2410.5051
    167.5000,       5.0000,   1.00000,   2125.9622
    172.5000,       5.0000,   1.00000,   2622.0745
    177.5000,       5.0000,   1.00000,   2259.7505
    182.5000,       5.0000,   1.00000,   2304.1743
    187.5000,       5.0000,   1.00000,   2187.8608
    192.5000,       5.0000,   1.00000,   2209.9514
    197.5000,       5.0000,   1.00000,   2240.9768
    202.5000,       5.0000,   1.00000,   2250.1111
    207.5000,       5.0000,   1.00000,   2047.0920
    212.5000,       5.0000,   1.00000,   2022.9894
    217.5000,       5.0000,   1.00000,   1803.2983
    222.5000,       5.0000,   1.00000,   2083.6655
    227.5000,       5.0000,   1.00000,   1855.9142
    232.5000,       5.0000,   1.00000,   1908.8098
    237.5000,       5.0000,   1.00000,   1766.2065
    242.5000,       5.0000,   1.00000,   1933.2598
    247.5000,       5.0000,   1.00000,   1365.7356
    252.5000,       5.0000,   1.00000,   1899.3574
    257.5000,       5.0000,   1.00000,   1532.8967
    262.5000,       5.0000,   1.00000,   1921.3762
    267.5000,       5.0000,   1.00000,   1764.3108
    272.5000,       5.0000,   1.00000,   1955.2111
    277.5000,       5.0000,   1.00000,   2034.6534
    282.5000,       5.0000,   1.00000,   2199.2942
    287.5000,       5.0000,   1.00000,   1980.8413
    292.5000,       5.0000,   1.00000,   2002.7006
     12.5000,       5.0000,   2.00000,    732.5580
     17.5000,       5.0000,   2.00000,    779.8039
     22.5000,       5.0000,   2.00000,    662.2877
     27.5000,       5.0000,   2.00000,    604.5391
     32.5000,       5.0000,   2.00000,    621.4391
     37.5000,       5.0000,   2.00000,    613.1796
     42.5000,       5.0000,   2.00000,    644.3792
     47.5000,       5.0000,   2.00000,    601.6369
     52.5000,       5.0000,   2.00000,    650.3807
     57.5000,       5.0000,   2.00000,    717.0816
     62.5000,       5.0000,   2.00000,    821.2000
     67.5000,       5.0000,   2.00000,   1026.8481
     72.5000,       5.0000,   2.00000,    887.9122
     77.5000,       5.0000,   2.00000,   1097.5487
     82.5000,       5.0000,   2.00000,   1058.8369
     87.5000,       5.0000,   2.00000,   1242.1335
     92.5000,       5.0000,   2.00000,   1245.4965
     97.5000,       5.0000,   2.00000,   1104.4434
    102.5000,       5.0000,   2.00000,   1529.3994
    107.5000,       5.0000,   2.00000,   1149.6770
    112.5000,       5.0000,   2.00000,    808.9850
    117.5000,       5.0000,   2.00000,   1299.0182
    122.5000,       5.0000,   2.00000,   1305.7858
    127.5000,       5.0000,   2.00000,   1330.1169
    132.5000,       5.0000,   2.00000,   1468.5725
    137.5000,       5.0000,   2.00000,   1378.6145
    142.5000,       5.0000,   2.00000,   1326.6543
    147.5000,       5.0000,   2.00000,   1283.0193
    152.5000,       5.0000,   2.00000,   1809.1317
    157.5000,       5.0000,   2.00000,   1979.2344
    162.5000,       5.0000,   2.00000,   2084.2878
    167.5000,       5.0000,   2.00000,   2054.4192
    172.5000,       5.0000,   2.00000,   2717.9041
    177.5000,       5.0000,   2.00000,   2551.8474
    182.5000,       5.0000,   2.00000,   2436.4084
    187.5000,       5.0000,   2.00000,   2472.7788
    192.5000,       5.0000,   2.00000,   2447.8428
    197.5000,       5.0000,   2.00000,   2492.1682
    202.5000,       5.0000,   2.00000,   2389.5239
    207.5000,       5.0000,   2.00000,   2073.3174
    212.5000,       5.0000,   2.00000,   1825.8728
    217.5000,       5.0000,   2.00000,   1696.6401
    222.5000,       5.0000,   2.00000,   1982.6718
    227.5000,       5.0000,   2.00000,   1690.7408
    232.5000,       5.0000,   2.00000,   1503.5898
    237.5000,       5.0000,   2.00000,   1771.0585
    242.5000,       5.0000,   2.00000,   1775.8287
    247.5000,       5.0000,   2.00000,   1273.8595
    252.5000,       5.0000,   2.00000,   1712.6868
    257.5000,       5.0000,   2.00000,   1604.1313
    262.5000,       5.0000,   2.00000,   1792.0527
    267.5000,       5.0000,   2.00000,   1671.6801
    272.5000,       5.0000,   2.00000,   1656.4281
    277.5000,       5.0000,   2.00000,   1935.2926
    282.5000,       5.0000,   2.00000,   2082.4915
    287.5000,       5.0000,   2.00000,   1844.4042
    292.5000,       5.0000,   2.00000,   1877.7300
    297.5000,       5.0000,   2.00000,   1862.0751
     17.5000,       5.0000,   3.00000,    783.2563
     22.5000,       5.0000,   3.00000,    654.4039
     27.5000,       5.0000,   3.00000,    619.7551
     32.5000,       5.0000,   3.00000,    640.5883
     37.5000,       5.0000,   3.00000,    665.4971
     42.5000,       5.0000,   3.00000,    681.2132
     47.5000,       5.0000,   3.00000,    609.6028
     52.5000,       5.0000,   3.00000,    593.9736
     57.5000,       5.0000,   3.00000,    701.4036
     62.5000,       5.0000,   3.00000,    765.1642
     67.5000,       5.0000,   3.00000,    993.0236
     72.5000,       5.0000,   3.00000,    781.3531
     77.5000,       5.0000,   3.00000,    906.2372
     82.5000,       5.0000,   3.00000,    861.7131
     87.5000,       5.0000,   3.00000,    995.8542
     92.5000,       5.0000,   3.00000,   1035.5258
     97.5000,       5.0000,   3.00000,   1126.8822
    102.5000,       5.0000,   3.00000,   1404.9926
    107.5000,       5.0000,   3.00000,    992.5600
    112.5000,       5.0000,   3.00000,    676.1065
    117.5000,       5.0000,   3.00000,   1050.1334
    122.5000,       5.0000,   3.00000,   1298.1211
    127.5000,       5.0000,   3.00000,   1435.9655
    132.5000,       5.0000,   3.00000,   1424.9255
    137.5000,       5.0000,   3.00000,   1156.4214
    142.5000,       5.0000,   3.00000,   1067.4948
    147.5000,       5.0000,   3.00000,   1050.4899
    152.5000,       5.0000,   3.00000,   1783.0869
    157.5000,       5.0000,   3.00000,   1876.8062
    162.5000,       5.0000,   3.00000,   2045.6687
    167.5000,       5.0000,   3.00000,   1888.0975
    172.5000,       5.0000,   3.00000,   2622.8318
    177.5000,       5.0000,   3.00000,   2364.5825
    182.5000,       5.0000,   3.00000,   2234.5435
    187.5000,       5.0000,   3.00000,   2082.1003
    192.5000,       5.0000,   3.00000,   2354.3381
    197.5000,       5.0000,   3.00000,   2518.9363
    202.5000,       5.0000,   3.00000,   2467.0908
    207.5000,       5.0000,   3.00000,   1948.5476
    212.5000,       5.0000,   3.00000,   1666.9257
    217.5000,       5.0000,   3.00000,   1512.8923
    222.5000,       5.0000,   3.00000,   1779.3864
    227.5000,       5.0000,   3.00000,   1428.0256
    232.5000,       5.0000,   3.00000,   1419.2928
    237.5000,       5.0000,   3.00000,   1403.7697
    242.5000,       5.0000,   3.00000,   1564.2632
    247.5000,       5.0000,   3.00000,   1065.9075
    252.5000,       5.0000,   3.00000,   1509.0448
    257.5000,       5.0000,   3.00000,   1430.0487
    262.5000,       5.0000,   3.00000,   1716.5868
    267.5000,       5.0000,   3.00000,   1354.6174
    272.5000,       5.0000,   3.00000,   1458.0520
    277.5000,       5.0000,   3.00000,   1654.1316
    282.5000,       5.0000,   3.00000,   1938.6641
    287.5000,       5.0000,   3.00000,   1684.5140
    292.5000,       5.0000,   3.00000,   1674.0090
    297.5000,       5.0000,   3.00000,   1657.2051
     22.5000,      15.0000,   1.00000,    653.0264
     27.5000,      15.0000,   1.00000,    614.3599
     32.5000,      15.0000,   1.00000,    639.9847
     37.5000,      15.0000,   1.00000,    661.3745
     42.5000,      15.0000,   1.00000,    666.7775
     47.5000,      15.0000,   1.00000,    621.2714
     52.5000,      15.0000,   1.00000,    634.1862
     57.5000,      15.0000,   1.00000,    674.8761
     62.5000,      15.0000,   1.00000,    815.5483
     67.5000,      15.0000,   1.00000,    798.2606
     72.5000,      15.0000,   1.00000,    794.2410
     77.5000,      15.0000,   1.00000,    733.5062
     82.5000,      15.0000,   1.00000,    733.4743
     87.5000,      15.0000,   1.00000,    787.2464
     92.5000,      15.0000,   1.00000,   1029.3291
     97.5000,      15.0000,   1.00000,   1161.6688
    102.5000,      15.0000,   1.00000,   1076.8306
    107.5000,      15.0000,   1.00000,    889.9874
    112.5000,      15.0000,   1.00000,    794.4664
    117.5000,      15.0000,   1.00000,    879.6286
    122.5000,      15.0000,   1.00000,   1168.1135
    127.5000,      15.0000,   1.00000,   1439.5326
    132.5000,      15.0000,   1.00000,   1263.5117
    137.5000,      15.0000,   1.00000,    986.4548
    142.5000,      15.0000,   1.00000,    868.4729
    147.5000,      15.0000,   1.00000,   1143.0486
    152.5000,      15.0000,   1.00000,   1455.7155
    157.5000,      15.0000,   1.00000,   1903.0431
    162.5000,      15.0000,   1.00000,   1961.9883
    167.5000,      15.0000,   1.00000,   2181.3828
    172.5000,      15.0000,   1.00000,   2043.4868
    177.5000,      15.0000,   1.00000,   1959.6774
    182.5000,      15.0000,   1.00000,   1725.4558
    187.5000,      15.0000,   1.00000,   1757.0745
    192.5000,      15.0000,   1.00000,   1880.0952
    197.5000,      15.0000,   1.00000,   2269.2261
    202.5000,      15.0000,   1.00000,   2219.8589
    207.5000,      15.0000,   1.00000,   1976.9673
    212.5000,      15.0000,   1.00000,   1655.3220
    217.5000,      15.0000,   1.00000,   1558.1407
    222.5000,      15.0000,   1.00000,   1412.6556
    227.5000,      15.0000,   1.00000,   1480.5309
    232.5000,      15.0000,   1.00000,   1316.9183
    237.5000,      15.0000,   1.00000,   1296.2701
    242.5000,      15.0000,   1.00000,   1121.8507
    247.5000,      15.0000,   1.00000,   1245.7975
    252.5000,      15.0000,   1.00000,   1206.4285
    257.5000,      15.0000,   1.00000,   1416.5880
    262.5000,      15.0000,   1.00000,   1331.9280
    267.5000,      15.0000,   1.00000,   1386.5532
    272.5000,      15.0000,   1.00000,   1327.9242
    277.5000,      15.0000,   1.00000,   1526.8732
    282.5000,      15.0000,   1.00000,   1571.2991
    287.5000,      15.0000,   1.00000,   1634.0515
    292.5000,      15.0000,   1.00000,   1514.1697
     22.5000,       5.0000,   4.00000,    613.7645
     27.5000,       5.0000,   4.00000,    589.2065
     32.5000,       5.0000,   4.00000,    647.8639
     37.5000,       5.0000,   4.00000,    654.0928
     42.5000,       5.0000,   4.00000,    693.6351
     47.5000,       5.0000,   4.00000,    577.2124
     52.5000,       5.0000,   4.00000,    581.1581
     57.5000,       5.0000,   4.00000,    648.8354
     62.5000,       5.0000,   4.00000,    724.3839
     67.5000,       5.0000,   4.00000,    907.4361
     72.5000,       5.0000,   4.00000,    664.9065
     77.5000,       5.0000,   4.00000,    762.2643
     82.5000,       5.0000,   4.00000,    629.0202
     87.5000,       5.0000,   4.00000,    762.4633
     92.5000,       5.0000,   4.00000,   1019.7960
     97.5000,       5.0000,   4.00000,   1016.5978
    102.5000,       5.0000,   4.00000,   1280.5144
    107.5000,       5.0000,   4.00000,    811.5494
    112.5000,       5.0000,   4.00000,    523.0247
    117.5000,       5.0000,   4.00000,    896.5590
    122.5000,       5.0000,   4.00000,   1127.6897
    127.5000,       5.0000,   4.00000,   1453.9738
    132.5000,       5.0000,   4.00000,   1309.1165
    137.5000,       5.0000,   4.00000,    890.6737
    142.5000,       5.0000,   4.00000,    805.2309
    147.5000,       5.0000,   4.00000,    878.4976
    152.5000,       5.0000,   4.00000,   1518.9047
    157.5000,       5.0000,   4.00000,   1753.0737
    162.5000,       5.0000,   4.00000,   1947.7039
    167.5000,       5.0000,   4.00000,   1819.4366
    172.5000,       5.0000,   4.00000,   2309.7144
    177.5000,       5.0000,   4.00000,   1937.2289
    182.5000,       5.0000,   4.00000,   1703.1211
    187.5000,       5.0000,   4.00000,   1693.9131
    192.5000,       5.0000,   4.00000,   1854.9918
    197.5000,       5.0000,   4.00000,   2301.6926
    202.5000,       5.0000,   4.00000,   2267.1162
    207.5000,       5.0000,   4.00000,   1839.6317
    212.5000,       5.0000,   4.00000,   1544.1559
    217.5000,       5.0000,   4.00000,   1328.7700
    222.5000,       5.0000,   4.00000,   1476.8713
    227.5000,       5.0000,   4.00000,   1326.1001
    232.5000,       5.0000,   4.00000,   1202.2715
    237.5000,       5.0000,   4.00000,   1216.9014
    242.5000,       5.0000,   4.00000,   1205.8239
    247.5000,       5.0000,   4.00000,    899.7403
    252.5000,       5.0000,   4.00000,   1299.7813
    257.5000,       5.0000,   4.00000,   1195.9888
    262.5000,       5.0000,   4.00000,   1380.3800
    267.5000,       5.0000,   4.00000,   1223.6575
    272.5000,       5.0000,   4.00000,   1216.3313
    277.5000,       5.0000,   4.00000,   1466.1566
    282.5000,       5.0000,   4.00000,   1654.4150
    287.5000,       5.0000,   4.00000,   1502.7611
    292.5000,       5.0000,   4.00000,   1474.6273
     30.0000,      20.0000,   1.00000,    576.3779
     35.0000,      20.0000,   1.00000,    599.3528
     40.0000,      20.0000,   1.00000,    602.3410
     45.0000,      20.0000,   1.00000,    608.1083
     50.0000,      20.0000,   1.00000,    626.9233
     55.0000,      20.0000,   1.00000,    640.1701
     60.0000,      20.0000,   1.00000,    701.9368
     65.0000,      20.0000,   1.00000,    668.9180
     70.0000,      20.0000,   1.00000,    676.2302
     75.0000,      20.0000,   1.00000,    595.4849
     80.0000,      20.0000,   1.00000,    556.9959
     85.0000,      20.0000,   1.00000,    678.0221
     90.0000,      20.0000,   1.00000,    759.0485
     95.0000,      20.0000,   1.00000,    905.9468
    100.0000,      20.0000,   1.00000,    879.3044
    105.0000,      20.0000,   1.00000,    711.0405
    110.0000,      20.0000,   1.00000,    749.3033
    115.0000,      20.0000,   1.00000,    731.7037
    120.0000,      20.0000,   1.00000,    873.6874
    125.0000,      20.0000,   1.00000,    990.4250
    130.0000,      20.0000,   1.00000,    944.9599
    135.0000,      20.0000,   1.00000,    916.8922
    140.0000,      20.0000,   1.00000,    822.4966
    145.0000,      20.0000,   1.00000,    833.4689
    150.0000,      20.0000,   1.00000,   1046.5388
    155.0000,      20.0000,   1.00000,   1380.1409
    160.0000,      20.0000,   1.00000,   1707.6482
    165.0000,      20.0000,   1.00000,   1945.8347
    170.0000,      20.0000,   1.00000,   1737.8990
    175.0000,      20.0000,   1.00000,   1386.8885
    180.0000,      20.0000,   1.00000,   1189.9069
    185.0000,      20.0000,   1.00000,   1139.3600
    190.0000,      20.0000,   1.00000,   1244.0078
    195.0000,      20.0000,   1.00000,   1400.5985
    200.0000,      20.0000,   1.00000,   1545.9346
    205.0000,      20.0000,   1.00000,   1777.3304
    210.0000,      20.0000,   1.00000,   1671.2583
    215.0000,      20.0000,   1.00000,   1458.2465
    220.0000,      20.0000,   1.00000,   1333.5065
    225.0000,      20.0000,   1.00000,   1201.2346
    230.0000,      20.0000,   1.00000,   1190.4906
    235.0000,      20.0000,   1.00000,   1082.6942
    240.0000,      20.0000,   1.00000,    958.6554
    245.0000,      20.0000,   1.00000,    986.1010
    250.0000,      20.0000,   1.00000,    961.2260
    255.0000,      20.0000,   1.00000,    980.2193
    260.0000,      20.0000,   1.00000,   1051.6591
    265.0000,      20.0000,   1.00000,   1058.4175
    270.0000,      20.0000,   1.00000,   1173.5157
    275.0000,      20.0000,   1.00000,   1255.9742
    280.0000,      20.0000,   1.00000,   1230.6162
    285.0000,      20.0000,   1.00000,   1294.1115
     27.5000,       5.0000,   5.00000,    556.5923
     32.5000,       5.0000,   5.00000,    601.1671
     37.5000,       5.0000,   5.00000,    635.7200
     42.5000,       5.0000,   5.00000,    634.8226
     47.5000,       5.0000,   5.00000,    571.8519
     52.5000,       5.0000,   5.00000,    552.1330
     57.5000,       5.0000,   5.00000,    621.5153
     62.5000,       5.0000,   5.00000,    660.1712
     67.5000,       5.0000,   5.00000,    789.7212
     72.5000,       5.0000,   5.00000,    593.6976
     77.5000,       5.0000,   5.00000,    594.7695
     82.5000,       5.0000,   5.00000,    514.6321
     87.5000,       5.0000,   5.00000,    698.2930
     92.5000,       5.0000,   5.00000,    851.2457
     97.5000,       5.0000,   5.00000,    902.5738
    102.5000,       5.0000,   5.00000,   1063.9512
    107.5000,       5.0000,   5.00000,    672.4634
    112.5000,       5.0000,   5.00000,    435.2018
    117.5000,       5.0000,   5.00000,    764.5051
    122.5000,       5.0000,   5.00000,   1008.7029
    127.5000,       5.0000,   5.00000,   1127.1665
    132.5000,       5.0000,   5.00000,   1098.5784
    137.5000,       5.0000,   5.00000,    768.3434
    142.5000,       5.0000,   5.00000,    672.1217
    147.5000,       5.0000,   5.00000,    702.8387
    152.5000,       5.0000,   5.00000,   1254.0601
    157.5000,       5.0000,   5.00000,   1515.4395
    162.5000,       5.0000,   5.00000,   1790.5306
    167.5000,       5.0000,   5.00000,   1629.7495
    172.5000,       5.0000,   5.00000,   1937.0704
    177.5000,       5.0000,   5.00000,   1434.6627
    182.5000,       5.0000,   5.00000,   1267.2615
    192.5000,       5.0000,   5.00000,   1476.1365
    197.5000,       5.0000,   5.00000,   1685.0939
    202.5000,       5.0000,   5.00000,   1941.9915
    207.5000,       5.0000,   5.00000,   1667.9036
    212.5000,       5.0000,   5.00000,   1407.6852
    217.5000,       5.0000,   5.00000,   1157.4468
    222.5000,       5.0000,   5.00000,   1344.6267
    227.5000,       5.0000,   5.00000,   1107.1124
    232.5000,       5.0000,   5.00000,   1050.8671
    237.5000,       5.0000,   5.00000,   1017.3319
    242.5000,       5.0000,   5.00000,   1039.2418
    247.5000,       5.0000,   5.00000,    727.6366
    252.5000,       5.0000,   5.00000,   1071.2513
    257.5000,       5.0000,   5.00000,    949.0652
    262.5000,       5.0000,   5.00000,   1131.6896
    267.5000,       5.0000,   5.00000,   1016.1079
    272.5000,       5.0000,   5.00000,   1109.1107
    277.5000,       5.0000,   5.00000,   1242.1902
    282.5000,       5.0000,   5.00000,   1442.6681
    287.5000,       5.0000,   5.00000,   1259.0516
     32.5000,       5.0000,   6.00000,    556.1027
     37.5000,       5.0000,   6.00000,    561.1652
[truncated: 159,413 more chars]
