# Supplementary material for: Electrical resistivity tomography data across the Hockai Fault Zone (Ardenne, Belgium)
Source: Data Brief. 2016 Dec 21;11:1–4. doi: 10.1016/j.dib.2016.12.028 (PMC5220259; doi:10.1016/j.dib.2016.12.028)
Supplement: Supplementary file 2 — Supplementary material [file mmc2.zip › output/INV/20091028-1_combined.INV]

C:\__DATA__\__DATA__\Active Faults\HockaiFZ\Donn�es\ERT\working_dir\20091028-1.DAT
      2.5000
7
1532
1
0
      3.7500,       2.5000,   1.00000,    373.2710
      6.2500,       2.5000,   1.00000,    463.3911
      8.7500,       2.5000,   1.00000,    388.4924
     11.2500,       2.5000,   1.00000,    532.8090
     13.7500,       2.5000,   1.00000,    478.6345
     16.2500,       2.5000,   1.00000,    541.4593
     18.7500,       2.5000,   1.00000,    544.2592
     21.2500,       2.5000,   1.00000,    582.8125
     23.7500,       2.5000,   1.00000,    509.9255
     26.2500,       2.5000,   1.00000,    503.1765
     28.7500,       2.5000,   1.00000,    535.6515
     31.2500,       2.5000,   1.00000,    469.9475
     33.7500,       2.5000,   1.00000,    553.9528
     36.2500,       2.5000,   1.00000,    480.3831
     38.7500,       2.5000,   1.00000,    488.0327
     41.2500,       2.5000,   1.00000,    466.2599
     43.7500,       2.5000,   1.00000,    527.3559
     46.2500,       2.5000,   1.00000,    524.1013
     48.7500,       2.5000,   1.00000,    629.5682
     51.2500,       2.5000,   1.00000,    633.5530
     53.7500,       2.5000,   1.00000,    658.5598
     56.2500,       2.5000,   1.00000,    691.3191
     58.7500,       2.5000,   1.00000,    696.9387
     61.2500,       2.5000,   1.00000,    596.7634
     63.7500,       2.5000,   1.00000,    680.5991
     66.2500,       2.5000,   1.00000,    660.3282
     68.7500,       2.5000,   1.00000,    649.5300
     71.2500,       2.5000,   1.00000,    744.7397
     73.7500,       2.5000,   1.00000,    688.0199
     76.2500,       2.5000,   1.00000,    714.6436
     78.7500,       2.5000,   1.00000,    648.8256
     81.2500,       2.5000,   1.00000,    617.6624
     83.7500,       2.5000,   1.00000,    615.7343
     86.2500,       2.5000,   1.00000,    656.8170
     88.7500,       2.5000,   1.00000,    626.6010
     91.2500,       2.5000,   1.00000,    677.7686
     93.7500,       2.5000,   1.00000,    660.0676
     96.2500,       2.5000,   1.00000,    739.0280
     98.7500,       2.5000,   1.00000,    904.3803
    101.2500,       2.5000,   1.00000,    982.6807
    103.7500,       2.5000,   1.00000,    829.0314
    106.2500,       2.5000,   1.00000,   1000.0607
    108.7500,       2.5000,   1.00000,    715.5580
    111.2500,       2.5000,   1.00000,    807.1336
    113.7500,       2.5000,   1.00000,    638.7238
    116.2500,       2.5000,   1.00000,    553.6119
    118.7500,       2.5000,   1.00000,    482.3775
    121.2500,       2.5000,   1.00000,    447.1422
    123.7500,       2.5000,   1.00000,    419.1613
    126.2500,       2.5000,   1.00000,    390.7048
    128.7500,       2.5000,   1.00000,    349.9936
    131.2500,       2.5000,   1.00000,    333.0913
    133.7500,       2.5000,   1.00000,    358.6954
    136.2500,       2.5000,   1.00000,    389.6348
    138.7500,       2.5000,   1.00000,    484.2927
    141.2500,       2.5000,   1.00000,    527.5114
    143.7500,       2.5000,   1.00000,    544.1997
    146.2500,       2.5000,   1.00000,    630.8939
    148.7500,       2.5000,   1.00000,    755.5756
    151.2500,       2.5000,   1.00000,    893.1620
    153.7500,       2.5000,   1.00000,    894.8710
    156.2500,       2.5000,   1.00000,    910.8173
    158.7500,       2.5000,   1.00000,    780.4981
    161.2500,       2.5000,   1.00000,    741.7100
    163.7500,       2.5000,   1.00000,    618.0913
    166.2500,       2.5000,   1.00000,    514.3225
    168.7500,       2.5000,   1.00000,    551.8632
    171.2500,       2.5000,   1.00000,    556.5059
    173.7500,       2.5000,   1.00000,    587.8654
    176.2500,       2.5000,   1.00000,    638.9566
    178.7500,       2.5000,   1.00000,    641.8536
    181.2500,       2.5000,   1.00000,    613.1505
    183.7500,       2.5000,   1.00000,    563.5165
    186.2500,       2.5000,   1.00000,    552.8619
    188.7500,       2.5000,   1.00000,    526.3186
    191.2500,       2.5000,   1.00000,    549.4161
    193.7500,       2.5000,   1.00000,    596.6097
    196.2500,       2.5000,   1.00000,    629.8437
    198.7500,       2.5000,   1.00000,    664.5191
    201.2500,       2.5000,   1.00000,    662.6892
    203.7500,       2.5000,   1.00000,    702.5156
    206.2500,       2.5000,   1.00000,    653.2463
    208.7500,       2.5000,   1.00000,    670.8907
    211.2500,       2.5000,   1.00000,    630.6808
    213.7500,       2.5000,   1.00000,    595.4387
    216.2500,       2.5000,   1.00000,    664.4934
    218.7500,       2.5000,   1.00000,    631.0009
    221.2500,       2.5000,   1.00000,    636.0568
    223.7500,       2.5000,   1.00000,    678.2737
    226.2500,       2.5000,   1.00000,    624.9018
    228.7500,       2.5000,   1.00000,    727.4589
    231.2500,       2.5000,   1.00000,    753.2602
    233.7500,       2.5000,   1.00000,    735.8062
      6.2500,       2.5000,   2.00000,    428.0350
      8.7500,       2.5000,   2.00000,    407.4372
     11.2500,       2.5000,   2.00000,    562.7576
     13.7500,       2.5000,   2.00000,    568.9933
     16.2500,       2.5000,   2.00000,    545.8751
     18.7500,       2.5000,   2.00000,    618.5025
     21.2500,       2.5000,   2.00000,    707.0197
     23.7500,       2.5000,   2.00000,    592.9796
     26.2500,       2.5000,   2.00000,    599.1589
     28.7500,       2.5000,   2.00000,    670.7282
     31.2500,       2.5000,   2.00000,    562.9003
     33.7500,       2.5000,   2.00000,    614.7277
     36.2500,       2.5000,   2.00000,    566.6423
     38.7500,       2.5000,   2.00000,    523.4731
     41.2500,       2.5000,   2.00000,    527.2419
     43.7500,       2.5000,   2.00000,    542.2609
     46.2500,       2.5000,   2.00000,    567.9115
     48.7500,       2.5000,   2.00000,    618.2944
     51.2500,       2.5000,   2.00000,    586.5357
     53.7500,       2.5000,   2.00000,    639.3797
     56.2500,       2.5000,   2.00000,    754.5878
     58.7500,       2.5000,   2.00000,    709.6709
     61.2500,       2.5000,   2.00000,    622.4645
     63.7500,       2.5000,   2.00000,    754.3441
     66.2500,       2.5000,   2.00000,    757.3699
     68.7500,       2.5000,   2.00000,    738.4157
     71.2500,       2.5000,   2.00000,    836.6373
     73.7500,       2.5000,   2.00000,    786.0731
     76.2500,       2.5000,   2.00000,    782.6014
     78.7500,       2.5000,   2.00000,    756.7071
     81.2500,       2.5000,   2.00000,    698.9351
     83.7500,       2.5000,   2.00000,    702.0530
     86.2500,       2.5000,   2.00000,    754.4540
     88.7500,       2.5000,   2.00000,    714.3136
     91.2500,       2.5000,   2.00000,    712.8453
     93.7500,       2.5000,   2.00000,    628.2396
     96.2500,       2.5000,   2.00000,    605.2343
     98.7500,       2.5000,   2.00000,    790.6474
    101.2500,       2.5000,   2.00000,    755.8391
    103.7500,       2.5000,   2.00000,    575.7226
    106.2500,       2.5000,   2.00000,    650.1304
    108.7500,       2.5000,   2.00000,    559.5179
    111.2500,       2.5000,   2.00000,    577.8032
    113.7500,       2.5000,   2.00000,    495.2871
    116.2500,       2.5000,   2.00000,    425.9500
    118.7500,       2.5000,   2.00000,    364.6172
    121.2500,       2.5000,   2.00000,    326.1412
    123.7500,       2.5000,   2.00000,    328.3525
    126.2500,       2.5000,   2.00000,    299.6791
    128.7500,       2.5000,   2.00000,    283.5783
    131.2500,       2.5000,   2.00000,    307.9211
    133.7500,       2.5000,   2.00000,    320.2531
    136.2500,       2.5000,   2.00000,    338.3661
    138.7500,       2.5000,   2.00000,    398.7359
    141.2500,       2.5000,   2.00000,    438.2760
    143.7500,       2.5000,   2.00000,    402.8792
    146.2500,       2.5000,   2.00000,    435.7347
    148.7500,       2.5000,   2.00000,    562.7546
    151.2500,       2.5000,   2.00000,    707.4655
    153.7500,       2.5000,   2.00000,    543.0692
    156.2500,       2.5000,   2.00000,    537.7014
    158.7500,       2.5000,   2.00000,    689.0464
    161.2500,       2.5000,   2.00000,    667.6907
    163.7500,       2.5000,   2.00000,    689.9529
    166.2500,       2.5000,   2.00000,    582.6658
    168.7500,       2.5000,   2.00000,    591.4280
    171.2500,       2.5000,   2.00000,    615.2419
    173.7500,       2.5000,   2.00000,    584.9515
    176.2500,       2.5000,   2.00000,    646.1357
    178.7500,       2.5000,   2.00000,    639.3530
    181.2500,       2.5000,   2.00000,    601.3882
    183.7500,       2.5000,   2.00000,    586.8091
    186.2500,       2.5000,   2.00000,    588.6163
    188.7500,       2.5000,   2.00000,    579.4142
    191.2500,       2.5000,   2.00000,    584.6870
    193.7500,       2.5000,   2.00000,    641.8942
    196.2500,       2.5000,   2.00000,    660.3074
    198.7500,       2.5000,   2.00000,    647.4881
    201.2500,       2.5000,   2.00000,    653.1414
    203.7500,       2.5000,   2.00000,    701.2742
    206.2500,       2.5000,   2.00000,    684.8851
    208.7500,       2.5000,   2.00000,    687.5929
    211.2500,       2.5000,   2.00000,    658.6162
    213.7500,       2.5000,   2.00000,    646.0792
    216.2500,       2.5000,   2.00000,    725.9203
    218.7500,       2.5000,   2.00000,    725.9708
    221.2500,       2.5000,   2.00000,    711.6742
    223.7500,       2.5000,   2.00000,    747.3177
    226.2500,       2.5000,   2.00000,    687.5156
    228.7500,       2.5000,   2.00000,    799.7010
    231.2500,       2.5000,   2.00000,    854.5215
      8.7500,       2.5000,   3.00000,    449.7935
     11.2500,       2.5000,   3.00000,    625.0831
     13.7500,       2.5000,   3.00000,    608.7029
     16.2500,       2.5000,   3.00000,    607.7191
     18.7500,       2.5000,   3.00000,    669.7711
     21.2500,       2.5000,   3.00000,    764.5331
     23.7500,       2.5000,   3.00000,    660.7236
     26.2500,       2.5000,   3.00000,    630.1567
     28.7500,       2.5000,   3.00000,    697.1755
     31.2500,       2.5000,   3.00000,    629.4315
     33.7500,       2.5000,   3.00000,    673.3498
     36.2500,       2.5000,   3.00000,    605.0945
     38.7500,       2.5000,   3.00000,    583.0522
     41.2500,       2.5000,   3.00000,    553.9240
     43.7500,       2.5000,   3.00000,    589.7161
     46.2500,       2.5000,   3.00000,    602.8654
     48.7500,       2.5000,   3.00000,    613.9578
     51.2500,       2.5000,   3.00000,    600.3925
     53.7500,       2.5000,   3.00000,    676.7025
     56.2500,       2.5000,   3.00000,    759.1295
     58.7500,       2.5000,   3.00000,    748.0547
     61.2500,       2.5000,   3.00000,    661.6509
     63.7500,       2.5000,   3.00000,    778.7286
     66.2500,       2.5000,   3.00000,    783.8054
     68.7500,       2.5000,   3.00000,    789.4347
     71.2500,       2.5000,   3.00000,    878.7098
     73.7500,       2.5000,   3.00000,    836.3788
     76.2500,       2.5000,   3.00000,    839.3272
     78.7500,       2.5000,   3.00000,    759.6704
     81.2500,       2.5000,   3.00000,    720.6148
     83.7500,       2.5000,   3.00000,    725.2813
     86.2500,       2.5000,   3.00000,    818.6700
     88.7500,       2.5000,   3.00000,    755.9432
     91.2500,       2.5000,   3.00000,    670.9423
     93.7500,       2.5000,   3.00000,    531.0375
     96.2500,       2.5000,   3.00000,    556.9735
     98.7500,       2.5000,   3.00000,    686.9212
    101.2500,       2.5000,   3.00000,    680.6437
    103.7500,       2.5000,   3.00000,    413.5616
    106.2500,       2.5000,   3.00000,    410.9281
    108.7500,       2.5000,   3.00000,    393.0767
    111.2500,       2.5000,   3.00000,    475.3134
    113.7500,       2.5000,   3.00000,    389.2068
    116.2500,       2.5000,   3.00000,    366.0052
    118.7500,       2.5000,   3.00000,    305.9951
    121.2500,       2.5000,   3.00000,    276.7242
    123.7500,       2.5000,   3.00000,    284.4402
    126.2500,       2.5000,   3.00000,    272.3847
    128.7500,       2.5000,   3.00000,    264.9183
    131.2500,       2.5000,   3.00000,    281.6998
    133.7500,       2.5000,   3.00000,    291.7579
    136.2500,       2.5000,   3.00000,    320.8208
    138.7500,       2.5000,   3.00000,    379.6420
    141.2500,       2.5000,   3.00000,    395.0621
    143.7500,       2.5000,   3.00000,    316.5764
    146.2500,       2.5000,   3.00000,    377.3817
    148.7500,       2.5000,   3.00000,    560.7483
    151.2500,       2.5000,   3.00000,    673.7422
    153.7500,       2.5000,   3.00000,    483.3564
    156.2500,       2.5000,   3.00000,    454.1865
    158.7500,       2.5000,   3.00000,    615.0339
    161.2500,       2.5000,   3.00000,    701.2177
    163.7500,       2.5000,   3.00000,    731.2079
    166.2500,       2.5000,   3.00000,    615.4025
    168.7500,       2.5000,   3.00000,    590.4056
    171.2500,       2.5000,   3.00000,    588.4736
    173.7500,       2.5000,   3.00000,    607.4011
    176.2500,       2.5000,   3.00000,    663.9099
    178.7500,       2.5000,   3.00000,    656.3900
    181.2500,       2.5000,   3.00000,    609.2023
    183.7500,       2.5000,   3.00000,    581.6077
    186.2500,       2.5000,   3.00000,    584.6335
    188.7500,       2.5000,   3.00000,    576.9828
    191.2500,       2.5000,   3.00000,    584.5503
    193.7500,       2.5000,   3.00000,    640.0604
    196.2500,       2.5000,   3.00000,    651.3431
    198.7500,       2.5000,   3.00000,    635.0967
    201.2500,       2.5000,   3.00000,    609.7432
    203.7500,       2.5000,   3.00000,    682.3082
    206.2500,       2.5000,   3.00000,    684.5077
    208.7500,       2.5000,   3.00000,    686.7309
    211.2500,       2.5000,   3.00000,    652.3774
    213.7500,       2.5000,   3.00000,    646.1535
    216.2500,       2.5000,   3.00000,    731.5171
    218.7500,       2.5000,   3.00000,    771.0305
    221.2500,       2.5000,   3.00000,    741.7120
    223.7500,       2.5000,   3.00000,    716.5309
    226.2500,       2.5000,   3.00000,    690.4284
    228.7500,       2.5000,   3.00000,    813.7955
     11.2500,       7.5000,   1.00000,    573.4681
     13.7500,       7.5000,   1.00000,    624.8513
     16.2500,       7.5000,   1.00000,    656.5772
     18.7500,       7.5000,   1.00000,    700.3187
     21.2500,       7.5000,   1.00000,    690.5562
     23.7500,       7.5000,   1.00000,    696.0311
     26.2500,       7.5000,   1.00000,    681.7167
     28.7500,       7.5000,   1.00000,    657.8107
     31.2500,       7.5000,   1.00000,    688.9988
     33.7500,       7.5000,   1.00000,    684.0321
     36.2500,       7.5000,   1.00000,    663.0508
     38.7500,       7.5000,   1.00000,    611.8535
     41.2500,       7.5000,   1.00000,    618.8354
     43.7500,       7.5000,   1.00000,    618.4877
     46.2500,       7.5000,   1.00000,    626.8278
     48.7500,       7.5000,   1.00000,    630.9473
     51.2500,       7.5000,   1.00000,    676.9343
     53.7500,       7.5000,   1.00000,    711.5137
     56.2500,       7.5000,   1.00000,    756.7874
     58.7500,       7.5000,   1.00000,    758.0416
     61.2500,       7.5000,   1.00000,    748.5898
     63.7500,       7.5000,   1.00000,    746.0782
     66.2500,       7.5000,   1.00000,    783.2999
     68.7500,       7.5000,   1.00000,    824.2697
     71.2500,       7.5000,   1.00000,    848.0657
     73.7500,       7.5000,   1.00000,    855.1130
     76.2500,       7.5000,   1.00000,    800.0814
     78.7500,       7.5000,   1.00000,    749.6063
     81.2500,       7.5000,   1.00000,    712.8571
     83.7500,       7.5000,   1.00000,    761.5281
     86.2500,       7.5000,   1.00000,    776.6124
     88.7500,       7.5000,   1.00000,    740.7103
     91.2500,       7.5000,   1.00000,    625.2258
     93.7500,       7.5000,   1.00000,    568.7080
     96.2500,       7.5000,   1.00000,    574.9528
     98.7500,       7.5000,   1.00000,    639.4987
    101.2500,       7.5000,   1.00000,    565.2276
    103.7500,       7.5000,   1.00000,    467.6003
    106.2500,       7.5000,   1.00000,    352.6241
    108.7500,       7.5000,   1.00000,    350.3860
    111.2500,       7.5000,   1.00000,    377.1602
    113.7500,       7.5000,   1.00000,    418.7185
    116.2500,       7.5000,   1.00000,    356.1551
    118.7500,       7.5000,   1.00000,    326.7950
    121.2500,       7.5000,   1.00000,    293.5651
    123.7500,       7.5000,   1.00000,    279.2179
    126.2500,       7.5000,   1.00000,    277.8418
    128.7500,       7.5000,   1.00000,    277.9874
    131.2500,       7.5000,   1.00000,    282.0891
    133.7500,       7.5000,   1.00000,    306.6044
    136.2500,       7.5000,   1.00000,    345.2588
    138.7500,       7.5000,   1.00000,    371.6763
    141.2500,       7.5000,   1.00000,    334.3209
    143.7500,       7.5000,   1.00000,    347.6426
    146.2500,       7.5000,   1.00000,    435.8714
    148.7500,       7.5000,   1.00000,    538.0817
    151.2500,       7.5000,   1.00000,    546.8411
    153.7500,       7.5000,   1.00000,    517.4097
    156.2500,       7.5000,   1.00000,    490.4125
    158.7500,       7.5000,   1.00000,    536.0725
    161.2500,       7.5000,   1.00000,    660.6581
    163.7500,       7.5000,   1.00000,    695.5407
    166.2500,       7.5000,   1.00000,    632.4990
    168.7500,       7.5000,   1.00000,    563.4590
    171.2500,       7.5000,   1.00000,    562.2195
    173.7500,       7.5000,   1.00000,    597.9641
    176.2500,       7.5000,   1.00000,    647.6635
    178.7500,       7.5000,   1.00000,    655.2695
    181.2500,       7.5000,   1.00000,    626.8160
    183.7500,       7.5000,   1.00000,    590.0192
    186.2500,       7.5000,   1.00000,    563.9791
    188.7500,       7.5000,   1.00000,    566.1786
    191.2500,       7.5000,   1.00000,    597.8601
    193.7500,       7.5000,   1.00000,    615.9256
    196.2500,       7.5000,   1.00000,    628.5458
    198.7500,       7.5000,   1.00000,    621.4807
    201.2500,       7.5000,   1.00000,    631.9431
    203.7500,       7.5000,   1.00000,    644.5812
    206.2500,       7.5000,   1.00000,    670.6390
    208.7500,       7.5000,   1.00000,    662.1147
    211.2500,       7.5000,   1.00000,    644.6138
    213.7500,       7.5000,   1.00000,    658.7233
    216.2500,       7.5000,   1.00000,    715.2112
    218.7500,       7.5000,   1.00000,    733.5888
    221.2500,       7.5000,   1.00000,    720.2878
    223.7500,       7.5000,   1.00000,    701.4704
    226.2500,       7.5000,   1.00000,    715.4965
     11.2500,       2.5000,   4.00000,    652.8689
     13.7500,       2.5000,   4.00000,    645.5026
     16.2500,       2.5000,   4.00000,    645.7255
     18.7500,       2.5000,   4.00000,    705.9139
     21.2500,       2.5000,   4.00000,    796.5385
     23.7500,       2.5000,   4.00000,    687.9119
     26.2500,       2.5000,   4.00000,    674.2196
     28.7500,       2.5000,   4.00000,    718.7839
     31.2500,       2.5000,   4.00000,    644.8141
     33.7500,       2.5000,   4.00000,    743.7311
     36.2500,       2.5000,   4.00000,    675.9535
     38.7500,       2.5000,   4.00000,    618.3113
     41.2500,       2.5000,   4.00000,    610.8409
     43.7500,       2.5000,   4.00000,    618.1528
     46.2500,       2.5000,   4.00000,    614.7247
     48.7500,       2.5000,   4.00000,    654.1271
     51.2500,       2.5000,   4.00000,    680.2435
     53.7500,       2.5000,   4.00000,    722.9748
     56.2500,       2.5000,   4.00000,    799.9863
     58.7500,       2.5000,   4.00000,    787.6514
     61.2500,       2.5000,   4.00000,    678.9951
     63.7500,       2.5000,   4.00000,    803.1072
     66.2500,       2.5000,   4.00000,    793.3582
     68.7500,       2.5000,   4.00000,    801.0762
     71.2500,       2.5000,   4.00000,    928.9134
     73.7500,       2.5000,   4.00000,    859.5802
     76.2500,       2.5000,   4.00000,    838.6852
     78.7500,       2.5000,   4.00000,    751.9346
     81.2500,       2.5000,   4.00000,    687.4760
     83.7500,       2.5000,   4.00000,    737.8857
     86.2500,       2.5000,   4.00000,    833.7809
     88.7500,       2.5000,   4.00000,    741.7397
     91.2500,       2.5000,   4.00000,    650.9270
     93.7500,       2.5000,   4.00000,    529.3611
     96.2500,       2.5000,   4.00000,    513.5982
     98.7500,       2.5000,   4.00000,    652.6509
    101.2500,       2.5000,   4.00000,    593.6018
    103.7500,       2.5000,   4.00000,    362.9933
    106.2500,       2.5000,   4.00000,    357.9405
    108.7500,       2.5000,   4.00000,    317.3987
    111.2500,       2.5000,   4.00000,    396.2134
    113.7500,       2.5000,   4.00000,    367.8481
    116.2500,       2.5000,   4.00000,    342.6035
    118.7500,       2.5000,   4.00000,    304.0737
    121.2500,       2.5000,   4.00000,    270.3081
    123.7500,       2.5000,   4.00000,    288.3696
    126.2500,       2.5000,   4.00000,    270.3367
    128.7500,       2.5000,   4.00000,    260.8605
    131.2500,       2.5000,   4.00000,    278.5115
    133.7500,       2.5000,   4.00000,    290.5789
    136.2500,       2.5000,   4.00000,    330.2290
    138.7500,       2.5000,   4.00000,    378.3105
    141.2500,       2.5000,   4.00000,    360.2390
    143.7500,       2.5000,   4.00000,    304.8756
    146.2500,       2.5000,   4.00000,    379.7975
    148.7500,       2.5000,   4.00000,    528.5488
    151.2500,       2.5000,   4.00000,    639.3946
    153.7500,       2.5000,   4.00000,    469.3312
    156.2500,       2.5000,   4.00000,    443.2843
    158.7500,       2.5000,   4.00000,    570.2397
    161.2500,       2.5000,   4.00000,    656.2176
    163.7500,       2.5000,   4.00000,    759.8607
    166.2500,       2.5000,   4.00000,    599.6862
    168.7500,       2.5000,   4.00000,    556.3494
    171.2500,       2.5000,   4.00000,    566.0984
    173.7500,       2.5000,   4.00000,    580.1969
    176.2500,       2.5000,   4.00000,    678.5889
    178.7500,       2.5000,   4.00000,    671.8617
    181.2500,       2.5000,   4.00000,    619.4011
    183.7500,       2.5000,   4.00000,    580.5535
    186.2500,       2.5000,   4.00000,    560.4016
    188.7500,       2.5000,   4.00000,    556.5574
    191.2500,       2.5000,   4.00000,    570.4379
    193.7500,       2.5000,   4.00000,    621.9374
    196.2500,       2.5000,   4.00000,    638.4236
    198.7500,       2.5000,   4.00000,    628.4171
    201.2500,       2.5000,   4.00000,    603.7670
    203.7500,       2.5000,   4.00000,    659.3286
    206.2500,       2.5000,   4.00000,    659.1304
    208.7500,       2.5000,   4.00000,    668.3445
    211.2500,       2.5000,   4.00000,    642.8028
    213.7500,       2.5000,   4.00000,    626.7327
    216.2500,       2.5000,   4.00000,    729.2562
    218.7500,       2.5000,   4.00000,    751.4194
    221.2500,       2.5000,   4.00000,    713.6022
    223.7500,       2.5000,   4.00000,    716.6537
    226.2500,       2.5000,   4.00000,    661.5281
     15.0000,      10.0000,   1.00000,    664.9918
     17.5000,      10.0000,   1.00000,    717.2759
     20.0000,      10.0000,   1.00000,    707.0098
     22.5000,      10.0000,   1.00000,    718.8810
     25.0000,      10.0000,   1.00000,    727.9484
     27.5000,      10.0000,   1.00000,    705.7990
     30.0000,      10.0000,   1.00000,    723.4067
     32.5000,      10.0000,   1.00000,    727.9206
     35.0000,      10.0000,   1.00000,    715.3142
     37.5000,      10.0000,   1.00000,    723.4702
     40.0000,      10.0000,   1.00000,    680.9509
     42.5000,      10.0000,   1.00000,    645.9494
     45.0000,      10.0000,   1.00000,    664.0842
     47.5000,      10.0000,   1.00000,    690.7753
     50.0000,      10.0000,   1.00000,    726.7595
     52.5000,      10.0000,   1.00000,    777.4030
     55.0000,      10.0000,   1.00000,    815.4005
     57.5000,      10.0000,   1.00000,    785.5906
     60.0000,      10.0000,   1.00000,    794.4202
     62.5000,      10.0000,   1.00000,    766.9208
     65.0000,      10.0000,   1.00000,    766.5760
     67.5000,      10.0000,   1.00000,    829.2235
     70.0000,      10.0000,   1.00000,    838.3345
     72.5000,      10.0000,   1.00000,    827.7651
     75.0000,      10.0000,   1.00000,    808.0054
     77.5000,      10.0000,   1.00000,    724.8137
     80.0000,      10.0000,   1.00000,    715.3223
     82.5000,      10.0000,   1.00000,    721.4014
     85.0000,      10.0000,   1.00000,    699.7990
     87.5000,      10.0000,   1.00000,    692.7488
     90.0000,      10.0000,   1.00000,    682.4529
     92.5000,      10.0000,   1.00000,    632.5187
     95.0000,      10.0000,   1.00000,    616.9401
     97.5000,      10.0000,   1.00000,    565.4485
    100.0000,      10.0000,   1.00000,    512.6055
    102.5000,      10.0000,   1.00000,    490.7772
    105.0000,      10.0000,   1.00000,    414.2670
    107.5000,      10.0000,   1.00000,    355.1465
    110.0000,      10.0000,   1.00000,    346.6736
    112.5000,      10.0000,   1.00000,    342.6868
    115.0000,      10.0000,   1.00000,    367.4042
    117.5000,      10.0000,   1.00000,    353.9655
    120.0000,      10.0000,   1.00000,    328.6022
    122.5000,      10.0000,   1.00000,    306.8372
    125.0000,      10.0000,   1.00000,    284.6443
    127.5000,      10.0000,   1.00000,    283.4118
    130.0000,      10.0000,   1.00000,    287.5334
    132.5000,      10.0000,   1.00000,    311.2640
    135.0000,      10.0000,   1.00000,    341.4147
    137.5000,      10.0000,   1.00000,    337.6005
    140.0000,      10.0000,   1.00000,    340.1623
    142.5000,      10.0000,   1.00000,    366.8573
    145.0000,      10.0000,   1.00000,    415.0041
    147.5000,      10.0000,   1.00000,    468.9845
    150.0000,      10.0000,   1.00000,    469.1786
    152.5000,      10.0000,   1.00000,    488.1694
    155.0000,      10.0000,   1.00000,    526.6465
    157.5000,      10.0000,   1.00000,    526.4681
    160.0000,      10.0000,   1.00000,    566.9188
    162.5000,      10.0000,   1.00000,    574.1988
    165.0000,      10.0000,   1.00000,    581.5423
    167.5000,      10.0000,   1.00000,    579.3547
    170.0000,      10.0000,   1.00000,    530.3915
    172.5000,      10.0000,   1.00000,    543.2040
    175.0000,      10.0000,   1.00000,    580.2306
    177.5000,      10.0000,   1.00000,    610.9479
    180.0000,      10.0000,   1.00000,    640.8252
    182.5000,      10.0000,   1.00000,    607.2148
    185.0000,      10.0000,   1.00000,    565.5277
    187.5000,      10.0000,   1.00000,    549.0693
    190.0000,      10.0000,   1.00000,    554.1816
    192.5000,      10.0000,   1.00000,    579.2913
    195.0000,      10.0000,   1.00000,    599.4631
    197.5000,      10.0000,   1.00000,    616.4051
    200.0000,      10.0000,   1.00000,    635.0551
    202.5000,      10.0000,   1.00000,    634.0563
    205.0000,      10.0000,   1.00000,    628.1475
    207.5000,      10.0000,   1.00000,    623.8000
    210.0000,      10.0000,   1.00000,    614.4830
    212.5000,      10.0000,   1.00000,    648.2123
    215.0000,      10.0000,   1.00000,    661.4330
    217.5000,      10.0000,   1.00000,    653.4474
    220.0000,      10.0000,   1.00000,    681.3035
    222.5000,      10.0000,   1.00000,    669.7672
     13.7500,       2.5000,   5.00000,    670.5737
     16.2500,       2.5000,   5.00000,    659.8513
     18.7500,       2.5000,   5.00000,    730.4278
     21.2500,       2.5000,   5.00000,    835.8987
     23.7500,       2.5000,   5.00000,    694.3964
     26.2500,       2.5000,   5.00000,    707.4149
     28.7500,       2.5000,   5.00000,    751.8058
     31.2500,       2.5000,   5.00000,    664.8669
     33.7500,       2.5000,   5.00000,    777.2336
     36.2500,       2.5000,   5.00000,    738.0293
     38.7500,       2.5000,   5.00000,    672.3124
     41.2500,       2.5000,   5.00000,    641.7575
     43.7500,       2.5000,   5.00000,    644.2245
     46.2500,       2.5000,   5.00000,    639.4838
     48.7500,       2.5000,   5.00000,    714.0430
     51.2500,       2.5000,   5.00000,    734.5369
     53.7500,       2.5000,   5.00000,    782.3013
     56.2500,       2.5000,   5.00000,    856.5040
     58.7500,       2.5000,   5.00000,    810.0772
     61.2500,       2.5000,   5.00000,    690.6514
     63.7500,       2.5000,   5.00000,    815.3381
     66.2500,       2.5000,   5.00000,    806.2578
     68.7500,       2.5000,   5.00000,    808.3978
     71.2500,       2.5000,   5.00000,    937.7510
     73.7500,       2.5000,   5.00000,    864.7223
     76.2500,       2.5000,   5.00000,    816.8539
     78.7500,       2.5000,   5.00000,    723.1234
     81.2500,       2.5000,   5.00000,    673.8432
     83.7500,       2.5000,   5.00000,    715.0834
     86.2500,       2.5000,   5.00000,    795.2158
     88.7500,       2.5000,   5.00000,    714.7861
     91.2500,       2.5000,   5.00000,    679.2675
     93.7500,       2.5000,   5.00000,    549.6172
     96.2500,       2.5000,   5.00000,    517.8585
     98.7500,       2.5000,   5.00000,    602.2263
    101.2500,       2.5000,   5.00000,    564.5083
    103.7500,       2.5000,   5.00000,    348.3195
    106.2500,       2.5000,   5.00000,    357.8612
    108.7500,       2.5000,   5.00000,    322.4337
    111.2500,       2.5000,   5.00000,    366.9564
    113.7500,       2.5000,   5.00000,    342.5124
    116.2500,       2.5000,   5.00000,    360.6554
    118.7500,       2.5000,   5.00000,    314.6249
    121.2500,       2.5000,   5.00000,    288.0056
    123.7500,       2.5000,   5.00000,    303.8105
    126.2500,       2.5000,   5.00000,    276.7638
    128.7500,       2.5000,   5.00000,    262.0388
    131.2500,       2.5000,   5.00000,    288.3993
    133.7500,       2.5000,   5.00000,    306.7382
    136.2500,       2.5000,   5.00000,    333.8468
    138.7500,       2.5000,   5.00000,    365.7377
    141.2500,       2.5000,   5.00000,    372.0681
    143.7500,       2.5000,   5.00000,    318.1517
    146.2500,       2.5000,   5.00000,    373.7786
    148.7500,       2.5000,   5.00000,    504.2158
    151.2500,       2.5000,   5.00000,    597.3979
    153.7500,       2.5000,   5.00000,    456.6595
    156.2500,       2.5000,   5.00000,    446.3605
    158.7500,       2.5000,   5.00000,    557.7909
    161.2500,       2.5000,   5.00000,    609.1071
    163.7500,       2.5000,   5.00000,    690.6662
    166.2500,       2.5000,   5.00000,    581.3924
    168.7500,       2.5000,   5.00000,    532.9764
    171.2500,       2.5000,   5.00000,    533.2845
    173.7500,       2.5000,   5.00000,    552.8867
    176.2500,       2.5000,   5.00000,    639.3797
    178.7500,       2.5000,   5.00000,    674.1553
    181.2500,       2.5000,   5.00000,    617.8159
    183.7500,       2.5000,   5.00000,    572.2659
    186.2500,       2.5000,   5.00000,    545.7086
    188.7500,       2.5000,   5.00000,    535.2016
    191.2500,       2.5000,   5.00000,    546.3922
    193.7500,       2.5000,   5.00000,    604.8568
    196.2500,       2.5000,   5.00000,    628.8579
    198.7500,       2.5000,   5.00000,    626.0639
    201.2500,       2.5000,   5.00000,    603.2072
    203.7500,       2.5000,   5.00000,    645.3688
    206.2500,       2.5000,   5.00000,    628.9174
    208.7500,       2.5000,   5.00000,    638.5624
    211.2500,       2.5000,   5.00000,    620.6396
    213.7500,       2.5000,   5.00000,    615.4975
    216.2500,       2.5000,   5.00000,    691.2904
    218.7500,       2.5000,   5.00000,    701.7528
    221.2500,       2.5000,   5.00000,    687.9763
    223.7500,       2.5000,   5.00000,    690.0866
     16.2500,       2.5000,   6.00000,    674.8909
     18.7500,       2.5000,   6.00000,    737.3190
     21.2500,       2.5000,   6.00000,    871.2673
     23.7500,       2.5000,   6.00000,    731.1812
     26.2500,       2.5000,   6.00000,    728.9342
     28.7500,       2.5000,   6.00000,    774.8528
     31.2500,       2.5000,   6.00000,    693.1273
     33.7500,       2.5000,   6.00000,    802.0460
     36.2500,       2.5000,   6.00000,    764.2209
     38.7500,       2.5000,   6.00000,    708.9813
     41.2500,       2.5000,   6.00000,    670.6985
     43.7500,       2.5000,   6.00000,    671.3851
     46.2500,       2.5000,   6.00000,    693.2937
     48.7500,       2.5000,   6.00000,    744.3513
     51.2500,       2.5000,   6.00000,    776.7045
     53.7500,       2.5000,   6.00000,    836.1054
     56.2500,       2.5000,   6.00000,    895.1940
     58.7500,       2.5000,   6.00000,    835.5852
     61.2500,       2.5000,   6.00000,    699.5771
     63.7500,       2.5000,   6.00000,    825.7648
     66.2500,       2.5000,   6.00000,    821.2083
     68.7500,       2.5000,   6.00000,    811.2215
     71.2500,       2.5000,   6.00000,    904.0157
     73.7500,       2.5000,   6.00000,    827.8870
     76.2500,       2.5000,   6.00000,    794.1815
     78.7500,       2.5000,   6.00000,    694.2507
     81.2500,       2.5000,   6.00000,    651.4947
     83.7500,       2.5000,   6.00000,    676.1080
     86.2500,       2.5000,   6.00000,    736.9652
     88.7500,       2.5000,   6.00000,    717.3036
     91.2500,       2.5000,   6.00000,    689.2157
     93.7500,       2.5000,   6.00000,    570.4142
     96.2500,       2.5000,   6.00000,    524.3499
     98.7500,       2.5000,   6.00000,    604.8895
    101.2500,       2.5000,   6.00000,    556.4951
    103.7500,       2.5000,   6.00000,    347.4967
    106.2500,       2.5000,   6.00000,    369.8788
    108.7500,       2.5000,   6.00000,    344.2542
    111.2500,       2.5000,   6.00000,    385.6882
    113.7500,       2.5000,   6.00000,    340.9680
    116.2500,       2.5000,   6.00000,    358.4494
    118.7500,       2.5000,   6.00000,    339.0991
    121.2500,       2.5000,   6.00000,    302.2052
    123.7500,       2.5000,   6.00000,    317.8723
    126.2500,       2.5000,   6.00000,    284.1609
    128.7500,       2.5000,   6.00000,    276.6037
    131.2500,       2.5000,   6.00000,    302.3303
    133.7500,       2.5000,   6.00000,    317.5394
    136.2500,       2.5000,   6.00000,    324.0517
    138.7500,       2.5000,   6.00000,    371.9734
    141.2500,       2.5000,   6.00000,    390.9010
    143.7500,       2.5000,   6.00000,    318.4882
    146.2500,       2.5000,   6.00000,    367.5912
    148.7500,       2.5000,   6.00000,    482.2596
    151.2500,       2.5000,   6.00000,    584.9335
    153.7500,       2.5000,   6.00000,    448.0755
    156.2500,       2.5000,   6.00000,    434.1485
    158.7500,       2.5000,   6.00000,    557.4937
    161.2500,       2.5000,   6.00000,    573.8460
    163.7500,       2.5000,   6.00000,    619.1415
    166.2500,       2.5000,   6.00000,    529.4265
    168.7500,       2.5000,   6.00000,    507.8328
    171.2500,       2.5000,   6.00000,    506.4400
    173.7500,       2.5000,   6.00000,    517.7336
    176.2500,       2.5000,   6.00000,    599.6183
    178.7500,       2.5000,   6.00000,    625.8618
    181.2500,       2.5000,   6.00000,    598.0444
    183.7500,       2.5000,   6.00000,    562.6743
    186.2500,       2.5000,   6.00000,    535.3146
    188.7500,       2.5000,   6.00000,    523.5801
    191.2500,       2.5000,   6.00000,    525.8613
    193.7500,       2.5000,   6.00000,    583.4357
    196.2500,       2.5000,   6.00000,    619.4745
    198.7500,       2.5000,   6.00000,    625.8203
    201.2500,       2.5000,   6.00000,    591.3240
    203.7500,       2.5000,   6.00000,    632.3741
    206.2500,       2.5000,   6.00000,    611.3185
    208.7500,       2.5000,   6.00000,    611.3185
    211.2500,       2.5000,   6.00000,    603.2062
    213.7500,       2.5000,   6.00000,    583.5635
    216.2500,       2.5000,   6.00000,    649.3725
    218.7500,       2.5000,   6.00000,    674.1939
    221.2500,       2.5000,   6.00000,    644.6703
     18.7500,      12.5000,   1.00000,    714.7341
     21.2500,      12.5000,   1.00000,    733.8509
     23.7500,      12.5000,   1.00000,    762.8008
     26.2500,      12.5000,   1.00000,    759.6426
     28.7500,      12.5000,   1.00000,    743.2605
     31.2500,      12.5000,   1.00000,    757.8148
     33.7500,      12.5000,   1.00000,    755.4072
     36.2500,      12.5000,   1.00000,    726.9130
     38.7500,      12.5000,   1.00000,    721.4886
     41.2500,      12.5000,   1.00000,    707.5834
     43.7500,      12.5000,   1.00000,    713.6616
     46.2500,      12.5000,   1.00000,    726.5564
     48.7500,      12.5000,   1.00000,    761.5845
     51.2500,      12.5000,   1.00000,    804.0187
     53.7500,      12.5000,   1.00000,    837.3328
     56.2500,      12.5000,   1.00000,    824.8643
     58.7500,      12.5000,   1.00000,    828.3814
     61.2500,      12.5000,   1.00000,    817.0917
     63.7500,      12.5000,   1.00000,    793.9724
     66.2500,      12.5000,   1.00000,    807.3823
     68.7500,      12.5000,   1.00000,    811.6921
     71.2500,      12.5000,   1.00000,    780.6616
     73.7500,      12.5000,   1.00000,    739.1638
     76.2500,      12.5000,   1.00000,    728.0375
     78.7500,      12.5000,   1.00000,    706.2656
     81.2500,      12.5000,   1.00000,    674.2642
     83.7500,      12.5000,   1.00000,    644.4574
     86.2500,      12.5000,   1.00000,    653.0720
     88.7500,      12.5000,   1.00000,    656.9260
     91.2500,      12.5000,   1.00000,    667.2893
     93.7500,      12.5000,   1.00000,    645.3539
     96.2500,      12.5000,   1.00000,    615.6016
     98.7500,      12.5000,   1.00000,    532.8140
    101.2500,      12.5000,   1.00000,    490.8604
    103.7500,      12.5000,   1.00000,    462.8318
    106.2500,      12.5000,   1.00000,    421.1061
    108.7500,      12.5000,   1.00000,    370.2308
    111.2500,      12.5000,   1.00000,    374.7932
    113.7500,      12.5000,   1.00000,    361.6013
    116.2500,      12.5000,   1.00000,    356.8705
    118.7500,      12.5000,   1.00000,    351.0349
    121.2500,      12.5000,   1.00000,    343.3367
    123.7500,      12.5000,   1.00000,    310.2603
    126.2500,      12.5000,   1.00000,    303.7313
    128.7500,      12.5000,   1.00000,    309.7204
    131.2500,      12.5000,   1.00000,    315.6352
    133.7500,      12.5000,   1.00000,    315.7541
    136.2500,      12.5000,   1.00000,    340.0276
    138.7500,      12.5000,   1.00000,    350.4306
    141.2500,      12.5000,   1.00000,    364.9005
    143.7500,      12.5000,   1.00000,    407.6517
    146.2500,      12.5000,   1.00000,    443.7747
    148.7500,      12.5000,   1.00000,    443.6410
    151.2500,      12.5000,   1.00000,    464.0901
    153.7500,      12.5000,   1.00000,    506.2369
    156.2500,      12.5000,   1.00000,    533.0369
    158.7500,      12.5000,   1.00000,    532.3284
    161.2500,      12.5000,   1.00000,    520.8060
    163.7500,      12.5000,   1.00000,    509.9176
    166.2500,      12.5000,   1.00000,    501.2682
    168.7500,      12.5000,   1.00000,    513.1524
    171.2500,      12.5000,   1.00000,    519.1492
    173.7500,      12.5000,   1.00000,    527.6898
    176.2500,      12.5000,   1.00000,    538.6149
    178.7500,      12.5000,   1.00000,    551.6235
    181.2500,      12.5000,   1.00000,    567.3467
    183.7500,      12.5000,   1.00000,    572.8455
    186.2500,      12.5000,   1.00000,    545.3570
    188.7500,      12.5000,   1.00000,    544.3265
    191.2500,      12.5000,   1.00000,    551.7572
    193.7500,      12.5000,   1.00000,    569.6205
    196.2500,      12.5000,   1.00000,    589.3019
    198.7500,      12.5000,   1.00000,    616.5576
    201.2500,      12.5000,   1.00000,    623.0125
    203.7500,      12.5000,   1.00000,    616.6567
    206.2500,      12.5000,   1.00000,    604.9905
    208.7500,      12.5000,   1.00000,    600.8591
    211.2500,      12.5000,   1.00000,    600.7551
    213.7500,      12.5000,   1.00000,    604.6290
    216.2500,      12.5000,   1.00000,    609.3747
    218.7500,      12.5000,   1.00000,    614.3631
     18.7500,       2.5000,   7.00000,    743.9213
     21.2500,       2.5000,   7.00000,    913.7390
     23.7500,       2.5000,   7.00000,    753.3256
     26.2500,       2.5000,   7.00000,    768.5000
     28.7500,       2.5000,   7.00000,    781.0960
     31.2500,       2.5000,   7.00000,    705.6724
     33.7500,       2.5000,   7.00000,    826.0769
     36.2500,       2.5000,   7.00000,    777.4742
     38.7500,       2.5000,   7.00000,    700.8544
     41.2500,       2.5000,   7.00000,    695.5823
     43.7500,       2.5000,   7.00000,    715.7780
     46.2500,       2.5000,   7.00000,    706.9562
     48.7500,       2.5000,   7.00000,    780.3039
     51.2500,       2.5000,   7.00000,    803.9949
     53.7500,       2.5000,   7.00000,    852.4587
     56.2500,       2.5000,   7.00000,    921.8948
     58.7500,       2.5000,   7.00000,    854.6503
     61.2500,       2.5000,   7.00000,    714.9180
     63.7500,       2.5000,   7.00000,    843.2650
     66.2500,       2.5000,   7.00000,    824.7452
     68.7500,       2.5000,   7.00000,    784.0471
     71.2500,       2.5000,   7.00000,    870.0743
     73.7500,       2.5000,   7.00000,    779.0001
     76.2500,       2.5000,   7.00000,    762.5287
     78.7500,       2.5000,   7.00000,    685.3665
     81.2500,       2.5000,   7.00000,    609.2241
     83.7500,       2.5000,   7.00000,    652.2230
     86.2500,       2.5000,   7.00000,    729.3710
     88.7500,       2.5000,   7.00000,    697.5591
     91.2500,       2.5000,   7.00000,    684.6801
     93.7500,       2.5000,   7.00000,    566.4183
     96.2500,       2.5000,   7.00000,    534.5171
     98.7500,       2.5000,   7.00000,    624.4262
    101.2500,       2.5000,   7.00000,    561.3705
    103.7500,       2.5000,   7.00000,    349.8154
    106.2500,       2.5000,   7.00000,    379.4659
    108.7500,       2.5000,   7.00000,    356.0618
    111.2500,       2.5000,   7.00000,    412.4836
    113.7500,       2.5000,   7.00000,    360.6847
    116.2500,       2.5000,   7.00000,    363.5124
    118.7500,       2.5000,   7.00000,    341.4254
    121.2500,       2.5000,   7.00000,    320.0786
    123.7500,       2.5000,   7.00000,    330.2865
    126.2500,       2.5000,   7.00000,    302.5057
    128.7500,       2.5000,   7.00000,    289.5229
    131.2500,       2.5000,   7.00000,    310.2019
    133.7500,       2.5000,   7.00000,    303.9046
    136.2500,       2.5000,   7.00000,    327.2455
    138.7500,       2.5000,   7.00000,    387.8772
    141.2500,       2.5000,   7.00000,    391.3748
    143.7500,       2.5000,   7.00000,    318.2319
    146.2500,       2.5000,   7.00000,    360.4387
    148.7500,       2.5000,   7.00000,    485.3462
    151.2500,       2.5000,   7.00000,    589.1960
    153.7500,       2.5000,   7.00000,    443.1491
    156.2500,       2.5000,   7.00000,    423.4036
    158.7500,       2.5000,   7.00000,    526.0283
    161.2500,       2.5000,   7.00000,    554.8593
    163.7500,       2.5000,   7.00000,    591.9968
    166.2500,       2.5000,   7.00000,    485.6814
    168.7500,       2.5000,   7.00000,    472.4853
    171.2500,       2.5000,   7.00000,    491.8511
    173.7500,       2.5000,   7.00000,    493.2114
    176.2500,       2.5000,   7.00000,    557.7087
    178.7500,       2.5000,   7.00000,    587.3640
    181.2500,       2.5000,   7.00000,    539.2885
    183.7500,       2.5000,   7.00000,    538.0766
    186.2500,       2.5000,   7.00000,    517.1511
    188.7500,       2.5000,   7.00000,    512.3796
    191.2500,       2.5000,   7.00000,    516.3373
    193.7500,       2.5000,   7.00000,    569.7269
    196.2500,       2.5000,   7.00000,    607.9758
    198.7500,       2.5000,   7.00000,    612.3589
    201.2500,       2.5000,   7.00000,    578.3204
    203.7500,       2.5000,   7.00000,    618.9057
    206.2500,       2.5000,   7.00000,    596.0470
    208.7500,       2.5000,   7.00000,    604.0920
    211.2500,       2.5000,   7.00000,    573.9777
    213.7500,       2.5000,   7.00000,    541.2897
    216.2500,       2.5000,   7.00000,    622.1514
    218.7500,       2.5000,   7.00000,    629.1145
     21.2500,       2.5000,   8.00000,    947.1790
     23.7500,       2.5000,   8.00000,    775.6017
     26.2500,       2.5000,   8.00000,    793.7029
     28.7500,       2.5000,   8.00000,    802.3522
     31.2500,       2.5000,   8.00000,    697.6327
     33.7500,       2.5000,   8.00000,    827.2887
     36.2500,       2.5000,   8.00000,    778.9567
     38.7500,       2.5000,   8.00000,    704.4635
     41.2500,       2.5000,   8.00000,    709.9562
     43.7500,       2.5000,   8.00000,    738.7396
     46.2500,       2.5000,   8.00000,    731.7697
     48.7500,       2.5000,   8.00000,    799.7307
     51.2500,       2.5000,   8.00000,    820.6674
     53.7500,       2.5000,   8.00000,    854.5869
     56.2500,       2.5000,   8.00000,    927.3441
     58.7500,       2.5000,   8.00000,    868.7956
     61.2500,       2.5000,   8.00000,    737.1347
     63.7500,       2.5000,   8.00000,    857.1046
     66.2500,       2.5000,   8.00000,    809.3056
     68.7500,       2.5000,   8.00000,    755.0397
     71.2500,       2.5000,   8.00000,    836.5392
     73.7500,       2.5000,   8.00000,    753.1135
     76.2500,       2.5000,   8.00000,    728.6823
     78.7500,       2.5000,   8.00000,    653.0313
     81.2500,       2.5000,   8.00000,    584.7642
     83.7500,       2.5000,   8.00000,    630.9533
     86.2500,       2.5000,   8.00000,    720.3698
     88.7500,       2.5000,   8.00000,    695.0829
     91.2500,       2.5000,   8.00000,    664.1952
     93.7500,       2.5000,   8.00000,    560.4410
     96.2500,       2.5000,   8.00000,    535.4722
     98.7500,       2.5000,   8.00000,    638.0154
    101.2500,       2.5000,   8.00000,    585.6202
    103.7500,       2.5000,   8.00000,    357.7672
    106.2500,       2.5000,   8.00000,    385.0108
    108.7500,       2.5000,   8.00000,    370.8192
    111.2500,       2.5000,   8.00000,    427.5919
    113.7500,       2.5000,   8.00000,    380.4164
    116.2500,       2.5000,   8.00000,    382.8489
    118.7500,       2.5000,   8.00000,    343.2791
    121.2500,       2.5000,   8.00000,    319.5225
    123.7500,       2.5000,   8.00000,    351.6789
    126.2500,       2.5000,   8.00000,    315.9934
    128.7500,       2.5000,   8.00000,    298.1365
    131.2500,       2.5000,   8.00000,    297.7101
    133.7500,       2.5000,   8.00000,    308.6999
    136.2500,       2.5000,   8.00000,    341.1214
    138.7500,       2.5000,   8.00000,    388.1308
    141.2500,       2.5000,   8.00000,    391.0332
    143.7500,       2.5000,   8.00000,    311.4098
    146.2500,       2.5000,   8.00000,    365.3396
    148.7500,       2.5000,   8.00000,    495.7877
    151.2500,       2.5000,   8.00000,    594.8870
    153.7500,       2.5000,   8.00000,    442.6346
    156.2500,       2.5000,   8.00000,    406.0706
    158.7500,       2.5000,   8.00000,    496.8089
    161.2500,       2.5000,   8.00000,    529.2965
    163.7500,       2.5000,   8.00000,    586.3693
    166.2500,       2.5000,   8.00000,    476.6212
    168.7500,       2.5000,   8.00000,    438.0340
    171.2500,       2.5000,   8.00000,    449.0835
    173.7500,       2.5000,   8.00000,    470.8075
    176.2500,       2.5000,   8.00000,    518.2443
    178.7500,       2.5000,   8.00000,    527.3631
    181.2500,       2.5000,   8.00000,    503.6172
    183.7500,       2.5000,   8.00000,    492.7988
    186.2500,       2.5000,   8.00000,    498.6992
    188.7500,       2.5000,   8.00000,    500.5896
    191.2500,       2.5000,   8.00000,    508.7151
    193.7500,       2.5000,   8.00000,    561.6944
    196.2500,       2.5000,   8.00000,    589.3859
    198.7500,       2.5000,   8.00000,    594.3638
    201.2500,       2.5000,   8.00000,    563.8339
    203.7500,       2.5000,   8.00000,    608.1263
    206.2500,       2.5000,   8.00000,    595.3218
    208.7500,       2.5000,   8.00000,    587.1757
    211.2500,       2.5000,   8.00000,    547.8334
    213.7500,       2.5000,   8.00000,    516.2831
    216.2500,       2.5000,   8.00000,    582.3389
     26.2500,      17.5000,   1.00000,    795.8667
     28.7500,      17.5000,   1.00000,    800.4822
     31.2500,      17.5000,   1.00000,    750.2324
     33.7500,      17.5000,   1.00000,    733.4525
     36.2500,      17.5000,   1.00000,    725.2515
     38.7500,      17.5000,   1.00000,    724.4886
     41.2500,      17.5000,   1.00000,    744.3167
     43.7500,      17.5000,   1.00000,    749.2477
     46.2500,      17.5000,   1.00000,    758.0694
     48.7500,      17.5000,   1.00000,    803.7452
     51.2500,      17.5000,   1.00000,    820.6465
     53.7500,      17.5000,   1.00000,    819.1624
     56.2500,      17.5000,   1.00000,    848.5750
     58.7500,      17.5000,   1.00000,    850.2602
     61.2500,      17.5000,   1.00000,    839.2053
     63.7500,      17.5000,   1.00000,    823.7606
     66.2500,      17.5000,   1.00000,    768.3960
     68.7500,      17.5000,   1.00000,    738.4702
     71.2500,      17.5000,   1.00000,    712.2409
     73.7500,      17.5000,   1.00000,    655.8569
     76.2500,      17.5000,   1.00000,    623.9962
     78.7500,      17.5000,   1.00000,    636.8751
     81.2500,      17.5000,   1.00000,    626.9160
     83.7500,      17.5000,   1.00000,    631.9442
     86.2500,      17.5000,   1.00000,    613.5239
     88.7500,      17.5000,   1.00000,    598.5437
     91.2500,      17.5000,   1.00000,    621.7007
     93.7500,      17.5000,   1.00000,    631.9371
     96.2500,      17.5000,   1.00000,    595.4089
     98.7500,      17.5000,   1.00000,    569.5126
    101.2500,      17.5000,   1.00000,    529.5375
    103.7500,      17.5000,   1.00000,    515.6253
    106.2500,      17.5000,   1.00000,    490.5958
    108.7500,      17.5000,   1.00000,    443.3734
    111.2500,      17.5000,   1.00000,    400.8184
    113.7500,      17.5000,   1.00000,    396.5810
    116.2500,      17.5000,   1.00000,    384.9574
    118.7500,      17.5000,   1.00000,    378.6880
    121.2500,      17.5000,   1.00000,    354.3520
    123.7500,      17.5000,   1.00000,    337.4715
    126.2500,      17.5000,   1.00000,    318.8849
    128.7500,      17.5000,   1.00000,    320.9740
    131.2500,      17.5000,   1.00000,    335.1734
    133.7500,      17.5000,   1.00000,    338.7059
    136.2500,      17.5000,   1.00000,    332.0064
    138.7500,      17.5000,   1.00000,    341.5563
    141.2500,      17.5000,   1.00000,    375.9554
    143.7500,      17.5000,   1.00000,    431.0494
    146.2500,      17.5000,   1.00000,    448.6928
    148.7500,      17.5000,   1.00000,    455.4200
    151.2500,      17.5000,   1.00000,    471.1770
    153.7500,      17.5000,   1.00000,    491.9899
    156.2500,      17.5000,   1.00000,    516.7280
    158.7500,      17.5000,   1.00000,    500.9780
    161.2500,      17.5000,   1.00000,    468.4653
    163.7500,      17.5000,   1.00000,    461.0653
    166.2500,      17.5000,   1.00000,    468.3890
    168.7500,      17.5000,   1.00000,    470.8233
    171.2500,      17.5000,   1.00000,    453.7139
    173.7500,      17.5000,   1.00000,    430.6541
    176.2500,      17.5000,   1.00000,    440.3219
    178.7500,      17.5000,   1.00000,    455.0195
    181.2500,      17.5000,   1.00000,    456.9666
    183.7500,      17.5000,   1.00000,    468.9508
    186.2500,      17.5000,   1.00000,    488.9383
    188.7500,      17.5000,   1.00000,    511.3185
    191.2500,      17.5000,   1.00000,    537.6241
    193.7500,      17.5000,   1.00000,    542.3331
    196.2500,      17.5000,   1.00000,    555.4686
    198.7500,      17.5000,   1.00000,    566.4680
    201.2500,      17.5000,   1.00000,    581.6701
    203.7500,      17.5000,   1.00000,    580.1860
    206.2500,      17.5000,   1.00000,    559.1165
    208.7500,      17.5000,   1.00000,    554.6572
    211.2500,      17.5000,   1.00000,    548.0894
     26.2500,       2.5000,  10.00000,    822.5235
     28.7500,       2.5000,  10.00000,    805.4677
     31.2500,       2.5000,  10.00000,    681.6627
     33.7500,       2.5000,  10.00000,    809.3476
     36.2500,       2.5000,  10.00000,    779.4922
     38.7500,       2.5000,  10.00000,    707.1161
     41.2500,       2.5000,  10.00000,    704.3116
     43.7500,       2.5000,  10.00000,    726.9486
     46.2500,       2.5000,  10.00000,    720.1608
     48.7500,       2.5000,  10.00000,    798.4110
     51.2500,       2.5000,  10.00000,    816.3932
     53.7500,       2.5000,  10.00000,    860.6327
     56.2500,       2.5000,  10.00000,    943.1951
     58.7500,       2.5000,  10.00000,    872.7423
     61.2500,       2.5000,  10.00000,    726.4821
     63.7500,       2.5000,  10.00000,    829.8199
     66.2500,       2.5000,  10.00000,    778.8407
     68.7500,       2.5000,  10.00000,    723.6813
     71.2500,       2.5000,  10.00000,    806.7482
     73.7500,       2.5000,  10.00000,    699.5222
     76.2500,       2.5000,  10.00000,    658.4311
     78.7500,       2.5000,  10.00000,    592.2147
     81.2500,       2.5000,  10.00000,    557.3401
     83.7500,       2.5000,  10.00000,    623.2205
     86.2500,       2.5000,  10.00000,    697.6716
     88.7500,       2.5000,  10.00000,    658.0451
     91.2500,       2.5000,  10.00000,    636.6454
     93.7500,       2.5000,  10.00000,    537.7149
     96.2500,       2.5000,  10.00000,    521.9750
     98.7500,       2.5000,  10.00000,    646.6519
    101.2500,       2.5000,  10.00000,    611.1234
    103.7500,       2.5000,  10.00000,    386.8908
    106.2500,       2.5000,  10.00000,    417.2506
    108.7500,       2.5000,  10.00000,    391.1930
    111.2500,       2.5000,  10.00000,    446.7069
    113.7500,       2.5000,  10.00000,    400.3447
    116.2500,       2.5000,  10.00000,    400.6212
    118.7500,       2.5000,  10.00000,    366.7012
    121.2500,       2.5000,  10.00000,    335.5435
    123.7500,       2.5000,  10.00000,    354.0865
    126.2500,       2.5000,  10.00000,    303.5768
    128.7500,       2.5000,  10.00000,    293.5983
    131.2500,       2.5000,  10.00000,    312.0071
    133.7500,       2.5000,  10.00000,    319.5388
    136.2500,       2.5000,  10.00000,    335.8863
    138.7500,       2.5000,  10.00000,    375.6651
    141.2500,       2.5000,  10.00000,    383.7303
    143.7500,       2.5000,  10.00000,    318.8634
    146.2500,       2.5000,  10.00000,    378.8917
    148.7500,       2.5000,  10.00000,    514.5673
    151.2500,       2.5000,  10.00000,    604.0383
    153.7500,       2.5000,  10.00000,    430.5388
    156.2500,       2.5000,  10.00000,    381.1146
    158.7500,       2.5000,  10.00000,    474.5674
    161.2500,       2.5000,  10.00000,    508.7979
    163.7500,       2.5000,  10.00000,    565.7834
    166.2500,       2.5000,  10.00000,    466.2302
    168.7500,       2.5000,  10.00000,    425.7891
    171.2500,       2.5000,  10.00000,    398.6132
    173.7500,       2.5000,  10.00000,    394.5164
    176.2500,       2.5000,  10.00000,    452.8199
    178.7500,       2.5000,  10.00000,    478.8434
    181.2500,       2.5000,  10.00000,    445.0958
    183.7500,       2.5000,  10.00000,    434.5160
    186.2500,       2.5000,  10.00000,    434.9520
    188.7500,       2.5000,  10.00000,    456.0947
    191.2500,       2.5000,  10.00000,    483.1249
    193.7500,       2.5000,  10.00000,    536.5760
    196.2500,       2.5000,  10.00000,    566.0256
    198.7500,       2.5000,  10.00000,    566.0886
    201.2500,       2.5000,  10.00000,    539.1932
    203.7500,       2.5000,  10.00000,    578.5919
    206.2500,       2.5000,  10.00000,    553.5257
    208.7500,       2.5000,  10.00000,    547.2472
    211.2500,       2.5000,  10.00000,    508.3886
     33.7500,      22.5000,   1.00000,    711.7574
     36.2500,      22.5000,   1.00000,    706.0150
     38.7500,      22.5000,   1.00000,    695.4575
     41.2500,      22.5000,   1.00000,    695.5333
     43.7500,      22.5000,   1.00000,    705.7832
     46.2500,      22.5000,   1.00000,    730.7413
     48.7500,      22.5000,   1.00000,    752.5964
     51.2500,      22.5000,   1.00000,    755.4409
     53.7500,      22.5000,   1.00000,    767.7193
     56.2500,      22.5000,   1.00000,    786.5695
     58.7500,      22.5000,   1.00000,    778.0182
     61.2500,      22.5000,   1.00000,    786.0790
     63.7500,      22.5000,   1.00000,    780.5328
     66.2500,      22.5000,   1.00000,    737.2507
     68.7500,      22.5000,   1.00000,    690.5800
     71.2500,      22.5000,   1.00000,    669.2867
     73.7500,      22.5000,   1.00000,    665.8002
     76.2500,      22.5000,   1.00000,    658.6311
     78.7500,      22.5000,   1.00000,    633.0666
     81.2500,      22.5000,   1.00000,    624.7472
     83.7500,      22.5000,   1.00000,    596.9446
     86.2500,      22.5000,   1.00000,    583.1949
     88.7500,      22.5000,   1.00000,    587.6801
     91.2500,      22.5000,   1.00000,    603.6233
     93.7500,      22.5000,   1.00000,    602.3125
     96.2500,      22.5000,   1.00000,    590.7831
     98.7500,      22.5000,   1.00000,    568.7764
    101.2500,      22.5000,   1.00000,    549.8461
    103.7500,      22.5000,   1.00000,    521.4103
    106.2500,      22.5000,   1.00000,    512.2706
    108.7500,      22.5000,   1.00000,    491.7531
    111.2500,      22.5000,   1.00000,    450.8694
    113.7500,      22.5000,   1.00000,    409.8878
    116.2500,      22.5000,   1.00000,    397.9215
    118.7500,      22.5000,   1.00000,    361.7549
    121.2500,      22.5000,   1.00000,    354.5323
    123.7500,      22.5000,   1.00000,    344.1674
    126.2500,      22.5000,   1.00000,    334.6032
    128.7500,      22.5000,   1.00000,    326.4443
    131.2500,      22.5000,   1.00000,    322.4229
    133.7500,      22.5000,   1.00000,    325.5438
    136.2500,      22.5000,   1.00000,    337.4566
    138.7500,      22.5000,   1.00000,    363.7166
    141.2500,      22.5000,   1.00000,    410.9846
    143.7500,      22.5000,   1.00000,    424.3063
    146.2500,      22.5000,   1.00000,    434.8995
    148.7500,      22.5000,   1.00000,    455.4349
    151.2500,      22.5000,   1.00000,    475.1588
    153.7500,      22.5000,   1.00000,    498.7438
    156.2500,      22.5000,   1.00000,    510.4873
    158.7500,      22.5000,   1.00000,    511.2541
    161.2500,      22.5000,   1.00000,    487.5978
    163.7500,      22.5000,   1.00000,    445.5729
    166.2500,      22.5000,   1.00000,    437.5478
    168.7500,      22.5000,   1.00000,    441.1324
    171.2500,      22.5000,   1.00000,    430.4946
    173.7500,      22.5000,   1.00000,    418.2339
    176.2500,      22.5000,   1.00000,    396.5215
    178.7500,      22.5000,   1.00000,    387.7741
    181.2500,      22.5000,   1.00000,    395.6566
    183.7500,      22.5000,   1.00000,    418.9829
    186.2500,      22.5000,   1.00000,    444.3162
    188.7500,      22.5000,   1.00000,    460.5709
    191.2500,      22.5000,   1.00000,    461.6436
    193.7500,      22.5000,   1.00000,    484.3343
    196.2500,      22.5000,   1.00000,    504.0404
    198.7500,      22.5000,   1.00000,    519.5111
    201.2500,      22.5000,   1.00000,    525.5210
    203.7500,      22.5000,   1.00000,    514.8922
     33.7500,       7.5000,   4.00000,    733.5114
     36.2500,       7.5000,   4.00000,    740.4517
     38.7500,       7.5000,   4.00000,    692.2267
     41.2500,       7.5000,   4.00000,    663.2768
     43.7500,       7.5000,   4.00000,    662.0433
     46.2500,       7.5000,   4.00000,    688.8234
     48.7500,       7.5000,   4.00000,    730.5540
     51.2500,       7.5000,   4.00000,    765.6566
     53.7500,       7.5000,   4.00000,    810.9242
     56.2500,       7.5000,   4.00000,    840.3902
     58.7500,       7.5000,   4.00000,    786.5220
     61.2500,       7.5000,   4.00000,    756.9181
     63.7500,       7.5000,   4.00000,    739.4114
     66.2500,       7.5000,   4.00000,    732.8400
     68.7500,       7.5000,   4.00000,    732.3671
     71.2500,       7.5000,   4.00000,    726.6010
     73.7500,       7.5000,   4.00000,    715.5144
     76.2500,       7.5000,   4.00000,    649.4111
     78.7500,       7.5000,   4.00000,    598.3178
     81.2500,       7.5000,   4.00000,    571.1216
     83.7500,       7.5000,   4.00000,    595.7914
     86.2500,       7.5000,   4.00000,    626.7532
     88.7500,       7.5000,   4.00000,    643.7935
     91.2500,       7.5000,   4.00000,    601.3495
     93.7500,       7.5000,   4.00000,    563.8395
     96.2500,       7.5000,   4.00000,    560.3025
     98.7500,       7.5000,   4.00000,    590.8871
    101.2500,       7.5000,   4.00000,    554.7880
    103.7500,       7.5000,   4.00000,    486.8709
    106.2500,       7.5000,   4.00000,    418.7333
    108.7500,       7.5000,   4.00000,    436.9211
    111.2500,       7.5000,   4.00000,    433.6031
    113.7500,       7.5000,   4.00000,    436.8725
    116.2500,       7.5000,   4.00000,    396.8466
    118.7500,       7.5000,   4.00000,    354.8833
    121.2500,       7.5000,   4.00000,    340.6221
    123.7500,       7.5000,   4.00000,    329.3869
    126.2500,       7.5000,   4.00000,    315.3644
    128.7500,       7.5000,   4.00000,    298.1186
    131.2500,       7.5000,   4.00000,    292.1146
    133.7500,       7.5000,   4.00000,    311.6127
    136.2500,       7.5000,   4.00000,    343.8321
    138.7500,       7.5000,   4.00000,    368.6803
    141.2500,       7.5000,   4.00000,    367.9075
    143.7500,       7.5000,   4.00000,    369.6760
    146.2500,       7.5000,   4.00000,    416.7058
    148.7500,       7.5000,   4.00000,    515.3320
    151.2500,       7.5000,   4.00000,    539.5018
    153.7500,       7.5000,   4.00000,    497.5743
    156.2500,       7.5000,   4.00000,    454.1628
    158.7500,       7.5000,   4.00000,    461.5934
    161.2500,       7.5000,   4.00000,    519.8510
    163.7500,       7.5000,   4.00000,    507.0160
    166.2500,       7.5000,   4.00000,    467.4785
    168.7500,       7.5000,   4.00000,    409.0359
    171.2500,       7.5000,   4.00000,    381.5082
    173.7500,       7.5000,   4.00000,    387.2570
    176.2500,       7.5000,   4.00000,    396.5592
    178.7500,       7.5000,   4.00000,    398.4818
    181.2500,       7.5000,   4.00000,    392.6149
    183.7500,       7.5000,   4.00000,    383.9841
    186.2500,       7.5000,   4.00000,    391.1506
    188.7500,       7.5000,   4.00000,    400.2617
    191.2500,       7.5000,   4.00000,    428.7796
    193.7500,       7.5000,   4.00000,    468.3400
    196.2500,       7.5000,   4.00000,    503.8160
    198.7500,       7.5000,   4.00000,    514.5592
    201.2500,       7.5000,   4.00000,    516.7302
    203.7500,       7.5000,   4.00000,    507.9311
     41.2500,      27.5000,   1.00000,    652.0629
     43.7500,      27.5000,   1.00000,    665.0809
     48.7500,      27.5000,   1.00000,    656.4604
     51.2500,      27.5000,   1.00000,    647.1423
     53.7500,      27.5000,   1.00000,    669.0806
     56.2500,      27.5000,   1.00000,    682.2457
     58.7500,      27.5000,   1.00000,    684.8505
     61.2500,      27.5000,   1.00000,    687.1935
     63.7500,      27.5000,   1.00000,    714.7445
     66.2500,      27.5000,   1.00000,    710.8865
     68.7500,      27.5000,   1.00000,    700.8056
     71.2500,      27.5000,   1.00000,    676.3934
     73.7500,      27.5000,   1.00000,    662.9667
     76.2500,      27.5000,   1.00000,    673.6252
     78.7500,      27.5000,   1.00000,    664.5251
     81.2500,      27.5000,   1.00000,    642.8484
     83.7500,      27.5000,   1.00000,    627.2311
     86.2500,      27.5000,   1.00000,    607.8865
     88.7500,      27.5000,   1.00000,    603.9631
     91.2500,      27.5000,   1.00000,    584.5423
     93.7500,      27.5000,   1.00000,    578.6464
     96.2500,      27.5000,   1.00000,    576.9244
     98.7500,      27.5000,   1.00000,    573.6767
    101.2500,      27.5000,   1.00000,    549.5151
    103.7500,      27.5000,   1.00000,    523.5662
    106.2500,      27.5000,   1.00000,    499.0451
    108.7500,      27.5000,   1.00000,    476.6598
    111.2500,      27.5000,   1.00000,    447.6485
    113.7500,      27.5000,   1.00000,    410.1583
    116.2500,      27.5000,   1.00000,    374.7278
    121.2500,      27.5000,   1.00000,    349.9887
    123.7500,      27.5000,   1.00000,    335.3195
    126.2500,      27.5000,   1.00000,    326.6989
    128.7500,      27.5000,   1.00000,    328.3228
    131.2500,      27.5000,   1.00000,    323.1679
    133.7500,      27.5000,   1.00000,    331.5814
    136.2500,      27.5000,   1.00000,    352.2882
    138.7500,      27.5000,   1.00000,    377.8884
    141.2500,      27.5000,   1.00000,    399.1946
    143.7500,      27.5000,   1.00000,    421.0457
    146.2500,      27.5000,   1.00000,    440.7063
    148.7500,      27.5000,   1.00000,    463.9306
    151.2500,      27.5000,   1.00000,    489.4218
    153.7500,      27.5000,   1.00000,    500.0368
    156.2500,      27.5000,   1.00000,    494.8382
    158.7500,      27.5000,   1.00000,    496.3858
    161.2500,      27.5000,   1.00000,    491.2418
    163.7500,      27.5000,   1.00000,    473.0416
    166.2500,      27.5000,   1.00000,    446.7222
    168.7500,      27.5000,   1.00000,    433.0339
    171.2500,      27.5000,   1.00000,    426.3423
    173.7500,      27.5000,   1.00000,    417.7981
    176.2500,      27.5000,   1.00000,    402.9545
    178.7500,      27.5000,   1.00000,    385.8877
    181.2500,      27.5000,   1.00000,    387.2936
    183.7500,      27.5000,   1.00000,    395.0315
    186.2500,      27.5000,   1.00000,    403.7501
    188.7500,      27.5000,   1.00000,    408.9704
    191.2500,      27.5000,   1.00000,    421.7214
    193.7500,      27.5000,   1.00000,    434.0801
    196.2500,      27.5000,   1.00000,    435.8784
     41.2500,       7.5000,   5.00000,    607.8327
     43.7500,       7.5000,   5.00000,    610.8905
     46.2500,       7.5000,   5.00000,    617.2214
     48.7500,       7.5000,   5.00000,    634.3238
     51.2500,       7.5000,   5.00000,    661.1813
     53.7500,       7.5000,   5.00000,    712.8542
     56.2500,       7.5000,   5.00000,    738.6565
     58.7500,       7.5000,   5.00000,    690.3163
     61.2500,       7.5000,   5.00000,    667.2001
     63.7500,       7.5000,   5.00000,    684.2755
     66.2500,       7.5000,   5.00000,    712.1860
     68.7500,       7.5000,   5.00000,    731.0891
     71.2500,       7.5000,   5.00000,    722.3325
     73.7500,       7.5000,   5.00000,    716.5993
     76.2500,       7.5000,   5.00000,    662.6080
     78.7500,       7.5000,   5.00000,    617.4889
     81.2500,       7.5000,   5.00000,    586.6713
     83.7500,       7.5000,   5.00000,    609.4192
     88.7500,       7.5000,   5.00000,    643.2585
     91.2500,       7.5000,   5.00000,    596.4898
     93.7500,       7.5000,   5.00000,    554.3134
     96.2500,       7.5000,   5.00000,    556.6763
     98.7500,       7.5000,   5.00000,    586.3247
    101.2500,       7.5000,   5.00000,    546.4696
    103.7500,       7.5000,   5.00000,    475.7311
    106.2500,       7.5000,   5.00000,    407.7823
    108.7500,       7.5000,   5.00000,    428.9263
    111.2500,       7.5000,   5.00000,    407.5717
    113.7500,       7.5000,   5.00000,    412.9418
    116.2500,       7.5000,   5.00000,    383.9101
    121.2500,       7.5000,   5.00000,    334.5141
    123.7500,       7.5000,   5.00000,    309.1457
    126.2500,       7.5000,   5.00000,    297.0751
    128.7500,       7.5000,   5.00000,    289.2591
    131.2500,       7.5000,   5.00000,    290.9554
    133.7500,       7.5000,   5.00000,    308.5661
    136.2500,       7.5000,   5.00000,    333.0874
    138.7500,       7.5000,   5.00000,    359.9102
    141.2500,       7.5000,   5.00000,    367.9075
    143.7500,       7.5000,   5.00000,    381.8125
    146.2500,       7.5000,   5.00000,    429.9824
    148.7500,       7.5000,   5.00000,    538.7090
    151.2500,       7.5000,   5.00000,    559.5099
    153.7500,       7.5000,   5.00000,    513.8262
    156.2500,       7.5000,   5.00000,    444.2354
    158.7500,       7.5000,   5.00000,    459.2156
    161.2500,       7.5000,   5.00000,    516.5555
    163.7500,       7.5000,   5.00000,    512.8056
    166.2500,       7.5000,   5.00000,    473.4379
    168.7500,       7.5000,   5.00000,    412.0425
    171.2500,       7.5000,   5.00000,    382.4408
    173.7500,       7.5000,   5.00000,    381.9805
    176.2500,       7.5000,   5.00000,    389.6889
    178.7500,       7.5000,   5.00000,    390.5020
    181.2500,       7.5000,   5.00000,    377.3015
    183.7500,       7.5000,   5.00000,    358.9416
    186.2500,       7.5000,   5.00000,    351.2074
    188.7500,       7.5000,   5.00000,    354.6870
    191.2500,       7.5000,   5.00000,    381.0521
    193.7500,       7.5000,   5.00000,    420.2268
    196.2500,       7.5000,   5.00000,    440.9397
     48.7500,      32.5000,   1.00000,    588.6083
     51.2500,      32.5000,   1.00000,    581.6662
     53.7500,      32.5000,   1.00000,    574.2346
     56.2500,      32.5000,   1.00000,    599.5563
     58.7500,      32.5000,   1.00000,    611.8952
     61.2500,      32.5000,   1.00000,    636.0834
     63.7500,      32.5000,   1.00000,    646.8510
     66.2500,      32.5000,   1.00000,    648.5125
     68.7500,      32.5000,   1.00000,    657.6958
     71.2500,      32.5000,   1.00000,    680.3257
     73.7500,      32.5000,   1.00000,    672.6622
     76.2500,      32.5000,   1.00000,    669.2619
     78.7500,      32.5000,   1.00000,    674.2850
     81.2500,      32.5000,   1.00000,    655.0684
     83.7500,      32.5000,   1.00000,    659.3702
     86.2500,      32.5000,   1.00000,    662.0363
     88.7500,      32.5000,   1.00000,    627.6730
     91.2500,      32.5000,   1.00000,    600.8700
     93.7500,      32.5000,   1.00000,    572.5344
     96.2500,      32.5000,   1.00000,    563.6859
     98.7500,      32.5000,   1.00000,    555.2496
    101.2500,      32.5000,   1.00000,    539.0983
    103.7500,      32.5000,   1.00000,    496.2041
    106.2500,      32.5000,   1.00000,    466.3809
    108.7500,      32.5000,   1.00000,    449.3760
    128.7500,      32.5000,   1.00000,    328.9767
    131.2500,      32.5000,   1.00000,    324.7135
    133.7500,      32.5000,   1.00000,    342.3331
    136.2500,      32.5000,   1.00000,    370.0634
    138.7500,      32.5000,   1.00000,    386.1760
    141.2500,      32.5000,   1.00000,    395.3851
    143.7500,      32.5000,   1.00000,    416.5210
    146.2500,      32.5000,   1.00000,    437.3605
    148.7500,      32.5000,   1.00000,    467.8986
    151.2500,      32.5000,   1.00000,    485.2348
    153.7500,      32.5000,   1.00000,    487.2957
    156.2500,      32.5000,   1.00000,    483.7666
    158.7500,      32.5000,   1.00000,    477.9706
    161.2500,      32.5000,   1.00000,    486.4198
    163.7500,      32.5000,   1.00000,    488.7639
    166.2500,      32.5000,   1.00000,    476.0386
    168.7500,      32.5000,   1.00000,    442.3450
    171.2500,      32.5000,   1.00000,    431.3585
    173.7500,      32.5000,   1.00000,    428.6666
    176.2500,      32.5000,   1.00000,    419.0712
    178.7500,      32.5000,   1.00000,    411.0728
    181.2500,      32.5000,   1.00000,    398.7081
    183.7500,      32.5000,   1.00000,    391.9848
    186.2500,      32.5000,   1.00000,    390.2847
    188.7500,      32.5000,   1.00000,    392.4099
     48.7500,       7.5000,   6.00000,    554.7773
     51.2500,       7.5000,   6.00000,    586.7259
     53.7500,       7.5000,   6.00000,    625.5497
     56.2500,       7.5000,   6.00000,    649.5646
     58.7500,       7.5000,   6.00000,    625.1129
     61.2500,       7.5000,   6.00000,    623.0530
     63.7500,       7.5000,   6.00000,    626.4077
     66.2500,       7.5000,   6.00000,    656.7432
     68.7500,       7.5000,   6.00000,    681.5384
     71.2500,       7.5000,   6.00000,    698.6088
     73.7500,       7.5000,   6.00000,    713.1216
     76.2500,       7.5000,   6.00000,    663.1876
     78.7500,       7.5000,   6.00000,    622.9282
     81.2500,       7.5000,   6.00000,    600.0209
     83.7500,       7.5000,   6.00000,    633.2986
     86.2500,       7.5000,   6.00000,    663.6200
     88.7500,       7.5000,   6.00000,    661.4399
     91.2500,       7.5000,   6.00000,    597.5866
     93.7500,       7.5000,   6.00000,    548.8351
     96.2500,       7.5000,   6.00000,    547.9022
     98.7500,       7.5000,   6.00000,    572.9941
    101.2500,       7.5000,   6.00000,    528.4307
    103.7500,       7.5000,   6.00000,    443.7272
    106.2500,       7.5000,   6.00000,    375.7358
    108.7500,       7.5000,   6.00000,    400.8236
    128.7500,       7.5000,   6.00000,    283.5755
    131.2500,       7.5000,   6.00000,    282.3151
    133.7500,       7.5000,   6.00000,    300.1041
    136.2500,       7.5000,   6.00000,    329.9397
    138.7500,       7.5000,   6.00000,    363.8638
    141.2500,       7.5000,   6.00000,    367.2316
    143.7500,       7.5000,   6.00000,    381.2172
    146.2500,       7.5000,   6.00000,    433.1549
    148.7500,       7.5000,   6.00000,    548.7136
    151.2500,       7.5000,   6.00000,    574.9780
    153.7500,       7.5000,   6.00000,    518.6831
    156.2500,       7.5000,   6.00000,    445.4748
    158.7500,       7.5000,   6.00000,    456.8972
    161.2500,       7.5000,   6.00000,    522.8103
    163.7500,       7.5000,   6.00000,    522.5934
    166.2500,       7.5000,   6.00000,    488.2309
    168.7500,       7.5000,   6.00000,    425.3391
    171.2500,       7.5000,   6.00000,    393.1299
    173.7500,       7.5000,   6.00000,    390.7420
    176.2500,       7.5000,   6.00000,    398.5501
    178.7500,       7.5000,   6.00000,    397.0811
    181.2500,       7.5000,   6.00000,    377.2457
    183.7500,       7.5000,   6.00000,    350.3706
    186.2500,       7.5000,   6.00000,    340.8394
    188.7500,       7.5000,   6.00000,    340.6764
     52.5000,      15.0000,   3.00000,    568.2325
     55.0000,      15.0000,   3.00000,    583.9796
     57.5000,      15.0000,   3.00000,    600.5292
     60.0000,      15.0000,   3.00000,    617.8635
     62.5000,      15.0000,   3.00000,    615.3967
     65.0000,      15.0000,   3.00000,    627.9281
     67.5000,      15.0000,   3.00000,    637.4466
     70.0000,      15.0000,   3.00000,    662.3048
     72.5000,      15.0000,   3.00000,    653.2687
     75.0000,      15.0000,   3.00000,    655.4405
     77.5000,      15.0000,   3.00000,    659.3801
     80.0000,      15.0000,   3.00000,    650.2719
     82.5000,      15.0000,   3.00000,    659.0948
     85.0000,      15.0000,   3.00000,    637.9441
     87.5000,      15.0000,   3.00000,    622.4468
     90.0000,      15.0000,   3.00000,    615.7947
     92.5000,      15.0000,   3.00000,    609.8957
     95.0000,      15.0000,   3.00000,    580.8522
     97.5000,      15.0000,   3.00000,    491.4231
    100.0000,      15.0000,   3.00000,    483.2910
    102.5000,      15.0000,   3.00000,    464.7440
    105.0000,      15.0000,   3.00000,    452.7640
    132.5000,      15.0000,   3.00000,    302.9931
    135.0000,      15.0000,   3.00000,    318.2230
    137.5000,      15.0000,   3.00000,    333.0606
    140.0000,      15.0000,   3.00000,    356.6010
    142.5000,      15.0000,   3.00000,    403.5034
    145.0000,      15.0000,   3.00000,    457.1442
    147.5000,      15.0000,   3.00000,    475.8209
    150.0000,      15.0000,   3.00000,    476.2089
    152.5000,      15.0000,   3.00000,    508.0084
    155.0000,      15.0000,   3.00000,    528.3744
    157.5000,      15.0000,   3.00000,    531.7628
    160.0000,      15.0000,   3.00000,    491.1378
    162.5000,      15.0000,   3.00000,    482.4714
    165.0000,      15.0000,   3.00000,    482.3280
    167.5000,      15.0000,   3.00000,    469.5234
    170.0000,      15.0000,   3.00000,    449.4785
    172.5000,      15.0000,   3.00000,    419.5858
    175.0000,      15.0000,   3.00000,    404.5475
    177.5000,      15.0000,   3.00000,    390.6462
    180.0000,      15.0000,   3.00000,    378.2375
    182.5000,      15.0000,   3.00000,    371.5296
    185.0000,      15.0000,   3.00000,    359.3906
     56.2500,      12.5000,   4.00000,    567.1089
     58.7500,      12.5000,   4.00000,    587.3700
     61.2500,      12.5000,   4.00000,    598.6970
     63.7500,      12.5000,   4.00000,    586.8003
     66.2500,      12.5000,   4.00000,    602.9900
     68.7500,      12.5000,   4.00000,    643.8926
     71.2500,      12.5000,   4.00000,    647.5584
     73.7500,      12.5000,   4.00000,    640.7222
     76.2500,      12.5000,   4.00000,    634.7857
     78.7500,      12.5000,   4.00000,    628.3399
     81.2500,      12.5000,   4.00000,    635.0254
     83.7500,      12.5000,   4.00000,    631.5577
     86.2500,      12.5000,   4.00000,    633.1332
     88.7500,      12.5000,   4.00000,    627.8423
     91.2500,      12.5000,   4.00000,    602.3392
     93.7500,      12.5000,   4.00000,    577.5840
     96.2500,      12.5000,   4.00000,    488.1953
     98.7500,      12.5000,   4.00000,    430.2360
    101.2500,      12.5000,   4.00000,    376.1530
    136.2500,      12.5000,   4.00000,    335.4702
    138.7500,      12.5000,   4.00000,    342.9008
    141.2500,      12.5000,   4.00000,    365.9034
    143.7500,      12.5000,   4.00000,    413.9229
    146.2500,      12.5000,   4.00000,    477.7923
    148.7500,      12.5000,   4.00000,    492.1902
    151.2500,      12.5000,   4.00000,    508.8123
    153.7500,      12.5000,   4.00000,    522.1782
    156.2500,      12.5000,   4.00000,    515.2924
    158.7500,      12.5000,   4.00000,    506.0288
    161.2500,      12.5000,   4.00000,    500.2329
    163.7500,      12.5000,   4.00000,    500.1218
    166.2500,      12.5000,   4.00000,    477.3999
    168.7500,      12.5000,   4.00000,    455.2852
    171.2500,      12.5000,   4.00000,    420.0402
    173.7500,      12.5000,   4.00000,    410.2745
    176.2500,      12.5000,   4.00000,    398.6309
    178.7500,      12.5000,   4.00000,    388.7036
    181.2500,      12.5000,   4.00000,    381.4266
INVERSION RESULTS
INITIAL RMS ERROR
 29.00
NUMBER OF LAYERS
12
NUMBER OF BLOCKS
920
ITERATION 1
MODEL RESISTIVITY
LAYER 1
93,     1.2500
      5.0000,     366.61
      7.5000,     399.42
     10.0000,     401.71
     12.5000,     503.38
     15.0000,     518.12
     17.5000,     533.94
     20.0000,     628.75
     22.5000,     738.48
     25.0000,     543.16
     27.5000,     522.38
     30.0000,     575.47
     32.5000,     503.94
     35.0000,     548.71
     37.5000,     508.81
     40.0000,     469.13
     42.5000,     457.06
     45.0000,     486.68
     47.5000,     507.63
     50.0000,     576.80
     52.5000,     617.96
     55.0000,     688.63
     57.5000,     780.65
     60.0000,     746.70
     62.5000,     638.04
     65.0000,     730.88
     67.5000,     715.63
     70.0000,     691.75
     72.5000,     771.28
     75.0000,     711.16
     77.5000,     682.39
     80.0000,     617.10
     82.5000,     593.02
     85.0000,     658.24
     87.5000,     787.12
     90.0000,     813.29
     92.5000,     819.03
     95.0000,     729.29
     97.5000,     780.06
    100.0000,     1022.1
    102.5000,     978.28
    105.0000,     634.91
    107.5000,     647.65
    110.0000,     587.47
    112.5000,     661.36
    115.0000,     562.34
    117.5000,     514.11
    120.0000,     420.74
    122.5000,     351.35
    125.0000,     339.41
    127.5000,     297.40
    130.0000,     277.35
    132.5000,     288.38
    135.0000,     301.64
    137.5000,     345.95
    140.0000,     427.43
    142.5000,     463.94
    145.0000,     423.07
    147.5000,     521.90
    150.0000,     749.27
    152.5000,     1010.2
    155.0000,     796.90
    157.5000,     726.79
    160.0000,     796.09
    162.5000,     744.20
    165.0000,     694.97
    167.5000,     604.95
    170.0000,     624.60
    172.5000,     564.49
    175.0000,     553.39
    177.5000,     625.58
    180.0000,     642.76
    182.5000,     595.64
    185.0000,     568.81
    187.5000,     561.50
    190.0000,     559.91
    192.5000,     578.72
    195.0000,     656.11
    197.5000,     701.32
    200.0000,     709.67
    202.5000,     682.37
    205.0000,     728.31
    207.5000,     711.76
    210.0000,     710.40
    212.5000,     675.10
    215.0000,     631.97
    217.5000,     704.89
    220.0000,     733.10
    222.5000,     705.54
    225.0000,     712.54
    227.5000,     685.26
    230.0000,     793.12
    232.5000,     847.81
           812.3088
LAYER 2
93,     2.6250
      5.0000,     369.04
      7.5000,     395.43
     10.0000,     413.62
     12.5000,     503.40
     15.0000,     530.58
     17.5000,     553.85
     20.0000,     649.24
     22.5000,     739.62
     25.0000,     573.91
     27.5000,     544.46
     30.0000,     577.71
     32.5000,     521.18
     35.0000,     552.04
     37.5000,     517.57
     40.0000,     474.62
     42.5000,     461.81
     45.0000,     484.26
     47.5000,     508.25
     50.0000,     571.23
     52.5000,     618.99
     55.0000,     688.41
     57.5000,     768.37
     60.0000,     735.55
     62.5000,     648.90
     65.0000,     725.94
     67.5000,     720.88
     70.0000,     707.68
     72.5000,     777.19
     75.0000,     730.67
     77.5000,     694.18
     80.0000,     628.03
     82.5000,     601.54
     85.0000,     663.93
     87.5000,     781.39
     90.0000,     808.99
     92.5000,     798.80
     95.0000,     715.40
     97.5000,     760.31
    100.0000,     970.24
    102.5000,     925.03
    105.0000,     628.27
    107.5000,     619.99
    110.0000,     584.02
    112.5000,     631.76
    115.0000,     543.28
    117.5000,     490.93
    120.0000,     405.43
    122.5000,     342.01
    125.0000,     328.79
    127.5000,     290.30
    130.0000,     270.95
    132.5000,     280.01
    135.0000,     293.89
    137.5000,     339.15
    140.0000,     416.39
    142.5000,     449.80
    145.0000,     415.40
    147.5000,     507.36
    150.0000,     728.16
    152.5000,     962.77
    155.0000,     782.83
    157.5000,     713.17
    160.0000,     777.64
    162.5000,     736.61
    165.0000,     695.11
    167.5000,     615.71
    170.0000,     621.37
    172.5000,     572.21
    175.0000,     564.09
    177.5000,     630.31
    180.0000,     647.64
    182.5000,     601.94
    185.0000,     572.98
    187.5000,     562.18
    190.0000,     561.23
    192.5000,     580.56
    195.0000,     652.22
    197.5000,     699.83
    200.0000,     707.82
    202.5000,     685.12
    205.0000,     720.88
    207.5000,     712.09
    210.0000,     707.67
    212.5000,     675.33
    215.0000,     640.90
    217.5000,     701.04
    220.0000,     732.48
    222.5000,     712.29
    225.0000,     712.75
    227.5000,     702.30
    230.0000,     791.45
    232.5000,     838.69
           816.5280
LAYER 3
91,     4.1375
      7.5000,     391.04
     10.0000,     432.60
     12.5000,     522.31
     15.0000,     566.74
     17.5000,     608.16
     20.0000,     706.02
     22.5000,     779.59
     25.0000,     650.32
     27.5000,     606.58
     30.0000,     610.67
     32.5000,     564.48
     35.0000,     578.46
     37.5000,     547.29
     40.0000,     501.56
     42.5000,     483.40
     45.0000,     494.84
     47.5000,     517.19
     50.0000,     572.12
     52.5000,     625.41
     55.0000,     691.26
     57.5000,     754.00
     60.0000,     729.28
     62.5000,     674.67
     65.0000,     735.66
     67.5000,     744.60
     70.0000,     745.56
     72.5000,     801.69
     75.0000,     771.04
     77.5000,     727.19
     80.0000,     660.81
     82.5000,     633.87
     85.0000,     691.44
     87.5000,     790.92
     90.0000,     811.62
     92.5000,     773.12
     95.0000,     683.81
     97.5000,     696.64
    100.0000,     820.11
    102.5000,     762.14
    105.0000,     550.68
    107.5000,     524.43
    110.0000,     511.91
    112.5000,     527.62
    115.0000,     461.61
    117.5000,     415.46
    120.0000,     353.50
    122.5000,     307.89
    125.0000,     296.19
    127.5000,     267.28
    130.0000,     251.63
    132.5000,     258.54
    135.0000,     273.48
    137.5000,     315.95
    140.0000,     381.49
    142.5000,     408.21
    145.0000,     387.30
    147.5000,     466.45
    150.0000,     658.16
    152.5000,     837.40
    155.0000,     715.96
    157.5000,     659.85
    160.0000,     719.32
    162.5000,     716.07
    165.0000,     701.73
    167.5000,     647.13
    170.0000,     638.56
    172.5000,     597.21
    175.0000,     588.66
    177.5000,     638.89
    180.0000,     651.76
    182.5000,     610.50
    185.0000,     580.68
    187.5000,     568.38
    190.0000,     568.99
    192.5000,     589.08
    195.0000,     650.15
    197.5000,     696.13
    200.0000,     703.17
    202.5000,     685.21
    205.0000,     707.26
    207.5000,     706.44
    210.0000,     702.41
    212.5000,     677.40
    215.0000,     654.64
    217.5000,     699.16
    220.0000,     730.35
    222.5000,     720.99
    225.0000,     720.30
    227.5000,     724.09
    230.0000,     788.91
           817.1459
LAYER 4
89,     5.8012
     10.0000,     441.79
     12.5000,     562.88
     15.0000,     616.94
     17.5000,     687.17
     20.0000,     789.69
     22.5000,     863.24
     25.0000,     757.24
     27.5000,     701.19
     30.0000,     681.85
     32.5000,     634.45
     35.0000,     637.25
     37.5000,     606.45
     40.0000,     558.35
     42.5000,     533.62
     45.0000,     535.33
     47.5000,     552.62
     50.0000,     600.83
     52.5000,     654.10
     55.0000,     714.59
     57.5000,     765.58
     60.0000,     749.45
     62.5000,     718.27
     65.0000,     775.37
     67.5000,     795.83
     70.0000,     807.51
     72.5000,     857.81
     75.0000,     837.49
     77.5000,     791.65
     80.0000,     725.54
     82.5000,     698.40
     85.0000,     750.18
     87.5000,     830.92
     90.0000,     831.42
     92.5000,     758.02
     95.0000,     644.23
     97.5000,     610.89
    100.0000,     651.01
    102.5000,     580.90
    105.0000,     435.45
    107.5000,     407.97
    110.0000,     403.06
    112.5000,     403.00
    115.0000,     357.34
    117.5000,     325.52
    120.0000,     289.03
    122.5000,     263.54
    125.0000,     258.36
    127.5000,     239.98
    130.0000,     229.31
    132.5000,     235.60
    135.0000,     250.48
    137.5000,     287.75
    140.0000,     341.47
    142.5000,     363.60
    145.0000,     353.45
    147.5000,     420.88
    150.0000,     577.32
    152.5000,     708.64
    155.0000,     627.56
    157.5000,     589.25
    160.0000,     651.42
    162.5000,     688.61
    165.0000,     711.68
    167.5000,     687.14
    170.0000,     675.65
    172.5000,     632.63
    175.0000,     615.42
    177.5000,     645.68
    180.0000,     649.37
    182.5000,     611.52
    185.0000,     583.77
    187.5000,     573.52
    190.0000,     576.67
    192.5000,     596.87
    195.0000,     648.32
    197.5000,     688.83
    200.0000,     693.98
    202.5000,     677.97
    205.0000,     690.81
    207.5000,     693.49
    210.0000,     692.13
    212.5000,     674.59
    215.0000,     659.91
    217.5000,     693.76
    220.0000,     722.28
    222.5000,     720.46
    225.0000,     723.59
    227.5000,     731.40
           784.6210
LAYER 5
85,     7.6314
     15.0000,     681.08
     17.5000,     846.08
     20.0000,     943.60
     22.5000,     1021.0
     25.0000,     991.27
     27.5000,     939.41
     30.0000,     894.01
     32.5000,     845.98
     35.0000,     826.12
     37.5000,     796.33
     40.0000,     755.24
     42.5000,     724.67
     45.0000,     711.79
     47.5000,     716.59
     50.0000,     744.53
     52.5000,     782.29
     55.0000,     822.36
     57.5000,     853.40
     60.0000,     859.81
     62.5000,     869.42
     65.0000,     918.64
     67.5000,     958.25
     70.0000,     990.57
     72.5000,     1028.6
     75.0000,     1026.9
     77.5000,     993.96
     80.0000,     944.40
     82.5000,     916.50
     85.0000,     926.81
     87.5000,     930.02
     90.0000,     863.44
     92.5000,     733.71
     95.0000,     589.41
     97.5000,     490.37
    100.0000,     430.02
    102.5000,     361.71
    105.0000,     296.58
    107.5000,     271.94
    110.0000,     262.80
    112.5000,     252.98
    115.0000,     234.70
    117.5000,     222.74
    120.0000,     215.36
    122.5000,     213.96
    125.0000,     217.84
    127.5000,     216.40
    130.0000,     216.03
    132.5000,     223.08
    135.0000,     237.43
    137.5000,     263.45
    140.0000,     296.30
    142.5000,     317.94
    145.0000,     332.39
    147.5000,     380.15
    150.0000,     460.16
    152.5000,     515.48
    155.0000,     499.44
    157.5000,     497.00
    160.0000,     548.76
    162.5000,     619.41
    165.0000,     686.36
    167.5000,     716.08
    170.0000,     715.25
    172.5000,     676.37
    175.0000,     640.21
    177.5000,     624.14
    180.0000,     605.41
    182.5000,     578.76
    185.0000,     561.93
    187.5000,     559.30
    190.0000,     567.97
    192.5000,     586.82
    195.0000,     616.61
    197.5000,     640.01
    200.0000,     644.90
    202.5000,     638.68
    205.0000,     640.80
    207.5000,     643.65
    210.0000,     645.42
    212.5000,     642.04
    215.0000,     642.15
    217.5000,     657.84
    220.0000,     677.09
    222.5000,     684.82
           704.5255
LAYER 6
81,     9.6445
     20.0000,     959.90
     22.5000,     1069.0
     25.0000,     1084.2
     27.5000,     1061.3
     30.0000,     1026.6
     32.5000,     986.09
     35.0000,     959.42
     37.5000,     932.45
     40.0000,     900.84
     42.5000,     873.32
     45.0000,     855.97
     47.5000,     851.37
     50.0000,     861.59
     52.5000,     880.93
     55.0000,     903.84
     57.5000,     925.27
     60.0000,     942.91
     62.5000,     968.70
     65.0000,     1012.8
     67.5000,     1057.0
     70.0000,     1095.8
     72.5000,     1127.4
     75.0000,     1133.5
     77.5000,     1113.1
     80.0000,     1075.4
     82.5000,     1038.2
     85.0000,     1004.3
     87.5000,     948.39
     90.0000,     845.86
     92.5000,     707.82
     95.0000,     569.36
     97.5000,     461.51
    100.0000,     384.86
    102.5000,     324.60
    105.0000,     280.23
    107.5000,     257.35
    110.0000,     245.36
    112.5000,     235.23
    115.0000,     224.71
    117.5000,     218.78
    120.0000,     218.19
    122.5000,     222.33
    125.0000,     228.91
    127.5000,     233.48
    130.0000,     238.04
    132.5000,     246.33
    135.0000,     259.94
    137.5000,     280.43
    140.0000,     305.13
    142.5000,     327.54
    145.0000,     350.05
    147.5000,     385.66
    150.0000,     429.78
    152.5000,     458.23
    155.0000,     460.95
    157.5000,     470.72
    160.0000,     509.62
    162.5000,     568.04
    165.0000,     627.37
    167.5000,     664.13
    170.0000,     670.18
    172.5000,     643.37
    175.0000,     607.81
    177.5000,     578.38
    180.0000,     553.64
    182.5000,     533.40
    185.0000,     522.90
    187.5000,     523.41
    190.0000,     532.73
    192.5000,     548.31
    195.0000,     567.39
    197.5000,     582.63
    200.0000,     589.16
    202.5000,     589.82
    205.0000,     591.39
    207.5000,     594.01
    210.0000,     597.38
    212.5000,     599.92
    215.0000,     606.40
    217.5000,     616.08
           637.6102
LAYER 7
77,    11.8590
     25.0000,     1102.6
     27.5000,     1097.7
     30.0000,     1080.1
     32.5000,     1049.3
     35.0000,     1024.9
     37.5000,     1000.7
     40.0000,     973.53
     42.5000,     948.43
     45.0000,     929.31
     47.5000,     917.27
     50.0000,     914.13
     52.5000,     918.99
     55.0000,     930.06
     57.5000,     945.92
     60.0000,     966.63
     62.5000,     995.67
     65.0000,     1034.0
     67.5000,     1074.0
     70.0000,     1108.9
     72.5000,     1133.4
     75.0000,     1138.7
     77.5000,     1121.9
     80.0000,     1086.6
     82.5000,     1038.8
     85.0000,     978.64
     87.5000,     897.65
     90.0000,     791.34
     92.5000,     670.26
     95.0000,     554.46
     97.5000,     459.79
    100.0000,     389.00
    102.5000,     337.17
    105.0000,     301.45
    107.5000,     280.13
    110.0000,     267.36
    112.5000,     258.08
    115.0000,     250.94
    117.5000,     247.60
    120.0000,     248.72
    122.5000,     253.57
    125.0000,     260.23
    127.5000,     266.56
    130.0000,     273.07
    132.5000,     281.76
    135.0000,     294.05
    137.5000,     310.65
    140.0000,     330.40
    142.5000,     350.89
    145.0000,     372.53
    147.5000,     397.82
    150.0000,     423.03
    152.5000,     439.55
    155.0000,     446.88
    157.5000,     458.61
    160.0000,     485.11
    162.5000,     523.37
    165.0000,     562.33
    167.5000,     588.42
    170.0000,     594.10
    172.5000,     577.85
    175.0000,     551.47
    177.5000,     525.15
    180.0000,     503.04
    182.5000,     487.15
    185.0000,     479.48
    187.5000,     480.23
    190.0000,     487.83
    192.5000,     499.90
    195.0000,     513.59
    197.5000,     525.31
    200.0000,     533.39
    202.5000,     538.39
    205.0000,     541.72
    207.5000,     545.17
    210.0000,     550.62
    212.5000,     555.89
           570.1537
LAYER 8
73,    14.2949
     30.0000,     1092.1
     32.5000,     1052.7
     35.0000,     1031.9
     37.5000,     1013.5
     40.0000,     983.50
     42.5000,     956.26
     45.0000,     934.82
     47.5000,     915.42
     50.0000,     901.92
     52.5000,     896.52
     55.0000,     899.82
     57.5000,     911.61
     60.0000,     931.19
     62.5000,     957.94
     65.0000,     989.68
     67.5000,     1021.5
     70.0000,     1047.8
     72.5000,     1063.5
     75.0000,     1063.3
     77.5000,     1044.8
     80.0000,     1008.7
     82.5000,     957.25
     85.0000,     891.56
     87.5000,     811.57
     90.0000,     719.85
     92.5000,     624.12
     95.0000,     534.86
     97.5000,     460.03
    100.0000,     402.10
    102.5000,     359.55
    105.0000,     330.09
    107.5000,     311.14
    110.0000,     299.16
    112.5000,     291.17
    115.0000,     286.03
    117.5000,     283.97
    120.0000,     285.16
    122.5000,     289.03
    125.0000,     294.43
    127.5000,     300.29
    130.0000,     306.69
    132.5000,     314.57
    135.0000,     324.78
    137.5000,     337.71
    140.0000,     352.86
    142.5000,     369.11
    145.0000,     385.88
    147.5000,     402.71
    150.0000,     417.53
    152.5000,     427.91
    155.0000,     435.09
    157.5000,     444.76
    160.0000,     461.19
    162.5000,     483.06
    165.0000,     504.65
    167.5000,     518.98
    170.0000,     521.47
    172.5000,     511.20
    175.0000,     493.29
    177.5000,     473.60
    180.0000,     456.17
    182.5000,     443.48
    185.0000,     437.04
    187.5000,     437.16
    190.0000,     442.91
    192.5000,     452.52
    195.0000,     463.50
    197.5000,     473.30
    200.0000,     482.52
    202.5000,     490.82
    205.0000,     494.65
    207.5000,     499.17
           510.0499
LAYER 9
67,    16.9743
     37.5000,     1005.0
     40.0000,     948.05
     42.5000,     920.06
     45.0000,     899.24
     47.5000,     869.79
     50.0000,     845.93
     52.5000,     832.17
     55.0000,     829.89
     57.5000,     838.89
     60.0000,     856.75
     62.5000,     880.45
     65.0000,     906.39
     67.5000,     930.44
     70.0000,     948.30
     72.5000,     956.07
     75.0000,     950.54
     77.5000,     930.11
     80.0000,     895.02
     82.5000,     846.85
     85.0000,     787.68
     87.5000,     720.04
     90.0000,     647.66
     92.5000,     575.68
     95.0000,     509.57
     97.5000,     453.38
    100.0000,     408.72
    102.5000,     375.19
    105.0000,     351.37
    107.5000,     335.35
    110.0000,     324.94
    112.5000,     318.31
    115.0000,     314.45
    117.5000,     313.01
    120.0000,     313.79
    122.5000,     316.39
    125.0000,     320.20
    127.5000,     324.73
    130.0000,     329.96
    132.5000,     336.28
    135.0000,     344.09
    137.5000,     353.55
    140.0000,     364.37
    142.5000,     375.91
    145.0000,     387.44
    147.5000,     398.21
    150.0000,     407.30
    152.5000,     414.22
    155.0000,     419.97
    157.5000,     426.80
    160.0000,     436.24
    162.5000,     447.52
    165.0000,     457.88
    167.5000,     463.94
    170.0000,     463.28
    172.5000,     455.43
    175.0000,     442.52
    177.5000,     427.60
    180.0000,     413.53
    182.5000,     402.62
    185.0000,     396.49
    187.5000,     396.08
    190.0000,     400.91
    192.5000,     409.89
    195.0000,     420.34
    197.5000,     427.68
    200.0000,     436.49
           453.8179
LAYER 10
61,    19.9218
     45.0000,     860.47
     47.5000,     797.73
     50.0000,     767.07
     52.5000,     745.15
     55.0000,     738.70
     57.5000,     747.72
     60.0000,     766.36
     62.5000,     789.60
     65.0000,     812.56
     67.5000,     831.74
     70.0000,     843.92
     72.5000,     846.53
     75.0000,     837.82
     77.5000,     817.13
     80.0000,     785.03
     82.5000,     743.10
     85.0000,     693.66
     87.5000,     639.49
     90.0000,     583.79
     92.5000,     529.92
     95.0000,     480.94
     97.5000,     438.99
    100.0000,     405.02
    102.5000,     378.93
    105.0000,     359.88
    107.5000,     346.66
    110.0000,     337.91
    112.5000,     332.43
    115.0000,     329.39
    117.5000,     328.26
    120.0000,     328.68
    122.5000,     330.35
    125.0000,     332.95
    127.5000,     336.23
    130.0000,     340.18
    132.5000,     344.92
    135.0000,     350.61
    137.5000,     357.27
    140.0000,     364.69
    142.5000,     372.47
    145.0000,     380.11
    147.5000,     387.10
    150.0000,     393.07
    152.5000,     397.98
    155.0000,     402.31
    157.5000,     406.88
    160.0000,     412.08
    162.5000,     417.39
    165.0000,     421.45
    167.5000,     422.62
    170.0000,     419.61
    172.5000,     412.17
    175.0000,     401.14
    177.5000,     388.11
    180.0000,     374.88
    182.5000,     363.76
    185.0000,     356.66
    187.5000,     356.03
    190.0000,     360.97
    192.5000,     369.67
           387.7369
LAYER 11
57,    23.1640
     50.0000,     681.60
     52.5000,     642.16
     55.0000,     633.78
     57.5000,     651.53
     60.0000,     676.62
     62.5000,     704.66
     65.0000,     728.28
     67.5000,     746.03
     70.0000,     755.65
     72.5000,     755.80
     75.0000,     745.87
     77.5000,     725.99
     80.0000,     697.11
     82.5000,     660.89
     85.0000,     619.53
     87.5000,     575.50
     90.0000,     531.33
     92.5000,     489.37
     95.0000,     451.50
     97.5000,     418.98
    100.0000,     392.37
    102.5000,     371.61
    105.0000,     356.16
    107.5000,     345.23
    110.0000,     337.93
    112.5000,     333.42
    115.0000,     331.01
    117.5000,     330.16
    120.0000,     330.49
    122.5000,     331.74
    125.0000,     333.68
    127.5000,     336.19
    130.0000,     339.24
    132.5000,     342.87
    135.0000,     347.12
    137.5000,     351.93
    140.0000,     357.19
    142.5000,     362.63
    145.0000,     367.95
    147.5000,     372.88
    150.0000,     377.24
    152.5000,     381.01
    155.0000,     384.37
    157.5000,     387.55
    160.0000,     390.52
    162.5000,     392.85
    165.0000,     393.79
    167.5000,     392.41
    170.0000,     387.86
    172.5000,     379.88
    175.0000,     368.68
    177.5000,     355.15
    180.0000,     339.68
    182.5000,     325.80
    185.0000,     314.74
    187.5000,     313.83
           322.0433
LAYER 12
53, 
     55.0000,     510.86
     57.5000,     565.77
     60.0000,     608.99
     62.5000,     642.94
     65.0000,     668.10
     67.5000,     687.29
     70.0000,     696.35
     72.5000,     695.53
     75.0000,     685.13
     77.5000,     665.81
     80.0000,     638.77
     82.5000,     605.72
     85.0000,     568.75
     87.5000,     530.08
     90.0000,     491.90
     92.5000,     456.06
     95.0000,     423.95
     97.5000,     396.48
    100.0000,     374.05
    102.5000,     356.53
    105.0000,     343.50
    107.5000,     334.34
    110.0000,     328.34
    112.5000,     324.79
    115.0000,     323.08
    117.5000,     322.69
    120.0000,     323.25
    122.5000,     324.53
    125.0000,     326.33
    127.5000,     328.58
    130.0000,     331.23
    132.5000,     334.33
    135.0000,     337.87
    137.5000,     341.81
    140.0000,     346.06
    142.5000,     350.44
    145.0000,     354.75
    147.5000,     358.79
    150.0000,     362.45
    152.5000,     365.70
    155.0000,     368.58
    157.5000,     371.18
    160.0000,     373.35
    162.5000,     374.62
    165.0000,     374.50
    167.5000,     372.29
    170.0000,     366.99
    172.5000,     358.37
    175.0000,     345.84
    177.5000,     331.52
    180.0000,     313.51
    182.5000,     291.65
           264.8941
CALCULATED APPARENT RESISTIVITY
      3.7500,       2.5000,   1.00000,    390.6757
      6.2500,       2.5000,   1.00000,    424.0006
      8.7500,       2.5000,   1.00000,    410.9432
     11.2500,       2.5000,   1.00000,    512.1165
     13.7500,       2.5000,   1.00000,    519.7307
     16.2500,       2.5000,   1.00000,    583.5680
     18.7500,       2.5000,   1.00000,    602.9394
     21.2500,       2.5000,   1.00000,    648.8101
     23.7500,       2.5000,   1.00000,    597.1302
     26.2500,       2.5000,   1.00000,    581.3617
     28.7500,       2.5000,   1.00000,    578.0510
     31.2500,       2.5000,   1.00000,    518.7974
     33.7500,       2.5000,   1.00000,    561.4962
     36.2500,       2.5000,   1.00000,    512.1223
     38.7500,       2.5000,   1.00000,    499.3393
     41.2500,       2.5000,   1.00000,    492.6238
     43.7500,       2.5000,   1.00000,    510.3664
     46.2500,       2.5000,   1.00000,    526.5372
     48.7500,       2.5000,   1.00000,    587.4777
     51.2500,       2.5000,   1.00000,    622.3190
     53.7500,       2.5000,   1.00000,    673.5920
     56.2500,       2.5000,   1.00000,    715.7934
     58.7500,       2.5000,   1.00000,    731.6770
     61.2500,       2.5000,   1.00000,    674.8717
     63.7500,       2.5000,   1.00000,    741.7432
     66.2500,       2.5000,   1.00000,    719.7838
     68.7500,       2.5000,   1.00000,    710.4114
     71.2500,       2.5000,   1.00000,    761.4603
     73.7500,       2.5000,   1.00000,    699.3367
     76.2500,       2.5000,   1.00000,    702.9964
     78.7500,       2.5000,   1.00000,    664.5729
     81.2500,       2.5000,   1.00000,    656.9502
     83.7500,       2.5000,   1.00000,    686.9609
     86.2500,       2.5000,   1.00000,    757.5410
     88.7500,       2.5000,   1.00000,    745.6313
     91.2500,       2.5000,   1.00000,    787.0552
     93.7500,       2.5000,   1.00000,    763.9566
     96.2500,       2.5000,   1.00000,    763.3690
     98.7500,       2.5000,   1.00000,    790.0511
    101.2500,       2.5000,   1.00000,    786.6954
    103.7500,       2.5000,   1.00000,    622.6293
    106.2500,       2.5000,   1.00000,    657.3475
    108.7500,       2.5000,   1.00000,    543.4332
    111.2500,       2.5000,   1.00000,    574.9739
    113.7500,       2.5000,   1.00000,    489.8344
    116.2500,       2.5000,   1.00000,    463.1565
    118.7500,       2.5000,   1.00000,    398.5126
    121.2500,       2.5000,   1.00000,    345.9545
    123.7500,       2.5000,   1.00000,    325.9974
    126.2500,       2.5000,   1.00000,    294.6177
    128.7500,       2.5000,   1.00000,    281.7615
    131.2500,       2.5000,   1.00000,    291.9442
    133.7500,       2.5000,   1.00000,    310.2198
    136.2500,       2.5000,   1.00000,    340.5060
    138.7500,       2.5000,   1.00000,    382.8509
    141.2500,       2.5000,   1.00000,    433.1045
    143.7500,       2.5000,   1.00000,    448.6015
    146.2500,       2.5000,   1.00000,    544.4379
    148.7500,       2.5000,   1.00000,    644.7686
    151.2500,       2.5000,   1.00000,    766.0057
    153.7500,       2.5000,   1.00000,    728.7043
    156.2500,       2.5000,   1.00000,    733.3961
    158.7500,       2.5000,   1.00000,    746.7945
    161.2500,       2.5000,   1.00000,    678.4728
    163.7500,       2.5000,   1.00000,    704.9092
    166.2500,       2.5000,   1.00000,    619.4589
    168.7500,       2.5000,   1.00000,    601.0830
    171.2500,       2.5000,   1.00000,    609.8336
    173.7500,       2.5000,   1.00000,    590.0248
    176.2500,       2.5000,   1.00000,    610.3408
    178.7500,       2.5000,   1.00000,    608.5396
    181.2500,       2.5000,   1.00000,    593.7540
    183.7500,       2.5000,   1.00000,    581.9360
    186.2500,       2.5000,   1.00000,    572.9490
    188.7500,       2.5000,   1.00000,    580.6700
    191.2500,       2.5000,   1.00000,    598.2432
    193.7500,       2.5000,   1.00000,    640.5168
    196.2500,       2.5000,   1.00000,    665.4103
    198.7500,       2.5000,   1.00000,    690.3629
    201.2500,       2.5000,   1.00000,    679.0992
    203.7500,       2.5000,   1.00000,    713.3932
    206.2500,       2.5000,   1.00000,    687.9510
    208.7500,       2.5000,   1.00000,    694.9642
    211.2500,       2.5000,   1.00000,    680.3448
    213.7500,       2.5000,   1.00000,    665.7134
    216.2500,       2.5000,   1.00000,    704.5449
    218.7500,       2.5000,   1.00000,    702.2184
    221.2500,       2.5000,   1.00000,    704.9299
    223.7500,       2.5000,   1.00000,    733.5447
    226.2500,       2.5000,   1.00000,    719.1266
    228.7500,       2.5000,   1.00000,    788.5692
    231.2500,       2.5000,   1.00000,    794.2748
    233.7500,       2.5000,   1.00000,    814.2971
      6.2500,       2.5000,   2.00000,    449.1249
      8.7500,       2.5000,   2.00000,    432.2637
     11.2500,       2.5000,   2.00000,    557.1974
     13.7500,       2.5000,   2.00000,    572.8973
     16.2500,       2.5000,   2.00000,    566.7806
     18.7500,       2.5000,   2.00000,    611.1632
     21.2500,       2.5000,   2.00000,    677.2214
     23.7500,       2.5000,   2.00000,    612.1598
     26.2500,       2.5000,   2.00000,    617.7768
     28.7500,       2.5000,   2.00000,    623.3442
     31.2500,       2.5000,   2.00000,    543.5490
     33.7500,       2.5000,   2.00000,    598.2644
     36.2500,       2.5000,   2.00000,    567.6201
     38.7500,       2.5000,   2.00000,    525.9598
     41.2500,       2.5000,   2.00000,    535.8654
     43.7500,       2.5000,   2.00000,    552.7789
     46.2500,       2.5000,   2.00000,    566.7606
     48.7500,       2.5000,   2.00000,    617.8394
     51.2500,       2.5000,   2.00000,    627.6467
     53.7500,       2.5000,   2.00000,    664.6634
     56.2500,       2.5000,   2.00000,    752.3799
     58.7500,       2.5000,   2.00000,    733.2945
     61.2500,       2.5000,   2.00000,    666.2753
     63.7500,       2.5000,   2.00000,    780.0807
     66.2500,       2.5000,   2.00000,    755.2491
     68.7500,       2.5000,   2.00000,    718.6666
     71.2500,       2.5000,   2.00000,    788.6766
     73.7500,       2.5000,   2.00000,    738.0269
     76.2500,       2.5000,   2.00000,    738.7799
     78.7500,       2.5000,   2.00000,    717.6652
     81.2500,       2.5000,   2.00000,    680.1052
     83.7500,       2.5000,   2.00000,    715.8942
     86.2500,       2.5000,   2.00000,    769.8995
     88.7500,       2.5000,   2.00000,    747.1742
     91.2500,       2.5000,   2.00000,    769.6779
     93.7500,       2.5000,   2.00000,    699.2789
     96.2500,       2.5000,   2.00000,    648.1292
     98.7500,       2.5000,   2.00000,    758.9772
    101.2500,       2.5000,   2.00000,    711.9389
    103.7500,       2.5000,   2.00000,    527.1776
    106.2500,       2.5000,   2.00000,    558.6885
    108.7500,       2.5000,   2.00000,    508.1295
    111.2500,       2.5000,   2.00000,    499.5303
    113.7500,       2.5000,   2.00000,    438.6753
    116.2500,       2.5000,   2.00000,    407.7641
    118.7500,       2.5000,   2.00000,    365.6655
    121.2500,       2.5000,   2.00000,    323.8559
    123.7500,       2.5000,   2.00000,    323.7845
    126.2500,       2.5000,   2.00000,    293.6947
    128.7500,       2.5000,   2.00000,    278.0060
    131.2500,       2.5000,   2.00000,    298.9916
    133.7500,       2.5000,   2.00000,    310.4542
    136.2500,       2.5000,   2.00000,    325.6699
    138.7500,       2.5000,   2.00000,    387.4806
    141.2500,       2.5000,   2.00000,    433.8757
    143.7500,       2.5000,   2.00000,    415.5328
    146.2500,       2.5000,   2.00000,    471.8195
    148.7500,       2.5000,   2.00000,    626.6116
    151.2500,       2.5000,   2.00000,    731.3460
    153.7500,       2.5000,   2.00000,    605.9871
    156.2500,       2.5000,   2.00000,    606.9659
    158.7500,       2.5000,   2.00000,    705.2172
    161.2500,       2.5000,   2.00000,    699.4688
    163.7500,       2.5000,   2.00000,    718.1465
    166.2500,       2.5000,   2.00000,    616.5874
    168.7500,       2.5000,   2.00000,    585.5804
    171.2500,       2.5000,   2.00000,    618.2216
    173.7500,       2.5000,   2.00000,    600.7994
    176.2500,       2.5000,   2.00000,    626.1440
    178.7500,       2.5000,   2.00000,    620.6286
    181.2500,       2.5000,   2.00000,    588.3795
    183.7500,       2.5000,   2.00000,    584.0887
    186.2500,       2.5000,   2.00000,    589.7805
    188.7500,       2.5000,   2.00000,    590.0880
    191.2500,       2.5000,   2.00000,    598.9395
    193.7500,       2.5000,   2.00000,    637.3217
    196.2500,       2.5000,   2.00000,    665.8654
    198.7500,       2.5000,   2.00000,    662.6823
    201.2500,       2.5000,   2.00000,    656.7977
    203.7500,       2.5000,   2.00000,    699.0516
    206.2500,       2.5000,   2.00000,    685.9441
    208.7500,       2.5000,   2.00000,    694.6495
    211.2500,       2.5000,   2.00000,    674.2825
    213.7500,       2.5000,   2.00000,    657.6921
    216.2500,       2.5000,   2.00000,    717.1634
    218.7500,       2.5000,   2.00000,    712.0997
    221.2500,       2.5000,   2.00000,    711.7419
    223.7500,       2.5000,   2.00000,    733.3145
    226.2500,       2.5000,   2.00000,    715.2932
    228.7500,       2.5000,   2.00000,    786.5421
    231.2500,       2.5000,   2.00000,    798.3923
      8.7500,       2.5000,   3.00000,    472.3275
     11.2500,       2.5000,   3.00000,    602.5647
     13.7500,       2.5000,   3.00000,    588.3658
     16.2500,       2.5000,   3.00000,    592.1542
     18.7500,       2.5000,   3.00000,    618.6041
     21.2500,       2.5000,   3.00000,    701.4938
     23.7500,       2.5000,   3.00000,    640.6712
     26.2500,       2.5000,   3.00000,    630.7714
     28.7500,       2.5000,   3.00000,    642.6257
     31.2500,       2.5000,   3.00000,    588.9651
     33.7500,       2.5000,   3.00000,    648.4589
     36.2500,       2.5000,   3.00000,    609.3850
     38.7500,       2.5000,   3.00000,    579.9399
     41.2500,       2.5000,   3.00000,    565.0167
     43.7500,       2.5000,   3.00000,    596.0541
     46.2500,       2.5000,   3.00000,    607.1445
     48.7500,       2.5000,   3.00000,    640.4302
     51.2500,       2.5000,   3.00000,    641.4878
     53.7500,       2.5000,   3.00000,    704.6562
     56.2500,       2.5000,   3.00000,    766.8349
     58.7500,       2.5000,   3.00000,    748.1679
     61.2500,       2.5000,   3.00000,    676.6163
     63.7500,       2.5000,   3.00000,    770.0109
     66.2500,       2.5000,   3.00000,    772.6047
     68.7500,       2.5000,   3.00000,    752.0297
     71.2500,       2.5000,   3.00000,    813.1835
     73.7500,       2.5000,   3.00000,    783.8268
     76.2500,       2.5000,   3.00000,    783.3957
     78.7500,       2.5000,   3.00000,    717.9720
     81.2500,       2.5000,   3.00000,    690.2325
     83.7500,       2.5000,   3.00000,    715.0904
     86.2500,       2.5000,   3.00000,    795.7889
     88.7500,       2.5000,   3.00000,    771.3059
     91.2500,       2.5000,   3.00000,    719.2962
     93.7500,       2.5000,   3.00000,    597.9141
     96.2500,       2.5000,   3.00000,    606.8045
     98.7500,       2.5000,   3.00000,    705.5990
    101.2500,       2.5000,   3.00000,    681.2109
    103.7500,       2.5000,   3.00000,    458.0667
    106.2500,       2.5000,   3.00000,    460.3099
    108.7500,       2.5000,   3.00000,    429.9666
    111.2500,       2.5000,   3.00000,    471.7904
    113.7500,       2.5000,   3.00000,    398.5362
    116.2500,       2.5000,   3.00000,    375.8498
    118.7500,       2.5000,   3.00000,    330.0808
    121.2500,       2.5000,   3.00000,    311.0520
    123.7500,       2.5000,   3.00000,    314.4612
    126.2500,       2.5000,   3.00000,    293.4479
    128.7500,       2.5000,   3.00000,    281.8773
    131.2500,       2.5000,   3.00000,    294.0840
    133.7500,       2.5000,   3.00000,    305.2910
    136.2500,       2.5000,   3.00000,    337.7723
    138.7500,       2.5000,   3.00000,    397.0948
    141.2500,       2.5000,   3.00000,    417.7680
    143.7500,       2.5000,   3.00000,    361.7334
    146.2500,       2.5000,   3.00000,    432.9337
    148.7500,       2.5000,   3.00000,    601.7188
    151.2500,       2.5000,   3.00000,    697.5945
    153.7500,       2.5000,   3.00000,    531.4401
    156.2500,       2.5000,   3.00000,    491.3552
    158.7500,       2.5000,   3.00000,    619.3766
    161.2500,       2.5000,   3.00000,    709.0974
    163.7500,       2.5000,   3.00000,    733.5595
    166.2500,       2.5000,   3.00000,    604.3259
    168.7500,       2.5000,   3.00000,    563.2949
    171.2500,       2.5000,   3.00000,    571.2891
    173.7500,       2.5000,   3.00000,    595.2874
    176.2500,       2.5000,   3.00000,    639.2113
    178.7500,       2.5000,   3.00000,    635.0370
    181.2500,       2.5000,   3.00000,    595.7004
    183.7500,       2.5000,   3.00000,    578.1437
    186.2500,       2.5000,   3.00000,    578.6499
    188.7500,       2.5000,   3.00000,    581.0617
    191.2500,       2.5000,   3.00000,    588.5102
    193.7500,       2.5000,   3.00000,    635.7437
    196.2500,       2.5000,   3.00000,    650.8204
    198.7500,       2.5000,   3.00000,    645.5352
    201.2500,       2.5000,   3.00000,    625.3907
    203.7500,       2.5000,   3.00000,    675.7130
    206.2500,       2.5000,   3.00000,    680.9009
    208.7500,       2.5000,   3.00000,    682.2118
    211.2500,       2.5000,   3.00000,    649.3339
    213.7500,       2.5000,   3.00000,    642.3736
    216.2500,       2.5000,   3.00000,    706.4194
    218.7500,       2.5000,   3.00000,    728.0902
    221.2500,       2.5000,   3.00000,    709.8658
    223.7500,       2.5000,   3.00000,    708.3732
    226.2500,       2.5000,   3.00000,    694.4263
    228.7500,       2.5000,   3.00000,    774.9410
     11.2500,       7.5000,   1.00000,    574.9230
     13.7500,       7.5000,   1.00000,    610.2480
     16.2500,       7.5000,   1.00000,    618.8422
     18.7500,       7.5000,   1.00000,    645.7436
     21.2500,       7.5000,   1.00000,    652.2801
     23.7500,       7.5000,   1.00000,    665.1859
     26.2500,       7.5000,   1.00000,    645.9486
     28.7500,       7.5000,   1.00000,    631.4698
     31.2500,       7.5000,   1.00000,    650.0735
     33.7500,       7.5000,   1.00000,    649.5636
     36.2500,       7.5000,   1.00000,    647.6074
     38.7500,       7.5000,   1.00000,    618.6561
     41.2500,       7.5000,   1.00000,    615.3394
     43.7500,       7.5000,   1.00000,    615.2815
     46.2500,       7.5000,   1.00000,    638.7126
     48.7500,       7.5000,   1.00000,    649.4733
     51.2500,       7.5000,   1.00000,    693.0360
     53.7500,       7.5000,   1.00000,    728.0005
     56.2500,       7.5000,   1.00000,    750.1433
     58.7500,       7.5000,   1.00000,    738.4268
     61.2500,       7.5000,   1.00000,    734.2274
     63.7500,       7.5000,   1.00000,    729.3461
     66.2500,       7.5000,   1.00000,    757.6067
     68.7500,       7.5000,   1.00000,    796.1877
     71.2500,       7.5000,   1.00000,    810.1992
     73.7500,       7.5000,   1.00000,    811.3022
     76.2500,       7.5000,   1.00000,    768.2330
     78.7500,       7.5000,   1.00000,    726.1523
     81.2500,       7.5000,   1.00000,    694.2871
     83.7500,       7.5000,   1.00000,    733.3235
     86.2500,       7.5000,   1.00000,    765.6878
     88.7500,       7.5000,   1.00000,    749.8314
     91.2500,       7.5000,   1.00000,    654.8535
     93.7500,       7.5000,   1.00000,    611.9607
     96.2500,       7.5000,   1.00000,    608.1766
     98.7500,       7.5000,   1.00000,    638.9891
    101.2500,       7.5000,   1.00000,    592.8100
    103.7500,       7.5000,   1.00000,    520.5051
    106.2500,       7.5000,   1.00000,    414.7474
    108.7500,       7.5000,   1.00000,    410.6397
    111.2500,       7.5000,   1.00000,    412.0735
    113.7500,       7.5000,   1.00000,    414.5640
    116.2500,       7.5000,   1.00000,    361.1888
    118.7500,       7.5000,   1.00000,    338.1647
    121.2500,       7.5000,   1.00000,    316.0360
    123.7500,       7.5000,   1.00000,    308.8128
    126.2500,       7.5000,   1.00000,    302.5429
    128.7500,       7.5000,   1.00000,    296.8065
    131.2500,       7.5000,   1.00000,    297.4188
    133.7500,       7.5000,   1.00000,    323.0731
    136.2500,       7.5000,   1.00000,    365.9086
    138.7500,       7.5000,   1.00000,    389.9931
    141.2500,       7.5000,   1.00000,    368.8825
    143.7500,       7.5000,   1.00000,    390.0075
    146.2500,       7.5000,   1.00000,    466.5142
    148.7500,       7.5000,   1.00000,    558.9457
    151.2500,       7.5000,   1.00000,    565.4515
    153.7500,       7.5000,   1.00000,    524.7436
    156.2500,       7.5000,   1.00000,    497.9729
    158.7500,       7.5000,   1.00000,    551.1858
    161.2500,       7.5000,   1.00000,    659.5493
    163.7500,       7.5000,   1.00000,    691.8533
    166.2500,       7.5000,   1.00000,    627.5617
    168.7500,       7.5000,   1.00000,    546.3585
    171.2500,       7.5000,   1.00000,    539.6465
    173.7500,       7.5000,   1.00000,    577.5978
    176.2500,       7.5000,   1.00000,    624.4398
    178.7500,       7.5000,   1.00000,    632.9371
    181.2500,       7.5000,   1.00000,    613.0010
    183.7500,       7.5000,   1.00000,    582.6983
    186.2500,       7.5000,   1.00000,    564.7132
    188.7500,       7.5000,   1.00000,    569.3133
    191.2500,       7.5000,   1.00000,    597.5101
    193.7500,       7.5000,   1.00000,    616.4143
    196.2500,       7.5000,   1.00000,    632.0562
    198.7500,       7.5000,   1.00000,    626.8776
    201.2500,       7.5000,   1.00000,    634.9882
    203.7500,       7.5000,   1.00000,    646.7114
    206.2500,       7.5000,   1.00000,    663.7437
    208.7500,       7.5000,   1.00000,    653.1207
    211.2500,       7.5000,   1.00000,    643.7501
    213.7500,       7.5000,   1.00000,    651.5078
    216.2500,       7.5000,   1.00000,    686.4572
    218.7500,       7.5000,   1.00000,    708.6447
    221.2500,       7.5000,   1.00000,    707.8174
    223.7500,       7.5000,   1.00000,    691.6132
    226.2500,       7.5000,   1.00000,    708.7643
     11.2500,       2.5000,   4.00000,    627.4872
     13.7500,       2.5000,   4.00000,    616.9358
     16.2500,       2.5000,   4.00000,    620.3966
     18.7500,       2.5000,   4.00000,    651.7643
     21.2500,       2.5000,   4.00000,    727.5652
     23.7500,       2.5000,   4.00000,    652.3683
     26.2500,       2.5000,   4.00000,    646.7750
     28.7500,       2.5000,   4.00000,    669.4268
     31.2500,       2.5000,   4.00000,    613.2701
     33.7500,       2.5000,   4.00000,    701.6041
     36.2500,       2.5000,   4.00000,    658.2121
     38.7500,       2.5000,   4.00000,    615.6422
     41.2500,       2.5000,   4.00000,    610.9445
     43.7500,       2.5000,   4.00000,    622.8881
     46.2500,       2.5000,   4.00000,    628.7341
     48.7500,       2.5000,   4.00000,    668.2657
     51.2500,       2.5000,   4.00000,    688.4060
     53.7500,       2.5000,   4.00000,    732.5613
     56.2500,       2.5000,   4.00000,    795.7022
     58.7500,       2.5000,   4.00000,    769.5277
     61.2500,       2.5000,   4.00000,    675.7891
     63.7500,       2.5000,   4.00000,    771.7651
     66.2500,       2.5000,   4.00000,    767.3993
     68.7500,       2.5000,   4.00000,    772.9139
     71.2500,       2.5000,   4.00000,    870.7754
     73.7500,       2.5000,   4.00000,    809.1079
     76.2500,       2.5000,   4.00000,    791.2469
     78.7500,       2.5000,   4.00000,    719.2432
     81.2500,       2.5000,   4.00000,    667.4557
     83.7500,       2.5000,   4.00000,    719.7655
     86.2500,       2.5000,   4.00000,    807.8542
     88.7500,       2.5000,   4.00000,    751.2818
     91.2500,       2.5000,   4.00000,    676.7251
     93.7500,       2.5000,   4.00000,    577.9333
     96.2500,       2.5000,   4.00000,    561.3430
     98.7500,       2.5000,   4.00000,    674.7399
    101.2500,       2.5000,   4.00000,    629.2524
    103.7500,       2.5000,   4.00000,    425.7308
    106.2500,       2.5000,   4.00000,    414.0979
    108.7500,       2.5000,   4.00000,    371.5021
    111.2500,       2.5000,   4.00000,    428.7218
    113.7500,       2.5000,   4.00000,    389.3637
    116.2500,       2.5000,   4.00000,    357.8097
    118.7500,       2.5000,   4.00000,    323.3778
    121.2500,       2.5000,   4.00000,    296.5429
    123.7500,       2.5000,   4.00000,    312.0777
    126.2500,       2.5000,   4.00000,    292.7693
    128.7500,       2.5000,   4.00000,    281.1671
    131.2500,       2.5000,   4.00000,    292.7923
    133.7500,       2.5000,   4.00000,    313.0464
    136.2500,       2.5000,   4.00000,    350.2917
    138.7500,       2.5000,   4.00000,    394.7693
    141.2500,       2.5000,   4.00000,    383.4310
    143.7500,       2.5000,   4.00000,    345.3650
    146.2500,       2.5000,   4.00000,    418.3139
    148.7500,       2.5000,   4.00000,    558.3696
    151.2500,       2.5000,   4.00000,    641.2539
    153.7500,       2.5000,   4.00000,    487.4270
    156.2500,       2.5000,   4.00000,    454.4471
    158.7500,       2.5000,   4.00000,    559.7186
    161.2500,       2.5000,   4.00000,    645.5280
    163.7500,       2.5000,   4.00000,    732.4977
    166.2500,       2.5000,   4.00000,    596.2451
    168.7500,       2.5000,   4.00000,    528.8935
    171.2500,       2.5000,   4.00000,    537.4734
    173.7500,       2.5000,   4.00000,    557.3358
    176.2500,       2.5000,   4.00000,    638.1656
    178.7500,       2.5000,   4.00000,    646.7981
    181.2500,       2.5000,   4.00000,    604.8985
    183.7500,       2.5000,   4.00000,    573.4915
    186.2500,       2.5000,   4.00000,    555.9099
    188.7500,       2.5000,   4.00000,    557.5602
    191.2500,       2.5000,   4.00000,    578.2328
    193.7500,       2.5000,   4.00000,    619.6808
    196.2500,       2.5000,   4.00000,    638.5321
    198.7500,       2.5000,   4.00000,    629.6770
    201.2500,       2.5000,   4.00000,    610.6802
    203.7500,       2.5000,   4.00000,    660.0800
    206.2500,       2.5000,   4.00000,    654.1274
    208.7500,       2.5000,   4.00000,    658.2679
    211.2500,       2.5000,   4.00000,    633.0287
    213.7500,       2.5000,   4.00000,    617.8479
    216.2500,       2.5000,   4.00000,    700.5891
    218.7500,       2.5000,   4.00000,    712.0740
    221.2500,       2.5000,   4.00000,    696.2028
    223.7500,       2.5000,   4.00000,    694.9673
    226.2500,       2.5000,   4.00000,    667.8849
     15.0000,      10.0000,   1.00000,    658.2314
     17.5000,      10.0000,   1.00000,    688.2148
     20.0000,      10.0000,   1.00000,    677.9700
     22.5000,      10.0000,   1.00000,    678.3851
     25.0000,      10.0000,   1.00000,    679.8606
     27.5000,      10.0000,   1.00000,    663.2426
     30.0000,      10.0000,   1.00000,    680.1292
     32.5000,      10.0000,   1.00000,    687.4503
     35.0000,      10.0000,   1.00000,    675.6557
     37.5000,      10.0000,   1.00000,    690.8485
     40.0000,      10.0000,   1.00000,    666.7505
     42.5000,      10.0000,   1.00000,    647.7784
     45.0000,      10.0000,   1.00000,    658.6308
     47.5000,      10.0000,   1.00000,    683.3370
     50.0000,      10.0000,   1.00000,    718.2022
     52.5000,      10.0000,   1.00000,    761.4091
     55.0000,      10.0000,   1.00000,    777.5295
     57.5000,      10.0000,   1.00000,    752.4427
     60.0000,      10.0000,   1.00000,    758.8234
     62.5000,      10.0000,   1.00000,    740.8774
     65.0000,      10.0000,   1.00000,    740.3060
     67.5000,      10.0000,   1.00000,    798.7025
     70.0000,      10.0000,   1.00000,    814.4366
     72.5000,      10.0000,   1.00000,    814.2313
     75.0000,      10.0000,   1.00000,    790.5073
     77.5000,      10.0000,   1.00000,    718.0425
     80.0000,      10.0000,   1.00000,    705.5692
     82.5000,      10.0000,   1.00000,    713.0211
     85.0000,      10.0000,   1.00000,    695.7617
     87.5000,      10.0000,   1.00000,    687.9462
     90.0000,      10.0000,   1.00000,    677.5756
     92.5000,      10.0000,   1.00000,    638.1691
     95.0000,      10.0000,   1.00000,    623.4983
     97.5000,      10.0000,   1.00000,    581.1130
    100.0000,      10.0000,   1.00000,    537.0237
    102.5000,      10.0000,   1.00000,    522.1364
    105.0000,      10.0000,   1.00000,    458.1765
    107.5000,      10.0000,   1.00000,    399.8816
    110.0000,      10.0000,   1.00000,    381.0592
    112.5000,      10.0000,   1.00000,    368.4253
    115.0000,      10.0000,   1.00000,    379.0274
    117.5000,      10.0000,   1.00000,    358.9642
    120.0000,      10.0000,   1.00000,    333.6635
    122.5000,      10.0000,   1.00000,    315.0795
    125.0000,      10.0000,   1.00000,    298.4004
    127.5000,      10.0000,   1.00000,    300.4106
    130.0000,      10.0000,   1.00000,    307.2163
    132.5000,      10.0000,   1.00000,    328.5049
    135.0000,      10.0000,   1.00000,    352.9539
    137.5000,      10.0000,   1.00000,    353.9900
    140.0000,      10.0000,   1.00000,    358.5619
    142.5000,      10.0000,   1.00000,    386.3051
    145.0000,      10.0000,   1.00000,    432.4319
    147.5000,      10.0000,   1.00000,    476.9488
    150.0000,      10.0000,   1.00000,    473.0287
    152.5000,      10.0000,   1.00000,    483.0108
    155.0000,      10.0000,   1.00000,    512.2721
    157.5000,      10.0000,   1.00000,    517.5710
    160.0000,      10.0000,   1.00000,    557.0282
    162.5000,      10.0000,   1.00000,    572.7418
    165.0000,      10.0000,   1.00000,    576.8901
    167.5000,      10.0000,   1.00000,    572.9656
    170.0000,      10.0000,   1.00000,    524.9619
    172.5000,      10.0000,   1.00000,    525.0743
    175.0000,      10.0000,   1.00000,    560.6117
    177.5000,      10.0000,   1.00000,    589.8607
    180.0000,      10.0000,   1.00000,    616.5087
    182.5000,      10.0000,   1.00000,    595.3605
    185.0000,      10.0000,   1.00000,    562.6247
    187.5000,      10.0000,   1.00000,    550.0652
    190.0000,      10.0000,   1.00000,    554.8096
    192.5000,      10.0000,   1.00000,    577.8491
    195.0000,      10.0000,   1.00000,    597.8816
    197.5000,      10.0000,   1.00000,    611.3047
    200.0000,      10.0000,   1.00000,    629.9473
    202.5000,      10.0000,   1.00000,    627.0413
    205.0000,      10.0000,   1.00000,    621.0309
    207.5000,      10.0000,   1.00000,    619.3835
    210.0000,      10.0000,   1.00000,    612.5120
    212.5000,      10.0000,   1.00000,    637.1182
    215.0000,      10.0000,   1.00000,    646.0846
    217.5000,      10.0000,   1.00000,    650.8455
    220.0000,      10.0000,   1.00000,    672.9558
    222.5000,      10.0000,   1.00000,    671.2868
     13.7500,       2.5000,   5.00000,    650.3535
     16.2500,       2.5000,   5.00000,    647.2913
     18.7500,       2.5000,   5.00000,    692.4933
     21.2500,       2.5000,   5.00000,    761.9035
     23.7500,       2.5000,   5.00000,    659.4607
     26.2500,       2.5000,   5.00000,    667.1285
     28.7500,       2.5000,   5.00000,    696.7695
     31.2500,       2.5000,   5.00000,    636.9053
     33.7500,       2.5000,   5.00000,    727.9911
     36.2500,       2.5000,   5.00000,    698.7271
     38.7500,       2.5000,   5.00000,    651.4233
     41.2500,       2.5000,   5.00000,    636.5668
     43.7500,       2.5000,   5.00000,    647.0588
     46.2500,       2.5000,   5.00000,    641.4130
     48.7500,       2.5000,   5.00000,    708.2513
     51.2500,       2.5000,   5.00000,    720.2182
     53.7500,       2.5000,   5.00000,    765.7025
     56.2500,       2.5000,   5.00000,    829.8373
     58.7500,       2.5000,   5.00000,    779.5530
     61.2500,       2.5000,   5.00000,    678.8931
     63.7500,       2.5000,   5.00000,    774.5323
     66.2500,       2.5000,   5.00000,    774.1120
     68.7500,       2.5000,   5.00000,    783.8181
     71.2500,       2.5000,   5.00000,    892.6365
     73.7500,       2.5000,   5.00000,    823.4951
     76.2500,       2.5000,   5.00000,    777.9305
     78.7500,       2.5000,   5.00000,    702.0740
     81.2500,       2.5000,   5.00000,    662.6072
     83.7500,       2.5000,   5.00000,    704.9892
     86.2500,       2.5000,   5.00000,    775.7410
     88.7500,       2.5000,   5.00000,    712.2999
     91.2500,       2.5000,   5.00000,    683.6590
     93.7500,       2.5000,   5.00000,    575.8531
     96.2500,       2.5000,   5.00000,    549.5438
     98.7500,       2.5000,   5.00000,    628.0844
    101.2500,       2.5000,   5.00000,    596.0837
    103.7500,       2.5000,   5.00000,    399.6163
    106.2500,       2.5000,   5.00000,    399.5139
    108.7500,       2.5000,   5.00000,    357.2389
    111.2500,       2.5000,   5.00000,    393.6371
    113.7500,       2.5000,   5.00000,    369.2065
    116.2500,       2.5000,   5.00000,    366.9387
    118.7500,       2.5000,   5.00000,    322.0584
    121.2500,       2.5000,   5.00000,    299.4450
    123.7500,       2.5000,   5.00000,    308.7604
    126.2500,       2.5000,   5.00000,    291.3411
    128.7500,       2.5000,   5.00000,    278.0489
    131.2500,       2.5000,   5.00000,    302.5622
    133.7500,       2.5000,   5.00000,    324.0675
    136.2500,       2.5000,   5.00000,    345.9615
    138.7500,       2.5000,   5.00000,    373.5081
    141.2500,       2.5000,   5.00000,    381.2629
    143.7500,       2.5000,   5.00000,    343.6581
    146.2500,       2.5000,   5.00000,    400.7015
    148.7500,       2.5000,   5.00000,    521.8412
    151.2500,       2.5000,   5.00000,    584.4848
    153.7500,       2.5000,   5.00000,    463.2563
    156.2500,       2.5000,   5.00000,    449.1743
    158.7500,       2.5000,   5.00000,    536.4389
    161.2500,       2.5000,   5.00000,    593.9990
    163.7500,       2.5000,   5.00000,    664.7771
    166.2500,       2.5000,   5.00000,    573.0724
    168.7500,       2.5000,   5.00000,    515.7942
    171.2500,       2.5000,   5.00000,    509.4295
    173.7500,       2.5000,   5.00000,    529.6545
    176.2500,       2.5000,   5.00000,    605.1171
    178.7500,       2.5000,   5.00000,    644.2326
    181.2500,       2.5000,   5.00000,    602.9734
    183.7500,       2.5000,   5.00000,    564.5130
    186.2500,       2.5000,   5.00000,    541.2610
    188.7500,       2.5000,   5.00000,    537.2051
    191.2500,       2.5000,   5.00000,    551.9682
    193.7500,       2.5000,   5.00000,    602.9017
    196.2500,       2.5000,   5.00000,    623.6962
    198.7500,       2.5000,   5.00000,    620.7526
    201.2500,       2.5000,   5.00000,    606.7151
    203.7500,       2.5000,   5.00000,    642.2191
    206.2500,       2.5000,   5.00000,    625.7931
    208.7500,       2.5000,   5.00000,    631.5352
    211.2500,       2.5000,   5.00000,    610.4614
    213.7500,       2.5000,   5.00000,    608.0612
    216.2500,       2.5000,   5.00000,    672.3668
    218.7500,       2.5000,   5.00000,    685.4866
    221.2500,       2.5000,   5.00000,    672.6251
    223.7500,       2.5000,   5.00000,    678.5684
     16.2500,       2.5000,   6.00000,    685.3676
     18.7500,       2.5000,   6.00000,    718.5964
     21.2500,       2.5000,   6.00000,    794.2230
     23.7500,       2.5000,   6.00000,    694.6208
     26.2500,       2.5000,   6.00000,    682.7234
     28.7500,       2.5000,   6.00000,    719.0271
     31.2500,       2.5000,   6.00000,    659.2222
     33.7500,       2.5000,   6.00000,    747.4102
     36.2500,       2.5000,   6.00000,    712.4674
     38.7500,       2.5000,   6.00000,    676.1177
     41.2500,       2.5000,   6.00000,    649.7379
     43.7500,       2.5000,   6.00000,    658.8022
     46.2500,       2.5000,   6.00000,    676.3148
     48.7500,       2.5000,   6.00000,    723.2796
     51.2500,       2.5000,   6.00000,    743.6498
     53.7500,       2.5000,   6.00000,    798.4921
     56.2500,       2.5000,   6.00000,    846.9705
     58.7500,       2.5000,   6.00000,    793.8625
     61.2500,       2.5000,   6.00000,    685.8365
     63.7500,       2.5000,   6.00000,    783.2792
     66.2500,       2.5000,   6.00000,    789.8266
     68.7500,       2.5000,   6.00000,    787.9413
     71.2500,       2.5000,   6.00000,    870.2001
     73.7500,       2.5000,   6.00000,    807.6422
     76.2500,       2.5000,   6.00000,    769.5837
     78.7500,       2.5000,   6.00000,    686.5362
     81.2500,       2.5000,   6.00000,    651.8813
     83.7500,       2.5000,   6.00000,    671.8300
     86.2500,       2.5000,   6.00000,    721.3069
     88.7500,       2.5000,   6.00000,    709.3501
     91.2500,       2.5000,   6.00000,    680.6152
     93.7500,       2.5000,   6.00000,    582.7540
     96.2500,       2.5000,   6.00000,    543.9577
     98.7500,       2.5000,   6.00000,    612.8392
    101.2500,       2.5000,   6.00000,    566.0683
    103.7500,       2.5000,   6.00000,    385.8715
    106.2500,       2.5000,   6.00000,    392.3605
    108.7500,       2.5000,   6.00000,    356.4460
    111.2500,       2.5000,   6.00000,    392.9106
    113.7500,       2.5000,   6.00000,    357.9411
    116.2500,       2.5000,   6.00000,    361.8570
    118.7500,       2.5000,   6.00000,    335.4822
    121.2500,       2.5000,   6.00000,    305.3128
    123.7500,       2.5000,   6.00000,    312.7964
    126.2500,       2.5000,   6.00000,    287.4418
    128.7500,       2.5000,   6.00000,    285.4442
    131.2500,       2.5000,   6.00000,    309.1772
    133.7500,       2.5000,   6.00000,    322.3295
    136.2500,       2.5000,   6.00000,    330.7399
    138.7500,       2.5000,   6.00000,    371.0694
    141.2500,       2.5000,   6.00000,    387.1355
    143.7500,       2.5000,   6.00000,    339.0909
    146.2500,       2.5000,   6.00000,    384.4495
    148.7500,       2.5000,   6.00000,    490.6430
    151.2500,       2.5000,   6.00000,    567.0071
    153.7500,       2.5000,   6.00000,    449.5404
    156.2500,       2.5000,   6.00000,    435.7132
    158.7500,       2.5000,   6.00000,    531.3777
    161.2500,       2.5000,   6.00000,    564.2403
    163.7500,       2.5000,   6.00000,    602.4108
    166.2500,       2.5000,   6.00000,    521.3056
    168.7500,       2.5000,   6.00000,    501.3403
    171.2500,       2.5000,   6.00000,    500.7740
    173.7500,       2.5000,   6.00000,    506.5937
    176.2500,       2.5000,   6.00000,    578.0429
    178.7500,       2.5000,   6.00000,    604.8610
    181.2500,       2.5000,   6.00000,    584.6832
    183.7500,       2.5000,   6.00000,    552.4491
    186.2500,       2.5000,   6.00000,    532.3444
    188.7500,       2.5000,   6.00000,    519.9724
    191.2500,       2.5000,   6.00000,    528.4350
    193.7500,       2.5000,   6.00000,    578.8243
    196.2500,       2.5000,   6.00000,    611.2812
    198.7500,       2.5000,   6.00000,    616.5624
    201.2500,       2.5000,   6.00000,    594.3154
    203.7500,       2.5000,   6.00000,    625.7640
    206.2500,       2.5000,   6.00000,    608.2200
    208.7500,       2.5000,   6.00000,    606.0379
    211.2500,       2.5000,   6.00000,    591.4617
    213.7500,       2.5000,   6.00000,    582.5378
    216.2500,       2.5000,   6.00000,    645.3716
    218.7500,       2.5000,   6.00000,    653.5122
    221.2500,       2.5000,   6.00000,    646.5339
     18.7500,      12.5000,   1.00000,    712.0989
     21.2500,      12.5000,   1.00000,    711.4252
     23.7500,      12.5000,   1.00000,    723.1776
     26.2500,      12.5000,   1.00000,    712.8169
     28.7500,      12.5000,   1.00000,    698.5770
     31.2500,      12.5000,   1.00000,    706.6202
     33.7500,      12.5000,   1.00000,    702.8951
     36.2500,      12.5000,   1.00000,    688.1301
     38.7500,      12.5000,   1.00000,    690.2839
     41.2500,      12.5000,   1.00000,    680.9438
     43.7500,      12.5000,   1.00000,    689.2130
     46.2500,      12.5000,   1.00000,    701.6989
     48.7500,      12.5000,   1.00000,    732.7949
     51.2500,      12.5000,   1.00000,    768.5736
     53.7500,      12.5000,   1.00000,    787.8298
     56.2500,      12.5000,   1.00000,    772.1676
     58.7500,      12.5000,   1.00000,    776.7531
     61.2500,      12.5000,   1.00000,    775.8271
     63.7500,      12.5000,   1.00000,    767.9955
     66.2500,      12.5000,   1.00000,    781.8869
     68.7500,      12.5000,   1.00000,    790.7831
     71.2500,      12.5000,   1.00000,    772.4914
     73.7500,      12.5000,   1.00000,    744.6493
     76.2500,      12.5000,   1.00000,    735.2427
     78.7500,      12.5000,   1.00000,    709.7244
     81.2500,      12.5000,   1.00000,    676.3984
     83.7500,      12.5000,   1.00000,    644.1389
     86.2500,      12.5000,   1.00000,    647.7507
     88.7500,      12.5000,   1.00000,    645.4338
     91.2500,      12.5000,   1.00000,    654.5953
     93.7500,      12.5000,   1.00000,    636.7393
     96.2500,      12.5000,   1.00000,    608.5556
     98.7500,      12.5000,   1.00000,    538.3459
    101.2500,      12.5000,   1.00000,    501.6021
    103.7500,      12.5000,   1.00000,    478.7563
    106.2500,      12.5000,   1.00000,    442.5975
    108.7500,      12.5000,   1.00000,    390.0710
    111.2500,      12.5000,   1.00000,    385.7497
    113.7500,      12.5000,   1.00000,    368.1696
    116.2500,      12.5000,   1.00000,    361.2616
    118.7500,      12.5000,   1.00000,    354.7273
    121.2500,      12.5000,   1.00000,    341.1568
    123.7500,      12.5000,   1.00000,    311.5437
    126.2500,      12.5000,   1.00000,    309.1444
    128.7500,      12.5000,   1.00000,    315.7595
    131.2500,      12.5000,   1.00000,    322.3446
    133.7500,      12.5000,   1.00000,    326.3082
    136.2500,      12.5000,   1.00000,    345.6883
    138.7500,      12.5000,   1.00000,    354.6663
    141.2500,      12.5000,   1.00000,    371.2193
    143.7500,      12.5000,   1.00000,    411.2429
    146.2500,      12.5000,   1.00000,    439.4727
    148.7500,      12.5000,   1.00000,    436.9542
    151.2500,      12.5000,   1.00000,    452.2924
    153.7500,      12.5000,   1.00000,    487.5753
    156.2500,      12.5000,   1.00000,    512.8647
    158.7500,      12.5000,   1.00000,    520.8607
    161.2500,      12.5000,   1.00000,    516.6155
    163.7500,      12.5000,   1.00000,    507.8853
    166.2500,      12.5000,   1.00000,    501.4419
    168.7500,      12.5000,   1.00000,    510.1505
    171.2500,      12.5000,   1.00000,    521.4431
    173.7500,      12.5000,   1.00000,    528.5862
    176.2500,      12.5000,   1.00000,    531.7957
    178.7500,      12.5000,   1.00000,    542.9453
    181.2500,      12.5000,   1.00000,    556.1397
    183.7500,      12.5000,   1.00000,    564.7975
    186.2500,      12.5000,   1.00000,    545.7328
    188.7500,      12.5000,   1.00000,    540.7493
    191.2500,      12.5000,   1.00000,    545.5751
    193.7500,      12.5000,   1.00000,    558.4827
    196.2500,      12.5000,   1.00000,    582.3878
    198.7500,      12.5000,   1.00000,    607.5695
    201.2500,      12.5000,   1.00000,    610.8742
    203.7500,      12.5000,   1.00000,    606.7264
    206.2500,      12.5000,   1.00000,    594.9690
    208.7500,      12.5000,   1.00000,    595.0715
    211.2500,      12.5000,   1.00000,    597.0079
    213.7500,      12.5000,   1.00000,    604.7040
    216.2500,      12.5000,   1.00000,    608.9839
    218.7500,      12.5000,   1.00000,    619.5414
     18.7500,       2.5000,   7.00000,    747.8674
     21.2500,       2.5000,   7.00000,    832.6705
     23.7500,       2.5000,   7.00000,    727.4968
     26.2500,       2.5000,   7.00000,    716.0950
     28.7500,       2.5000,   7.00000,    734.2303
     31.2500,       2.5000,   7.00000,    672.2384
     33.7500,       2.5000,   7.00000,    762.6529
     36.2500,       2.5000,   7.00000,    718.9535
     38.7500,       2.5000,   7.00000,    668.3608
     41.2500,       2.5000,   7.00000,    659.1910
     43.7500,       2.5000,   7.00000,    680.9401
     46.2500,       2.5000,   7.00000,    686.5345
     48.7500,       2.5000,   7.00000,    743.9595
     51.2500,       2.5000,   7.00000,    756.8390
     53.7500,       2.5000,   7.00000,    805.6233
     56.2500,       2.5000,   7.00000,    864.1455
     58.7500,       2.5000,   7.00000,    807.2155
     61.2500,       2.5000,   7.00000,    698.9529
     63.7500,       2.5000,   7.00000,    802.2909
     66.2500,       2.5000,   7.00000,    794.6373
     68.7500,       2.5000,   7.00000,    772.9250
     71.2500,       2.5000,   7.00000,    842.5237
     73.7500,       2.5000,   7.00000,    770.1525
     76.2500,       2.5000,   7.00000,    752.7024
     78.7500,       2.5000,   7.00000,    683.8853
     81.2500,       2.5000,   7.00000,    614.9477
     83.7500,       2.5000,   7.00000,    632.6281
     86.2500,       2.5000,   7.00000,    714.3281
     88.7500,       2.5000,   7.00000,    690.4633
     91.2500,       2.5000,   7.00000,    679.4821
     93.7500,       2.5000,   7.00000,    575.0588
     96.2500,       2.5000,   7.00000,    544.9048
     98.7500,       2.5000,   7.00000,    614.4133
    101.2500,       2.5000,   7.00000,    561.3038
    103.7500,       2.5000,   7.00000,    376.6201
    106.2500,       2.5000,   7.00000,    387.5001
    108.7500,       2.5000,   7.00000,    357.9096
    111.2500,       2.5000,   7.00000,    404.9504
    113.7500,       2.5000,   7.00000,    365.7478
    116.2500,       2.5000,   7.00000,    359.5323
    118.7500,       2.5000,   7.00000,    337.0165
    121.2500,       2.5000,   7.00000,    316.1234
    123.7500,       2.5000,   7.00000,    317.3767
    126.2500,       2.5000,   7.00000,    298.5662
    128.7500,       2.5000,   7.00000,    289.4279
    131.2500,       2.5000,   7.00000,    306.6801
    133.7500,       2.5000,   7.00000,    307.7921
    136.2500,       2.5000,   7.00000,    330.6173
    138.7500,       2.5000,   7.00000,    377.6324
    141.2500,       2.5000,   7.00000,    382.9226
    143.7500,       2.5000,   7.00000,    331.6971
    146.2500,       2.5000,   7.00000,    370.3566
    148.7500,       2.5000,   7.00000,    484.5666
    151.2500,       2.5000,   7.00000,    565.6473
    153.7500,       2.5000,   7.00000,    442.4414
    156.2500,       2.5000,   7.00000,    423.5964
    158.7500,       2.5000,   7.00000,    509.9133
    161.2500,       2.5000,   7.00000,    545.7813
    163.7500,       2.5000,   7.00000,    574.8838
    166.2500,       2.5000,   7.00000,    483.3687
    168.7500,       2.5000,   7.00000,    464.0051
    171.2500,       2.5000,   7.00000,    489.5546
    173.7500,       2.5000,   7.00000,    498.6096
    176.2500,       2.5000,   7.00000,    548.1713
    178.7500,       2.5000,   7.00000,    566.7733
    181.2500,       2.5000,   7.00000,    543.1538
    183.7500,       2.5000,   7.00000,    535.5123
    186.2500,       2.5000,   7.00000,    517.5777
    188.7500,       2.5000,   7.00000,    507.3207
    191.2500,       2.5000,   7.00000,    513.6510
    193.7500,       2.5000,   7.00000,    560.1478
    196.2500,       2.5000,   7.00000,    597.7090
    198.7500,       2.5000,   7.00000,    601.5201
    201.2500,       2.5000,   7.00000,    579.9070
    203.7500,       2.5000,   7.00000,    612.6274
    206.2500,       2.5000,   7.00000,    593.7837
    208.7500,       2.5000,   7.00000,    594.3317
    211.2500,       2.5000,   7.00000,    564.5849
    213.7500,       2.5000,   7.00000,    552.0627
    216.2500,       2.5000,   7.00000,    615.5457
    218.7500,       2.5000,   7.00000,    627.9702
     21.2500,       2.5000,   8.00000,    872.6754
     23.7500,       2.5000,   8.00000,    759.0351
     26.2500,       2.5000,   8.00000,    744.9146
     28.7500,       2.5000,   8.00000,    760.6415
     31.2500,       2.5000,   8.00000,    677.6144
     33.7500,       2.5000,   8.00000,    766.5211
     36.2500,       2.5000,   8.00000,    713.6411
     38.7500,       2.5000,   8.00000,    662.2759
     41.2500,       2.5000,   8.00000,    659.5820
     43.7500,       2.5000,   8.00000,    687.5071
     46.2500,       2.5000,   8.00000,    694.0450
     48.7500,       2.5000,   8.00000,    751.9001
     51.2500,       2.5000,   8.00000,    761.4488
     53.7500,       2.5000,   8.00000,    804.7402
     56.2500,       2.5000,   8.00000,    869.6640
     58.7500,       2.5000,   8.00000,    823.7933
     61.2500,       2.5000,   8.00000,    716.9929
     63.7500,       2.5000,   8.00000,    812.3120
     66.2500,       2.5000,   8.00000,    784.3770
     68.7500,       2.5000,   8.00000,    751.2374
     71.2500,       2.5000,   8.00000,    812.4227
     73.7500,       2.5000,   8.00000,    747.0292
     76.2500,       2.5000,   8.00000,    725.2402
     78.7500,       2.5000,   8.00000,    648.1786
     81.2500,       2.5000,   8.00000,    590.1492
     83.7500,       2.5000,   8.00000,    619.4559
     86.2500,       2.5000,   8.00000,    702.8067
     88.7500,       2.5000,   8.00000,    686.9493
     91.2500,       2.5000,   8.00000,    657.9039
     93.7500,       2.5000,   8.00000,    568.5081
     96.2500,       2.5000,   8.00000,    540.8216
     98.7500,       2.5000,   8.00000,    621.3528
    101.2500,       2.5000,   8.00000,    572.1606
    103.7500,       2.5000,   8.00000,    376.9867
    106.2500,       2.5000,   8.00000,    384.5945
    108.7500,       2.5000,   8.00000,    362.1194
    111.2500,       2.5000,   8.00000,    413.0708
    113.7500,       2.5000,   8.00000,    379.0804
    116.2500,       2.5000,   8.00000,    370.2165
    118.7500,       2.5000,   8.00000,    335.3948
    121.2500,       2.5000,   8.00000,    316.3913
    123.7500,       2.5000,   8.00000,    334.4343
    126.2500,       2.5000,   8.00000,    308.2905
    128.7500,       2.5000,   8.00000,    290.3865
    131.2500,       2.5000,   8.00000,    293.2405
    133.7500,       2.5000,   8.00000,    306.8932
    136.2500,       2.5000,   8.00000,    333.3366
    138.7500,       2.5000,   8.00000,    375.8982
    141.2500,       2.5000,   8.00000,    377.5910
    143.7500,       2.5000,   8.00000,    320.5281
    146.2500,       2.5000,   8.00000,    369.0812
    148.7500,       2.5000,   8.00000,    489.7927
    151.2500,       2.5000,   8.00000,    567.0632
    153.7500,       2.5000,   8.00000,    440.1765
    156.2500,       2.5000,   8.00000,    411.1564
    158.7500,       2.5000,   8.00000,    486.6798
    161.2500,       2.5000,   8.00000,    526.1804
    163.7500,       2.5000,   8.00000,    565.9023
    166.2500,       2.5000,   8.00000,    469.1709
    168.7500,       2.5000,   8.00000,    436.5563
    171.2500,       2.5000,   8.00000,    456.1223
    173.7500,       2.5000,   8.00000,    482.1101
    176.2500,       2.5000,   8.00000,    529.5415
    178.7500,       2.5000,   8.00000,    532.8911
    181.2500,       2.5000,   8.00000,    510.7207
    183.7500,       2.5000,   8.00000,    496.9026
    186.2500,       2.5000,   8.00000,    498.6350
    188.7500,       2.5000,   8.00000,    494.6656
    191.2500,       2.5000,   8.00000,    504.9452
    193.7500,       2.5000,   8.00000,    553.6166
    196.2500,       2.5000,   8.00000,    577.5804
    198.7500,       2.5000,   8.00000,    580.2181
    201.2500,       2.5000,   8.00000,    565.5923
    203.7500,       2.5000,   8.00000,    599.2691
    206.2500,       2.5000,   8.00000,    585.7500
    208.7500,       2.5000,   8.00000,    576.7098
    211.2500,       2.5000,   8.00000,    542.3635
    213.7500,       2.5000,   8.00000,    525.2821
    216.2500,       2.5000,   8.00000,    585.6336
     26.2500,      17.5000,   1.00000,    788.4025
     28.7500,      17.5000,   1.00000,    771.5524
     31.2500,      17.5000,   1.00000,    723.7929
     33.7500,      17.5000,   1.00000,    695.8309
     36.2500,      17.5000,   1.00000,    684.2262
     38.7500,      17.5000,   1.00000,    679.5570
     41.2500,      17.5000,   1.00000,    695.0496
     43.7500,      17.5000,   1.00000,    699.4302
     46.2500,      17.5000,   1.00000,    710.5347
     48.7500,      17.5000,   1.00000,    746.2152
     51.2500,      17.5000,   1.00000,    761.2125
     53.7500,      17.5000,   1.00000,    763.4565
     56.2500,      17.5000,   1.00000,    793.1969
     58.7500,      17.5000,   1.00000,    799.8950
     61.2500,      17.5000,   1.00000,    796.7247
     63.7500,      17.5000,   1.00000,    788.9464
     66.2500,      17.5000,   1.00000,    748.1128
     68.7500,      17.5000,   1.00000,    719.2339
     71.2500,      17.5000,   1.00000,    704.6000
     73.7500,      17.5000,   1.00000,    659.1407
     76.2500,      17.5000,   1.00000,    628.2629
     78.7500,      17.5000,   1.00000,    634.7413
     81.2500,      17.5000,   1.00000,    625.3614
     83.7500,      17.5000,   1.00000,    628.3965
     86.2500,      17.5000,   1.00000,    608.2744
     88.7500,      17.5000,   1.00000,    592.0294
     91.2500,      17.5000,   1.00000,    609.3518
     93.7500,      17.5000,   1.00000,    615.6271
     96.2500,      17.5000,   1.00000,    581.0104
     98.7500,      17.5000,   1.00000,    555.5629
    101.2500,      17.5000,   1.00000,    517.8133
    103.7500,      17.5000,   1.00000,    503.7911
    106.2500,      17.5000,   1.00000,    482.8702
    108.7500,      17.5000,   1.00000,    439.0642
    111.2500,      17.5000,   1.00000,    396.7000
    113.7500,      17.5000,   1.00000,    389.7901
    116.2500,      17.5000,   1.00000,    379.2637
    118.7500,      17.5000,   1.00000,    374.7940
    121.2500,      17.5000,   1.00000,    353.6597
    123.7500,      17.5000,   1.00000,    336.8123
    126.2500,      17.5000,   1.00000,    321.2935
    128.7500,      17.5000,   1.00000,    321.4323
    131.2500,      17.5000,   1.00000,    328.3394
    133.7500,      17.5000,   1.00000,    332.4254
    136.2500,      17.5000,   1.00000,    327.6047
    138.7500,      17.5000,   1.00000,    336.7146
    141.2500,      17.5000,   1.00000,    370.3010
    143.7500,      17.5000,   1.00000,    416.7393
    146.2500,      17.5000,   1.00000,    430.2983
    148.7500,      17.5000,   1.00000,    433.2296
    151.2500,      17.5000,   1.00000,    447.3114
    153.7500,      17.5000,   1.00000,    469.1021
    156.2500,      17.5000,   1.00000,    492.1386
    158.7500,      17.5000,   1.00000,    483.9006
    161.2500,      17.5000,   1.00000,    459.2285
    163.7500,      17.5000,   1.00000,    457.2745
    166.2500,      17.5000,   1.00000,    467.2985
    168.7500,      17.5000,   1.00000,    470.7641
    171.2500,      17.5000,   1.00000,    459.7137
    173.7500,      17.5000,   1.00000,    443.5540
    176.2500,      17.5000,   1.00000,    453.7931
    178.7500,      17.5000,   1.00000,    470.6854
    181.2500,      17.5000,   1.00000,    471.0310
    183.7500,      17.5000,   1.00000,    472.9290
    186.2500,      17.5000,   1.00000,    488.2649
    188.7500,      17.5000,   1.00000,    508.3097
    191.2500,      17.5000,   1.00000,    528.3647
    193.7500,      17.5000,   1.00000,    533.2067
    196.2500,      17.5000,   1.00000,    543.4786
    198.7500,      17.5000,   1.00000,    551.8839
    201.2500,      17.5000,   1.00000,    564.6083
    203.7500,      17.5000,   1.00000,    564.6050
    206.2500,      17.5000,   1.00000,    556.1263
    208.7500,      17.5000,   1.00000,    554.2100
    211.2500,      17.5000,   1.00000,    555.0149
     26.2500,       2.5000,  10.00000,    788.4057
     28.7500,       2.5000,  10.00000,    793.6003
     31.2500,       2.5000,  10.00000,    692.7775
     33.7500,       2.5000,  10.00000,    759.2454
     36.2500,       2.5000,  10.00000,    704.4833
     38.7500,       2.5000,  10.00000,    657.0762
     41.2500,       2.5000,  10.00000,    643.5096
     43.7500,       2.5000,  10.00000,    665.1961
     46.2500,       2.5000,  10.00000,    673.2059
     48.7500,       2.5000,  10.00000,    736.9644
     51.2500,       2.5000,  10.00000,    749.0045
     53.7500,       2.5000,  10.00000,    804.5983
     56.2500,       2.5000,  10.00000,    881.1602
     58.7500,       2.5000,  10.00000,    831.2569
     61.2500,       2.5000,  10.00000,    713.2824
     63.7500,       2.5000,  10.00000,    792.2396
     66.2500,       2.5000,  10.00000,    754.0685
     68.7500,       2.5000,  10.00000,    721.7127
     71.2500,       2.5000,  10.00000,    783.2139
     73.7500,       2.5000,  10.00000,    696.9022
     76.2500,       2.5000,  10.00000,    652.0499
     78.7500,       2.5000,  10.00000,    592.2858
     81.2500,       2.5000,  10.00000,    561.3806
     83.7500,       2.5000,  10.00000,    610.6217
     86.2500,       2.5000,  10.00000,    690.0015
     88.7500,       2.5000,  10.00000,    660.8433
     91.2500,       2.5000,  10.00000,    640.1342
     93.7500,       2.5000,  10.00000,    548.5847
     96.2500,       2.5000,  10.00000,    528.6379
     98.7500,       2.5000,  10.00000,    623.4242
    101.2500,       2.5000,  10.00000,    585.3600
    103.7500,       2.5000,  10.00000,    394.4382
    106.2500,       2.5000,  10.00000,    402.2868
    108.7500,       2.5000,  10.00000,    371.4951
    111.2500,       2.5000,  10.00000,    423.8317
    113.7500,       2.5000,  10.00000,    391.2166
    116.2500,       2.5000,  10.00000,    385.3613
    118.7500,       2.5000,  10.00000,    355.5624
    121.2500,       2.5000,  10.00000,    331.0482
    123.7500,       2.5000,  10.00000,    336.0949
    126.2500,       2.5000,  10.00000,    304.1978
    128.7500,       2.5000,  10.00000,    289.7198
    131.2500,       2.5000,  10.00000,    300.9300
    133.7500,       2.5000,  10.00000,    308.5160
    136.2500,       2.5000,  10.00000,    323.9380
    138.7500,       2.5000,  10.00000,    359.7403
    141.2500,       2.5000,  10.00000,    366.2631
    143.7500,       2.5000,  10.00000,    322.6077
    146.2500,       2.5000,  10.00000,    373.7155
    148.7500,       2.5000,  10.00000,    495.8702
    151.2500,       2.5000,  10.00000,    570.4746
    153.7500,       2.5000,  10.00000,    430.5327
    156.2500,       2.5000,  10.00000,    396.6871
    158.7500,       2.5000,  10.00000,    470.5605
    161.2500,       2.5000,  10.00000,    506.9745
    163.7500,       2.5000,  10.00000,    545.2618
    166.2500,       2.5000,  10.00000,    458.6050
    168.7500,       2.5000,  10.00000,    419.4335
    171.2500,       2.5000,  10.00000,    410.0454
    173.7500,       2.5000,  10.00000,    412.9367
    176.2500,       2.5000,  10.00000,    470.6571
    178.7500,       2.5000,  10.00000,    494.5047
    181.2500,       2.5000,  10.00000,    463.1191
    183.7500,       2.5000,  10.00000,    440.5596
    186.2500,       2.5000,  10.00000,    441.4582
    188.7500,       2.5000,  10.00000,    456.2165
    191.2500,       2.5000,  10.00000,    483.7017
    193.7500,       2.5000,  10.00000,    530.7220
    196.2500,       2.5000,  10.00000,    553.5160
    198.7500,       2.5000,  10.00000,    550.1509
    201.2500,       2.5000,  10.00000,    534.2380
    203.7500,       2.5000,  10.00000,    567.9838
    206.2500,       2.5000,  10.00000,    551.0754
    208.7500,       2.5000,  10.00000,    542.0283
    211.2500,       2.5000,  10.00000,    509.4347
     33.7500,      22.5000,   1.00000,    717.9754
     36.2500,      22.5000,   1.00000,    696.8801
     38.7500,      22.5000,   1.00000,    679.7301
     41.2500,      22.5000,   1.00000,    666.5432
     43.7500,      22.5000,   1.00000,    668.8330
     46.2500,      22.5000,   1.00000,    685.7390
     48.7500,      22.5000,   1.00000,    702.4959
     51.2500,      22.5000,   1.00000,    708.1965
     53.7500,      22.5000,   1.00000,    722.7132
     56.2500,      22.5000,   1.00000,    736.0154
     58.7500,      22.5000,   1.00000,    732.9595
     61.2500,      22.5000,   1.00000,    740.1921
     63.7500,      22.5000,   1.00000,    739.7498
     66.2500,      22.5000,   1.00000,    708.6193
     68.7500,      22.5000,   1.00000,    668.6150
     71.2500,      22.5000,   1.00000,    645.7314
     73.7500,      22.5000,   1.00000,    638.4303
     76.2500,      22.5000,   1.00000,    630.8806
     78.7500,      22.5000,   1.00000,    618.7880
     81.2500,      22.5000,   1.00000,    610.4734
     83.7500,      22.5000,   1.00000,    587.9218
     86.2500,      22.5000,   1.00000,    574.5952
     88.7500,      22.5000,   1.00000,    577.9216
     91.2500,      22.5000,   1.00000,    589.8355
     93.7500,      22.5000,   1.00000,    587.2713
     96.2500,      22.5000,   1.00000,    574.6882
     98.7500,      22.5000,   1.00000,    554.0718
    101.2500,      22.5000,   1.00000,    536.4368
    103.7500,      22.5000,   1.00000,    511.2697
    106.2500,      22.5000,   1.00000,    501.4610
    108.7500,      22.5000,   1.00000,    482.9251
    111.2500,      22.5000,   1.00000,    445.2506
    113.7500,      22.5000,   1.00000,    406.5639
    116.2500,      22.5000,   1.00000,    388.0989
    118.7500,      22.5000,   1.00000,    363.7846
    121.2500,      22.5000,   1.00000,    357.9543
    123.7500,      22.5000,   1.00000,    346.3988
    126.2500,      22.5000,   1.00000,    337.6747
    128.7500,      22.5000,   1.00000,    329.6588
    131.2500,      22.5000,   1.00000,    324.0183
    133.7500,      22.5000,   1.00000,    324.9799
    136.2500,      22.5000,   1.00000,    334.0473
    138.7500,      22.5000,   1.00000,    357.1696
    141.2500,      22.5000,   1.00000,    393.9538
    143.7500,      22.5000,   1.00000,    402.7864
    146.2500,      22.5000,   1.00000,    409.7349
    148.7500,      22.5000,   1.00000,    427.2820
    151.2500,      22.5000,   1.00000,    446.0768
    153.7500,      22.5000,   1.00000,    467.1304
    156.2500,      22.5000,   1.00000,    479.0760
    158.7500,      22.5000,   1.00000,    482.3895
    161.2500,      22.5000,   1.00000,    466.8067
    163.7500,      22.5000,   1.00000,    439.1910
    166.2500,      22.5000,   1.00000,    434.9587
    168.7500,      22.5000,   1.00000,    438.4869
    171.2500,      22.5000,   1.00000,    429.2261
    173.7500,      22.5000,   1.00000,    418.2759
    176.2500,      22.5000,   1.00000,    402.2750
    178.7500,      22.5000,   1.00000,    396.1666
    181.2500,      22.5000,   1.00000,    405.1961
    183.7500,      22.5000,   1.00000,    427.7716
    186.2500,      22.5000,   1.00000,    456.0185
    188.7500,      22.5000,   1.00000,    463.0543
    191.2500,      22.5000,   1.00000,    463.3353
    193.7500,      22.5000,   1.00000,    482.0965
    196.2500,      22.5000,   1.00000,    497.8228
    198.7500,      22.5000,   1.00000,    514.5410
    201.2500,      22.5000,   1.00000,    517.7090
    203.7500,      22.5000,   1.00000,    515.4657
     33.7500,       7.5000,   4.00000,    728.2217
     36.2500,       7.5000,   4.00000,    705.7340
     38.7500,       7.5000,   4.00000,    647.6613
     41.2500,       7.5000,   4.00000,    618.1313
     43.7500,       7.5000,   4.00000,    608.3189
     46.2500,       7.5000,   4.00000,    638.1067
     48.7500,       7.5000,   4.00000,    671.0103
     51.2500,       7.5000,   4.00000,    716.7739
     53.7500,       7.5000,   4.00000,    759.0073
     56.2500,       7.5000,   4.00000,    784.4251
     58.7500,       7.5000,   4.00000,    745.5444
     61.2500,       7.5000,   4.00000,    722.5240
     63.7500,       7.5000,   4.00000,    709.7840
     66.2500,       7.5000,   4.00000,    707.1743
     68.7500,       7.5000,   4.00000,    703.9810
     71.2500,       7.5000,   4.00000,    699.8483
     73.7500,       7.5000,   4.00000,    689.4171
     76.2500,       7.5000,   4.00000,    637.0326
     78.7500,       7.5000,   4.00000,    589.7704
     81.2500,       7.5000,   4.00000,    564.2714
     83.7500,       7.5000,   4.00000,    587.3473
     86.2500,       7.5000,   4.00000,    620.9556
     88.7500,       7.5000,   4.00000,    642.0792
     91.2500,       7.5000,   4.00000,    609.6484
     93.7500,       7.5000,   4.00000,    570.4370
     96.2500,       7.5000,   4.00000,    556.3428
     98.7500,       7.5000,   4.00000,    573.2921
    101.2500,       7.5000,   4.00000,    539.1274
    103.7500,       7.5000,   4.00000,    471.2186
    106.2500,       7.5000,   4.00000,    403.8560
    108.7500,       7.5000,   4.00000,    416.9962
    111.2500,       7.5000,   4.00000,    416.1459
    113.7500,       7.5000,   4.00000,    420.1399
    116.2500,       7.5000,   4.00000,    386.5462
    118.7500,       7.5000,   4.00000,    354.6612
    121.2500,       7.5000,   4.00000,    338.5765
    123.7500,       7.5000,   4.00000,    325.9273
    126.2500,       7.5000,   4.00000,    312.5048
    128.7500,       7.5000,   4.00000,    296.6689
    131.2500,       7.5000,   4.00000,    291.7134
    133.7500,       7.5000,   4.00000,    307.3955
    136.2500,       7.5000,   4.00000,    334.1827
    138.7500,       7.5000,   4.00000,    353.7368
    141.2500,       7.5000,   4.00000,    353.4525
    143.7500,       7.5000,   4.00000,    354.6882
    146.2500,       7.5000,   4.00000,    396.1188
    148.7500,       7.5000,   4.00000,    476.5366
    151.2500,       7.5000,   4.00000,    496.2947
    153.7500,       7.5000,   4.00000,    467.9956
    156.2500,       7.5000,   4.00000,    440.5850
    158.7500,       7.5000,   4.00000,    468.6039
    161.2500,       7.5000,   4.00000,    511.4002
    163.7500,       7.5000,   4.00000,    492.1099
    166.2500,       7.5000,   4.00000,    450.2613
    168.7500,       7.5000,   4.00000,    401.0950
    171.2500,       7.5000,   4.00000,    382.3246
    173.7500,       7.5000,   4.00000,    393.4062
    176.2500,       7.5000,   4.00000,    407.2319
    178.7500,       7.5000,   4.00000,    410.3836
    181.2500,       7.5000,   4.00000,    403.0833
    183.7500,       7.5000,   4.00000,    397.7703
    186.2500,       7.5000,   4.00000,    403.8274
    188.7500,       7.5000,   4.00000,    409.0853
    191.2500,       7.5000,   4.00000,    429.6386
    193.7500,       7.5000,   4.00000,    467.0640
    196.2500,       7.5000,   4.00000,    498.2080
    198.7500,       7.5000,   4.00000,    510.2208
    201.2500,       7.5000,   4.00000,    514.0939
    203.7500,       7.5000,   4.00000,    508.7141
     41.2500,      27.5000,   1.00000,    675.9797
     43.7500,      27.5000,   1.00000,    673.4660
     48.7500,      27.5000,   1.00000,    639.0627
     51.2500,      27.5000,   1.00000,    625.6848
     53.7500,      27.5000,   1.00000,    634.0704
     56.2500,      27.5000,   1.00000,    643.4825
     58.7500,      27.5000,   1.00000,    648.6265
     61.2500,      27.5000,   1.00000,    650.5457
     63.7500,      27.5000,   1.00000,    667.8900
     66.2500,      27.5000,   1.00000,    667.3699
     68.7500,      27.5000,   1.00000,    660.5618
     71.2500,      27.5000,   1.00000,    646.1429
     73.7500,      27.5000,   1.00000,    637.5967
     76.2500,      27.5000,   1.00000,    644.7073
     78.7500,      27.5000,   1.00000,    637.0673
     81.2500,      27.5000,   1.00000,    621.5046
     83.7500,      27.5000,   1.00000,    606.2073
     86.2500,      27.5000,   1.00000,    592.7229
     88.7500,      27.5000,   1.00000,    584.5250
     91.2500,      27.5000,   1.00000,    567.2485
     93.7500,      27.5000,   1.00000,    560.9512
     96.2500,      27.5000,   1.00000,    560.8020
     98.7500,      27.5000,   1.00000,    562.5680
    101.2500,      27.5000,   1.00000,    542.4096
    103.7500,      27.5000,   1.00000,    517.9272
    106.2500,      27.5000,   1.00000,    495.5002
    108.7500,      27.5000,   1.00000,    474.1042
    111.2500,      27.5000,   1.00000,    449.3978
    113.7500,      27.5000,   1.00000,    417.1357
    116.2500,      27.5000,   1.00000,    382.7085
    121.2500,      27.5000,   1.00000,    355.2940
    123.7500,      27.5000,   1.00000,    343.4615
    126.2500,      27.5000,   1.00000,    335.9555
    128.7500,      27.5000,   1.00000,    337.2461
    131.2500,      27.5000,   1.00000,    332.1652
    133.7500,      27.5000,   1.00000,    336.6008
    136.2500,      27.5000,   1.00000,    353.0989
    138.7500,      27.5000,   1.00000,    374.4998
    141.2500,      27.5000,   1.00000,    386.4038
    143.7500,      27.5000,   1.00000,    397.8930
    146.2500,      27.5000,   1.00000,    412.9581
    148.7500,      27.5000,   1.00000,    434.1886
    151.2500,      27.5000,   1.00000,    456.7079
    153.7500,      27.5000,   1.00000,    462.8832
    156.2500,      27.5000,   1.00000,    459.4196
    158.7500,      27.5000,   1.00000,    461.4763
    161.2500,      27.5000,   1.00000,    460.3078
    163.7500,      27.5000,   1.00000,    449.2847
    166.2500,      27.5000,   1.00000,    431.7870
    168.7500,      27.5000,   1.00000,    422.9997
    171.2500,      27.5000,   1.00000,    417.9832
    173.7500,      27.5000,   1.00000,    409.5052
    176.2500,      27.5000,   1.00000,    396.9218
    178.7500,      27.5000,   1.00000,    384.3049
    181.2500,      27.5000,   1.00000,    388.4796
    183.7500,      27.5000,   1.00000,    398.5230
    186.2500,      27.5000,   1.00000,    407.0940
    188.7500,      27.5000,   1.00000,    414.4313
    191.2500,      27.5000,   1.00000,    428.1925
    193.7500,      27.5000,   1.00000,    441.5666
    196.2500,      27.5000,   1.00000,    445.5158
     41.2500,       7.5000,   5.00000,    603.0596
     43.7500,       7.5000,   5.00000,    593.3304
     46.2500,       7.5000,   5.00000,    600.6263
     48.7500,       7.5000,   5.00000,    608.6312
     51.2500,       7.5000,   5.00000,    628.2977
     53.7500,       7.5000,   5.00000,    668.3666
     56.2500,       7.5000,   5.00000,    692.2105
     58.7500,       7.5000,   5.00000,    662.4127
     61.2500,       7.5000,   5.00000,    643.4264
     63.7500,       7.5000,   5.00000,    651.5095
     66.2500,       7.5000,   5.00000,    676.8230
     68.7500,       7.5000,   5.00000,    697.5344
     71.2500,       7.5000,   5.00000,    699.6839
     73.7500,       7.5000,   5.00000,    695.2007
     76.2500,       7.5000,   5.00000,    650.0933
     78.7500,       7.5000,   5.00000,    608.8245
     81.2500,       7.5000,   5.00000,    584.0395
     83.7500,       7.5000,   5.00000,    603.9530
     88.7500,       7.5000,   5.00000,    644.4630
     91.2500,       7.5000,   5.00000,    601.9626
     93.7500,       7.5000,   5.00000,    559.2407
     96.2500,       7.5000,   5.00000,    552.9384
     98.7500,       7.5000,   5.00000,    569.4141
    101.2500,       7.5000,   5.00000,    531.1217
    103.7500,       7.5000,   5.00000,    461.5252
    106.2500,       7.5000,   5.00000,    397.0824
    108.7500,       7.5000,   5.00000,    409.5828
    111.2500,       7.5000,   5.00000,    399.2639
    113.7500,       7.5000,   5.00000,    405.6799
    116.2500,       7.5000,   5.00000,    381.1525
    121.2500,       7.5000,   5.00000,    333.7209
    123.7500,       7.5000,   5.00000,    311.8563
    126.2500,       7.5000,   5.00000,    299.1733
    128.7500,       7.5000,   5.00000,    291.9232
    131.2500,       7.5000,   5.00000,    295.8551
    133.7500,       7.5000,   5.00000,    311.8499
    136.2500,       7.5000,   5.00000,    333.6163
    138.7500,       7.5000,   5.00000,    353.8815
    141.2500,       7.5000,   5.00000,    356.5658
    143.7500,       7.5000,   5.00000,    362.7090
    146.2500,       7.5000,   5.00000,    401.9122
    148.7500,       7.5000,   5.00000,    485.2899
    151.2500,       7.5000,   5.00000,    504.7975
    153.7500,       7.5000,   5.00000,    476.2181
    156.2500,       7.5000,   5.00000,    444.1173
    158.7500,       7.5000,   5.00000,    467.2638
    161.2500,       7.5000,   5.00000,    509.6832
    163.7500,       7.5000,   5.00000,    490.6536
    166.2500,       7.5000,   5.00000,    449.2301
    168.7500,       7.5000,   5.00000,    396.0242
    171.2500,       7.5000,   5.00000,    375.1835
    173.7500,       7.5000,   5.00000,    382.6251
    176.2500,       7.5000,   5.00000,    391.6844
    178.7500,       7.5000,   5.00000,    393.0712
    181.2500,       7.5000,   5.00000,    380.9259
    183.7500,       7.5000,   5.00000,    365.3573
    186.2500,       7.5000,   5.00000,    358.1002
    188.7500,       7.5000,   5.00000,    361.9136
    191.2500,       7.5000,   5.00000,    387.2615
    193.7500,       7.5000,   5.00000,    423.1742
    196.2500,       7.5000,   5.00000,    445.6208
     48.7500,      32.5000,   1.00000,    616.0336
     51.2500,      32.5000,   1.00000,    594.1746
     53.7500,      32.5000,   1.00000,    577.2540
     56.2500,      32.5000,   1.00000,    586.2121
     58.7500,      32.5000,   1.00000,    591.5740
     61.2500,      32.5000,   1.00000,    607.8290
     63.7500,      32.5000,   1.00000,    615.9325
     66.2500,      32.5000,   1.00000,    621.0061
     68.7500,      32.5000,   1.00000,    631.3183
     71.2500,      32.5000,   1.00000,    648.5574
     73.7500,      32.5000,   1.00000,    647.9452
     76.2500,      32.5000,   1.00000,    645.9806
     78.7500,      32.5000,   1.00000,    650.0629
     81.2500,      32.5000,   1.00000,    639.6422
     83.7500,      32.5000,   1.00000,    641.2269
     86.2500,      32.5000,   1.00000,    637.2947
     88.7500,      32.5000,   1.00000,    607.2767
     91.2500,      32.5000,   1.00000,    582.3043
     93.7500,      32.5000,   1.00000,    558.9289
     96.2500,      32.5000,   1.00000,    551.1729
     98.7500,      32.5000,   1.00000,    546.5640
    101.2500,      32.5000,   1.00000,    532.5309
    103.7500,      32.5000,   1.00000,    503.0282
    106.2500,      32.5000,   1.00000,    480.1404
    108.7500,      32.5000,   1.00000,    456.7597
    128.7500,      32.5000,   1.00000,    340.6131
    131.2500,      32.5000,   1.00000,    336.3243
    133.7500,      32.5000,   1.00000,    346.8940
    136.2500,      32.5000,   1.00000,    370.1240
    138.7500,      32.5000,   1.00000,    381.0665
    141.2500,      32.5000,   1.00000,    388.0013
    143.7500,      32.5000,   1.00000,    403.1061
    146.2500,      32.5000,   1.00000,    421.2349
    148.7500,      32.5000,   1.00000,    443.3444
    151.2500,      32.5000,   1.00000,    452.8419
    153.7500,      32.5000,   1.00000,    451.3049
    156.2500,      32.5000,   1.00000,    446.1825
    158.7500,      32.5000,   1.00000,    441.5250
    161.2500,      32.5000,   1.00000,    449.5349
    163.7500,      32.5000,   1.00000,    454.5017
    166.2500,      32.5000,   1.00000,    447.8042
    168.7500,      32.5000,   1.00000,    428.0643
    171.2500,      32.5000,   1.00000,    418.8249
    173.7500,      32.5000,   1.00000,    415.1581
    176.2500,      32.5000,   1.00000,    406.0343
    178.7500,      32.5000,   1.00000,    399.1642
    181.2500,      32.5000,   1.00000,    389.9166
    183.7500,      32.5000,   1.00000,    387.8715
    186.2500,      32.5000,   1.00000,    389.1954
    188.7500,      32.5000,   1.00000,    396.1472
     48.7500,       7.5000,   6.00000,    574.1873
     51.2500,       7.5000,   6.00000,    591.6609
     53.7500,       7.5000,   6.00000,    613.5822
     56.2500,       7.5000,   6.00000,    634.8448
     58.7500,       7.5000,   6.00000,    614.2100
     61.2500,       7.5000,   6.00000,    612.7443
     63.7500,       7.5000,   6.00000,    615.1207
     66.2500,       7.5000,   6.00000,    645.9803
     68.7500,       7.5000,   6.00000,    674.6433
     71.2500,       7.5000,   6.00000,    694.6432
     73.7500,       7.5000,   6.00000,    703.3399
     76.2500,       7.5000,   6.00000,    662.0726
     78.7500,       7.5000,   6.00000,    627.5023
     81.2500,       7.5000,   6.00000,    606.9542
     83.7500,       7.5000,   6.00000,    637.5550
     86.2500,       7.5000,   6.00000,    670.2684
     88.7500,       7.5000,   6.00000,    676.1571
     91.2500,       7.5000,   6.00000,    619.1719
     93.7500,       7.5000,   6.00000,    564.0692
     96.2500,       7.5000,   6.00000,    549.2872
     98.7500,       7.5000,   6.00000,    557.9213
    101.2500,       7.5000,   6.00000,    511.8886
    103.7500,       7.5000,   6.00000,    438.6352
    106.2500,       7.5000,   6.00000,    375.2961
    108.7500,       7.5000,   6.00000,    390.2484
    128.7500,       7.5000,   6.00000,    289.6899
    131.2500,       7.5000,   6.00000,    289.9965
    133.7500,       7.5000,   6.00000,    305.0291
    136.2500,       7.5000,   6.00000,    333.0423
    138.7500,       7.5000,   6.00000,    360.4183
    141.2500,       7.5000,   6.00000,    364.1698
    143.7500,       7.5000,   6.00000,    368.1721
    146.2500,       7.5000,   6.00000,    409.7632
    148.7500,       7.5000,   6.00000,    496.6671
    151.2500,       7.5000,   6.00000,    518.0876
    153.7500,       7.5000,   6.00000,    481.6377
    156.2500,       7.5000,   6.00000,    445.3954
    158.7500,       7.5000,   6.00000,    466.2915
    161.2500,       7.5000,   6.00000,    510.6010
    163.7500,       7.5000,   6.00000,    497.0001
    166.2500,       7.5000,   6.00000,    459.1794
    168.7500,       7.5000,   6.00000,    405.9153
    171.2500,       7.5000,   6.00000,    383.2724
    173.7500,       7.5000,   6.00000,    387.8625
    176.2500,       7.5000,   6.00000,    394.5170
    178.7500,       7.5000,   6.00000,    393.2717
    181.2500,       7.5000,   6.00000,    374.0724
    183.7500,       7.5000,   6.00000,    352.4156
    186.2500,       7.5000,   6.00000,    342.1005
    188.7500,       7.5000,   6.00000,    344.1647
     52.5000,      15.0000,   3.00000,    592.3210
     55.0000,      15.0000,   3.00000,    596.0922
     57.5000,      15.0000,   3.00000,    609.6120
     60.0000,      15.0000,   3.00000,    618.6315
     62.5000,      15.0000,   3.00000,    619.7086
     65.0000,      15.0000,   3.00000,    631.2346
     67.5000,      15.0000,   3.00000,    640.7324
     70.0000,      15.0000,   3.00000,    664.2969
     72.5000,      15.0000,   3.00000,    664.9036
     75.0000,      15.0000,   3.00000,    665.3153
     77.5000,      15.0000,   3.00000,    665.1271
     80.0000,      15.0000,   3.00000,    659.7072
     82.5000,      15.0000,   3.00000,    658.7487
     85.0000,      15.0000,   3.00000,    649.9949
     87.5000,      15.0000,   3.00000,    639.4067
     90.0000,      15.0000,   3.00000,    629.1526
     92.5000,      15.0000,   3.00000,    625.6111
     95.0000,      15.0000,   3.00000,    598.0449
     97.5000,      15.0000,   3.00000,    541.4521
    100.0000,      15.0000,   3.00000,    489.8750
    102.5000,      15.0000,   3.00000,    460.7130
    105.0000,      15.0000,   3.00000,    446.2980
    132.5000,      15.0000,   3.00000,    310.5370
    135.0000,      15.0000,   3.00000,    324.2186
    137.5000,      15.0000,   3.00000,    334.2420
    140.0000,      15.0000,   3.00000,    353.3591
    142.5000,      15.0000,   3.00000,    390.4750
    145.0000,      15.0000,   3.00000,    435.2267
    147.5000,      15.0000,   3.00000,    444.1476
    150.0000,      15.0000,   3.00000,    446.9858
    152.5000,      15.0000,   3.00000,    474.9381
    155.0000,      15.0000,   3.00000,    500.2198
    157.5000,      15.0000,   3.00000,    502.5303
    160.0000,      15.0000,   3.00000,    476.2747
    162.5000,      15.0000,   3.00000,    466.8708
    165.0000,      15.0000,   3.00000,    463.1902
    167.5000,      15.0000,   3.00000,    445.2521
    170.0000,      15.0000,   3.00000,    428.4432
    172.5000,      15.0000,   3.00000,    405.6399
    175.0000,      15.0000,   3.00000,    394.3524
    177.5000,      15.0000,   3.00000,    385.9384
    180.0000,      15.0000,   3.00000,    376.4370
    182.5000,      15.0000,   3.00000,    368.0464
    185.0000,      15.0000,   3.00000,    357.8826
     56.2500,      12.5000,   4.00000,    608.2099
     58.7500,      12.5000,   4.00000,    621.0207
     61.2500,      12.5000,   4.00000,    625.1396
     63.7500,      12.5000,   4.00000,    618.5638
     66.2500,      12.5000,   4.00000,    632.4301
     68.7500,      12.5000,   4.00000,    662.5203
     71.2500,      12.5000,   4.00000,    671.9812
     73.7500,      12.5000,   4.00000,    671.2655
     76.2500,      12.5000,   4.00000,    666.5452
     78.7500,      12.5000,   4.00000,    653.9568
     81.2500,      12.5000,   4.00000,    657.6537
     83.7500,      12.5000,   4.00000,    656.2946
     86.2500,      12.5000,   4.00000,    662.2086
     88.7500,      12.5000,   4.00000,    655.2467
     91.2500,      12.5000,   4.00000,    637.3311
     93.7500,      12.5000,   4.00000,    609.0344
     96.2500,      12.5000,   4.00000,    571.1344
     98.7500,      12.5000,   4.00000,    510.8087
    101.2500,      12.5000,   4.00000,    478.0746
    136.2500,      12.5000,   4.00000,    336.8292
    138.7500,      12.5000,   4.00000,    343.9276
    141.2500,      12.5000,   4.00000,    360.1959
    143.7500,      12.5000,   4.00000,    399.5947
    146.2500,      12.5000,   4.00000,    445.6116
    148.7500,      12.5000,   4.00000,    458.1685
    151.2500,      12.5000,   4.00000,    472.4244
    153.7500,      12.5000,   4.00000,    493.0253
    156.2500,      12.5000,   4.00000,    500.1826
    158.7500,      12.5000,   4.00000,    495.4665
    161.2500,      12.5000,   4.00000,    490.4043
    163.7500,      12.5000,   4.00000,    484.7874
    166.2500,      12.5000,   4.00000,    462.6948
    168.7500,      12.5000,   4.00000,    436.0565
    171.2500,      12.5000,   4.00000,    410.1680
    173.7500,      12.5000,   4.00000,    402.4164
    176.2500,      12.5000,   4.00000,    395.8334
    178.7500,      12.5000,   4.00000,    386.8869
    181.2500,      12.5000,   4.00000,    378.3409
   5.27
ITERATION 2
MODEL RESISTIVITY
LAYER 1
93,     1.2500
      5.0000,     390.36
      7.5000,     439.56
     10.0000,     387.82
     12.5000,     503.57
     15.0000,     472.80
     17.5000,     460.09
     20.0000,     535.01
     22.5000,     627.07
     25.0000,     429.58
     27.5000,     424.79
     30.0000,     511.60
     32.5000,     456.00
     35.0000,     519.68
     37.5000,     478.63
     40.0000,     446.43
     42.5000,     444.07
     45.0000,     494.12
     47.5000,     519.99
     50.0000,     592.55
     52.5000,     618.63
     55.0000,     697.33
     57.5000,     813.25
     60.0000,     754.37
     62.5000,     590.89
     65.0000,     668.90
     67.5000,     635.73
     70.0000,     599.81
     72.5000,     675.85
     75.0000,     603.65
     77.5000,     575.89
     80.0000,     512.24
     82.5000,     487.60
     85.0000,     549.49
     87.5000,     684.32
     90.0000,     726.96
     92.5000,     774.62
     95.0000,     752.76
     97.5000,     974.28
    100.0000,     1559.5
    102.5000,     1540.7
    105.0000,     912.62
    107.5000,     948.52
    110.0000,     842.54
    112.5000,     1081.7
    115.0000,     976.35
    117.5000,     886.39
    120.0000,     668.95
    122.5000,     510.45
    125.0000,     466.64
    127.5000,     391.36
    130.0000,     355.92
    132.5000,     367.62
    135.0000,     383.62
    137.5000,     442.90
    140.0000,     566.91
    142.5000,     617.19
    145.0000,     552.84
    147.5000,     704.22
    150.0000,     1072.1
    152.5000,     1520.2
    155.0000,     1113.0
    157.5000,     921.25
    160.0000,     922.85
    162.5000,     793.81
    165.0000,     668.13
    167.5000,     541.43
    170.0000,     567.35
    172.5000,     495.99
    175.0000,     483.44
    177.5000,     566.67
    180.0000,     589.85
    182.5000,     543.93
    185.0000,     517.74
    187.5000,     515.15
    190.0000,     513.45
    192.5000,     539.44
    195.0000,     628.89
    197.5000,     672.45
    200.0000,     677.61
    202.5000,     647.80
    205.0000,     698.44
    207.5000,     666.58
    210.0000,     651.00
    212.5000,     598.90
    215.0000,     545.69
    217.5000,     622.84
    220.0000,     644.13
    222.5000,     609.92
    225.0000,     621.05
    227.5000,     584.47
    230.0000,     737.64
    232.5000,     832.95
           719.4512
LAYER 2
93,     2.6250
      5.0000,     364.27
      7.5000,     414.12
     10.0000,     406.91
     12.5000,     501.69
     15.0000,     511.61
     17.5000,     503.39
     20.0000,     584.52
     22.5000,     685.77
     25.0000,     524.40
     27.5000,     511.56
     30.0000,     539.58
     32.5000,     494.09
     35.0000,     537.96
     37.5000,     515.66
     40.0000,     456.95
     42.5000,     454.51
     45.0000,     469.68
     47.5000,     501.30
     50.0000,     561.64
     52.5000,     621.33
     55.0000,     675.71
     57.5000,     740.55
     60.0000,     693.87
     62.5000,     599.83
     65.0000,     680.11
     67.5000,     668.13
     70.0000,     664.44
     72.5000,     751.19
     75.0000,     717.72
     77.5000,     675.05
     80.0000,     597.00
     82.5000,     550.17
     85.0000,     595.91
     87.5000,     684.92
     90.0000,     692.10
     92.5000,     697.37
     95.0000,     663.71
     97.5000,     796.33
    100.0000,     1232.3
    102.5000,     1313.8
    105.0000,     873.93
    107.5000,     867.01
    110.0000,     878.74
    112.5000,     917.79
    115.0000,     743.57
    117.5000,     688.52
    120.0000,     544.44
    122.5000,     430.11
    125.0000,     424.69
    127.5000,     356.14
    130.0000,     325.27
    132.5000,     335.10
    135.0000,     343.62
    137.5000,     412.79
    140.0000,     516.82
    142.5000,     572.72
    145.0000,     480.27
    147.5000,     583.89
    150.0000,     853.56
    152.5000,     1225.4
    155.0000,     912.79
    157.5000,     788.72
    160.0000,     870.63
    162.5000,     697.46
    165.0000,     655.52
    167.5000,     550.21
    170.0000,     542.25
    172.5000,     522.96
    175.0000,     534.18
    177.5000,     618.01
    180.0000,     642.38
    182.5000,     586.13
    185.0000,     555.30
    187.5000,     529.49
    190.0000,     534.64
    192.5000,     543.55
    195.0000,     619.57
    197.5000,     678.10
    200.0000,     694.16
    202.5000,     659.21
    205.0000,     696.12
    207.5000,     684.65
    210.0000,     669.57
    212.5000,     641.25
    215.0000,     601.13
    217.5000,     649.23
    220.0000,     697.37
    222.5000,     676.25
    225.0000,     676.95
    227.5000,     669.61
    230.0000,     788.56
    232.5000,     848.58
           769.3852
LAYER 3
91,     4.1375
      7.5000,     375.76
     10.0000,     435.70
     12.5000,     559.45
     15.0000,     614.45
     17.5000,     636.71
     20.0000,     745.57
     22.5000,     894.32
     25.0000,     783.75
     27.5000,     717.52
     30.0000,     626.43
     32.5000,     552.32
     35.0000,     579.29
     37.5000,     571.56
     40.0000,     495.56
     42.5000,     468.34
     45.0000,     442.54
     47.5000,     454.58
     50.0000,     515.97
     52.5000,     608.65
     55.0000,     651.97
     57.5000,     683.10
     60.0000,     674.52
     62.5000,     667.65
     65.0000,     781.95
     67.5000,     791.11
     70.0000,     799.95
     72.5000,     872.20
     75.0000,     871.20
     77.5000,     811.51
     80.0000,     725.74
     82.5000,     679.05
     85.0000,     727.60
     87.5000,     786.59
     90.0000,     758.12
     92.5000,     701.82
     95.0000,     578.16
     97.5000,     545.50
    100.0000,     697.40
    102.5000,     719.10
    105.0000,     541.37
    107.5000,     552.51
    110.0000,     630.39
    112.5000,     533.10
    115.0000,     389.62
    117.5000,     374.07
    120.0000,     325.02
    122.5000,     277.88
    125.0000,     288.06
    127.5000,     248.29
    130.0000,     232.19
    132.5000,     243.91
    135.0000,     254.56
    137.5000,     305.57
    140.0000,     367.82
    142.5000,     395.41
    145.0000,     322.11
    147.5000,     372.28
    150.0000,     530.92
    152.5000,     731.32
    155.0000,     567.50
    157.5000,     547.31
    160.0000,     695.37
    162.5000,     638.45
    165.0000,     728.53
    167.5000,     681.93
    170.0000,     637.10
    172.5000,     619.63
    175.0000,     629.43
    177.5000,     671.91
    180.0000,     678.96
    182.5000,     629.61
    185.0000,     604.34
    187.5000,     580.84
    190.0000,     599.92
    192.5000,     601.83
    195.0000,     657.64
    197.5000,     724.24
    200.0000,     740.69
    202.5000,     688.65
    205.0000,     699.10
    207.5000,     707.03
    210.0000,     717.23
    212.5000,     724.48
    215.0000,     699.88
    217.5000,     722.69
    220.0000,     782.57
    222.5000,     790.88
    225.0000,     800.11
    227.5000,     812.89
    230.0000,     880.86
           863.0120
LAYER 4
89,     5.8012
     10.0000,     433.63
     12.5000,     650.80
     15.0000,     739.06
     17.5000,     821.36
     20.0000,     965.50
     22.5000,     1177.6
     25.0000,     1104.7
     27.5000,     942.36
     30.0000,     717.72
     32.5000,     599.52
     35.0000,     617.03
     37.5000,     628.95
     40.0000,     560.30
     42.5000,     515.01
     45.0000,     463.39
     47.5000,     460.74
     50.0000,     529.58
     52.5000,     640.30
     55.0000,     680.69
     57.5000,     699.08
     60.0000,     716.90
     62.5000,     768.90
     65.0000,     924.21
     67.5000,     937.25
     70.0000,     918.36
     72.5000,     939.54
     75.0000,     939.48
     77.5000,     876.05
     80.0000,     813.95
     82.5000,     812.52
     85.0000,     905.12
     87.5000,     975.50
     90.0000,     916.02
     92.5000,     774.26
     95.0000,     519.66
     97.5000,     369.48
    100.0000,     376.76
    102.5000,     359.57
    105.0000,     293.41
    107.5000,     315.33
    110.0000,     379.15
    112.5000,     292.08
    115.0000,     209.31
    117.5000,     210.85
    120.0000,     204.01
    122.5000,     191.35
    125.0000,     200.95
    127.5000,     178.74
    130.0000,     171.04
    132.5000,     182.12
    135.0000,     193.10
    137.5000,     223.10
    140.0000,     254.73
    142.5000,     265.37
    145.0000,     226.97
    147.5000,     269.51
    150.0000,     389.89
    152.5000,     504.39
    155.0000,     389.59
    157.5000,     399.76
    160.0000,     571.47
    162.5000,     650.80
    165.0000,     896.27
    167.5000,     934.16
    170.0000,     851.38
    172.5000,     759.91
    175.0000,     712.93
    177.5000,     692.88
    180.0000,     679.44
    182.5000,     646.41
    185.0000,     632.95
    187.5000,     625.80
    190.0000,     658.76
    192.5000,     662.68
    195.0000,     702.87
    197.5000,     764.60
    200.0000,     773.78
    202.5000,     708.55
    205.0000,     699.53
    207.5000,     717.41
    210.0000,     751.81
    212.5000,     783.12
    215.0000,     766.27
    217.5000,     769.28
    220.0000,     821.58
    222.5000,     848.91
    225.0000,     874.39
    227.5000,     890.07
           905.3469
LAYER 5
85,     7.6314
     15.0000,     738.57
     17.5000,     1024.5
     20.0000,     1204.2
     22.5000,     1435.7
     25.0000,     1443.0
     27.5000,     1233.2
     30.0000,     950.83
     32.5000,     801.11
     35.0000,     795.25
     37.5000,     836.06
     40.0000,     833.68
     42.5000,     803.41
     45.0000,     749.16
     47.5000,     735.99
     50.0000,     789.99
     52.5000,     859.14
     55.0000,     861.09
     57.5000,     843.86
     60.0000,     859.12
     62.5000,     935.42
     65.0000,     1073.0
     67.5000,     1116.1
     70.0000,     1093.1
     72.5000,     1067.5
     75.0000,     1064.8
     77.5000,     1043.6
     80.0000,     1049.7
     82.5000,     1115.1
     85.0000,     1216.9
     87.5000,     1250.1
     90.0000,     1130.7
     92.5000,     875.01
     95.0000,     540.23
     97.5000,     335.59
    100.0000,     263.88
    102.5000,     220.41
    105.0000,     187.94
    107.5000,     185.29
    110.0000,     197.45
    112.5000,     171.57
    115.0000,     152.46
    117.5000,     159.98
    120.0000,     169.13
    122.5000,     172.71
    125.0000,     174.76
    127.5000,     167.60
    130.0000,     166.90
    132.5000,     175.28
    135.0000,     184.77
    137.5000,     195.46
    140.0000,     205.87
    142.5000,     221.25
    145.0000,     249.46
    147.5000,     341.40
    150.0000,     479.16
    152.5000,     513.87
    155.0000,     392.78
    157.5000,     369.10
    160.0000,     490.40
    162.5000,     693.33
    165.0000,     1030.7
    167.5000,     1189.0
    170.0000,     1107.3
    172.5000,     892.15
    175.0000,     726.41
    177.5000,     627.78
    180.0000,     592.29
    182.5000,     585.28
    185.0000,     588.55
    187.5000,     597.29
    190.0000,     619.60
    192.5000,     629.78
    195.0000,     649.90
    197.5000,     680.46
    200.0000,     685.97
    202.5000,     657.52
    205.0000,     652.09
    207.5000,     675.08
    210.0000,     715.22
    212.5000,     745.57
    215.0000,     740.32
    217.5000,     731.39
    220.0000,     748.93
    222.5000,     771.78
           814.4002
LAYER 6
81,     9.6445
     20.0000,     1007.5
     22.5000,     1269.6
     25.0000,     1328.6
     27.5000,     1264.8
     30.0000,     1121.2
     32.5000,     1023.2
     35.0000,     1021.4
     37.5000,     1074.1
     40.0000,     1118.9
     42.5000,     1130.3
     45.0000,     1105.5
     47.5000,     1084.6
     50.0000,     1083.8
     52.5000,     1070.1
     55.0000,     1016.7
     57.5000,     964.88
     60.0000,     955.44
     62.5000,     1004.2
     65.0000,     1093.9
     67.5000,     1150.9
     70.0000,     1164.4
     72.5000,     1161.2
     75.0000,     1165.3
     77.5000,     1164.2
     80.0000,     1174.6
     82.5000,     1202.9
     85.0000,     1220.7
     87.5000,     1177.8
     90.0000,     1042.9
     92.5000,     830.36
     95.0000,     592.43
     97.5000,     431.07
    100.0000,     356.09
    102.5000,     311.12
    105.0000,     277.03
    107.5000,     258.90
    110.0000,     249.16
    112.5000,     227.12
    115.0000,     212.51
    117.5000,     213.56
    120.0000,     219.62
    122.5000,     224.09
    125.0000,     225.69
    127.5000,     224.64
    130.0000,     228.11
    132.5000,     237.65
    135.0000,     248.83
    137.5000,     260.40
    140.0000,     277.89
    142.5000,     316.56
    145.0000,     396.57
    147.5000,     538.56
    150.0000,     673.29
    152.5000,     644.06
    155.0000,     490.53
    157.5000,     416.56
    160.0000,     462.72
    162.5000,     600.17
    165.0000,     804.90
    167.5000,     925.68
    170.0000,     891.02
    172.5000,     747.15
    175.0000,     617.02
    177.5000,     537.59
    180.0000,     507.52
    182.5000,     502.68
    185.0000,     503.22
    187.5000,     503.72
    190.0000,     506.80
    192.5000,     509.62
    195.0000,     519.45
    197.5000,     536.58
    200.0000,     549.48
    202.5000,     554.18
    205.0000,     566.43
    207.5000,     589.97
    210.0000,     619.36
    212.5000,     636.56
    215.0000,     638.18
    217.5000,     635.95
           651.3873
LAYER 7
77,    11.8590
     25.0000,     1135.5
     27.5000,     1223.9
     30.0000,     1208.5
     32.5000,     1199.7
     35.0000,     1218.3
     37.5000,     1269.4
     40.0000,     1322.3
     42.5000,     1349.9
     45.0000,     1339.4
     47.5000,     1301.2
     50.0000,     1245.9
     52.5000,     1172.4
     55.0000,     1089.2
     57.5000,     1025.9
     60.0000,     1005.4
     62.5000,     1032.7
     65.0000,     1091.5
     67.5000,     1146.5
     70.0000,     1179.9
     72.5000,     1194.7
     75.0000,     1198.4
     77.5000,     1188.1
     80.0000,     1167.0
     82.5000,     1133.9
     85.0000,     1078.9
     87.5000,     990.99
     90.0000,     870.59
     92.5000,     732.56
     95.0000,     602.35
     97.5000,     513.97
    100.0000,     471.52
    102.5000,     447.40
    105.0000,     423.69
    107.5000,     399.58
    110.0000,     374.28
    112.5000,     344.03
    115.0000,     320.22
    117.5000,     308.11
    120.0000,     303.64
    122.5000,     302.32
    125.0000,     302.11
    127.5000,     303.74
    130.0000,     309.93
    132.5000,     321.21
    135.0000,     335.80
    137.5000,     354.97
    140.0000,     387.19
    142.5000,     447.98
    145.0000,     550.66
    147.5000,     681.17
    150.0000,     755.26
    152.5000,     685.18
    155.0000,     536.98
    157.5000,     441.79
    160.0000,     432.82
    162.5000,     489.37
    165.0000,     579.64
    167.5000,     640.76
    170.0000,     633.05
    172.5000,     571.50
    175.0000,     505.67
    177.5000,     461.61
    180.0000,     442.71
    182.5000,     437.28
    185.0000,     433.37
    187.5000,     427.01
    190.0000,     420.49
    192.5000,     416.94
    195.0000,     420.46
    197.5000,     431.51
    200.0000,     446.60
    202.5000,     462.68
    205.0000,     481.28
    207.5000,     501.13
    210.0000,     521.69
    212.5000,     532.45
           539.9809
LAYER 8
73,    14.2949
     30.0000,     1202.4
     32.5000,     1275.6
     35.0000,     1312.5
     37.5000,     1346.5
     40.0000,     1377.7
     42.5000,     1392.4
     45.0000,     1373.3
     47.5000,     1315.4
     50.0000,     1233.5
     52.5000,     1143.9
     55.0000,     1064.3
     57.5000,     1012.0
     60.0000,     996.21
     62.5000,     1014.8
     65.0000,     1055.0
     67.5000,     1097.3
     70.0000,     1126.8
     72.5000,     1138.1
     75.0000,     1130.1
     77.5000,     1100.9
     80.0000,     1051.5
     82.5000,     983.55
     85.0000,     899.68
     87.5000,     805.07
     90.0000,     708.84
     92.5000,     622.30
     95.0000,     556.36
     97.5000,     519.86
    100.0000,     510.85
    102.5000,     514.00
    105.0000,     513.81
    107.5000,     503.29
    110.0000,     481.58
    112.5000,     451.77
    115.0000,     422.55
    117.5000,     399.76
    120.0000,     384.14
    122.5000,     374.48
    125.0000,     369.69
    127.5000,     369.79
    130.0000,     375.30
    132.5000,     386.32
    135.0000,     402.76
    137.5000,     427.06
    140.0000,     465.53
    142.5000,     525.48
    145.0000,     605.58
    147.5000,     679.84
    150.0000,     696.27
    152.5000,     627.18
    155.0000,     518.04
    157.5000,     436.22
    160.0000,     405.87
    162.5000,     417.19
    165.0000,     449.47
    167.5000,     475.07
    170.0000,     474.80
    172.5000,     453.05
    175.0000,     426.12
    177.5000,     406.31
    180.0000,     396.82
    182.5000,     392.71
    185.0000,     387.84
    187.5000,     380.01
    190.0000,     371.35
    192.5000,     365.59
    195.0000,     365.93
    197.5000,     373.11
    200.0000,     386.59
    202.5000,     402.64
    205.0000,     415.85
    207.5000,     429.86
           449.4606
LAYER 9
67,    16.9743
     37.5000,     1297.8
     40.0000,     1299.3
     42.5000,     1295.9
     45.0000,     1269.3
     47.5000,     1193.3
     50.0000,     1103.5
     52.5000,     1020.6
     55.0000,     959.28
     57.5000,     926.71
     60.0000,     922.54
     62.5000,     939.90
     65.0000,     968.15
     67.5000,     995.06
     70.0000,     1010.5
     72.5000,     1008.7
     75.0000,     987.48
     77.5000,     945.95
     80.0000,     886.12
     82.5000,     811.97
     85.0000,     729.84
     87.5000,     647.62
     90.0000,     573.77
     92.5000,     515.58
     95.0000,     477.81
     97.5000,     462.29
    100.0000,     466.04
    102.5000,     480.48
    105.0000,     495.06
    107.5000,     501.66
    110.0000,     496.62
    112.5000,     481.18
    115.0000,     460.53
    117.5000,     439.92
    120.0000,     422.54
    122.5000,     409.87
    125.0000,     402.31
    127.5000,     400.05
    130.0000,     403.22
    132.5000,     411.95
    135.0000,     426.62
    137.5000,     448.71
    140.0000,     480.48
    142.5000,     522.02
    145.0000,     566.43
    147.5000,     595.92
    150.0000,     588.98
    152.5000,     540.68
    155.0000,     473.31
    157.5000,     417.06
    160.0000,     386.85
    162.5000,     380.41
    165.0000,     387.62
    167.5000,     395.75
    170.0000,     395.42
    172.5000,     387.75
    175.0000,     377.57
    177.5000,     369.68
    180.0000,     365.74
    182.5000,     363.57
    185.0000,     359.98
    187.5000,     353.75
    190.0000,     346.47
    192.5000,     341.32
    195.0000,     340.70
    197.5000,     344.81
    200.0000,     354.62
           374.1507
LAYER 10
61,    19.9218
     45.0000,     1150.0
     47.5000,     1007.2
     50.0000,     925.20
     52.5000,     849.99
     55.0000,     806.26
     57.5000,     792.36
     60.0000,     801.60
     62.5000,     822.62
     65.0000,     845.24
     67.5000,     861.53
     70.0000,     865.41
     72.5000,     853.66
     75.0000,     825.28
     77.5000,     780.95
     80.0000,     723.37
     82.5000,     656.83
     85.0000,     587.18
     87.5000,     520.90
     90.0000,     464.01
     92.5000,     420.95
     95.0000,     393.99
     97.5000,     383.27
    100.0000,     386.64
    102.5000,     399.54
    105.0000,     415.98
    107.5000,     430.16
    110.0000,     437.98
    112.5000,     438.09
    115.0000,     431.92
    117.5000,     422.27
    120.0000,     411.93
    122.5000,     403.12
    125.0000,     397.19
    127.5000,     394.92
    130.0000,     396.79
    132.5000,     403.15
    135.0000,     414.25
    137.5000,     430.43
    140.0000,     451.53
    142.5000,     475.35
    145.0000,     496.38
    147.5000,     506.03
    150.0000,     496.87
    152.5000,     468.91
    155.0000,     431.69
    157.5000,     397.94
    160.0000,     375.65
    162.5000,     365.36
    165.0000,     363.12
    167.5000,     363.22
    170.0000,     361.08
    172.5000,     356.88
    175.0000,     351.94
    177.5000,     348.05
    180.0000,     345.97
    182.5000,     344.69
    185.0000,     342.30
    187.5000,     338.10
    190.0000,     332.84
    192.5000,     329.78
           329.2249
LAYER 11
57,    23.1640
     50.0000,     757.05
     52.5000,     656.47
     55.0000,     623.57
     57.5000,     637.04
     60.0000,     664.12
     62.5000,     694.93
     65.0000,     718.45
     67.5000,     731.24
     70.0000,     730.15
     72.5000,     714.34
     75.0000,     684.49
     77.5000,     642.32
     80.0000,     590.76
     82.5000,     533.67
     85.0000,     475.74
     87.5000,     421.83
     90.0000,     376.13
     92.5000,     341.47
     95.0000,     319.08
     97.5000,     308.81
    100.0000,     309.32
    102.5000,     318.14
    105.0000,     331.97
    107.5000,     347.20
    110.0000,     360.55
    112.5000,     369.87
    115.0000,     374.52
    117.5000,     375.18
    120.0000,     373.33
    122.5000,     370.70
    125.0000,     368.71
    127.5000,     368.45
    130.0000,     370.68
    132.5000,     375.93
    135.0000,     384.40
    137.5000,     395.96
    140.0000,     409.87
    142.5000,     424.11
    145.0000,     435.43
    147.5000,     440.00
    150.0000,     435.15
    152.5000,     421.36
    155.0000,     402.62
    157.5000,     384.37
    160.0000,     370.51
    162.5000,     361.96
    165.0000,     357.39
    167.5000,     354.34
    170.0000,     350.64
    172.5000,     346.26
    175.0000,     341.68
    177.5000,     337.84
    180.0000,     335.10
    182.5000,     333.43
    185.0000,     331.60
    187.5000,     328.07
           321.4528
LAYER 12
53, 
     55.0000,     426.14
     57.5000,     497.69
     60.0000,     553.42
     62.5000,     594.50
     65.0000,     621.04
     67.5000,     635.15
     70.0000,     633.02
     72.5000,     616.24
     75.0000,     586.79
     77.5000,     546.89
     80.0000,     499.55
     82.5000,     448.10
     85.0000,     396.56
     87.5000,     348.97
     90.0000,     308.80
     92.5000,     278.16
     95.0000,     257.87
     97.5000,     247.85
    100.0000,     247.12
    102.5000,     254.05
    105.0000,     266.50
    107.5000,     281.90
    110.0000,     297.61
    112.5000,     311.34
    115.0000,     321.69
    117.5000,     328.29
    120.0000,     331.82
    122.5000,     333.58
    125.0000,     334.79
    127.5000,     336.55
    130.0000,     339.79
    132.5000,     345.14
    135.0000,     352.90
    137.5000,     362.93
    140.0000,     374.64
    142.5000,     386.46
    145.0000,     396.23
    147.5000,     401.75
    150.0000,     401.53
    152.5000,     395.82
    155.0000,     386.74
    157.5000,     377.28
    160.0000,     369.58
    162.5000,     364.21
    165.0000,     360.51
    167.5000,     357.01
    170.0000,     352.58
    172.5000,     347.09
    175.0000,     340.98
    177.5000,     336.08
    180.0000,     332.21
    182.5000,     329.82
           329.2351
CALCULATED APPARENT RESISTIVITY
      3.7500,       2.5000,   1.00000,    396.6418
      6.2500,       2.5000,   1.00000,    449.1667
      8.7500,       2.5000,   1.00000,    395.7184
     11.2500,       2.5000,   1.00000,    517.0391
     13.7500,       2.5000,   1.00000,    488.3882
     16.2500,       2.5000,   1.00000,    536.8430
     18.7500,       2.5000,   1.00000,    544.0372
     21.2500,       2.5000,   1.00000,    595.2926
     23.7500,       2.5000,   1.00000,    526.9590
     26.2500,       2.5000,   1.00000,    522.8433
     28.7500,       2.5000,   1.00000,    541.4663
     31.2500,       2.5000,   1.00000,    480.4062
     33.7500,       2.5000,   1.00000,    540.5587
     36.2500,       2.5000,   1.00000,    491.6496
     38.7500,       2.5000,   1.00000,    485.9178
     41.2500,       2.5000,   1.00000,    479.4493
     43.7500,       2.5000,   1.00000,    504.6706
     46.2500,       2.5000,   1.00000,    519.2427
     48.7500,       2.5000,   1.00000,    587.4467
     51.2500,       2.5000,   1.00000,    616.9226
     53.7500,       2.5000,   1.00000,    665.9128
     56.2500,       2.5000,   1.00000,    705.9010
     58.7500,       2.5000,   1.00000,    714.9141
     61.2500,       2.5000,   1.00000,    636.1014
     63.7500,       2.5000,   1.00000,    706.9597
     66.2500,       2.5000,   1.00000,    675.6956
     68.7500,       2.5000,   1.00000,    659.8400
     71.2500,       2.5000,   1.00000,    719.2787
     73.7500,       2.5000,   1.00000,    648.2114
     76.2500,       2.5000,   1.00000,    654.2888
     78.7500,       2.5000,   1.00000,    609.1225
     81.2500,       2.5000,   1.00000,    594.7970
     83.7500,       2.5000,   1.00000,    618.5009
     86.2500,       2.5000,   1.00000,    689.0473
     88.7500,       2.5000,   1.00000,    680.1783
     91.2500,       2.5000,   1.00000,    743.7006
     93.7500,       2.5000,   1.00000,    757.2207
     96.2500,       2.5000,   1.00000,    827.8787
     98.7500,       2.5000,   1.00000,    923.5729
    101.2500,       2.5000,   1.00000,    983.5042
    103.7500,       2.5000,   1.00000,    798.5893
    106.2500,       2.5000,   1.00000,    904.4183
    108.7500,       2.5000,   1.00000,    718.1919
    111.2500,       2.5000,   1.00000,    800.7545
    113.7500,       2.5000,   1.00000,    665.3774
    116.2500,       2.5000,   1.00000,    621.4552
    118.7500,       2.5000,   1.00000,    519.2987
    121.2500,       2.5000,   1.00000,    436.3970
    123.7500,       2.5000,   1.00000,    399.2832
    126.2500,       2.5000,   1.00000,    351.2430
    128.7500,       2.5000,   1.00000,    330.0387
    131.2500,       2.5000,   1.00000,    338.7235
    133.7500,       2.5000,   1.00000,    360.8694
    136.2500,       2.5000,   1.00000,    397.0196
    138.7500,       2.5000,   1.00000,    449.4896
    141.2500,       2.5000,   1.00000,    507.0800
    143.7500,       2.5000,   1.00000,    519.9344
    146.2500,       2.5000,   1.00000,    636.5721
    148.7500,       2.5000,   1.00000,    745.8842
    151.2500,       2.5000,   1.00000,    897.0890
    153.7500,       2.5000,   1.00000,    838.2101
    156.2500,       2.5000,   1.00000,    823.4218
    158.7500,       2.5000,   1.00000,    798.9337
    161.2500,       2.5000,   1.00000,    696.0408
    163.7500,       2.5000,   1.00000,    691.4857
    166.2500,       2.5000,   1.00000,    580.9119
    168.7500,       2.5000,   1.00000,    570.0019
    171.2500,       2.5000,   1.00000,    567.5930
    173.7500,       2.5000,   1.00000,    553.2264
    176.2500,       2.5000,   1.00000,    583.5809
    178.7500,       2.5000,   1.00000,    582.5342
    181.2500,       2.5000,   1.00000,    567.1862
    183.7500,       2.5000,   1.00000,    554.0812
    186.2500,       2.5000,   1.00000,    546.7214
    188.7500,       2.5000,   1.00000,    552.6135
    191.2500,       2.5000,   1.00000,    571.5121
    193.7500,       2.5000,   1.00000,    620.4113
    196.2500,       2.5000,   1.00000,    644.2753
    198.7500,       2.5000,   1.00000,    671.2214
    201.2500,       2.5000,   1.00000,    654.2319
    203.7500,       2.5000,   1.00000,    690.0020
    206.2500,       2.5000,   1.00000,    653.5591
    208.7500,       2.5000,   1.00000,    656.0032
    211.2500,       2.5000,   1.00000,    634.5529
    213.7500,       2.5000,   1.00000,    609.0650
    216.2500,       2.5000,   1.00000,    651.6973
    218.7500,       2.5000,   1.00000,    646.2223
    221.2500,       2.5000,   1.00000,    642.8652
    223.7500,       2.5000,   1.00000,    683.9099
    226.2500,       2.5000,   1.00000,    658.1048
    228.7500,       2.5000,   1.00000,    743.0815
    231.2500,       2.5000,   1.00000,    770.0384
    233.7500,       2.5000,   1.00000,    743.8135
      6.2500,       2.5000,   2.00000,    470.5748
      8.7500,       2.5000,   2.00000,    416.6472
     11.2500,       2.5000,   2.00000,    572.4507
     13.7500,       2.5000,   2.00000,    568.0198
     16.2500,       2.5000,   2.00000,    539.2362
     18.7500,       2.5000,   2.00000,    599.9605
     21.2500,       2.5000,   2.00000,    681.2685
     23.7500,       2.5000,   2.00000,    576.4153
     26.2500,       2.5000,   2.00000,    589.2656
     28.7500,       2.5000,   2.00000,    621.5690
     31.2500,       2.5000,   2.00000,    528.2468
     33.7500,       2.5000,   2.00000,    590.7635
     36.2500,       2.5000,   2.00000,    557.8884
     38.7500,       2.5000,   2.00000,    512.7189
     41.2500,       2.5000,   2.00000,    523.8295
     43.7500,       2.5000,   2.00000,    544.2010
     46.2500,       2.5000,   2.00000,    556.4860
     48.7500,       2.5000,   2.00000,    609.8024
     51.2500,       2.5000,   2.00000,    609.9777
     53.7500,       2.5000,   2.00000,    644.8901
     56.2500,       2.5000,   2.00000,    749.1434
     58.7500,       2.5000,   2.00000,    724.3936
     61.2500,       2.5000,   2.00000,    636.7044
     63.7500,       2.5000,   2.00000,    769.7272
     66.2500,       2.5000,   2.00000,    742.3004
     68.7500,       2.5000,   2.00000,    701.0934
     71.2500,       2.5000,   2.00000,    787.1411
     73.7500,       2.5000,   2.00000,    726.7278
     76.2500,       2.5000,   2.00000,    728.6474
     78.7500,       2.5000,   2.00000,    702.2126
     81.2500,       2.5000,   2.00000,    653.5024
     83.7500,       2.5000,   2.00000,    685.3634
     86.2500,       2.5000,   2.00000,    740.3434
     88.7500,       2.5000,   2.00000,    709.0469
     91.2500,       2.5000,   2.00000,    728.2626
     93.7500,       2.5000,   2.00000,    653.9039
     96.2500,       2.5000,   2.00000,    620.5582
     98.7500,       2.5000,   2.00000,    785.8810
    101.2500,       2.5000,   2.00000,    747.7591
    103.7500,       2.5000,   2.00000,    558.4031
    106.2500,       2.5000,   2.00000,    630.5807
    108.7500,       2.5000,   2.00000,    568.3259
    111.2500,       2.5000,   2.00000,    572.3104
    113.7500,       2.5000,   2.00000,    500.1049
    116.2500,       2.5000,   2.00000,    447.9814
    118.7500,       2.5000,   2.00000,    391.2671
    121.2500,       2.5000,   2.00000,    340.4443
    123.7500,       2.5000,   2.00000,    345.1904
    126.2500,       2.5000,   2.00000,    309.3658
    128.7500,       2.5000,   2.00000,    290.3411
    131.2500,       2.5000,   2.00000,    313.9558
    133.7500,       2.5000,   2.00000,    323.0506
    136.2500,       2.5000,   2.00000,    334.4807
    138.7500,       2.5000,   2.00000,    402.5135
    141.2500,       2.5000,   2.00000,    449.0962
    143.7500,       2.5000,   2.00000,    417.3894
    146.2500,       2.5000,   2.00000,    465.8293
    148.7500,       2.5000,   2.00000,    622.7737
    151.2500,       2.5000,   2.00000,    746.4008
    153.7500,       2.5000,   2.00000,    598.6320
    156.2500,       2.5000,   2.00000,    598.5016
    158.7500,       2.5000,   2.00000,    715.6714
    161.2500,       2.5000,   2.00000,    703.3462
    163.7500,       2.5000,   2.00000,    711.3845
    166.2500,       2.5000,   2.00000,    602.1595
    168.7500,       2.5000,   2.00000,    588.8245
    171.2500,       2.5000,   2.00000,    611.9333
    173.7500,       2.5000,   2.00000,    587.6266
    176.2500,       2.5000,   2.00000,    626.2953
    178.7500,       2.5000,   2.00000,    619.4269
    181.2500,       2.5000,   2.00000,    578.7054
    183.7500,       2.5000,   2.00000,    573.6933
    186.2500,       2.5000,   2.00000,    581.0852
    188.7500,       2.5000,   2.00000,    577.9744
    191.2500,       2.5000,   2.00000,    586.2004
    193.7500,       2.5000,   2.00000,    631.6611
    196.2500,       2.5000,   2.00000,    658.9882
    198.7500,       2.5000,   2.00000,    651.3303
    201.2500,       2.5000,   2.00000,    642.1036
    203.7500,       2.5000,   2.00000,    690.6771
    206.2500,       2.5000,   2.00000,    670.8513
    208.7500,       2.5000,   2.00000,    678.7518
    211.2500,       2.5000,   2.00000,    653.9284
    213.7500,       2.5000,   2.00000,    628.0563
    216.2500,       2.5000,   2.00000,    700.4048
    218.7500,       2.5000,   2.00000,    694.6182
    221.2500,       2.5000,   2.00000,    691.8127
    223.7500,       2.5000,   2.00000,    718.7739
    226.2500,       2.5000,   2.00000,    669.4156
    228.7500,       2.5000,   2.00000,    778.5532
    231.2500,       2.5000,   2.00000,    817.9260
      8.7500,       2.5000,   3.00000,    463.2700
     11.2500,       2.5000,   3.00000,    634.8258
     13.7500,       2.5000,   3.00000,    592.6620
     16.2500,       2.5000,   3.00000,    593.9783
     18.7500,       2.5000,   3.00000,    630.3942
     21.2500,       2.5000,   3.00000,    735.3983
     23.7500,       2.5000,   3.00000,    633.6258
     26.2500,       2.5000,   3.00000,    624.7410
     28.7500,       2.5000,   3.00000,    659.4633
     31.2500,       2.5000,   3.00000,    594.6723
     33.7500,       2.5000,   3.00000,    661.6483
     36.2500,       2.5000,   3.00000,    608.9923
     38.7500,       2.5000,   3.00000,    574.2771
     41.2500,       2.5000,   3.00000,    556.0053
     43.7500,       2.5000,   3.00000,    593.1688
     46.2500,       2.5000,   3.00000,    600.5825
     48.7500,       2.5000,   3.00000,    633.5193
     51.2500,       2.5000,   3.00000,    627.0712
     53.7500,       2.5000,   3.00000,    696.0722
     56.2500,       2.5000,   3.00000,    772.6298
     58.7500,       2.5000,   3.00000,    753.3091
     61.2500,       2.5000,   3.00000,    663.2697
     63.7500,       2.5000,   3.00000,    773.4880
     66.2500,       2.5000,   3.00000,    775.4292
     68.7500,       2.5000,   3.00000,    753.3022
     71.2500,       2.5000,   3.00000,    832.6335
     73.7500,       2.5000,   3.00000,    797.3281
     76.2500,       2.5000,   3.00000,    799.1823
     78.7500,       2.5000,   3.00000,    720.7690
     81.2500,       2.5000,   3.00000,    685.2410
     83.7500,       2.5000,   3.00000,    707.4564
     86.2500,       2.5000,   3.00000,    790.9268
     88.7500,       2.5000,   3.00000,    748.0427
     91.2500,       2.5000,   3.00000,    683.1682
     93.7500,       2.5000,   3.00000,    551.2059
     96.2500,       2.5000,   3.00000,    570.2183
     98.7500,       2.5000,   3.00000,    693.3573
    101.2500,       2.5000,   3.00000,    671.2147
    103.7500,       2.5000,   3.00000,    418.4196
    106.2500,       2.5000,   3.00000,    431.4365
    108.7500,       2.5000,   3.00000,    410.5081
    111.2500,       2.5000,   3.00000,    482.7612
    113.7500,       2.5000,   3.00000,    397.5167
    116.2500,       2.5000,   3.00000,    374.5574
    118.7500,       2.5000,   3.00000,    317.4863
    121.2500,       2.5000,   3.00000,    294.9402
    123.7500,       2.5000,   3.00000,    303.9069
    126.2500,       2.5000,   3.00000,    284.6932
    128.7500,       2.5000,   3.00000,    274.1864
    131.2500,       2.5000,   3.00000,    286.6753
    133.7500,       2.5000,   3.00000,    294.0871
    136.2500,       2.5000,   3.00000,    324.4671
    138.7500,       2.5000,   3.00000,    387.4638
    141.2500,       2.5000,   3.00000,    405.8065
    143.7500,       2.5000,   3.00000,    330.2738
    146.2500,       2.5000,   3.00000,    393.0653
    148.7500,       2.5000,   3.00000,    565.8712
    151.2500,       2.5000,   3.00000,    684.7061
    153.7500,       2.5000,   3.00000,    502.4878
    156.2500,       2.5000,   3.00000,    469.0902
    158.7500,       2.5000,   3.00000,    616.2249
    161.2500,       2.5000,   3.00000,    707.1177
    163.7500,       2.5000,   3.00000,    734.5327
    166.2500,       2.5000,   3.00000,    599.6642
    168.7500,       2.5000,   3.00000,    576.0887
    171.2500,       2.5000,   3.00000,    580.5425
    173.7500,       2.5000,   3.00000,    605.0173
    176.2500,       2.5000,   3.00000,    656.9976
    178.7500,       2.5000,   3.00000,    650.2950
    181.2500,       2.5000,   3.00000,    599.6141
    183.7500,       2.5000,   3.00000,    576.3651
    186.2500,       2.5000,   3.00000,    576.4910
    188.7500,       2.5000,   3.00000,    577.0092
    191.2500,       2.5000,   3.00000,    582.7135
    193.7500,       2.5000,   3.00000,    637.4424
    196.2500,       2.5000,   3.00000,    651.1817
    198.7500,       2.5000,   3.00000,    643.5248
    201.2500,       2.5000,   3.00000,    617.2845
    203.7500,       2.5000,   3.00000,    677.2511
    206.2500,       2.5000,   3.00000,    681.4866
    208.7500,       2.5000,   3.00000,    682.4460
    211.2500,       2.5000,   3.00000,    644.1179
    213.7500,       2.5000,   3.00000,    631.9650
    216.2500,       2.5000,   3.00000,    711.1027
    218.7500,       2.5000,   3.00000,    742.9752
    221.2500,       2.5000,   3.00000,    715.1124
    223.7500,       2.5000,   3.00000,    701.5058
    226.2500,       2.5000,   3.00000,    671.3304
    228.7500,       2.5000,   3.00000,    795.8574
     11.2500,       7.5000,   1.00000,    588.9972
     13.7500,       7.5000,   1.00000,    629.7728
     16.2500,       7.5000,   1.00000,    634.7552
     18.7500,       7.5000,   1.00000,    670.4985
     21.2500,       7.5000,   1.00000,    669.2906
     23.7500,       7.5000,   1.00000,    682.4262
     26.2500,       7.5000,   1.00000,    656.5997
     28.7500,       7.5000,   1.00000,    644.7256
     31.2500,       7.5000,   1.00000,    673.0614
     33.7500,       7.5000,   1.00000,    669.1312
     36.2500,       7.5000,   1.00000,    660.1033
     38.7500,       7.5000,   1.00000,    620.1831
     41.2500,       7.5000,   1.00000,    615.7137
     43.7500,       7.5000,   1.00000,    614.1036
     46.2500,       7.5000,   1.00000,    639.0801
     48.7500,       7.5000,   1.00000,    646.2780
     51.2500,       7.5000,   1.00000,    692.9064
     53.7500,       7.5000,   1.00000,    733.2998
     56.2500,       7.5000,   1.00000,    761.7783
     58.7500,       7.5000,   1.00000,    747.9397
     61.2500,       7.5000,   1.00000,    741.4556
     63.7500,       7.5000,   1.00000,    732.2139
     66.2500,       7.5000,   1.00000,    762.3687
     68.7500,       7.5000,   1.00000,    809.1371
     71.2500,       7.5000,   1.00000,    829.6061
     73.7500,       7.5000,   1.00000,    834.9131
     76.2500,       7.5000,   1.00000,    785.2047
     78.7500,       7.5000,   1.00000,    735.3859
     81.2500,       7.5000,   1.00000,    693.2990
     83.7500,       7.5000,   1.00000,    730.7705
     86.2500,       7.5000,   1.00000,    756.3488
     88.7500,       7.5000,   1.00000,    732.6028
     91.2500,       7.5000,   1.00000,    629.0674
     93.7500,       7.5000,   1.00000,    586.4765
     96.2500,       7.5000,   1.00000,    592.9257
     98.7500,       7.5000,   1.00000,    635.2888
    101.2500,       7.5000,   1.00000,    568.8942
    103.7500,       7.5000,   1.00000,    480.6860
    106.2500,       7.5000,   1.00000,    365.9616
    108.7500,       7.5000,   1.00000,    371.2408
    111.2500,       7.5000,   1.00000,    391.2188
    113.7500,       7.5000,   1.00000,    413.2716
    116.2500,       7.5000,   1.00000,    352.3653
    118.7500,       7.5000,   1.00000,    327.2612
    121.2500,       7.5000,   1.00000,    299.7367
    123.7500,       7.5000,   1.00000,    290.9810
    126.2500,       7.5000,   1.00000,    287.5845
    128.7500,       7.5000,   1.00000,    283.9855
    131.2500,       7.5000,   1.00000,    283.2973
    133.7500,       7.5000,   1.00000,    308.1653
    136.2500,       7.5000,   1.00000,    352.3177
    138.7500,       7.5000,   1.00000,    375.9975
    141.2500,       7.5000,   1.00000,    345.0242
    143.7500,       7.5000,   1.00000,    358.3096
    146.2500,       7.5000,   1.00000,    431.2127
    148.7500,       7.5000,   1.00000,    533.9261
    151.2500,       7.5000,   1.00000,    549.9235
    153.7500,       7.5000,   1.00000,    519.9545
    156.2500,       7.5000,   1.00000,    495.6728
    158.7500,       7.5000,   1.00000,    550.6078
    161.2500,       7.5000,   1.00000,    660.7322
    163.7500,       7.5000,   1.00000,    687.5642
    166.2500,       7.5000,   1.00000,    622.2383
    168.7500,       7.5000,   1.00000,    543.8902
    171.2500,       7.5000,   1.00000,    547.2961
    173.7500,       7.5000,   1.00000,    593.2555
    176.2500,       7.5000,   1.00000,    647.2454
    178.7500,       7.5000,   1.00000,    652.7034
    181.2500,       7.5000,   1.00000,    625.6743
    183.7500,       7.5000,   1.00000,    585.7943
    186.2500,       7.5000,   1.00000,    561.5944
    188.7500,       7.5000,   1.00000,    564.0845
    191.2500,       7.5000,   1.00000,    595.3173
    193.7500,       7.5000,   1.00000,    615.6023
    196.2500,       7.5000,   1.00000,    633.0084
    198.7500,       7.5000,   1.00000,    626.2510
    201.2500,       7.5000,   1.00000,    635.9857
    203.7500,       7.5000,   1.00000,    649.1113
    206.2500,       7.5000,   1.00000,    669.2836
    208.7500,       7.5000,   1.00000,    656.0413
    211.2500,       7.5000,   1.00000,    643.5164
    213.7500,       7.5000,   1.00000,    652.8476
    216.2500,       7.5000,   1.00000,    699.2972
    218.7500,       7.5000,   1.00000,    724.2127
    221.2500,       7.5000,   1.00000,    711.6769
    223.7500,       7.5000,   1.00000,    688.0991
    226.2500,       7.5000,   1.00000,    714.6523
     11.2500,       2.5000,   4.00000,    670.7292
     13.7500,       2.5000,   4.00000,    637.8750
     16.2500,       2.5000,   4.00000,    631.4850
     18.7500,       2.5000,   4.00000,    676.5396
     21.2500,       2.5000,   4.00000,    773.6161
     23.7500,       2.5000,   4.00000,    662.0486
     26.2500,       2.5000,   4.00000,    659.9190
     28.7500,       2.5000,   4.00000,    700.9875
     31.2500,       2.5000,   4.00000,    627.2867
     33.7500,       2.5000,   4.00000,    733.2469
     36.2500,       2.5000,   4.00000,    675.0707
     38.7500,       2.5000,   4.00000,    620.7629
     41.2500,       2.5000,   4.00000,    612.5421
     43.7500,       2.5000,   4.00000,    625.1692
     46.2500,       2.5000,   4.00000,    626.7220
     48.7500,       2.5000,   4.00000,    670.4742
     51.2500,       2.5000,   4.00000,    690.7435
     53.7500,       2.5000,   4.00000,    737.6071
     56.2500,       2.5000,   4.00000,    814.3544
     58.7500,       2.5000,   4.00000,    786.3017
     61.2500,       2.5000,   4.00000,    671.5622
     63.7500,       2.5000,   4.00000,    789.0930
     66.2500,       2.5000,   4.00000,    778.1146
     68.7500,       2.5000,   4.00000,    782.0057
     71.2500,       2.5000,   4.00000,    906.6866
     73.7500,       2.5000,   4.00000,    834.1438
     76.2500,       2.5000,   4.00000,    818.3107
     78.7500,       2.5000,   4.00000,    733.6943
     81.2500,       2.5000,   4.00000,    669.4487
     83.7500,       2.5000,   4.00000,    722.7728
     86.2500,       2.5000,   4.00000,    811.9180
     88.7500,       2.5000,   4.00000,    737.3719
     91.2500,       2.5000,   4.00000,    657.5513
     93.7500,       2.5000,   4.00000,    546.4525
     96.2500,       2.5000,   4.00000,    530.5367
     98.7500,       2.5000,   4.00000,    660.7054
    101.2500,       2.5000,   4.00000,    597.9097
    103.7500,       2.5000,   4.00000,    372.1342
    106.2500,       2.5000,   4.00000,    369.2082
    108.7500,       2.5000,   4.00000,    329.9388
    111.2500,       2.5000,   4.00000,    406.4099
    113.7500,       2.5000,   4.00000,    367.0198
    116.2500,       2.5000,   4.00000,    337.0486
    118.7500,       2.5000,   4.00000,    303.7674
    121.2500,       2.5000,   4.00000,    273.9901
    123.7500,       2.5000,   4.00000,    293.5190
    126.2500,       2.5000,   4.00000,    273.7133
    128.7500,       2.5000,   4.00000,    263.8506
    131.2500,       2.5000,   4.00000,    276.1366
    133.7500,       2.5000,   4.00000,    294.3929
    136.2500,       2.5000,   4.00000,    331.8846
    138.7500,       2.5000,   4.00000,    379.9569
    141.2500,       2.5000,   4.00000,    361.2921
    143.7500,       2.5000,   4.00000,    309.0878
    146.2500,       2.5000,   4.00000,    377.7215
    148.7500,       2.5000,   4.00000,    524.0871
    151.2500,       2.5000,   4.00000,    636.0396
    153.7500,       2.5000,   4.00000,    468.8506
    156.2500,       2.5000,   4.00000,    442.1342
    158.7500,       2.5000,   4.00000,    564.9667
    161.2500,       2.5000,   4.00000,    648.0169
    163.7500,       2.5000,   4.00000,    741.7776
    166.2500,       2.5000,   4.00000,    591.3634
    168.7500,       2.5000,   4.00000,    536.3820
    171.2500,       2.5000,   4.00000,    546.5241
    173.7500,       2.5000,   4.00000,    571.7935
    176.2500,       2.5000,   4.00000,    669.5857
    178.7500,       2.5000,   4.00000,    671.5439
    181.2500,       2.5000,   4.00000,    617.0699
    183.7500,       2.5000,   4.00000,    576.8995
    186.2500,       2.5000,   4.00000,    554.8427
    188.7500,       2.5000,   4.00000,    553.4736
    191.2500,       2.5000,   4.00000,    573.7497
    193.7500,       2.5000,   4.00000,    622.1125
    196.2500,       2.5000,   4.00000,    642.2721
    198.7500,       2.5000,   4.00000,    633.0977
    201.2500,       2.5000,   4.00000,    608.3278
    203.7500,       2.5000,   4.00000,    667.4754
    206.2500,       2.5000,   4.00000,    659.9247
    208.7500,       2.5000,   4.00000,    666.4236
    211.2500,       2.5000,   4.00000,    639.3178
    213.7500,       2.5000,   4.00000,    615.9305
    216.2500,       2.5000,   4.00000,    721.5081
    218.7500,       2.5000,   4.00000,    735.8026
    221.2500,       2.5000,   4.00000,    702.0906
    223.7500,       2.5000,   4.00000,    705.9326
    226.2500,       2.5000,   4.00000,    658.6158
     15.0000,      10.0000,   1.00000,    688.1005
     17.5000,      10.0000,   1.00000,    719.0480
     20.0000,      10.0000,   1.00000,    701.1733
     22.5000,      10.0000,   1.00000,    705.8483
     25.0000,      10.0000,   1.00000,    708.0494
     27.5000,      10.0000,   1.00000,    689.2419
     30.0000,      10.0000,   1.00000,    713.3354
     32.5000,      10.0000,   1.00000,    722.2273
     35.0000,      10.0000,   1.00000,    704.0970
     37.5000,      10.0000,   1.00000,    720.7405
     40.0000,      10.0000,   1.00000,    685.7524
     42.5000,      10.0000,   1.00000,    657.8867
     45.0000,      10.0000,   1.00000,    668.5333
     47.5000,      10.0000,   1.00000,    695.6221
     50.0000,      10.0000,   1.00000,    733.0771
     52.5000,      10.0000,   1.00000,    783.5701
     55.0000,      10.0000,   1.00000,    804.2803
     57.5000,      10.0000,   1.00000,    773.1072
     60.0000,      10.0000,   1.00000,    780.6620
     62.5000,      10.0000,   1.00000,    756.6362
     65.0000,      10.0000,   1.00000,    753.0466
     67.5000,      10.0000,   1.00000,    822.1733
     70.0000,      10.0000,   1.00000,    838.5226
     72.5000,      10.0000,   1.00000,    839.7876
     75.0000,      10.0000,   1.00000,    816.8508
     77.5000,      10.0000,   1.00000,    732.4072
     80.0000,      10.0000,   1.00000,    715.8231
     82.5000,      10.0000,   1.00000,    715.2258
     85.0000,      10.0000,   1.00000,    687.8947
     87.5000,      10.0000,   1.00000,    682.4952
     90.0000,      10.0000,   1.00000,    673.4043
     92.5000,      10.0000,   1.00000,    631.1368
     95.0000,      10.0000,   1.00000,    619.2466
     97.5000,      10.0000,   1.00000,    571.4914
    100.0000,      10.0000,   1.00000,    519.5371
    102.5000,      10.0000,   1.00000,    499.6534
    105.0000,      10.0000,   1.00000,    424.8459
    107.5000,      10.0000,   1.00000,    364.3162
    110.0000,      10.0000,   1.00000,    348.8436
    112.5000,      10.0000,   1.00000,    340.7220
    115.0000,      10.0000,   1.00000,    360.0459
    117.5000,      10.0000,   1.00000,    341.3683
    120.0000,      10.0000,   1.00000,    317.0731
    122.5000,      10.0000,   1.00000,    299.4707
    125.0000,      10.0000,   1.00000,    281.4504
    127.5000,      10.0000,   1.00000,    283.0312
    130.0000,      10.0000,   1.00000,    289.4708
    132.5000,      10.0000,   1.00000,    312.6162
    135.0000,      10.0000,   1.00000,    339.6860
    137.5000,      10.0000,   1.00000,    337.0834
    140.0000,      10.0000,   1.00000,    337.5516
    142.5000,      10.0000,   1.00000,    362.3012
    145.0000,      10.0000,   1.00000,    408.3644
    147.5000,      10.0000,   1.00000,    463.5164
    150.0000,      10.0000,   1.00000,    468.2099
    152.5000,      10.0000,   1.00000,    487.0583
    155.0000,      10.0000,   1.00000,    525.9081
    157.5000,      10.0000,   1.00000,    529.6918
    160.0000,      10.0000,   1.00000,    570.2705
    162.5000,      10.0000,   1.00000,    574.0997
    165.0000,      10.0000,   1.00000,    568.6006
    167.5000,      10.0000,   1.00000,    564.9729
    170.0000,      10.0000,   1.00000,    519.2967
    172.5000,      10.0000,   1.00000,    528.7558
    175.0000,      10.0000,   1.00000,    574.4372
    177.5000,      10.0000,   1.00000,    611.3887
    180.0000,      10.0000,   1.00000,    641.1667
    182.5000,      10.0000,   1.00000,    609.3135
    185.0000,      10.0000,   1.00000,    566.5159
    187.5000,      10.0000,   1.00000,    547.4367
    190.0000,      10.0000,   1.00000,    550.1470
    192.5000,      10.0000,   1.00000,    575.7404
    195.0000,      10.0000,   1.00000,    598.9684
    197.5000,      10.0000,   1.00000,    614.1656
    200.0000,      10.0000,   1.00000,    637.0222
    202.5000,      10.0000,   1.00000,    635.0714
    205.0000,      10.0000,   1.00000,    628.6819
    207.5000,      10.0000,   1.00000,    627.6279
    210.0000,      10.0000,   1.00000,    617.9929
    212.5000,      10.0000,   1.00000,    650.5618
    215.0000,      10.0000,   1.00000,    660.5431
    217.5000,      10.0000,   1.00000,    654.9172
    220.0000,      10.0000,   1.00000,    683.6995
    222.5000,      10.0000,   1.00000,    679.4313
     13.7500,       2.5000,   5.00000,    681.6052
     16.2500,       2.5000,   5.00000,    661.1685
     18.7500,       2.5000,   5.00000,    720.7775
     21.2500,       2.5000,   5.00000,    822.1108
     23.7500,       2.5000,   5.00000,    673.8414
     26.2500,       2.5000,   5.00000,    691.8082
     28.7500,       2.5000,   5.00000,    741.6591
     31.2500,       2.5000,   5.00000,    657.8006
     33.7500,       2.5000,   5.00000,    767.6943
     36.2500,       2.5000,   5.00000,    732.5203
     38.7500,       2.5000,   5.00000,    671.8488
     41.2500,       2.5000,   5.00000,    648.0892
     43.7500,       2.5000,   5.00000,    657.5555
     46.2500,       2.5000,   5.00000,    645.6033
     48.7500,       2.5000,   5.00000,    724.2102
     51.2500,       2.5000,   5.00000,    735.8179
     53.7500,       2.5000,   5.00000,    784.5282
     56.2500,       2.5000,   5.00000,    861.8660
     58.7500,       2.5000,   5.00000,    803.3392
     61.2500,       2.5000,   5.00000,    680.9471
     63.7500,       2.5000,   5.00000,    800.2377
     66.2500,       2.5000,   5.00000,    794.0623
     68.7500,       2.5000,   5.00000,    799.1561
     71.2500,       2.5000,   5.00000,    934.1282
     73.7500,       2.5000,   5.00000,    853.1476
     76.2500,       2.5000,   5.00000,    805.9393
     78.7500,       2.5000,   5.00000,    718.6104
     81.2500,       2.5000,   5.00000,    668.7417
     83.7500,       2.5000,   5.00000,    708.6083
     86.2500,       2.5000,   5.00000,    783.9683
     88.7500,       2.5000,   5.00000,    710.3940
     91.2500,       2.5000,   5.00000,    681.5908
     93.7500,       2.5000,   5.00000,    558.0882
     96.2500,       2.5000,   5.00000,    526.4614
     98.7500,       2.5000,   5.00000,    612.0319
    101.2500,       2.5000,   5.00000,    568.6716
    103.7500,       2.5000,   5.00000,    353.8641
    106.2500,       2.5000,   5.00000,    366.3215
    108.7500,       2.5000,   5.00000,    325.5109
    111.2500,       2.5000,   5.00000,    366.6594
    113.7500,       2.5000,   5.00000,    337.4992
    116.2500,       2.5000,   5.00000,    343.5837
    118.7500,       2.5000,   5.00000,    301.7120
    121.2500,       2.5000,   5.00000,    280.3599
    123.7500,       2.5000,   5.00000,    294.4075
    126.2500,       2.5000,   5.00000,    273.1120
    128.7500,       2.5000,   5.00000,    259.1095
    131.2500,       2.5000,   5.00000,    286.2615
    133.7500,       2.5000,   5.00000,    307.4902
    136.2500,       2.5000,   5.00000,    330.2321
    138.7500,       2.5000,   5.00000,    358.1298
    141.2500,       2.5000,   5.00000,    362.8810
    143.7500,       2.5000,   5.00000,    313.1342
    146.2500,       2.5000,   5.00000,    370.0699
    148.7500,       2.5000,   5.00000,    504.9592
    151.2500,       2.5000,   5.00000,    597.0321
    153.7500,       2.5000,   5.00000,    454.9088
    156.2500,       2.5000,   5.00000,    443.8414
    158.7500,       2.5000,   5.00000,    552.2623
    161.2500,       2.5000,   5.00000,    607.5157
    163.7500,       2.5000,   5.00000,    676.1868
    166.2500,       2.5000,   5.00000,    569.0699
    168.7500,       2.5000,   5.00000,    520.6533
    171.2500,       2.5000,   5.00000,    511.2227
    173.7500,       2.5000,   5.00000,    538.6660
    176.2500,       2.5000,   5.00000,    632.9313
    178.7500,       2.5000,   5.00000,    674.9432
    181.2500,       2.5000,   5.00000,    617.2991
    183.7500,       2.5000,   5.00000,    570.2430
    186.2500,       2.5000,   5.00000,    540.9321
    188.7500,       2.5000,   5.00000,    531.9960
    191.2500,       2.5000,   5.00000,    544.9670
    193.7500,       2.5000,   5.00000,    604.9334
    196.2500,       2.5000,   5.00000,    628.5004
    198.7500,       2.5000,   5.00000,    626.0229
    201.2500,       2.5000,   5.00000,    608.1021
    203.7500,       2.5000,   5.00000,    651.8580
    206.2500,       2.5000,   5.00000,    632.4219
    208.7500,       2.5000,   5.00000,    643.1245
    211.2500,       2.5000,   5.00000,    620.7435
    213.7500,       2.5000,   5.00000,    615.0676
    216.2500,       2.5000,   5.00000,    692.6405
    218.7500,       2.5000,   5.00000,    700.7650
    221.2500,       2.5000,   5.00000,    683.9421
    223.7500,       2.5000,   5.00000,    697.0710
     16.2500,       2.5000,   6.00000,    704.3080
     18.7500,       2.5000,   6.00000,    751.4031
     21.2500,       2.5000,   6.00000,    858.3242
     23.7500,       2.5000,   6.00000,    718.9553
     26.2500,       2.5000,   6.00000,    708.7917
     28.7500,       2.5000,   6.00000,    770.9705
     31.2500,       2.5000,   6.00000,    688.3704
     33.7500,       2.5000,   6.00000,    795.2938
     36.2500,       2.5000,   6.00000,    752.4107
     38.7500,       2.5000,   6.00000,    708.6783
     41.2500,       2.5000,   6.00000,    671.6228
     43.7500,       2.5000,   6.00000,    677.9927
     46.2500,       2.5000,   6.00000,    692.5787
     48.7500,       2.5000,   6.00000,    747.0964
     51.2500,       2.5000,   6.00000,    768.4720
     53.7500,       2.5000,   6.00000,    828.4970
     56.2500,       2.5000,   6.00000,    887.0205
     58.7500,       2.5000,   6.00000,    824.8467
     61.2500,       2.5000,   6.00000,    692.6849
     63.7500,       2.5000,   6.00000,    815.5968
     66.2500,       2.5000,   6.00000,    817.9063
     68.7500,       2.5000,   6.00000,    809.2044
     71.2500,       2.5000,   6.00000,    909.8249
     73.7500,       2.5000,   6.00000,    834.7115
     76.2500,       2.5000,   6.00000,    796.1556
     78.7500,       2.5000,   6.00000,    700.1263
     81.2500,       2.5000,   6.00000,    657.8738
     83.7500,       2.5000,   6.00000,    677.1227
     86.2500,       2.5000,   6.00000,    734.3496
     88.7500,       2.5000,   6.00000,    719.6287
     91.2500,       2.5000,   6.00000,    689.0156
     93.7500,       2.5000,   6.00000,    572.6341
     96.2500,       2.5000,   6.00000,    525.2012
     98.7500,       2.5000,   6.00000,    601.7676
    101.2500,       2.5000,   6.00000,    548.2071
    103.7500,       2.5000,   6.00000,    351.4740
    106.2500,       2.5000,   6.00000,    374.2883
    108.7500,       2.5000,   6.00000,    339.2483
    111.2500,       2.5000,   6.00000,    378.0228
    113.7500,       2.5000,   6.00000,    329.4853
    116.2500,       2.5000,   6.00000,    340.7895
    118.7500,       2.5000,   6.00000,    319.4863
    121.2500,       2.5000,   6.00000,    290.5154
    123.7500,       2.5000,   6.00000,    304.9438
    126.2500,       2.5000,   6.00000,    275.3486
    128.7500,       2.5000,   6.00000,    272.2122
    131.2500,       2.5000,   6.00000,    297.9595
    133.7500,       2.5000,   6.00000,    310.5436
    136.2500,       2.5000,   6.00000,    316.9352
    138.7500,       2.5000,   6.00000,    360.9147
    141.2500,       2.5000,   6.00000,    377.5468
    143.7500,       2.5000,   6.00000,    316.8830
    146.2500,       2.5000,   6.00000,    366.6247
    148.7500,       2.5000,   6.00000,    491.1978
    151.2500,       2.5000,   6.00000,    594.6547
    153.7500,       2.5000,   6.00000,    446.1849
    156.2500,       2.5000,   6.00000,    434.3381
    158.7500,       2.5000,   6.00000,    552.7972
    161.2500,       2.5000,   6.00000,    580.6113
    163.7500,       2.5000,   6.00000,    617.0983
    166.2500,       2.5000,   6.00000,    518.6896
    168.7500,       2.5000,   6.00000,    507.6455
    171.2500,       2.5000,   6.00000,    499.4931
    173.7500,       2.5000,   6.00000,    506.2897
    176.2500,       2.5000,   6.00000,    595.9709
    178.7500,       2.5000,   6.00000,    626.8945
    181.2500,       2.5000,   6.00000,    599.3907
    183.7500,       2.5000,   6.00000,    557.3615
    186.2500,       2.5000,   6.00000,    533.0933
    188.7500,       2.5000,   6.00000,    515.2370
    191.2500,       2.5000,   6.00000,    520.5749
    193.7500,       2.5000,   6.00000,    579.2742
    196.2500,       2.5000,   6.00000,    615.6429
    198.7500,       2.5000,   6.00000,    623.0812
    201.2500,       2.5000,   6.00000,    595.1334
    203.7500,       2.5000,   6.00000,    635.1107
    206.2500,       2.5000,   6.00000,    616.5714
    208.7500,       2.5000,   6.00000,    617.2840
    211.2500,       2.5000,   6.00000,    605.5936
    213.7500,       2.5000,   6.00000,    587.5228
    216.2500,       2.5000,   6.00000,    655.8554
    218.7500,       2.5000,   6.00000,    668.4200
    221.2500,       2.5000,   6.00000,    658.5125
     18.7500,      12.5000,   1.00000,    743.7802
     21.2500,      12.5000,   1.00000,    739.5690
     23.7500,      12.5000,   1.00000,    756.7739
     26.2500,      12.5000,   1.00000,    750.1602
     28.7500,      12.5000,   1.00000,    731.2856
     31.2500,      12.5000,   1.00000,    750.1334
     33.7500,      12.5000,   1.00000,    747.0744
     36.2500,      12.5000,   1.00000,    722.4055
     38.7500,      12.5000,   1.00000,    722.2808
     41.2500,      12.5000,   1.00000,    710.2036
     43.7500,      12.5000,   1.00000,    716.4844
     46.2500,      12.5000,   1.00000,    726.2515
     48.7500,      12.5000,   1.00000,    758.2476
     51.2500,      12.5000,   1.00000,    797.7891
     53.7500,      12.5000,   1.00000,    821.2524
     56.2500,      12.5000,   1.00000,    802.8424
     58.7500,      12.5000,   1.00000,    808.5956
     61.2500,      12.5000,   1.00000,    805.0623
     63.7500,      12.5000,   1.00000,    792.1479
     66.2500,      12.5000,   1.00000,    808.0311
     68.7500,      12.5000,   1.00000,    818.8666
     71.2500,      12.5000,   1.00000,    797.0617
     73.7500,      12.5000,   1.00000,    762.9370
     76.2500,      12.5000,   1.00000,    752.0305
     78.7500,      12.5000,   1.00000,    720.4505
     81.2500,      12.5000,   1.00000,    679.9242
     83.7500,      12.5000,   1.00000,    645.5438
     86.2500,      12.5000,   1.00000,    650.8755
     88.7500,      12.5000,   1.00000,    647.9987
     91.2500,      12.5000,   1.00000,    658.0444
     93.7500,      12.5000,   1.00000,    636.6040
     96.2500,      12.5000,   1.00000,    607.3203
     98.7500,      12.5000,   1.00000,    530.6952
    101.2500,      12.5000,   1.00000,    492.6917
    103.7500,      12.5000,   1.00000,    467.6069
    106.2500,      12.5000,   1.00000,    425.9411
    108.7500,      12.5000,   1.00000,    370.0162
    111.2500,      12.5000,   1.00000,    369.9619
    113.7500,      12.5000,   1.00000,    352.6389
    116.2500,      12.5000,   1.00000,    344.9953
    118.7500,      12.5000,   1.00000,    339.1271
    121.2500,      12.5000,   1.00000,    328.2901
    123.7500,      12.5000,   1.00000,    299.7094
    126.2500,      12.5000,   1.00000,    299.6046
    128.7500,      12.5000,   1.00000,    307.0714
    131.2500,      12.5000,   1.00000,    312.2585
    133.7500,      12.5000,   1.00000,    313.6875
    136.2500,      12.5000,   1.00000,    333.9709
    138.7500,      12.5000,   1.00000,    341.8592
    141.2500,      12.5000,   1.00000,    357.6616
    143.7500,      12.5000,   1.00000,    402.2490
    146.2500,      12.5000,   1.00000,    440.8225
    148.7500,      12.5000,   1.00000,    441.0014
    151.2500,      12.5000,   1.00000,    460.5880
    153.7500,      12.5000,   1.00000,    505.4735
    156.2500,      12.5000,   1.00000,    534.8852
    158.7500,      12.5000,   1.00000,    536.2234
    161.2500,      12.5000,   1.00000,    522.7469
    163.7500,      12.5000,   1.00000,    509.2651
    166.2500,      12.5000,   1.00000,    496.3440
    168.7500,      12.5000,   1.00000,    502.8069
    171.2500,      12.5000,   1.00000,    519.2103
    173.7500,      12.5000,   1.00000,    530.2570
    176.2500,      12.5000,   1.00000,    534.9454
    178.7500,      12.5000,   1.00000,    552.4882
    181.2500,      12.5000,   1.00000,    569.8627
    183.7500,      12.5000,   1.00000,    576.8277
    186.2500,      12.5000,   1.00000,    548.3277
    188.7500,      12.5000,   1.00000,    541.2292
    191.2500,      12.5000,   1.00000,    545.2504
    193.7500,      12.5000,   1.00000,    558.0563
    196.2500,      12.5000,   1.00000,    584.4631
    198.7500,      12.5000,   1.00000,    614.2629
    201.2500,      12.5000,   1.00000,    619.0532
    203.7500,      12.5000,   1.00000,    616.9177
    206.2500,      12.5000,   1.00000,    604.3000
    208.7500,      12.5000,   1.00000,    605.7864
    211.2500,      12.5000,   1.00000,    606.0850
    213.7500,      12.5000,   1.00000,    608.1436
    216.2500,      12.5000,   1.00000,    614.2274
    218.7500,      12.5000,   1.00000,    627.2720
     18.7500,       2.5000,   7.00000,    786.1103
     21.2500,       2.5000,   7.00000,    905.4200
     23.7500,       2.5000,   7.00000,    753.1415
     26.2500,       2.5000,   7.00000,    749.6354
     28.7500,       2.5000,   7.00000,    785.5937
     31.2500,       2.5000,   7.00000,    705.5793
     33.7500,       2.5000,   7.00000,    818.5433
     36.2500,       2.5000,   7.00000,    763.6488
     38.7500,       2.5000,   7.00000,    702.1289
     41.2500,       2.5000,   7.00000,    690.5203
     43.7500,       2.5000,   7.00000,    712.5839
     46.2500,       2.5000,   7.00000,    710.1095
     48.7500,       2.5000,   7.00000,    776.3586
     51.2500,       2.5000,   7.00000,    787.7637
     53.7500,       2.5000,   7.00000,    839.8761
     56.2500,       2.5000,   7.00000,    910.6606
     58.7500,       2.5000,   7.00000,    843.3827
     61.2500,       2.5000,   7.00000,    710.6945
     63.7500,       2.5000,   7.00000,    842.1750
     66.2500,       2.5000,   7.00000,    826.8970
     68.7500,       2.5000,   7.00000,    794.6107
     71.2500,       2.5000,   7.00000,    880.9108
     73.7500,       2.5000,   7.00000,    791.3492
     76.2500,       2.5000,   7.00000,    774.6292
     78.7500,       2.5000,   7.00000,    696.4092
     81.2500,       2.5000,   7.00000,    617.4385
     83.7500,       2.5000,   7.00000,    641.5455
     86.2500,       2.5000,   7.00000,    738.0155
     88.7500,       2.5000,   7.00000,    705.5212
     91.2500,       2.5000,   7.00000,    692.8773
     93.7500,       2.5000,   7.00000,    567.1666
     96.2500,       2.5000,   7.00000,    529.7056
     98.7500,       2.5000,   7.00000,    609.0478
    101.2500,       2.5000,   7.00000,    551.0745
    103.7500,       2.5000,   7.00000,    350.5590
    106.2500,       2.5000,   7.00000,    380.5804
    108.7500,       2.5000,   7.00000,    352.6034
    111.2500,       2.5000,   7.00000,    403.6779
    113.7500,       2.5000,   7.00000,    346.7591
    116.2500,       2.5000,   7.00000,    345.5760
    118.7500,       2.5000,   7.00000,    326.4239
    121.2500,       2.5000,   7.00000,    306.5639
    123.7500,       2.5000,   7.00000,    315.0679
    126.2500,       2.5000,   7.00000,    293.6019
    128.7500,       2.5000,   7.00000,    283.8402
    131.2500,       2.5000,   7.00000,    302.1695
    133.7500,       2.5000,   7.00000,    297.8625
    136.2500,       2.5000,   7.00000,    321.2337
    138.7500,       2.5000,   7.00000,    374.9882
    141.2500,       2.5000,   7.00000,    381.1894
    143.7500,       2.5000,   7.00000,    318.2726
    146.2500,       2.5000,   7.00000,    362.8592
    148.7500,       2.5000,   7.00000,    496.5271
    151.2500,       2.5000,   7.00000,    602.0728
    153.7500,       2.5000,   7.00000,    443.1554
    156.2500,       2.5000,   7.00000,    423.5298
    158.7500,       2.5000,   7.00000,    529.0705
    161.2500,       2.5000,   7.00000,    561.6484
    163.7500,       2.5000,   7.00000,    593.2798
    166.2500,       2.5000,   7.00000,    484.6010
    168.7500,       2.5000,   7.00000,    469.3901
    171.2500,       2.5000,   7.00000,    488.8898
    173.7500,       2.5000,   7.00000,    494.5172
    176.2500,       2.5000,   7.00000,    553.9891
    178.7500,       2.5000,   7.00000,    577.3205
    181.2500,       2.5000,   7.00000,    549.3428
    183.7500,       2.5000,   7.00000,    540.3333
    186.2500,       2.5000,   7.00000,    517.9047
    188.7500,       2.5000,   7.00000,    504.4497
    191.2500,       2.5000,   7.00000,    507.4892
    193.7500,       2.5000,   7.00000,    559.8703
    196.2500,       2.5000,   7.00000,    601.7911
    198.7500,       2.5000,   7.00000,    606.7117
    201.2500,       2.5000,   7.00000,    579.3549
    203.7500,       2.5000,   7.00000,    621.3723
    206.2500,       2.5000,   7.00000,    601.5385
    208.7500,       2.5000,   7.00000,    608.9731
    211.2500,       2.5000,   7.00000,    574.5436
    213.7500,       2.5000,   7.00000,    547.4022
    216.2500,       2.5000,   7.00000,    624.9449
    218.7500,       2.5000,   7.00000,    642.3041
     21.2500,       2.5000,   8.00000,    953.7255
     23.7500,       2.5000,   8.00000,    788.9124
     26.2500,       2.5000,   8.00000,    779.0158
     28.7500,       2.5000,   8.00000,    818.6252
     31.2500,       2.5000,   8.00000,    708.2012
     33.7500,       2.5000,   8.00000,    824.3483
     36.2500,       2.5000,   8.00000,    761.2568
     38.7500,       2.5000,   8.00000,    698.6500
     41.2500,       2.5000,   8.00000,    694.0681
     43.7500,       2.5000,   8.00000,    726.4438
     46.2500,       2.5000,   8.00000,    724.6208
     48.7500,       2.5000,   8.00000,    790.1987
     51.2500,       2.5000,   8.00000,    796.9188
     53.7500,       2.5000,   8.00000,    841.1025
     56.2500,       2.5000,   8.00000,    918.3125
     58.7500,       2.5000,   8.00000,    864.0479
     61.2500,       2.5000,   8.00000,    733.2793
     63.7500,       2.5000,   8.00000,    856.6378
     66.2500,       2.5000,   8.00000,    816.9508
     68.7500,       2.5000,   8.00000,    771.1627
     71.2500,       2.5000,   8.00000,    846.4780
     73.7500,       2.5000,   8.00000,    766.1421
     76.2500,       2.5000,   8.00000,    743.2238
     78.7500,       2.5000,   8.00000,    656.6738
     81.2500,       2.5000,   8.00000,    594.8584
     83.7500,       2.5000,   8.00000,    632.2859
     86.2500,       2.5000,   8.00000,    731.1555
     88.7500,       2.5000,   8.00000,    706.0776
     91.2500,       2.5000,   8.00000,    669.6506
     93.7500,       2.5000,   8.00000,    562.3994
     96.2500,       2.5000,   8.00000,    526.8419
     98.7500,       2.5000,   8.00000,    618.5631
    101.2500,       2.5000,   8.00000,    566.5308
    103.7500,       2.5000,   8.00000,    355.1259
    106.2500,       2.5000,   8.00000,    384.6407
    108.7500,       2.5000,   8.00000,    365.1619
    111.2500,       2.5000,   8.00000,    421.8265
    113.7500,       2.5000,   8.00000,    369.1914
    116.2500,       2.5000,   8.00000,    365.4265
    118.7500,       2.5000,   8.00000,    331.2588
    121.2500,       2.5000,   8.00000,    311.6519
    123.7500,       2.5000,   8.00000,    339.0185
    126.2500,       2.5000,   8.00000,    308.7595
    128.7500,       2.5000,   8.00000,    289.7218
    131.2500,       2.5000,   8.00000,    291.1156
    133.7500,       2.5000,   8.00000,    301.8159
    136.2500,       2.5000,   8.00000,    329.3038
    138.7500,       2.5000,   8.00000,    379.0124
    141.2500,       2.5000,   8.00000,    383.1993
    143.7500,       2.5000,   8.00000,    313.1500
    146.2500,       2.5000,   8.00000,    368.0735
    148.7500,       2.5000,   8.00000,    508.1010
    151.2500,       2.5000,   8.00000,    610.2003
    153.7500,       2.5000,   8.00000,    443.4299
    156.2500,       2.5000,   8.00000,    409.8167
    158.7500,       2.5000,   8.00000,    502.3038
    161.2500,       2.5000,   8.00000,    541.0294
    163.7500,       2.5000,   8.00000,    587.4590
    166.2500,       2.5000,   8.00000,    473.8990
    168.7500,       2.5000,   8.00000,    443.1367
    171.2500,       2.5000,   8.00000,    453.6635
    173.7500,       2.5000,   8.00000,    477.4654
    176.2500,       2.5000,   8.00000,    530.3593
    178.7500,       2.5000,   8.00000,    532.3967
    181.2500,       2.5000,   8.00000,    508.9505
    183.7500,       2.5000,   8.00000,    495.8674
    186.2500,       2.5000,   8.00000,    499.7275
    188.7500,       2.5000,   8.00000,    492.7635
    191.2500,       2.5000,   8.00000,    500.6093
    193.7500,       2.5000,   8.00000,    555.7267
    196.2500,       2.5000,   8.00000,    580.8192
    198.7500,       2.5000,   8.00000,    583.7177
    201.2500,       2.5000,   8.00000,    564.4456
    203.7500,       2.5000,   8.00000,    606.5071
    206.2500,       2.5000,   8.00000,    595.1590
    208.7500,       2.5000,   8.00000,    587.6849
    211.2500,       2.5000,   8.00000,    544.2159
    213.7500,       2.5000,   8.00000,    519.7731
    216.2500,       2.5000,   8.00000,    592.6650
     26.2500,      17.5000,   1.00000,    832.3859
     28.7500,      17.5000,   1.00000,    815.5391
     31.2500,      17.5000,   1.00000,    759.3715
     33.7500,      17.5000,   1.00000,    734.6730
     36.2500,      17.5000,   1.00000,    722.4866
     38.7500,      17.5000,   1.00000,    717.1492
     41.2500,      17.5000,   1.00000,    733.9415
     43.7500,      17.5000,   1.00000,    735.1465
     46.2500,      17.5000,   1.00000,    744.6069
     48.7500,      17.5000,   1.00000,    786.2068
     51.2500,      17.5000,   1.00000,    800.2634
     53.7500,      17.5000,   1.00000,    798.2932
     56.2500,      17.5000,   1.00000,    832.6904
     58.7500,      17.5000,   1.00000,    838.1898
     61.2500,      17.5000,   1.00000,    832.2432
     63.7500,      17.5000,   1.00000,    822.8134
     66.2500,      17.5000,   1.00000,    773.3170
     68.7500,      17.5000,   1.00000,    739.5655
     71.2500,      17.5000,   1.00000,    724.4470
     73.7500,      17.5000,   1.00000,    672.9318
     76.2500,      17.5000,   1.00000,    640.6757
     78.7500,      17.5000,   1.00000,    650.6496
     81.2500,      17.5000,   1.00000,    638.1555
     83.7500,      17.5000,   1.00000,    639.7897
     86.2500,      17.5000,   1.00000,    614.2013
     88.7500,      17.5000,   1.00000,    594.1041
     91.2500,      17.5000,   1.00000,    615.0558
     93.7500,      17.5000,   1.00000,    623.0484
     96.2500,      17.5000,   1.00000,    583.5616
     98.7500,      17.5000,   1.00000,    557.9717
    101.2500,      17.5000,   1.00000,    516.8699
    103.7500,      17.5000,   1.00000,    503.2206
    106.2500,      17.5000,   1.00000,    481.5789
    108.7500,      17.5000,   1.00000,    436.9390
    111.2500,      17.5000,   1.00000,    396.0919
    113.7500,      17.5000,   1.00000,    394.2548
    116.2500,      17.5000,   1.00000,    385.0777
    118.7500,      17.5000,   1.00000,    379.8973
    121.2500,      17.5000,   1.00000,    354.7339
    123.7500,      17.5000,   1.00000,    336.6472
    126.2500,      17.5000,   1.00000,    318.1069
    128.7500,      17.5000,   1.00000,    318.9840
    131.2500,      17.5000,   1.00000,    328.4922
    133.7500,      17.5000,   1.00000,    334.4053
    136.2500,      17.5000,   1.00000,    329.1964
    138.7500,      17.5000,   1.00000,    338.4209
    141.2500,      17.5000,   1.00000,    374.6587
    143.7500,      17.5000,   1.00000,    427.6862
    146.2500,      17.5000,   1.00000,    441.5225
    148.7500,      17.5000,   1.00000,    444.8217
    151.2500,      17.5000,   1.00000,    462.5399
    153.7500,      17.5000,   1.00000,    487.6692
    156.2500,      17.5000,   1.00000,    513.6856
    158.7500,      17.5000,   1.00000,    500.7820
    161.2500,      17.5000,   1.00000,    466.8577
    163.7500,      17.5000,   1.00000,    460.9667
    166.2500,      17.5000,   1.00000,    469.9741
    168.7500,      17.5000,   1.00000,    472.3059
    171.2500,      17.5000,   1.00000,    459.4922
    173.7500,      17.5000,   1.00000,    440.3366
    176.2500,      17.5000,   1.00000,    450.4521
    178.7500,      17.5000,   1.00000,    467.5650
    181.2500,      17.5000,   1.00000,    466.6351
    183.7500,      17.5000,   1.00000,    469.4538
    186.2500,      17.5000,   1.00000,    488.7417
    188.7500,      17.5000,   1.00000,    512.4691
    191.2500,      17.5000,   1.00000,    535.5039
    193.7500,      17.5000,   1.00000,    538.9164
    196.2500,      17.5000,   1.00000,    550.9845
    198.7500,      17.5000,   1.00000,    559.6947
    201.2500,      17.5000,   1.00000,    575.7691
    203.7500,      17.5000,   1.00000,    573.7286
    206.2500,      17.5000,   1.00000,    556.8900
    208.7500,      17.5000,   1.00000,    555.3746
    211.2500,      17.5000,   1.00000,    557.8463
     26.2500,       2.5000,  10.00000,    827.6890
     28.7500,       2.5000,  10.00000,    849.8936
     31.2500,       2.5000,  10.00000,    719.8167
     33.7500,       2.5000,  10.00000,    811.1030
     36.2500,       2.5000,  10.00000,    749.9243
     38.7500,       2.5000,  10.00000,    697.8340
     41.2500,       2.5000,  10.00000,    679.6877
     43.7500,       2.5000,  10.00000,    701.7209
     46.2500,       2.5000,  10.00000,    703.7873
     48.7500,       2.5000,  10.00000,    780.6968
     51.2500,       2.5000,  10.00000,    789.4216
     53.7500,       2.5000,  10.00000,    845.7682
     56.2500,       2.5000,  10.00000,    933.7368
     58.7500,       2.5000,  10.00000,    871.7046
     61.2500,       2.5000,  10.00000,    727.7870
     63.7500,       2.5000,  10.00000,    833.0154
     66.2500,       2.5000,  10.00000,    782.9015
     68.7500,       2.5000,  10.00000,    738.2390
     71.2500,       2.5000,  10.00000,    813.9376
     73.7500,       2.5000,  10.00000,    712.6770
     76.2500,       2.5000,  10.00000,    668.8572
     78.7500,       2.5000,  10.00000,    604.4961
     81.2500,       2.5000,  10.00000,    569.8514
     83.7500,       2.5000,  10.00000,    626.2347
     86.2500,       2.5000,  10.00000,    716.2846
     88.7500,       2.5000,  10.00000,    676.5834
     91.2500,       2.5000,  10.00000,    653.2145
     93.7500,       2.5000,  10.00000,    541.1348
     96.2500,       2.5000,  10.00000,    511.4844
     98.7500,       2.5000,  10.00000,    618.4086
    101.2500,       2.5000,  10.00000,    580.4173
    103.7500,       2.5000,  10.00000,    375.6569
    106.2500,       2.5000,  10.00000,    409.7057
    108.7500,       2.5000,  10.00000,    382.5507
    111.2500,       2.5000,  10.00000,    442.6687
    113.7500,       2.5000,  10.00000,    391.6298
    116.2500,       2.5000,  10.00000,    393.4923
    118.7500,       2.5000,  10.00000,    365.6632
    121.2500,       2.5000,  10.00000,    338.3135
    123.7500,       2.5000,  10.00000,    348.1284
    126.2500,       2.5000,  10.00000,    306.1416
    128.7500,       2.5000,  10.00000,    289.7320
    131.2500,       2.5000,  10.00000,    303.5425
    133.7500,       2.5000,  10.00000,    310.7139
    136.2500,       2.5000,  10.00000,    328.6228
    138.7500,       2.5000,  10.00000,    371.4862
    141.2500,       2.5000,  10.00000,    378.4984
    143.7500,       2.5000,  10.00000,    319.9412
    146.2500,       2.5000,  10.00000,    377.9231
    148.7500,       2.5000,  10.00000,    522.8156
    151.2500,       2.5000,  10.00000,    622.6006
    153.7500,       2.5000,  10.00000,    435.3123
    156.2500,       2.5000,  10.00000,    394.0450
    158.7500,       2.5000,  10.00000,    485.0488
    161.2500,       2.5000,  10.00000,    521.3007
    163.7500,       2.5000,  10.00000,    567.2978
    166.2500,       2.5000,  10.00000,    466.7035
    168.7500,       2.5000,  10.00000,    429.8267
    171.2500,       2.5000,  10.00000,    408.8147
    173.7500,       2.5000,  10.00000,    405.2903
    176.2500,       2.5000,  10.00000,    468.0791
    178.7500,       2.5000,  10.00000,    491.8246
    181.2500,       2.5000,  10.00000,    454.2241
    183.7500,       2.5000,  10.00000,    431.3173
    186.2500,       2.5000,  10.00000,    435.8534
    188.7500,       2.5000,  10.00000,    453.0667
    191.2500,       2.5000,  10.00000,    481.4822
    193.7500,       2.5000,  10.00000,    534.6534
    196.2500,       2.5000,  10.00000,    559.8946
    198.7500,       2.5000,  10.00000,    555.1160
    201.2500,       2.5000,  10.00000,    533.9857
    203.7500,       2.5000,  10.00000,    573.4360
    206.2500,       2.5000,  10.00000,    550.0186
    208.7500,       2.5000,  10.00000,    544.9974
    211.2500,       2.5000,  10.00000,    511.3312
     33.7500,      22.5000,   1.00000,    748.6336
     36.2500,      22.5000,   1.00000,    726.5898
     38.7500,      22.5000,   1.00000,    707.3939
     41.2500,      22.5000,   1.00000,    692.9719
     43.7500,      22.5000,   1.00000,    693.0916
     46.2500,      22.5000,   1.00000,    714.2260
     48.7500,      22.5000,   1.00000,    732.9749
     51.2500,      22.5000,   1.00000,    736.9896
     53.7500,      22.5000,   1.00000,    753.4243
     56.2500,      22.5000,   1.00000,    769.4256
     58.7500,      22.5000,   1.00000,    762.0687
     61.2500,      22.5000,   1.00000,    767.3622
     63.7500,      22.5000,   1.00000,    765.8689
     66.2500,      22.5000,   1.00000,    730.8364
     68.7500,      22.5000,   1.00000,    689.2646
     71.2500,      22.5000,   1.00000,    667.7953
     73.7500,      22.5000,   1.00000,    663.1803
     76.2500,      22.5000,   1.00000,    653.4498
     78.7500,      22.5000,   1.00000,    636.6487
     81.2500,      22.5000,   1.00000,    625.8425
     83.7500,      22.5000,   1.00000,    597.5483
     86.2500,      22.5000,   1.00000,    579.5051
     88.7500,      22.5000,   1.00000,    580.3765
     91.2500,      22.5000,   1.00000,    593.0151
     93.7500,      22.5000,   1.00000,    590.9050
     96.2500,      22.5000,   1.00000,    578.8337
     98.7500,      22.5000,   1.00000,    557.6672
    101.2500,      22.5000,   1.00000,    538.9061
    103.7500,      22.5000,   1.00000,    509.8106
    106.2500,      22.5000,   1.00000,    501.5862
    108.7500,      22.5000,   1.00000,    485.4048
    111.2500,      22.5000,   1.00000,    449.7289
    113.7500,      22.5000,   1.00000,    414.4221
    116.2500,      22.5000,   1.00000,    399.0551
    118.7500,      22.5000,   1.00000,    371.2692
    121.2500,      22.5000,   1.00000,    364.4956
    123.7500,      22.5000,   1.00000,    350.3469
    126.2500,      22.5000,   1.00000,    341.5009
    128.7500,      22.5000,   1.00000,    333.8518
    131.2500,      22.5000,   1.00000,    328.1194
    133.7500,      22.5000,   1.00000,    328.7260
    136.2500,      22.5000,   1.00000,    337.4250
    138.7500,      22.5000,   1.00000,    362.7109
    141.2500,      22.5000,   1.00000,    405.8508
    143.7500,      22.5000,   1.00000,    413.6084
    146.2500,      22.5000,   1.00000,    420.2631
    148.7500,      22.5000,   1.00000,    440.4574
    151.2500,      22.5000,   1.00000,    462.1575
    153.7500,      22.5000,   1.00000,    486.3631
    156.2500,      22.5000,   1.00000,    499.5089
    158.7500,      22.5000,   1.00000,    503.8595
    161.2500,      22.5000,   1.00000,    483.1304
    163.7500,      22.5000,   1.00000,    445.2392
    166.2500,      22.5000,   1.00000,    438.3372
    168.7500,      22.5000,   1.00000,    441.9578
    171.2500,      22.5000,   1.00000,    431.4598
    173.7500,      22.5000,   1.00000,    421.0375
    176.2500,      22.5000,   1.00000,    404.3690
    178.7500,      22.5000,   1.00000,    396.6560
    181.2500,      22.5000,   1.00000,    403.8348
    183.7500,      22.5000,   1.00000,    427.0484
    186.2500,      22.5000,   1.00000,    457.7308
    188.7500,      22.5000,   1.00000,    463.8615
    191.2500,      22.5000,   1.00000,    463.6608
    193.7500,      22.5000,   1.00000,    488.0406
    196.2500,      22.5000,   1.00000,    505.9221
    198.7500,      22.5000,   1.00000,    521.4429
    201.2500,      22.5000,   1.00000,    524.9589
    203.7500,      22.5000,   1.00000,    521.6965
     33.7500,       7.5000,   4.00000,    762.9189
     36.2500,       7.5000,   4.00000,    741.4852
     38.7500,       7.5000,   4.00000,    675.3210
     41.2500,       7.5000,   4.00000,    644.0864
     43.7500,       7.5000,   4.00000,    629.4612
     46.2500,       7.5000,   4.00000,    664.5126
     48.7500,       7.5000,   4.00000,    699.4833
     51.2500,       7.5000,   4.00000,    747.9549
     53.7500,       7.5000,   4.00000,    793.6719
     56.2500,       7.5000,   4.00000,    823.2238
     58.7500,       7.5000,   4.00000,    772.5314
     61.2500,       7.5000,   4.00000,    743.6115
     63.7500,       7.5000,   4.00000,    728.8010
     66.2500,       7.5000,   4.00000,    728.2014
     68.7500,       7.5000,   4.00000,    727.4409
     71.2500,       7.5000,   4.00000,    725.2222
     73.7500,       7.5000,   4.00000,    716.6804
     76.2500,       7.5000,   4.00000,    656.3298
     78.7500,       7.5000,   4.00000,    602.6874
     81.2500,       7.5000,   4.00000,    573.9296
     83.7500,       7.5000,   4.00000,    600.2535
     86.2500,       7.5000,   4.00000,    635.4736
     88.7500,       7.5000,   4.00000,    654.5383
     91.2500,       7.5000,   4.00000,    610.4282
     93.7500,       7.5000,   4.00000,    560.2914
     96.2500,       7.5000,   4.00000,    539.9925
     98.7500,       7.5000,   4.00000,    561.2748
    101.2500,       7.5000,   4.00000,    529.1321
    103.7500,       7.5000,   4.00000,    466.9721
    106.2500,       7.5000,   4.00000,    405.7940
    108.7500,       7.5000,   4.00000,    432.2228
    111.2500,       7.5000,   4.00000,    430.7665
    113.7500,       7.5000,   4.00000,    435.2706
    116.2500,       7.5000,   4.00000,    396.6661
    118.7500,       7.5000,   4.00000,    362.8171
    121.2500,       7.5000,   4.00000,    348.0716
    123.7500,       7.5000,   4.00000,    334.5818
    126.2500,       7.5000,   4.00000,    319.5533
    128.7500,       7.5000,   4.00000,    300.2258
    131.2500,       7.5000,   4.00000,    293.2857
    133.7500,       7.5000,   4.00000,    310.0641
    136.2500,       7.5000,   4.00000,    339.9993
    138.7500,       7.5000,   4.00000,    362.8911
    141.2500,       7.5000,   4.00000,    361.7512
    143.7500,       7.5000,   4.00000,    361.5711
    146.2500,       7.5000,   4.00000,    409.2837
    148.7500,       7.5000,   4.00000,    509.1819
    151.2500,       7.5000,   4.00000,    530.9495
    153.7500,       7.5000,   4.00000,    492.7641
    156.2500,       7.5000,   4.00000,    449.8542
    158.7500,       7.5000,   4.00000,    479.7938
    161.2500,       7.5000,   4.00000,    530.0698
    163.7500,       7.5000,   4.00000,    507.4221
    166.2500,       7.5000,   4.00000,    463.9895
    168.7500,       7.5000,   4.00000,    407.9807
    171.2500,       7.5000,   4.00000,    385.1071
    173.7500,       7.5000,   4.00000,    393.7484
    176.2500,       7.5000,   4.00000,    407.5711
    178.7500,       7.5000,   4.00000,    409.4732
    181.2500,       7.5000,   4.00000,    399.8286
    183.7500,       7.5000,   4.00000,    393.1340
    186.2500,       7.5000,   4.00000,    399.7337
    188.7500,       7.5000,   4.00000,    403.8077
    191.2500,       7.5000,   4.00000,    425.9754
    193.7500,       7.5000,   4.00000,    469.1409
    196.2500,       7.5000,   4.00000,    503.7938
    198.7500,       7.5000,   4.00000,    512.5904
    201.2500,       7.5000,   4.00000,    516.9572
    203.7500,       7.5000,   4.00000,    511.4789
     41.2500,      27.5000,   1.00000,    692.7800
     43.7500,      27.5000,   1.00000,    687.4637
     48.7500,      27.5000,   1.00000,    650.6028
     51.2500,      27.5000,   1.00000,    634.7634
     53.7500,      27.5000,   1.00000,    647.0295
     56.2500,      27.5000,   1.00000,    657.9399
     58.7500,      27.5000,   1.00000,    664.5585
     61.2500,      27.5000,   1.00000,    670.8249
     63.7500,      27.5000,   1.00000,    696.0790
     66.2500,      27.5000,   1.00000,    694.8375
     68.7500,      27.5000,   1.00000,    684.6761
     71.2500,      27.5000,   1.00000,    665.9353
     73.7500,      27.5000,   1.00000,    655.4050
     76.2500,      27.5000,   1.00000,    665.2318
     78.7500,      27.5000,   1.00000,    655.3987
     81.2500,      27.5000,   1.00000,    635.4709
     83.7500,      27.5000,   1.00000,    615.5026
     86.2500,      27.5000,   1.00000,    597.7996
     88.7500,      27.5000,   1.00000,    588.2800
     91.2500,      27.5000,   1.00000,    568.8839
     93.7500,      27.5000,   1.00000,    563.7113
     96.2500,      27.5000,   1.00000,    564.6245
     98.7500,      27.5000,   1.00000,    567.3415
    101.2500,      27.5000,   1.00000,    544.4194
    103.7500,      27.5000,   1.00000,    519.1643
    106.2500,      27.5000,   1.00000,    496.9554
    108.7500,      27.5000,   1.00000,    474.5725
    111.2500,      27.5000,   1.00000,    447.3982
    113.7500,      27.5000,   1.00000,    415.3856
    116.2500,      27.5000,   1.00000,    382.7121
    121.2500,      27.5000,   1.00000,    359.6495
    123.7500,      27.5000,   1.00000,    347.1972
    126.2500,      27.5000,   1.00000,    339.0138
    128.7500,      27.5000,   1.00000,    341.8409
    131.2500,      27.5000,   1.00000,    335.8250
    133.7500,      27.5000,   1.00000,    339.7982
    136.2500,      27.5000,   1.00000,    357.0299
    138.7500,      27.5000,   1.00000,    380.6344
    141.2500,      27.5000,   1.00000,    392.8093
    143.7500,      27.5000,   1.00000,    405.9782
    146.2500,      27.5000,   1.00000,    423.7206
    148.7500,      27.5000,   1.00000,    448.9798
    151.2500,      27.5000,   1.00000,    475.4642
    153.7500,      27.5000,   1.00000,    482.1196
    156.2500,      27.5000,   1.00000,    478.1796
    158.7500,      27.5000,   1.00000,    481.1542
    161.2500,      27.5000,   1.00000,    480.0241
    163.7500,      27.5000,   1.00000,    465.7093
    166.2500,      27.5000,   1.00000,    441.3154
    168.7500,      27.5000,   1.00000,    430.6697
    171.2500,      27.5000,   1.00000,    425.6161
    173.7500,      27.5000,   1.00000,    416.5327
    176.2500,      27.5000,   1.00000,    403.1574
    178.7500,      27.5000,   1.00000,    388.7061
    181.2500,      27.5000,   1.00000,    393.5572
    183.7500,      27.5000,   1.00000,    403.6736
    186.2500,      27.5000,   1.00000,    412.8604
    188.7500,      27.5000,   1.00000,    418.7534
    191.2500,      27.5000,   1.00000,    430.0220
    193.7500,      27.5000,   1.00000,    445.1465
    196.2500,      27.5000,   1.00000,    449.4894
     41.2500,       7.5000,   5.00000,    617.6459
     43.7500,       7.5000,   5.00000,    604.5709
     46.2500,       7.5000,   5.00000,    610.8137
     48.7500,       7.5000,   5.00000,    619.6958
     51.2500,       7.5000,   5.00000,    638.3379
     53.7500,       7.5000,   5.00000,    684.1848
     56.2500,       7.5000,   5.00000,    710.2039
     58.7500,       7.5000,   5.00000,    675.0865
     61.2500,       7.5000,   5.00000,    656.8918
     63.7500,       7.5000,   5.00000,    670.5181
     66.2500,       7.5000,   5.00000,    699.7368
     68.7500,       7.5000,   5.00000,    718.8792
     71.2500,       7.5000,   5.00000,    717.7247
     73.7500,       7.5000,   5.00000,    713.2652
     76.2500,       7.5000,   5.00000,    662.8226
     78.7500,       7.5000,   5.00000,    618.2407
     81.2500,       7.5000,   5.00000,    590.8090
     83.7500,       7.5000,   5.00000,    612.8173
     88.7500,       7.5000,   5.00000,    651.2568
     91.2500,       7.5000,   5.00000,    596.6513
     93.7500,       7.5000,   5.00000,    542.5490
     96.2500,       7.5000,   5.00000,    531.5615
     98.7500,       7.5000,   5.00000,    552.9366
    101.2500,       7.5000,   5.00000,    518.4855
    103.7500,       7.5000,   5.00000,    458.1753
    106.2500,       7.5000,   5.00000,    401.7632
    108.7500,       7.5000,   5.00000,    425.1945
    111.2500,       7.5000,   5.00000,    406.9651
    113.7500,       7.5000,   5.00000,    411.2550
    116.2500,       7.5000,   5.00000,    383.3407
    121.2500,       7.5000,   5.00000,    339.7576
    123.7500,       7.5000,   5.00000,    316.3190
    126.2500,       7.5000,   5.00000,    302.7886
    128.7500,       7.5000,   5.00000,    293.1754
    131.2500,       7.5000,   5.00000,    296.2606
    133.7500,       7.5000,   5.00000,    312.7514
    136.2500,       7.5000,   5.00000,    335.9412
    138.7500,       7.5000,   5.00000,    359.0341
    141.2500,       7.5000,   5.00000,    361.8104
    143.7500,       7.5000,   5.00000,    369.7292
    146.2500,       7.5000,   5.00000,    417.5786
    148.7500,       7.5000,   5.00000,    524.6374
    151.2500,       7.5000,   5.00000,    546.1810
    153.7500,       7.5000,   5.00000,    505.7177
    156.2500,       7.5000,   5.00000,    454.5755
    158.7500,       7.5000,   5.00000,    478.3347
    161.2500,       7.5000,   5.00000,    529.8785
    163.7500,       7.5000,   5.00000,    509.6434
    166.2500,       7.5000,   5.00000,    468.7050
    168.7500,       7.5000,   5.00000,    408.4583
    171.2500,       7.5000,   5.00000,    382.8409
    173.7500,       7.5000,   5.00000,    386.7569
    176.2500,       7.5000,   5.00000,    394.7997
    178.7500,       7.5000,   5.00000,    395.7564
    181.2500,       7.5000,   5.00000,    382.2244
    183.7500,       7.5000,   5.00000,    365.6449
    186.2500,       7.5000,   5.00000,    358.5193
    188.7500,       7.5000,   5.00000,    361.0013
    191.2500,       7.5000,   5.00000,    385.8004
    193.7500,       7.5000,   5.00000,    425.3595
    196.2500,       7.5000,   5.00000,    449.7102
     48.7500,      32.5000,   1.00000,    617.0433
     51.2500,      32.5000,   1.00000,    594.9534
     53.7500,      32.5000,   1.00000,    578.8917
     56.2500,      32.5000,   1.00000,    593.4926
     58.7500,      32.5000,   1.00000,    599.1808
     61.2500,      32.5000,   1.00000,    619.9072
     63.7500,      32.5000,   1.00000,    629.2064
     66.2500,      32.5000,   1.00000,    634.7446
     68.7500,      32.5000,   1.00000,    646.8796
     71.2500,      32.5000,   1.00000,    667.7216
     73.7500,      32.5000,   1.00000,    663.4640
     76.2500,      32.5000,   1.00000,    657.8629
     78.7500,      32.5000,   1.00000,    661.3192
     81.2500,      32.5000,   1.00000,    645.8820
     83.7500,      32.5000,   1.00000,    646.9144
     86.2500,      32.5000,   1.00000,    644.1498
     88.7500,      32.5000,   1.00000,    611.2465
     91.2500,      32.5000,   1.00000,    586.2715
     93.7500,      32.5000,   1.00000,    562.2256
     96.2500,      32.5000,   1.00000,    555.5898
     98.7500,      32.5000,   1.00000,    550.9477
    101.2500,      32.5000,   1.00000,    534.8555
    103.7500,      32.5000,   1.00000,    498.8023
    106.2500,      32.5000,   1.00000,    473.3375
    108.7500,      32.5000,   1.00000,    449.2181
    128.7500,      32.5000,   1.00000,    339.3134
    131.2500,      32.5000,   1.00000,    336.0129
    133.7500,      32.5000,   1.00000,    349.5498
    136.2500,      32.5000,   1.00000,    377.7565
    138.7500,      32.5000,   1.00000,    389.0860
    141.2500,      32.5000,   1.00000,    395.1303
    143.7500,      32.5000,   1.00000,    411.1656
    146.2500,      32.5000,   1.00000,    430.4011
    148.7500,      32.5000,   1.00000,    455.8000
    151.2500,      32.5000,   1.00000,    467.8705
    153.7500,      32.5000,   1.00000,    468.1889
    156.2500,      32.5000,   1.00000,    464.5362
    158.7500,      32.5000,   1.00000,    460.3470
    161.2500,      32.5000,   1.00000,    470.6590
    163.7500,      32.5000,   1.00000,    475.8242
    166.2500,      32.5000,   1.00000,    466.7710
    168.7500,      32.5000,   1.00000,    440.2145
    171.2500,      32.5000,   1.00000,    429.4088
    173.7500,      32.5000,   1.00000,    426.4038
    176.2500,      32.5000,   1.00000,    415.9505
    178.7500,      32.5000,   1.00000,    409.3633
    181.2500,      32.5000,   1.00000,    398.3269
    183.7500,      32.5000,   1.00000,    393.6491
    186.2500,      32.5000,   1.00000,    394.2488
    188.7500,      32.5000,   1.00000,    402.2542
     48.7500,       7.5000,   6.00000,    574.7611
     51.2500,       7.5000,   6.00000,    594.1173
     53.7500,       7.5000,   6.00000,    618.3465
     56.2500,       7.5000,   6.00000,    643.2220
     58.7500,       7.5000,   6.00000,    616.3510
     61.2500,       7.5000,   6.00000,    616.6400
     63.7500,       7.5000,   6.00000,    618.5215
     66.2500,       7.5000,   6.00000,    653.0496
     68.7500,       7.5000,   6.00000,    682.9718
     71.2500,       7.5000,   6.00000,    704.7707
     73.7500,       7.5000,   6.00000,    713.8463
     76.2500,       7.5000,   6.00000,    665.3075
     78.7500,       7.5000,   6.00000,    627.6633
     81.2500,       7.5000,   6.00000,    604.3730
     83.7500,       7.5000,   6.00000,    639.1035
     86.2500,       7.5000,   6.00000,    674.0871
     88.7500,       7.5000,   6.00000,    677.7502
     91.2500,       7.5000,   6.00000,    608.1412
     93.7500,       7.5000,   6.00000,    541.7606
     96.2500,       7.5000,   6.00000,    523.8505
     98.7500,       7.5000,   6.00000,    539.1722
    101.2500,       7.5000,   6.00000,    496.3579
    103.7500,       7.5000,   6.00000,    428.2749
    106.2500,       7.5000,   6.00000,    371.8692
    108.7500,       7.5000,   6.00000,    398.2665
    128.7500,       7.5000,   6.00000,    286.5393
    131.2500,       7.5000,   6.00000,    286.4944
    133.7500,       7.5000,   6.00000,    303.0652
    136.2500,       7.5000,   6.00000,    334.9849
    138.7500,       7.5000,   6.00000,    367.5324
    141.2500,       7.5000,   6.00000,    371.4177
    143.7500,       7.5000,   6.00000,    375.9073
    146.2500,       7.5000,   6.00000,    426.2556
    148.7500,       7.5000,   6.00000,    537.4011
    151.2500,       7.5000,   6.00000,    561.8651
    153.7500,       7.5000,   6.00000,    511.5304
    156.2500,       7.5000,   6.00000,    456.6628
    158.7500,       7.5000,   6.00000,    478.5439
    161.2500,       7.5000,   6.00000,    532.8925
    163.7500,       7.5000,   6.00000,    518.5906
    166.2500,       7.5000,   6.00000,    481.8970
    168.7500,       7.5000,   6.00000,    421.8161
    171.2500,       7.5000,   6.00000,    394.4132
    173.7500,       7.5000,   6.00000,    395.5176
    176.2500,       7.5000,   6.00000,    401.0148
    178.7500,       7.5000,   6.00000,    399.6890
    181.2500,       7.5000,   6.00000,    377.7335
    183.7500,       7.5000,   6.00000,    353.1017
    186.2500,       7.5000,   6.00000,    343.2590
    188.7500,       7.5000,   6.00000,    345.7389
     52.5000,      15.0000,   3.00000,    593.8291
     55.0000,      15.0000,   3.00000,    596.3361
     57.5000,      15.0000,   3.00000,    609.9168
     60.0000,      15.0000,   3.00000,    619.5863
     62.5000,      15.0000,   3.00000,    617.7775
     65.0000,      15.0000,   3.00000,    631.2225
     67.5000,      15.0000,   3.00000,    640.4555
     70.0000,      15.0000,   3.00000,    666.7199
     72.5000,      15.0000,   3.00000,    666.1831
     75.0000,      15.0000,   3.00000,    667.9349
     77.5000,      15.0000,   3.00000,    667.2084
     80.0000,      15.0000,   3.00000,    659.3534
     82.5000,      15.0000,   3.00000,    657.4930
     85.0000,      15.0000,   3.00000,    645.5932
     87.5000,      15.0000,   3.00000,    631.6283
     90.0000,      15.0000,   3.00000,    617.5983
     92.5000,      15.0000,   3.00000,    612.8186
     95.0000,      15.0000,   3.00000,    583.3695
     97.5000,      15.0000,   3.00000,    522.5697
    100.0000,      15.0000,   3.00000,    469.5569
    102.5000,      15.0000,   3.00000,    444.8400
    105.0000,      15.0000,   3.00000,    437.6880
    132.5000,      15.0000,   3.00000,    308.9749
    135.0000,      15.0000,   3.00000,    325.2424
    137.5000,      15.0000,   3.00000,    336.3972
    140.0000,      15.0000,   3.00000,    358.4943
    142.5000,      15.0000,   3.00000,    403.0963
    145.0000,      15.0000,   3.00000,    459.2805
    147.5000,      15.0000,   3.00000,    467.7949
    150.0000,      15.0000,   3.00000,    468.2188
    152.5000,      15.0000,   3.00000,    500.7109
    155.0000,      15.0000,   3.00000,    529.6629
    157.5000,      15.0000,   3.00000,    529.5310
    160.0000,      15.0000,   3.00000,    493.3265
    162.5000,      15.0000,   3.00000,    484.5864
    165.0000,      15.0000,   3.00000,    482.5366
    167.5000,      15.0000,   3.00000,    461.7813
    170.0000,      15.0000,   3.00000,    444.0172
    172.5000,      15.0000,   3.00000,    417.7438
    175.0000,      15.0000,   3.00000,    404.6602
    177.5000,      15.0000,   3.00000,    392.9890
    180.0000,      15.0000,   3.00000,    380.6688
    182.5000,      15.0000,   3.00000,    372.2019
    185.0000,      15.0000,   3.00000,    361.0593
     56.2500,      12.5000,   4.00000,    603.1830
     58.7500,      12.5000,   4.00000,    615.7219
     61.2500,      12.5000,   4.00000,    618.4497
     63.7500,      12.5000,   4.00000,    610.0244
     66.2500,      12.5000,   4.00000,    622.8580
     68.7500,      12.5000,   4.00000,    657.7380
     71.2500,      12.5000,   4.00000,    666.2419
     73.7500,      12.5000,   4.00000,    664.0032
     76.2500,      12.5000,   4.00000,    660.2493
     78.7500,      12.5000,   4.00000,    648.2021
     81.2500,      12.5000,   4.00000,    652.3610
     83.7500,      12.5000,   4.00000,    648.8064
     86.2500,      12.5000,   4.00000,    653.4277
     88.7500,      12.5000,   4.00000,    642.2956
     91.2500,      12.5000,   4.00000,    618.9424
     93.7500,      12.5000,   4.00000,    584.9312
     96.2500,      12.5000,   4.00000,    542.8859
     98.7500,      12.5000,   4.00000,    480.5432
    101.2500,      12.5000,   4.00000,    455.4626
    136.2500,      12.5000,   4.00000,    339.2178
    138.7500,      12.5000,   4.00000,    347.0324
    141.2500,      12.5000,   4.00000,    366.7652
    143.7500,      12.5000,   4.00000,    415.5421
    146.2500,      12.5000,   4.00000,    474.9876
    148.7500,      12.5000,   4.00000,    487.9852
    151.2500,      12.5000,   4.00000,    501.8417
    153.7500,      12.5000,   4.00000,    522.6306
    156.2500,      12.5000,   4.00000,    525.0408
    158.7500,      12.5000,   4.00000,    511.3589
    161.2500,      12.5000,   4.00000,    505.7689
    163.7500,      12.5000,   4.00000,    504.8398
    166.2500,      12.5000,   4.00000,    481.9190
    168.7500,      12.5000,   4.00000,    453.2714
    171.2500,      12.5000,   4.00000,    423.4141
    173.7500,      12.5000,   4.00000,    413.3436
    176.2500,      12.5000,   4.00000,    402.1962
    178.7500,      12.5000,   4.00000,    392.2845
    181.2500,      12.5000,   4.00000,    384.1424
   2.51
ITERATION 3
MODEL RESISTIVITY
LAYER 1
93,     1.2500
      5.0000,     387.20
      7.5000,     436.84
     10.0000,     388.28
     12.5000,     507.55
     15.0000,     482.34
     17.5000,     473.89
     20.0000,     556.75
     22.5000,     657.54
     25.0000,     451.45
     27.5000,     444.06
     30.0000,     528.36
     32.5000,     467.81
     35.0000,     531.87
     37.5000,     489.00
     40.0000,     453.04
     42.5000,     447.98
     45.0000,     496.45
     47.5000,     521.56
     50.0000,     592.54
     52.5000,     616.75
     55.0000,     696.39
     57.5000,     816.73
     60.0000,     759.80
     62.5000,     596.89
     65.0000,     680.60
     67.5000,     653.54
     70.0000,     621.52
     72.5000,     702.95
     75.0000,     631.36
     77.5000,     604.37
     80.0000,     539.80
     82.5000,     513.51
     85.0000,     572.23
     87.5000,     694.15
     90.0000,     711.13
     92.5000,     728.80
     95.0000,     693.16
     97.5000,     904.78
    100.0000,     1463.9
    102.5000,     1437.7
    105.0000,     848.05
    107.5000,     875.47
    110.0000,     769.94
    112.5000,     970.84
    115.0000,     872.74
    117.5000,     785.37
    120.0000,     592.96
    122.5000,     458.84
    125.0000,     427.14
    127.5000,     364.95
    130.0000,     337.20
    132.5000,     351.67
    135.0000,     368.32
    137.5000,     424.76
    140.0000,     541.51
    142.5000,     586.90
    145.0000,     522.92
    147.5000,     655.55
    150.0000,     982.71
    152.5000,     1381.3
    155.0000,     1022.4
    157.5000,     859.14
    160.0000,     874.81
    162.5000,     769.06
    165.0000,     660.48
    167.5000,     548.15
    170.0000,     586.24
    172.5000,     519.18
    175.0000,     505.93
    177.5000,     587.41
    180.0000,     606.41
    182.5000,     556.53
    185.0000,     528.89
    187.5000,     525.29
    190.0000,     523.79
    192.5000,     550.37
    195.0000,     642.14
    197.5000,     686.85
    200.0000,     691.53
    202.5000,     659.87
    205.0000,     710.75
    207.5000,     678.93
    210.0000,     664.97
    212.5000,     614.72
    215.0000,     562.05
    217.5000,     642.89
    220.0000,     667.26
    222.5000,     632.41
    225.0000,     643.02
    227.5000,     603.84
    230.0000,     759.38
    232.5000,     852.39
           737.7748
LAYER 2
93,     2.6250
      5.0000,     361.98
      7.5000,     413.95
     10.0000,     407.31
     12.5000,     507.78
     15.0000,     519.03
     17.5000,     514.29
     20.0000,     600.36
     22.5000,     706.08
     25.0000,     539.18
     27.5000,     521.02
     30.0000,     551.21
     32.5000,     501.09
     35.0000,     544.85
     37.5000,     520.26
     40.0000,     461.58
     42.5000,     456.89
     45.0000,     471.15
     47.5000,     499.82
     50.0000,     557.11
     52.5000,     614.85
     55.0000,     670.96
     57.5000,     740.61
     60.0000,     698.62
     62.5000,     604.78
     65.0000,     691.68
     67.5000,     679.60
     70.0000,     675.81
     72.5000,     767.38
     75.0000,     731.65
     77.5000,     690.33
     80.0000,     610.94
     82.5000,     564.96
     85.0000,     613.44
     87.5000,     705.93
     90.0000,     703.53
     92.5000,     691.42
     95.0000,     633.36
     97.5000,     736.56
    100.0000,     1146.5
    102.5000,     1238.5
    105.0000,     832.51
    107.5000,     831.05
    110.0000,     831.67
    112.5000,     852.69
    115.0000,     670.30
    117.5000,     622.57
    120.0000,     499.09
    122.5000,     401.77
    125.0000,     405.29
    127.5000,     343.47
    130.0000,     315.45
    132.5000,     326.15
    135.0000,     334.13
    137.5000,     400.64
    140.0000,     500.30
    142.5000,     555.50
    145.0000,     460.22
    147.5000,     552.37
    150.0000,     788.18
    152.5000,     1132.9
    155.0000,     856.93
    157.5000,     746.83
    160.0000,     839.92
    162.5000,     682.38
    165.0000,     659.29
    167.5000,     565.86
    170.0000,     564.20
    172.5000,     540.26
    175.0000,     546.05
    177.5000,     628.09
    180.0000,     649.32
    182.5000,     591.76
    185.0000,     559.58
    187.5000,     535.41
    190.0000,     540.35
    192.5000,     550.80
    195.0000,     629.14
    197.5000,     687.92
    200.0000,     703.24
    202.5000,     666.48
    205.0000,     704.73
    207.5000,     693.28
    210.0000,     679.72
    212.5000,     650.53
    215.0000,     609.84
    217.5000,     661.34
    220.0000,     709.02
    222.5000,     687.92
    225.0000,     689.63
    227.5000,     679.69
    230.0000,     800.42
    232.5000,     861.02
           781.6525
LAYER 3
91,     4.1375
      7.5000,     378.70
     10.0000,     439.60
     12.5000,     566.53
     15.0000,     617.78
     17.5000,     638.54
     20.0000,     741.23
     22.5000,     875.39
     25.0000,     758.73
     27.5000,     692.02
     30.0000,     624.92
     32.5000,     552.18
     35.0000,     575.19
     37.5000,     564.66
     40.0000,     495.78
     42.5000,     470.15
     45.0000,     444.48
     47.5000,     451.79
     50.0000,     509.38
     52.5000,     604.20
     55.0000,     647.59
     57.5000,     677.89
     60.0000,     673.66
     62.5000,     669.56
     65.0000,     787.25
     67.5000,     784.07
     70.0000,     788.02
     72.5000,     871.07
     75.0000,     863.57
     77.5000,     805.89
     80.0000,     710.51
     82.5000,     658.97
     85.0000,     712.09
     87.5000,     796.53
     90.0000,     792.67
     92.5000,     752.37
     95.0000,     598.49
     97.5000,     525.38
    100.0000,     687.53
    102.5000,     725.36
    105.0000,     543.67
    107.5000,     566.70
    110.0000,     637.21
    112.5000,     547.43
    115.0000,     386.85
    117.5000,     379.31
    120.0000,     330.38
    122.5000,     281.03
    125.0000,     292.55
    127.5000,     251.37
    130.0000,     233.83
    132.5000,     246.10
    135.0000,     257.64
    137.5000,     311.35
    140.0000,     378.72
    142.5000,     409.44
    145.0000,     324.44
    147.5000,     373.88
    150.0000,     527.73
    152.5000,     736.92
    155.0000,     565.41
    157.5000,     544.90
    160.0000,     711.07
    162.5000,     646.10
    165.0000,     759.37
    167.5000,     705.32
    170.0000,     642.84
    172.5000,     607.44
    175.0000,     612.45
    177.5000,     665.88
    180.0000,     676.71
    182.5000,     627.17
    185.0000,     598.87
    187.5000,     578.42
    190.0000,     594.03
    192.5000,     595.85
    195.0000,     651.88
    197.5000,     718.07
    200.0000,     734.59
    202.5000,     682.94
    205.0000,     696.53
    207.5000,     705.45
    210.0000,     715.25
    212.5000,     717.10
    215.0000,     691.76
    217.5000,     719.11
    220.0000,     775.82
    222.5000,     784.13
    225.0000,     794.16
    227.5000,     804.63
    230.0000,     873.72
           862.0858
LAYER 4
89,     5.8012
     10.0000,     441.17
     12.5000,     652.79
     15.0000,     735.33
     17.5000,     812.00
     20.0000,     937.52
     22.5000,     1111.8
     25.0000,     1023.7
     27.5000,     876.94
     30.0000,     708.37
     32.5000,     597.34
     35.0000,     604.18
     37.5000,     608.55
     40.0000,     552.86
     42.5000,     515.53
     45.0000,     467.92
     47.5000,     463.02
     50.0000,     534.52
     52.5000,     658.80
     55.0000,     691.86
     57.5000,     693.27
     60.0000,     708.68
     62.5000,     767.79
     65.0000,     929.70
     67.5000,     921.53
     70.0000,     894.10
     72.5000,     933.97
     75.0000,     919.51
     77.5000,     859.28
     80.0000,     777.41
     82.5000,     755.84
     85.0000,     838.91
     87.5000,     940.19
     90.0000,     946.02
     92.5000,     883.32
     95.0000,     599.20
     97.5000,     394.92
    100.0000,     421.01
    102.5000,     391.18
    105.0000,     295.57
    107.5000,     319.20
    110.0000,     379.63
    112.5000,     314.63
    115.0000,     223.22
    117.5000,     231.97
    120.0000,     218.59
    122.5000,     196.02
    125.0000,     201.13
    127.5000,     177.46
    130.0000,     168.50
    132.5000,     180.50
    135.0000,     194.83
    137.5000,     230.69
    140.0000,     271.47
    142.5000,     283.06
    145.0000,     231.90
    147.5000,     281.54
    150.0000,     427.51
    152.5000,     574.55
    155.0000,     415.38
    157.5000,     420.92
    160.0000,     626.87
    162.5000,     681.38
    165.0000,     951.64
    167.5000,     940.42
    170.0000,     804.09
    172.5000,     693.65
    175.0000,     665.88
    177.5000,     686.92
    180.0000,     686.07
    182.5000,     648.77
    185.0000,     629.97
    187.5000,     626.45
    190.0000,     649.24
    192.5000,     644.11
    195.0000,     677.66
    197.5000,     737.12
    200.0000,     748.72
    202.5000,     687.27
    205.0000,     683.78
    207.5000,     704.09
    210.0000,     736.89
    212.5000,     761.07
    215.0000,     746.48
    217.5000,     758.40
    220.0000,     808.83
    222.5000,     834.78
    225.0000,     856.62
    227.5000,     868.62
           884.3909
LAYER 5
85,     7.6314
     15.0000,     724.75
     17.5000,     1000.1
     20.0000,     1170.2
     22.5000,     1375.4
     25.0000,     1368.6
     27.5000,     1174.9
     30.0000,     943.34
     32.5000,     802.60
     35.0000,     779.60
     37.5000,     802.18
     40.0000,     805.33
     42.5000,     790.38
     45.0000,     755.26
     47.5000,     761.74
     50.0000,     845.23
     52.5000,     939.49
     55.0000,     910.58
     57.5000,     845.40
     60.0000,     844.84
     62.5000,     938.90
     65.0000,     1106.7
     67.5000,     1143.0
     70.0000,     1100.1
     72.5000,     1068.5
     75.0000,     1045.1
     77.5000,     1044.5
     80.0000,     1063.6
     82.5000,     1117.4
     85.0000,     1175.4
     87.5000,     1162.2
     90.0000,     1053.1
     92.5000,     885.94
     95.0000,     583.33
     97.5000,     368.02
    100.0000,     307.62
    102.5000,     237.18
    105.0000,     177.33
    107.5000,     165.96
    110.0000,     175.78
    112.5000,     169.45
    115.0000,     153.89
    117.5000,     161.37
    120.0000,     165.47
    122.5000,     162.71
    125.0000,     161.22
    127.5000,     156.02
    130.0000,     155.49
    132.5000,     163.32
    135.0000,     174.58
    137.5000,     188.57
    140.0000,     203.62
    142.5000,     216.93
    145.0000,     239.98
    147.5000,     344.55
    150.0000,     528.29
    152.5000,     586.55
    155.0000,     405.54
    157.5000,     371.77
    160.0000,     511.38
    162.5000,     689.66
    165.0000,     1025.4
    167.5000,     1126.8
    170.0000,     1007.1
    172.5000,     816.76
    175.0000,     706.00
    177.5000,     652.57
    180.0000,     619.56
    182.5000,     600.09
    185.0000,     602.63
    187.5000,     621.07
    190.0000,     636.69
    192.5000,     629.11
    195.0000,     633.21
    197.5000,     656.75
    200.0000,     661.39
    202.5000,     632.61
    205.0000,     628.43
    207.5000,     651.91
    210.0000,     690.91
    212.5000,     721.03
    215.0000,     724.71
    217.5000,     726.62
    220.0000,     747.13
    222.5000,     766.70
           792.2866
LAYER 6
81,     9.6445
     20.0000,     986.76
     22.5000,     1232.6
     25.0000,     1292.1
     27.5000,     1243.5
     30.0000,     1131.2
     32.5000,     1045.8
     35.0000,     1034.4
     37.5000,     1069.8
     40.0000,     1107.8
     42.5000,     1125.4
     45.0000,     1119.7
     47.5000,     1127.3
     50.0000,     1159.1
     52.5000,     1156.2
     55.0000,     1067.0
     57.5000,     970.35
     60.0000,     946.20
     62.5000,     1012.8
     65.0000,     1133.0
     67.5000,     1197.5
     70.0000,     1199.5
     72.5000,     1188.5
     75.0000,     1192.7
     77.5000,     1231.8
     80.0000,     1286.7
     82.5000,     1320.3
     85.0000,     1277.8
     87.5000,     1135.6
     90.0000,     935.96
     92.5000,     733.97
     95.0000,     531.45
     97.5000,     405.80
    100.0000,     367.48
    102.5000,     324.11
    105.0000,     273.51
    107.5000,     247.20
    110.0000,     238.80
    112.5000,     230.24
    115.0000,     216.85
    117.5000,     212.85
    120.0000,     212.34
    122.5000,     212.62
    125.0000,     214.47
    127.5000,     217.05
    130.0000,     221.06
    132.5000,     228.44
    135.0000,     238.19
    137.5000,     250.09
    140.0000,     268.92
    142.5000,     304.16
    145.0000,     378.97
    147.5000,     529.64
    150.0000,     689.58
    152.5000,     653.03
    155.0000,     456.16
    157.5000,     376.60
    160.0000,     433.36
    162.5000,     576.56
    165.0000,     811.42
    167.5000,     943.83
    170.0000,     906.72
    172.5000,     772.49
    175.0000,     655.91
    177.5000,     577.97
    180.0000,     529.58
    182.5000,     506.78
    185.0000,     507.10
    187.5000,     520.39
    190.0000,     530.55
    192.5000,     530.53
    195.0000,     533.53
    197.5000,     545.16
    200.0000,     553.01
    202.5000,     551.49
    205.0000,     558.71
    207.5000,     579.10
    210.0000,     607.47
    212.5000,     627.34
    215.0000,     636.82
    217.5000,     640.95
           658.4738
LAYER 7
77,    11.8590
     25.0000,     1139.4
     27.5000,     1242.1
     30.0000,     1249.6
     32.5000,     1257.0
     35.0000,     1278.1
     37.5000,     1319.0
     40.0000,     1357.7
     42.5000,     1378.1
     45.0000,     1371.3
     47.5000,     1344.3
     50.0000,     1298.8
     52.5000,     1218.4
     55.0000,     1107.2
     57.5000,     1016.2
     60.0000,     987.51
     62.5000,     1027.1
     65.0000,     1107.0
     67.5000,     1174.6
     70.0000,     1212.3
     72.5000,     1235.6
     75.0000,     1262.1
     77.5000,     1298.4
     80.0000,     1321.2
     82.5000,     1288.7
     85.0000,     1169.2
     87.5000,     978.12
     90.0000,     773.47
     92.5000,     604.27
     95.0000,     484.97
     97.5000,     432.25
    100.0000,     437.46
    102.5000,     448.20
    105.0000,     438.84
    107.5000,     420.76
    110.0000,     400.47
    112.5000,     375.06
    115.0000,     345.12
    117.5000,     322.19
    120.0000,     309.77
    122.5000,     306.81
    125.0000,     310.62
    127.5000,     317.66
    130.0000,     324.80
    132.5000,     332.27
    135.0000,     341.87
    137.5000,     357.68
    140.0000,     388.56
    142.5000,     447.30
    145.0000,     548.28
    147.5000,     681.31
    150.0000,     751.26
    152.5000,     652.23
    155.0000,     474.76
    157.5000,     379.86
    160.0000,     386.03
    162.5000,     467.38
    165.0000,     601.44
    167.5000,     701.38
    170.0000,     708.22
    172.5000,     642.77
    175.0000,     562.61
    177.5000,     496.76
    180.0000,     452.00
    182.5000,     428.27
    185.0000,     422.50
    187.5000,     427.30
    190.0000,     433.69
    192.5000,     438.12
    195.0000,     444.37
    197.5000,     454.82
    200.0000,     466.71
    202.5000,     477.56
    205.0000,     490.72
    207.5000,     507.40
    210.0000,     527.57
    212.5000,     540.75
           555.2735
LAYER 8
73,    14.2949
     30.0000,     1274.1
     32.5000,     1367.4
     35.0000,     1412.2
     37.5000,     1440.3
     40.0000,     1451.6
     42.5000,     1447.8
     45.0000,     1416.1
     47.5000,     1346.5
     50.0000,     1251.7
     52.5000,     1144.9
     55.0000,     1045.4
     57.5000,     978.67
     60.0000,     959.49
     62.5000,     985.08
     65.0000,     1037.3
     67.5000,     1090.9
     70.0000,     1132.0
     72.5000,     1161.2
     75.0000,     1182.1
     77.5000,     1190.8
     80.0000,     1169.8
     82.5000,     1095.8
     85.0000,     962.37
     87.5000,     794.25
     90.0000,     634.21
     92.5000,     514.03
     95.0000,     444.64
     97.5000,     428.62
    100.0000,     457.69
    102.5000,     504.63
    105.0000,     541.28
    107.5000,     555.21
    110.0000,     545.29
    112.5000,     516.03
    115.0000,     476.90
    117.5000,     441.52
    120.0000,     418.01
    122.5000,     407.55
    125.0000,     407.02
    127.5000,     411.69
    130.0000,     417.60
    132.5000,     424.34
    135.0000,     434.80
    137.5000,     454.61
    140.0000,     491.42
    142.5000,     551.47
    145.0000,     631.26
    147.5000,     699.77
    150.0000,     695.62
    152.5000,     593.26
    155.0000,     460.79
    157.5000,     378.07
    160.0000,     361.62
    162.5000,     397.28
    165.0000,     463.83
    167.5000,     521.15
    170.0000,     536.22
    172.5000,     511.22
    175.0000,     468.63
    177.5000,     427.12
    180.0000,     395.71
    182.5000,     376.82
    185.0000,     369.32
    187.5000,     369.55
    190.0000,     373.25
    192.5000,     378.51
    195.0000,     385.91
    197.5000,     396.09
    200.0000,     409.77
    202.5000,     424.54
    205.0000,     435.38
    207.5000,     448.21
           469.6565
LAYER 9
67,    16.9743
     37.5000,     1421.2
     40.0000,     1388.1
     42.5000,     1363.3
     45.0000,     1318.3
     47.5000,     1214.9
     50.0000,     1100.1
     52.5000,     997.23
     55.0000,     921.10
     57.5000,     879.42
     60.0000,     872.15
     62.5000,     890.95
     65.0000,     923.20
     67.5000,     955.81
     70.0000,     980.39
     72.5000,     994.24
     75.0000,     995.70
     77.5000,     979.71
     80.0000,     937.22
     82.5000,     860.45
     85.0000,     752.81
     87.5000,     632.41
     90.0000,     523.63
     92.5000,     444.53
     95.0000,     402.49
     97.5000,     398.20
    100.0000,     426.68
    102.5000,     474.68
    105.0000,     523.90
    107.5000,     558.23
    110.0000,     569.04
    112.5000,     557.06
    115.0000,     530.60
    117.5000,     501.27
    120.0000,     477.76
    122.5000,     463.45
    125.0000,     457.39
    127.5000,     456.72
    130.0000,     458.99
    132.5000,     464.02
    135.0000,     473.93
    137.5000,     492.34
    140.0000,     522.39
    142.5000,     563.06
    145.0000,     604.08
    147.5000,     622.51
    150.0000,     593.48
    152.5000,     517.97
    155.0000,     431.52
    157.5000,     370.91
    160.0000,     348.31
    162.5000,     357.64
    165.0000,     385.55
    167.5000,     412.96
    170.0000,     423.77
    172.5000,     416.21
    175.0000,     397.47
    177.5000,     376.21
    180.0000,     358.42
    182.5000,     346.58
    185.0000,     340.87
    187.5000,     340.02
    190.0000,     342.46
    192.5000,     347.68
    195.0000,     354.91
    197.5000,     362.75
    200.0000,     374.73
           397.4672
LAYER 10
61,    19.9218
     45.0000,     1221.7
     47.5000,     1027.4
     50.0000,     920.37
     52.5000,     826.51
     55.0000,     770.63
     57.5000,     747.44
     60.0000,     750.29
     62.5000,     766.38
     65.0000,     785.51
     67.5000,     800.65
     70.0000,     807.74
     72.5000,     805.20
     75.0000,     791.75
     77.5000,     764.77
     80.0000,     721.00
     82.5000,     659.09
     85.0000,     583.28
     87.5000,     503.96
     90.0000,     433.81
     92.5000,     382.66
     95.0000,     355.22
     97.5000,     352.07
    100.0000,     370.49
    102.5000,     403.98
    105.0000,     442.83
    107.5000,     476.49
    110.0000,     497.09
    112.5000,     502.11
    115.0000,     494.62
    117.5000,     480.85
    120.0000,     466.75
    122.5000,     455.99
    125.0000,     449.52
    127.5000,     446.84
    130.0000,     447.28
    132.5000,     450.99
    135.0000,     458.95
    137.5000,     472.43
    140.0000,     491.42
    142.5000,     512.62
    145.0000,     528.09
    147.5000,     526.46
    150.0000,     499.74
    152.5000,     452.01
    155.0000,     399.53
    157.5000,     358.99
    160.0000,     338.07
    162.5000,     335.13
    165.0000,     343.61
    167.5000,     354.56
    170.0000,     360.28
    172.5000,     358.93
    175.0000,     352.22
    177.5000,     343.40
    180.0000,     335.41
    182.5000,     329.85
    185.0000,     327.06
    187.5000,     326.81
    190.0000,     328.69
    192.5000,     333.44
           343.4247
LAYER 11
57,    23.1640
     50.0000,     761.76
     52.5000,     644.37
     55.0000,     601.80
     57.5000,     604.51
     60.0000,     620.96
     62.5000,     640.41
     65.0000,     654.22
     67.5000,     660.07
     70.0000,     657.05
     72.5000,     645.57
     75.0000,     625.90
     77.5000,     597.46
     80.0000,     559.55
     82.5000,     512.51
     85.0000,     459.41
     87.5000,     406.01
     90.0000,     359.17
     92.5000,     324.37
     95.0000,     304.52
     97.5000,     300.18
    100.0000,     309.93
    102.5000,     330.46
    105.0000,     356.75
    107.5000,     382.82
    110.0000,     403.40
    112.5000,     415.62
    115.0000,     419.65
    117.5000,     417.93
    120.0000,     413.59
    122.5000,     409.24
    125.0000,     406.29
    127.5000,     405.28
    130.0000,     406.47
    132.5000,     410.19
    135.0000,     416.84
    137.5000,     426.53
    140.0000,     438.38
    142.5000,     449.57
    145.0000,     455.35
    147.5000,     450.43
    150.0000,     432.12
    152.5000,     403.15
    155.0000,     371.16
    157.5000,     344.32
    160.0000,     327.29
    162.5000,     320.27
    165.0000,     320.58
    167.5000,     324.10
    170.0000,     326.94
    172.5000,     327.75
    175.0000,     326.56
    177.5000,     324.33
    180.0000,     322.26
    182.5000,     321.27
    185.0000,     321.16
    187.5000,     321.11
           321.0918
LAYER 12
53, 
     55.0000,     420.32
     57.5000,     476.54
     60.0000,     516.79
     62.5000,     542.76
     65.0000,     555.94
     67.5000,     558.65
     70.0000,     551.39
     72.5000,     536.62
     75.0000,     515.85
     77.5000,     489.30
     80.0000,     456.90
     82.5000,     418.83
     85.0000,     377.15
     87.5000,     335.71
     90.0000,     299.29
     92.5000,     271.71
     95.0000,     255.14
     97.5000,     250.22
    100.0000,     256.11
    102.5000,     270.71
    105.0000,     290.75
    107.5000,     312.14
    110.0000,     330.96
    112.5000,     344.72
    115.0000,     352.86
    117.5000,     356.46
    120.0000,     357.42
    122.5000,     357.58
    125.0000,     358.03
    127.5000,     359.43
    130.0000,     362.22
    132.5000,     366.80
    135.0000,     373.46
    137.5000,     382.19
    140.0000,     392.29
    142.5000,     401.58
    145.0000,     406.76
    147.5000,     404.29
    150.0000,     392.33
    152.5000,     372.47
    155.0000,     349.54
    157.5000,     329.15
    160.0000,     314.94
    162.5000,     307.63
    165.0000,     306.09
    167.5000,     307.82
    170.0000,     310.11
    172.5000,     312.11
    175.0000,     313.45
    177.5000,     314.37
    180.0000,     315.64
    182.5000,     317.80
           321.2115
CALCULATED APPARENT RESISTIVITY
      3.7500,       2.5000,   1.00000,    395.2028
      6.2500,       2.5000,   1.00000,    448.5349
      8.7500,       2.5000,   1.00000,    397.4465
     11.2500,       2.5000,   1.00000,    521.3538
     13.7500,       2.5000,   1.00000,    496.5445
     16.2500,       2.5000,   1.00000,    548.8281
     18.7500,       2.5000,   1.00000,    558.7218
     21.2500,       2.5000,   1.00000,    612.2081
     23.7500,       2.5000,   1.00000,    542.8920
     26.2500,       2.5000,   1.00000,    537.2618
     28.7500,       2.5000,   1.00000,    552.9656
     31.2500,       2.5000,   1.00000,    489.3957
     33.7500,       2.5000,   1.00000,    548.8378
     36.2500,       2.5000,   1.00000,    498.0281
     38.7500,       2.5000,   1.00000,    490.5887
     41.2500,       2.5000,   1.00000,    482.8102
     43.7500,       2.5000,   1.00000,    506.5280
     46.2500,       2.5000,   1.00000,    519.8508
     48.7500,       2.5000,   1.00000,    586.8085
     51.2500,       2.5000,   1.00000,    615.6197
     53.7500,       2.5000,   1.00000,    665.2090
     56.2500,       2.5000,   1.00000,    707.5638
     58.7500,       2.5000,   1.00000,    718.8882
     61.2500,       2.5000,   1.00000,    641.9438
     63.7500,       2.5000,   1.00000,    716.4889
     66.2500,       2.5000,   1.00000,    687.8022
     68.7500,       2.5000,   1.00000,    674.2585
     71.2500,       2.5000,   1.00000,    736.2588
     73.7500,       2.5000,   1.00000,    665.6316
     76.2500,       2.5000,   1.00000,    672.2366
     78.7500,       2.5000,   1.00000,    626.2739
     81.2500,       2.5000,   1.00000,    610.6452
     83.7500,       2.5000,   1.00000,    631.8460
     86.2500,       2.5000,   1.00000,    696.8574
     88.7500,       2.5000,   1.00000,    678.9987
     91.2500,       2.5000,   1.00000,    728.9575
     93.7500,       2.5000,   1.00000,    726.5208
     96.2500,       2.5000,   1.00000,    787.9955
     98.7500,       2.5000,   1.00000,    880.0680
    101.2500,       2.5000,   1.00000,    933.4482
    103.7500,       2.5000,   1.00000,    758.4239
    106.2500,       2.5000,   1.00000,    855.7539
    108.7500,       2.5000,   1.00000,    676.6915
    111.2500,       2.5000,   1.00000,    745.8392
    113.7500,       2.5000,   1.00000,    618.3816
    116.2500,       2.5000,   1.00000,    573.9112
    118.7500,       2.5000,   1.00000,    481.2963
    121.2500,       2.5000,   1.00000,    408.3710
    123.7500,       2.5000,   1.00000,    377.9578
    126.2500,       2.5000,   1.00000,    335.8375
    128.7500,       2.5000,   1.00000,    318.1772
    131.2500,       2.5000,   1.00000,    328.4083
    133.7500,       2.5000,   1.00000,    350.9900
    136.2500,       2.5000,   1.00000,    386.6249
    138.7500,       2.5000,   1.00000,    437.2036
    141.2500,       2.5000,   1.00000,    491.0004
    143.7500,       2.5000,   1.00000,    500.2221
    146.2500,       2.5000,   1.00000,    605.9602
    148.7500,       2.5000,   1.00000,    707.9352
    151.2500,       2.5000,   1.00000,    849.8126
    153.7500,       2.5000,   1.00000,    795.5764
    156.2500,       2.5000,   1.00000,    787.0802
    158.7500,       2.5000,   1.00000,    774.1041
    161.2500,       2.5000,   1.00000,    685.5283
    163.7500,       2.5000,   1.00000,    691.3926
    166.2500,       2.5000,   1.00000,    589.5591
    168.7500,       2.5000,   1.00000,    582.5652
    171.2500,       2.5000,   1.00000,    581.8109
    173.7500,       2.5000,   1.00000,    566.3356
    176.2500,       2.5000,   1.00000,    595.0251
    178.7500,       2.5000,   1.00000,    592.5681
    181.2500,       2.5000,   1.00000,    575.7679
    183.7500,       2.5000,   1.00000,    561.8040
    186.2500,       2.5000,   1.00000,    553.5132
    188.7500,       2.5000,   1.00000,    559.6624
    191.2500,       2.5000,   1.00000,    578.7021
    193.7500,       2.5000,   1.00000,    628.2808
    196.2500,       2.5000,   1.00000,    652.2798
    198.7500,       2.5000,   1.00000,    679.4570
    201.2500,       2.5000,   1.00000,    662.0553
    203.7500,       2.5000,   1.00000,    698.4346
    206.2500,       2.5000,   1.00000,    662.2969
    208.7500,       2.5000,   1.00000,    665.8463
    211.2500,       2.5000,   1.00000,    645.8088
    213.7500,       2.5000,   1.00000,    621.4139
    216.2500,       2.5000,   1.00000,    665.7980
    218.7500,       2.5000,   1.00000,    661.6419
    221.2500,       2.5000,   1.00000,    658.7106
    223.7500,       2.5000,   1.00000,    700.5894
    226.2500,       2.5000,   1.00000,    673.4726
    228.7500,       2.5000,   1.00000,    759.7884
    231.2500,       2.5000,   1.00000,    784.6929
    233.7500,       2.5000,   1.00000,    759.6039
      6.2500,       2.5000,   2.00000,    471.3847
      8.7500,       2.5000,   2.00000,    418.7860
     11.2500,       2.5000,   2.00000,    576.5510
     13.7500,       2.5000,   2.00000,    574.4579
     16.2500,       2.5000,   2.00000,    546.0767
     18.7500,       2.5000,   2.00000,    607.8605
     21.2500,       2.5000,   2.00000,    690.7919
     23.7500,       2.5000,   2.00000,    585.8640
     26.2500,       2.5000,   2.00000,    597.7087
     28.7500,       2.5000,   2.00000,    627.4058
     31.2500,       2.5000,   2.00000,    532.4066
     33.7500,       2.5000,   2.00000,    595.6567
     36.2500,       2.5000,   2.00000,    562.3705
     38.7500,       2.5000,   2.00000,    515.6322
     41.2500,       2.5000,   2.00000,    525.9066
     43.7500,       2.5000,   2.00000,    545.9553
     46.2500,       2.5000,   2.00000,    558.0814
     48.7500,       2.5000,   2.00000,    610.8000
     51.2500,       2.5000,   2.00000,    610.0331
     53.7500,       2.5000,   2.00000,    645.4825
     56.2500,       2.5000,   2.00000,    752.3131
     58.7500,       2.5000,   2.00000,    728.4285
     61.2500,       2.5000,   2.00000,    640.2632
     63.7500,       2.5000,   2.00000,    776.4165
     66.2500,       2.5000,   2.00000,    750.8862
     68.7500,       2.5000,   2.00000,    710.0550
     71.2500,       2.5000,   2.00000,    797.1592
     73.7500,       2.5000,   2.00000,    736.2683
     76.2500,       2.5000,   2.00000,    737.5614
     78.7500,       2.5000,   2.00000,    710.7394
     81.2500,       2.5000,   2.00000,    661.3443
     83.7500,       2.5000,   2.00000,    693.6411
     86.2500,       2.5000,   2.00000,    748.2720
     88.7500,       2.5000,   2.00000,    713.6216
     91.2500,       2.5000,   2.00000,    724.9954
     93.7500,       2.5000,   2.00000,    644.0411
     96.2500,       2.5000,   2.00000,    613.1304
     98.7500,       2.5000,   2.00000,    777.5743
    101.2500,       2.5000,   2.00000,    733.3898
    103.7500,       2.5000,   2.00000,    543.0414
    106.2500,       2.5000,   2.00000,    613.5353
    108.7500,       2.5000,   2.00000,    551.7297
    111.2500,       2.5000,   2.00000,    554.6625
    113.7500,       2.5000,   2.00000,    485.6541
    116.2500,       2.5000,   2.00000,    434.7986
    118.7500,       2.5000,   2.00000,    378.6077
    121.2500,       2.5000,   2.00000,    330.6478
    123.7500,       2.5000,   2.00000,    336.5251
    126.2500,       2.5000,   2.00000,    302.2817
    128.7500,       2.5000,   2.00000,    284.5892
    131.2500,       2.5000,   2.00000,    308.7543
    133.7500,       2.5000,   2.00000,    318.6690
    136.2500,       2.5000,   2.00000,    330.5813
    138.7500,       2.5000,   2.00000,    397.7008
    141.2500,       2.5000,   2.00000,    443.5287
    143.7500,       2.5000,   2.00000,    411.8056
    146.2500,       2.5000,   2.00000,    458.8759
    148.7500,       2.5000,   2.00000,    611.2543
    151.2500,       2.5000,   2.00000,    733.1990
    153.7500,       2.5000,   2.00000,    590.3883
    156.2500,       2.5000,   2.00000,    591.3312
    158.7500,       2.5000,   2.00000,    708.8372
    161.2500,       2.5000,   2.00000,    700.6332
    163.7500,       2.5000,   2.00000,    713.3783
    166.2500,       2.5000,   2.00000,    607.5617
    168.7500,       2.5000,   2.00000,    595.9268
    171.2500,       2.5000,   2.00000,    619.6290
    173.7500,       2.5000,   2.00000,    593.7938
    176.2500,       2.5000,   2.00000,    631.2006
    178.7500,       2.5000,   2.00000,    624.2246
    181.2500,       2.5000,   2.00000,    583.8724
    183.7500,       2.5000,   2.00000,    578.8488
    186.2500,       2.5000,   2.00000,    585.4578
    188.7500,       2.5000,   2.00000,    581.7274
    191.2500,       2.5000,   2.00000,    589.4647
    193.7500,       2.5000,   2.00000,    634.7952
    196.2500,       2.5000,   2.00000,    662.0715
    198.7500,       2.5000,   2.00000,    654.2238
    201.2500,       2.5000,   2.00000,    644.9269
    203.7500,       2.5000,   2.00000,    694.0487
    206.2500,       2.5000,   2.00000,    674.6633
    208.7500,       2.5000,   2.00000,    683.6670
    211.2500,       2.5000,   2.00000,    660.1384
    213.7500,       2.5000,   2.00000,    634.8222
    216.2500,       2.5000,   2.00000,    708.2995
    218.7500,       2.5000,   2.00000,    703.5234
    221.2500,       2.5000,   2.00000,    701.5270
    223.7500,       2.5000,   2.00000,    728.8126
    226.2500,       2.5000,   2.00000,    679.3742
    228.7500,       2.5000,   2.00000,    789.5482
    231.2500,       2.5000,   2.00000,    827.0208
      8.7500,       2.5000,   3.00000,    465.2383
     11.2500,       2.5000,   3.00000,    637.8259
     13.7500,       2.5000,   3.00000,    596.4926
     16.2500,       2.5000,   3.00000,    597.3544
     18.7500,       2.5000,   3.00000,    634.2689
     21.2500,       2.5000,   3.00000,    741.2292
     23.7500,       2.5000,   3.00000,    639.9128
     26.2500,       2.5000,   3.00000,    629.1105
     28.7500,       2.5000,   3.00000,    661.2560
     31.2500,       2.5000,   3.00000,    596.0681
     33.7500,       2.5000,   3.00000,    664.0586
     36.2500,       2.5000,   3.00000,    612.0820
     38.7500,       2.5000,   3.00000,    576.7960
     41.2500,       2.5000,   3.00000,    558.2093
     43.7500,       2.5000,   3.00000,    595.7394
     46.2500,       2.5000,   3.00000,    603.4881
     48.7500,       2.5000,   3.00000,    635.9542
     51.2500,       2.5000,   3.00000,    628.8859
     53.7500,       2.5000,   3.00000,    698.6063
     56.2500,       2.5000,   3.00000,    777.2398
     58.7500,       2.5000,   3.00000,    757.7754
     61.2500,       2.5000,   3.00000,    666.6085
     63.7500,       2.5000,   3.00000,    778.8054
     66.2500,       2.5000,   3.00000,    781.6942
     68.7500,       2.5000,   3.00000,    759.5481
     71.2500,       2.5000,   3.00000,    838.4766
     73.7500,       2.5000,   3.00000,    802.4534
     76.2500,       2.5000,   3.00000,    802.9857
     78.7500,       2.5000,   3.00000,    724.1185
     81.2500,       2.5000,   3.00000,    689.6211
     83.7500,       2.5000,   3.00000,    714.0966
     86.2500,       2.5000,   3.00000,    799.5413
     88.7500,       2.5000,   3.00000,    753.9656
     91.2500,       2.5000,   3.00000,    682.7008
     93.7500,       2.5000,   3.00000,    547.6577
     96.2500,       2.5000,   3.00000,    570.2100
     98.7500,       2.5000,   3.00000,    700.9061
    101.2500,       2.5000,   3.00000,    675.9875
    103.7500,       2.5000,   3.00000,    417.5298
    106.2500,       2.5000,   3.00000,    427.9390
    108.7500,       2.5000,   3.00000,    407.3595
    111.2500,       2.5000,   3.00000,    478.7137
    113.7500,       2.5000,   3.00000,    395.9252
    116.2500,       2.5000,   3.00000,    372.9183
    118.7500,       2.5000,   3.00000,    315.6128
    121.2500,       2.5000,   3.00000,    292.4164
    123.7500,       2.5000,   3.00000,    301.4810
    126.2500,       2.5000,   3.00000,    282.4107
    128.7500,       2.5000,   3.00000,    271.8854
    131.2500,       2.5000,   3.00000,    284.5551
    133.7500,       2.5000,   3.00000,    292.1133
    136.2500,       2.5000,   3.00000,    322.8630
    138.7500,       2.5000,   3.00000,    386.7441
    141.2500,       2.5000,   3.00000,    406.4125
    143.7500,       2.5000,   3.00000,    331.5023
    146.2500,       2.5000,   3.00000,    393.6204
    148.7500,       2.5000,   3.00000,    565.4547
    151.2500,       2.5000,   3.00000,    685.5959
    153.7500,       2.5000,   3.00000,    505.2433
    156.2500,       2.5000,   3.00000,    471.7088
    158.7500,       2.5000,   3.00000,    617.5927
    161.2500,       2.5000,   3.00000,    706.6995
    163.7500,       2.5000,   3.00000,    735.3525
    166.2500,       2.5000,   3.00000,    603.1357
    168.7500,       2.5000,   3.00000,    580.9447
    171.2500,       2.5000,   3.00000,    584.7806
    173.7500,       2.5000,   3.00000,    607.6100
    176.2500,       2.5000,   3.00000,    658.5424
    178.7500,       2.5000,   3.00000,    652.2112
    181.2500,       2.5000,   3.00000,    602.2635
    183.7500,       2.5000,   3.00000,    579.6559
    186.2500,       2.5000,   3.00000,    579.4304
    188.7500,       2.5000,   3.00000,    579.2009
    191.2500,       2.5000,   3.00000,    583.9992
    193.7500,       2.5000,   3.00000,    638.5492
    196.2500,       2.5000,   3.00000,    651.9719
    198.7500,       2.5000,   3.00000,    643.8213
    201.2500,       2.5000,   3.00000,    617.0216
    203.7500,       2.5000,   3.00000,    677.0753
    206.2500,       2.5000,   3.00000,    681.9561
    208.7500,       2.5000,   3.00000,    683.8715
    211.2500,       2.5000,   3.00000,    646.4144
    213.7500,       2.5000,   3.00000,    634.8527
    216.2500,       2.5000,   3.00000,    714.5511
    218.7500,       2.5000,   3.00000,    747.6869
    221.2500,       2.5000,   3.00000,    720.3227
    223.7500,       2.5000,   3.00000,    707.3304
    226.2500,       2.5000,   3.00000,    677.0042
    228.7500,       2.5000,   3.00000,    802.0917
     11.2500,       7.5000,   1.00000,    591.1108
     13.7500,       7.5000,   1.00000,    631.8241
     16.2500,       7.5000,   1.00000,    637.3840
     18.7500,       7.5000,   1.00000,    674.2696
     21.2500,       7.5000,   1.00000,    674.1949
     23.7500,       7.5000,   1.00000,    687.5726
     26.2500,       7.5000,   1.00000,    660.2371
     28.7500,       7.5000,   1.00000,    646.4504
     31.2500,       7.5000,   1.00000,    673.9769
     33.7500,       7.5000,   1.00000,    670.7134
     36.2500,       7.5000,   1.00000,    662.5771
     38.7500,       7.5000,   1.00000,    623.1673
     41.2500,       7.5000,   1.00000,    618.8630
     43.7500,       7.5000,   1.00000,    617.3353
     46.2500,       7.5000,   1.00000,    642.1544
     48.7500,       7.5000,   1.00000,    649.1816
     51.2500,       7.5000,   1.00000,    696.0178
     53.7500,       7.5000,   1.00000,    737.2675
     56.2500,       7.5000,   1.00000,    766.4106
     58.7500,       7.5000,   1.00000,    752.6721
     61.2500,       7.5000,   1.00000,    746.3793
     63.7500,       7.5000,   1.00000,    737.0491
     66.2500,       7.5000,   1.00000,    767.4468
     68.7500,       7.5000,   1.00000,    814.0744
     71.2500,       7.5000,   1.00000,    833.5455
     73.7500,       7.5000,   1.00000,    837.3881
     76.2500,       7.5000,   1.00000,    787.0671
     78.7500,       7.5000,   1.00000,    737.9038
     81.2500,       7.5000,   1.00000,    698.1312
     83.7500,       7.5000,   1.00000,    738.5219
     86.2500,       7.5000,   1.00000,    764.3114
     88.7500,       7.5000,   1.00000,    735.6345
     91.2500,       7.5000,   1.00000,    626.2847
     93.7500,       7.5000,   1.00000,    582.3646
     96.2500,       7.5000,   1.00000,    592.8531
     98.7500,       7.5000,   1.00000,    640.4253
    101.2500,       7.5000,   1.00000,    577.4152
    103.7500,       7.5000,   1.00000,    485.8153
    106.2500,       7.5000,   1.00000,    366.5490
    108.7500,       7.5000,   1.00000,    369.9879
    111.2500,       7.5000,   1.00000,    390.4939
    113.7500,       7.5000,   1.00000,    412.5465
    116.2500,       7.5000,   1.00000,    352.1808
    118.7500,       7.5000,   1.00000,    326.4882
    121.2500,       7.5000,   1.00000,    298.9013
    123.7500,       7.5000,   1.00000,    290.1048
    126.2500,       7.5000,   1.00000,    287.0394
    128.7500,       7.5000,   1.00000,    283.5446
    131.2500,       7.5000,   1.00000,    282.4487
    133.7500,       7.5000,   1.00000,    307.0480
    136.2500,       7.5000,   1.00000,    351.6472
    138.7500,       7.5000,   1.00000,    376.4323
    141.2500,       7.5000,   1.00000,    346.2026
    143.7500,       7.5000,   1.00000,    359.5215
    146.2500,       7.5000,   1.00000,    432.1932
    148.7500,       7.5000,   1.00000,    535.1318
    151.2500,       7.5000,   1.00000,    552.2298
    153.7500,       7.5000,   1.00000,    523.2534
    156.2500,       7.5000,   1.00000,    498.3793
    158.7500,       7.5000,   1.00000,    551.3209
    161.2500,       7.5000,   1.00000,    660.2831
    163.7500,       7.5000,   1.00000,    687.8477
    166.2500,       7.5000,   1.00000,    624.7774
    168.7500,       7.5000,   1.00000,    548.0281
    171.2500,       7.5000,   1.00000,    551.4067
    173.7500,       7.5000,   1.00000,    595.8213
    176.2500,       7.5000,   1.00000,    648.1866
    178.7500,       7.5000,   1.00000,    653.1741
    181.2500,       7.5000,   1.00000,    626.8134
    183.7500,       7.5000,   1.00000,    587.4992
    186.2500,       7.5000,   1.00000,    563.5327
    188.7500,       7.5000,   1.00000,    565.8817
    191.2500,       7.5000,   1.00000,    596.8500
    193.7500,       7.5000,   1.00000,    616.8091
    196.2500,       7.5000,   1.00000,    633.9757
    198.7500,       7.5000,   1.00000,    626.6074
    201.2500,       7.5000,   1.00000,    635.7063
    203.7500,       7.5000,   1.00000,    648.5764
    206.2500,       7.5000,   1.00000,    669.0800
    208.7500,       7.5000,   1.00000,    656.4014
    211.2500,       7.5000,   1.00000,    644.5289
    213.7500,       7.5000,   1.00000,    654.3823
    216.2500,       7.5000,   1.00000,    701.5330
    218.7500,       7.5000,   1.00000,    727.0639
    221.2500,       7.5000,   1.00000,    715.5273
    223.7500,       7.5000,   1.00000,    692.1629
    226.2500,       7.5000,   1.00000,    718.8799
     11.2500,       2.5000,   4.00000,    672.1856
     13.7500,       2.5000,   4.00000,    640.0873
     16.2500,       2.5000,   4.00000,    633.6150
     18.7500,       2.5000,   4.00000,    679.8218
     21.2500,       2.5000,   4.00000,    778.3781
     23.7500,       2.5000,   4.00000,    666.8085
     26.2500,       2.5000,   4.00000,    662.6827
     28.7500,       2.5000,   4.00000,    701.5484
     31.2500,       2.5000,   4.00000,    627.6021
     33.7500,       2.5000,   4.00000,    734.4620
     36.2500,       2.5000,   4.00000,    677.2172
     38.7500,       2.5000,   4.00000,    623.3548
     41.2500,       2.5000,   4.00000,    615.7127
     43.7500,       2.5000,   4.00000,    628.8643
     46.2500,       2.5000,   4.00000,    630.3262
     48.7500,       2.5000,   4.00000,    673.9097
     51.2500,       2.5000,   4.00000,    694.0244
     53.7500,       2.5000,   4.00000,    741.3701
     56.2500,       2.5000,   4.00000,    819.5332
     58.7500,       2.5000,   4.00000,    791.2759
     61.2500,       2.5000,   4.00000,    675.3799
     63.7500,       2.5000,   4.00000,    794.6602
     66.2500,       2.5000,   4.00000,    783.2693
     68.7500,       2.5000,   4.00000,    786.2699
     71.2500,       2.5000,   4.00000,    910.3350
     73.7500,       2.5000,   4.00000,    836.5955
     76.2500,       2.5000,   4.00000,    819.6584
     78.7500,       2.5000,   4.00000,    735.3009
     81.2500,       2.5000,   4.00000,    672.6666
     83.7500,       2.5000,   4.00000,    729.1183
     86.2500,       2.5000,   4.00000,    820.2631
     88.7500,       2.5000,   4.00000,    741.5820
     91.2500,       2.5000,   4.00000,    655.3870
     93.7500,       2.5000,   4.00000,    541.7315
     96.2500,       2.5000,   4.00000,    529.9064
     98.7500,       2.5000,   4.00000,    670.8744
    101.2500,       2.5000,   4.00000,    610.2731
    103.7500,       2.5000,   4.00000,    377.0074
    106.2500,       2.5000,   4.00000,    370.4052
    108.7500,       2.5000,   4.00000,    329.5091
    111.2500,       2.5000,   4.00000,    407.0788
    113.7500,       2.5000,   4.00000,    369.3993
    116.2500,       2.5000,   4.00000,    339.4870
    118.7500,       2.5000,   4.00000,    304.6938
    121.2500,       2.5000,   4.00000,    273.9604
    123.7500,       2.5000,   4.00000,    293.3597
    126.2500,       2.5000,   4.00000,    273.7162
    128.7500,       2.5000,   4.00000,    263.7266
    131.2500,       2.5000,   4.00000,    275.4587
    133.7500,       2.5000,   4.00000,    293.5251
    136.2500,       2.5000,   4.00000,    331.8938
    138.7500,       2.5000,   4.00000,    381.7015
    141.2500,       2.5000,   4.00000,    363.7033
    143.7500,       2.5000,   4.00000,    310.7538
    146.2500,       2.5000,   4.00000,    379.5006
    148.7500,       2.5000,   4.00000,    526.6606
    151.2500,       2.5000,   4.00000,    640.8879
    153.7500,       2.5000,   4.00000,    473.3429
    156.2500,       2.5000,   4.00000,    444.3937
    158.7500,       2.5000,   4.00000,    565.6180
    161.2500,       2.5000,   4.00000,    647.4285
    163.7500,       2.5000,   4.00000,    742.8104
    166.2500,       2.5000,   4.00000,    594.8254
    168.7500,       2.5000,   4.00000,    540.3072
    171.2500,       2.5000,   4.00000,    549.3552
    173.7500,       2.5000,   4.00000,    572.8331
    176.2500,       2.5000,   4.00000,    669.6684
    178.7500,       2.5000,   4.00000,    672.0652
    181.2500,       2.5000,   4.00000,    618.2586
    183.7500,       2.5000,   4.00000,    578.6156
    186.2500,       2.5000,   4.00000,    556.6670
    188.7500,       2.5000,   4.00000,    555.1252
    191.2500,       2.5000,   4.00000,    574.7938
    193.7500,       2.5000,   4.00000,    622.8635
    196.2500,       2.5000,   4.00000,    642.6165
    198.7500,       2.5000,   4.00000,    632.7094
    201.2500,       2.5000,   4.00000,    607.0392
    203.7500,       2.5000,   4.00000,    666.0518
    206.2500,       2.5000,   4.00000,    658.8977
    208.7500,       2.5000,   4.00000,    665.8881
    211.2500,       2.5000,   4.00000,    639.4799
    213.7500,       2.5000,   4.00000,    616.5319
    216.2500,       2.5000,   4.00000,    722.6805
    218.7500,       2.5000,   4.00000,    738.0019
    221.2500,       2.5000,   4.00000,    705.1993
    223.7500,       2.5000,   4.00000,    709.1639
    226.2500,       2.5000,   4.00000,    661.5658
     15.0000,      10.0000,   1.00000,    690.8559
     17.5000,      10.0000,   1.00000,    723.3290
     20.0000,      10.0000,   1.00000,    706.2027
     22.5000,      10.0000,   1.00000,    710.9764
     25.0000,      10.0000,   1.00000,    712.5372
     27.5000,      10.0000,   1.00000,    692.2676
     30.0000,      10.0000,   1.00000,    714.9777
     32.5000,      10.0000,   1.00000,    723.2941
     35.0000,      10.0000,   1.00000,    705.6687
     37.5000,      10.0000,   1.00000,    723.2165
     40.0000,      10.0000,   1.00000,    689.0015
     42.5000,      10.0000,   1.00000,    661.4628
     45.0000,      10.0000,   1.00000,    672.4038
     47.5000,      10.0000,   1.00000,    699.6658
     50.0000,      10.0000,   1.00000,    736.9496
     52.5000,      10.0000,   1.00000,    787.6793
     55.0000,      10.0000,   1.00000,    808.9046
     57.5000,      10.0000,   1.00000,    778.0499
     60.0000,      10.0000,   1.00000,    786.1008
     62.5000,      10.0000,   1.00000,    761.6620
     65.0000,      10.0000,   1.00000,    757.3887
     67.5000,      10.0000,   1.00000,    825.8127
     70.0000,      10.0000,   1.00000,    840.4779
     72.5000,      10.0000,   1.00000,    840.1403
     75.0000,      10.0000,   1.00000,    816.9271
     77.5000,      10.0000,   1.00000,    733.5340
     80.0000,      10.0000,   1.00000,    719.4498
     82.5000,      10.0000,   1.00000,    721.2037
     85.0000,      10.0000,   1.00000,    693.0716
     87.5000,      10.0000,   1.00000,    684.0045
     90.0000,      10.0000,   1.00000,    671.4714
     92.5000,      10.0000,   1.00000,    627.5229
     95.0000,      10.0000,   1.00000,    617.7837
     97.5000,      10.0000,   1.00000,    573.6362
    100.0000,      10.0000,   1.00000,    524.9326
    102.5000,      10.0000,   1.00000,    507.6724
    105.0000,      10.0000,   1.00000,    431.3687
    107.5000,      10.0000,   1.00000,    367.0245
    110.0000,      10.0000,   1.00000,    349.6493
    112.5000,      10.0000,   1.00000,    341.2643
    115.0000,      10.0000,   1.00000,    361.5484
    117.5000,      10.0000,   1.00000,    343.3290
    120.0000,      10.0000,   1.00000,    318.6061
    122.5000,      10.0000,   1.00000,    300.6531
    125.0000,      10.0000,   1.00000,    282.6223
    127.5000,      10.0000,   1.00000,    284.2397
    130.0000,      10.0000,   1.00000,    290.6220
    132.5000,      10.0000,   1.00000,    313.9646
    135.0000,      10.0000,   1.00000,    341.4998
    137.5000,      10.0000,   1.00000,    338.7555
    140.0000,      10.0000,   1.00000,    338.6150
    142.5000,      10.0000,   1.00000,    363.4926
    145.0000,      10.0000,   1.00000,    409.9373
    147.5000,      10.0000,   1.00000,    465.4815
    150.0000,      10.0000,   1.00000,    470.1499
    152.5000,      10.0000,   1.00000,    488.6293
    155.0000,      10.0000,   1.00000,    526.8904
    157.5000,      10.0000,   1.00000,    529.2686
    160.0000,      10.0000,   1.00000,    569.4457
    162.5000,      10.0000,   1.00000,    574.7130
    165.0000,      10.0000,   1.00000,    570.6924
    167.5000,      10.0000,   1.00000,    568.1284
    170.0000,      10.0000,   1.00000,    522.6179
    172.5000,      10.0000,   1.00000,    531.2374
    175.0000,      10.0000,   1.00000,    575.2804
    177.5000,      10.0000,   1.00000,    610.7030
    180.0000,      10.0000,   1.00000,    640.1782
    182.5000,      10.0000,   1.00000,    608.9554
    185.0000,      10.0000,   1.00000,    566.7393
    187.5000,      10.0000,   1.00000,    548.1428
    190.0000,      10.0000,   1.00000,    551.3943
    192.5000,      10.0000,   1.00000,    577.3079
    195.0000,      10.0000,   1.00000,    600.2961
    197.5000,      10.0000,   1.00000,    614.9203
    200.0000,      10.0000,   1.00000,    637.2244
    202.5000,      10.0000,   1.00000,    634.7711
    205.0000,      10.0000,   1.00000,    627.9296
    207.5000,      10.0000,   1.00000,    626.8138
    210.0000,      10.0000,   1.00000,    617.4204
    212.5000,      10.0000,   1.00000,    650.4673
    215.0000,      10.0000,   1.00000,    661.0544
    217.5000,      10.0000,   1.00000,    656.3557
    220.0000,      10.0000,   1.00000,    685.6248
    222.5000,      10.0000,   1.00000,    681.5853
     13.7500,       2.5000,   5.00000,    683.7692
     16.2500,       2.5000,   5.00000,    664.0420
     18.7500,       2.5000,   5.00000,    724.7876
     21.2500,       2.5000,   5.00000,    827.3376
     23.7500,       2.5000,   5.00000,    678.6199
     26.2500,       2.5000,   5.00000,    694.6589
     28.7500,       2.5000,   5.00000,    742.5878
     31.2500,       2.5000,   5.00000,    658.3476
     33.7500,       2.5000,   5.00000,    768.7741
     36.2500,       2.5000,   5.00000,    734.4175
     38.7500,       2.5000,   5.00000,    674.4630
     41.2500,       2.5000,   5.00000,    651.6399
     43.7500,       2.5000,   5.00000,    661.7894
     46.2500,       2.5000,   5.00000,    650.0048
     48.7500,       2.5000,   5.00000,    728.7554
     51.2500,       2.5000,   5.00000,    739.9186
     53.7500,       2.5000,   5.00000,    788.7526
     56.2500,       2.5000,   5.00000,    867.3571
     58.7500,       2.5000,   5.00000,    808.4509
     61.2500,       2.5000,   5.00000,    684.8465
     63.7500,       2.5000,   5.00000,    806.0264
     66.2500,       2.5000,   5.00000,    798.8972
     68.7500,       2.5000,   5.00000,    802.2063
     71.2500,       2.5000,   5.00000,    935.9136
     73.7500,       2.5000,   5.00000,    854.0941
     76.2500,       2.5000,   5.00000,    806.2061
     78.7500,       2.5000,   5.00000,    720.0366
     81.2500,       2.5000,   5.00000,    671.8828
     83.7500,       2.5000,   5.00000,    714.0090
     86.2500,       2.5000,   5.00000,    789.1159
     88.7500,       2.5000,   5.00000,    710.7590
     91.2500,       2.5000,   5.00000,    677.6951
     93.7500,       2.5000,   5.00000,    552.3643
     96.2500,       2.5000,   5.00000,    524.8527
     98.7500,       2.5000,   5.00000,    621.5464
    101.2500,       2.5000,   5.00000,    581.1274
    103.7500,       2.5000,   5.00000,    359.3120
    106.2500,       2.5000,   5.00000,    368.2493
    108.7500,       2.5000,   5.00000,    325.2135
    111.2500,       2.5000,   5.00000,    367.4029
    113.7500,       2.5000,   5.00000,    341.1769
    116.2500,       2.5000,   5.00000,    347.9212
    118.7500,       2.5000,   5.00000,    303.9286
    121.2500,       2.5000,   5.00000,    281.0775
    123.7500,       2.5000,   5.00000,    295.0268
    126.2500,       2.5000,   5.00000,    273.9715
    128.7500,       2.5000,   5.00000,    259.7963
    131.2500,       2.5000,   5.00000,    286.6385
    133.7500,       2.5000,   5.00000,    307.9257
    136.2500,       2.5000,   5.00000,    331.6934
    138.7500,       2.5000,   5.00000,    360.2975
    141.2500,       2.5000,   5.00000,    364.7508
    143.7500,       2.5000,   5.00000,    314.2263
    146.2500,       2.5000,   5.00000,    371.3480
    148.7500,       2.5000,   5.00000,    507.4397
    151.2500,       2.5000,   5.00000,    601.4499
    153.7500,       2.5000,   5.00000,    457.8421
    156.2500,       2.5000,   5.00000,    443.9308
    158.7500,       2.5000,   5.00000,    550.6194
    161.2500,       2.5000,   5.00000,    605.9993
    163.7500,       2.5000,   5.00000,    677.6357
    166.2500,       2.5000,   5.00000,    572.7881
    168.7500,       2.5000,   5.00000,    524.0078
    171.2500,       2.5000,   5.00000,    513.0631
    173.7500,       2.5000,   5.00000,    539.1119
    176.2500,       2.5000,   5.00000,    632.4744
    178.7500,       2.5000,   5.00000,    674.7477
    181.2500,       2.5000,   5.00000,    617.6771
    183.7500,       2.5000,   5.00000,    571.0881
    186.2500,       2.5000,   5.00000,    542.0425
    188.7500,       2.5000,   5.00000,    533.3634
    191.2500,       2.5000,   5.00000,    546.2485
    193.7500,       2.5000,   5.00000,    606.0688
    196.2500,       2.5000,   5.00000,    629.0504
    198.7500,       2.5000,   5.00000,    625.7747
    201.2500,       2.5000,   5.00000,    606.9711
    203.7500,       2.5000,   5.00000,    650.4930
    206.2500,       2.5000,   5.00000,    631.0515
    208.7500,       2.5000,   5.00000,    641.9025
    211.2500,       2.5000,   5.00000,    620.0198
    213.7500,       2.5000,   5.00000,    614.8966
    216.2500,       2.5000,   5.00000,    692.9023
    218.7500,       2.5000,   5.00000,    702.4537
    221.2500,       2.5000,   5.00000,    686.1033
    223.7500,       2.5000,   5.00000,    699.0646
     16.2500,       2.5000,   6.00000,    708.4295
     18.7500,       2.5000,   6.00000,    756.6643
     21.2500,       2.5000,   6.00000,    864.8849
     23.7500,       2.5000,   6.00000,    724.8734
     26.2500,       2.5000,   6.00000,    712.7933
     28.7500,       2.5000,   6.00000,    772.9181
     31.2500,       2.5000,   6.00000,    689.7046
     33.7500,       2.5000,   6.00000,    797.0127
     36.2500,       2.5000,   6.00000,    754.4718
     38.7500,       2.5000,   6.00000,    710.9561
     41.2500,       2.5000,   6.00000,    674.7004
     43.7500,       2.5000,   6.00000,    682.3651
     46.2500,       2.5000,   6.00000,    697.8852
     48.7500,       2.5000,   6.00000,    752.4413
     51.2500,       2.5000,   6.00000,    773.0593
     53.7500,       2.5000,   6.00000,    833.1177
     56.2500,       2.5000,   6.00000,    892.6193
     58.7500,       2.5000,   6.00000,    829.6035
     61.2500,       2.5000,   6.00000,    696.1229
     63.7500,       2.5000,   6.00000,    820.7714
     66.2500,       2.5000,   6.00000,    822.1248
     68.7500,       2.5000,   6.00000,    811.4211
     71.2500,       2.5000,   6.00000,    910.3326
     73.7500,       2.5000,   6.00000,    834.8431
     76.2500,       2.5000,   6.00000,    796.5635
     78.7500,       2.5000,   6.00000,    701.6442
     81.2500,       2.5000,   6.00000,    660.6608
     83.7500,       2.5000,   6.00000,    680.0964
     86.2500,       2.5000,   6.00000,    735.0215
     88.7500,       2.5000,   6.00000,    717.4193
     91.2500,       2.5000,   6.00000,    684.0659
     93.7500,       2.5000,   6.00000,    566.8842
     96.2500,       2.5000,   6.00000,    523.7444
     98.7500,       2.5000,   6.00000,    610.8430
    101.2500,       2.5000,   6.00000,    559.0935
    103.7500,       2.5000,   6.00000,    355.5875
    106.2500,       2.5000,   6.00000,    375.2376
    108.7500,       2.5000,   6.00000,    338.6678
    111.2500,       2.5000,   6.00000,    378.8558
    113.7500,       2.5000,   6.00000,    332.9151
    116.2500,       2.5000,   6.00000,    345.8726
    118.7500,       2.5000,   6.00000,    322.8380
    121.2500,       2.5000,   6.00000,    291.7898
    123.7500,       2.5000,   6.00000,    305.9158
    126.2500,       2.5000,   6.00000,    276.2798
    128.7500,       2.5000,   6.00000,    273.1143
    131.2500,       2.5000,   6.00000,    299.1457
    133.7500,       2.5000,   6.00000,    312.1807
    136.2500,       2.5000,   6.00000,    318.7802
    138.7500,       2.5000,   6.00000,    362.9269
    141.2500,       2.5000,   6.00000,    379.2820
    143.7500,       2.5000,   6.00000,    317.5745
    146.2500,       2.5000,   6.00000,    367.5013
    148.7500,       2.5000,   6.00000,    493.1146
    151.2500,       2.5000,   6.00000,    597.5831
    153.7500,       2.5000,   6.00000,    447.0967
    156.2500,       2.5000,   6.00000,    432.7117
    158.7500,       2.5000,   6.00000,    550.2091
    161.2500,       2.5000,   6.00000,    578.6755
    163.7500,       2.5000,   6.00000,    618.1203
    166.2500,       2.5000,   6.00000,    521.7303
    168.7500,       2.5000,   6.00000,    510.4871
    171.2500,       2.5000,   6.00000,    500.5750
    173.7500,       2.5000,   6.00000,    506.1755
    176.2500,       2.5000,   6.00000,    595.2495
    178.7500,       2.5000,   6.00000,    626.1390
    181.2500,       2.5000,   6.00000,    599.2049
    183.7500,       2.5000,   6.00000,    557.8348
    186.2500,       2.5000,   6.00000,    534.0443
    188.7500,       2.5000,   6.00000,    516.4857
    191.2500,       2.5000,   6.00000,    521.8283
    193.7500,       2.5000,   6.00000,    580.7010
    196.2500,       2.5000,   6.00000,    616.6505
    198.7500,       2.5000,   6.00000,    623.2638
    201.2500,       2.5000,   6.00000,    594.4675
    203.7500,       2.5000,   6.00000,    634.1043
    206.2500,       2.5000,   6.00000,    615.4122
    208.7500,       2.5000,   6.00000,    616.1417
    211.2500,       2.5000,   6.00000,    604.8843
    213.7500,       2.5000,   6.00000,    587.4010
    216.2500,       2.5000,   6.00000,    656.6650
    218.7500,       2.5000,   6.00000,    670.1740
    221.2500,       2.5000,   6.00000,    660.5339
     18.7500,      12.5000,   1.00000,    750.1508
     21.2500,      12.5000,   1.00000,    746.3345
     23.7500,      12.5000,   1.00000,    763.2849
     26.2500,      12.5000,   1.00000,    755.5401
     28.7500,      12.5000,   1.00000,    735.1749
     31.2500,      12.5000,   1.00000,    752.6373
     33.7500,      12.5000,   1.00000,    749.0318
     36.2500,      12.5000,   1.00000,    724.4587
     38.7500,      12.5000,   1.00000,    724.4845
     41.2500,      12.5000,   1.00000,    712.9047
     43.7500,      12.5000,   1.00000,    720.1554
     46.2500,      12.5000,   1.00000,    730.4383
     48.7500,      12.5000,   1.00000,    762.5258
     51.2500,      12.5000,   1.00000,    802.2446
     53.7500,      12.5000,   1.00000,    825.9047
     56.2500,      12.5000,   1.00000,    807.5000
     58.7500,      12.5000,   1.00000,    813.5634
     61.2500,      12.5000,   1.00000,    809.5797
     63.7500,      12.5000,   1.00000,    795.5938
     66.2500,      12.5000,   1.00000,    810.3643
     68.7500,      12.5000,   1.00000,    820.2939
     71.2500,      12.5000,   1.00000,    797.3705
     73.7500,      12.5000,   1.00000,    762.8220
     76.2500,      12.5000,   1.00000,    752.8524
     78.7500,      12.5000,   1.00000,    722.7938
     81.2500,      12.5000,   1.00000,    682.4104
     83.7500,      12.5000,   1.00000,    646.5941
     86.2500,      12.5000,   1.00000,    650.2780
     88.7500,      12.5000,   1.00000,    646.0115
     91.2500,      12.5000,   1.00000,    655.8976
     93.7500,      12.5000,   1.00000,    636.4777
     96.2500,      12.5000,   1.00000,    608.8912
     98.7500,      12.5000,   1.00000,    533.1414
    101.2500,      12.5000,   1.00000,    496.5466
    103.7500,      12.5000,   1.00000,    472.8397
    106.2500,      12.5000,   1.00000,    430.6405
    108.7500,      12.5000,   1.00000,    372.5105
    111.2500,      12.5000,   1.00000,    371.4175
    113.7500,      12.5000,   1.00000,    353.4052
    116.2500,      12.5000,   1.00000,    346.1433
    118.7500,      12.5000,   1.00000,    341.6354
    121.2500,      12.5000,   1.00000,    331.0361
    123.7500,      12.5000,   1.00000,    301.5889
    126.2500,      12.5000,   1.00000,    301.0202
    128.7500,      12.5000,   1.00000,    308.7409
    131.2500,      12.5000,   1.00000,    314.6195
    133.7500,      12.5000,   1.00000,    316.2481
    136.2500,      12.5000,   1.00000,    336.1117
    138.7500,      12.5000,   1.00000,    343.4697
    141.2500,      12.5000,   1.00000,    359.1715
    143.7500,      12.5000,   1.00000,    404.0671
    146.2500,      12.5000,   1.00000,    442.7646
    148.7500,      12.5000,   1.00000,    441.9477
    151.2500,      12.5000,   1.00000,    460.4203
    153.7500,      12.5000,   1.00000,    504.6888
    156.2500,      12.5000,   1.00000,    534.2678
    158.7500,      12.5000,   1.00000,    536.0557
    161.2500,      12.5000,   1.00000,    522.8406
    163.7500,      12.5000,   1.00000,    509.8054
    166.2500,      12.5000,   1.00000,    497.6287
    168.7500,      12.5000,   1.00000,    504.9613
    171.2500,      12.5000,   1.00000,    521.3784
    173.7500,      12.5000,   1.00000,    531.1230
    176.2500,      12.5000,   1.00000,    534.2360
    178.7500,      12.5000,   1.00000,    550.7792
    181.2500,      12.5000,   1.00000,    568.0680
    183.7500,      12.5000,   1.00000,    575.9530
    186.2500,      12.5000,   1.00000,    548.3100
    188.7500,      12.5000,   1.00000,    541.7389
    191.2500,      12.5000,   1.00000,    546.1744
    193.7500,      12.5000,   1.00000,    559.2979
    196.2500,      12.5000,   1.00000,    585.7456
    198.7500,      12.5000,   1.00000,    615.2725
    201.2500,      12.5000,   1.00000,    619.4105
    203.7500,      12.5000,   1.00000,    616.6947
    206.2500,      12.5000,   1.00000,    603.7756
    208.7500,      12.5000,   1.00000,    605.3616
    211.2500,      12.5000,   1.00000,    606.0014
    213.7500,      12.5000,   1.00000,    608.9526
    216.2500,      12.5000,   1.00000,    615.5880
    218.7500,      12.5000,   1.00000,    628.9430
     18.7500,       2.5000,   7.00000,    792.8771
     21.2500,       2.5000,   7.00000,    913.8494
     23.7500,       2.5000,   7.00000,    760.5976
     26.2500,       2.5000,   7.00000,    754.8701
     28.7500,       2.5000,   7.00000,    789.0283
     31.2500,       2.5000,   7.00000,    707.8195
     33.7500,       2.5000,   7.00000,    820.9006
     36.2500,       2.5000,   7.00000,    765.7166
     38.7500,       2.5000,   7.00000,    703.8953
     41.2500,       2.5000,   7.00000,    693.1267
     43.7500,       2.5000,   7.00000,    717.0438
     46.2500,       2.5000,   7.00000,    715.5565
     48.7500,       2.5000,   7.00000,    782.1019
     51.2500,       2.5000,   7.00000,    792.9529
     53.7500,       2.5000,   7.00000,    844.9271
     56.2500,       2.5000,   7.00000,    916.1498
     58.7500,       2.5000,   7.00000,    847.4667
     61.2500,       2.5000,   7.00000,    713.1600
     63.7500,       2.5000,   7.00000,    846.1611
     66.2500,       2.5000,   7.00000,    829.8276
     68.7500,       2.5000,   7.00000,    795.8151
     71.2500,       2.5000,   7.00000,    881.1407
     73.7500,       2.5000,   7.00000,    791.6705
     76.2500,       2.5000,   7.00000,    775.5038
     78.7500,       2.5000,   7.00000,    698.1016
     81.2500,       2.5000,   7.00000,    618.6284
     83.7500,       2.5000,   7.00000,    641.5452
     86.2500,       2.5000,   7.00000,    736.0507
     88.7500,       2.5000,   7.00000,    701.6705
     91.2500,       2.5000,   7.00000,    687.4561
     93.7500,       2.5000,   7.00000,    561.6427
     96.2500,       2.5000,   7.00000,    528.3392
     98.7500,       2.5000,   7.00000,    618.2630
    101.2500,       2.5000,   7.00000,    561.5167
    103.7500,       2.5000,   7.00000,    353.7625
    106.2500,       2.5000,   7.00000,    380.5847
    108.7500,       2.5000,   7.00000,    351.6535
    111.2500,       2.5000,   7.00000,    404.9784
    113.7500,       2.5000,   7.00000,    350.7400
    116.2500,       2.5000,   7.00000,    350.4723
    118.7500,       2.5000,   7.00000,    329.8977
    121.2500,       2.5000,   7.00000,    308.3534
    123.7500,       2.5000,   7.00000,    316.2036
    126.2500,       2.5000,   7.00000,    294.5660
    128.7500,       2.5000,   7.00000,    284.8706
    131.2500,       2.5000,   7.00000,    303.6808
    133.7500,       2.5000,   7.00000,    299.4886
    136.2500,       2.5000,   7.00000,    323.1423
    138.7500,       2.5000,   7.00000,    377.5356
    141.2500,       2.5000,   7.00000,    383.4540
    143.7500,       2.5000,   7.00000,    319.2029
    146.2500,       2.5000,   7.00000,    363.7229
    148.7500,       2.5000,   7.00000,    497.9778
    151.2500,       2.5000,   7.00000,    604.1118
    153.7500,       2.5000,   7.00000,    443.1093
    156.2500,       2.5000,   7.00000,    421.1346
    158.7500,       2.5000,   7.00000,    526.1287
    161.2500,       2.5000,   7.00000,    559.2486
    163.7500,       2.5000,   7.00000,    593.5505
    166.2500,       2.5000,   7.00000,    486.7603
    168.7500,       2.5000,   7.00000,    471.3723
    171.2500,       2.5000,   7.00000,    489.3475
    173.7500,       2.5000,   7.00000,    493.8559
    176.2500,       2.5000,   7.00000,    552.8661
    178.7500,       2.5000,   7.00000,    576.1223
    181.2500,       2.5000,   7.00000,    548.5281
    183.7500,       2.5000,   7.00000,    540.5017
    186.2500,       2.5000,   7.00000,    518.8243
    188.7500,       2.5000,   7.00000,    505.6738
    191.2500,       2.5000,   7.00000,    508.5962
    193.7500,       2.5000,   7.00000,    561.1885
    196.2500,       2.5000,   7.00000,    603.0496
    198.7500,       2.5000,   7.00000,    607.3525
    201.2500,       2.5000,   7.00000,    578.9537
    203.7500,       2.5000,   7.00000,    620.6112
    206.2500,       2.5000,   7.00000,    600.6885
    208.7500,       2.5000,   7.00000,    608.2495
    211.2500,       2.5000,   7.00000,    574.3852
    213.7500,       2.5000,   7.00000,    548.1917
    216.2500,       2.5000,   7.00000,    626.4229
    218.7500,       2.5000,   7.00000,    644.6001
     21.2500,       2.5000,   8.00000,    964.0107
     23.7500,       2.5000,   8.00000,    797.8068
     26.2500,       2.5000,   8.00000,    785.5365
     28.7500,       2.5000,   8.00000,    823.1123
     31.2500,       2.5000,   8.00000,    711.3353
     33.7500,       2.5000,   8.00000,    826.8763
     36.2500,       2.5000,   8.00000,    763.0075
     38.7500,       2.5000,   8.00000,    700.1929
     41.2500,       2.5000,   8.00000,    696.6287
     43.7500,       2.5000,   8.00000,    730.5211
     46.2500,       2.5000,   8.00000,    729.7571
     48.7500,       2.5000,   8.00000,    796.0099
     51.2500,       2.5000,   8.00000,    802.5453
     53.7500,       2.5000,   8.00000,    846.3962
     56.2500,       2.5000,   8.00000,    923.4973
     58.7500,       2.5000,   8.00000,    867.1650
     61.2500,       2.5000,   8.00000,    734.5654
     63.7500,       2.5000,   8.00000,    859.0206
     66.2500,       2.5000,   8.00000,    818.3417
     68.7500,       2.5000,   8.00000,    771.5203
     71.2500,       2.5000,   8.00000,    846.8824
     73.7500,       2.5000,   8.00000,    767.3626
     76.2500,       2.5000,   8.00000,    744.6240
     78.7500,       2.5000,   8.00000,    657.5474
     81.2500,       2.5000,   8.00000,    594.3925
     83.7500,       2.5000,   8.00000,    630.3320
     86.2500,       2.5000,   8.00000,    727.7932
     88.7500,       2.5000,   8.00000,    701.4982
     91.2500,       2.5000,   8.00000,    663.8671
     93.7500,       2.5000,   8.00000,    556.3952
     96.2500,       2.5000,   8.00000,    525.1435
     98.7500,       2.5000,   8.00000,    628.1547
    101.2500,       2.5000,   8.00000,    577.6830
    103.7500,       2.5000,   8.00000,    358.3664
    106.2500,       2.5000,   8.00000,    384.6057
    108.7500,       2.5000,   8.00000,    364.2794
    111.2500,       2.5000,   8.00000,    423.6998
    113.7500,       2.5000,   8.00000,    374.1072
    116.2500,       2.5000,   8.00000,    370.8943
    118.7500,       2.5000,   8.00000,    333.9961
    121.2500,       2.5000,   8.00000,    312.8967
    123.7500,       2.5000,   8.00000,    340.2674
    126.2500,       2.5000,   8.00000,    309.9167
    128.7500,       2.5000,   8.00000,    290.8182
    131.2500,       2.5000,   8.00000,    292.0898
    133.7500,       2.5000,   8.00000,    302.9070
    136.2500,       2.5000,   8.00000,    331.3610
    138.7500,       2.5000,   8.00000,    382.4660
    141.2500,       2.5000,   8.00000,    386.6781
    143.7500,       2.5000,   8.00000,    314.7560
    146.2500,       2.5000,   8.00000,    369.0977
    148.7500,       2.5000,   8.00000,    509.5970
    151.2500,       2.5000,   8.00000,    612.5608
    153.7500,       2.5000,   8.00000,    443.5007
    156.2500,       2.5000,   8.00000,    407.2487
    158.7500,       2.5000,   8.00000,    498.7920
    161.2500,       2.5000,   8.00000,    537.9409
    163.7500,       2.5000,   8.00000,    587.0868
    166.2500,       2.5000,   8.00000,    475.4036
    168.7500,       2.5000,   8.00000,    444.2797
    171.2500,       2.5000,   8.00000,    453.5804
    173.7500,       2.5000,   8.00000,    476.3780
    176.2500,       2.5000,   8.00000,    528.8361
    178.7500,       2.5000,   8.00000,    530.8287
    181.2500,       2.5000,   8.00000,    507.7260
    183.7500,       2.5000,   8.00000,    495.4211
    186.2500,       2.5000,   8.00000,    500.3062
    188.7500,       2.5000,   8.00000,    493.8271
    191.2500,       2.5000,   8.00000,    501.5761
    193.7500,       2.5000,   8.00000,    556.8154
    196.2500,       2.5000,   8.00000,    581.8971
    198.7500,       2.5000,   8.00000,    584.3435
    201.2500,       2.5000,   8.00000,    564.1302
    203.7500,       2.5000,   8.00000,    605.8372
    206.2500,       2.5000,   8.00000,    594.5235
    208.7500,       2.5000,   8.00000,    587.4760
    211.2500,       2.5000,   8.00000,    545.0313
    213.7500,       2.5000,   8.00000,    521.2740
    216.2500,       2.5000,   8.00000,    594.9150
     26.2500,      17.5000,   1.00000,    840.0934
     28.7500,      17.5000,   1.00000,    821.5211
     31.2500,      17.5000,   1.00000,    763.2311
     33.7500,      17.5000,   1.00000,    737.0468
     36.2500,      17.5000,   1.00000,    724.5576
     38.7500,      17.5000,   1.00000,    719.1706
     41.2500,      17.5000,   1.00000,    736.0822
     43.7500,      17.5000,   1.00000,    737.3320
     46.2500,      17.5000,   1.00000,    746.9090
     48.7500,      17.5000,   1.00000,    789.1411
     51.2500,      17.5000,   1.00000,    803.7928
     53.7500,      17.5000,   1.00000,    801.9201
     56.2500,      17.5000,   1.00000,    836.2814
     58.7500,      17.5000,   1.00000,    840.9858
     61.2500,      17.5000,   1.00000,    834.0088
     63.7500,      17.5000,   1.00000,    823.6660
     66.2500,      17.5000,   1.00000,    773.7163
     68.7500,      17.5000,   1.00000,    740.3304
     71.2500,      17.5000,   1.00000,    725.9255
     73.7500,      17.5000,   1.00000,    673.8317
     76.2500,      17.5000,   1.00000,    640.2846
     78.7500,      17.5000,   1.00000,    649.2573
     81.2500,      17.5000,   1.00000,    636.3141
     83.7500,      17.5000,   1.00000,    637.8942
     86.2500,      17.5000,   1.00000,    612.3752
     88.7500,      17.5000,   1.00000,    592.3559
     91.2500,      17.5000,   1.00000,    614.8776
     93.7500,      17.5000,   1.00000,    623.9481
     96.2500,      17.5000,   1.00000,    584.5057
     98.7500,      17.5000,   1.00000,    559.3703
    101.2500,      17.5000,   1.00000,    519.4447
    103.7500,      17.5000,   1.00000,    507.7107
    106.2500,      17.5000,   1.00000,    487.3990
    108.7500,      17.5000,   1.00000,    441.9376
    111.2500,      17.5000,   1.00000,    398.8265
    113.7500,      17.5000,   1.00000,    395.3837
    116.2500,      17.5000,   1.00000,    385.5708
    118.7500,      17.5000,   1.00000,    380.5730
    121.2500,      17.5000,   1.00000,    355.5861
    123.7500,      17.5000,   1.00000,    337.3501
    126.2500,      17.5000,   1.00000,    318.8636
    128.7500,      17.5000,   1.00000,    319.7747
    131.2500,      17.5000,   1.00000,    329.4167
    133.7500,      17.5000,   1.00000,    335.8018
    136.2500,      17.5000,   1.00000,    331.2256
    138.7500,      17.5000,   1.00000,    341.2921
    141.2500,      17.5000,   1.00000,    377.9578
    143.7500,      17.5000,   1.00000,    431.0337
    146.2500,      17.5000,   1.00000,    444.3049
    148.7500,      17.5000,   1.00000,    446.7148
    151.2500,      17.5000,   1.00000,    463.6770
    153.7500,      17.5000,   1.00000,    488.5119
    156.2500,      17.5000,   1.00000,    514.6628
    158.7500,      17.5000,   1.00000,    501.5811
    161.2500,      17.5000,   1.00000,    466.7017
    163.7500,      17.5000,   1.00000,    460.0815
    166.2500,      17.5000,   1.00000,    469.0559
    168.7500,      17.5000,   1.00000,    471.5910
    171.2500,      17.5000,   1.00000,    458.9761
    173.7500,      17.5000,   1.00000,    439.7644
    176.2500,      17.5000,   1.00000,    449.4137
    178.7500,      17.5000,   1.00000,    465.7960
    181.2500,      17.5000,   1.00000,    464.4856
    183.7500,      17.5000,   1.00000,    467.3718
    186.2500,      17.5000,   1.00000,    487.1032
    188.7500,      17.5000,   1.00000,    511.3959
    191.2500,      17.5000,   1.00000,    535.0796
    193.7500,      17.5000,   1.00000,    538.7448
    196.2500,      17.5000,   1.00000,    550.7775
    198.7500,      17.5000,   1.00000,    559.3789
    201.2500,      17.5000,   1.00000,    575.5325
    203.7500,      17.5000,   1.00000,    573.7711
    206.2500,      17.5000,   1.00000,    557.4865
    208.7500,      17.5000,   1.00000,    556.3319
    211.2500,      17.5000,   1.00000,    559.3970
     26.2500,       2.5000,  10.00000,    835.5086
     28.7500,       2.5000,  10.00000,    855.2971
     31.2500,       2.5000,  10.00000,    723.1008
     33.7500,       2.5000,  10.00000,    813.5665
     36.2500,       2.5000,  10.00000,    751.7217
     38.7500,       2.5000,  10.00000,    699.2413
     41.2500,       2.5000,  10.00000,    681.7426
     43.7500,       2.5000,  10.00000,    705.0621
     46.2500,       2.5000,  10.00000,    708.0361
     48.7500,       2.5000,  10.00000,    785.6581
     51.2500,       2.5000,  10.00000,    794.2900
     53.7500,       2.5000,  10.00000,    850.1735
     56.2500,       2.5000,  10.00000,    937.3461
     58.7500,       2.5000,  10.00000,    872.5818
     61.2500,       2.5000,  10.00000,    726.8193
     63.7500,       2.5000,  10.00000,    833.0787
     66.2500,       2.5000,  10.00000,    783.0184
     68.7500,       2.5000,  10.00000,    738.3632
     71.2500,       2.5000,  10.00000,    814.8180
     73.7500,       2.5000,  10.00000,    713.7285
     76.2500,       2.5000,  10.00000,    669.1779
     78.7500,       2.5000,  10.00000,    604.2868
     81.2500,       2.5000,  10.00000,    568.7980
     83.7500,       2.5000,  10.00000,    624.1102
     86.2500,       2.5000,  10.00000,    712.3365
     88.7500,       2.5000,  10.00000,    670.4545
     91.2500,       2.5000,  10.00000,    645.1902
     93.7500,       2.5000,  10.00000,    533.2941
     96.2500,       2.5000,  10.00000,    508.7334
     98.7500,       2.5000,  10.00000,    628.4971
    101.2500,       2.5000,  10.00000,    593.2646
    103.7500,       2.5000,  10.00000,    380.1656
    106.2500,       2.5000,  10.00000,    411.1643
    108.7500,       2.5000,  10.00000,    383.4509
    111.2500,       2.5000,  10.00000,    446.7283
    113.7500,       2.5000,  10.00000,    398.0360
    116.2500,       2.5000,  10.00000,    399.9637
    118.7500,       2.5000,  10.00000,    368.4158
    121.2500,       2.5000,  10.00000,    338.0520
    123.7500,       2.5000,  10.00000,    347.2797
    126.2500,       2.5000,  10.00000,    305.9768
    128.7500,       2.5000,  10.00000,    289.8479
    131.2500,       2.5000,  10.00000,    303.7318
    133.7500,       2.5000,  10.00000,    311.5956
    136.2500,       2.5000,  10.00000,    331.1582
    138.7500,       2.5000,  10.00000,    376.3522
    141.2500,       2.5000,  10.00000,    383.7085
    143.7500,       2.5000,  10.00000,    322.8205
    146.2500,       2.5000,  10.00000,    380.3441
    148.7500,       2.5000,  10.00000,    526.5211
    151.2500,       2.5000,  10.00000,    627.8262
    153.7500,       2.5000,  10.00000,    436.5628
    156.2500,       2.5000,  10.00000,    391.2259
    158.7500,       2.5000,  10.00000,    480.3899
    161.2500,       2.5000,  10.00000,    516.8791
    163.7500,       2.5000,  10.00000,    565.8302
    166.2500,       2.5000,  10.00000,    467.4494
    168.7500,       2.5000,  10.00000,    430.0437
    171.2500,       2.5000,  10.00000,    407.7797
    173.7500,       2.5000,  10.00000,    403.8977
    176.2500,       2.5000,  10.00000,    466.6244
    178.7500,       2.5000,  10.00000,    490.1107
    181.2500,       2.5000,  10.00000,    452.3917
    183.7500,       2.5000,  10.00000,    429.8250
    186.2500,       2.5000,  10.00000,    435.0419
    188.7500,       2.5000,  10.00000,    452.8022
    191.2500,       2.5000,  10.00000,    481.5058
    193.7500,       2.5000,  10.00000,    534.8278
    196.2500,       2.5000,  10.00000,    559.8514
    198.7500,       2.5000,  10.00000,    554.6121
    201.2500,       2.5000,  10.00000,    533.0178
    203.7500,       2.5000,  10.00000,    572.7017
    206.2500,       2.5000,  10.00000,    550.0000
    208.7500,       2.5000,  10.00000,    545.6155
    211.2500,       2.5000,  10.00000,    512.8053
     33.7500,      22.5000,   1.00000,    751.8470
     36.2500,      22.5000,   1.00000,    728.9994
     38.7500,      22.5000,   1.00000,    709.3125
     41.2500,      22.5000,   1.00000,    694.4797
     43.7500,      22.5000,   1.00000,    694.0180
     46.2500,      22.5000,   1.00000,    714.5003
     48.7500,      22.5000,   1.00000,    732.8488
     51.2500,      22.5000,   1.00000,    736.7239
     53.7500,      22.5000,   1.00000,    753.4628
     56.2500,      22.5000,   1.00000,    770.2103
     58.7500,      22.5000,   1.00000,    763.7849
     61.2500,      22.5000,   1.00000,    770.0016
     63.7500,      22.5000,   1.00000,    769.0450
     66.2500,      22.5000,   1.00000,    733.0374
     68.7500,      22.5000,   1.00000,    689.7534
     71.2500,      22.5000,   1.00000,    667.3558
     73.7500,      22.5000,   1.00000,    662.7603
     76.2500,      22.5000,   1.00000,    653.0672
     78.7500,      22.5000,   1.00000,    636.4557
     81.2500,      22.5000,   1.00000,    625.4028
     83.7500,      22.5000,   1.00000,    596.5053
     86.2500,      22.5000,   1.00000,    578.2047
     88.7500,      22.5000,   1.00000,    580.1744
     91.2500,      22.5000,   1.00000,    593.7000
     93.7500,      22.5000,   1.00000,    591.3799
     96.2500,      22.5000,   1.00000,    579.3030
     98.7500,      22.5000,   1.00000,    558.6113
    101.2500,      22.5000,   1.00000,    541.2446
    103.7500,      22.5000,   1.00000,    513.9290
    106.2500,      22.5000,   1.00000,    507.1797
    108.7500,      22.5000,   1.00000,    491.2493
    111.2500,      22.5000,   1.00000,    453.9627
    113.7500,      22.5000,   1.00000,    416.2673
    116.2500,      22.5000,   1.00000,    399.1938
    118.7500,      22.5000,   1.00000,    370.1215
    121.2500,      22.5000,   1.00000,    362.8835
    123.7500,      22.5000,   1.00000,    348.8998
    126.2500,      22.5000,   1.00000,    340.1103
    128.7500,      22.5000,   1.00000,    332.5742
    131.2500,      22.5000,   1.00000,    327.4798
    133.7500,      22.5000,   1.00000,    329.4081
    136.2500,      22.5000,   1.00000,    339.1433
    138.7500,      22.5000,   1.00000,    364.7896
    141.2500,      22.5000,   1.00000,    408.5392
    143.7500,      22.5000,   1.00000,    416.9420
    146.2500,      22.5000,   1.00000,    424.2056
    148.7500,      22.5000,   1.00000,    444.5332
    151.2500,      22.5000,   1.00000,    465.9162
    153.7500,      22.5000,   1.00000,    489.6175
    156.2500,      22.5000,   1.00000,    502.4067
    158.7500,      22.5000,   1.00000,    506.2000
    161.2500,      22.5000,   1.00000,    484.3573
    163.7500,      22.5000,   1.00000,    444.8344
    166.2500,      22.5000,   1.00000,    436.9439
    168.7500,      22.5000,   1.00000,    440.2832
    171.2500,      22.5000,   1.00000,    429.9272
    173.7500,      22.5000,   1.00000,    419.8871
    176.2500,      22.5000,   1.00000,    403.3756
    178.7500,      22.5000,   1.00000,    395.4042
    181.2500,      22.5000,   1.00000,    402.2296
    183.7500,      22.5000,   1.00000,    425.0369
    186.2500,      22.5000,   1.00000,    455.2392
    188.7500,      22.5000,   1.00000,    461.1017
    191.2500,      22.5000,   1.00000,    460.6793
    193.7500,      22.5000,   1.00000,    485.0230
    196.2500,      22.5000,   1.00000,    503.1635
    198.7500,      22.5000,   1.00000,    519.5036
    201.2500,      22.5000,   1.00000,    523.6664
    203.7500,      22.5000,   1.00000,    521.0228
     33.7500,       7.5000,   4.00000,    765.3179
     36.2500,       7.5000,   4.00000,    743.3218
     38.7500,       7.5000,   4.00000,    676.7915
     41.2500,       7.5000,   4.00000,    645.7026
     43.7500,       7.5000,   4.00000,    631.4292
     46.2500,       7.5000,   4.00000,    666.6412
     48.7500,       7.5000,   4.00000,    701.3065
     51.2500,       7.5000,   4.00000,    749.0239
     53.7500,       7.5000,   4.00000,    794.1468
     56.2500,       7.5000,   4.00000,    823.5291
     58.7500,       7.5000,   4.00000,    772.6765
     61.2500,       7.5000,   4.00000,    743.7900
     63.7500,       7.5000,   4.00000,    729.4973
     66.2500,       7.5000,   4.00000,    728.8701
     68.7500,       7.5000,   4.00000,    726.9924
     71.2500,       7.5000,   4.00000,    724.4033
     73.7500,       7.5000,   4.00000,    716.5707
     76.2500,       7.5000,   4.00000,    657.2593
     78.7500,       7.5000,   4.00000,    604.0732
     81.2500,       7.5000,   4.00000,    574.5417
     83.7500,       7.5000,   4.00000,    598.7853
     86.2500,       7.5000,   4.00000,    631.1989
     88.7500,       7.5000,   4.00000,    647.2014
     91.2500,       7.5000,   4.00000,    601.2008
     93.7500,       7.5000,   4.00000,    552.2914
     96.2500,       7.5000,   4.00000,    539.0340
     98.7500,       7.5000,   4.00000,    568.1013
    101.2500,       7.5000,   4.00000,    539.0664
    103.7500,       7.5000,   4.00000,    474.7592
    106.2500,       7.5000,   4.00000,    409.7060
    108.7500,       7.5000,   4.00000,    436.0556
    111.2500,       7.5000,   4.00000,    436.3042
    113.7500,       7.5000,   4.00000,    442.4910
    116.2500,       7.5000,   4.00000,    402.4676
    118.7500,       7.5000,   4.00000,    364.9635
    121.2500,       7.5000,   4.00000,    346.9090
    123.7500,       7.5000,   4.00000,    331.9938
    126.2500,       7.5000,   4.00000,    317.0196
    128.7500,       7.5000,   4.00000,    298.3380
    131.2500,       7.5000,   4.00000,    292.4073
    133.7500,       7.5000,   4.00000,    310.9976
    136.2500,       7.5000,   4.00000,    343.0073
    138.7500,       7.5000,   4.00000,    367.2120
    141.2500,       7.5000,   4.00000,    366.4677
    143.7500,       7.5000,   4.00000,    365.8598
    146.2500,       7.5000,   4.00000,    413.6757
    148.7500,       7.5000,   4.00000,    515.2408
    151.2500,       7.5000,   4.00000,    537.2998
    153.7500,       7.5000,   4.00000,    496.3200
    156.2500,       7.5000,   4.00000,    448.5321
    158.7500,       7.5000,   4.00000,    475.6232
    161.2500,       7.5000,   4.00000,    526.0104
    163.7500,       7.5000,   4.00000,    505.0337
    166.2500,       7.5000,   4.00000,    463.1830
    168.7500,       7.5000,   4.00000,    407.6477
    171.2500,       7.5000,   4.00000,    384.2867
    173.7500,       7.5000,   4.00000,    392.4847
    176.2500,       7.5000,   4.00000,    406.0342
    178.7500,       7.5000,   4.00000,    407.7578
    181.2500,       7.5000,   4.00000,    398.0384
    183.7500,       7.5000,   4.00000,    391.2473
    186.2500,       7.5000,   4.00000,    397.6540
    188.7500,       7.5000,   4.00000,    401.5779
    191.2500,       7.5000,   4.00000,    423.4901
    193.7500,       7.5000,   4.00000,    466.4127
    196.2500,       7.5000,   4.00000,    500.9603
    198.7500,       7.5000,   4.00000,    510.1414
    201.2500,       7.5000,   4.00000,    514.8128
    203.7500,       7.5000,   4.00000,    509.7675
     41.2500,      27.5000,   1.00000,    692.8180
     43.7500,      27.5000,   1.00000,    686.5815
     48.7500,      27.5000,   1.00000,    649.1334
     51.2500,      27.5000,   1.00000,    633.9011
     53.7500,      27.5000,   1.00000,    647.2654
     56.2500,      27.5000,   1.00000,    659.2988
     58.7500,      27.5000,   1.00000,    666.2818
     61.2500,      27.5000,   1.00000,    672.5108
     63.7500,      27.5000,   1.00000,    697.9973
     66.2500,      27.5000,   1.00000,    697.0922
     68.7500,      27.5000,   1.00000,    686.9805
     71.2500,      27.5000,   1.00000,    667.8827
     73.7500,      27.5000,   1.00000,    656.5667
     76.2500,      27.5000,   1.00000,    665.5834
     78.7500,      27.5000,   1.00000,    654.7386
     81.2500,      27.5000,   1.00000,    634.1133
     83.7500,      27.5000,   1.00000,    614.3478
     86.2500,      27.5000,   1.00000,    598.4026
     88.7500,      27.5000,   1.00000,    590.5196
     91.2500,      27.5000,   1.00000,    571.2388
     93.7500,      27.5000,   1.00000,    565.7601
     96.2500,      27.5000,   1.00000,    566.0392
     98.7500,      27.5000,   1.00000,    568.3880
    101.2500,      27.5000,   1.00000,    545.4623
    103.7500,      27.5000,   1.00000,    521.0362
    106.2500,      27.5000,   1.00000,    499.4797
    108.7500,      27.5000,   1.00000,    477.0036
    111.2500,      27.5000,   1.00000,    448.8669
    113.7500,      27.5000,   1.00000,    415.4225
    116.2500,      27.5000,   1.00000,    381.3635
    121.2500,      27.5000,   1.00000,    358.1479
    123.7500,      27.5000,   1.00000,    346.2979
    126.2500,      27.5000,   1.00000,    338.4138
    128.7500,      27.5000,   1.00000,    341.0188
    131.2500,      27.5000,   1.00000,    334.6998
    133.7500,      27.5000,   1.00000,    338.6472
    136.2500,      27.5000,   1.00000,    356.0804
    138.7500,      27.5000,   1.00000,    380.2341
    141.2500,      27.5000,   1.00000,    393.8636
    143.7500,      27.5000,   1.00000,    408.2300
    146.2500,      27.5000,   1.00000,    426.1510
    148.7500,      27.5000,   1.00000,    451.7283
    151.2500,      27.5000,   1.00000,    478.7709
    153.7500,      27.5000,   1.00000,    486.0352
    156.2500,      27.5000,   1.00000,    482.1712
    158.7500,      27.5000,   1.00000,    485.2136
    161.2500,      27.5000,   1.00000,    483.5931
    163.7500,      27.5000,   1.00000,    467.9628
    166.2500,      27.5000,   1.00000,    441.5430
    168.7500,      27.5000,   1.00000,    429.6288
    171.2500,      27.5000,   1.00000,    424.1462
    173.7500,      27.5000,   1.00000,    415.1244
    176.2500,      27.5000,   1.00000,    401.9516
    178.7500,      27.5000,   1.00000,    387.4541
    181.2500,      27.5000,   1.00000,    391.8499
    183.7500,      27.5000,   1.00000,    401.4101
    186.2500,      27.5000,   1.00000,    410.2483
    188.7500,      27.5000,   1.00000,    415.8126
    191.2500,      27.5000,   1.00000,    426.8525
    193.7500,      27.5000,   1.00000,    441.6107
    196.2500,      27.5000,   1.00000,    445.8605
     41.2500,       7.5000,   5.00000,    618.1861
     43.7500,       7.5000,   5.00000,    605.2414
     46.2500,       7.5000,   5.00000,    611.5413
     48.7500,       7.5000,   5.00000,    620.4051
     51.2500,       7.5000,   5.00000,    639.0262
     53.7500,       7.5000,   5.00000,    685.0151
     56.2500,       7.5000,   5.00000,    710.8235
     58.7500,       7.5000,   5.00000,    674.7670
     61.2500,       7.5000,   5.00000,    655.6091
     63.7500,       7.5000,   5.00000,    669.3229
     66.2500,       7.5000,   5.00000,    699.3663
     68.7500,       7.5000,   5.00000,    719.1876
     71.2500,       7.5000,   5.00000,    718.8298
     73.7500,       7.5000,   5.00000,    714.9596
     76.2500,       7.5000,   5.00000,    664.6609
     78.7500,       7.5000,   5.00000,    619.5449
     81.2500,       7.5000,   5.00000,    590.8652
     83.7500,       7.5000,   5.00000,    610.5540
     88.7500,       7.5000,   5.00000,    643.3895
     91.2500,       7.5000,   5.00000,    587.3228
     93.7500,       7.5000,   5.00000,    534.7623
     96.2500,       7.5000,   5.00000,    530.9913
     98.7500,       7.5000,   5.00000,    559.8115
    101.2500,       7.5000,   5.00000,    527.7661
    103.7500,       7.5000,   5.00000,    465.4091
    106.2500,       7.5000,   5.00000,    405.5302
    108.7500,       7.5000,   5.00000,    428.6603
    111.2500,       7.5000,   5.00000,    410.8175
    113.7500,       7.5000,   5.00000,    416.2740
    116.2500,       7.5000,   5.00000,    387.8317
    121.2500,       7.5000,   5.00000,    339.5024
    123.7500,       7.5000,   5.00000,    314.9374
    126.2500,       7.5000,   5.00000,    301.1585
    128.7500,       7.5000,   5.00000,    291.6706
    131.2500,       7.5000,   5.00000,    295.1472
    133.7500,       7.5000,   5.00000,    312.4767
    136.2500,       7.5000,   5.00000,    336.9440
    138.7500,       7.5000,   5.00000,    361.4971
    141.2500,       7.5000,   5.00000,    365.6867
    143.7500,       7.5000,   5.00000,    373.8847
    146.2500,       7.5000,   5.00000,    421.2426
    148.7500,       7.5000,   5.00000,    529.6225
    151.2500,       7.5000,   5.00000,    551.4157
    153.7500,       7.5000,   5.00000,    508.9297
    156.2500,       7.5000,   5.00000,    453.1099
    158.7500,       7.5000,   5.00000,    474.1849
    161.2500,       7.5000,   5.00000,    525.9882
    163.7500,       7.5000,   5.00000,    507.5955
    166.2500,       7.5000,   5.00000,    468.3494
    168.7500,       7.5000,   5.00000,    408.4511
    171.2500,       7.5000,   5.00000,    382.1578
    173.7500,       7.5000,   5.00000,    385.5056
    176.2500,       7.5000,   5.00000,    393.1591
    178.7500,       7.5000,   5.00000,    393.6524
    181.2500,       7.5000,   5.00000,    379.7501
    183.7500,       7.5000,   5.00000,    363.0561
    186.2500,       7.5000,   5.00000,    356.0983
    188.7500,       7.5000,   5.00000,    358.5818
    191.2500,       7.5000,   5.00000,    383.1052
    193.7500,       7.5000,   5.00000,    422.0248
    196.2500,       7.5000,   5.00000,    445.8593
     48.7500,      32.5000,   1.00000,    617.9981
     51.2500,      32.5000,   1.00000,    595.9132
     53.7500,      32.5000,   1.00000,    579.5862
     56.2500,      32.5000,   1.00000,    594.2162
     58.7500,      32.5000,   1.00000,    600.4433
     61.2500,      32.5000,   1.00000,    621.9437
     63.7500,      32.5000,   1.00000,    631.8502
     66.2500,      32.5000,   1.00000,    637.2656
     68.7500,      32.5000,   1.00000,    648.8309
     71.2500,      32.5000,   1.00000,    668.9098
     73.7500,      32.5000,   1.00000,    663.7755
     76.2500,      32.5000,   1.00000,    657.5891
     78.7500,      32.5000,   1.00000,    660.7568
     81.2500,      32.5000,   1.00000,    645.3105
     83.7500,      32.5000,   1.00000,    647.6509
     86.2500,      32.5000,   1.00000,    646.3099
     88.7500,      32.5000,   1.00000,    613.5849
     91.2500,      32.5000,   1.00000,    588.4258
     93.7500,      32.5000,   1.00000,    563.9442
     96.2500,      32.5000,   1.00000,    557.3764
     98.7500,      32.5000,   1.00000,    552.4124
    101.2500,      32.5000,   1.00000,    535.1696
    103.7500,      32.5000,   1.00000,    497.1365
    106.2500,      32.5000,   1.00000,    470.6927
    108.7500,      32.5000,   1.00000,    446.7942
    128.7500,      32.5000,   1.00000,    339.2688
    131.2500,      32.5000,   1.00000,    335.6846
    133.7500,      32.5000,   1.00000,    348.5544
    136.2500,      32.5000,   1.00000,    376.2906
    138.7500,      32.5000,   1.00000,    387.5656
    141.2500,      32.5000,   1.00000,    393.5655
    143.7500,      32.5000,   1.00000,    409.4604
    146.2500,      32.5000,   1.00000,    429.1238
    148.7500,      32.5000,   1.00000,    456.3054
    151.2500,      32.5000,   1.00000,    470.2220
    153.7500,      32.5000,   1.00000,    471.1575
    156.2500,      32.5000,   1.00000,    467.6827
    158.7500,      32.5000,   1.00000,    463.4256
    161.2500,      32.5000,   1.00000,    474.2149
    163.7500,      32.5000,   1.00000,    479.4078
    166.2500,      32.5000,   1.00000,    469.3783
    168.7500,      32.5000,   1.00000,    440.7340
    171.2500,      32.5000,   1.00000,    428.5243
    173.7500,      32.5000,   1.00000,    424.8454
    176.2500,      32.5000,   1.00000,    414.1806
    178.7500,      32.5000,   1.00000,    407.6650
    181.2500,      32.5000,   1.00000,    396.5168
    183.7500,      32.5000,   1.00000,    391.5155
    186.2500,      32.5000,   1.00000,    391.7187
    188.7500,      32.5000,   1.00000,    399.4511
     48.7500,       7.5000,   6.00000,    577.7461
     51.2500,       7.5000,   6.00000,    596.7520
     53.7500,       7.5000,   6.00000,    619.8088
     56.2500,       7.5000,   6.00000,    643.0731
     58.7500,       7.5000,   6.00000,    614.9540
     61.2500,       7.5000,   6.00000,    614.7970
     63.7500,       7.5000,   6.00000,    617.0641
     66.2500,       7.5000,   6.00000,    652.0021
     68.7500,       7.5000,   6.00000,    681.9279
     71.2500,       7.5000,   6.00000,    704.1651
     73.7500,       7.5000,   6.00000,    714.2678
     76.2500,       7.5000,   6.00000,    666.6370
     78.7500,       7.5000,   6.00000,    628.9579
     81.2500,       7.5000,   6.00000,    604.4160
     83.7500,       7.5000,   6.00000,    636.3902
     86.2500,       7.5000,   6.00000,    667.8897
     88.7500,       7.5000,   6.00000,    668.1790
     91.2500,       7.5000,   6.00000,    596.9606
     93.7500,       7.5000,   6.00000,    532.3980
     96.2500,       7.5000,   6.00000,    522.5600
     98.7500,       7.5000,   6.00000,    546.0558
    101.2500,       7.5000,   6.00000,    505.1366
    103.7500,       7.5000,   6.00000,    433.3010
    106.2500,       7.5000,   6.00000,    373.1612
    108.7500,       7.5000,   6.00000,    399.6666
    128.7500,       7.5000,   6.00000,    285.8084
    131.2500,       7.5000,   6.00000,    286.1132
    133.7500,       7.5000,   6.00000,    303.3283
    136.2500,       7.5000,   6.00000,    336.3401
    138.7500,       7.5000,   6.00000,    369.9010
    141.2500,       7.5000,   6.00000,    373.7867
    143.7500,       7.5000,   6.00000,    377.2335
    146.2500,       7.5000,   6.00000,    426.8445
    148.7500,       7.5000,   6.00000,    539.9135
    151.2500,       7.5000,   6.00000,    565.7880
    153.7500,       7.5000,   6.00000,    512.7925
    156.2500,       7.5000,   6.00000,    453.0073
    158.7500,       7.5000,   6.00000,    472.0958
    161.2500,       7.5000,   6.00000,    527.3191
    163.7500,       7.5000,   6.00000,    515.8716
    166.2500,       7.5000,   6.00000,    481.6527
    168.7500,       7.5000,   6.00000,    422.0174
    171.2500,       7.5000,   6.00000,    393.6809
    173.7500,       7.5000,   6.00000,    393.8971
    176.2500,       7.5000,   6.00000,    398.8084
    178.7500,       7.5000,   6.00000,    396.9578
    181.2500,       7.5000,   6.00000,    374.6014
    183.7500,       7.5000,   6.00000,    350.0229
    186.2500,       7.5000,   6.00000,    340.4674
    188.7500,       7.5000,   6.00000,    343.1601
     52.5000,      15.0000,   3.00000,    595.2276
     55.0000,      15.0000,   3.00000,    597.1866
     57.5000,      15.0000,   3.00000,    610.2504
     60.0000,      15.0000,   3.00000,    619.3908
     62.5000,      15.0000,   3.00000,    616.6970
     65.0000,      15.0000,   3.00000,    629.4443
     67.5000,      15.0000,   3.00000,    638.7716
     70.0000,      15.0000,   3.00000,    665.6601
     72.5000,      15.0000,   3.00000,    665.6100
     75.0000,      15.0000,   3.00000,    667.6508
     77.5000,      15.0000,   3.00000,    666.9523
     80.0000,      15.0000,   3.00000,    658.4393
     82.5000,      15.0000,   3.00000,    655.1199
     85.0000,      15.0000,   3.00000,    641.0931
     87.5000,      15.0000,   3.00000,    624.6863
     90.0000,      15.0000,   3.00000,    609.4307
     92.5000,      15.0000,   3.00000,    606.9276
     95.0000,      15.0000,   3.00000,    580.9198
     97.5000,      15.0000,   3.00000,    521.7136
    100.0000,      15.0000,   3.00000,    469.8861
    102.5000,      15.0000,   3.00000,    446.8040
    105.0000,      15.0000,   3.00000,    441.4811
    132.5000,      15.0000,   3.00000,    309.2963
    135.0000,      15.0000,   3.00000,    326.0957
    137.5000,      15.0000,   3.00000,    337.4858
    140.0000,      15.0000,   3.00000,    359.6392
    142.5000,      15.0000,   3.00000,    404.1697
    145.0000,      15.0000,   3.00000,    460.1427
    147.5000,      15.0000,   3.00000,    467.8336
    150.0000,      15.0000,   3.00000,    467.0555
    152.5000,      15.0000,   3.00000,    499.5067
    155.0000,      15.0000,   3.00000,    528.4868
    157.5000,      15.0000,   3.00000,    527.2404
    160.0000,      15.0000,   3.00000,    489.6371
    162.5000,      15.0000,   3.00000,    480.5667
    165.0000,      15.0000,   3.00000,    479.3263
    167.5000,      15.0000,   3.00000,    459.7363
    170.0000,      15.0000,   3.00000,    442.9749
    172.5000,      15.0000,   3.00000,    416.7123
    175.0000,      15.0000,   3.00000,    402.8580
    177.5000,      15.0000,   3.00000,    390.4506
    180.0000,      15.0000,   3.00000,    377.8743
    182.5000,      15.0000,   3.00000,    369.3103
    185.0000,      15.0000,   3.00000,    358.1145
     56.2500,      12.5000,   4.00000,    603.7325
     58.7500,      12.5000,   4.00000,    615.0031
     61.2500,      12.5000,   4.00000,    616.4008
     63.7500,      12.5000,   4.00000,    607.0201
     66.2500,      12.5000,   4.00000,    619.7195
     68.7500,      12.5000,   4.00000,    655.1507
     71.2500,      12.5000,   4.00000,    664.3331
     73.7500,      12.5000,   4.00000,    662.7489
     76.2500,      12.5000,   4.00000,    659.4223
     78.7500,      12.5000,   4.00000,    647.3177
     81.2500,      12.5000,   4.00000,    650.2023
     83.7500,      12.5000,   4.00000,    644.3011
     86.2500,      12.5000,   4.00000,    645.8782
     88.7500,      12.5000,   4.00000,    632.2989
     91.2500,      12.5000,   4.00000,    608.2211
     93.7500,      12.5000,   4.00000,    577.3541
     96.2500,      12.5000,   4.00000,    538.9547
     98.7500,      12.5000,   4.00000,    479.6623
    101.2500,      12.5000,   4.00000,    457.4900
    136.2500,      12.5000,   4.00000,    340.7437
    138.7500,      12.5000,   4.00000,    348.8196
    141.2500,      12.5000,   4.00000,    368.4738
    143.7500,      12.5000,   4.00000,    416.8641
    146.2500,      12.5000,   4.00000,    475.5071
    148.7500,      12.5000,   4.00000,    487.3355
    151.2500,      12.5000,   4.00000,    499.6379
    153.7500,      12.5000,   4.00000,    518.6432
    156.2500,      12.5000,   4.00000,    519.9362
    158.7500,      12.5000,   4.00000,    504.8230
    161.2500,      12.5000,   4.00000,    498.9829
    163.7500,      12.5000,   4.00000,    499.1241
    166.2500,      12.5000,   4.00000,    477.7917
    168.7500,      12.5000,   4.00000,    450.8695
    171.2500,      12.5000,   4.00000,    421.8523
    173.7500,      12.5000,   4.00000,    411.4922
    176.2500,      12.5000,   4.00000,    399.7230
    178.7500,      12.5000,   4.00000,    389.3328
    181.2500,      12.5000,   4.00000,    380.9396
   2.45
ITERATION 4
MODEL RESISTIVITY
LAYER 1
93,     1.2500
      5.0000,     387.25
      7.5000,     436.64
     10.0000,     388.11
     12.5000,     507.34
     15.0000,     482.28
     17.5000,     473.93
     20.0000,     557.00
     22.5000,     658.10
     25.0000,     451.90
     27.5000,     444.39
     30.0000,     528.52
     32.5000,     467.88
     35.0000,     531.88
     37.5000,     488.96
     40.0000,     452.95
     42.5000,     447.85
     45.0000,     496.27
     47.5000,     521.35
     50.0000,     592.33
     52.5000,     616.68
     55.0000,     696.61
     57.5000,     817.39
     60.0000,     760.60
     62.5000,     597.58
     65.0000,     681.35
     67.5000,     654.09
     70.0000,     621.73
     72.5000,     702.64
     75.0000,     630.59
     77.5000,     603.23
     80.0000,     538.65
     82.5000,     512.47
     85.0000,     571.34
     87.5000,     693.32
     90.0000,     710.41
     92.5000,     728.37
     95.0000,     693.69
     97.5000,     907.80
    100.0000,     1471.5
    102.5000,     1443.7
    105.0000,     849.78
    107.5000,     875.45
    110.0000,     768.96
    112.5000,     969.78
    115.0000,     872.82
    117.5000,     786.14
    120.0000,     593.79
    122.5000,     459.60
    125.0000,     427.81
    127.5000,     365.42
    130.0000,     337.43
    132.5000,     351.65
    135.0000,     368.08
    137.5000,     424.35
    140.0000,     541.07
    142.5000,     586.61
    145.0000,     522.81
    147.5000,     655.66
    150.0000,     983.38
    152.5000,     1383.0
    155.0000,     1024.3
    157.5000,     860.32
    160.0000,     874.96
    162.5000,     768.33
    165.0000,     659.64
    167.5000,     547.49
    170.0000,     585.58
    172.5000,     518.61
    175.0000,     505.29
    177.5000,     586.62
    180.0000,     605.70
    182.5000,     556.10
    185.0000,     528.75
    187.5000,     525.30
    190.0000,     523.88
    192.5000,     550.48
    195.0000,     642.35
    197.5000,     687.21
    200.0000,     692.00
    202.5000,     660.39
    205.0000,     711.33
    207.5000,     679.45
    210.0000,     665.40
    212.5000,     615.09
    215.0000,     562.32
    217.5000,     643.16
    220.0000,     667.50
    222.5000,     632.58
    225.0000,     643.12
    227.5000,     603.90
    230.0000,     759.38
    232.5000,     852.32
           738.1322
LAYER 2
93,     2.6250
      5.0000,     362.14
      7.5000,     413.91
     10.0000,     407.15
     12.5000,     507.56
     15.0000,     518.82
     17.5000,     514.25
     20.0000,     600.46
     22.5000,     706.29
     25.0000,     539.34
     27.5000,     521.06
     30.0000,     551.24
     32.5000,     500.96
     35.0000,     544.66
     37.5000,     519.92
     40.0000,     461.26
     42.5000,     456.54
     45.0000,     470.84
     47.5000,     499.47
     50.0000,     556.76
     52.5000,     614.57
     55.0000,     670.77
     57.5000,     740.69
     60.0000,     699.05
     62.5000,     605.27
     65.0000,     692.63
     67.5000,     680.29
     70.0000,     676.12
     72.5000,     767.30
     75.0000,     731.23
     77.5000,     689.70
     80.0000,     610.38
     82.5000,     564.66
     85.0000,     613.38
     87.5000,     706.30
     90.0000,     704.36
     92.5000,     692.67
     95.0000,     634.66
     97.5000,     737.92
    100.0000,     1149.2
    102.5000,     1240.5
    105.0000,     832.17
    107.5000,     830.13
    110.0000,     830.02
    112.5000,     851.30
    115.0000,     669.32
    117.5000,     622.22
    120.0000,     499.12
    122.5000,     401.88
    125.0000,     405.57
    127.5000,     343.66
    130.0000,     315.48
    132.5000,     326.00
    135.0000,     333.78
    137.5000,     400.23
    140.0000,     499.97
    142.5000,     555.35
    145.0000,     460.10
    147.5000,     552.55
    150.0000,     788.83
    152.5000,     1134.7
    155.0000,     858.30
    157.5000,     747.61
    160.0000,     840.51
    162.5000,     682.44
    165.0000,     659.51
    167.5000,     566.09
    170.0000,     564.21
    172.5000,     539.89
    175.0000,     545.48
    177.5000,     627.45
    180.0000,     648.79
    182.5000,     591.46
    185.0000,     559.40
    187.5000,     535.44
    190.0000,     540.42
    192.5000,     550.88
    195.0000,     629.14
    197.5000,     687.79
    200.0000,     703.08
    202.5000,     666.22
    205.0000,     704.56
    207.5000,     693.07
    210.0000,     679.60
    212.5000,     650.51
    215.0000,     609.72
    217.5000,     661.30
    220.0000,     708.85
    222.5000,     687.68
    225.0000,     689.41
    227.5000,     679.50
    230.0000,     800.23
    232.5000,     860.94
           782.1136
LAYER 3
91,     4.1375
      7.5000,     379.00
     10.0000,     439.46
     12.5000,     565.84
     15.0000,     617.03
     17.5000,     638.08
     20.0000,     740.90
     22.5000,     874.79
     25.0000,     758.46
     27.5000,     692.13
     30.0000,     625.03
     32.5000,     552.04
     35.0000,     575.04
     37.5000,     564.41
     40.0000,     495.47
     42.5000,     469.98
     45.0000,     444.56
     47.5000,     452.15
     50.0000,     510.10
     52.5000,     605.30
     55.0000,     648.54
     57.5000,     678.82
     60.0000,     674.70
     62.5000,     670.58
     65.0000,     788.94
     67.5000,     785.47
     70.0000,     789.15
     72.5000,     872.25
     75.0000,     865.18
     77.5000,     807.71
     80.0000,     712.31
     82.5000,     660.50
     85.0000,     712.89
     87.5000,     796.84
     90.0000,     793.33
     92.5000,     753.75
     95.0000,     599.92
     97.5000,     526.19
    100.0000,     689.14
    102.5000,     726.48
    105.0000,     542.28
    107.5000,     564.92
    110.0000,     634.71
    112.5000,     545.61
    115.0000,     385.94
    117.5000,     378.82
    120.0000,     330.00
    122.5000,     280.56
    125.0000,     292.19
    127.5000,     251.13
    130.0000,     233.57
    132.5000,     245.76
    135.0000,     257.16
    137.5000,     310.78
    140.0000,     378.26
    142.5000,     409.08
    145.0000,     324.33
    147.5000,     374.34
    150.0000,     529.41
    152.5000,     740.23
    155.0000,     566.74
    157.5000,     545.42
    160.0000,     712.17
    162.5000,     647.62
    165.0000,     761.86
    167.5000,     707.50
    170.0000,     644.32
    172.5000,     608.44
    175.0000,     613.16
    177.5000,     666.38
    180.0000,     676.93
    182.5000,     627.11
    185.0000,     598.55
    187.5000,     578.29
    190.0000,     594.15
    192.5000,     596.18
    195.0000,     652.07
    197.5000,     717.96
    200.0000,     734.24
    202.5000,     682.21
    205.0000,     695.72
    207.5000,     704.50
    210.0000,     714.47
    212.5000,     716.60
    215.0000,     691.08
    217.5000,     718.30
    220.0000,     774.81
    222.5000,     783.08
    225.0000,     793.32
    227.5000,     804.15
    230.0000,     873.61
           862.6157
LAYER 4
89,     5.8012
     10.0000,     441.52
     12.5000,     651.77
     15.0000,     734.47
     17.5000,     811.89
     20.0000,     938.01
     22.5000,     1112.0
     25.0000,     1025.1
     27.5000,     879.44
     30.0000,     709.44
     32.5000,     597.76
     35.0000,     605.16
     37.5000,     610.00
     40.0000,     553.92
     42.5000,     516.70
     45.0000,     469.36
     47.5000,     465.08
     50.0000,     537.47
     52.5000,     662.50
     55.0000,     695.11
     57.5000,     696.16
     60.0000,     710.92
     62.5000,     769.04
     65.0000,     931.29
     67.5000,     923.40
     70.0000,     896.14
     72.5000,     936.32
     75.0000,     923.42
     77.5000,     863.84
     80.0000,     782.12
     82.5000,     759.91
     85.0000,     840.62
     87.5000,     938.73
     90.0000,     942.94
     92.5000,     879.28
     95.0000,     596.95
     97.5000,     394.56
    100.0000,     422.14
    102.5000,     392.53
    105.0000,     295.08
    107.5000,     318.15
    110.0000,     378.26
    112.5000,     313.39
    115.0000,     223.10
    117.5000,     232.04
    120.0000,     218.49
    122.5000,     195.58
    125.0000,     200.57
    127.5000,     177.05
    130.0000,     168.08
    132.5000,     180.07
    135.0000,     194.37
    137.5000,     230.08
    140.0000,     270.74
    142.5000,     282.20
    145.0000,     231.57
    147.5000,     281.56
    150.0000,     428.43
    152.5000,     576.45
    155.0000,     415.34
    157.5000,     419.77
    160.0000,     625.70
    162.5000,     682.82
    165.0000,     955.54
    167.5000,     945.72
    170.0000,     809.86
    172.5000,     699.25
    175.0000,     670.34
    177.5000,     689.46
    180.0000,     687.17
    182.5000,     649.01
    185.0000,     629.62
    187.5000,     626.11
    190.0000,     649.73
    192.5000,     645.50
    195.0000,     679.41
    197.5000,     738.85
    200.0000,     750.20
    202.5000,     688.00
    205.0000,     684.15
    207.5000,     704.14
    210.0000,     737.10
    212.5000,     761.69
    215.0000,     746.49
    217.5000,     757.62
    220.0000,     807.86
    222.5000,     833.99
    225.0000,     856.54
    227.5000,     869.22
           885.8549
LAYER 5
85,     7.6314
     15.0000,     727.01
     17.5000,     1004.9
     20.0000,     1176.0
     22.5000,     1379.8
     25.0000,     1372.9
     27.5000,     1179.9
     30.0000,     945.28
     32.5000,     803.26
     35.0000,     782.62
     37.5000,     808.13
     40.0000,     811.93
     42.5000,     796.43
     45.0000,     759.86
     47.5000,     764.86
     50.0000,     846.69
     52.5000,     939.52
     55.0000,     910.97
     57.5000,     847.04
     60.0000,     845.09
     62.5000,     934.93
     65.0000,     1099.8
     67.5000,     1137.2
     70.0000,     1096.8
     72.5000,     1067.6
     75.0000,     1047.0
     77.5000,     1046.7
     80.0000,     1064.9
     82.5000,     1117.5
     85.0000,     1173.2
     87.5000,     1157.6
     90.0000,     1047.2
     92.5000,     875.92
     95.0000,     573.81
     97.5000,     363.30
    100.0000,     307.06
    102.5000,     239.46
    105.0000,     178.50
    107.5000,     166.75
    110.0000,     177.08
    112.5000,     170.77
    115.0000,     155.05
    117.5000,     162.39
    120.0000,     165.97
    122.5000,     162.70
    125.0000,     161.01
    127.5000,     155.78
    130.0000,     155.27
    132.5000,     163.30
    135.0000,     174.87
    137.5000,     189.07
    140.0000,     204.22
    142.5000,     217.29
    145.0000,     240.24
    147.5000,     343.48
    150.0000,     523.16
    152.5000,     579.83
    155.0000,     401.53
    157.5000,     367.58
    160.0000,     505.53
    162.5000,     686.05
    165.0000,     1024.1
    167.5000,     1131.4
    170.0000,     1017.7
    172.5000,     827.50
    175.0000,     711.66
    177.5000,     653.02
    180.0000,     618.53
    182.5000,     599.48
    185.0000,     601.58
    187.5000,     619.04
    190.0000,     635.37
    192.5000,     630.01
    195.0000,     636.36
    197.5000,     661.41
    200.0000,     666.72
    202.5000,     637.80
    205.0000,     633.51
    207.5000,     656.90
    210.0000,     695.92
    212.5000,     725.57
    215.0000,     727.35
    217.5000,     727.51
    220.0000,     747.86
    222.5000,     768.14
           795.5138
LAYER 6
81,     9.6445
     20.0000,     994.36
     22.5000,     1239.4
     25.0000,     1297.8
     27.5000,     1246.2
     30.0000,     1130.4
     32.5000,     1043.0
     35.0000,     1033.7
     37.5000,     1072.7
     40.0000,     1112.7
     42.5000,     1130.5
     45.0000,     1123.0
     47.5000,     1127.6
     50.0000,     1156.1
     52.5000,     1151.3
     55.0000,     1062.9
     57.5000,     968.10
     60.0000,     942.68
     62.5000,     1004.7
     65.0000,     1121.1
     67.5000,     1185.6
     70.0000,     1190.0
     72.5000,     1181.1
     75.0000,     1186.1
     77.5000,     1222.7
     80.0000,     1273.6
     82.5000,     1305.0
     85.0000,     1264.5
     87.5000,     1128.5
     90.0000,     936.07
     92.5000,     735.64
     95.0000,     531.32
     97.5000,     404.66
    100.0000,     366.90
    102.5000,     325.99
    105.0000,     276.78
    107.5000,     251.25
    110.0000,     243.25
    112.5000,     234.09
    115.0000,     220.03
    117.5000,     215.65
    120.0000,     214.93
    122.5000,     215.06
    125.0000,     216.85
    127.5000,     219.43
    130.0000,     223.63
    132.5000,     231.44
    135.0000,     241.62
    137.5000,     253.69
    140.0000,     272.42
    142.5000,     307.34
    145.0000,     381.43
    147.5000,     529.09
    150.0000,     684.14
    152.5000,     648.01
    155.0000,     454.86
    157.5000,     375.43
    160.0000,     430.49
    162.5000,     571.35
    165.0000,     801.40
    167.5000,     932.71
    170.0000,     898.77
    172.5000,     766.83
    175.0000,     650.39
    177.5000,     573.24
    180.0000,     527.70
    182.5000,     507.56
    185.0000,     508.17
    187.5000,     519.78
    190.0000,     528.59
    192.5000,     528.64
    195.0000,     532.63
    197.5000,     545.44
    200.0000,     554.44
    202.5000,     553.93
    205.0000,     561.94
    207.5000,     582.78
    210.0000,     611.24
    212.5000,     630.46
    215.0000,     638.85
    217.5000,     642.13
           660.8232
LAYER 7
77,    11.8590
     25.0000,     1146.1
     27.5000,     1242.6
     30.0000,     1246.3
     32.5000,     1250.3
     35.0000,     1271.4
     37.5000,     1314.7
     40.0000,     1355.5
     42.5000,     1376.8
     45.0000,     1369.2
     47.5000,     1340.4
     50.0000,     1293.1
     52.5000,     1212.3
     55.0000,     1102.8
     57.5000,     1013.8
     60.0000,     984.83
     62.5000,     1021.6
     65.0000,     1098.4
     67.5000,     1165.0
     70.0000,     1203.0
     72.5000,     1225.8
     75.0000,     1249.8
     77.5000,     1280.7
     80.0000,     1297.6
     82.5000,     1263.5
     85.0000,     1150.7
     87.5000,     973.30
     90.0000,     781.18
     92.5000,     616.85
     95.0000,     496.01
     97.5000,     439.60
    100.0000,     441.31
    102.5000,     450.12
    105.0000,     440.43
    107.5000,     422.79
    110.0000,     402.74
    112.5000,     376.94
    115.0000,     347.05
    117.5000,     324.62
    120.0000,     312.67
    122.5000,     309.84
    125.0000,     313.51
    127.5000,     320.46
    130.0000,     327.94
    132.5000,     336.20
    135.0000,     346.60
    137.5000,     362.74
    140.0000,     393.32
    142.5000,     451.18
    145.0000,     550.43
    147.5000,     680.63
    150.0000,     749.45
    152.5000,     653.82
    155.0000,     479.28
    157.5000,     383.65
    160.0000,     387.27
    162.5000,     463.84
    165.0000,     589.69
    167.5000,     682.45
    170.0000,     687.72
    172.5000,     625.48
    175.0000,     550.42
    177.5000,     490.35
    180.0000,     451.13
    182.5000,     431.08
    185.0000,     426.07
    187.5000,     429.16
    190.0000,     433.00
    192.5000,     435.46
    195.0000,     440.79
    197.5000,     451.20
    200.0000,     463.69
    202.5000,     475.51
    205.0000,     489.59
    207.5000,     506.90
    210.0000,     527.62
    212.5000,     540.81
           556.2935
LAYER 8
73,    14.2949
     30.0000,     1273.7
     32.5000,     1359.7
     35.0000,     1402.7
     37.5000,     1431.4
     40.0000,     1442.9
     42.5000,     1439.7
     45.0000,     1408.1
     47.5000,     1338.5
     50.0000,     1244.6
     52.5000,     1140.1
     55.0000,     1044.1
     57.5000,     980.44
     60.0000,     962.62
     62.5000,     987.77
     65.0000,     1038.7
     67.5000,     1091.1
     70.0000,     1130.6
     72.5000,     1157.0
     75.0000,     1172.9
     77.5000,     1175.2
     80.0000,     1148.8
     82.5000,     1075.1
     85.0000,     950.04
     87.5000,     795.14
     90.0000,     646.08
     92.5000,     530.58
     95.0000,     460.54
     97.5000,     441.02
    100.0000,     465.02
    102.5000,     506.17
    105.0000,     537.75
    107.5000,     548.44
    110.0000,     537.16
    112.5000,     508.05
    115.0000,     470.43
    117.5000,     437.03
    120.0000,     415.03
    122.5000,     405.24
    125.0000,     404.79
    127.5000,     409.52
    130.0000,     416.01
    132.5000,     423.84
    135.0000,     435.39
    137.5000,     455.70
    140.0000,     492.15
    142.5000,     551.07
    145.0000,     629.52
    147.5000,     697.93
    150.0000,     696.86
    152.5000,     599.50
    155.0000,     469.57
    157.5000,     385.87
    160.0000,     366.58
    162.5000,     397.59
    165.0000,     457.29
    167.5000,     507.89
    170.0000,     519.90
    172.5000,     496.54
    175.0000,     458.65
    177.5000,     422.84
    180.0000,     396.50
    182.5000,     380.78
    185.0000,     373.94
    187.5000,     372.66
    190.0000,     373.74
    192.5000,     376.41
    195.0000,     382.01
    197.5000,     391.36
    200.0000,     405.02
    202.5000,     420.29
    205.0000,     431.62
    207.5000,     445.11
           468.1996
LAYER 9
67,    16.9743
     37.5000,     1413.8
     40.0000,     1376.3
     42.5000,     1350.9
     45.0000,     1306.3
     47.5000,     1204.4
     50.0000,     1092.9
     52.5000,     994.31
[truncated: 640,327 more chars]
