# Supplementary material for: Electrical resistivity tomography data across the Hockai Fault Zone (Ardenne, Belgium)
Source: Data Brief. 2016 Dec 21;11:1–4. doi: 10.1016/j.dib.2016.12.028 (PMC5220259; doi:10.1016/j.dib.2016.12.028)
Supplement: Supplementary file 2 — Supplementary material [file mmc2.zip › output/INV/20091028-1_normal.INV]

C:\__DATA__\__DATA__\Active Faults\HockaiFZ\Donn�es\ERT\working_dir\20091028-1.DAT
      2.5000
7
1532
1
0
      3.7500,       2.5000,   1.00000,    373.2710
      6.2500,       2.5000,   1.00000,    463.3911
      8.7500,       2.5000,   1.00000,    388.4924
     11.2500,       2.5000,   1.00000,    532.8090
     13.7500,       2.5000,   1.00000,    478.6345
     16.2500,       2.5000,   1.00000,    541.4593
     18.7500,       2.5000,   1.00000,    544.2592
     21.2500,       2.5000,   1.00000,    582.8125
     23.7500,       2.5000,   1.00000,    509.9255
     26.2500,       2.5000,   1.00000,    503.1765
     28.7500,       2.5000,   1.00000,    535.6515
     31.2500,       2.5000,   1.00000,    469.9475
     33.7500,       2.5000,   1.00000,    553.9528
     36.2500,       2.5000,   1.00000,    480.3831
     38.7500,       2.5000,   1.00000,    488.0327
     41.2500,       2.5000,   1.00000,    466.2599
     43.7500,       2.5000,   1.00000,    527.3559
     46.2500,       2.5000,   1.00000,    524.1013
     48.7500,       2.5000,   1.00000,    629.5682
     51.2500,       2.5000,   1.00000,    633.5530
     53.7500,       2.5000,   1.00000,    658.5598
     56.2500,       2.5000,   1.00000,    691.3191
     58.7500,       2.5000,   1.00000,    696.9387
     61.2500,       2.5000,   1.00000,    596.7634
     63.7500,       2.5000,   1.00000,    680.5991
     66.2500,       2.5000,   1.00000,    660.3282
     68.7500,       2.5000,   1.00000,    649.5300
     71.2500,       2.5000,   1.00000,    744.7397
     73.7500,       2.5000,   1.00000,    688.0199
     76.2500,       2.5000,   1.00000,    714.6436
     78.7500,       2.5000,   1.00000,    648.8256
     81.2500,       2.5000,   1.00000,    617.6624
     83.7500,       2.5000,   1.00000,    615.7343
     86.2500,       2.5000,   1.00000,    656.8170
     88.7500,       2.5000,   1.00000,    626.6010
     91.2500,       2.5000,   1.00000,    677.7686
     93.7500,       2.5000,   1.00000,    660.0676
     96.2500,       2.5000,   1.00000,    739.0280
     98.7500,       2.5000,   1.00000,    904.3803
    101.2500,       2.5000,   1.00000,    982.6807
    103.7500,       2.5000,   1.00000,    829.0314
    106.2500,       2.5000,   1.00000,   1000.0607
    108.7500,       2.5000,   1.00000,    715.5580
    111.2500,       2.5000,   1.00000,    807.1336
    113.7500,       2.5000,   1.00000,    638.7238
    116.2500,       2.5000,   1.00000,    553.6119
    118.7500,       2.5000,   1.00000,    482.3775
    121.2500,       2.5000,   1.00000,    447.1422
    123.7500,       2.5000,   1.00000,    419.1613
    126.2500,       2.5000,   1.00000,    390.7048
    128.7500,       2.5000,   1.00000,    349.9936
    131.2500,       2.5000,   1.00000,    333.0913
    133.7500,       2.5000,   1.00000,    358.6954
    136.2500,       2.5000,   1.00000,    389.6348
    138.7500,       2.5000,   1.00000,    484.2927
    141.2500,       2.5000,   1.00000,    527.5114
    143.7500,       2.5000,   1.00000,    544.1997
    146.2500,       2.5000,   1.00000,    630.8939
    148.7500,       2.5000,   1.00000,    755.5756
    151.2500,       2.5000,   1.00000,    893.1620
    153.7500,       2.5000,   1.00000,    894.8710
    156.2500,       2.5000,   1.00000,    910.8173
    158.7500,       2.5000,   1.00000,    780.4981
    161.2500,       2.5000,   1.00000,    741.7100
    163.7500,       2.5000,   1.00000,    618.0913
    166.2500,       2.5000,   1.00000,    514.3225
    168.7500,       2.5000,   1.00000,    551.8632
    171.2500,       2.5000,   1.00000,    556.5059
    173.7500,       2.5000,   1.00000,    587.8654
    176.2500,       2.5000,   1.00000,    638.9566
    178.7500,       2.5000,   1.00000,    641.8536
    181.2500,       2.5000,   1.00000,    613.1505
    183.7500,       2.5000,   1.00000,    563.5165
    186.2500,       2.5000,   1.00000,    552.8619
    188.7500,       2.5000,   1.00000,    526.3186
    191.2500,       2.5000,   1.00000,    549.4161
    193.7500,       2.5000,   1.00000,    596.6097
    196.2500,       2.5000,   1.00000,    629.8437
    198.7500,       2.5000,   1.00000,    664.5191
    201.2500,       2.5000,   1.00000,    662.6892
    203.7500,       2.5000,   1.00000,    702.5156
    206.2500,       2.5000,   1.00000,    653.2463
    208.7500,       2.5000,   1.00000,    670.8907
    211.2500,       2.5000,   1.00000,    630.6808
    213.7500,       2.5000,   1.00000,    595.4387
    216.2500,       2.5000,   1.00000,    664.4934
    218.7500,       2.5000,   1.00000,    631.0009
    221.2500,       2.5000,   1.00000,    636.0568
    223.7500,       2.5000,   1.00000,    678.2737
    226.2500,       2.5000,   1.00000,    624.9018
    228.7500,       2.5000,   1.00000,    727.4589
    231.2500,       2.5000,   1.00000,    753.2602
    233.7500,       2.5000,   1.00000,    735.8062
      6.2500,       2.5000,   2.00000,    428.0350
      8.7500,       2.5000,   2.00000,    407.4372
     11.2500,       2.5000,   2.00000,    562.7576
     13.7500,       2.5000,   2.00000,    568.9933
     16.2500,       2.5000,   2.00000,    545.8751
     18.7500,       2.5000,   2.00000,    618.5025
     21.2500,       2.5000,   2.00000,    707.0197
     23.7500,       2.5000,   2.00000,    592.9796
     26.2500,       2.5000,   2.00000,    599.1589
     28.7500,       2.5000,   2.00000,    670.7282
     31.2500,       2.5000,   2.00000,    562.9003
     33.7500,       2.5000,   2.00000,    614.7277
     36.2500,       2.5000,   2.00000,    566.6423
     38.7500,       2.5000,   2.00000,    523.4731
     41.2500,       2.5000,   2.00000,    527.2419
     43.7500,       2.5000,   2.00000,    542.2609
     46.2500,       2.5000,   2.00000,    567.9115
     48.7500,       2.5000,   2.00000,    618.2944
     51.2500,       2.5000,   2.00000,    586.5357
     53.7500,       2.5000,   2.00000,    639.3797
     56.2500,       2.5000,   2.00000,    754.5878
     58.7500,       2.5000,   2.00000,    709.6709
     61.2500,       2.5000,   2.00000,    622.4645
     63.7500,       2.5000,   2.00000,    754.3441
     66.2500,       2.5000,   2.00000,    757.3699
     68.7500,       2.5000,   2.00000,    738.4157
     71.2500,       2.5000,   2.00000,    836.6373
     73.7500,       2.5000,   2.00000,    786.0731
     76.2500,       2.5000,   2.00000,    782.6014
     78.7500,       2.5000,   2.00000,    756.7071
     81.2500,       2.5000,   2.00000,    698.9351
     83.7500,       2.5000,   2.00000,    702.0530
     86.2500,       2.5000,   2.00000,    754.4540
     88.7500,       2.5000,   2.00000,    714.3136
     91.2500,       2.5000,   2.00000,    712.8453
     93.7500,       2.5000,   2.00000,    628.2396
     96.2500,       2.5000,   2.00000,    605.2343
     98.7500,       2.5000,   2.00000,    790.6474
    101.2500,       2.5000,   2.00000,    755.8391
    103.7500,       2.5000,   2.00000,    575.7226
    106.2500,       2.5000,   2.00000,    650.1304
    108.7500,       2.5000,   2.00000,    559.5179
    111.2500,       2.5000,   2.00000,    577.8032
    113.7500,       2.5000,   2.00000,    495.2871
    116.2500,       2.5000,   2.00000,    425.9500
    118.7500,       2.5000,   2.00000,    364.6172
    121.2500,       2.5000,   2.00000,    326.1412
    123.7500,       2.5000,   2.00000,    328.3525
    126.2500,       2.5000,   2.00000,    299.6791
    128.7500,       2.5000,   2.00000,    283.5783
    131.2500,       2.5000,   2.00000,    307.9211
    133.7500,       2.5000,   2.00000,    320.2531
    136.2500,       2.5000,   2.00000,    338.3661
    138.7500,       2.5000,   2.00000,    398.7359
    141.2500,       2.5000,   2.00000,    438.2760
    143.7500,       2.5000,   2.00000,    402.8792
    146.2500,       2.5000,   2.00000,    435.7347
    148.7500,       2.5000,   2.00000,    562.7546
    151.2500,       2.5000,   2.00000,    707.4655
    153.7500,       2.5000,   2.00000,    543.0692
    156.2500,       2.5000,   2.00000,    537.7014
    158.7500,       2.5000,   2.00000,    689.0464
    161.2500,       2.5000,   2.00000,    667.6907
    163.7500,       2.5000,   2.00000,    689.9529
    166.2500,       2.5000,   2.00000,    582.6658
    168.7500,       2.5000,   2.00000,    591.4280
    171.2500,       2.5000,   2.00000,    615.2419
    173.7500,       2.5000,   2.00000,    584.9515
    176.2500,       2.5000,   2.00000,    646.1357
    178.7500,       2.5000,   2.00000,    639.3530
    181.2500,       2.5000,   2.00000,    601.3882
    183.7500,       2.5000,   2.00000,    586.8091
    186.2500,       2.5000,   2.00000,    588.6163
    188.7500,       2.5000,   2.00000,    579.4142
    191.2500,       2.5000,   2.00000,    584.6870
    193.7500,       2.5000,   2.00000,    641.8942
    196.2500,       2.5000,   2.00000,    660.3074
    198.7500,       2.5000,   2.00000,    647.4881
    201.2500,       2.5000,   2.00000,    653.1414
    203.7500,       2.5000,   2.00000,    701.2742
    206.2500,       2.5000,   2.00000,    684.8851
    208.7500,       2.5000,   2.00000,    687.5929
    211.2500,       2.5000,   2.00000,    658.6162
    213.7500,       2.5000,   2.00000,    646.0792
    216.2500,       2.5000,   2.00000,    725.9203
    218.7500,       2.5000,   2.00000,    725.9708
    221.2500,       2.5000,   2.00000,    711.6742
    223.7500,       2.5000,   2.00000,    747.3177
    226.2500,       2.5000,   2.00000,    687.5156
    228.7500,       2.5000,   2.00000,    799.7010
    231.2500,       2.5000,   2.00000,    854.5215
      8.7500,       2.5000,   3.00000,    449.7935
     11.2500,       2.5000,   3.00000,    625.0831
     13.7500,       2.5000,   3.00000,    608.7029
     16.2500,       2.5000,   3.00000,    607.7191
     18.7500,       2.5000,   3.00000,    669.7711
     21.2500,       2.5000,   3.00000,    764.5331
     23.7500,       2.5000,   3.00000,    660.7236
     26.2500,       2.5000,   3.00000,    630.1567
     28.7500,       2.5000,   3.00000,    697.1755
     31.2500,       2.5000,   3.00000,    629.4315
     33.7500,       2.5000,   3.00000,    673.3498
     36.2500,       2.5000,   3.00000,    605.0945
     38.7500,       2.5000,   3.00000,    583.0522
     41.2500,       2.5000,   3.00000,    553.9240
     43.7500,       2.5000,   3.00000,    589.7161
     46.2500,       2.5000,   3.00000,    602.8654
     48.7500,       2.5000,   3.00000,    613.9578
     51.2500,       2.5000,   3.00000,    600.3925
     53.7500,       2.5000,   3.00000,    676.7025
     56.2500,       2.5000,   3.00000,    759.1295
     58.7500,       2.5000,   3.00000,    748.0547
     61.2500,       2.5000,   3.00000,    661.6509
     63.7500,       2.5000,   3.00000,    778.7286
     66.2500,       2.5000,   3.00000,    783.8054
     68.7500,       2.5000,   3.00000,    789.4347
     71.2500,       2.5000,   3.00000,    878.7098
     73.7500,       2.5000,   3.00000,    836.3788
     76.2500,       2.5000,   3.00000,    839.3272
     78.7500,       2.5000,   3.00000,    759.6704
     81.2500,       2.5000,   3.00000,    720.6148
     83.7500,       2.5000,   3.00000,    725.2813
     86.2500,       2.5000,   3.00000,    818.6700
     88.7500,       2.5000,   3.00000,    755.9432
     91.2500,       2.5000,   3.00000,    670.9423
     93.7500,       2.5000,   3.00000,    531.0375
     96.2500,       2.5000,   3.00000,    556.9735
     98.7500,       2.5000,   3.00000,    686.9212
    101.2500,       2.5000,   3.00000,    680.6437
    103.7500,       2.5000,   3.00000,    413.5616
    106.2500,       2.5000,   3.00000,    410.9281
    108.7500,       2.5000,   3.00000,    393.0767
    111.2500,       2.5000,   3.00000,    475.3134
    113.7500,       2.5000,   3.00000,    389.2068
    116.2500,       2.5000,   3.00000,    366.0052
    118.7500,       2.5000,   3.00000,    305.9951
    121.2500,       2.5000,   3.00000,    276.7242
    123.7500,       2.5000,   3.00000,    284.4402
    126.2500,       2.5000,   3.00000,    272.3847
    128.7500,       2.5000,   3.00000,    264.9183
    131.2500,       2.5000,   3.00000,    281.6998
    133.7500,       2.5000,   3.00000,    291.7579
    136.2500,       2.5000,   3.00000,    320.8208
    138.7500,       2.5000,   3.00000,    379.6420
    141.2500,       2.5000,   3.00000,    395.0621
    143.7500,       2.5000,   3.00000,    316.5764
    146.2500,       2.5000,   3.00000,    377.3817
    148.7500,       2.5000,   3.00000,    560.7483
    151.2500,       2.5000,   3.00000,    673.7422
    153.7500,       2.5000,   3.00000,    483.3564
    156.2500,       2.5000,   3.00000,    454.1865
    158.7500,       2.5000,   3.00000,    615.0339
    161.2500,       2.5000,   3.00000,    701.2177
    163.7500,       2.5000,   3.00000,    731.2079
    166.2500,       2.5000,   3.00000,    615.4025
    168.7500,       2.5000,   3.00000,    590.4056
    171.2500,       2.5000,   3.00000,    588.4736
    173.7500,       2.5000,   3.00000,    607.4011
    176.2500,       2.5000,   3.00000,    663.9099
    178.7500,       2.5000,   3.00000,    656.3900
    181.2500,       2.5000,   3.00000,    609.2023
    183.7500,       2.5000,   3.00000,    581.6077
    186.2500,       2.5000,   3.00000,    584.6335
    188.7500,       2.5000,   3.00000,    576.9828
    191.2500,       2.5000,   3.00000,    584.5503
    193.7500,       2.5000,   3.00000,    640.0604
    196.2500,       2.5000,   3.00000,    651.3431
    198.7500,       2.5000,   3.00000,    635.0967
    201.2500,       2.5000,   3.00000,    609.7432
    203.7500,       2.5000,   3.00000,    682.3082
    206.2500,       2.5000,   3.00000,    684.5077
    208.7500,       2.5000,   3.00000,    686.7309
    211.2500,       2.5000,   3.00000,    652.3774
    213.7500,       2.5000,   3.00000,    646.1535
    216.2500,       2.5000,   3.00000,    731.5171
    218.7500,       2.5000,   3.00000,    771.0305
    221.2500,       2.5000,   3.00000,    741.7120
    223.7500,       2.5000,   3.00000,    716.5309
    226.2500,       2.5000,   3.00000,    690.4284
    228.7500,       2.5000,   3.00000,    813.7955
     11.2500,       7.5000,   1.00000,    573.4681
     13.7500,       7.5000,   1.00000,    624.8513
     16.2500,       7.5000,   1.00000,    656.5772
     18.7500,       7.5000,   1.00000,    700.3187
     21.2500,       7.5000,   1.00000,    690.5562
     23.7500,       7.5000,   1.00000,    696.0311
     26.2500,       7.5000,   1.00000,    681.7167
     28.7500,       7.5000,   1.00000,    657.8107
     31.2500,       7.5000,   1.00000,    688.9988
     33.7500,       7.5000,   1.00000,    684.0321
     36.2500,       7.5000,   1.00000,    663.0508
     38.7500,       7.5000,   1.00000,    611.8535
     41.2500,       7.5000,   1.00000,    618.8354
     43.7500,       7.5000,   1.00000,    618.4877
     46.2500,       7.5000,   1.00000,    626.8278
     48.7500,       7.5000,   1.00000,    630.9473
     51.2500,       7.5000,   1.00000,    676.9343
     53.7500,       7.5000,   1.00000,    711.5137
     56.2500,       7.5000,   1.00000,    756.7874
     58.7500,       7.5000,   1.00000,    758.0416
     61.2500,       7.5000,   1.00000,    748.5898
     63.7500,       7.5000,   1.00000,    746.0782
     66.2500,       7.5000,   1.00000,    783.2999
     68.7500,       7.5000,   1.00000,    824.2697
     71.2500,       7.5000,   1.00000,    848.0657
     73.7500,       7.5000,   1.00000,    855.1130
     76.2500,       7.5000,   1.00000,    800.0814
     78.7500,       7.5000,   1.00000,    749.6063
     81.2500,       7.5000,   1.00000,    712.8571
     83.7500,       7.5000,   1.00000,    761.5281
     86.2500,       7.5000,   1.00000,    776.6124
     88.7500,       7.5000,   1.00000,    740.7103
     91.2500,       7.5000,   1.00000,    625.2258
     93.7500,       7.5000,   1.00000,    568.7080
     96.2500,       7.5000,   1.00000,    574.9528
     98.7500,       7.5000,   1.00000,    639.4987
    101.2500,       7.5000,   1.00000,    565.2276
    103.7500,       7.5000,   1.00000,    467.6003
    106.2500,       7.5000,   1.00000,    352.6241
    108.7500,       7.5000,   1.00000,    350.3860
    111.2500,       7.5000,   1.00000,    377.1602
    113.7500,       7.5000,   1.00000,    418.7185
    116.2500,       7.5000,   1.00000,    356.1551
    118.7500,       7.5000,   1.00000,    326.7950
    121.2500,       7.5000,   1.00000,    293.5651
    123.7500,       7.5000,   1.00000,    279.2179
    126.2500,       7.5000,   1.00000,    277.8418
    128.7500,       7.5000,   1.00000,    277.9874
    131.2500,       7.5000,   1.00000,    282.0891
    133.7500,       7.5000,   1.00000,    306.6044
    136.2500,       7.5000,   1.00000,    345.2588
    138.7500,       7.5000,   1.00000,    371.6763
    141.2500,       7.5000,   1.00000,    334.3209
    143.7500,       7.5000,   1.00000,    347.6426
    146.2500,       7.5000,   1.00000,    435.8714
    148.7500,       7.5000,   1.00000,    538.0817
    151.2500,       7.5000,   1.00000,    546.8411
    153.7500,       7.5000,   1.00000,    517.4097
    156.2500,       7.5000,   1.00000,    490.4125
    158.7500,       7.5000,   1.00000,    536.0725
    161.2500,       7.5000,   1.00000,    660.6581
    163.7500,       7.5000,   1.00000,    695.5407
    166.2500,       7.5000,   1.00000,    632.4990
    168.7500,       7.5000,   1.00000,    563.4590
    171.2500,       7.5000,   1.00000,    562.2195
    173.7500,       7.5000,   1.00000,    597.9641
    176.2500,       7.5000,   1.00000,    647.6635
    178.7500,       7.5000,   1.00000,    655.2695
    181.2500,       7.5000,   1.00000,    626.8160
    183.7500,       7.5000,   1.00000,    590.0192
    186.2500,       7.5000,   1.00000,    563.9791
    188.7500,       7.5000,   1.00000,    566.1786
    191.2500,       7.5000,   1.00000,    597.8601
    193.7500,       7.5000,   1.00000,    615.9256
    196.2500,       7.5000,   1.00000,    628.5458
    198.7500,       7.5000,   1.00000,    621.4807
    201.2500,       7.5000,   1.00000,    631.9431
    203.7500,       7.5000,   1.00000,    644.5812
    206.2500,       7.5000,   1.00000,    670.6390
    208.7500,       7.5000,   1.00000,    662.1147
    211.2500,       7.5000,   1.00000,    644.6138
    213.7500,       7.5000,   1.00000,    658.7233
    216.2500,       7.5000,   1.00000,    715.2112
    218.7500,       7.5000,   1.00000,    733.5888
    221.2500,       7.5000,   1.00000,    720.2878
    223.7500,       7.5000,   1.00000,    701.4704
    226.2500,       7.5000,   1.00000,    715.4965
     11.2500,       2.5000,   4.00000,    652.8689
     13.7500,       2.5000,   4.00000,    645.5026
     16.2500,       2.5000,   4.00000,    645.7255
     18.7500,       2.5000,   4.00000,    705.9139
     21.2500,       2.5000,   4.00000,    796.5385
     23.7500,       2.5000,   4.00000,    687.9119
     26.2500,       2.5000,   4.00000,    674.2196
     28.7500,       2.5000,   4.00000,    718.7839
     31.2500,       2.5000,   4.00000,    644.8141
     33.7500,       2.5000,   4.00000,    743.7311
     36.2500,       2.5000,   4.00000,    675.9535
     38.7500,       2.5000,   4.00000,    618.3113
     41.2500,       2.5000,   4.00000,    610.8409
     43.7500,       2.5000,   4.00000,    618.1528
     46.2500,       2.5000,   4.00000,    614.7247
     48.7500,       2.5000,   4.00000,    654.1271
     51.2500,       2.5000,   4.00000,    680.2435
     53.7500,       2.5000,   4.00000,    722.9748
     56.2500,       2.5000,   4.00000,    799.9863
     58.7500,       2.5000,   4.00000,    787.6514
     61.2500,       2.5000,   4.00000,    678.9951
     63.7500,       2.5000,   4.00000,    803.1072
     66.2500,       2.5000,   4.00000,    793.3582
     68.7500,       2.5000,   4.00000,    801.0762
     71.2500,       2.5000,   4.00000,    928.9134
     73.7500,       2.5000,   4.00000,    859.5802
     76.2500,       2.5000,   4.00000,    838.6852
     78.7500,       2.5000,   4.00000,    751.9346
     81.2500,       2.5000,   4.00000,    687.4760
     83.7500,       2.5000,   4.00000,    737.8857
     86.2500,       2.5000,   4.00000,    833.7809
     88.7500,       2.5000,   4.00000,    741.7397
     91.2500,       2.5000,   4.00000,    650.9270
     93.7500,       2.5000,   4.00000,    529.3611
     96.2500,       2.5000,   4.00000,    513.5982
     98.7500,       2.5000,   4.00000,    652.6509
    101.2500,       2.5000,   4.00000,    593.6018
    103.7500,       2.5000,   4.00000,    362.9933
    106.2500,       2.5000,   4.00000,    357.9405
    108.7500,       2.5000,   4.00000,    317.3987
    111.2500,       2.5000,   4.00000,    396.2134
    113.7500,       2.5000,   4.00000,    367.8481
    116.2500,       2.5000,   4.00000,    342.6035
    118.7500,       2.5000,   4.00000,    304.0737
    121.2500,       2.5000,   4.00000,    270.3081
    123.7500,       2.5000,   4.00000,    288.3696
    126.2500,       2.5000,   4.00000,    270.3367
    128.7500,       2.5000,   4.00000,    260.8605
    131.2500,       2.5000,   4.00000,    278.5115
    133.7500,       2.5000,   4.00000,    290.5789
    136.2500,       2.5000,   4.00000,    330.2290
    138.7500,       2.5000,   4.00000,    378.3105
    141.2500,       2.5000,   4.00000,    360.2390
    143.7500,       2.5000,   4.00000,    304.8756
    146.2500,       2.5000,   4.00000,    379.7975
    148.7500,       2.5000,   4.00000,    528.5488
    151.2500,       2.5000,   4.00000,    639.3946
    153.7500,       2.5000,   4.00000,    469.3312
    156.2500,       2.5000,   4.00000,    443.2843
    158.7500,       2.5000,   4.00000,    570.2397
    161.2500,       2.5000,   4.00000,    656.2176
    163.7500,       2.5000,   4.00000,    759.8607
    166.2500,       2.5000,   4.00000,    599.6862
    168.7500,       2.5000,   4.00000,    556.3494
    171.2500,       2.5000,   4.00000,    566.0984
    173.7500,       2.5000,   4.00000,    580.1969
    176.2500,       2.5000,   4.00000,    678.5889
    178.7500,       2.5000,   4.00000,    671.8617
    181.2500,       2.5000,   4.00000,    619.4011
    183.7500,       2.5000,   4.00000,    580.5535
    186.2500,       2.5000,   4.00000,    560.4016
    188.7500,       2.5000,   4.00000,    556.5574
    191.2500,       2.5000,   4.00000,    570.4379
    193.7500,       2.5000,   4.00000,    621.9374
    196.2500,       2.5000,   4.00000,    638.4236
    198.7500,       2.5000,   4.00000,    628.4171
    201.2500,       2.5000,   4.00000,    603.7670
    203.7500,       2.5000,   4.00000,    659.3286
    206.2500,       2.5000,   4.00000,    659.1304
    208.7500,       2.5000,   4.00000,    668.3445
    211.2500,       2.5000,   4.00000,    642.8028
    213.7500,       2.5000,   4.00000,    626.7327
    216.2500,       2.5000,   4.00000,    729.2562
    218.7500,       2.5000,   4.00000,    751.4194
    221.2500,       2.5000,   4.00000,    713.6022
    223.7500,       2.5000,   4.00000,    716.6537
    226.2500,       2.5000,   4.00000,    661.5281
     15.0000,      10.0000,   1.00000,    664.9918
     17.5000,      10.0000,   1.00000,    717.2759
     20.0000,      10.0000,   1.00000,    707.0098
     22.5000,      10.0000,   1.00000,    718.8810
     25.0000,      10.0000,   1.00000,    727.9484
     27.5000,      10.0000,   1.00000,    705.7990
     30.0000,      10.0000,   1.00000,    723.4067
     32.5000,      10.0000,   1.00000,    727.9206
     35.0000,      10.0000,   1.00000,    715.3142
     37.5000,      10.0000,   1.00000,    723.4702
     40.0000,      10.0000,   1.00000,    680.9509
     42.5000,      10.0000,   1.00000,    645.9494
     45.0000,      10.0000,   1.00000,    664.0842
     47.5000,      10.0000,   1.00000,    690.7753
     50.0000,      10.0000,   1.00000,    726.7595
     52.5000,      10.0000,   1.00000,    777.4030
     55.0000,      10.0000,   1.00000,    815.4005
     57.5000,      10.0000,   1.00000,    785.5906
     60.0000,      10.0000,   1.00000,    794.4202
     62.5000,      10.0000,   1.00000,    766.9208
     65.0000,      10.0000,   1.00000,    766.5760
     67.5000,      10.0000,   1.00000,    829.2235
     70.0000,      10.0000,   1.00000,    838.3345
     72.5000,      10.0000,   1.00000,    827.7651
     75.0000,      10.0000,   1.00000,    808.0054
     77.5000,      10.0000,   1.00000,    724.8137
     80.0000,      10.0000,   1.00000,    715.3223
     82.5000,      10.0000,   1.00000,    721.4014
     85.0000,      10.0000,   1.00000,    699.7990
     87.5000,      10.0000,   1.00000,    692.7488
     90.0000,      10.0000,   1.00000,    682.4529
     92.5000,      10.0000,   1.00000,    632.5187
     95.0000,      10.0000,   1.00000,    616.9401
     97.5000,      10.0000,   1.00000,    565.4485
    100.0000,      10.0000,   1.00000,    512.6055
    102.5000,      10.0000,   1.00000,    490.7772
    105.0000,      10.0000,   1.00000,    414.2670
    107.5000,      10.0000,   1.00000,    355.1465
    110.0000,      10.0000,   1.00000,    346.6736
    112.5000,      10.0000,   1.00000,    342.6868
    115.0000,      10.0000,   1.00000,    367.4042
    117.5000,      10.0000,   1.00000,    353.9655
    120.0000,      10.0000,   1.00000,    328.6022
    122.5000,      10.0000,   1.00000,    306.8372
    125.0000,      10.0000,   1.00000,    284.6443
    127.5000,      10.0000,   1.00000,    283.4118
    130.0000,      10.0000,   1.00000,    287.5334
    132.5000,      10.0000,   1.00000,    311.2640
    135.0000,      10.0000,   1.00000,    341.4147
    137.5000,      10.0000,   1.00000,    337.6005
    140.0000,      10.0000,   1.00000,    340.1623
    142.5000,      10.0000,   1.00000,    366.8573
    145.0000,      10.0000,   1.00000,    415.0041
    147.5000,      10.0000,   1.00000,    468.9845
    150.0000,      10.0000,   1.00000,    469.1786
    152.5000,      10.0000,   1.00000,    488.1694
    155.0000,      10.0000,   1.00000,    526.6465
    157.5000,      10.0000,   1.00000,    526.4681
    160.0000,      10.0000,   1.00000,    566.9188
    162.5000,      10.0000,   1.00000,    574.1988
    165.0000,      10.0000,   1.00000,    581.5423
    167.5000,      10.0000,   1.00000,    579.3547
    170.0000,      10.0000,   1.00000,    530.3915
    172.5000,      10.0000,   1.00000,    543.2040
    175.0000,      10.0000,   1.00000,    580.2306
    177.5000,      10.0000,   1.00000,    610.9479
    180.0000,      10.0000,   1.00000,    640.8252
    182.5000,      10.0000,   1.00000,    607.2148
    185.0000,      10.0000,   1.00000,    565.5277
    187.5000,      10.0000,   1.00000,    549.0693
    190.0000,      10.0000,   1.00000,    554.1816
    192.5000,      10.0000,   1.00000,    579.2913
    195.0000,      10.0000,   1.00000,    599.4631
    197.5000,      10.0000,   1.00000,    616.4051
    200.0000,      10.0000,   1.00000,    635.0551
    202.5000,      10.0000,   1.00000,    634.0563
    205.0000,      10.0000,   1.00000,    628.1475
    207.5000,      10.0000,   1.00000,    623.8000
    210.0000,      10.0000,   1.00000,    614.4830
    212.5000,      10.0000,   1.00000,    648.2123
    215.0000,      10.0000,   1.00000,    661.4330
    217.5000,      10.0000,   1.00000,    653.4474
    220.0000,      10.0000,   1.00000,    681.3035
    222.5000,      10.0000,   1.00000,    669.7672
     13.7500,       2.5000,   5.00000,    670.5737
     16.2500,       2.5000,   5.00000,    659.8513
     18.7500,       2.5000,   5.00000,    730.4278
     21.2500,       2.5000,   5.00000,    835.8987
     23.7500,       2.5000,   5.00000,    694.3964
     26.2500,       2.5000,   5.00000,    707.4149
     28.7500,       2.5000,   5.00000,    751.8058
     31.2500,       2.5000,   5.00000,    664.8669
     33.7500,       2.5000,   5.00000,    777.2336
     36.2500,       2.5000,   5.00000,    738.0293
     38.7500,       2.5000,   5.00000,    672.3124
     41.2500,       2.5000,   5.00000,    641.7575
     43.7500,       2.5000,   5.00000,    644.2245
     46.2500,       2.5000,   5.00000,    639.4838
     48.7500,       2.5000,   5.00000,    714.0430
     51.2500,       2.5000,   5.00000,    734.5369
     53.7500,       2.5000,   5.00000,    782.3013
     56.2500,       2.5000,   5.00000,    856.5040
     58.7500,       2.5000,   5.00000,    810.0772
     61.2500,       2.5000,   5.00000,    690.6514
     63.7500,       2.5000,   5.00000,    815.3381
     66.2500,       2.5000,   5.00000,    806.2578
     68.7500,       2.5000,   5.00000,    808.3978
     71.2500,       2.5000,   5.00000,    937.7510
     73.7500,       2.5000,   5.00000,    864.7223
     76.2500,       2.5000,   5.00000,    816.8539
     78.7500,       2.5000,   5.00000,    723.1234
     81.2500,       2.5000,   5.00000,    673.8432
     83.7500,       2.5000,   5.00000,    715.0834
     86.2500,       2.5000,   5.00000,    795.2158
     88.7500,       2.5000,   5.00000,    714.7861
     91.2500,       2.5000,   5.00000,    679.2675
     93.7500,       2.5000,   5.00000,    549.6172
     96.2500,       2.5000,   5.00000,    517.8585
     98.7500,       2.5000,   5.00000,    602.2263
    101.2500,       2.5000,   5.00000,    564.5083
    103.7500,       2.5000,   5.00000,    348.3195
    106.2500,       2.5000,   5.00000,    357.8612
    108.7500,       2.5000,   5.00000,    322.4337
    111.2500,       2.5000,   5.00000,    366.9564
    113.7500,       2.5000,   5.00000,    342.5124
    116.2500,       2.5000,   5.00000,    360.6554
    118.7500,       2.5000,   5.00000,    314.6249
    121.2500,       2.5000,   5.00000,    288.0056
    123.7500,       2.5000,   5.00000,    303.8105
    126.2500,       2.5000,   5.00000,    276.7638
    128.7500,       2.5000,   5.00000,    262.0388
    131.2500,       2.5000,   5.00000,    288.3993
    133.7500,       2.5000,   5.00000,    306.7382
    136.2500,       2.5000,   5.00000,    333.8468
    138.7500,       2.5000,   5.00000,    365.7377
    141.2500,       2.5000,   5.00000,    372.0681
    143.7500,       2.5000,   5.00000,    318.1517
    146.2500,       2.5000,   5.00000,    373.7786
    148.7500,       2.5000,   5.00000,    504.2158
    151.2500,       2.5000,   5.00000,    597.3979
    153.7500,       2.5000,   5.00000,    456.6595
    156.2500,       2.5000,   5.00000,    446.3605
    158.7500,       2.5000,   5.00000,    557.7909
    161.2500,       2.5000,   5.00000,    609.1071
    163.7500,       2.5000,   5.00000,    690.6662
    166.2500,       2.5000,   5.00000,    581.3924
    168.7500,       2.5000,   5.00000,    532.9764
    171.2500,       2.5000,   5.00000,    533.2845
    173.7500,       2.5000,   5.00000,    552.8867
    176.2500,       2.5000,   5.00000,    639.3797
    178.7500,       2.5000,   5.00000,    674.1553
    181.2500,       2.5000,   5.00000,    617.8159
    183.7500,       2.5000,   5.00000,    572.2659
    186.2500,       2.5000,   5.00000,    545.7086
    188.7500,       2.5000,   5.00000,    535.2016
    191.2500,       2.5000,   5.00000,    546.3922
    193.7500,       2.5000,   5.00000,    604.8568
    196.2500,       2.5000,   5.00000,    628.8579
    198.7500,       2.5000,   5.00000,    626.0639
    201.2500,       2.5000,   5.00000,    603.2072
    203.7500,       2.5000,   5.00000,    645.3688
    206.2500,       2.5000,   5.00000,    628.9174
    208.7500,       2.5000,   5.00000,    638.5624
    211.2500,       2.5000,   5.00000,    620.6396
    213.7500,       2.5000,   5.00000,    615.4975
    216.2500,       2.5000,   5.00000,    691.2904
    218.7500,       2.5000,   5.00000,    701.7528
    221.2500,       2.5000,   5.00000,    687.9763
    223.7500,       2.5000,   5.00000,    690.0866
     16.2500,       2.5000,   6.00000,    674.8909
     18.7500,       2.5000,   6.00000,    737.3190
     21.2500,       2.5000,   6.00000,    871.2673
     23.7500,       2.5000,   6.00000,    731.1812
     26.2500,       2.5000,   6.00000,    728.9342
     28.7500,       2.5000,   6.00000,    774.8528
     31.2500,       2.5000,   6.00000,    693.1273
     33.7500,       2.5000,   6.00000,    802.0460
     36.2500,       2.5000,   6.00000,    764.2209
     38.7500,       2.5000,   6.00000,    708.9813
     41.2500,       2.5000,   6.00000,    670.6985
     43.7500,       2.5000,   6.00000,    671.3851
     46.2500,       2.5000,   6.00000,    693.2937
     48.7500,       2.5000,   6.00000,    744.3513
     51.2500,       2.5000,   6.00000,    776.7045
     53.7500,       2.5000,   6.00000,    836.1054
     56.2500,       2.5000,   6.00000,    895.1940
     58.7500,       2.5000,   6.00000,    835.5852
     61.2500,       2.5000,   6.00000,    699.5771
     63.7500,       2.5000,   6.00000,    825.7648
     66.2500,       2.5000,   6.00000,    821.2083
     68.7500,       2.5000,   6.00000,    811.2215
     71.2500,       2.5000,   6.00000,    904.0157
     73.7500,       2.5000,   6.00000,    827.8870
     76.2500,       2.5000,   6.00000,    794.1815
     78.7500,       2.5000,   6.00000,    694.2507
     81.2500,       2.5000,   6.00000,    651.4947
     83.7500,       2.5000,   6.00000,    676.1080
     86.2500,       2.5000,   6.00000,    736.9652
     88.7500,       2.5000,   6.00000,    717.3036
     91.2500,       2.5000,   6.00000,    689.2157
     93.7500,       2.5000,   6.00000,    570.4142
     96.2500,       2.5000,   6.00000,    524.3499
     98.7500,       2.5000,   6.00000,    604.8895
    101.2500,       2.5000,   6.00000,    556.4951
    103.7500,       2.5000,   6.00000,    347.4967
    106.2500,       2.5000,   6.00000,    369.8788
    108.7500,       2.5000,   6.00000,    344.2542
    111.2500,       2.5000,   6.00000,    385.6882
    113.7500,       2.5000,   6.00000,    340.9680
    116.2500,       2.5000,   6.00000,    358.4494
    118.7500,       2.5000,   6.00000,    339.0991
    121.2500,       2.5000,   6.00000,    302.2052
    123.7500,       2.5000,   6.00000,    317.8723
    126.2500,       2.5000,   6.00000,    284.1609
    128.7500,       2.5000,   6.00000,    276.6037
    131.2500,       2.5000,   6.00000,    302.3303
    133.7500,       2.5000,   6.00000,    317.5394
    136.2500,       2.5000,   6.00000,    324.0517
    138.7500,       2.5000,   6.00000,    371.9734
    141.2500,       2.5000,   6.00000,    390.9010
    143.7500,       2.5000,   6.00000,    318.4882
    146.2500,       2.5000,   6.00000,    367.5912
    148.7500,       2.5000,   6.00000,    482.2596
    151.2500,       2.5000,   6.00000,    584.9335
    153.7500,       2.5000,   6.00000,    448.0755
    156.2500,       2.5000,   6.00000,    434.1485
    158.7500,       2.5000,   6.00000,    557.4937
    161.2500,       2.5000,   6.00000,    573.8460
    163.7500,       2.5000,   6.00000,    619.1415
    166.2500,       2.5000,   6.00000,    529.4265
    168.7500,       2.5000,   6.00000,    507.8328
    171.2500,       2.5000,   6.00000,    506.4400
    173.7500,       2.5000,   6.00000,    517.7336
    176.2500,       2.5000,   6.00000,    599.6183
    178.7500,       2.5000,   6.00000,    625.8618
    181.2500,       2.5000,   6.00000,    598.0444
    183.7500,       2.5000,   6.00000,    562.6743
    186.2500,       2.5000,   6.00000,    535.3146
    188.7500,       2.5000,   6.00000,    523.5801
    191.2500,       2.5000,   6.00000,    525.8613
    193.7500,       2.5000,   6.00000,    583.4357
    196.2500,       2.5000,   6.00000,    619.4745
    198.7500,       2.5000,   6.00000,    625.8203
    201.2500,       2.5000,   6.00000,    591.3240
    203.7500,       2.5000,   6.00000,    632.3741
    206.2500,       2.5000,   6.00000,    611.3185
    208.7500,       2.5000,   6.00000,    611.3185
    211.2500,       2.5000,   6.00000,    603.2062
    213.7500,       2.5000,   6.00000,    583.5635
    216.2500,       2.5000,   6.00000,    649.3725
    218.7500,       2.5000,   6.00000,    674.1939
    221.2500,       2.5000,   6.00000,    644.6703
     18.7500,      12.5000,   1.00000,    714.7341
     21.2500,      12.5000,   1.00000,    733.8509
     23.7500,      12.5000,   1.00000,    762.8008
     26.2500,      12.5000,   1.00000,    759.6426
     28.7500,      12.5000,   1.00000,    743.2605
     31.2500,      12.5000,   1.00000,    757.8148
     33.7500,      12.5000,   1.00000,    755.4072
     36.2500,      12.5000,   1.00000,    726.9130
     38.7500,      12.5000,   1.00000,    721.4886
     41.2500,      12.5000,   1.00000,    707.5834
     43.7500,      12.5000,   1.00000,    713.6616
     46.2500,      12.5000,   1.00000,    726.5564
     48.7500,      12.5000,   1.00000,    761.5845
     51.2500,      12.5000,   1.00000,    804.0187
     53.7500,      12.5000,   1.00000,    837.3328
     56.2500,      12.5000,   1.00000,    824.8643
     58.7500,      12.5000,   1.00000,    828.3814
     61.2500,      12.5000,   1.00000,    817.0917
     63.7500,      12.5000,   1.00000,    793.9724
     66.2500,      12.5000,   1.00000,    807.3823
     68.7500,      12.5000,   1.00000,    811.6921
     71.2500,      12.5000,   1.00000,    780.6616
     73.7500,      12.5000,   1.00000,    739.1638
     76.2500,      12.5000,   1.00000,    728.0375
     78.7500,      12.5000,   1.00000,    706.2656
     81.2500,      12.5000,   1.00000,    674.2642
     83.7500,      12.5000,   1.00000,    644.4574
     86.2500,      12.5000,   1.00000,    653.0720
     88.7500,      12.5000,   1.00000,    656.9260
     91.2500,      12.5000,   1.00000,    667.2893
     93.7500,      12.5000,   1.00000,    645.3539
     96.2500,      12.5000,   1.00000,    615.6016
     98.7500,      12.5000,   1.00000,    532.8140
    101.2500,      12.5000,   1.00000,    490.8604
    103.7500,      12.5000,   1.00000,    462.8318
    106.2500,      12.5000,   1.00000,    421.1061
    108.7500,      12.5000,   1.00000,    370.2308
    111.2500,      12.5000,   1.00000,    374.7932
    113.7500,      12.5000,   1.00000,    361.6013
    116.2500,      12.5000,   1.00000,    356.8705
    118.7500,      12.5000,   1.00000,    351.0349
    121.2500,      12.5000,   1.00000,    343.3367
    123.7500,      12.5000,   1.00000,    310.2603
    126.2500,      12.5000,   1.00000,    303.7313
    128.7500,      12.5000,   1.00000,    309.7204
    131.2500,      12.5000,   1.00000,    315.6352
    133.7500,      12.5000,   1.00000,    315.7541
    136.2500,      12.5000,   1.00000,    340.0276
    138.7500,      12.5000,   1.00000,    350.4306
    141.2500,      12.5000,   1.00000,    364.9005
    143.7500,      12.5000,   1.00000,    407.6517
    146.2500,      12.5000,   1.00000,    443.7747
    148.7500,      12.5000,   1.00000,    443.6410
    151.2500,      12.5000,   1.00000,    464.0901
    153.7500,      12.5000,   1.00000,    506.2369
    156.2500,      12.5000,   1.00000,    533.0369
    158.7500,      12.5000,   1.00000,    532.3284
    161.2500,      12.5000,   1.00000,    520.8060
    163.7500,      12.5000,   1.00000,    509.9176
    166.2500,      12.5000,   1.00000,    501.2682
    168.7500,      12.5000,   1.00000,    513.1524
    171.2500,      12.5000,   1.00000,    519.1492
    173.7500,      12.5000,   1.00000,    527.6898
    176.2500,      12.5000,   1.00000,    538.6149
    178.7500,      12.5000,   1.00000,    551.6235
    181.2500,      12.5000,   1.00000,    567.3467
    183.7500,      12.5000,   1.00000,    572.8455
    186.2500,      12.5000,   1.00000,    545.3570
    188.7500,      12.5000,   1.00000,    544.3265
    191.2500,      12.5000,   1.00000,    551.7572
    193.7500,      12.5000,   1.00000,    569.6205
    196.2500,      12.5000,   1.00000,    589.3019
    198.7500,      12.5000,   1.00000,    616.5576
    201.2500,      12.5000,   1.00000,    623.0125
    203.7500,      12.5000,   1.00000,    616.6567
    206.2500,      12.5000,   1.00000,    604.9905
    208.7500,      12.5000,   1.00000,    600.8591
    211.2500,      12.5000,   1.00000,    600.7551
    213.7500,      12.5000,   1.00000,    604.6290
    216.2500,      12.5000,   1.00000,    609.3747
    218.7500,      12.5000,   1.00000,    614.3631
     18.7500,       2.5000,   7.00000,    743.9213
     21.2500,       2.5000,   7.00000,    913.7390
     23.7500,       2.5000,   7.00000,    753.3256
     26.2500,       2.5000,   7.00000,    768.5000
     28.7500,       2.5000,   7.00000,    781.0960
     31.2500,       2.5000,   7.00000,    705.6724
     33.7500,       2.5000,   7.00000,    826.0769
     36.2500,       2.5000,   7.00000,    777.4742
     38.7500,       2.5000,   7.00000,    700.8544
     41.2500,       2.5000,   7.00000,    695.5823
     43.7500,       2.5000,   7.00000,    715.7780
     46.2500,       2.5000,   7.00000,    706.9562
     48.7500,       2.5000,   7.00000,    780.3039
     51.2500,       2.5000,   7.00000,    803.9949
     53.7500,       2.5000,   7.00000,    852.4587
     56.2500,       2.5000,   7.00000,    921.8948
     58.7500,       2.5000,   7.00000,    854.6503
     61.2500,       2.5000,   7.00000,    714.9180
     63.7500,       2.5000,   7.00000,    843.2650
     66.2500,       2.5000,   7.00000,    824.7452
     68.7500,       2.5000,   7.00000,    784.0471
     71.2500,       2.5000,   7.00000,    870.0743
     73.7500,       2.5000,   7.00000,    779.0001
     76.2500,       2.5000,   7.00000,    762.5287
     78.7500,       2.5000,   7.00000,    685.3665
     81.2500,       2.5000,   7.00000,    609.2241
     83.7500,       2.5000,   7.00000,    652.2230
     86.2500,       2.5000,   7.00000,    729.3710
     88.7500,       2.5000,   7.00000,    697.5591
     91.2500,       2.5000,   7.00000,    684.6801
     93.7500,       2.5000,   7.00000,    566.4183
     96.2500,       2.5000,   7.00000,    534.5171
     98.7500,       2.5000,   7.00000,    624.4262
    101.2500,       2.5000,   7.00000,    561.3705
    103.7500,       2.5000,   7.00000,    349.8154
    106.2500,       2.5000,   7.00000,    379.4659
    108.7500,       2.5000,   7.00000,    356.0618
    111.2500,       2.5000,   7.00000,    412.4836
    113.7500,       2.5000,   7.00000,    360.6847
    116.2500,       2.5000,   7.00000,    363.5124
    118.7500,       2.5000,   7.00000,    341.4254
    121.2500,       2.5000,   7.00000,    320.0786
    123.7500,       2.5000,   7.00000,    330.2865
    126.2500,       2.5000,   7.00000,    302.5057
    128.7500,       2.5000,   7.00000,    289.5229
    131.2500,       2.5000,   7.00000,    310.2019
    133.7500,       2.5000,   7.00000,    303.9046
    136.2500,       2.5000,   7.00000,    327.2455
    138.7500,       2.5000,   7.00000,    387.8772
    141.2500,       2.5000,   7.00000,    391.3748
    143.7500,       2.5000,   7.00000,    318.2319
    146.2500,       2.5000,   7.00000,    360.4387
    148.7500,       2.5000,   7.00000,    485.3462
    151.2500,       2.5000,   7.00000,    589.1960
    153.7500,       2.5000,   7.00000,    443.1491
    156.2500,       2.5000,   7.00000,    423.4036
    158.7500,       2.5000,   7.00000,    526.0283
    161.2500,       2.5000,   7.00000,    554.8593
    163.7500,       2.5000,   7.00000,    591.9968
    166.2500,       2.5000,   7.00000,    485.6814
    168.7500,       2.5000,   7.00000,    472.4853
    171.2500,       2.5000,   7.00000,    491.8511
    173.7500,       2.5000,   7.00000,    493.2114
    176.2500,       2.5000,   7.00000,    557.7087
    178.7500,       2.5000,   7.00000,    587.3640
    181.2500,       2.5000,   7.00000,    539.2885
    183.7500,       2.5000,   7.00000,    538.0766
    186.2500,       2.5000,   7.00000,    517.1511
    188.7500,       2.5000,   7.00000,    512.3796
    191.2500,       2.5000,   7.00000,    516.3373
    193.7500,       2.5000,   7.00000,    569.7269
    196.2500,       2.5000,   7.00000,    607.9758
    198.7500,       2.5000,   7.00000,    612.3589
    201.2500,       2.5000,   7.00000,    578.3204
    203.7500,       2.5000,   7.00000,    618.9057
    206.2500,       2.5000,   7.00000,    596.0470
    208.7500,       2.5000,   7.00000,    604.0920
    211.2500,       2.5000,   7.00000,    573.9777
    213.7500,       2.5000,   7.00000,    541.2897
    216.2500,       2.5000,   7.00000,    622.1514
    218.7500,       2.5000,   7.00000,    629.1145
     21.2500,       2.5000,   8.00000,    947.1790
     23.7500,       2.5000,   8.00000,    775.6017
     26.2500,       2.5000,   8.00000,    793.7029
     28.7500,       2.5000,   8.00000,    802.3522
     31.2500,       2.5000,   8.00000,    697.6327
     33.7500,       2.5000,   8.00000,    827.2887
     36.2500,       2.5000,   8.00000,    778.9567
     38.7500,       2.5000,   8.00000,    704.4635
     41.2500,       2.5000,   8.00000,    709.9562
     43.7500,       2.5000,   8.00000,    738.7396
     46.2500,       2.5000,   8.00000,    731.7697
     48.7500,       2.5000,   8.00000,    799.7307
     51.2500,       2.5000,   8.00000,    820.6674
     53.7500,       2.5000,   8.00000,    854.5869
     56.2500,       2.5000,   8.00000,    927.3441
     58.7500,       2.5000,   8.00000,    868.7956
     61.2500,       2.5000,   8.00000,    737.1347
     63.7500,       2.5000,   8.00000,    857.1046
     66.2500,       2.5000,   8.00000,    809.3056
     68.7500,       2.5000,   8.00000,    755.0397
     71.2500,       2.5000,   8.00000,    836.5392
     73.7500,       2.5000,   8.00000,    753.1135
     76.2500,       2.5000,   8.00000,    728.6823
     78.7500,       2.5000,   8.00000,    653.0313
     81.2500,       2.5000,   8.00000,    584.7642
     83.7500,       2.5000,   8.00000,    630.9533
     86.2500,       2.5000,   8.00000,    720.3698
     88.7500,       2.5000,   8.00000,    695.0829
     91.2500,       2.5000,   8.00000,    664.1952
     93.7500,       2.5000,   8.00000,    560.4410
     96.2500,       2.5000,   8.00000,    535.4722
     98.7500,       2.5000,   8.00000,    638.0154
    101.2500,       2.5000,   8.00000,    585.6202
    103.7500,       2.5000,   8.00000,    357.7672
    106.2500,       2.5000,   8.00000,    385.0108
    108.7500,       2.5000,   8.00000,    370.8192
    111.2500,       2.5000,   8.00000,    427.5919
    113.7500,       2.5000,   8.00000,    380.4164
    116.2500,       2.5000,   8.00000,    382.8489
    118.7500,       2.5000,   8.00000,    343.2791
    121.2500,       2.5000,   8.00000,    319.5225
    123.7500,       2.5000,   8.00000,    351.6789
    126.2500,       2.5000,   8.00000,    315.9934
    128.7500,       2.5000,   8.00000,    298.1365
    131.2500,       2.5000,   8.00000,    297.7101
    133.7500,       2.5000,   8.00000,    308.6999
    136.2500,       2.5000,   8.00000,    341.1214
    138.7500,       2.5000,   8.00000,    388.1308
    141.2500,       2.5000,   8.00000,    391.0332
    143.7500,       2.5000,   8.00000,    311.4098
    146.2500,       2.5000,   8.00000,    365.3396
    148.7500,       2.5000,   8.00000,    495.7877
    151.2500,       2.5000,   8.00000,    594.8870
    153.7500,       2.5000,   8.00000,    442.6346
    156.2500,       2.5000,   8.00000,    406.0706
    158.7500,       2.5000,   8.00000,    496.8089
    161.2500,       2.5000,   8.00000,    529.2965
    163.7500,       2.5000,   8.00000,    586.3693
    166.2500,       2.5000,   8.00000,    476.6212
    168.7500,       2.5000,   8.00000,    438.0340
    171.2500,       2.5000,   8.00000,    449.0835
    173.7500,       2.5000,   8.00000,    470.8075
    176.2500,       2.5000,   8.00000,    518.2443
    178.7500,       2.5000,   8.00000,    527.3631
    181.2500,       2.5000,   8.00000,    503.6172
    183.7500,       2.5000,   8.00000,    492.7988
    186.2500,       2.5000,   8.00000,    498.6992
    188.7500,       2.5000,   8.00000,    500.5896
    191.2500,       2.5000,   8.00000,    508.7151
    193.7500,       2.5000,   8.00000,    561.6944
    196.2500,       2.5000,   8.00000,    589.3859
    198.7500,       2.5000,   8.00000,    594.3638
    201.2500,       2.5000,   8.00000,    563.8339
    203.7500,       2.5000,   8.00000,    608.1263
    206.2500,       2.5000,   8.00000,    595.3218
    208.7500,       2.5000,   8.00000,    587.1757
    211.2500,       2.5000,   8.00000,    547.8334
    213.7500,       2.5000,   8.00000,    516.2831
    216.2500,       2.5000,   8.00000,    582.3389
     26.2500,      17.5000,   1.00000,    795.8667
     28.7500,      17.5000,   1.00000,    800.4822
     31.2500,      17.5000,   1.00000,    750.2324
     33.7500,      17.5000,   1.00000,    733.4525
     36.2500,      17.5000,   1.00000,    725.2515
     38.7500,      17.5000,   1.00000,    724.4886
     41.2500,      17.5000,   1.00000,    744.3167
     43.7500,      17.5000,   1.00000,    749.2477
     46.2500,      17.5000,   1.00000,    758.0694
     48.7500,      17.5000,   1.00000,    803.7452
     51.2500,      17.5000,   1.00000,    820.6465
     53.7500,      17.5000,   1.00000,    819.1624
     56.2500,      17.5000,   1.00000,    848.5750
     58.7500,      17.5000,   1.00000,    850.2602
     61.2500,      17.5000,   1.00000,    839.2053
     63.7500,      17.5000,   1.00000,    823.7606
     66.2500,      17.5000,   1.00000,    768.3960
     68.7500,      17.5000,   1.00000,    738.4702
     71.2500,      17.5000,   1.00000,    712.2409
     73.7500,      17.5000,   1.00000,    655.8569
     76.2500,      17.5000,   1.00000,    623.9962
     78.7500,      17.5000,   1.00000,    636.8751
     81.2500,      17.5000,   1.00000,    626.9160
     83.7500,      17.5000,   1.00000,    631.9442
     86.2500,      17.5000,   1.00000,    613.5239
     88.7500,      17.5000,   1.00000,    598.5437
     91.2500,      17.5000,   1.00000,    621.7007
     93.7500,      17.5000,   1.00000,    631.9371
     96.2500,      17.5000,   1.00000,    595.4089
     98.7500,      17.5000,   1.00000,    569.5126
    101.2500,      17.5000,   1.00000,    529.5375
    103.7500,      17.5000,   1.00000,    515.6253
    106.2500,      17.5000,   1.00000,    490.5958
    108.7500,      17.5000,   1.00000,    443.3734
    111.2500,      17.5000,   1.00000,    400.8184
    113.7500,      17.5000,   1.00000,    396.5810
    116.2500,      17.5000,   1.00000,    384.9574
    118.7500,      17.5000,   1.00000,    378.6880
    121.2500,      17.5000,   1.00000,    354.3520
    123.7500,      17.5000,   1.00000,    337.4715
    126.2500,      17.5000,   1.00000,    318.8849
    128.7500,      17.5000,   1.00000,    320.9740
    131.2500,      17.5000,   1.00000,    335.1734
    133.7500,      17.5000,   1.00000,    338.7059
    136.2500,      17.5000,   1.00000,    332.0064
    138.7500,      17.5000,   1.00000,    341.5563
    141.2500,      17.5000,   1.00000,    375.9554
    143.7500,      17.5000,   1.00000,    431.0494
    146.2500,      17.5000,   1.00000,    448.6928
    148.7500,      17.5000,   1.00000,    455.4200
    151.2500,      17.5000,   1.00000,    471.1770
    153.7500,      17.5000,   1.00000,    491.9899
    156.2500,      17.5000,   1.00000,    516.7280
    158.7500,      17.5000,   1.00000,    500.9780
    161.2500,      17.5000,   1.00000,    468.4653
    163.7500,      17.5000,   1.00000,    461.0653
    166.2500,      17.5000,   1.00000,    468.3890
    168.7500,      17.5000,   1.00000,    470.8233
    171.2500,      17.5000,   1.00000,    453.7139
    173.7500,      17.5000,   1.00000,    430.6541
    176.2500,      17.5000,   1.00000,    440.3219
    178.7500,      17.5000,   1.00000,    455.0195
    181.2500,      17.5000,   1.00000,    456.9666
    183.7500,      17.5000,   1.00000,    468.9508
    186.2500,      17.5000,   1.00000,    488.9383
    188.7500,      17.5000,   1.00000,    511.3185
    191.2500,      17.5000,   1.00000,    537.6241
    193.7500,      17.5000,   1.00000,    542.3331
    196.2500,      17.5000,   1.00000,    555.4686
    198.7500,      17.5000,   1.00000,    566.4680
    201.2500,      17.5000,   1.00000,    581.6701
    203.7500,      17.5000,   1.00000,    580.1860
    206.2500,      17.5000,   1.00000,    559.1165
    208.7500,      17.5000,   1.00000,    554.6572
    211.2500,      17.5000,   1.00000,    548.0894
     26.2500,       2.5000,  10.00000,    822.5235
     28.7500,       2.5000,  10.00000,    805.4677
     31.2500,       2.5000,  10.00000,    681.6627
     33.7500,       2.5000,  10.00000,    809.3476
     36.2500,       2.5000,  10.00000,    779.4922
     38.7500,       2.5000,  10.00000,    707.1161
     41.2500,       2.5000,  10.00000,    704.3116
     43.7500,       2.5000,  10.00000,    726.9486
     46.2500,       2.5000,  10.00000,    720.1608
     48.7500,       2.5000,  10.00000,    798.4110
     51.2500,       2.5000,  10.00000,    816.3932
     53.7500,       2.5000,  10.00000,    860.6327
     56.2500,       2.5000,  10.00000,    943.1951
     58.7500,       2.5000,  10.00000,    872.7423
     61.2500,       2.5000,  10.00000,    726.4821
     63.7500,       2.5000,  10.00000,    829.8199
     66.2500,       2.5000,  10.00000,    778.8407
     68.7500,       2.5000,  10.00000,    723.6813
     71.2500,       2.5000,  10.00000,    806.7482
     73.7500,       2.5000,  10.00000,    699.5222
     76.2500,       2.5000,  10.00000,    658.4311
     78.7500,       2.5000,  10.00000,    592.2147
     81.2500,       2.5000,  10.00000,    557.3401
     83.7500,       2.5000,  10.00000,    623.2205
     86.2500,       2.5000,  10.00000,    697.6716
     88.7500,       2.5000,  10.00000,    658.0451
     91.2500,       2.5000,  10.00000,    636.6454
     93.7500,       2.5000,  10.00000,    537.7149
     96.2500,       2.5000,  10.00000,    521.9750
     98.7500,       2.5000,  10.00000,    646.6519
    101.2500,       2.5000,  10.00000,    611.1234
    103.7500,       2.5000,  10.00000,    386.8908
    106.2500,       2.5000,  10.00000,    417.2506
    108.7500,       2.5000,  10.00000,    391.1930
    111.2500,       2.5000,  10.00000,    446.7069
    113.7500,       2.5000,  10.00000,    400.3447
    116.2500,       2.5000,  10.00000,    400.6212
    118.7500,       2.5000,  10.00000,    366.7012
    121.2500,       2.5000,  10.00000,    335.5435
    123.7500,       2.5000,  10.00000,    354.0865
    126.2500,       2.5000,  10.00000,    303.5768
    128.7500,       2.5000,  10.00000,    293.5983
    131.2500,       2.5000,  10.00000,    312.0071
    133.7500,       2.5000,  10.00000,    319.5388
    136.2500,       2.5000,  10.00000,    335.8863
    138.7500,       2.5000,  10.00000,    375.6651
    141.2500,       2.5000,  10.00000,    383.7303
    143.7500,       2.5000,  10.00000,    318.8634
    146.2500,       2.5000,  10.00000,    378.8917
    148.7500,       2.5000,  10.00000,    514.5673
    151.2500,       2.5000,  10.00000,    604.0383
    153.7500,       2.5000,  10.00000,    430.5388
    156.2500,       2.5000,  10.00000,    381.1146
    158.7500,       2.5000,  10.00000,    474.5674
    161.2500,       2.5000,  10.00000,    508.7979
    163.7500,       2.5000,  10.00000,    565.7834
    166.2500,       2.5000,  10.00000,    466.2302
    168.7500,       2.5000,  10.00000,    425.7891
    171.2500,       2.5000,  10.00000,    398.6132
    173.7500,       2.5000,  10.00000,    394.5164
    176.2500,       2.5000,  10.00000,    452.8199
    178.7500,       2.5000,  10.00000,    478.8434
    181.2500,       2.5000,  10.00000,    445.0958
    183.7500,       2.5000,  10.00000,    434.5160
    186.2500,       2.5000,  10.00000,    434.9520
    188.7500,       2.5000,  10.00000,    456.0947
    191.2500,       2.5000,  10.00000,    483.1249
    193.7500,       2.5000,  10.00000,    536.5760
    196.2500,       2.5000,  10.00000,    566.0256
    198.7500,       2.5000,  10.00000,    566.0886
    201.2500,       2.5000,  10.00000,    539.1932
    203.7500,       2.5000,  10.00000,    578.5919
    206.2500,       2.5000,  10.00000,    553.5257
    208.7500,       2.5000,  10.00000,    547.2472
    211.2500,       2.5000,  10.00000,    508.3886
     33.7500,      22.5000,   1.00000,    711.7574
     36.2500,      22.5000,   1.00000,    706.0150
     38.7500,      22.5000,   1.00000,    695.4575
     41.2500,      22.5000,   1.00000,    695.5333
     43.7500,      22.5000,   1.00000,    705.7832
     46.2500,      22.5000,   1.00000,    730.7413
     48.7500,      22.5000,   1.00000,    752.5964
     51.2500,      22.5000,   1.00000,    755.4409
     53.7500,      22.5000,   1.00000,    767.7193
     56.2500,      22.5000,   1.00000,    786.5695
     58.7500,      22.5000,   1.00000,    778.0182
     61.2500,      22.5000,   1.00000,    786.0790
     63.7500,      22.5000,   1.00000,    780.5328
     66.2500,      22.5000,   1.00000,    737.2507
     68.7500,      22.5000,   1.00000,    690.5800
     71.2500,      22.5000,   1.00000,    669.2867
     73.7500,      22.5000,   1.00000,    665.8002
     76.2500,      22.5000,   1.00000,    658.6311
     78.7500,      22.5000,   1.00000,    633.0666
     81.2500,      22.5000,   1.00000,    624.7472
     83.7500,      22.5000,   1.00000,    596.9446
     86.2500,      22.5000,   1.00000,    583.1949
     88.7500,      22.5000,   1.00000,    587.6801
     91.2500,      22.5000,   1.00000,    603.6233
     93.7500,      22.5000,   1.00000,    602.3125
     96.2500,      22.5000,   1.00000,    590.7831
     98.7500,      22.5000,   1.00000,    568.7764
    101.2500,      22.5000,   1.00000,    549.8461
    103.7500,      22.5000,   1.00000,    521.4103
    106.2500,      22.5000,   1.00000,    512.2706
    108.7500,      22.5000,   1.00000,    491.7531
    111.2500,      22.5000,   1.00000,    450.8694
    113.7500,      22.5000,   1.00000,    409.8878
    116.2500,      22.5000,   1.00000,    397.9215
    118.7500,      22.5000,   1.00000,    361.7549
    121.2500,      22.5000,   1.00000,    354.5323
    123.7500,      22.5000,   1.00000,    344.1674
    126.2500,      22.5000,   1.00000,    334.6032
    128.7500,      22.5000,   1.00000,    326.4443
    131.2500,      22.5000,   1.00000,    322.4229
    133.7500,      22.5000,   1.00000,    325.5438
    136.2500,      22.5000,   1.00000,    337.4566
    138.7500,      22.5000,   1.00000,    363.7166
    141.2500,      22.5000,   1.00000,    410.9846
    143.7500,      22.5000,   1.00000,    424.3063
    146.2500,      22.5000,   1.00000,    434.8995
    148.7500,      22.5000,   1.00000,    455.4349
    151.2500,      22.5000,   1.00000,    475.1588
    153.7500,      22.5000,   1.00000,    498.7438
    156.2500,      22.5000,   1.00000,    510.4873
    158.7500,      22.5000,   1.00000,    511.2541
    161.2500,      22.5000,   1.00000,    487.5978
    163.7500,      22.5000,   1.00000,    445.5729
    166.2500,      22.5000,   1.00000,    437.5478
    168.7500,      22.5000,   1.00000,    441.1324
    171.2500,      22.5000,   1.00000,    430.4946
    173.7500,      22.5000,   1.00000,    418.2339
    176.2500,      22.5000,   1.00000,    396.5215
    178.7500,      22.5000,   1.00000,    387.7741
    181.2500,      22.5000,   1.00000,    395.6566
    183.7500,      22.5000,   1.00000,    418.9829
    186.2500,      22.5000,   1.00000,    444.3162
    188.7500,      22.5000,   1.00000,    460.5709
    191.2500,      22.5000,   1.00000,    461.6436
    193.7500,      22.5000,   1.00000,    484.3343
    196.2500,      22.5000,   1.00000,    504.0404
    198.7500,      22.5000,   1.00000,    519.5111
    201.2500,      22.5000,   1.00000,    525.5210
    203.7500,      22.5000,   1.00000,    514.8922
     33.7500,       7.5000,   4.00000,    733.5114
     36.2500,       7.5000,   4.00000,    740.4517
     38.7500,       7.5000,   4.00000,    692.2267
     41.2500,       7.5000,   4.00000,    663.2768
     43.7500,       7.5000,   4.00000,    662.0433
     46.2500,       7.5000,   4.00000,    688.8234
     48.7500,       7.5000,   4.00000,    730.5540
     51.2500,       7.5000,   4.00000,    765.6566
     53.7500,       7.5000,   4.00000,    810.9242
     56.2500,       7.5000,   4.00000,    840.3902
     58.7500,       7.5000,   4.00000,    786.5220
     61.2500,       7.5000,   4.00000,    756.9181
     63.7500,       7.5000,   4.00000,    739.4114
     66.2500,       7.5000,   4.00000,    732.8400
     68.7500,       7.5000,   4.00000,    732.3671
     71.2500,       7.5000,   4.00000,    726.6010
     73.7500,       7.5000,   4.00000,    715.5144
     76.2500,       7.5000,   4.00000,    649.4111
     78.7500,       7.5000,   4.00000,    598.3178
     81.2500,       7.5000,   4.00000,    571.1216
     83.7500,       7.5000,   4.00000,    595.7914
     86.2500,       7.5000,   4.00000,    626.7532
     88.7500,       7.5000,   4.00000,    643.7935
     91.2500,       7.5000,   4.00000,    601.3495
     93.7500,       7.5000,   4.00000,    563.8395
     96.2500,       7.5000,   4.00000,    560.3025
     98.7500,       7.5000,   4.00000,    590.8871
    101.2500,       7.5000,   4.00000,    554.7880
    103.7500,       7.5000,   4.00000,    486.8709
    106.2500,       7.5000,   4.00000,    418.7333
    108.7500,       7.5000,   4.00000,    436.9211
    111.2500,       7.5000,   4.00000,    433.6031
    113.7500,       7.5000,   4.00000,    436.8725
    116.2500,       7.5000,   4.00000,    396.8466
    118.7500,       7.5000,   4.00000,    354.8833
    121.2500,       7.5000,   4.00000,    340.6221
    123.7500,       7.5000,   4.00000,    329.3869
    126.2500,       7.5000,   4.00000,    315.3644
    128.7500,       7.5000,   4.00000,    298.1186
    131.2500,       7.5000,   4.00000,    292.1146
    133.7500,       7.5000,   4.00000,    311.6127
    136.2500,       7.5000,   4.00000,    343.8321
    138.7500,       7.5000,   4.00000,    368.6803
    141.2500,       7.5000,   4.00000,    367.9075
    143.7500,       7.5000,   4.00000,    369.6760
    146.2500,       7.5000,   4.00000,    416.7058
    148.7500,       7.5000,   4.00000,    515.3320
    151.2500,       7.5000,   4.00000,    539.5018
    153.7500,       7.5000,   4.00000,    497.5743
    156.2500,       7.5000,   4.00000,    454.1628
    158.7500,       7.5000,   4.00000,    461.5934
    161.2500,       7.5000,   4.00000,    519.8510
    163.7500,       7.5000,   4.00000,    507.0160
    166.2500,       7.5000,   4.00000,    467.4785
    168.7500,       7.5000,   4.00000,    409.0359
    171.2500,       7.5000,   4.00000,    381.5082
    173.7500,       7.5000,   4.00000,    387.2570
    176.2500,       7.5000,   4.00000,    396.5592
    178.7500,       7.5000,   4.00000,    398.4818
    181.2500,       7.5000,   4.00000,    392.6149
    183.7500,       7.5000,   4.00000,    383.9841
    186.2500,       7.5000,   4.00000,    391.1506
    188.7500,       7.5000,   4.00000,    400.2617
    191.2500,       7.5000,   4.00000,    428.7796
    193.7500,       7.5000,   4.00000,    468.3400
    196.2500,       7.5000,   4.00000,    503.8160
    198.7500,       7.5000,   4.00000,    514.5592
    201.2500,       7.5000,   4.00000,    516.7302
    203.7500,       7.5000,   4.00000,    507.9311
     41.2500,      27.5000,   1.00000,    652.0629
     43.7500,      27.5000,   1.00000,    665.0809
     48.7500,      27.5000,   1.00000,    656.4604
     51.2500,      27.5000,   1.00000,    647.1423
     53.7500,      27.5000,   1.00000,    669.0806
     56.2500,      27.5000,   1.00000,    682.2457
     58.7500,      27.5000,   1.00000,    684.8505
     61.2500,      27.5000,   1.00000,    687.1935
     63.7500,      27.5000,   1.00000,    714.7445
     66.2500,      27.5000,   1.00000,    710.8865
     68.7500,      27.5000,   1.00000,    700.8056
     71.2500,      27.5000,   1.00000,    676.3934
     73.7500,      27.5000,   1.00000,    662.9667
     76.2500,      27.5000,   1.00000,    673.6252
     78.7500,      27.5000,   1.00000,    664.5251
     81.2500,      27.5000,   1.00000,    642.8484
     83.7500,      27.5000,   1.00000,    627.2311
     86.2500,      27.5000,   1.00000,    607.8865
     88.7500,      27.5000,   1.00000,    603.9631
     91.2500,      27.5000,   1.00000,    584.5423
     93.7500,      27.5000,   1.00000,    578.6464
     96.2500,      27.5000,   1.00000,    576.9244
     98.7500,      27.5000,   1.00000,    573.6767
    101.2500,      27.5000,   1.00000,    549.5151
    103.7500,      27.5000,   1.00000,    523.5662
    106.2500,      27.5000,   1.00000,    499.0451
    108.7500,      27.5000,   1.00000,    476.6598
    111.2500,      27.5000,   1.00000,    447.6485
    113.7500,      27.5000,   1.00000,    410.1583
    116.2500,      27.5000,   1.00000,    374.7278
    121.2500,      27.5000,   1.00000,    349.9887
    123.7500,      27.5000,   1.00000,    335.3195
    126.2500,      27.5000,   1.00000,    326.6989
    128.7500,      27.5000,   1.00000,    328.3228
    131.2500,      27.5000,   1.00000,    323.1679
    133.7500,      27.5000,   1.00000,    331.5814
    136.2500,      27.5000,   1.00000,    352.2882
    138.7500,      27.5000,   1.00000,    377.8884
    141.2500,      27.5000,   1.00000,    399.1946
    143.7500,      27.5000,   1.00000,    421.0457
    146.2500,      27.5000,   1.00000,    440.7063
    148.7500,      27.5000,   1.00000,    463.9306
    151.2500,      27.5000,   1.00000,    489.4218
    153.7500,      27.5000,   1.00000,    500.0368
    156.2500,      27.5000,   1.00000,    494.8382
    158.7500,      27.5000,   1.00000,    496.3858
    161.2500,      27.5000,   1.00000,    491.2418
    163.7500,      27.5000,   1.00000,    473.0416
    166.2500,      27.5000,   1.00000,    446.7222
    168.7500,      27.5000,   1.00000,    433.0339
    171.2500,      27.5000,   1.00000,    426.3423
    173.7500,      27.5000,   1.00000,    417.7981
    176.2500,      27.5000,   1.00000,    402.9545
    178.7500,      27.5000,   1.00000,    385.8877
    181.2500,      27.5000,   1.00000,    387.2936
    183.7500,      27.5000,   1.00000,    395.0315
    186.2500,      27.5000,   1.00000,    403.7501
    188.7500,      27.5000,   1.00000,    408.9704
    191.2500,      27.5000,   1.00000,    421.7214
    193.7500,      27.5000,   1.00000,    434.0801
    196.2500,      27.5000,   1.00000,    435.8784
     41.2500,       7.5000,   5.00000,    607.8327
     43.7500,       7.5000,   5.00000,    610.8905
     46.2500,       7.5000,   5.00000,    617.2214
     48.7500,       7.5000,   5.00000,    634.3238
     51.2500,       7.5000,   5.00000,    661.1813
     53.7500,       7.5000,   5.00000,    712.8542
     56.2500,       7.5000,   5.00000,    738.6565
     58.7500,       7.5000,   5.00000,    690.3163
     61.2500,       7.5000,   5.00000,    667.2001
     63.7500,       7.5000,   5.00000,    684.2755
     66.2500,       7.5000,   5.00000,    712.1860
     68.7500,       7.5000,   5.00000,    731.0891
     71.2500,       7.5000,   5.00000,    722.3325
     73.7500,       7.5000,   5.00000,    716.5993
     76.2500,       7.5000,   5.00000,    662.6080
     78.7500,       7.5000,   5.00000,    617.4889
     81.2500,       7.5000,   5.00000,    586.6713
     83.7500,       7.5000,   5.00000,    609.4192
     88.7500,       7.5000,   5.00000,    643.2585
     91.2500,       7.5000,   5.00000,    596.4898
     93.7500,       7.5000,   5.00000,    554.3134
     96.2500,       7.5000,   5.00000,    556.6763
     98.7500,       7.5000,   5.00000,    586.3247
    101.2500,       7.5000,   5.00000,    546.4696
    103.7500,       7.5000,   5.00000,    475.7311
    106.2500,       7.5000,   5.00000,    407.7823
    108.7500,       7.5000,   5.00000,    428.9263
    111.2500,       7.5000,   5.00000,    407.5717
    113.7500,       7.5000,   5.00000,    412.9418
    116.2500,       7.5000,   5.00000,    383.9101
    121.2500,       7.5000,   5.00000,    334.5141
    123.7500,       7.5000,   5.00000,    309.1457
    126.2500,       7.5000,   5.00000,    297.0751
    128.7500,       7.5000,   5.00000,    289.2591
    131.2500,       7.5000,   5.00000,    290.9554
    133.7500,       7.5000,   5.00000,    308.5661
    136.2500,       7.5000,   5.00000,    333.0874
    138.7500,       7.5000,   5.00000,    359.9102
    141.2500,       7.5000,   5.00000,    367.9075
    143.7500,       7.5000,   5.00000,    381.8125
    146.2500,       7.5000,   5.00000,    429.9824
    148.7500,       7.5000,   5.00000,    538.7090
    151.2500,       7.5000,   5.00000,    559.5099
    153.7500,       7.5000,   5.00000,    513.8262
    156.2500,       7.5000,   5.00000,    444.2354
    158.7500,       7.5000,   5.00000,    459.2156
    161.2500,       7.5000,   5.00000,    516.5555
    163.7500,       7.5000,   5.00000,    512.8056
    166.2500,       7.5000,   5.00000,    473.4379
    168.7500,       7.5000,   5.00000,    412.0425
    171.2500,       7.5000,   5.00000,    382.4408
    173.7500,       7.5000,   5.00000,    381.9805
    176.2500,       7.5000,   5.00000,    389.6889
    178.7500,       7.5000,   5.00000,    390.5020
    181.2500,       7.5000,   5.00000,    377.3015
    183.7500,       7.5000,   5.00000,    358.9416
    186.2500,       7.5000,   5.00000,    351.2074
    188.7500,       7.5000,   5.00000,    354.6870
    191.2500,       7.5000,   5.00000,    381.0521
    193.7500,       7.5000,   5.00000,    420.2268
    196.2500,       7.5000,   5.00000,    440.9397
     48.7500,      32.5000,   1.00000,    588.6083
     51.2500,      32.5000,   1.00000,    581.6662
     53.7500,      32.5000,   1.00000,    574.2346
     56.2500,      32.5000,   1.00000,    599.5563
     58.7500,      32.5000,   1.00000,    611.8952
     61.2500,      32.5000,   1.00000,    636.0834
     63.7500,      32.5000,   1.00000,    646.8510
     66.2500,      32.5000,   1.00000,    648.5125
     68.7500,      32.5000,   1.00000,    657.6958
     71.2500,      32.5000,   1.00000,    680.3257
     73.7500,      32.5000,   1.00000,    672.6622
     76.2500,      32.5000,   1.00000,    669.2619
     78.7500,      32.5000,   1.00000,    674.2850
     81.2500,      32.5000,   1.00000,    655.0684
     83.7500,      32.5000,   1.00000,    659.3702
     86.2500,      32.5000,   1.00000,    662.0363
     88.7500,      32.5000,   1.00000,    627.6730
     91.2500,      32.5000,   1.00000,    600.8700
     93.7500,      32.5000,   1.00000,    572.5344
     96.2500,      32.5000,   1.00000,    563.6859
     98.7500,      32.5000,   1.00000,    555.2496
    101.2500,      32.5000,   1.00000,    539.0983
    103.7500,      32.5000,   1.00000,    496.2041
    106.2500,      32.5000,   1.00000,    466.3809
    108.7500,      32.5000,   1.00000,    449.3760
    128.7500,      32.5000,   1.00000,    328.9767
    131.2500,      32.5000,   1.00000,    324.7135
    133.7500,      32.5000,   1.00000,    342.3331
    136.2500,      32.5000,   1.00000,    370.0634
    138.7500,      32.5000,   1.00000,    386.1760
    141.2500,      32.5000,   1.00000,    395.3851
    143.7500,      32.5000,   1.00000,    416.5210
    146.2500,      32.5000,   1.00000,    437.3605
    148.7500,      32.5000,   1.00000,    467.8986
    151.2500,      32.5000,   1.00000,    485.2348
    153.7500,      32.5000,   1.00000,    487.2957
    156.2500,      32.5000,   1.00000,    483.7666
    158.7500,      32.5000,   1.00000,    477.9706
    161.2500,      32.5000,   1.00000,    486.4198
    163.7500,      32.5000,   1.00000,    488.7639
    166.2500,      32.5000,   1.00000,    476.0386
    168.7500,      32.5000,   1.00000,    442.3450
    171.2500,      32.5000,   1.00000,    431.3585
    173.7500,      32.5000,   1.00000,    428.6666
    176.2500,      32.5000,   1.00000,    419.0712
    178.7500,      32.5000,   1.00000,    411.0728
    181.2500,      32.5000,   1.00000,    398.7081
    183.7500,      32.5000,   1.00000,    391.9848
    186.2500,      32.5000,   1.00000,    390.2847
    188.7500,      32.5000,   1.00000,    392.4099
     48.7500,       7.5000,   6.00000,    554.7773
     51.2500,       7.5000,   6.00000,    586.7259
     53.7500,       7.5000,   6.00000,    625.5497
     56.2500,       7.5000,   6.00000,    649.5646
     58.7500,       7.5000,   6.00000,    625.1129
     61.2500,       7.5000,   6.00000,    623.0530
     63.7500,       7.5000,   6.00000,    626.4077
     66.2500,       7.5000,   6.00000,    656.7432
     68.7500,       7.5000,   6.00000,    681.5384
     71.2500,       7.5000,   6.00000,    698.6088
     73.7500,       7.5000,   6.00000,    713.1216
     76.2500,       7.5000,   6.00000,    663.1876
     78.7500,       7.5000,   6.00000,    622.9282
     81.2500,       7.5000,   6.00000,    600.0209
     83.7500,       7.5000,   6.00000,    633.2986
     86.2500,       7.5000,   6.00000,    663.6200
     88.7500,       7.5000,   6.00000,    661.4399
     91.2500,       7.5000,   6.00000,    597.5866
     93.7500,       7.5000,   6.00000,    548.8351
     96.2500,       7.5000,   6.00000,    547.9022
     98.7500,       7.5000,   6.00000,    572.9941
    101.2500,       7.5000,   6.00000,    528.4307
    103.7500,       7.5000,   6.00000,    443.7272
    106.2500,       7.5000,   6.00000,    375.7358
    108.7500,       7.5000,   6.00000,    400.8236
    128.7500,       7.5000,   6.00000,    283.5755
    131.2500,       7.5000,   6.00000,    282.3151
    133.7500,       7.5000,   6.00000,    300.1041
    136.2500,       7.5000,   6.00000,    329.9397
    138.7500,       7.5000,   6.00000,    363.8638
    141.2500,       7.5000,   6.00000,    367.2316
    143.7500,       7.5000,   6.00000,    381.2172
    146.2500,       7.5000,   6.00000,    433.1549
    148.7500,       7.5000,   6.00000,    548.7136
    151.2500,       7.5000,   6.00000,    574.9780
    153.7500,       7.5000,   6.00000,    518.6831
    156.2500,       7.5000,   6.00000,    445.4748
    158.7500,       7.5000,   6.00000,    456.8972
    161.2500,       7.5000,   6.00000,    522.8103
    163.7500,       7.5000,   6.00000,    522.5934
    166.2500,       7.5000,   6.00000,    488.2309
    168.7500,       7.5000,   6.00000,    425.3391
    171.2500,       7.5000,   6.00000,    393.1299
    173.7500,       7.5000,   6.00000,    390.7420
    176.2500,       7.5000,   6.00000,    398.5501
    178.7500,       7.5000,   6.00000,    397.0811
    181.2500,       7.5000,   6.00000,    377.2457
    183.7500,       7.5000,   6.00000,    350.3706
    186.2500,       7.5000,   6.00000,    340.8394
    188.7500,       7.5000,   6.00000,    340.6764
     52.5000,      15.0000,   3.00000,    568.2325
     55.0000,      15.0000,   3.00000,    583.9796
     57.5000,      15.0000,   3.00000,    600.5292
     60.0000,      15.0000,   3.00000,    617.8635
     62.5000,      15.0000,   3.00000,    615.3967
     65.0000,      15.0000,   3.00000,    627.9281
     67.5000,      15.0000,   3.00000,    637.4466
     70.0000,      15.0000,   3.00000,    662.3048
     72.5000,      15.0000,   3.00000,    653.2687
     75.0000,      15.0000,   3.00000,    655.4405
     77.5000,      15.0000,   3.00000,    659.3801
     80.0000,      15.0000,   3.00000,    650.2719
     82.5000,      15.0000,   3.00000,    659.0948
     85.0000,      15.0000,   3.00000,    637.9441
     87.5000,      15.0000,   3.00000,    622.4468
     90.0000,      15.0000,   3.00000,    615.7947
     92.5000,      15.0000,   3.00000,    609.8957
     95.0000,      15.0000,   3.00000,    580.8522
     97.5000,      15.0000,   3.00000,    491.4231
    100.0000,      15.0000,   3.00000,    483.2910
    102.5000,      15.0000,   3.00000,    464.7440
    105.0000,      15.0000,   3.00000,    452.7640
    132.5000,      15.0000,   3.00000,    302.9931
    135.0000,      15.0000,   3.00000,    318.2230
    137.5000,      15.0000,   3.00000,    333.0606
    140.0000,      15.0000,   3.00000,    356.6010
    142.5000,      15.0000,   3.00000,    403.5034
    145.0000,      15.0000,   3.00000,    457.1442
    147.5000,      15.0000,   3.00000,    475.8209
    150.0000,      15.0000,   3.00000,    476.2089
    152.5000,      15.0000,   3.00000,    508.0084
    155.0000,      15.0000,   3.00000,    528.3744
    157.5000,      15.0000,   3.00000,    531.7628
    160.0000,      15.0000,   3.00000,    491.1378
    162.5000,      15.0000,   3.00000,    482.4714
    165.0000,      15.0000,   3.00000,    482.3280
    167.5000,      15.0000,   3.00000,    469.5234
    170.0000,      15.0000,   3.00000,    449.4785
    172.5000,      15.0000,   3.00000,    419.5858
    175.0000,      15.0000,   3.00000,    404.5475
    177.5000,      15.0000,   3.00000,    390.6462
    180.0000,      15.0000,   3.00000,    378.2375
    182.5000,      15.0000,   3.00000,    371.5296
    185.0000,      15.0000,   3.00000,    359.3906
     56.2500,      12.5000,   4.00000,    567.1089
     58.7500,      12.5000,   4.00000,    587.3700
     61.2500,      12.5000,   4.00000,    598.6970
     63.7500,      12.5000,   4.00000,    586.8003
     66.2500,      12.5000,   4.00000,    602.9900
     68.7500,      12.5000,   4.00000,    643.8926
     71.2500,      12.5000,   4.00000,    647.5584
     73.7500,      12.5000,   4.00000,    640.7222
     76.2500,      12.5000,   4.00000,    634.7857
     78.7500,      12.5000,   4.00000,    628.3399
     81.2500,      12.5000,   4.00000,    635.0254
     83.7500,      12.5000,   4.00000,    631.5577
     86.2500,      12.5000,   4.00000,    633.1332
     88.7500,      12.5000,   4.00000,    627.8423
     91.2500,      12.5000,   4.00000,    602.3392
     93.7500,      12.5000,   4.00000,    577.5840
     96.2500,      12.5000,   4.00000,    488.1953
     98.7500,      12.5000,   4.00000,    430.2360
    101.2500,      12.5000,   4.00000,    376.1530
    136.2500,      12.5000,   4.00000,    335.4702
    138.7500,      12.5000,   4.00000,    342.9008
    141.2500,      12.5000,   4.00000,    365.9034
    143.7500,      12.5000,   4.00000,    413.9229
    146.2500,      12.5000,   4.00000,    477.7923
    148.7500,      12.5000,   4.00000,    492.1902
    151.2500,      12.5000,   4.00000,    508.8123
    153.7500,      12.5000,   4.00000,    522.1782
    156.2500,      12.5000,   4.00000,    515.2924
    158.7500,      12.5000,   4.00000,    506.0288
    161.2500,      12.5000,   4.00000,    500.2329
    163.7500,      12.5000,   4.00000,    500.1218
    166.2500,      12.5000,   4.00000,    477.3999
    168.7500,      12.5000,   4.00000,    455.2852
    171.2500,      12.5000,   4.00000,    420.0402
    173.7500,      12.5000,   4.00000,    410.2745
    176.2500,      12.5000,   4.00000,    398.6309
    178.7500,      12.5000,   4.00000,    388.7036
    181.2500,      12.5000,   4.00000,    381.4266
INVERSION RESULTS
INITIAL RMS ERROR
 29.00
NUMBER OF LAYERS
12
NUMBER OF BLOCKS
920
ITERATION 1
MODEL RESISTIVITY
LAYER 1
93,     1.2500
      5.0000,     365.66
      7.5000,     398.59
     10.0000,     401.31
     12.5000,     503.21
     15.0000,     518.08
     17.5000,     533.80
     20.0000,     628.32
     22.5000,     737.60
     25.0000,     542.51
     27.5000,     521.68
     30.0000,     574.64
     32.5000,     503.27
     35.0000,     548.03
     37.5000,     508.32
     40.0000,     468.86
     42.5000,     456.99
     45.0000,     486.77
     47.5000,     507.89
     50.0000,     577.21
     52.5000,     618.52
     55.0000,     689.24
     57.5000,     781.29
     60.0000,     747.30
     62.5000,     638.49
     65.0000,     731.06
     67.5000,     715.49
     70.0000,     691.29
     72.5000,     770.34
     75.0000,     710.06
     77.5000,     681.19
     80.0000,     616.00
     82.5000,     591.96
     85.0000,     657.10
     87.5000,     785.89
     90.0000,     812.49
     92.5000,     818.95
     95.0000,     730.07
     97.5000,     781.66
    100.0000,     1024.8
    102.5000,     981.52
    105.0000,     637.43
    107.5000,     650.23
    110.0000,     589.59
    112.5000,     663.32
    115.0000,     563.67
    117.5000,     514.99
    120.0000,     421.19
    122.5000,     351.47
    125.0000,     339.31
    127.5000,     297.19
    130.0000,     277.08
    132.5000,     288.06
    135.0000,     301.28
    137.5000,     345.53
    140.0000,     426.95
    142.5000,     463.58
    145.0000,     422.96
    147.5000,     521.86
    150.0000,     749.18
    152.5000,     1010.1
    155.0000,     797.21
    157.5000,     727.20
    160.0000,     796.31
    162.5000,     744.06
    165.0000,     694.54
    167.5000,     604.43
    170.0000,     624.01
    172.5000,     564.10
    175.0000,     553.16
    177.5000,     625.44
    180.0000,     642.79
    182.5000,     595.87
    185.0000,     569.17
    187.5000,     561.92
    190.0000,     560.33
    192.5000,     579.10
    195.0000,     656.40
    197.5000,     701.52
    200.0000,     709.83
    202.5000,     682.49
    205.0000,     728.35
    207.5000,     711.74
    210.0000,     710.30
    212.5000,     674.96
    215.0000,     631.78
    217.5000,     704.60
    220.0000,     732.77
    222.5000,     705.34
    225.0000,     712.49
    227.5000,     685.56
    230.0000,     793.93
    232.5000,     849.12
           813.4030
LAYER 2
93,     2.6250
      5.0000,     368.08
      7.5000,     394.53
     10.0000,     413.08
     12.5000,     503.16
     15.0000,     530.47
     17.5000,     553.66
     20.0000,     648.84
     22.5000,     738.93
     25.0000,     573.14
     27.5000,     543.59
     30.0000,     576.75
     32.5000,     520.29
     35.0000,     551.19
     37.5000,     516.87
     40.0000,     474.11
     42.5000,     461.47
     45.0000,     484.06
     47.5000,     508.20
     50.0000,     571.35
     52.5000,     619.23
     55.0000,     688.70
     57.5000,     768.69
     60.0000,     735.77
     62.5000,     648.92
     65.0000,     725.74
     67.5000,     720.35
     70.0000,     706.83
     72.5000,     775.95
     75.0000,     729.24
     77.5000,     692.68
     80.0000,     626.62
     82.5000,     600.17
     85.0000,     662.55
     87.5000,     780.05
     90.0000,     808.11
     92.5000,     798.61
     95.0000,     715.96
     97.5000,     761.72
    100.0000,     972.99
    102.5000,     928.27
    105.0000,     630.68
    107.5000,     622.48
    110.0000,     586.20
    112.5000,     633.86
    115.0000,     544.76
    117.5000,     491.97
    120.0000,     406.03
    122.5000,     342.28
    125.0000,     328.88
    127.5000,     290.24
    130.0000,     270.81
    132.5000,     279.81
    135.0000,     293.64
    137.5000,     338.86
    140.0000,     416.10
    142.5000,     449.58
    145.0000,     415.26
    147.5000,     507.28
    150.0000,     728.18
    152.5000,     962.99
    155.0000,     783.05
    157.5000,     713.38
    160.0000,     777.77
    162.5000,     736.39
    165.0000,     694.60
    167.5000,     615.08
    170.0000,     620.71
    172.5000,     571.68
    175.0000,     563.73
    177.5000,     630.13
    180.0000,     647.68
    182.5000,     602.13
    185.0000,     573.28
    187.5000,     562.54
    190.0000,     561.57
    192.5000,     580.85
    195.0000,     652.48
    197.5000,     700.04
    200.0000,     707.97
    202.5000,     685.19
    205.0000,     720.90
    207.5000,     712.03
    210.0000,     707.53
    212.5000,     675.11
    215.0000,     640.58
    217.5000,     700.70
    220.0000,     732.14
    222.5000,     712.04
    225.0000,     712.69
    227.5000,     702.59
    230.0000,     792.33
    232.5000,     839.98
           817.5562
LAYER 3
91,     4.1375
      7.5000,     389.96
     10.0000,     431.56
     12.5000,     521.66
     15.0000,     566.32
     17.5000,     607.86
     20.0000,     705.84
     22.5000,     779.40
     25.0000,     649.48
     27.5000,     605.36
     30.0000,     609.27
     32.5000,     562.97
     35.0000,     576.96
     37.5000,     545.84
     40.0000,     500.15
     42.5000,     482.07
     45.0000,     493.60
     47.5000,     516.06
     50.0000,     571.13
     52.5000,     624.55
     55.0000,     690.42
     57.5000,     753.13
     60.0000,     728.16
     62.5000,     673.21
     65.0000,     733.96
     67.5000,     742.53
     70.0000,     743.13
     72.5000,     798.97
     75.0000,     768.17
     77.5000,     724.29
     80.0000,     658.04
     82.5000,     631.27
     85.0000,     689.11
     87.5000,     789.08
     90.0000,     810.50
     92.5000,     772.76
     95.0000,     684.09
     97.5000,     697.91
    100.0000,     823.09
    102.5000,     765.53
    105.0000,     553.02
    107.5000,     526.89
    110.0000,     514.35
    112.5000,     530.12
    115.0000,     463.47
    117.5000,     416.89
    120.0000,     354.46
    122.5000,     308.51
    125.0000,     296.67
    127.5000,     267.56
    130.0000,     251.75
    132.5000,     258.58
    135.0000,     273.45
    137.5000,     315.92
    140.0000,     381.54
    142.5000,     408.20
    145.0000,     387.06
    147.5000,     466.27
    150.0000,     658.45
    152.5000,     838.16
    155.0000,     716.07
    157.5000,     659.69
    160.0000,     719.27
    162.5000,     715.85
    165.0000,     701.31
    167.5000,     646.50
    170.0000,     637.88
    172.5000,     596.59
    175.0000,     588.23
    177.5000,     638.85
    180.0000,     652.02
    182.5000,     610.82
    185.0000,     581.03
    187.5000,     568.76
    190.0000,     569.34
    192.5000,     589.41
    195.0000,     650.58
    197.5000,     696.60
    200.0000,     703.54
    202.5000,     685.38
    205.0000,     707.41
    207.5000,     706.50
    210.0000,     702.37
    212.5000,     677.18
    215.0000,     654.26
    217.5000,     698.92
    220.0000,     730.28
    222.5000,     721.04
    225.0000,     720.57
    227.5000,     724.76
    230.0000,     790.08
           818.2316
LAYER 4
89,     5.8012
     10.0000,     440.26
     12.5000,     561.66
     15.0000,     616.05
     17.5000,     687.11
     20.0000,     790.47
     22.5000,     864.75
     25.0000,     757.43
     27.5000,     700.44
     30.0000,     680.59
     32.5000,     632.65
     35.0000,     635.30
     37.5000,     604.22
     40.0000,     555.83
     42.5000,     530.93
     45.0000,     532.58
     47.5000,     549.91
     50.0000,     598.26
     52.5000,     651.64
     55.0000,     712.12
     57.5000,     762.99
     60.0000,     746.35
     62.5000,     714.57
     65.0000,     771.38
     67.5000,     791.39
     70.0000,     802.67
     72.5000,     852.83
     75.0000,     832.43
     77.5000,     786.65
     80.0000,     720.77
     82.5000,     694.08
     85.0000,     746.75
     87.5000,     828.85
     90.0000,     830.51
     92.5000,     757.80
     95.0000,     644.32
     97.5000,     611.92
    100.0000,     653.71
    102.5000,     583.77
    105.0000,     437.20
    107.5000,     409.88
    110.0000,     405.21
    112.5000,     405.29
    115.0000,     359.06
    117.5000,     326.90
    120.0000,     290.04
    122.5000,     264.32
    125.0000,     259.11
    127.5000,     240.52
    130.0000,     229.64
    132.5000,     235.82
    135.0000,     250.59
    137.5000,     287.91
    140.0000,     341.79
    142.5000,     363.70
    145.0000,     353.04
    147.5000,     420.54
    150.0000,     577.85
    152.5000,     709.86
    155.0000,     627.52
    157.5000,     588.67
    160.0000,     651.29
    162.5000,     688.81
    165.0000,     712.13
    167.5000,     687.43
    170.0000,     675.81
    172.5000,     632.63
    175.0000,     615.52
    177.5000,     646.34
    180.0000,     650.33
    182.5000,     612.32
    185.0000,     584.44
    187.5000,     574.14
    190.0000,     577.24
    192.5000,     597.47
    195.0000,     649.22
    197.5000,     689.92
    200.0000,     694.89
    202.5000,     678.53
    205.0000,     691.35
    207.5000,     693.95
    210.0000,     692.49
    212.5000,     674.69
    215.0000,     659.85
    217.5000,     694.07
    220.0000,     722.97
    222.5000,     721.31
    225.0000,     724.55
    227.5000,     732.73
           785.7733
LAYER 5
85,     7.6314
     15.0000,     679.20
     17.5000,     847.90
     20.0000,     948.05
     22.5000,     1029.3
     25.0000,     999.74
     27.5000,     946.78
     30.0000,     899.86
     32.5000,     850.15
     35.0000,     829.11
     37.5000,     797.87
     40.0000,     755.17
     42.5000,     723.31
     45.0000,     709.58
     47.5000,     713.97
     50.0000,     741.85
     52.5000,     779.64
     55.0000,     819.64
     57.5000,     850.34
     60.0000,     856.00
     62.5000,     864.92
     65.0000,     914.00
     67.5000,     953.54
     70.0000,     985.96
     72.5000,     1024.5
     75.0000,     1023.1
     77.5000,     990.36
     80.0000,     941.21
     82.5000,     914.38
     85.0000,     926.66
     87.5000,     931.86
     90.0000,     865.75
     92.5000,     734.99
     95.0000,     589.38
     97.5000,     489.86
    100.0000,     429.56
    102.5000,     361.03
    105.0000,     295.63
    107.5000,     271.16
    110.0000,     262.29
    112.5000,     252.60
    115.0000,     234.27
    117.5000,     222.35
    120.0000,     215.11
    122.5000,     213.94
    125.0000,     218.12
    127.5000,     216.77
    130.0000,     216.35
    132.5000,     223.33
    135.0000,     237.61
    137.5000,     263.68
    140.0000,     296.59
    142.5000,     317.96
    145.0000,     331.95
    147.5000,     379.77
    150.0000,     460.41
    152.5000,     515.90
    155.0000,     498.91
    157.5000,     496.07
    160.0000,     548.71
    162.5000,     621.06
    165.0000,     689.95
    167.5000,     720.70
    170.0000,     719.84
    172.5000,     680.13
    175.0000,     643.15
    177.5000,     626.66
    180.0000,     607.43
    182.5000,     580.13
    185.0000,     562.84
    187.5000,     560.00
    190.0000,     568.65
    192.5000,     587.66
    195.0000,     617.82
    197.5000,     641.46
    200.0000,     646.21
    202.5000,     639.68
    205.0000,     641.72
    207.5000,     644.57
    210.0000,     646.38
    212.5000,     642.97
    215.0000,     643.19
    217.5000,     659.27
    220.0000,     678.83
    222.5000,     686.57
           705.4558
LAYER 6
81,     9.6445
     20.0000,     960.69
     22.5000,     1077.8
     25.0000,     1095.8
     27.5000,     1074.8
     30.0000,     1039.8
     32.5000,     998.12
     35.0000,     970.07
     37.5000,     941.23
     40.0000,     907.50
     42.5000,     878.01
     45.0000,     859.16
     47.5000,     853.62
     50.0000,     863.41
     52.5000,     882.60
     55.0000,     905.43
     57.5000,     926.68
     60.0000,     944.03
     62.5000,     969.80
     65.0000,     1014.4
     67.5000,     1059.5
     70.0000,     1099.3
     72.5000,     1131.9
     75.0000,     1138.7
     77.5000,     1118.6
     80.0000,     1081.1
     82.5000,     1044.4
     85.0000,     1011.3
     87.5000,     955.54
     90.0000,     851.38
     92.5000,     710.57
     95.0000,     569.56
     97.5000,     460.20
    100.0000,     382.85
    102.5000,     322.22
    105.0000,     277.74
    107.5000,     255.00
    110.0000,     243.25
    112.5000,     233.31
    115.0000,     222.95
    117.5000,     217.24
    120.0000,     216.99
    122.5000,     221.58
    125.0000,     228.63
    127.5000,     233.54
    130.0000,     238.27
    132.5000,     246.63
    135.0000,     260.29
    137.5000,     280.88
    140.0000,     305.66
    142.5000,     327.94
    145.0000,     350.24
    147.5000,     385.92
    150.0000,     430.35
    152.5000,     458.71
    155.0000,     460.85
    157.5000,     470.44
    160.0000,     510.20
    162.5000,     570.40
    165.0000,     631.82
    167.5000,     669.91
    170.0000,     676.05
    172.5000,     648.22
    175.0000,     611.26
    177.5000,     580.62
    180.0000,     554.80
    182.5000,     533.68
    185.0000,     522.58
    187.5000,     522.82
    190.0000,     532.12
    192.5000,     547.88
    195.0000,     567.28
    197.5000,     582.77
    200.0000,     589.39
    202.5000,     590.02
    205.0000,     591.63
    207.5000,     594.38
    210.0000,     597.98
    212.5000,     600.69
    215.0000,     607.41
    217.5000,     617.25
           638.5392
LAYER 7
77,    11.8590
     25.0000,     1106.8
     27.5000,     1109.1
     30.0000,     1093.7
     32.5000,     1064.1
     35.0000,     1039.6
     37.5000,     1014.2
     40.0000,     985.50
     42.5000,     958.67
     45.0000,     938.00
     47.5000,     924.80
     50.0000,     920.97
     52.5000,     925.54
     55.0000,     936.67
     57.5000,     952.85
     60.0000,     974.16
     62.5000,     1004.2
     65.0000,     1044.2
     67.5000,     1085.9
     70.0000,     1122.6
     72.5000,     1148.5
     75.0000,     1154.5
     77.5000,     1137.8
     80.0000,     1101.8
     82.5000,     1053.1
     85.0000,     991.44
     87.5000,     908.11
     90.0000,     798.41
     92.5000,     673.60
     95.0000,     554.67
     97.5000,     457.93
    100.0000,     386.01
    102.5000,     333.61
    105.0000,     297.70
    107.5000,     276.45
    110.0000,     263.88
    112.5000,     254.84
    115.0000,     247.97
    117.5000,     244.99
    120.0000,     246.59
    122.5000,     252.02
    125.0000,     259.29
    127.5000,     266.15
    130.0000,     273.05
    132.5000,     282.00
    135.0000,     294.50
    137.5000,     311.30
    140.0000,     331.22
    142.5000,     351.77
    145.0000,     373.39
    147.5000,     398.74
    150.0000,     424.01
    152.5000,     440.33
    155.0000,     447.29
    157.5000,     458.93
    160.0000,     485.99
    162.5000,     525.41
    165.0000,     565.68
    167.5000,     592.56
    170.0000,     598.15
    172.5000,     580.93
    175.0000,     553.17
    177.5000,     525.50
    180.0000,     502.23
    182.5000,     485.47
    185.0000,     477.24
    187.5000,     477.73
    190.0000,     485.33
    192.5000,     497.60
    195.0000,     511.62
    197.5000,     523.67
    200.0000,     532.04
    202.5000,     537.31
    205.0000,     540.85
    207.5000,     544.58
    210.0000,     550.44
    212.5000,     555.95
           570.5380
LAYER 8
73,    14.2949
     30.0000,     1096.8
     32.5000,     1062.8
     35.0000,     1043.5
     37.5000,     1025.2
     40.0000,     995.04
     42.5000,     967.03
     45.0000,     944.59
     47.5000,     924.31
     50.0000,     910.22
     52.5000,     904.69
     55.0000,     908.40
     57.5000,     921.18
     60.0000,     942.32
     62.5000,     971.11
     65.0000,     1005.3
     67.5000,     1039.5
     70.0000,     1068.0
     72.5000,     1085.2
     75.0000,     1085.5
     77.5000,     1066.5
     80.0000,     1028.8
     82.5000,     974.98
     85.0000,     906.19
     87.5000,     822.47
     90.0000,     726.66
     92.5000,     627.04
     95.0000,     534.62
     97.5000,     457.59
    100.0000,     398.30
    102.5000,     355.00
    105.0000,     325.22
    107.5000,     306.23
    110.0000,     294.39
    112.5000,     286.65
    115.0000,     281.85
    117.5000,     280.25
    120.0000,     282.01
    122.5000,     286.55
    125.0000,     292.64
    127.5000,     299.15
    130.0000,     306.10
    132.5000,     314.42
    135.0000,     325.01
    137.5000,     338.27
    140.0000,     353.68
    142.5000,     370.12
    145.0000,     386.97
    147.5000,     403.82
    150.0000,     418.57
    152.5000,     428.72
    155.0000,     435.61
    157.5000,     445.13
    160.0000,     461.72
    162.5000,     484.03
    165.0000,     506.08
    167.5000,     520.52
    170.0000,     522.65
    172.5000,     511.50
    175.0000,     492.45
    177.5000,     471.64
    180.0000,     453.29
    182.5000,     439.94
    185.0000,     433.11
    187.5000,     433.10
    190.0000,     438.94
    192.5000,     448.82
    195.0000,     460.20
    197.5000,     470.40
    200.0000,     480.10
    202.5000,     488.91
    205.0000,     493.02
    207.5000,     497.90
           509.5208
LAYER 9
67,    16.9743
     37.5000,     1007.4
     40.0000,     952.96
     42.5000,     925.58
     45.0000,     904.70
     47.5000,     875.10
     50.0000,     851.13
     52.5000,     837.66
     55.0000,     836.30
     57.5000,     846.99
     60.0000,     867.20
     62.5000,     893.74
     65.0000,     922.70
     67.5000,     949.60
     70.0000,     969.77
     72.5000,     978.95
     75.0000,     973.69
     77.5000,     952.30
     80.0000,     915.12
     82.5000,     863.94
     85.0000,     801.12
     87.5000,     729.49
     90.0000,     653.14
     92.5000,     577.58
     95.0000,     508.58
     97.5000,     450.27
    100.0000,     404.21
    102.5000,     369.82
    105.0000,     345.56
    107.5000,     329.40
    110.0000,     319.07
    112.5000,     312.68
    115.0000,     309.20
    117.5000,     308.26
    120.0000,     309.66
    122.5000,     312.96
    125.0000,     317.51
    127.5000,     322.76
    130.0000,     328.64
    132.5000,     335.53
    135.0000,     343.84
    137.5000,     353.72
    140.0000,     364.89
    142.5000,     376.66
    145.0000,     388.32
    147.5000,     399.10
    150.0000,     408.08
    152.5000,     414.77
    155.0000,     420.22
    157.5000,     426.79
    160.0000,     436.07
    162.5000,     447.27
    165.0000,     457.49
    167.5000,     463.22
    170.0000,     462.01
    172.5000,     453.37
    175.0000,     439.59
    177.5000,     423.91
    180.0000,     409.28
    182.5000,     398.05
    185.0000,     391.83
    187.5000,     391.51
    190.0000,     396.59
    192.5000,     405.97
    195.0000,     416.90
    197.5000,     424.63
    200.0000,     433.98
           452.3042
LAYER 10
61,    19.9218
     45.0000,     857.63
     47.5000,     796.09
     50.0000,     766.08
     52.5000,     745.06
     55.0000,     739.98
     57.5000,     751.37
     60.0000,     773.02
     62.5000,     799.72
     65.0000,     826.16
     67.5000,     848.46
     70.0000,     863.03
     72.5000,     867.02
     75.0000,     858.49
     77.5000,     836.77
     80.0000,     802.55
     82.5000,     757.67
     85.0000,     704.77
     87.5000,     646.95
     90.0000,     587.75
     92.5000,     530.79
     95.0000,     479.27
     97.5000,     435.40
    100.0000,     400.08
    102.5000,     373.11
    105.0000,     353.56
    107.5000,     340.14
    110.0000,     331.42
    112.5000,     326.17
    115.0000,     323.51
    117.5000,     322.90
    120.0000,     323.96
    122.5000,     326.34
    125.0000,     329.69
    127.5000,     333.72
    130.0000,     338.37
    132.5000,     343.76
    135.0000,     350.02
    137.5000,     357.16
    140.0000,     364.98
    142.5000,     373.04
    145.0000,     380.82
    147.5000,     387.83
    150.0000,     393.69
    152.5000,     398.37
    155.0000,     402.39
    157.5000,     406.60
    160.0000,     411.43
    162.5000,     416.34
    165.0000,     419.94
    167.5000,     420.56
    170.0000,     416.93
    172.5000,     408.82
    175.0000,     397.20
    177.5000,     383.77
    180.0000,     370.41
    182.5000,     359.44
    185.0000,     352.68
    187.5000,     352.40
    190.0000,     357.74
    192.5000,     366.93
           385.7767
LAYER 11
57,    23.1640
     50.0000,     673.86
     52.5000,     635.95
     55.0000,     629.17
     57.5000,     649.80
     60.0000,     678.33
     62.5000,     710.46
     65.0000,     737.90
     67.5000,     759.03
     70.0000,     771.18
     72.5000,     772.78
     75.0000,     763.12
     77.5000,     742.36
     80.0000,     711.63
     82.5000,     672.84
     85.0000,     628.49
     87.5000,     581.35
     90.0000,     534.22
     92.5000,     489.64
     95.0000,     449.60
     97.5000,     415.39
    100.0000,     387.56
    102.5000,     365.97
    105.0000,     350.03
    107.5000,     338.91
    110.0000,     331.64
    112.5000,     327.36
    115.0000,     325.34
    117.5000,     325.02
    120.0000,     326.00
    122.5000,     327.96
    125.0000,     330.66
    127.5000,     333.94
    130.0000,     337.72
    132.5000,     342.03
    135.0000,     346.88
    137.5000,     352.22
    140.0000,     357.89
    142.5000,     363.63
    145.0000,     369.12
    147.5000,     374.07
    150.0000,     378.32
    152.5000,     381.86
    155.0000,     384.88
    157.5000,     387.63
    160.0000,     390.11
    162.5000,     391.88
    165.0000,     392.21
    167.5000,     390.18
    170.0000,     385.00
    172.5000,     376.47
    175.0000,     364.92
    177.5000,     351.36
    180.0000,     336.29
    182.5000,     323.16
    185.0000,     313.03
    187.5000,     312.65
           321.2997
LAYER 12
53, 
     55.0000,     501.12
     57.5000,     559.80
     60.0000,     607.17
     62.5000,     645.30
     65.0000,     674.29
     67.5000,     697.19
     70.0000,     708.93
     72.5000,     709.68
     75.0000,     699.70
     77.5000,     679.75
     80.0000,     651.20
     82.5000,     615.98
     85.0000,     576.49
     87.5000,     535.19
     90.0000,     494.50
     92.5000,     456.45
     95.0000,     422.50
     97.5000,     393.59
    100.0000,     370.10
    102.5000,     351.88
    105.0000,     338.45
    107.5000,     329.15
    110.0000,     323.22
    112.5000,     319.94
    115.0000,     318.66
    117.5000,     318.83
    120.0000,     320.07
    122.5000,     322.08
    125.0000,     324.66
    127.5000,     327.68
    130.0000,     331.09
    132.5000,     334.89
    135.0000,     339.06
    137.5000,     343.54
    140.0000,     348.21
    142.5000,     352.90
    145.0000,     357.37
    147.5000,     361.43
    150.0000,     364.96
    152.5000,     367.96
    155.0000,     370.47
    157.5000,     372.59
    160.0000,     374.18
    162.5000,     374.82
    165.0000,     374.00
    167.5000,     371.07
    170.0000,     365.13
    172.5000,     356.00
    175.0000,     343.25
    177.5000,     329.15
    180.0000,     311.95
    182.5000,     291.61
           267.1541
CALCULATED APPARENT RESISTIVITY
      3.7500,       2.5000,   1.00000,    389.7581
      6.2500,       2.5000,   1.00000,    423.1698
      8.7500,       2.5000,   1.00000,    410.4213
     11.2500,       2.5000,   1.00000,    511.6858
     13.7500,       2.5000,   1.00000,    519.4699
     16.2500,       2.5000,   1.00000,    583.2858
     18.7500,       2.5000,   1.00000,    602.5947
     21.2500,       2.5000,   1.00000,    648.2490
     23.7500,       2.5000,   1.00000,    596.5500
     26.2500,       2.5000,   1.00000,    580.6445
     28.7500,       2.5000,   1.00000,    577.2582
     31.2500,       2.5000,   1.00000,    518.1049
     33.7500,       2.5000,   1.00000,    560.7535
     36.2500,       2.5000,   1.00000,    511.5299
     38.7500,       2.5000,   1.00000,    498.8620
     41.2500,       2.5000,   1.00000,    492.2833
     43.7500,       2.5000,   1.00000,    510.1303
     46.2500,       2.5000,   1.00000,    526.4548
     48.7500,       2.5000,   1.00000,    587.4916
     51.2500,       2.5000,   1.00000,    622.4531
     53.7500,       2.5000,   1.00000,    673.7556
     56.2500,       2.5000,   1.00000,    715.9142
     58.7500,       2.5000,   1.00000,    731.7234
     61.2500,       2.5000,   1.00000,    674.8075
     63.7500,       2.5000,   1.00000,    741.3751
     66.2500,       2.5000,   1.00000,    719.1570
     68.7500,       2.5000,   1.00000,    709.5501
     71.2500,       2.5000,   1.00000,    760.2220
     73.7500,       2.5000,   1.00000,    698.0280
     76.2500,       2.5000,   1.00000,    701.5264
     78.7500,       2.5000,   1.00000,    663.1481
     81.2500,       2.5000,   1.00000,    655.5787
     83.7500,       2.5000,   1.00000,    685.7220
     86.2500,       2.5000,   1.00000,    756.4860
     88.7500,       2.5000,   1.00000,    745.0638
     91.2500,       2.5000,   1.00000,    786.9941
     93.7500,       2.5000,   1.00000,    764.6250
     96.2500,       2.5000,   1.00000,    764.7194
     98.7500,       2.5000,   1.00000,    791.9565
    101.2500,       2.5000,   1.00000,    789.0626
    103.7500,       2.5000,   1.00000,    624.8289
    106.2500,       2.5000,   1.00000,    659.7117
    108.7500,       2.5000,   1.00000,    545.2866
    111.2500,       2.5000,   1.00000,    576.7199
    113.7500,       2.5000,   1.00000,    491.1055
    116.2500,       2.5000,   1.00000,    464.1004
    118.7500,       2.5000,   1.00000,    399.0981
    121.2500,       2.5000,   1.00000,    346.2583
    123.7500,       2.5000,   1.00000,    326.1182
    126.2500,       2.5000,   1.00000,    294.6019
    128.7500,       2.5000,   1.00000,    281.6605
    131.2500,       2.5000,   1.00000,    291.7764
    133.7500,       2.5000,   1.00000,    310.0072
    136.2500,       2.5000,   1.00000,    340.2751
    138.7500,       2.5000,   1.00000,    382.6200
    141.2500,       2.5000,   1.00000,    432.8849
    143.7500,       2.5000,   1.00000,    448.4720
    146.2500,       2.5000,   1.00000,    544.3795
    148.7500,       2.5000,   1.00000,    644.8121
    151.2500,       2.5000,   1.00000,    766.0970
    153.7500,       2.5000,   1.00000,    728.8898
    156.2500,       2.5000,   1.00000,    733.5645
    158.7500,       2.5000,   1.00000,    746.8531
    161.2500,       2.5000,   1.00000,    678.3915
    163.7500,       2.5000,   1.00000,    704.6363
    166.2500,       2.5000,   1.00000,    619.1119
    168.7500,       2.5000,   1.00000,    600.6852
    171.2500,       2.5000,   1.00000,    609.5051
    173.7500,       2.5000,   1.00000,    589.8306
    176.2500,       2.5000,   1.00000,    610.2838
    178.7500,       2.5000,   1.00000,    608.6340
    181.2500,       2.5000,   1.00000,    593.9739
    183.7500,       2.5000,   1.00000,    582.2387
    186.2500,       2.5000,   1.00000,    573.2955
    188.7500,       2.5000,   1.00000,    581.0198
    191.2500,       2.5000,   1.00000,    598.5804
    193.7500,       2.5000,   1.00000,    640.8064
    196.2500,       2.5000,   1.00000,    665.6562
    198.7500,       2.5000,   1.00000,    690.5475
    201.2500,       2.5000,   1.00000,    679.2335
    203.7500,       2.5000,   1.00000,    713.4478
    206.2500,       2.5000,   1.00000,    687.9466
    208.7500,       2.5000,   1.00000,    694.8823
    211.2500,       2.5000,   1.00000,    680.2019
    213.7500,       2.5000,   1.00000,    665.5307
    216.2500,       2.5000,   1.00000,    704.3371
    218.7500,       2.5000,   1.00000,    702.0421
    221.2500,       2.5000,   1.00000,    704.8890
    223.7500,       2.5000,   1.00000,    733.6718
    226.2500,       2.5000,   1.00000,    719.5518
    228.7500,       2.5000,   1.00000,    789.2854
    231.2500,       2.5000,   1.00000,    795.3032
    233.7500,       2.5000,   1.00000,    815.3032
      6.2500,       2.5000,   2.00000,    448.1956
      8.7500,       2.5000,   2.00000,    431.6705
     11.2500,       2.5000,   2.00000,    556.6707
     13.7500,       2.5000,   2.00000,    572.5187
     16.2500,       2.5000,   2.00000,    566.5071
     18.7500,       2.5000,   2.00000,    610.8783
     21.2500,       2.5000,   2.00000,    676.8120
     23.7500,       2.5000,   2.00000,    611.8021
     26.2500,       2.5000,   2.00000,    617.2643
     28.7500,       2.5000,   2.00000,    622.7072
     31.2500,       2.5000,   2.00000,    542.9877
     33.7500,       2.5000,   2.00000,    597.5896
     36.2500,       2.5000,   2.00000,    566.9628
     38.7500,       2.5000,   2.00000,    525.3932
     41.2500,       2.5000,   2.00000,    535.3295
     43.7500,       2.5000,   2.00000,    552.2715
     46.2500,       2.5000,   2.00000,    566.3531
     48.7500,       2.5000,   2.00000,    617.4891
     51.2500,       2.5000,   2.00000,    627.3878
     53.7500,       2.5000,   2.00000,    664.3751
     56.2500,       2.5000,   2.00000,    751.9731
     58.7500,       2.5000,   2.00000,    732.8463
     61.2500,       2.5000,   2.00000,    665.7830
     63.7500,       2.5000,   2.00000,    779.2369
     66.2500,       2.5000,   2.00000,    754.2397
     68.7500,       2.5000,   2.00000,    717.5452
     71.2500,       2.5000,   2.00000,    787.2367
     73.7500,       2.5000,   2.00000,    736.5443
     76.2500,       2.5000,   2.00000,    737.2082
     78.7500,       2.5000,   2.00000,    716.1486
     81.2500,       2.5000,   2.00000,    678.7909
     83.7500,       2.5000,   2.00000,    714.7589
     86.2500,       2.5000,   2.00000,    769.0264
     88.7500,       2.5000,   2.00000,    746.7617
     91.2500,       2.5000,   2.00000,    769.7403
     93.7500,       2.5000,   2.00000,    699.8400
     96.2500,       2.5000,   2.00000,    648.9969
     98.7500,       2.5000,   2.00000,    760.3042
    101.2500,       2.5000,   2.00000,    713.4971
    103.7500,       2.5000,   2.00000,    528.6376
    106.2500,       2.5000,   2.00000,    560.2914
    108.7500,       2.5000,   2.00000,    509.5175
    111.2500,       2.5000,   2.00000,    500.7206
    113.7500,       2.5000,   2.00000,    439.6241
    116.2500,       2.5000,   2.00000,    408.5045
    118.7500,       2.5000,   2.00000,    366.2091
    121.2500,       2.5000,   2.00000,    324.1913
    123.7500,       2.5000,   2.00000,    323.9937
    126.2500,       2.5000,   2.00000,    293.7950
    128.7500,       2.5000,   2.00000,    278.0387
    131.2500,       2.5000,   2.00000,    298.9711
    133.7500,       2.5000,   2.00000,    310.3966
    136.2500,       2.5000,   2.00000,    325.5948
    138.7500,       2.5000,   2.00000,    387.3650
    141.2500,       2.5000,   2.00000,    433.7585
    143.7500,       2.5000,   2.00000,    415.5088
    146.2500,       2.5000,   2.00000,    471.8493
    148.7500,       2.5000,   2.00000,    626.6359
    151.2500,       2.5000,   2.00000,    731.3620
    153.7500,       2.5000,   2.00000,    606.0967
    156.2500,       2.5000,   2.00000,    607.1350
    158.7500,       2.5000,   2.00000,    705.3573
    161.2500,       2.5000,   2.00000,    699.5168
    163.7500,       2.5000,   2.00000,    718.1240
    166.2500,       2.5000,   2.00000,    616.5305
    168.7500,       2.5000,   2.00000,    585.4964
    171.2500,       2.5000,   2.00000,    618.1848
    173.7500,       2.5000,   2.00000,    600.8405
    176.2500,       2.5000,   2.00000,    626.2509
    178.7500,       2.5000,   2.00000,    620.8196
    181.2500,       2.5000,   2.00000,    588.6356
    183.7500,       2.5000,   2.00000,    584.3840
    186.2500,       2.5000,   2.00000,    590.0983
    188.7500,       2.5000,   2.00000,    590.4078
    191.2500,       2.5000,   2.00000,    599.2527
    193.7500,       2.5000,   2.00000,    637.6014
    196.2500,       2.5000,   2.00000,    666.1151
    198.7500,       2.5000,   2.00000,    662.8997
    201.2500,       2.5000,   2.00000,    656.9778
    203.7500,       2.5000,   2.00000,    699.1655
    206.2500,       2.5000,   2.00000,    685.9936
    208.7500,       2.5000,   2.00000,    694.6386
    211.2500,       2.5000,   2.00000,    674.2375
    213.7500,       2.5000,   2.00000,    657.6407
    216.2500,       2.5000,   2.00000,    717.1116
    218.7500,       2.5000,   2.00000,    712.1172
    221.2500,       2.5000,   2.00000,    711.9001
    223.7500,       2.5000,   2.00000,    733.5874
    226.2500,       2.5000,   2.00000,    715.7212
    228.7500,       2.5000,   2.00000,    787.2889
    231.2500,       2.5000,   2.00000,    799.4103
      8.7500,       2.5000,   3.00000,    471.6856
     11.2500,       2.5000,   3.00000,    602.0657
     13.7500,       2.5000,   3.00000,    588.0778
     16.2500,       2.5000,   3.00000,    591.9278
     18.7500,       2.5000,   3.00000,    618.4278
     21.2500,       2.5000,   3.00000,    701.2612
     23.7500,       2.5000,   3.00000,    640.5077
     26.2500,       2.5000,   3.00000,    630.5319
     28.7500,       2.5000,   3.00000,    642.3055
     31.2500,       2.5000,   3.00000,    588.6261
     33.7500,       2.5000,   3.00000,    648.0168
     36.2500,       2.5000,   3.00000,    608.9215
     38.7500,       2.5000,   3.00000,    579.4547
     41.2500,       2.5000,   3.00000,    564.5424
     43.7500,       2.5000,   3.00000,    595.5186
     46.2500,       2.5000,   3.00000,    606.6613
     48.7500,       2.5000,   3.00000,    639.9807
     51.2500,       2.5000,   3.00000,    641.1072
     53.7500,       2.5000,   3.00000,    704.1922
     56.2500,       2.5000,   3.00000,    766.2741
     58.7500,       2.5000,   3.00000,    747.5825
     61.2500,       2.5000,   3.00000,    676.0356
     63.7500,       2.5000,   3.00000,    769.2066
     66.2500,       2.5000,   3.00000,    771.6682
     68.7500,       2.5000,   3.00000,    751.0272
     71.2500,       2.5000,   3.00000,    811.9865
     73.7500,       2.5000,   3.00000,    782.5895
     76.2500,       2.5000,   3.00000,    782.1263
     78.7500,       2.5000,   3.00000,    716.9128
     81.2500,       2.5000,   3.00000,    689.3098
     83.7500,       2.5000,   3.00000,    714.3594
     86.2500,       2.5000,   3.00000,    795.2324
     88.7500,       2.5000,   3.00000,    771.1353
     91.2500,       2.5000,   3.00000,    719.4794
     93.7500,       2.5000,   3.00000,    598.3124
     96.2500,       2.5000,   3.00000,    607.3728
     98.7500,       2.5000,   3.00000,    706.3483
    101.2500,       2.5000,   3.00000,    682.0812
    103.7500,       2.5000,   3.00000,    458.7664
    106.2500,       2.5000,   3.00000,    460.9882
    108.7500,       2.5000,   3.00000,    430.5674
    111.2500,       2.5000,   3.00000,    472.3430
    113.7500,       2.5000,   3.00000,    398.9199
    116.2500,       2.5000,   3.00000,    376.1791
    118.7500,       2.5000,   3.00000,    330.3318
    121.2500,       2.5000,   3.00000,    311.2395
    123.7500,       2.5000,   3.00000,    314.5929
    126.2500,       2.5000,   3.00000,    293.5362
    128.7500,       2.5000,   3.00000,    281.9422
    131.2500,       2.5000,   3.00000,    294.1285
    133.7500,       2.5000,   3.00000,    305.3091
    136.2500,       2.5000,   3.00000,    337.7613
    138.7500,       2.5000,   3.00000,    397.0692
    141.2500,       2.5000,   3.00000,    417.7619
    143.7500,       2.5000,   3.00000,    361.7787
    146.2500,       2.5000,   3.00000,    432.9870
    148.7500,       2.5000,   3.00000,    601.7686
    151.2500,       2.5000,   3.00000,    697.6434
    153.7500,       2.5000,   3.00000,    531.5842
    156.2500,       2.5000,   3.00000,    491.5995
    158.7500,       2.5000,   3.00000,    619.7040
    161.2500,       2.5000,   3.00000,    709.3717
    163.7500,       2.5000,   3.00000,    733.7881
    166.2500,       2.5000,   3.00000,    604.4976
    168.7500,       2.5000,   3.00000,    563.4631
    171.2500,       2.5000,   3.00000,    571.5304
    173.7500,       2.5000,   3.00000,    595.5618
    176.2500,       2.5000,   3.00000,    639.5087
    178.7500,       2.5000,   3.00000,    635.3405
    181.2500,       2.5000,   3.00000,    595.9932
    183.7500,       2.5000,   3.00000,    578.4265
    186.2500,       2.5000,   3.00000,    578.9313
    188.7500,       2.5000,   3.00000,    581.3237
    191.2500,       2.5000,   3.00000,    588.7507
    193.7500,       2.5000,   3.00000,    635.9520
    196.2500,       2.5000,   3.00000,    651.0159
    198.7500,       2.5000,   3.00000,    645.7155
    201.2500,       2.5000,   3.00000,    625.5630
    203.7500,       2.5000,   3.00000,    675.8563
    206.2500,       2.5000,   3.00000,    681.0164
    208.7500,       2.5000,   3.00000,    682.3019
    211.2500,       2.5000,   3.00000,    649.4216
    213.7500,       2.5000,   3.00000,    642.4678
    216.2500,       2.5000,   3.00000,    706.5638
    218.7500,       2.5000,   3.00000,    728.2888
    221.2500,       2.5000,   3.00000,    710.1449
    223.7500,       2.5000,   3.00000,    708.6735
    226.2500,       2.5000,   3.00000,    694.9047
    228.7500,       2.5000,   3.00000,    775.7289
     11.2500,       7.5000,   1.00000,    574.5294
     13.7500,       7.5000,   1.00000,    609.9949
     16.2500,       7.5000,   1.00000,    618.6768
     18.7500,       7.5000,   1.00000,    645.5771
     21.2500,       7.5000,   1.00000,    652.1376
     23.7500,       7.5000,   1.00000,    665.0333
     26.2500,       7.5000,   1.00000,    645.8149
     28.7500,       7.5000,   1.00000,    631.3271
     31.2500,       7.5000,   1.00000,    649.8804
     33.7500,       7.5000,   1.00000,    649.3388
     36.2500,       7.5000,   1.00000,    647.3568
     38.7500,       7.5000,   1.00000,    618.3785
     41.2500,       7.5000,   1.00000,    615.0098
     43.7500,       7.5000,   1.00000,    614.9540
     46.2500,       7.5000,   1.00000,    638.3776
     48.7500,       7.5000,   1.00000,    649.1690
     51.2500,       7.5000,   1.00000,    692.7073
     53.7500,       7.5000,   1.00000,    727.6494
     56.2500,       7.5000,   1.00000,    749.7529
     58.7500,       7.5000,   1.00000,    738.0262
     61.2500,       7.5000,   1.00000,    733.7953
     63.7500,       7.5000,   1.00000,    728.8745
     66.2500,       7.5000,   1.00000,    757.0706
     68.7500,       7.5000,   1.00000,    795.5168
     71.2500,       7.5000,   1.00000,    809.4530
     73.7500,       7.5000,   1.00000,    810.5452
     76.2500,       7.5000,   1.00000,    767.5543
     78.7500,       7.5000,   1.00000,    725.5732
     81.2500,       7.5000,   1.00000,    693.8636
     83.7500,       7.5000,   1.00000,    732.9904
     86.2500,       7.5000,   1.00000,    765.5186
     88.7500,       7.5000,   1.00000,    749.8486
     91.2500,       7.5000,   1.00000,    655.0448
     93.7500,       7.5000,   1.00000,    612.3038
     96.2500,       7.5000,   1.00000,    608.6293
     98.7500,       7.5000,   1.00000,    639.4557
    101.2500,       7.5000,   1.00000,    593.1843
    103.7500,       7.5000,   1.00000,    520.8277
    106.2500,       7.5000,   1.00000,    414.9259
    108.7500,       7.5000,   1.00000,    410.7207
    111.2500,       7.5000,   1.00000,    412.1362
    113.7500,       7.5000,   1.00000,    414.6200
    116.2500,       7.5000,   1.00000,    361.1941
    118.7500,       7.5000,   1.00000,    338.1950
    121.2500,       7.5000,   1.00000,    316.0576
    123.7500,       7.5000,   1.00000,    308.8337
    126.2500,       7.5000,   1.00000,    302.5638
    128.7500,       7.5000,   1.00000,    296.8293
    131.2500,       7.5000,   1.00000,    297.4383
    133.7500,       7.5000,   1.00000,    323.0816
    136.2500,       7.5000,   1.00000,    365.9107
    138.7500,       7.5000,   1.00000,    390.0089
    141.2500,       7.5000,   1.00000,    368.9297
    143.7500,       7.5000,   1.00000,    390.0707
    146.2500,       7.5000,   1.00000,    466.5921
    148.7500,       7.5000,   1.00000,    559.0291
    151.2500,       7.5000,   1.00000,    565.5905
    153.7500,       7.5000,   1.00000,    524.9742
    156.2500,       7.5000,   1.00000,    498.3055
    158.7500,       7.5000,   1.00000,    551.5881
    161.2500,       7.5000,   1.00000,    659.9440
    163.7500,       7.5000,   1.00000,    692.1361
    166.2500,       7.5000,   1.00000,    627.7748
    168.7500,       7.5000,   1.00000,    546.5694
    171.2500,       7.5000,   1.00000,    539.9010
    173.7500,       7.5000,   1.00000,    577.9164
    176.2500,       7.5000,   1.00000,    624.7892
    178.7500,       7.5000,   1.00000,    633.2723
    181.2500,       7.5000,   1.00000,    613.3032
    183.7500,       7.5000,   1.00000,    582.9680
    186.2500,       7.5000,   1.00000,    564.9464
    188.7500,       7.5000,   1.00000,    569.5128
    191.2500,       7.5000,   1.00000,    597.6683
    193.7500,       7.5000,   1.00000,    616.5341
    196.2500,       7.5000,   1.00000,    632.1531
    198.7500,       7.5000,   1.00000,    626.9806
    201.2500,       7.5000,   1.00000,    635.0984
    203.7500,       7.5000,   1.00000,    646.8353
    206.2500,       7.5000,   1.00000,    663.8812
    208.7500,       7.5000,   1.00000,    653.2756
    211.2500,       7.5000,   1.00000,    643.9199
    213.7500,       7.5000,   1.00000,    651.7188
    216.2500,       7.5000,   1.00000,    686.7087
    218.7500,       7.5000,   1.00000,    708.9255
    221.2500,       7.5000,   1.00000,    708.0857
    223.7500,       7.5000,   1.00000,    691.9713
    226.2500,       7.5000,   1.00000,    709.3043
     11.2500,       2.5000,   4.00000,    627.0670
     13.7500,       2.5000,   4.00000,    616.7719
     16.2500,       2.5000,   4.00000,    620.3283
     18.7500,       2.5000,   4.00000,    651.7399
     21.2500,       2.5000,   4.00000,    727.4927
     23.7500,       2.5000,   4.00000,    652.3691
     26.2500,       2.5000,   4.00000,    646.7255
     28.7500,       2.5000,   4.00000,    669.3287
     31.2500,       2.5000,   4.00000,    613.1802
     33.7500,       2.5000,   4.00000,    701.4408
     36.2500,       2.5000,   4.00000,    658.0267
     38.7500,       2.5000,   4.00000,    615.4164
     41.2500,       2.5000,   4.00000,    610.6555
     43.7500,       2.5000,   4.00000,    622.5462
     46.2500,       2.5000,   4.00000,    628.4222
     48.7500,       2.5000,   4.00000,    667.9653
     51.2500,       2.5000,   4.00000,    688.1514
     53.7500,       2.5000,   4.00000,    732.2811
     56.2500,       2.5000,   4.00000,    795.3552
     58.7500,       2.5000,   4.00000,    769.1659
     61.2500,       2.5000,   4.00000,    675.4778
     63.7500,       2.5000,   4.00000,    771.3370
     66.2500,       2.5000,   4.00000,    766.9290
     68.7500,       2.5000,   4.00000,    772.3736
     71.2500,       2.5000,   4.00000,    870.0751
     73.7500,       2.5000,   4.00000,    808.4684
     76.2500,       2.5000,   4.00000,    790.6353
     78.7500,       2.5000,   4.00000,    718.7576
     81.2500,       2.5000,   4.00000,    667.0931
     83.7500,       2.5000,   4.00000,    719.4919
     86.2500,       2.5000,   4.00000,    807.7462
     88.7500,       2.5000,   4.00000,    751.4232
     91.2500,       2.5000,   4.00000,    677.0194
     93.7500,       2.5000,   4.00000,    578.3128
     96.2500,       2.5000,   4.00000,    561.7252
     98.7500,       2.5000,   4.00000,    675.1392
    101.2500,       2.5000,   4.00000,    629.5537
    103.7500,       2.5000,   4.00000,    425.8876
    106.2500,       2.5000,   4.00000,    414.0855
    108.7500,       2.5000,   4.00000,    371.4035
    111.2500,       2.5000,   4.00000,    428.5775
    113.7500,       2.5000,   4.00000,    389.2184
    116.2500,       2.5000,   4.00000,    357.6358
    118.7500,       2.5000,   4.00000,    323.2712
    121.2500,       2.5000,   4.00000,    296.4671
    123.7500,       2.5000,   4.00000,    312.0372
    126.2500,       2.5000,   4.00000,    292.7519
    128.7500,       2.5000,   4.00000,    281.1726
    131.2500,       2.5000,   4.00000,    292.8036
    133.7500,       2.5000,   4.00000,    313.0523
    136.2500,       2.5000,   4.00000,    350.3099
    138.7500,       2.5000,   4.00000,    394.8089
    141.2500,       2.5000,   4.00000,    383.4795
    143.7500,       2.5000,   4.00000,    345.4155
    146.2500,       2.5000,   4.00000,    418.3782
    148.7500,       2.5000,   4.00000,    558.4976
    151.2500,       2.5000,   4.00000,    641.4597
    153.7500,       2.5000,   4.00000,    487.6829
    156.2500,       2.5000,   4.00000,    454.7704
    158.7500,       2.5000,   4.00000,    560.1832
    161.2500,       2.5000,   4.00000,    646.0023
    163.7500,       2.5000,   4.00000,    732.9118
    166.2500,       2.5000,   4.00000,    596.5323
    168.7500,       2.5000,   4.00000,    529.1255
    171.2500,       2.5000,   4.00000,    537.7704
    173.7500,       2.5000,   4.00000,    557.6886
    176.2500,       2.5000,   4.00000,    638.5706
    178.7500,       2.5000,   4.00000,    647.1907
    181.2500,       2.5000,   4.00000,    605.2235
    183.7500,       2.5000,   4.00000,    573.7545
    186.2500,       2.5000,   4.00000,    556.1250
    188.7500,       2.5000,   4.00000,    557.7277
    191.2500,       2.5000,   4.00000,    578.3683
    193.7500,       2.5000,   4.00000,    619.7770
    196.2500,       2.5000,   4.00000,    638.6235
    198.7500,       2.5000,   4.00000,    629.7710
    201.2500,       2.5000,   4.00000,    610.7930
    203.7500,       2.5000,   4.00000,    660.2071
    206.2500,       2.5000,   4.00000,    654.2797
    208.7500,       2.5000,   4.00000,    658.4364
    211.2500,       2.5000,   4.00000,    633.2035
    213.7500,       2.5000,   4.00000,    618.0554
    216.2500,       2.5000,   4.00000,    700.8552
    218.7500,       2.5000,   4.00000,    712.3548
    221.2500,       2.5000,   4.00000,    696.4840
    223.7500,       2.5000,   4.00000,    695.2943
    226.2500,       2.5000,   4.00000,    668.3891
     15.0000,      10.0000,   1.00000,    658.1828
     17.5000,      10.0000,   1.00000,    688.2610
     20.0000,      10.0000,   1.00000,    678.0038
     22.5000,      10.0000,   1.00000,    678.3400
     25.0000,      10.0000,   1.00000,    679.7682
     27.5000,      10.0000,   1.00000,    663.1783
     30.0000,      10.0000,   1.00000,    680.0778
     32.5000,      10.0000,   1.00000,    687.4285
     35.0000,      10.0000,   1.00000,    675.6815
     37.5000,      10.0000,   1.00000,    690.8866
     40.0000,      10.0000,   1.00000,    666.7874
     42.5000,      10.0000,   1.00000,    647.8212
     45.0000,      10.0000,   1.00000,    658.6782
     47.5000,      10.0000,   1.00000,    683.4041
     50.0000,      10.0000,   1.00000,    718.3017
     52.5000,      10.0000,   1.00000,    761.5395
     55.0000,      10.0000,   1.00000,    777.6906
     57.5000,      10.0000,   1.00000,    752.6464
     60.0000,      10.0000,   1.00000,    759.0117
     62.5000,      10.0000,   1.00000,    741.0758
     65.0000,      10.0000,   1.00000,    740.4956
     67.5000,      10.0000,   1.00000,    798.8480
     70.0000,      10.0000,   1.00000,    814.5420
     72.5000,      10.0000,   1.00000,    814.3101
     75.0000,      10.0000,   1.00000,    790.5682
     77.5000,      10.0000,   1.00000,    718.1359
     80.0000,      10.0000,   1.00000,    705.6593
     82.5000,      10.0000,   1.00000,    713.1859
     85.0000,      10.0000,   1.00000,    696.0311
     87.5000,      10.0000,   1.00000,    688.2690
     90.0000,      10.0000,   1.00000,    677.9642
     92.5000,      10.0000,   1.00000,    638.6075
     95.0000,      10.0000,   1.00000,    623.9322
     97.5000,      10.0000,   1.00000,    581.4240
    100.0000,      10.0000,   1.00000,    537.1672
    102.5000,      10.0000,   1.00000,    522.1091
    105.0000,      10.0000,   1.00000,    457.9663
    107.5000,      10.0000,   1.00000,    399.4727
    110.0000,      10.0000,   1.00000,    380.5118
    112.5000,      10.0000,   1.00000,    367.8383
    115.0000,      10.0000,   1.00000,    378.4761
    117.5000,      10.0000,   1.00000,    358.4806
    120.0000,      10.0000,   1.00000,    333.2545
    122.5000,      10.0000,   1.00000,    314.7740
    125.0000,      10.0000,   1.00000,    298.1684
    127.5000,      10.0000,   1.00000,    300.2377
    130.0000,      10.0000,   1.00000,    307.0884
    132.5000,      10.0000,   1.00000,    328.4213
    135.0000,      10.0000,   1.00000,    352.9081
    137.5000,      10.0000,   1.00000,    353.9680
    140.0000,      10.0000,   1.00000,    358.5655
    142.5000,      10.0000,   1.00000,    386.3437
    145.0000,      10.0000,   1.00000,    432.5256
    147.5000,      10.0000,   1.00000,    477.1150
    150.0000,      10.0000,   1.00000,    473.2743
    152.5000,      10.0000,   1.00000,    483.3396
    155.0000,      10.0000,   1.00000,    512.7035
    157.5000,      10.0000,   1.00000,    518.0475
    160.0000,      10.0000,   1.00000,    557.4960
    162.5000,      10.0000,   1.00000,    573.1108
    165.0000,      10.0000,   1.00000,    577.1311
    167.5000,      10.0000,   1.00000,    573.1217
    170.0000,      10.0000,   1.00000,    525.0948
    172.5000,      10.0000,   1.00000,    525.2283
    175.0000,      10.0000,   1.00000,    560.8492
    177.5000,      10.0000,   1.00000,    590.1764
    180.0000,      10.0000,   1.00000,    616.8734
    182.5000,      10.0000,   1.00000,    595.6816
    185.0000,      10.0000,   1.00000,    562.8527
    187.5000,      10.0000,   1.00000,    550.2071
    190.0000,      10.0000,   1.00000,    554.8799
    192.5000,      10.0000,   1.00000,    577.8626
    195.0000,      10.0000,   1.00000,    597.8555
    197.5000,      10.0000,   1.00000,    611.2733
    200.0000,      10.0000,   1.00000,    629.9471
    202.5000,      10.0000,   1.00000,    627.0921
    205.0000,      10.0000,   1.00000,    621.1369
    207.5000,      10.0000,   1.00000,    619.5424
    210.0000,      10.0000,   1.00000,    612.7292
    212.5000,      10.0000,   1.00000,    637.3828
    215.0000,      10.0000,   1.00000,    646.3531
    217.5000,      10.0000,   1.00000,    651.0810
    220.0000,      10.0000,   1.00000,    673.2094
    222.5000,      10.0000,   1.00000,    671.6147
     13.7500,       2.5000,   5.00000,    650.2915
     16.2500,       2.5000,   5.00000,    647.3909
     18.7500,       2.5000,   5.00000,    692.6631
     21.2500,       2.5000,   5.00000,    761.9761
     23.7500,       2.5000,   5.00000,    659.5641
     26.2500,       2.5000,   5.00000,    667.1661
     28.7500,       2.5000,   5.00000,    696.7837
     31.2500,       2.5000,   5.00000,    636.9645
     33.7500,       2.5000,   5.00000,    728.0497
     36.2500,       2.5000,   5.00000,    698.7891
     38.7500,       2.5000,   5.00000,    651.4609
     41.2500,       2.5000,   5.00000,    636.5543
     43.7500,       2.5000,   5.00000,    646.9955
     46.2500,       2.5000,   5.00000,    641.4047
     48.7500,       2.5000,   5.00000,    708.2519
     51.2500,       2.5000,   5.00000,    720.3174
     53.7500,       2.5000,   5.00000,    765.8314
     56.2500,       2.5000,   5.00000,    829.9594
     58.7500,       2.5000,   5.00000,    779.6904
     61.2500,       2.5000,   5.00000,    679.0356
     63.7500,       2.5000,   5.00000,    774.6608
     66.2500,       2.5000,   5.00000,    774.2292
     68.7500,       2.5000,   5.00000,    783.9031
     71.2500,       2.5000,   5.00000,    892.6382
     73.7500,       2.5000,   5.00000,    823.5052
     76.2500,       2.5000,   5.00000,    777.9636
     78.7500,       2.5000,   5.00000,    702.1176
     81.2500,       2.5000,   5.00000,    662.6696
     83.7500,       2.5000,   5.00000,    705.1741
     86.2500,       2.5000,   5.00000,    776.0645
     88.7500,       2.5000,   5.00000,    712.7777
     91.2500,       2.5000,   5.00000,    684.1937
     93.7500,       2.5000,   5.00000,    576.3333
     96.2500,       2.5000,   5.00000,    549.9010
     98.7500,       2.5000,   5.00000,    628.2888
    101.2500,       2.5000,   5.00000,    596.0723
    103.7500,       2.5000,   5.00000,    399.4379
    106.2500,       2.5000,   5.00000,    399.0709
    108.7500,       2.5000,   5.00000,    356.6942
    111.2500,       2.5000,   5.00000,    392.9417
    113.7500,       2.5000,   5.00000,    368.5742
    116.2500,       2.5000,   5.00000,    366.3400
    118.7500,       2.5000,   5.00000,    321.5873
    121.2500,       2.5000,   5.00000,    299.1031
    123.7500,       2.5000,   5.00000,    308.5047
    126.2500,       2.5000,   5.00000,    291.1705
    128.7500,       2.5000,   5.00000,    277.9343
    131.2500,       2.5000,   5.00000,    302.4815
    133.7500,       2.5000,   5.00000,    324.0210
    136.2500,       2.5000,   5.00000,    345.9597
    138.7500,       2.5000,   5.00000,    373.5399
    141.2500,       2.5000,   5.00000,    381.2950
    143.7500,       2.5000,   5.00000,    343.7011
    146.2500,       2.5000,   5.00000,    400.7901
    148.7500,       2.5000,   5.00000,    522.0610
    151.2500,       2.5000,   5.00000,    584.8315
    153.7500,       2.5000,   5.00000,    463.6028
    156.2500,       2.5000,   5.00000,    449.5659
    158.7500,       2.5000,   5.00000,    536.9631
    161.2500,       2.5000,   5.00000,    594.5427
    163.7500,       2.5000,   5.00000,    665.2594
    166.2500,       2.5000,   5.00000,    573.3705
    168.7500,       2.5000,   5.00000,    515.9872
    171.2500,       2.5000,   5.00000,    509.6421
    173.7500,       2.5000,   5.00000,    529.9304
    176.2500,       2.5000,   5.00000,    605.4793
    178.7500,       2.5000,   5.00000,    644.6461
    181.2500,       2.5000,   5.00000,    603.3173
    183.7500,       2.5000,   5.00000,    564.7490
    186.2500,       2.5000,   5.00000,    541.4050
    188.7500,       2.5000,   5.00000,    537.2742
    191.2500,       2.5000,   5.00000,    551.9938
    193.7500,       2.5000,   5.00000,    602.8825
    196.2500,       2.5000,   5.00000,    623.6730
    198.7500,       2.5000,   5.00000,    620.7467
    201.2500,       2.5000,   5.00000,    606.7577
    203.7500,       2.5000,   5.00000,    642.3037
    206.2500,       2.5000,   5.00000,    625.9392
    208.7500,       2.5000,   5.00000,    631.7232
    211.2500,       2.5000,   5.00000,    610.6815
    213.7500,       2.5000,   5.00000,    608.3076
    216.2500,       2.5000,   5.00000,    672.6467
    218.7500,       2.5000,   5.00000,    685.7294
    221.2500,       2.5000,   5.00000,    672.9069
    223.7500,       2.5000,   5.00000,    678.9014
     16.2500,       2.5000,   6.00000,    685.5710
     18.7500,       2.5000,   6.00000,    718.9117
     21.2500,       2.5000,   6.00000,    794.4442
     23.7500,       2.5000,   6.00000,    694.7909
     26.2500,       2.5000,   6.00000,    682.7934
     28.7500,       2.5000,   6.00000,    719.0700
     31.2500,       2.5000,   6.00000,    659.3260
     33.7500,       2.5000,   6.00000,    747.5657
     36.2500,       2.5000,   6.00000,    712.6680
     38.7500,       2.5000,   6.00000,    676.3391
     41.2500,       2.5000,   6.00000,    649.9750
     43.7500,       2.5000,   6.00000,    659.0272
     46.2500,       2.5000,   6.00000,    676.5972
     48.7500,       2.5000,   6.00000,    723.6848
     51.2500,       2.5000,   6.00000,    744.2019
     53.7500,       2.5000,   6.00000,    799.1300
     56.2500,       2.5000,   6.00000,    847.7007
     58.7500,       2.5000,   6.00000,    794.5844
     61.2500,       2.5000,   6.00000,    686.4947
     63.7500,       2.5000,   6.00000,    784.0003
     66.2500,       2.5000,   6.00000,    790.5187
     68.7500,       2.5000,   6.00000,    788.6120
     71.2500,       2.5000,   6.00000,    870.8710
     73.7500,       2.5000,   6.00000,    808.1905
     76.2500,       2.5000,   6.00000,    770.0457
     78.7500,       2.5000,   6.00000,    686.9494
     81.2500,       2.5000,   6.00000,    652.2576
     83.7500,       2.5000,   6.00000,    672.3289
     86.2500,       2.5000,   6.00000,    722.0094
     88.7500,       2.5000,   6.00000,    710.1888
     91.2500,       2.5000,   6.00000,    681.4920
     93.7500,       2.5000,   6.00000,    583.4559
     96.2500,       2.5000,   6.00000,    544.4214
     98.7500,       2.5000,   6.00000,    613.0349
    101.2500,       2.5000,   6.00000,    565.9436
    103.7500,       2.5000,   6.00000,    385.5301
    106.2500,       2.5000,   6.00000,    391.6875
    108.7500,       2.5000,   6.00000,    355.6279
    111.2500,       2.5000,   6.00000,    391.8588
    113.7500,       2.5000,   6.00000,    356.9645
    116.2500,       2.5000,   6.00000,    360.9254
    118.7500,       2.5000,   6.00000,    334.7195
    121.2500,       2.5000,   6.00000,    304.7302
    123.7500,       2.5000,   6.00000,    312.3291
    126.2500,       2.5000,   6.00000,    287.1013
    128.7500,       2.5000,   6.00000,    285.2000
    131.2500,       2.5000,   6.00000,    308.9892
    133.7500,       2.5000,   6.00000,    322.1938
    136.2500,       2.5000,   6.00000,    330.6532
    138.7500,       2.5000,   6.00000,    371.0249
    141.2500,       2.5000,   6.00000,    387.1245
    143.7500,       2.5000,   6.00000,    339.1234
    146.2500,       2.5000,   6.00000,    384.5562
    148.7500,       2.5000,   6.00000,    490.9120
    151.2500,       2.5000,   6.00000,    567.4072
    153.7500,       2.5000,   6.00000,    449.9174
    156.2500,       2.5000,   6.00000,    436.1161
    158.7500,       2.5000,   6.00000,    531.8929
    161.2500,       2.5000,   6.00000,    564.7338
    163.7500,       2.5000,   6.00000,    602.8041
    166.2500,       2.5000,   6.00000,    521.5208
    168.7500,       2.5000,   6.00000,    501.4525
    171.2500,       2.5000,   6.00000,    500.8813
    173.7500,       2.5000,   6.00000,    506.7220
    176.2500,       2.5000,   6.00000,    578.2579
    178.7500,       2.5000,   6.00000,    605.1633
    181.2500,       2.5000,   6.00000,    584.9844
    183.7500,       2.5000,   6.00000,    552.6465
    186.2500,       2.5000,   6.00000,    532.4297
    188.7500,       2.5000,   6.00000,    519.9641
    191.2500,       2.5000,   6.00000,    528.3723
    193.7500,       2.5000,   6.00000,    578.7111
    196.2500,       2.5000,   6.00000,    611.1680
    198.7500,       2.5000,   6.00000,    616.4769
    201.2500,       2.5000,   6.00000,    594.2924
    203.7500,       2.5000,   6.00000,    625.7963
    206.2500,       2.5000,   6.00000,    608.3250
    208.7500,       2.5000,   6.00000,    606.2043
    211.2500,       2.5000,   6.00000,    591.6627
    213.7500,       2.5000,   6.00000,    582.7438
    216.2500,       2.5000,   6.00000,    645.5678
    218.7500,       2.5000,   6.00000,    653.7126
    221.2500,       2.5000,   6.00000,    646.7863
     18.7500,      12.5000,   1.00000,    712.2324
     21.2500,      12.5000,   1.00000,    711.5234
     23.7500,      12.5000,   1.00000,    723.1763
     26.2500,      12.5000,   1.00000,    712.7311
     28.7500,      12.5000,   1.00000,    698.4826
     31.2500,      12.5000,   1.00000,    706.5549
     33.7500,      12.5000,   1.00000,    702.9013
     36.2500,      12.5000,   1.00000,    688.2321
     38.7500,      12.5000,   1.00000,    690.4946
     41.2500,      12.5000,   1.00000,    681.2608
     43.7500,      12.5000,   1.00000,    689.6082
     46.2500,      12.5000,   1.00000,    702.1987
     48.7500,      12.5000,   1.00000,    733.4031
     51.2500,      12.5000,   1.00000,    769.3028
     53.7500,      12.5000,   1.00000,    788.6672
     56.2500,      12.5000,   1.00000,    773.0657
     58.7500,      12.5000,   1.00000,    777.6793
     61.2500,      12.5000,   1.00000,    776.7491
     63.7500,      12.5000,   1.00000,    768.8793
     66.2500,      12.5000,   1.00000,    782.7251
     68.7500,      12.5000,   1.00000,    791.5532
     71.2500,      12.5000,   1.00000,    773.1594
     73.7500,      12.5000,   1.00000,    745.2007
     76.2500,      12.5000,   1.00000,    735.6768
     78.7500,      12.5000,   1.00000,    710.1212
     81.2500,      12.5000,   1.00000,    676.8216
     83.7500,      12.5000,   1.00000,    644.6193
     86.2500,      12.5000,   1.00000,    648.3342
     88.7500,      12.5000,   1.00000,    646.1378
     91.2500,      12.5000,   1.00000,    655.3632
     93.7500,      12.5000,   1.00000,    637.4834
     96.2500,      12.5000,   1.00000,    609.1320
     98.7500,      12.5000,   1.00000,    538.6939
    101.2500,      12.5000,   1.00000,    501.6847
    103.7500,      12.5000,   1.00000,    478.5887
    106.2500,      12.5000,   1.00000,    442.1485
    108.7500,      12.5000,   1.00000,    389.3801
    111.2500,      12.5000,   1.00000,    384.8842
    113.7500,      12.5000,   1.00000,    367.2599
    116.2500,      12.5000,   1.00000,    360.3875
    118.7500,      12.5000,   1.00000,    353.9456
    121.2500,      12.5000,   1.00000,    340.4642
    123.7500,      12.5000,   1.00000,    310.9788
    126.2500,      12.5000,   1.00000,    308.6940
    128.7500,      12.5000,   1.00000,    315.4079
    131.2500,      12.5000,   1.00000,    322.0756
    133.7500,      12.5000,   1.00000,    326.0860
    136.2500,      12.5000,   1.00000,    345.5015
    138.7500,      12.5000,   1.00000,    354.5340
    141.2500,      12.5000,   1.00000,    371.1634
    143.7500,      12.5000,   1.00000,    411.2934
    146.2500,      12.5000,   1.00000,    439.6273
    148.7500,      12.5000,   1.00000,    437.1832
    151.2500,      12.5000,   1.00000,    452.5982
    153.7500,      12.5000,   1.00000,    487.9763
    156.2500,      12.5000,   1.00000,    513.3197
    158.7500,      12.5000,   1.00000,    521.2775
    161.2500,      12.5000,   1.00000,    516.8942
    163.7500,      12.5000,   1.00000,    508.0201
    166.2500,      12.5000,   1.00000,    501.4775
    168.7500,      12.5000,   1.00000,    510.1465
    171.2500,      12.5000,   1.00000,    521.4410
    173.7500,      12.5000,   1.00000,    528.6038
    176.2500,      12.5000,   1.00000,    531.8763
    178.7500,      12.5000,   1.00000,    543.1229
    181.2500,      12.5000,   1.00000,    556.3927
    183.7500,      12.5000,   1.00000,    565.0592
    186.2500,      12.5000,   1.00000,    545.9128
    188.7500,      12.5000,   1.00000,    540.8249
    191.2500,      12.5000,   1.00000,    545.5646
    193.7500,      12.5000,   1.00000,    558.4143
    196.2500,      12.5000,   1.00000,    582.2990
    198.7500,      12.5000,   1.00000,    607.4909
    201.2500,      12.5000,   1.00000,    610.8403
    203.7500,      12.5000,   1.00000,    606.7480
    206.2500,      12.5000,   1.00000,    595.0535
    208.7500,      12.5000,   1.00000,    595.2096
    211.2500,      12.5000,   1.00000,    597.1792
    213.7500,      12.5000,   1.00000,    604.8552
    216.2500,      12.5000,   1.00000,    609.1427
    218.7500,      12.5000,   1.00000,    619.7239
     18.7500,       2.5000,   7.00000,    748.2382
     21.2500,       2.5000,   7.00000,    832.9863
     23.7500,       2.5000,   7.00000,    727.7490
     26.2500,       2.5000,   7.00000,    716.1947
     28.7500,       2.5000,   7.00000,    734.2618
     31.2500,       2.5000,   7.00000,    672.3236
     33.7500,       2.5000,   7.00000,    762.7960
     36.2500,       2.5000,   7.00000,    719.1758
     38.7500,       2.5000,   7.00000,    668.6674
     41.2500,       2.5000,   7.00000,    659.5811
     43.7500,       2.5000,   7.00000,    681.3763
     46.2500,       2.5000,   7.00000,    687.1187
     48.7500,       2.5000,   7.00000,    744.7437
     51.2500,       2.5000,   7.00000,    757.8401
     53.7500,       2.5000,   7.00000,    806.7951
     56.2500,       2.5000,   7.00000,    865.4614
     58.7500,       2.5000,   7.00000,    808.5016
     61.2500,       2.5000,   7.00000,    700.0996
     63.7500,       2.5000,   7.00000,    803.5479
     66.2500,       2.5000,   7.00000,    795.8302
     68.7500,       2.5000,   7.00000,    774.0263
     71.2500,       2.5000,   7.00000,    843.5921
     73.7500,       2.5000,   7.00000,    771.0098
     76.2500,       2.5000,   7.00000,    753.4096
     78.7500,       2.5000,   7.00000,    684.4915
     81.2500,       2.5000,   7.00000,    615.5173
     83.7500,       2.5000,   7.00000,    633.3433
     86.2500,       2.5000,   7.00000,    715.3241
     88.7500,       2.5000,   7.00000,    691.6530
     91.2500,       2.5000,   7.00000,    680.7151
     93.7500,       2.5000,   7.00000,    576.0547
     96.2500,       2.5000,   7.00000,    545.5707
     98.7500,       2.5000,   7.00000,    614.7488
    101.2500,       2.5000,   7.00000,    561.1988
    103.7500,       2.5000,   7.00000,    376.2235
    106.2500,       2.5000,   7.00000,    386.7172
    108.7500,       2.5000,   7.00000,    356.9485
    111.2500,       2.5000,   7.00000,    403.6785
    113.7500,       2.5000,   7.00000,    364.5436
    116.2500,       2.5000,   7.00000,    358.3953
    118.7500,       2.5000,   7.00000,    336.0668
    121.2500,       2.5000,   7.00000,    315.3418
    123.7500,       2.5000,   7.00000,    316.7229
    126.2500,       2.5000,   7.00000,    298.0775
    128.7500,       2.5000,   7.00000,    289.0676
    131.2500,       2.5000,   7.00000,    306.3763
    133.7500,       2.5000,   7.00000,    307.5310
    136.2500,       2.5000,   7.00000,    330.4165
    138.7500,       2.5000,   7.00000,    377.4942
    141.2500,       2.5000,   7.00000,    382.8455
    143.7500,       2.5000,   7.00000,    331.6986
    146.2500,       2.5000,   7.00000,    370.4411
    148.7500,       2.5000,   7.00000,    484.8158
    151.2500,       2.5000,   7.00000,    566.0270
    153.7500,       2.5000,   7.00000,    442.7775
    156.2500,       2.5000,   7.00000,    423.9435
    158.7500,       2.5000,   7.00000,    510.3353
    161.2500,       2.5000,   7.00000,    546.1506
    163.7500,       2.5000,   7.00000,    575.1409
    166.2500,       2.5000,   7.00000,    483.4617
    168.7500,       2.5000,   7.00000,    464.0031
    171.2500,       2.5000,   7.00000,    489.5642
    173.7500,       2.5000,   7.00000,    498.6231
    176.2500,       2.5000,   7.00000,    548.2168
    178.7500,       2.5000,   7.00000,    566.9053
    181.2500,       2.5000,   7.00000,    543.3165
    183.7500,       2.5000,   7.00000,    535.6395
    186.2500,       2.5000,   7.00000,    517.6158
    188.7500,       2.5000,   7.00000,    507.2618
    191.2500,       2.5000,   7.00000,    513.5317
    193.7500,       2.5000,   7.00000,    559.9807
    196.2500,       2.5000,   7.00000,    597.5486
    198.7500,       2.5000,   7.00000,    601.3864
    201.2500,       2.5000,   7.00000,    579.8364
    203.7500,       2.5000,   7.00000,    612.6072
    206.2500,       2.5000,   7.00000,    593.8436
    208.7500,       2.5000,   7.00000,    594.4424
    211.2500,       2.5000,   7.00000,    564.7054
    213.7500,       2.5000,   7.00000,    552.1642
    216.2500,       2.5000,   7.00000,    615.6705
    218.7500,       2.5000,   7.00000,    628.1136
     21.2500,       2.5000,   8.00000,    873.0100
     23.7500,       2.5000,   8.00000,    759.3401
     26.2500,       2.5000,   8.00000,    745.0571
     28.7500,       2.5000,   8.00000,    760.6605
     31.2500,       2.5000,   8.00000,    677.6415
     33.7500,       2.5000,   8.00000,    766.5875
     36.2500,       2.5000,   8.00000,    713.8141
     38.7500,       2.5000,   8.00000,    662.5660
     41.2500,       2.5000,   8.00000,    660.0012
     43.7500,       2.5000,   8.00000,    688.0825
     46.2500,       2.5000,   8.00000,    694.8538
     48.7500,       2.5000,   8.00000,    752.9922
     51.2500,       2.5000,   8.00000,    762.8212
     53.7500,       2.5000,   8.00000,    806.3500
     56.2500,       2.5000,   8.00000,    871.4756
     58.7500,       2.5000,   8.00000,    825.5501
     61.2500,       2.5000,   8.00000,    718.5428
     63.7500,       2.5000,   8.00000,    813.9836
     66.2500,       2.5000,   8.00000,    785.8758
     68.7500,       2.5000,   8.00000,    752.5410
     71.2500,       2.5000,   8.00000,    813.6154
     73.7500,       2.5000,   8.00000,    747.9752
     76.2500,       2.5000,   8.00000,    726.0265
     78.7500,       2.5000,   8.00000,    648.8491
     81.2500,       2.5000,   8.00000,    590.8105
     83.7500,       2.5000,   8.00000,    620.3170
     86.2500,       2.5000,   8.00000,    704.0494
     88.7500,       2.5000,   8.00000,    688.4335
     91.2500,       2.5000,   8.00000,    659.4664
     93.7500,       2.5000,   8.00000,    569.7859
     96.2500,       2.5000,   8.00000,    541.7263
     98.7500,       2.5000,   8.00000,    621.8871
    101.2500,       2.5000,   8.00000,    572.1536
    103.7500,       2.5000,   8.00000,    376.5924
    106.2500,       2.5000,   8.00000,    383.7711
    108.7500,       2.5000,   8.00000,    361.0874
    111.2500,       2.5000,   8.00000,    411.6941
    113.7500,       2.5000,   8.00000,    377.7398
    116.2500,       2.5000,   8.00000,    368.9401
    118.7500,       2.5000,   8.00000,    334.3448
    121.2500,       2.5000,   8.00000,    315.5054
    123.7500,       2.5000,   8.00000,    333.6407
    126.2500,       2.5000,   8.00000,    307.6888
    128.7500,       2.5000,   8.00000,    289.9117
    131.2500,       2.5000,   8.00000,    292.8112
    133.7500,       2.5000,   8.00000,    306.5148
    136.2500,       2.5000,   8.00000,    333.0306
    138.7500,       2.5000,   8.00000,    375.6596
    141.2500,       2.5000,   8.00000,    377.4278
    143.7500,       2.5000,   8.00000,    320.4575
    146.2500,       2.5000,   8.00000,    369.0951
    148.7500,       2.5000,   8.00000,    489.9661
    151.2500,       2.5000,   8.00000,    567.3426
    153.7500,       2.5000,   8.00000,    440.4194
    156.2500,       2.5000,   8.00000,    411.3860
    158.7500,       2.5000,   8.00000,    486.9447
    161.2500,       2.5000,   8.00000,    526.4067
    163.7500,       2.5000,   8.00000,    566.0339
    166.2500,       2.5000,   8.00000,    469.1639
    168.7500,       2.5000,   8.00000,    436.4492
    171.2500,       2.5000,   8.00000,    456.0207
    173.7500,       2.5000,   8.00000,    482.0393
    176.2500,       2.5000,   8.00000,    529.4759
    178.7500,       2.5000,   8.00000,    532.8560
    181.2500,       2.5000,   8.00000,    510.7250
    183.7500,       2.5000,   8.00000,    496.9103
    186.2500,       2.5000,   8.00000,    498.6139
    188.7500,       2.5000,   8.00000,    494.5739
    191.2500,       2.5000,   8.00000,    504.8024
    193.7500,       2.5000,   8.00000,    553.4341
    196.2500,       2.5000,   8.00000,    577.4114
    198.7500,       2.5000,   8.00000,    580.0726
    201.2500,       2.5000,   8.00000,    565.4976
    203.7500,       2.5000,   8.00000,    599.2172
    206.2500,       2.5000,   8.00000,    585.7612
    208.7500,       2.5000,   8.00000,    576.7364
    211.2500,       2.5000,   8.00000,    542.3698
    213.7500,       2.5000,   8.00000,    525.3024
    216.2500,       2.5000,   8.00000,    585.6863
     26.2500,      17.5000,   1.00000,    788.3192
     28.7500,      17.5000,   1.00000,    771.4047
     31.2500,      17.5000,   1.00000,    723.6132
     33.7500,      17.5000,   1.00000,    695.6479
     36.2500,      17.5000,   1.00000,    684.1283
     38.7500,      17.5000,   1.00000,    679.6604
     41.2500,      17.5000,   1.00000,    695.4184
     43.7500,      17.5000,   1.00000,    700.1041
     46.2500,      17.5000,   1.00000,    711.5311
     48.7500,      17.5000,   1.00000,    747.5328
     51.2500,      17.5000,   1.00000,    762.7789
     53.7500,      17.5000,   1.00000,    765.1802
     56.2500,      17.5000,   1.00000,    795.0506
     58.7500,      17.5000,   1.00000,    801.7610
     61.2500,      17.5000,   1.00000,    798.4432
     63.7500,      17.5000,   1.00000,    790.4276
     66.2500,      17.5000,   1.00000,    749.2715
     68.7500,      17.5000,   1.00000,    720.0974
     71.2500,      17.5000,   1.00000,    705.2033
     73.7500,      17.5000,   1.00000,    659.5297
     76.2500,      17.5000,   1.00000,    628.5566
     78.7500,      17.5000,   1.00000,    635.0601
     81.2500,      17.5000,   1.00000,    625.8072
     83.7500,      17.5000,   1.00000,    629.0396
     86.2500,      17.5000,   1.00000,    609.1671
     88.7500,      17.5000,   1.00000,    593.1113
     91.2500,      17.5000,   1.00000,    610.5943
     93.7500,      17.5000,   1.00000,    616.9146
     96.2500,      17.5000,   1.00000,    582.1981
     98.7500,      17.5000,   1.00000,    556.5079
    101.2500,      17.5000,   1.00000,    518.3807
    103.7500,      17.5000,   1.00000,    503.9507
    106.2500,      17.5000,   1.00000,    482.6613
    108.7500,      17.5000,   1.00000,    438.5114
    111.2500,      17.5000,   1.00000,    395.9076
    113.7500,      17.5000,   1.00000,    388.8422
    116.2500,      17.5000,   1.00000,    378.2444
    118.7500,      17.5000,   1.00000,    373.7542
    121.2500,      17.5000,   1.00000,    352.7142
    123.7500,      17.5000,   1.00000,    335.9587
    126.2500,      17.5000,   1.00000,    320.4970
    128.7500,      17.5000,   1.00000,    320.6975
    131.2500,      17.5000,   1.00000,    327.7056
    133.7500,      17.5000,   1.00000,    331.8818
    136.2500,      17.5000,   1.00000,    327.1398
    138.7500,      17.5000,   1.00000,    336.3127
    141.2500,      17.5000,   1.00000,    369.9888
    143.7500,      17.5000,   1.00000,    416.5245
    146.2500,      17.5000,   1.00000,    430.1615
    148.7500,      17.5000,   1.00000,    433.1695
    151.2500,      17.5000,   1.00000,    447.3223
    153.7500,      17.5000,   1.00000,    469.1350
    156.2500,      17.5000,   1.00000,    492.1598
    158.7500,      17.5000,   1.00000,    483.8746
    161.2500,      17.5000,   1.00000,    459.1346
    163.7500,      17.5000,   1.00000,    457.1249
    166.2500,      17.5000,   1.00000,    467.1180
    168.7500,      17.5000,   1.00000,    470.5641
    171.2500,      17.5000,   1.00000,    459.5064
    173.7500,      17.5000,   1.00000,    443.3627
    176.2500,      17.5000,   1.00000,    453.6511
    178.7500,      17.5000,   1.00000,    470.6137
    181.2500,      17.5000,   1.00000,    470.9964
    183.7500,      17.5000,   1.00000,    472.9357
    186.2500,      17.5000,   1.00000,    488.3192
    188.7500,      17.5000,   1.00000,    508.3837
    191.2500,      17.5000,   1.00000,    528.4294
    193.7500,      17.5000,   1.00000,    533.2393
    196.2500,      17.5000,   1.00000,    543.4824
    198.7500,      17.5000,   1.00000,    551.8774
    201.2500,      17.5000,   1.00000,    564.5956
    203.7500,      17.5000,   1.00000,    564.5665
    206.2500,      17.5000,   1.00000,    556.0451
    208.7500,      17.5000,   1.00000,    554.1254
    211.2500,      17.5000,   1.00000,    554.9375
     26.2500,       2.5000,  10.00000,    788.5079
     28.7500,       2.5000,  10.00000,    793.5789
     31.2500,       2.5000,  10.00000,    692.7231
     33.7500,       2.5000,  10.00000,    759.1469
     36.2500,       2.5000,  10.00000,    704.4560
     38.7500,       2.5000,  10.00000,    657.1939
     41.2500,       2.5000,  10.00000,    643.8188
     43.7500,       2.5000,  10.00000,    665.7339
     46.2500,       2.5000,  10.00000,    674.0970
     48.7500,       2.5000,  10.00000,    738.2889
     51.2500,       2.5000,  10.00000,    750.7116
     53.7500,       2.5000,  10.00000,    806.6452
     56.2500,       2.5000,  10.00000,    883.5053
     58.7500,       2.5000,  10.00000,    833.4901
     61.2500,       2.5000,  10.00000,    715.1165
     63.7500,       2.5000,  10.00000,    794.0393
     66.2500,       2.5000,  10.00000,    755.5313
     68.7500,       2.5000,  10.00000,    722.9010
     71.2500,       2.5000,  10.00000,    784.2458
     73.7500,       2.5000,  10.00000,    697.6378
     76.2500,       2.5000,  10.00000,    652.6477
     78.7500,       2.5000,  10.00000,    592.8755
     81.2500,       2.5000,  10.00000,    562.0690
     83.7500,       2.5000,  10.00000,    611.6591
     86.2500,       2.5000,  10.00000,    691.5994
     88.7500,       2.5000,  10.00000,    662.7382
     91.2500,       2.5000,  10.00000,    642.1530
     93.7500,       2.5000,  10.00000,    550.2272
     96.2500,       2.5000,  10.00000,    529.8340
     98.7500,       2.5000,  10.00000,    624.2714
    101.2500,       2.5000,  10.00000,    585.5689
    103.7500,       2.5000,  10.00000,    394.0930
    106.2500,       2.5000,  10.00000,    401.4345
    108.7500,       2.5000,  10.00000,    370.4281
    111.2500,       2.5000,  10.00000,    422.4182
    113.7500,       2.5000,  10.00000,    389.8208
    116.2500,       2.5000,  10.00000,    383.9851
    118.7500,       2.5000,  10.00000,    354.3982
    121.2500,       2.5000,  10.00000,    330.1121
    123.7500,       2.5000,  10.00000,    335.2626
    126.2500,       2.5000,  10.00000,    303.4560
    128.7500,       2.5000,  10.00000,    289.0573
    131.2500,       2.5000,  10.00000,    300.3263
    133.7500,       2.5000,  10.00000,    307.9734
    136.2500,       2.5000,  10.00000,    323.4662
    138.7500,       2.5000,  10.00000,    359.2965
    141.2500,       2.5000,  10.00000,    365.8712
    143.7500,       2.5000,  10.00000,    322.3297
    146.2500,       2.5000,  10.00000,    373.4906
    148.7500,       2.5000,  10.00000,    495.7354
    151.2500,       2.5000,  10.00000,    570.3977
    153.7500,       2.5000,  10.00000,    430.4774
    156.2500,       2.5000,  10.00000,    396.6278
    158.7500,       2.5000,  10.00000,    470.5205
    161.2500,       2.5000,  10.00000,    506.9435
    163.7500,       2.5000,  10.00000,    545.1951
    166.2500,       2.5000,  10.00000,    458.4867
    168.7500,       2.5000,  10.00000,    419.2474
    171.2500,       2.5000,  10.00000,    409.8342
    173.7500,       2.5000,  10.00000,    412.7080
    176.2500,       2.5000,  10.00000,    470.4233
    178.7500,       2.5000,  10.00000,    494.3096
    181.2500,       2.5000,  10.00000,    462.9232
    183.7500,       2.5000,  10.00000,    440.3566
    186.2500,       2.5000,  10.00000,    441.2740
    188.7500,       2.5000,  10.00000,    456.0489
    191.2500,       2.5000,  10.00000,    483.5545
    193.7500,       2.5000,  10.00000,    530.5757
    196.2500,       2.5000,  10.00000,    553.3959
    198.7500,       2.5000,  10.00000,    550.0560
    201.2500,       2.5000,  10.00000,    534.1772
    203.7500,       2.5000,  10.00000,    567.9089
    206.2500,       2.5000,  10.00000,    550.9828
    208.7500,       2.5000,  10.00000,    541.9246
    211.2500,       2.5000,  10.00000,    509.3332
     33.7500,      22.5000,   1.00000,    717.7740
     36.2500,      22.5000,   1.00000,    696.7704
     38.7500,      22.5000,   1.00000,    679.7468
     41.2500,      22.5000,   1.00000,    666.7452
     43.7500,      22.5000,   1.00000,    669.2710
     46.2500,      22.5000,   1.00000,    686.4870
     48.7500,      22.5000,   1.00000,    703.5300
     51.2500,      22.5000,   1.00000,    709.4052
     53.7500,      22.5000,   1.00000,    724.0110
     56.2500,      22.5000,   1.00000,    737.2878
     58.7500,      22.5000,   1.00000,    734.0714
     61.2500,      22.5000,   1.00000,    741.1288
     63.7500,      22.5000,   1.00000,    740.4594
     66.2500,      22.5000,   1.00000,    709.0350
     68.7500,      22.5000,   1.00000,    668.8124
     71.2500,      22.5000,   1.00000,    645.8367
     73.7500,      22.5000,   1.00000,    638.5082
     76.2500,      22.5000,   1.00000,    630.9861
     78.7500,      22.5000,   1.00000,    619.0117
     81.2500,      22.5000,   1.00000,    610.8602
     83.7500,      22.5000,   1.00000,    588.5201
     86.2500,      22.5000,   1.00000,    575.3877
     88.7500,      22.5000,   1.00000,    578.8564
     91.2500,      22.5000,   1.00000,    590.9394
     93.7500,      22.5000,   1.00000,    588.5349
     96.2500,      22.5000,   1.00000,    575.9274
     98.7500,      22.5000,   1.00000,    555.1810
    101.2500,      22.5000,   1.00000,    537.2667
    103.7500,      22.5000,   1.00000,    511.7455
    106.2500,      22.5000,   1.00000,    501.6290
    108.7500,      22.5000,   1.00000,    482.7910
    111.2500,      22.5000,   1.00000,    444.7903
    113.7500,      22.5000,   1.00000,    405.8745
    116.2500,      22.5000,   1.00000,    387.2925
    118.7500,      22.5000,   1.00000,    362.9061
    121.2500,      22.5000,   1.00000,    357.0199
    123.7500,      22.5000,   1.00000,    345.4944
    126.2500,      22.5000,   1.00000,    336.8211
    128.7500,      22.5000,   1.00000,    328.8960
    131.2500,      22.5000,   1.00000,    323.3084
    133.7500,      22.5000,   1.00000,    324.2711
    136.2500,      22.5000,   1.00000,    333.3642
    138.7500,      22.5000,   1.00000,    356.5471
    141.2500,      22.5000,   1.00000,    393.3569
    143.7500,      22.5000,   1.00000,    402.2050
    146.2500,      22.5000,   1.00000,    409.1653
    148.7500,      22.5000,   1.00000,    426.7489
    151.2500,      22.5000,   1.00000,    445.5960
    153.7500,      22.5000,   1.00000,    466.6953
    156.2500,      22.5000,   1.00000,    478.6771
    158.7500,      22.5000,   1.00000,    482.0371
    161.2500,      22.5000,   1.00000,    466.4987
    163.7500,      22.5000,   1.00000,    438.9091
    166.2500,      22.5000,   1.00000,    434.6885
    168.7500,      22.5000,   1.00000,    438.2342
    171.2500,      22.5000,   1.00000,    429.0082
    173.7500,      22.5000,   1.00000,    418.0928
    176.2500,      22.5000,   1.00000,    402.1165
    178.7500,      22.5000,   1.00000,    396.0308
    181.2500,      22.5000,   1.00000,    405.1010
    183.7500,      22.5000,   1.00000,    427.7355
    186.2500,      22.5000,   1.00000,    456.0366
    188.7500,      22.5000,   1.00000,    463.0986
    191.2500,      22.5000,   1.00000,    463.4044
    193.7500,      22.5000,   1.00000,    482.1937
    196.2500,      22.5000,   1.00000,    497.9204
    198.7500,      22.5000,   1.00000,    514.5971
    201.2500,      22.5000,   1.00000,    517.7275
    203.7500,      22.5000,   1.00000,    515.4495
     33.7500,       7.5000,   4.00000,    727.9856
     36.2500,       7.5000,   4.00000,    705.5288
     38.7500,       7.5000,   4.00000,    647.5127
     41.2500,       7.5000,   4.00000,    618.0693
     43.7500,       7.5000,   4.00000,    608.4252
     46.2500,       7.5000,   4.00000,    638.4935
     48.7500,       7.5000,   4.00000,    671.7693
     51.2500,       7.5000,   4.00000,    717.8861
     53.7500,       7.5000,   4.00000,    760.3501
     56.2500,       7.5000,   4.00000,    785.7875
     58.7500,       7.5000,   4.00000,    746.7036
     61.2500,       7.5000,   4.00000,    723.5239
     63.7500,       7.5000,   4.00000,    710.6110
     66.2500,       7.5000,   4.00000,    707.7736
     68.7500,       7.5000,   4.00000,    704.4265
     71.2500,       7.5000,   4.00000,    700.2672
     73.7500,       7.5000,   4.00000,    689.8502
     76.2500,       7.5000,   4.00000,    637.5006
     78.7500,       7.5000,   4.00000,    590.3288
     81.2500,       7.5000,   4.00000,    564.9882
     83.7500,       7.5000,   4.00000,    588.3724
     86.2500,       7.5000,   4.00000,    622.3949
     88.7500,       7.5000,   4.00000,    643.8801
     91.2500,       7.5000,   4.00000,    611.5472
     93.7500,       7.5000,   4.00000,    572.0892
     96.2500,       7.5000,   4.00000,    557.4491
     98.7500,       7.5000,   4.00000,    573.9313
    101.2500,       7.5000,   4.00000,    539.3568
    103.7500,       7.5000,   4.00000,    470.9124
    106.2500,       7.5000,   4.00000,    403.1242
    108.7500,       7.5000,   4.00000,    415.9097
    111.2500,       7.5000,   4.00000,    414.8710
    113.7500,       7.5000,   4.00000,    418.7853
    116.2500,       7.5000,   4.00000,    385.3124
    118.7500,       7.5000,   4.00000,    353.5660
    121.2500,       7.5000,   4.00000,    337.6270
    123.7500,       7.5000,   4.00000,    325.1072
    126.2500,       7.5000,   4.00000,    311.7743
    128.7500,       7.5000,   4.00000,    296.0285
    131.2500,       7.5000,   4.00000,    291.1043
    133.7500,       7.5000,   4.00000,    306.7601
    136.2500,       7.5000,   4.00000,    333.5251
    138.7500,       7.5000,   4.00000,    353.0888
    141.2500,       7.5000,   4.00000,    352.8252
    143.7500,       7.5000,   4.00000,    354.1004
    146.2500,       7.5000,   4.00000,    395.5462
    148.7500,       7.5000,   4.00000,    475.9269
    151.2500,       7.5000,   4.00000,    495.7270
    153.7500,       7.5000,   4.00000,    467.5273
    156.2500,       7.5000,   4.00000,    440.2178
    158.7500,       7.5000,   4.00000,    468.3023
    161.2500,       7.5000,   4.00000,    511.1523
    163.7500,       7.5000,   4.00000,    491.9121
    166.2500,       7.5000,   4.00000,    450.0774
    168.7500,       7.5000,   4.00000,    400.8959
    171.2500,       7.5000,   4.00000,    382.1077
    173.7500,       7.5000,   4.00000,    393.1667
    176.2500,       7.5000,   4.00000,    406.9688
    178.7500,       7.5000,   4.00000,    410.1069
    181.2500,       7.5000,   4.00000,    402.8145
    183.7500,       7.5000,   4.00000,    397.5292
    186.2500,       7.5000,   4.00000,    403.6074
    188.7500,       7.5000,   4.00000,    408.8979
    191.2500,       7.5000,   4.00000,    429.5062
    193.7500,       7.5000,   4.00000,    466.9966
    196.2500,       7.5000,   4.00000,    498.1836
    198.7500,       7.5000,   4.00000,    510.2076
    201.2500,       7.5000,   4.00000,    514.0965
    203.7500,       7.5000,   4.00000,    508.7246
     41.2500,      27.5000,   1.00000,    675.8982
     43.7500,      27.5000,   1.00000,    673.5118
     48.7500,      27.5000,   1.00000,    638.9559
     51.2500,      27.5000,   1.00000,    625.4544
     53.7500,      27.5000,   1.00000,    633.7510
     56.2500,      27.5000,   1.00000,    643.0928
     58.7500,      27.5000,   1.00000,    648.1341
     61.2500,      27.5000,   1.00000,    650.0045
     63.7500,      27.5000,   1.00000,    667.4258
     66.2500,      27.5000,   1.00000,    666.9932
     68.7500,      27.5000,   1.00000,    660.2933
     71.2500,      27.5000,   1.00000,    646.0102
     73.7500,      27.5000,   1.00000,    637.5901
     76.2500,      27.5000,   1.00000,    644.8668
     78.7500,      27.5000,   1.00000,    637.3787
     81.2500,      27.5000,   1.00000,    621.9398
     83.7500,      27.5000,   1.00000,    606.7260
     86.2500,      27.5000,   1.00000,    593.2351
     88.7500,      27.5000,   1.00000,    585.0226
     91.2500,      27.5000,   1.00000,    567.8239
     93.7500,      27.5000,   1.00000,    561.6028
     96.2500,      27.5000,   1.00000,    561.5615
     98.7500,      27.5000,   1.00000,    563.3815
    101.2500,      27.5000,   1.00000,    543.1263
    103.7500,      27.5000,   1.00000,    518.4068
    106.2500,      27.5000,   1.00000,    495.7441
    108.7500,      27.5000,   1.00000,    474.1476
    111.2500,      27.5000,   1.00000,    449.2402
    113.7500,      27.5000,   1.00000,    416.7217
    116.2500,      27.5000,   1.00000,    382.0819
    121.2500,      27.5000,   1.00000,    354.5054
    123.7500,      27.5000,   1.00000,    342.6585
    126.2500,      27.5000,   1.00000,    335.1863
    128.7500,      27.5000,   1.00000,    336.4972
    131.2500,      27.5000,   1.00000,    331.4525
    133.7500,      27.5000,   1.00000,    335.9153
    136.2500,      27.5000,   1.00000,    352.4400
    138.7500,      27.5000,   1.00000,    373.8459
    141.2500,      27.5000,   1.00000,    385.7008
    143.7500,      27.5000,   1.00000,    397.1497
    146.2500,      27.5000,   1.00000,    412.2380
    148.7500,      27.5000,   1.00000,    433.4931
    151.2500,      27.5000,   1.00000,    456.0447
    153.7500,      27.5000,   1.00000,    462.2633
    156.2500,      27.5000,   1.00000,    458.8534
    158.7500,      27.5000,   1.00000,    460.9596
    161.2500,      27.5000,   1.00000,    459.8537
    163.7500,      27.5000,   1.00000,    448.8978
    166.2500,      27.5000,   1.00000,    431.4593
    168.7500,      27.5000,   1.00000,    422.7217
    171.2500,      27.5000,   1.00000,    417.7563
    173.7500,      27.5000,   1.00000,    409.3303
    176.2500,      27.5000,   1.00000,    396.7989
    178.7500,      27.5000,   1.00000,    384.2290
    181.2500,      27.5000,   1.00000,    388.4527
    183.7500,      27.5000,   1.00000,    398.5450
    186.2500,      27.5000,   1.00000,    407.1497
    188.7500,      27.5000,   1.00000,    414.5093
    191.2500,      27.5000,   1.00000,    428.2771
    193.7500,      27.5000,   1.00000,    441.6501
    196.2500,      27.5000,   1.00000,    445.5966
     41.2500,       7.5000,   5.00000,    602.4412
     43.7500,       7.5000,   5.00000,    592.7567
     46.2500,       7.5000,   5.00000,    600.0456
     48.7500,       7.5000,   5.00000,    608.0497
     51.2500,       7.5000,   5.00000,    627.6807
     53.7500,       7.5000,   5.00000,    667.7618
     56.2500,       7.5000,   5.00000,    691.6087
     58.7500,       7.5000,   5.00000,    661.8029
     61.2500,       7.5000,   5.00000,    642.8862
     63.7500,       7.5000,   5.00000,    651.1426
     66.2500,       7.5000,   5.00000,    676.6181
     68.7500,       7.5000,   5.00000,    697.5408
     71.2500,       7.5000,   5.00000,    699.9260
     73.7500,       7.5000,   5.00000,    695.6524
     76.2500,       7.5000,   5.00000,    650.7299
     78.7500,       7.5000,   5.00000,    609.5890
     81.2500,       7.5000,   5.00000,    584.9229
     83.7500,       7.5000,   5.00000,    605.0316
     88.7500,       7.5000,   5.00000,    645.9020
     91.2500,       7.5000,   5.00000,    603.2956
     93.7500,       7.5000,   5.00000,    560.2426
     96.2500,       7.5000,   5.00000,    553.4237
     98.7500,       7.5000,   5.00000,    569.4499
    101.2500,       7.5000,   5.00000,    530.8323
    103.7500,       7.5000,   5.00000,    460.7880
    106.2500,       7.5000,   5.00000,    396.0474
    108.7500,       7.5000,   5.00000,    408.2821
    111.2500,       7.5000,   5.00000,    397.8757
    113.7500,       7.5000,   5.00000,    404.2442
    116.2500,       7.5000,   5.00000,    379.8565
    121.2500,       7.5000,   5.00000,    332.8183
    123.7500,       7.5000,   5.00000,    311.1147
    126.2500,       7.5000,   5.00000,    298.5378
    128.7500,       7.5000,   5.00000,    291.3578
    131.2500,       7.5000,   5.00000,    295.3184
    133.7500,       7.5000,   5.00000,    311.3124
    136.2500,       7.5000,   5.00000,    333.0779
    138.7500,       7.5000,   5.00000,    353.3155
    141.2500,       7.5000,   5.00000,    355.9546
    143.7500,       7.5000,   5.00000,    362.0780
    146.2500,       7.5000,   5.00000,    401.2975
    148.7500,       7.5000,   5.00000,    484.6275
    151.2500,       7.5000,   5.00000,    504.1646
    153.7500,       7.5000,   5.00000,    475.6616
    156.2500,       7.5000,   5.00000,    443.6597
    158.7500,       7.5000,   5.00000,    466.8723
    161.2500,       7.5000,   5.00000,    509.3594
    163.7500,       7.5000,   5.00000,    490.4151
    166.2500,       7.5000,   5.00000,    449.0384
    168.7500,       7.5000,   5.00000,    395.8377
    171.2500,       7.5000,   5.00000,    374.9740
    173.7500,       7.5000,   5.00000,    382.3818
    176.2500,       7.5000,   5.00000,    391.4187
    178.7500,       7.5000,   5.00000,    392.8067
    181.2500,       7.5000,   5.00000,    380.6790
    183.7500,       7.5000,   5.00000,    365.1359
    186.2500,       7.5000,   5.00000,    357.9124
    188.7500,       7.5000,   5.00000,    361.7742
    191.2500,       7.5000,   5.00000,    387.1666
    193.7500,       7.5000,   5.00000,    423.1332
    196.2500,       7.5000,   5.00000,    445.6452
     48.7500,      32.5000,   1.00000,    614.6368
     51.2500,      32.5000,   1.00000,    592.6440
     53.7500,      32.5000,   1.00000,    575.6074
     56.2500,      32.5000,   1.00000,    584.5484
     58.7500,      32.5000,   1.00000,    589.9678
     61.2500,      32.5000,   1.00000,    606.3586
     63.7500,      32.5000,   1.00000,    614.6700
     66.2500,      32.5000,   1.00000,    620.0049
     68.7500,      32.5000,   1.00000,    630.5994
     71.2500,      32.5000,   1.00000,    648.1137
     73.7500,      32.5000,   1.00000,    647.7390
     76.2500,      32.5000,   1.00000,    645.9714
     78.7500,      32.5000,   1.00000,    650.2122
     81.2500,      32.5000,   1.00000,    639.8806
     83.7500,      32.5000,   1.00000,    641.4878
     86.2500,      32.5000,   1.00000,    637.5339
     88.7500,      32.5000,   1.00000,    607.5175
     91.2500,      32.5000,   1.00000,    582.5220
     93.7500,      32.5000,   1.00000,    559.1342
     96.2500,      32.5000,   1.00000,    551.3477
     98.7500,      32.5000,   1.00000,    546.7695
    101.2500,      32.5000,   1.00000,    532.7648
    103.7500,      32.5000,   1.00000,    503.2340
    106.2500,      32.5000,   1.00000,    480.2531
    108.7500,      32.5000,   1.00000,    456.7025
    128.7500,      32.5000,   1.00000,    339.8829
    131.2500,      32.5000,   1.00000,    335.6525
    133.7500,      32.5000,   1.00000,    346.2897
    136.2500,      32.5000,   1.00000,    369.5569
    138.7500,      32.5000,   1.00000,    380.5260
    141.2500,      32.5000,   1.00000,    387.4893
    143.7500,      32.5000,   1.00000,    402.6205
    146.2500,      32.5000,   1.00000,    420.7585
    148.7500,      32.5000,   1.00000,    442.8387
    151.2500,      32.5000,   1.00000,    452.3091
    153.7500,      32.5000,   1.00000,    450.7851
    156.2500,      32.5000,   1.00000,    445.6793
    158.7500,      32.5000,   1.00000,    441.0449
    161.2500,      32.5000,   1.00000,    449.0568
    163.7500,      32.5000,   1.00000,    454.0476
    166.2500,      32.5000,   1.00000,    447.3997
    168.7500,      32.5000,   1.00000,    427.7273
    171.2500,      32.5000,   1.00000,    418.5527
    173.7500,      32.5000,   1.00000,    414.9583
    176.2500,      32.5000,   1.00000,    405.9085
    178.7500,      32.5000,   1.00000,    399.0995
    181.2500,      32.5000,   1.00000,    389.8973
    183.7500,      32.5000,   1.00000,    387.8826
    186.2500,      32.5000,   1.00000,    389.2443
    188.7500,      32.5000,   1.00000,    396.2334
     48.7500,       7.5000,   6.00000,    572.2048
     51.2500,       7.5000,   6.00000,    589.5868
     53.7500,       7.5000,   6.00000,    611.4387
     56.2500,       7.5000,   6.00000,    632.7745
     58.7500,       7.5000,   6.00000,    612.4214
     61.2500,       7.5000,   6.00000,    611.3079
     63.7500,       7.5000,   6.00000,    614.0482
     66.2500,       7.5000,   6.00000,    645.2434
     68.7500,       7.5000,   6.00000,    674.3147
     71.2500,       7.5000,   6.00000,    694.7151
     73.7500,       7.5000,   6.00000,    703.7273
     76.2500,       7.5000,   6.00000,    662.6850
     78.7500,       7.5000,   6.00000,    628.2615
     81.2500,       7.5000,   6.00000,    607.8224
     83.7500,       7.5000,   6.00000,    638.6058
     86.2500,       7.5000,   6.00000,    671.4935
     88.7500,       7.5000,   6.00000,    677.3891
     91.2500,       7.5000,   6.00000,    620.1401
     93.7500,       7.5000,   6.00000,    564.5632
     96.2500,       7.5000,   6.00000,    549.0922
     98.7500,       7.5000,   6.00000,    557.1246
    101.2500,       7.5000,   6.00000,    510.8088
    103.7500,       7.5000,   6.00000,    437.3224
    106.2500,       7.5000,   6.00000,    373.8295
    108.7500,       7.5000,   6.00000,    388.5374
    128.7500,       7.5000,   6.00000,    289.1792
    131.2500,       7.5000,   6.00000,    289.5667
    133.7500,       7.5000,   6.00000,    304.6498
    136.2500,       7.5000,   6.00000,    332.6998
    138.7500,       7.5000,   6.00000,    360.1003
    141.2500,       7.5000,   6.00000,    363.8647
    143.7500,       7.5000,   6.00000,    367.8866
    146.2500,       7.5000,   6.00000,    409.5012
    148.7500,       7.5000,   6.00000,    496.3611
    151.2500,       7.5000,   6.00000,    517.7408
    153.7500,       7.5000,   6.00000,    481.3033
    156.2500,       7.5000,   6.00000,    445.0893
    158.7500,       7.5000,   6.00000,    466.0112
    161.2500,       7.5000,   6.00000,    510.3450
    163.7500,       7.5000,   6.00000,    496.7821
    166.2500,       7.5000,   6.00000,    458.9741
    168.7500,       7.5000,   6.00000,    405.7042
    171.2500,       7.5000,   6.00000,    383.0364
    173.7500,       7.5000,   6.00000,    387.5946
    176.2500,       7.5000,   6.00000,    394.2223
    178.7500,       7.5000,   6.00000,    392.9663
    181.2500,       7.5000,   6.00000,    373.7805
    183.7500,       7.5000,   6.00000,    352.1525
    186.2500,       7.5000,   6.00000,    341.8914
    188.7500,       7.5000,   6.00000,    344.0343
     52.5000,      15.0000,   3.00000,    589.8552
     55.0000,      15.0000,   3.00000,    593.7851
     57.5000,      15.0000,   3.00000,    607.5125
     60.0000,      15.0000,   3.00000,    616.7780
     62.5000,      15.0000,   3.00000,    618.1902
     65.0000,      15.0000,   3.00000,    630.1049
     67.5000,      15.0000,   3.00000,    639.9876
     70.0000,      15.0000,   3.00000,    663.8866
     72.5000,      15.0000,   3.00000,    664.8497
     75.0000,      15.0000,   3.00000,    665.5747
     77.5000,      15.0000,   3.00000,    665.6218
     80.0000,      15.0000,   3.00000,    660.3784
     82.5000,      15.0000,   3.00000,    659.5547
     85.0000,      15.0000,   3.00000,    650.8436
     87.5000,      15.0000,   3.00000,    640.2643
     90.0000,      15.0000,   3.00000,    629.9003
     92.5000,      15.0000,   3.00000,    626.0144
     95.0000,      15.0000,   3.00000,    597.9651
     97.5000,      15.0000,   3.00000,    540.9880
    100.0000,      15.0000,   3.00000,    489.0113
    102.5000,      15.0000,   3.00000,    459.5337
    105.0000,      15.0000,   3.00000,    444.8374
    132.5000,      15.0000,   3.00000,    310.1565
    135.0000,      15.0000,   3.00000,    323.9285
    137.5000,      15.0000,   3.00000,    334.0099
    140.0000,      15.0000,   3.00000,    353.1669
    142.5000,      15.0000,   3.00000,    390.3309
    145.0000,      15.0000,   3.00000,    435.1178
    147.5000,      15.0000,   3.00000,    444.0561
    150.0000,      15.0000,   3.00000,    446.8854
    152.5000,      15.0000,   3.00000,    474.7875
    155.0000,      15.0000,   3.00000,    500.0272
    157.5000,      15.0000,   3.00000,    502.3422
    160.0000,      15.0000,   3.00000,    476.0848
    162.5000,      15.0000,   3.00000,    466.6656
    165.0000,      15.0000,   3.00000,    462.9654
    167.5000,      15.0000,   3.00000,    445.0172
    170.0000,      15.0000,   3.00000,    428.1878
    172.5000,      15.0000,   3.00000,    405.3636
    175.0000,      15.0000,   3.00000,    394.0573
    177.5000,      15.0000,   3.00000,    385.6379
    180.0000,      15.0000,   3.00000,    376.1397
    182.5000,      15.0000,   3.00000,    367.7784
    185.0000,      15.0000,   3.00000,    357.6717
     56.2500,      12.5000,   4.00000,    605.7816
     58.7500,      12.5000,   4.00000,    618.8889
     61.2500,      12.5000,   4.00000,    623.3613
     63.7500,      12.5000,   4.00000,    617.1989
     66.2500,      12.5000,   4.00000,    631.4482
     68.7500,      12.5000,   4.00000,    661.8597
     71.2500,      12.5000,   4.00000,    671.6687
     73.7500,      12.5000,   4.00000,    671.2621
     76.2500,      12.5000,   4.00000,    666.8047
     78.7500,      12.5000,   4.00000,    654.4440
     81.2500,      12.5000,   4.00000,    658.3013
     83.7500,      12.5000,   4.00000,    657.0598
     86.2500,      12.5000,   4.00000,    663.0337
     88.7500,      12.5000,   4.00000,    656.0040
     91.2500,      12.5000,   4.00000,    637.8756
     93.7500,      12.5000,   4.00000,    609.0944
     96.2500,      12.5000,   4.00000,    570.6162
     98.7500,      12.5000,   4.00000,    509.8110
    101.2500,      12.5000,   4.00000,    476.6371
    136.2500,      12.5000,   4.00000,    336.6729
    138.7500,      12.5000,   4.00000,    343.8574
    141.2500,      12.5000,   4.00000,    360.1956
    143.7500,      12.5000,   4.00000,    399.6630
    146.2500,      12.5000,   4.00000,    445.7416
    148.7500,      12.5000,   4.00000,    458.3113
    151.2500,      12.5000,   4.00000,    472.5515
    153.7500,      12.5000,   4.00000,    493.1252
    156.2500,      12.5000,   4.00000,    500.2163
    158.7500,      12.5000,   4.00000,    495.4436
    161.2500,      12.5000,   4.00000,    490.3530
    163.7500,      12.5000,   4.00000,    484.6941
    166.2500,      12.5000,   4.00000,    462.5616
    168.7500,      12.5000,   4.00000,    435.8658
    171.2500,      12.5000,   4.00000,    409.9104
    173.7500,      12.5000,   4.00000,    402.0942
    176.2500,      12.5000,   4.00000,    395.4686
    178.7500,      12.5000,   4.00000,    386.5103
    181.2500,      12.5000,   4.00000,    377.9839
   5.25
ITERATION 2
MODEL RESISTIVITY
LAYER 1
93,     1.2500
      5.0000,     398.07
      7.5000,     437.50
     10.0000,     388.02
     12.5000,     501.32
     15.0000,     475.16
     17.5000,     465.61
     20.0000,     543.18
     22.5000,     638.21
     25.0000,     441.16
     27.5000,     435.95
     30.0000,     520.75
     32.5000,     463.36
     35.0000,     525.07
     37.5000,     483.32
     40.0000,     450.18
     42.5000,     446.96
     45.0000,     495.44
     47.5000,     521.08
     50.0000,     593.56
     52.5000,     620.63
     55.0000,     697.86
     57.5000,     809.88
     60.0000,     751.59
     62.5000,     592.42
     65.0000,     670.39
     67.5000,     638.28
     70.0000,     603.66
     72.5000,     680.55
     75.0000,     610.86
     77.5000,     584.43
     80.0000,     521.66
     82.5000,     497.57
     85.0000,     560.02
     87.5000,     694.21
     90.0000,     734.66
     92.5000,     777.88
     95.0000,     749.24
     97.5000,     952.45
    100.0000,     1497.2
    102.5000,     1476.4
    105.0000,     883.18
    107.5000,     916.89
    110.0000,     816.13
    112.5000,     1034.2
    115.0000,     927.59
    117.5000,     841.75
    120.0000,     639.88
    122.5000,     492.70
    125.0000,     453.10
    127.5000,     382.11
    130.0000,     348.56
    132.5000,     360.00
    135.0000,     375.36
    137.5000,     432.62
    140.0000,     551.60
    142.5000,     600.42
    145.0000,     538.97
    147.5000,     684.44
    150.0000,     1036.1
    152.5000,     1462.7
    155.0000,     1079.1
    157.5000,     901.42
    160.0000,     910.21
    162.5000,     789.11
    165.0000,     670.85
    167.5000,     547.57
    170.0000,     573.20
    172.5000,     502.88
    175.0000,     490.54
    177.5000,     573.11
    180.0000,     595.93
    182.5000,     549.77
    185.0000,     523.21
    187.5000,     519.77
    190.0000,     517.46
    192.5000,     542.33
    195.0000,     630.02
    197.5000,     673.12
    200.0000,     678.05
    202.5000,     648.39
    205.0000,     698.64
    207.5000,     668.77
    210.0000,     655.32
    212.5000,     605.50
    215.0000,     554.00
    217.5000,     631.61
    220.0000,     654.05
    222.5000,     620.33
    225.0000,     630.59
    227.5000,     593.79
    230.0000,     741.68
    232.5000,     833.04
           732.0625
LAYER 2
93,     2.6250
      5.0000,     370.51
      7.5000,     410.76
     10.0000,     404.98
     12.5000,     497.67
     15.0000,     508.78
     17.5000,     503.75
     20.0000,     587.30
     22.5000,     688.99
     25.0000,     527.17
     27.5000,     514.54
     30.0000,     544.30
     32.5000,     496.74
     35.0000,     539.80
     37.5000,     515.50
     40.0000,     457.65
     42.5000,     454.23
     45.0000,     470.53
     47.5000,     501.27
     50.0000,     562.09
     52.5000,     620.27
     55.0000,     675.92
     57.5000,     741.37
     60.0000,     695.18
     62.5000,     601.67
     65.0000,     679.97
     67.5000,     668.51
     70.0000,     664.42
     72.5000,     749.06
     75.0000,     715.82
     77.5000,     674.39
     80.0000,     598.04
     82.5000,     553.28
     85.0000,     600.15
     87.5000,     690.90
     90.0000,     699.56
     92.5000,     703.44
     95.0000,     665.88
     97.5000,     790.29
    100.0000,     1202.1
    102.5000,     1269.8
    105.0000,     847.14
    107.5000,     840.04
    110.0000,     845.71
    112.5000,     886.43
    115.0000,     722.80
    117.5000,     667.75
    120.0000,     529.98
    122.5000,     421.45
    125.0000,     415.53
    127.5000,     350.68
    130.0000,     321.21
    132.5000,     330.79
    135.0000,     339.52
    137.5000,     405.87
    140.0000,     506.83
    142.5000,     560.33
    145.0000,     474.07
    147.5000,     576.14
    150.0000,     840.31
    152.5000,     1197.7
    155.0000,     899.88
    157.5000,     781.55
    160.0000,     861.68
    162.5000,     701.09
    165.0000,     659.17
    167.5000,     556.08
    170.0000,     549.52
    172.5000,     527.86
    175.0000,     537.56
    177.5000,     620.12
    180.0000,     643.80
    182.5000,     588.24
    185.0000,     557.47
    187.5000,     533.04
    190.0000,     537.48
    192.5000,     547.40
    195.0000,     622.89
    197.5000,     680.64
    200.0000,     696.08
    202.5000,     662.44
    205.0000,     699.57
    207.5000,     688.92
    210.0000,     675.04
    212.5000,     646.24
    215.0000,     607.18
    217.5000,     656.09
    220.0000,     702.71
    222.5000,     681.35
    225.0000,     681.42
    227.5000,     672.58
    230.0000,     787.49
    232.5000,     845.31
           777.3831
LAYER 3
91,     4.1375
      7.5000,     377.51
     10.0000,     433.90
     12.5000,     546.38
     15.0000,     595.24
     17.5000,     615.74
     20.0000,     722.44
     22.5000,     863.14
     25.0000,     751.65
     27.5000,     694.70
     30.0000,     619.93
     32.5000,     548.82
     35.0000,     578.35
     37.5000,     568.84
     40.0000,     494.72
     42.5000,     468.57
     45.0000,     446.94
     47.5000,     459.21
     50.0000,     520.04
     52.5000,     608.17
     55.0000,     652.92
     57.5000,     685.85
     60.0000,     674.92
     62.5000,     662.91
     65.0000,     768.00
     67.5000,     776.93
     70.0000,     785.30
     72.5000,     852.44
     75.0000,     849.22
     77.5000,     790.89
     80.0000,     707.65
     82.5000,     663.23
     85.0000,     711.45
     87.5000,     773.53
     90.0000,     751.36
     92.5000,     699.06
     95.0000,     581.37
     97.5000,     553.86
    100.0000,     704.02
    102.5000,     721.28
    105.0000,     541.85
    107.5000,     548.98
    110.0000,     618.02
    112.5000,     533.33
    115.0000,     397.16
    117.5000,     379.54
    120.0000,     328.68
    122.5000,     281.17
    125.0000,     290.17
    127.5000,     251.11
    130.0000,     234.99
    132.5000,     246.65
    135.0000,     257.67
    137.5000,     308.42
    140.0000,     371.19
    142.5000,     398.51
    145.0000,     328.30
    147.5000,     380.38
    150.0000,     541.62
    152.5000,     740.71
    155.0000,     580.46
    157.5000,     557.87
    160.0000,     699.49
    162.5000,     646.86
    165.0000,     727.65
    167.5000,     679.55
    170.0000,     638.51
    172.5000,     618.80
    175.0000,     627.20
    177.5000,     671.34
    180.0000,     678.73
    182.5000,     629.39
    185.0000,     603.92
    187.5000,     582.40
    190.0000,     600.38
    192.5000,     604.55
    195.0000,     661.22
    197.5000,     727.21
    200.0000,     743.80
    202.5000,     694.91
    205.0000,     706.18
    207.5000,     713.30
    210.0000,     720.85
    212.5000,     723.05
    215.0000,     697.65
    217.5000,     720.29
    220.0000,     775.88
    222.5000,     781.66
    225.0000,     790.01
    227.5000,     801.22
    230.0000,     872.00
           861.2574
LAYER 4
89,     5.8012
     10.0000,     455.09
     12.5000,     639.77
     15.0000,     713.37
     17.5000,     778.14
     20.0000,     911.98
     22.5000,     1103.6
     25.0000,     1025.5
     27.5000,     890.20
     30.0000,     702.98
     32.5000,     595.52
     35.0000,     621.50
     37.5000,     633.93
     40.0000,     566.22
     42.5000,     523.14
     45.0000,     476.57
     47.5000,     473.95
     50.0000,     541.15
     52.5000,     645.63
     55.0000,     686.18
     57.5000,     705.96
     60.0000,     719.48
     62.5000,     761.63
     65.0000,     901.36
     67.5000,     915.26
     70.0000,     899.27
     72.5000,     916.57
     75.0000,     913.92
     77.5000,     850.95
     80.0000,     788.91
     82.5000,     785.11
     85.0000,     872.56
     87.5000,     945.35
     90.0000,     896.19
     92.5000,     765.35
     95.0000,     526.85
     97.5000,     385.87
    100.0000,     395.96
    102.5000,     376.86
    105.0000,     304.73
    107.5000,     322.54
    110.0000,     381.88
    112.5000,     301.25
    115.0000,     219.44
    117.5000,     219.33
    120.0000,     209.96
    122.5000,     195.62
    125.0000,     205.05
    127.5000,     181.82
    130.0000,     173.45
    132.5000,     185.37
    135.0000,     197.43
    137.5000,     229.44
    140.0000,     263.43
    142.5000,     274.49
    145.0000,     236.06
    147.5000,     280.86
    150.0000,     405.24
    152.5000,     521.85
    155.0000,     407.97
    157.5000,     415.52
    160.0000,     581.79
    162.5000,     658.15
    165.0000,     883.28
    167.5000,     912.43
    170.0000,     837.14
    172.5000,     749.23
    175.0000,     705.37
    177.5000,     691.78
    180.0000,     679.83
    182.5000,     645.28
    185.0000,     630.99
    187.5000,     625.15
    190.0000,     656.16
    192.5000,     661.55
    195.0000,     702.36
    197.5000,     763.18
    200.0000,     773.01
    202.5000,     711.54
    205.0000,     702.44
    207.5000,     717.10
    210.0000,     744.32
    212.5000,     766.30
    215.0000,     747.14
    217.5000,     749.88
    220.0000,     798.12
    222.5000,     822.70
    225.0000,     850.95
    227.5000,     867.96
           905.1270
LAYER 5
85,     7.6314
     15.0000,     854.38
     17.5000,     1088.7
     20.0000,     1247.9
     22.5000,     1435.6
     25.0000,     1412.0
     27.5000,     1198.7
     30.0000,     937.10
     32.5000,     799.05
     35.0000,     807.37
     37.5000,     856.00
     40.0000,     854.81
     42.5000,     825.32
     45.0000,     773.14
     47.5000,     757.84
     50.0000,     808.83
     52.5000,     875.08
     55.0000,     880.37
     57.5000,     869.53
     60.0000,     888.77
     62.5000,     965.92
     65.0000,     1105.3
     67.5000,     1158.0
     70.0000,     1140.1
     72.5000,     1110.4
     75.0000,     1105.3
     77.5000,     1082.4
     80.0000,     1088.0
     82.5000,     1153.4
     85.0000,     1255.8
     87.5000,     1288.6
     90.0000,     1162.8
     92.5000,     900.67
     95.0000,     565.93
     97.5000,     358.98
    100.0000,     283.18
    102.5000,     234.24
    105.0000,     195.50
    107.5000,     189.78
    110.0000,     201.01
    112.5000,     173.55
    115.0000,     151.52
    117.5000,     158.28
    120.0000,     167.70
    122.5000,     171.33
    125.0000,     173.43
    127.5000,     164.92
    130.0000,     163.91
    132.5000,     173.74
    135.0000,     184.84
    137.5000,     197.54
    140.0000,     209.89
    142.5000,     225.80
    145.0000,     253.65
    147.5000,     345.27
    150.0000,     481.41
    152.5000,     517.68
    155.0000,     401.26
    157.5000,     377.74
    160.0000,     495.49
    162.5000,     688.39
    165.0000,     998.31
    167.5000,     1138.4
    170.0000,     1062.4
    172.5000,     863.06
    175.0000,     710.76
    177.5000,     622.26
    180.0000,     589.42
    182.5000,     580.49
    185.0000,     582.05
    187.5000,     589.96
    190.0000,     609.59
    192.5000,     617.28
    195.0000,     634.33
    197.5000,     661.61
    200.0000,     665.74
    202.5000,     637.59
    205.0000,     629.03
    207.5000,     645.54
    210.0000,     676.51
    212.5000,     699.60
    215.0000,     696.03
    217.5000,     692.71
    220.0000,     719.48
    222.5000,     749.16
           817.2471
LAYER 6
81,     9.6445
     20.0000,     1255.2
     22.5000,     1436.2
     25.0000,     1446.6
     27.5000,     1314.4
     30.0000,     1140.7
     32.5000,     1028.3
     35.0000,     1028.9
     37.5000,     1085.8
     40.0000,     1128.3
     42.5000,     1134.3
     45.0000,     1104.8
     47.5000,     1078.4
     50.0000,     1074.6
     52.5000,     1063.4
     55.0000,     1019.8
     57.5000,     981.09
     60.0000,     984.56
     62.5000,     1046.5
     65.0000,     1153.1
     67.5000,     1229.7
     70.0000,     1255.7
     72.5000,     1255.8
     75.0000,     1262.9
     77.5000,     1265.1
     80.0000,     1280.0
     82.5000,     1310.9
     85.0000,     1325.3
     87.5000,     1267.9
     90.0000,     1108.9
     92.5000,     873.09
     95.0000,     620.83
     97.5000,     451.04
    100.0000,     369.96
    102.5000,     320.71
    105.0000,     284.17
    107.5000,     266.08
    110.0000,     257.42
    112.5000,     234.27
    115.0000,     218.02
    117.5000,     219.86
    120.0000,     227.03
    122.5000,     230.90
    125.0000,     230.72
    127.5000,     227.35
    130.0000,     229.70
    132.5000,     239.24
    135.0000,     250.16
    137.5000,     261.29
    140.0000,     278.23
    142.5000,     315.31
    145.0000,     391.50
    147.5000,     525.98
    150.0000,     652.50
    152.5000,     626.61
    155.0000,     483.73
    157.5000,     414.70
    160.0000,     460.31
    162.5000,     591.24
    165.0000,     781.19
    167.5000,     890.38
    170.0000,     856.74
    172.5000,     723.28
    175.0000,     603.21
    177.5000,     530.48
    180.0000,     502.37
    182.5000,     496.61
    185.0000,     496.09
    187.5000,     495.91
    190.0000,     497.49
    192.5000,     498.03
    195.0000,     504.84
    197.5000,     518.80
    200.0000,     529.17
    202.5000,     531.64
    205.0000,     540.43
    207.5000,     559.91
    210.0000,     586.33
    212.5000,     604.78
    215.0000,     615.78
    217.5000,     623.60
           664.3321
LAYER 7
77,    11.8590
     25.0000,     1412.4
     27.5000,     1357.0
     30.0000,     1279.7
     32.5000,     1215.2
     35.0000,     1209.7
     37.5000,     1248.5
     40.0000,     1285.6
     42.5000,     1296.7
     45.0000,     1273.8
     47.5000,     1228.6
     50.0000,     1173.9
     52.5000,     1109.7
     55.0000,     1042.1
     57.5000,     995.89
     60.0000,     991.20
     62.5000,     1033.6
     65.0000,     1109.4
     67.5000,     1183.1
     70.0000,     1232.1
     72.5000,     1256.7
     75.0000,     1267.5
     77.5000,     1262.1
     80.0000,     1243.1
     82.5000,     1207.4
     85.0000,     1142.9
     87.5000,     1039.2
     90.0000,     900.12
     92.5000,     745.45
     95.0000,     604.06
     97.5000,     508.82
    100.0000,     462.34
    102.5000,     438.40
    105.0000,     419.49
    107.5000,     402.63
    110.0000,     383.91
    112.5000,     357.08
    115.0000,     334.50
    117.5000,     323.20
    120.0000,     318.24
    122.5000,     314.50
    125.0000,     310.86
    127.5000,     309.14
    130.0000,     312.90
    132.5000,     322.34
    135.0000,     334.87
    137.5000,     351.61
    140.0000,     380.85
    142.5000,     437.10
    145.0000,     532.22
    147.5000,     652.51
    150.0000,     720.42
    152.5000,     656.69
    155.0000,     520.82
    157.5000,     433.69
    160.0000,     427.74
    162.5000,     483.51
    165.0000,     569.92
    167.5000,     627.45
    170.0000,     619.90
    172.5000,     562.19
    175.0000,     500.60
    177.5000,     459.44
    180.0000,     441.51
    182.5000,     435.90
    185.0000,     431.84
    187.5000,     425.62
    190.0000,     418.98
    192.5000,     414.71
    195.0000,     416.91
    197.5000,     426.43
    200.0000,     440.11
    202.5000,     454.91
    205.0000,     472.47
    207.5000,     493.16
    210.0000,     518.30
    212.5000,     536.27
           564.5558
LAYER 8
73,    14.2949
     30.0000,     1346.1
     32.5000,     1290.2
     35.0000,     1278.2
     37.5000,     1287.6
     40.0000,     1286.1
     42.5000,     1274.4
     45.0000,     1241.3
     47.5000,     1181.2
     50.0000,     1107.0
     52.5000,     1032.2
     55.0000,     968.99
     57.5000,     930.56
     60.0000,     924.51
     62.5000,     949.81
     65.0000,     996.15
     67.5000,     1045.4
     70.0000,     1082.1
     72.5000,     1099.8
     75.0000,     1097.7
     77.5000,     1073.7
     80.0000,     1028.4
     82.5000,     962.45
     85.0000,     878.16
     87.5000,     781.11
     90.0000,     681.13
     92.5000,     590.36
     95.0000,     520.36
     97.5000,     480.03
    100.0000,     468.29
    102.5000,     472.58
    105.0000,     479.17
    107.5000,     479.52
    110.0000,     469.22
    112.5000,     448.34
    115.0000,     424.68
    117.5000,     404.60
    120.0000,     389.17
    122.5000,     377.75
    125.0000,     370.26
    127.5000,     367.61
    130.0000,     370.78
    132.5000,     379.72
    135.0000,     394.01
    137.5000,     415.80
    140.0000,     451.05
    142.5000,     506.54
    145.0000,     580.85
    147.5000,     649.86
    150.0000,     665.84
    152.5000,     603.30
    155.0000,     503.52
    157.5000,     428.95
    160.0000,     402.94
    162.5000,     416.56
    165.0000,     449.88
    167.5000,     476.09
    170.0000,     476.99
    172.5000,     457.07
    175.0000,     431.92
    177.5000,     413.40
    180.0000,     404.59
    182.5000,     400.88
    185.0000,     396.57
    187.5000,     389.57
    190.0000,     381.75
    192.5000,     376.58
    195.0000,     377.27
    197.5000,     384.73
    200.0000,     398.96
    202.5000,     416.39
    205.0000,     431.26
    207.5000,     449.72
           481.9049
LAYER 9
67,    16.9743
     37.5000,     1238.5
     40.0000,     1178.5
     42.5000,     1148.6
     45.0000,     1113.9
     47.5000,     1047.7
     50.0000,     973.40
     52.5000,     907.71
     55.0000,     858.06
     57.5000,     828.51
     60.0000,     820.37
     62.5000,     829.67
     65.0000,     849.10
     67.5000,     869.05
     70.0000,     880.94
     72.5000,     879.71
     75.0000,     863.00
     77.5000,     829.62
     80.0000,     780.52
     82.5000,     718.34
     85.0000,     647.91
     87.5000,     575.79
     90.0000,     509.46
     92.5000,     455.73
     95.0000,     419.53
     97.5000,     403.34
    100.0000,     405.69
    102.5000,     420.43
    105.0000,     439.04
    107.5000,     453.53
    110.0000,     458.50
    112.5000,     452.81
    115.0000,     439.94
    117.5000,     424.55
    120.0000,     409.95
    122.5000,     398.17
    125.0000,     390.38
    127.5000,     387.45
    130.0000,     389.89
    132.5000,     397.95
    135.0000,     411.91
    137.5000,     433.14
    140.0000,     463.72
    142.5000,     503.79
    145.0000,     546.85
    147.5000,     576.20
    150.0000,     571.57
    152.5000,     528.03
    155.0000,     466.26
    157.5000,     414.90
    160.0000,     388.45
    162.5000,     385.01
    165.0000,     394.78
    167.5000,     405.20
    170.0000,     407.13
    172.5000,     401.62
    175.0000,     393.34
    177.5000,     387.03
    180.0000,     384.39
    182.5000,     383.42
    185.0000,     381.19
    187.5000,     376.52
    190.0000,     370.98
    192.5000,     367.60
    195.0000,     368.83
    197.5000,     374.45
    200.0000,     386.73
           411.2331
LAYER 10
61,    19.9218
     45.0000,     1013.2
     47.5000,     910.51
     50.0000,     848.43
     52.5000,     793.70
     55.0000,     755.12
     57.5000,     728.63
     60.0000,     715.98
     62.5000,     711.69
     65.0000,     711.19
     67.5000,     709.50
     70.0000,     702.53
     72.5000,     687.73
     75.0000,     663.75
     77.5000,     630.17
     80.0000,     587.91
     82.5000,     539.14
     85.0000,     487.39
     87.5000,     437.09
     90.0000,     392.89
     92.5000,     358.66
     95.0000,     336.87
     97.5000,     328.45
    100.0000,     332.49
    102.5000,     345.99
    105.0000,     364.38
    107.5000,     382.53
    110.0000,     396.04
    112.5000,     402.58
    115.0000,     402.50
    117.5000,     397.86
    120.0000,     391.20
    122.5000,     384.88
    125.0000,     380.57
    127.5000,     379.47
    130.0000,     382.34
    132.5000,     389.66
    135.0000,     401.76
    137.5000,     418.94
    140.0000,     441.02
    142.5000,     465.87
    145.0000,     488.13
    147.5000,     499.43
    150.0000,     492.46
    152.5000,     467.14
    155.0000,     432.69
    157.5000,     401.59
    160.0000,     381.81
    162.5000,     374.05
    165.0000,     374.46
    167.5000,     377.40
    170.0000,     378.35
    172.5000,     377.26
    175.0000,     375.32
    177.5000,     374.19
    180.0000,     374.61
    182.5000,     375.63
    185.0000,     375.64
    187.5000,     373.95
    190.0000,     371.69
    192.5000,     371.36
           375.1572
LAYER 11
57,    23.1640
     50.0000,     763.44
     52.5000,     705.90
     55.0000,     673.44
     57.5000,     650.57
     60.0000,     634.43
     62.5000,     620.54
     65.0000,     608.43
     67.5000,     594.90
     70.0000,     578.32
     72.5000,     557.51
     75.0000,     531.84
     77.5000,     501.16
     80.0000,     466.15
     82.5000,     428.17
     85.0000,     389.50
     87.5000,     352.90
     90.0000,     321.24
     92.5000,     296.92
     95.0000,     281.39
     97.5000,     275.21
    100.0000,     277.92
    102.5000,     287.99
    105.0000,     302.98
    107.5000,     319.85
    110.0000,     335.52
    112.5000,     347.72
    115.0000,     355.48
    117.5000,     359.16
    120.0000,     360.01
    122.5000,     359.69
    125.0000,     359.70
    127.5000,     361.27
    130.0000,     365.31
    132.5000,     372.40
    135.0000,     382.75
    137.5000,     396.19
    140.0000,     411.85
    142.5000,     427.68
    145.0000,     440.33
    147.5000,     445.88
    150.0000,     441.70
    152.5000,     428.36
    155.0000,     410.03
    157.5000,     392.34
    160.0000,     379.38
    162.5000,     372.29
    165.0000,     369.86
    167.5000,     369.72
    170.0000,     369.72
    172.5000,     369.55
    175.0000,     369.40
    177.5000,     369.77
    180.0000,     370.96
    182.5000,     372.37
    185.0000,     373.37
    187.5000,     373.19
           372.1763
LAYER 12
53, 
     55.0000,     623.38
     57.5000,     602.25
     60.0000,     583.62
     62.5000,     566.81
     65.0000,     550.99
     67.5000,     532.36
     70.0000,     512.38
     72.5000,     489.97
     75.0000,     464.63
     77.5000,     436.25
     80.0000,     405.28
     82.5000,     372.70
     85.0000,     340.17
     87.5000,     309.72
     90.0000,     283.50
     92.5000,     263.29
     95.0000,     250.21
     97.5000,     244.72
    100.0000,     246.59
    102.5000,     254.86
    105.0000,     267.91
    107.5000,     283.58
    110.0000,     299.52
    112.5000,     313.64
    115.0000,     324.67
    117.5000,     332.27
    120.0000,     337.03
    122.5000,     340.11
    125.0000,     342.75
    127.5000,     346.11
    130.0000,     351.07
    132.5000,     358.26
    135.0000,     367.84
    137.5000,     379.54
    140.0000,     392.48
    142.5000,     404.95
    145.0000,     414.64
    147.5000,     419.21
    150.0000,     417.34
    152.5000,     409.56
    155.0000,     398.35
    157.5000,     386.97
    160.0000,     378.00
    162.5000,     372.38
    165.0000,     369.76
    167.5000,     368.93
    170.0000,     368.69
    172.5000,     368.68
    175.0000,     368.92
    177.5000,     369.50
    180.0000,     370.47
    182.5000,     371.48
           371.8244
CALCULATED APPARENT RESISTIVITY
      3.7500,       2.5000,   1.00000,    404.2296
      6.2500,       2.5000,   1.00000,    449.5512
      8.7500,       2.5000,   1.00000,    398.6060
     11.2500,       2.5000,   1.00000,    516.0311
     13.7500,       2.5000,   1.00000,    490.0082
     16.2500,       2.5000,   1.00000,    539.5483
     18.7500,       2.5000,   1.00000,    548.3544
     21.2500,       2.5000,   1.00000,    599.7770
     23.7500,       2.5000,   1.00000,    533.7938
     26.2500,       2.5000,   1.00000,    529.3890
     28.7500,       2.5000,   1.00000,    546.2611
     31.2500,       2.5000,   1.00000,    485.5360
     33.7500,       2.5000,   1.00000,    544.1823
     36.2500,       2.5000,   1.00000,    494.8906
     38.7500,       2.5000,   1.00000,    488.3824
     41.2500,       2.5000,   1.00000,    481.7849
     43.7500,       2.5000,   1.00000,    506.4019
     46.2500,       2.5000,   1.00000,    521.1137
     48.7500,       2.5000,   1.00000,    588.5920
     51.2500,       2.5000,   1.00000,    618.1310
     53.7500,       2.5000,   1.00000,    666.7966
     56.2500,       2.5000,   1.00000,    706.0801
     58.7500,       2.5000,   1.00000,    714.6284
     61.2500,       2.5000,   1.00000,    637.1414
     63.7500,       2.5000,   1.00000,    706.6113
     66.2500,       2.5000,   1.00000,    675.8962
     68.7500,       2.5000,   1.00000,    660.6609
     71.2500,       2.5000,   1.00000,    719.5112
     73.7500,       2.5000,   1.00000,    650.1624
     76.2500,       2.5000,   1.00000,    656.6082
     78.7500,       2.5000,   1.00000,    612.6484
     81.2500,       2.5000,   1.00000,    599.2056
     83.7500,       2.5000,   1.00000,    623.4206
     86.2500,       2.5000,   1.00000,    693.6625
     88.7500,       2.5000,   1.00000,    684.4070
     91.2500,       2.5000,   1.00000,    745.7303
     93.7500,       2.5000,   1.00000,    755.8941
     96.2500,       2.5000,   1.00000,    819.6683
     98.7500,       2.5000,   1.00000,    908.8817
    101.2500,       2.5000,   1.00000,    962.1619
    103.7500,       2.5000,   1.00000,    779.7501
    106.2500,       2.5000,   1.00000,    877.5341
    108.7500,       2.5000,   1.00000,    699.8711
    111.2500,       2.5000,   1.00000,    776.2870
    113.7500,       2.5000,   1.00000,    646.7273
    116.2500,       2.5000,   1.00000,    604.6453
    118.7500,       2.5000,   1.00000,    506.6119
    121.2500,       2.5000,   1.00000,    427.1481
    123.7500,       2.5000,   1.00000,    392.0981
    126.2500,       2.5000,   1.00000,    346.0407
    128.7500,       2.5000,   1.00000,    325.8318
    131.2500,       2.5000,   1.00000,    334.6576
    133.7500,       2.5000,   1.00000,    356.3336
    136.2500,       2.5000,   1.00000,    391.7596
    138.7500,       2.5000,   1.00000,    443.0930
    141.2500,       2.5000,   1.00000,    499.8720
    143.7500,       2.5000,   1.00000,    512.8630
    146.2500,       2.5000,   1.00000,    627.2622
    148.7500,       2.5000,   1.00000,    735.7259
    151.2500,       2.5000,   1.00000,    884.1835
    153.7500,       2.5000,   1.00000,    827.5635
    156.2500,       2.5000,   1.00000,    814.9770
    158.7500,       2.5000,   1.00000,    794.3796
    161.2500,       2.5000,   1.00000,    694.9144
    163.7500,       2.5000,   1.00000,    693.3572
    166.2500,       2.5000,   1.00000,    585.0853
    168.7500,       2.5000,   1.00000,    573.5928
    171.2500,       2.5000,   1.00000,    572.3069
    173.7500,       2.5000,   1.00000,    557.5679
    176.2500,       2.5000,   1.00000,    587.1203
    178.7500,       2.5000,   1.00000,    586.0255
    181.2500,       2.5000,   1.00000,    570.6693
    183.7500,       2.5000,   1.00000,    557.5309
    186.2500,       2.5000,   1.00000,    549.8818
    188.7500,       2.5000,   1.00000,    555.6725
    191.2500,       2.5000,   1.00000,    574.2787
    193.7500,       2.5000,   1.00000,    622.3150
    196.2500,       2.5000,   1.00000,    646.1106
    198.7500,       2.5000,   1.00000,    672.6743
    201.2500,       2.5000,   1.00000,    656.1992
    203.7500,       2.5000,   1.00000,    691.9631
    206.2500,       2.5000,   1.00000,    656.6788
    208.7500,       2.5000,   1.00000,    659.9005
    211.2500,       2.5000,   1.00000,    639.3035
    213.7500,       2.5000,   1.00000,    615.2040
    216.2500,       2.5000,   1.00000,    657.7435
    218.7500,       2.5000,   1.00000,    652.6783
    221.2500,       2.5000,   1.00000,    649.8284
    223.7500,       2.5000,   1.00000,    689.5070
    226.2500,       2.5000,   1.00000,    664.3975
    228.7500,       2.5000,   1.00000,    748.3618
    231.2500,       2.5000,   1.00000,    772.9399
    233.7500,       2.5000,   1.00000,    754.1918
      6.2500,       2.5000,   2.00000,    474.3910
      8.7500,       2.5000,   2.00000,    421.8664
     11.2500,       2.5000,   2.00000,    575.2751
     13.7500,       2.5000,   2.00000,    570.5052
     16.2500,       2.5000,   2.00000,    542.9414
     18.7500,       2.5000,   2.00000,    601.6722
     21.2500,       2.5000,   2.00000,    681.7322
     23.7500,       2.5000,   2.00000,    580.6706
     26.2500,       2.5000,   2.00000,    593.2138
     28.7500,       2.5000,   2.00000,    622.8748
     31.2500,       2.5000,   2.00000,    530.8998
     33.7500,       2.5000,   2.00000,    593.1911
     36.2500,       2.5000,   2.00000,    560.4681
     38.7500,       2.5000,   2.00000,    515.5369
     41.2500,       2.5000,   2.00000,    526.5475
     43.7500,       2.5000,   2.00000,    546.6392
     46.2500,       2.5000,   2.00000,    558.9008
     48.7500,       2.5000,   2.00000,    611.7971
     51.2500,       2.5000,   2.00000,    612.3787
     53.7500,       2.5000,   2.00000,    647.1733
     56.2500,       2.5000,   2.00000,    749.1642
     58.7500,       2.5000,   2.00000,    724.1769
     61.2500,       2.5000,   2.00000,    638.0889
     63.7500,       2.5000,   2.00000,    768.4893
     66.2500,       2.5000,   2.00000,    741.0648
     68.7500,       2.5000,   2.00000,    700.3925
     71.2500,       2.5000,   2.00000,    784.7974
     73.7500,       2.5000,   2.00000,    725.8306
     76.2500,       2.5000,   2.00000,    727.8035
     78.7500,       2.5000,   2.00000,    701.9241
     81.2500,       2.5000,   2.00000,    654.4338
     83.7500,       2.5000,   2.00000,    686.6626
     86.2500,       2.5000,   2.00000,    741.5207
     88.7500,       2.5000,   2.00000,    711.2078
     91.2500,       2.5000,   2.00000,    730.7844
     93.7500,       2.5000,   2.00000,    656.9305
     96.2500,       2.5000,   2.00000,    622.5252
     98.7500,       2.5000,   2.00000,    783.2635
    101.2500,       2.5000,   2.00000,    744.3600
    103.7500,       2.5000,   2.00000,    554.9306
    106.2500,       2.5000,   2.00000,    623.0449
    108.7500,       2.5000,   2.00000,    562.3572
    111.2500,       2.5000,   2.00000,    564.9429
    113.7500,       2.5000,   2.00000,    494.0833
    116.2500,       2.5000,   2.00000,    444.4729
    118.7500,       2.5000,   2.00000,    389.1262
    121.2500,       2.5000,   2.00000,    339.0999
    123.7500,       2.5000,   2.00000,    343.2935
    126.2500,       2.5000,   2.00000,    308.0836
    128.7500,       2.5000,   2.00000,    289.4594
    131.2500,       2.5000,   2.00000,    312.8474
    133.7500,       2.5000,   2.00000,    322.2304
    136.2500,       2.5000,   2.00000,    334.0715
    138.7500,       2.5000,   2.00000,    401.5958
    141.2500,       2.5000,   2.00000,    448.2830
    143.7500,       2.5000,   2.00000,    417.8048
    146.2500,       2.5000,   2.00000,    466.9521
    148.7500,       2.5000,   2.00000,    623.8136
    151.2500,       2.5000,   2.00000,    746.0108
    153.7500,       2.5000,   2.00000,    600.3401
    156.2500,       2.5000,   2.00000,    600.2454
    158.7500,       2.5000,   2.00000,    715.5865
    161.2500,       2.5000,   2.00000,    703.8508
    163.7500,       2.5000,   2.00000,    712.9194
    166.2500,       2.5000,   2.00000,    604.4552
    168.7500,       2.5000,   2.00000,    589.5766
    171.2500,       2.5000,   2.00000,    613.6216
    173.7500,       2.5000,   2.00000,    589.8428
    176.2500,       2.5000,   2.00000,    627.3065
    178.7500,       2.5000,   2.00000,    620.5878
    181.2500,       2.5000,   2.00000,    580.6148
    183.7500,       2.5000,   2.00000,    575.6851
    186.2500,       2.5000,   2.00000,    582.9056
    188.7500,       2.5000,   2.00000,    579.9565
    191.2500,       2.5000,   2.00000,    588.2366
    193.7500,       2.5000,   2.00000,    633.0027
    196.2500,       2.5000,   2.00000,    660.3791
    198.7500,       2.5000,   2.00000,    652.9632
    201.2500,       2.5000,   2.00000,    643.9641
    203.7500,       2.5000,   2.00000,    691.9699
    206.2500,       2.5000,   2.00000,    672.7274
    208.7500,       2.5000,   2.00000,    680.7041
    211.2500,       2.5000,   2.00000,    656.2568
    213.7500,       2.5000,   2.00000,    631.4806
    216.2500,       2.5000,   2.00000,    702.7070
    218.7500,       2.5000,   2.00000,    697.1243
    221.2500,       2.5000,   2.00000,    694.8288
    223.7500,       2.5000,   2.00000,    721.6370
    226.2500,       2.5000,   2.00000,    675.8549
    228.7500,       2.5000,   2.00000,    780.9429
    231.2500,       2.5000,   2.00000,    817.5041
      8.7500,       2.5000,   3.00000,    472.5834
     11.2500,       2.5000,   3.00000,    641.5754
     13.7500,       2.5000,   3.00000,    601.0734
     16.2500,       2.5000,   3.00000,    600.4321
     18.7500,       2.5000,   3.00000,    635.3808
     21.2500,       2.5000,   3.00000,    738.4376
     23.7500,       2.5000,   3.00000,    638.9200
     26.2500,       2.5000,   3.00000,    629.5427
     28.7500,       2.5000,   3.00000,    661.3176
     31.2500,       2.5000,   3.00000,    596.7059
     33.7500,       2.5000,   3.00000,    663.5015
     36.2500,       2.5000,   3.00000,    611.9561
     38.7500,       2.5000,   3.00000,    577.3938
     41.2500,       2.5000,   3.00000,    559.3395
     43.7500,       2.5000,   3.00000,    596.1124
     46.2500,       2.5000,   3.00000,    603.5703
     48.7500,       2.5000,   3.00000,    636.2874
     51.2500,       2.5000,   3.00000,    630.0255
     53.7500,       2.5000,   3.00000,    698.2603
     56.2500,       2.5000,   3.00000,    773.0469
     58.7500,       2.5000,   3.00000,    753.2659
     61.2500,       2.5000,   3.00000,    664.5905
     63.7500,       2.5000,   3.00000,    772.9402
     66.2500,       2.5000,   3.00000,    774.7100
     68.7500,       2.5000,   3.00000,    752.7435
     71.2500,       2.5000,   3.00000,    830.4768
     73.7500,       2.5000,   3.00000,    795.9471
     76.2500,       2.5000,   3.00000,    797.6118
     78.7500,       2.5000,   3.00000,    720.3485
     81.2500,       2.5000,   3.00000,    685.4328
     83.7500,       2.5000,   3.00000,    708.0182
     86.2500,       2.5000,   3.00000,    791.3247
     88.7500,       2.5000,   3.00000,    750.2607
     91.2500,       2.5000,   3.00000,    686.5129
     93.7500,       2.5000,   3.00000,    555.4266
     96.2500,       2.5000,   3.00000,    574.0199
     98.7500,       2.5000,   3.00000,    696.0178
    101.2500,       2.5000,   3.00000,    673.4009
    103.7500,       2.5000,   3.00000,    422.4247
    106.2500,       2.5000,   3.00000,    434.2235
    108.7500,       2.5000,   3.00000,    412.3743
    111.2500,       2.5000,   3.00000,    481.6269
    113.7500,       2.5000,   3.00000,    397.8172
    116.2500,       2.5000,   3.00000,    374.9682
    118.7500,       2.5000,   3.00000,    318.8129
    121.2500,       2.5000,   3.00000,    296.4538
    123.7500,       2.5000,   3.00000,    304.8689
    126.2500,       2.5000,   3.00000,    285.5334
    128.7500,       2.5000,   3.00000,    274.9564
    131.2500,       2.5000,   3.00000,    287.4161
    133.7500,       2.5000,   3.00000,    295.1941
    136.2500,       2.5000,   3.00000,    325.8857
    138.7500,       2.5000,   3.00000,    388.7889
    141.2500,       2.5000,   3.00000,    407.5627
    143.7500,       2.5000,   3.00000,    333.7168
    146.2500,       2.5000,   3.00000,    397.2783
    148.7500,       2.5000,   3.00000,    569.9453
    151.2500,       2.5000,   3.00000,    687.1345
    153.7500,       2.5000,   3.00000,    506.3082
    156.2500,       2.5000,   3.00000,    472.0608
    158.7500,       2.5000,   3.00000,    617.3016
    161.2500,       2.5000,   3.00000,    708.0964
    163.7500,       2.5000,   3.00000,    735.2725
    166.2500,       2.5000,   3.00000,    601.1278
    168.7500,       2.5000,   3.00000,    576.0315
    171.2500,       2.5000,   3.00000,    580.8293
    173.7500,       2.5000,   3.00000,    605.1395
    176.2500,       2.5000,   3.00000,    656.3253
    178.7500,       2.5000,   3.00000,    649.8355
    181.2500,       2.5000,   3.00000,    600.1757
    183.7500,       2.5000,   3.00000,    577.4769
    186.2500,       2.5000,   3.00000,    577.6854
    188.7500,       2.5000,   3.00000,    578.2561
    191.2500,       2.5000,   3.00000,    584.1237
    193.7500,       2.5000,   3.00000,    638.0927
    196.2500,       2.5000,   3.00000,    651.8871
    198.7500,       2.5000,   3.00000,    644.2156
    201.2500,       2.5000,   3.00000,    618.3619
    203.7500,       2.5000,   3.00000,    677.4015
    206.2500,       2.5000,   3.00000,    681.6177
    208.7500,       2.5000,   3.00000,    682.6069
    211.2500,       2.5000,   3.00000,    644.7914
    213.7500,       2.5000,   3.00000,    633.4681
    216.2500,       2.5000,   3.00000,    711.3591
    218.7500,       2.5000,   3.00000,    742.7742
    221.2500,       2.5000,   3.00000,    716.6625
    223.7500,       2.5000,   3.00000,    705.3389
    226.2500,       2.5000,   3.00000,    676.4277
    228.7500,       2.5000,   3.00000,    796.5781
     11.2500,       7.5000,   1.00000,    600.8337
     13.7500,       7.5000,   1.00000,    641.2363
     16.2500,       7.5000,   1.00000,    645.8892
     18.7500,       7.5000,   1.00000,    680.1864
     21.2500,       7.5000,   1.00000,    678.9922
     23.7500,       7.5000,   1.00000,    690.7612
     26.2500,       7.5000,   1.00000,    663.6920
     28.7500,       7.5000,   1.00000,    650.0599
     31.2500,       7.5000,   1.00000,    676.3876
     33.7500,       7.5000,   1.00000,    671.8304
     36.2500,       7.5000,   1.00000,    663.0327
     38.7500,       7.5000,   1.00000,    623.6616
     41.2500,       7.5000,   1.00000,    618.9938
     43.7500,       7.5000,   1.00000,    617.3115
     46.2500,       7.5000,   1.00000,    642.0363
     48.7500,       7.5000,   1.00000,    649.2400
     51.2500,       7.5000,   1.00000,    695.2610
     53.7500,       7.5000,   1.00000,    734.7734
     56.2500,       7.5000,   1.00000,    762.4054
     58.7500,       7.5000,   1.00000,    748.3806
     61.2500,       7.5000,   1.00000,    741.7034
     63.7500,       7.5000,   1.00000,    732.6288
     66.2500,       7.5000,   1.00000,    762.4954
     68.7500,       7.5000,   1.00000,    808.4574
     71.2500,       7.5000,   1.00000,    828.5096
     73.7500,       7.5000,   1.00000,    833.5112
     76.2500,       7.5000,   1.00000,    784.3452
     78.7500,       7.5000,   1.00000,    735.0756
     81.2500,       7.5000,   1.00000,    693.7662
     83.7500,       7.5000,   1.00000,    731.3162
     86.2500,       7.5000,   1.00000,    757.5920
     88.7500,       7.5000,   1.00000,    734.4038
     91.2500,       7.5000,   1.00000,    631.5353
     93.7500,       7.5000,   1.00000,    589.1843
     96.2500,       7.5000,   1.00000,    595.2632
     98.7500,       7.5000,   1.00000,    636.9818
    101.2500,       7.5000,   1.00000,    572.5574
    103.7500,       7.5000,   1.00000,    485.2072
    106.2500,       7.5000,   1.00000,    370.4828
    108.7500,       7.5000,   1.00000,    374.6096
    111.2500,       7.5000,   1.00000,    393.0015
    113.7500,       7.5000,   1.00000,    413.2601
    116.2500,       7.5000,   1.00000,    353.1245
    118.7500,       7.5000,   1.00000,    328.2198
    121.2500,       7.5000,   1.00000,    301.1570
    123.7500,       7.5000,   1.00000,    292.5560
    126.2500,       7.5000,   1.00000,    288.9895
    128.7500,       7.5000,   1.00000,    285.2422
    131.2500,       7.5000,   1.00000,    284.6283
    133.7500,       7.5000,   1.00000,    309.5718
    136.2500,       7.5000,   1.00000,    353.7163
    138.7500,       7.5000,   1.00000,    377.5971
    141.2500,       7.5000,   1.00000,    347.5651
    143.7500,       7.5000,   1.00000,    361.6223
    146.2500,       7.5000,   1.00000,    434.9911
    148.7500,       7.5000,   1.00000,    537.0488
    151.2500,       7.5000,   1.00000,    552.4526
    153.7500,       7.5000,   1.00000,    521.6235
    156.2500,       7.5000,   1.00000,    496.8802
    158.7500,       7.5000,   1.00000,    551.4449
    161.2500,       7.5000,   1.00000,    661.3453
    163.7500,       7.5000,   1.00000,    688.8259
    166.2500,       7.5000,   1.00000,    623.8051
    168.7500,       7.5000,   1.00000,    545.3508
    171.2500,       7.5000,   1.00000,    547.8718
    173.7500,       7.5000,   1.00000,    593.0825
    176.2500,       7.5000,   1.00000,    646.2892
    178.7500,       7.5000,   1.00000,    651.9622
    181.2500,       7.5000,   1.00000,    625.5599
    183.7500,       7.5000,   1.00000,    586.5562
    186.2500,       7.5000,   1.00000,    562.9064
    188.7500,       7.5000,   1.00000,    565.5997
    191.2500,       7.5000,   1.00000,    596.5018
    193.7500,       7.5000,   1.00000,    616.6197
    196.2500,       7.5000,   1.00000,    633.7620
    198.7500,       7.5000,   1.00000,    627.0284
    201.2500,       7.5000,   1.00000,    636.5131
    203.7500,       7.5000,   1.00000,    649.4264
    206.2500,       7.5000,   1.00000,    669.4067
    208.7500,       7.5000,   1.00000,    656.5516
    211.2500,       7.5000,   1.00000,    644.5342
    213.7500,       7.5000,   1.00000,    654.0190
    216.2500,       7.5000,   1.00000,    699.9260
    218.7500,       7.5000,   1.00000,    725.4127
    221.2500,       7.5000,   1.00000,    715.1699
    223.7500,       7.5000,   1.00000,    692.3122
    226.2500,       7.5000,   1.00000,    718.0099
     11.2500,       2.5000,   4.00000,    683.8261
     13.7500,       2.5000,   4.00000,    650.8821
     16.2500,       2.5000,   4.00000,    643.9945
     18.7500,       2.5000,   4.00000,    687.4229
     21.2500,       2.5000,   4.00000,    783.4969
     23.7500,       2.5000,   4.00000,    671.8920
     26.2500,       2.5000,   4.00000,    668.0159
     28.7500,       2.5000,   4.00000,    705.7458
     31.2500,       2.5000,   4.00000,    631.5043
     33.7500,       2.5000,   4.00000,    735.8392
     36.2500,       2.5000,   4.00000,    678.2891
     38.7500,       2.5000,   4.00000,    624.2894
     41.2500,       2.5000,   4.00000,    616.0192
     43.7500,       2.5000,   4.00000,    628.5963
     46.2500,       2.5000,   4.00000,    630.2411
     48.7500,       2.5000,   4.00000,    673.4332
     51.2500,       2.5000,   4.00000,    693.0976
     53.7500,       2.5000,   4.00000,    739.5612
     56.2500,       2.5000,   4.00000,    814.8274
     58.7500,       2.5000,   4.00000,    786.3981
     61.2500,       2.5000,   4.00000,    673.2623
     63.7500,       2.5000,   4.00000,    788.6073
     66.2500,       2.5000,   4.00000,    778.1830
     68.7500,       2.5000,   4.00000,    782.2974
     71.2500,       2.5000,   4.00000,    904.6356
     73.7500,       2.5000,   4.00000,    833.3481
     76.2500,       2.5000,   4.00000,    817.2423
     78.7500,       2.5000,   4.00000,    733.5719
     81.2500,       2.5000,   4.00000,    670.2573
     83.7500,       2.5000,   4.00000,    723.4849
     86.2500,       2.5000,   4.00000,    812.5300
     88.7500,       2.5000,   4.00000,    739.3832
     91.2500,       2.5000,   4.00000,    659.7638
     93.7500,       2.5000,   4.00000,    549.7924
     96.2500,       2.5000,   4.00000,    534.4310
     98.7500,       2.5000,   4.00000,    664.4281
    101.2500,       2.5000,   4.00000,    603.0535
    103.7500,       2.5000,   4.00000,    377.7376
    106.2500,       2.5000,   4.00000,    373.2127
    108.7500,       2.5000,   4.00000,    333.3653
    111.2500,       2.5000,   4.00000,    408.2206
    113.7500,       2.5000,   4.00000,    369.1708
    116.2500,       2.5000,   4.00000,    339.0350
    118.7500,       2.5000,   4.00000,    305.4923
    121.2500,       2.5000,   4.00000,    275.8950
    123.7500,       2.5000,   4.00000,    295.0290
    126.2500,       2.5000,   4.00000,    275.3367
    128.7500,       2.5000,   4.00000,    265.3439
    131.2500,       2.5000,   4.00000,    277.5225
    133.7500,       2.5000,   4.00000,    296.0327
    136.2500,       2.5000,   4.00000,    333.6584
    138.7500,       2.5000,   4.00000,    381.6175
    141.2500,       2.5000,   4.00000,    363.6775
    143.7500,       2.5000,   4.00000,    312.6843
    146.2500,       2.5000,   4.00000,    381.8157
    148.7500,       2.5000,   4.00000,    527.9585
    151.2500,       2.5000,   4.00000,    637.7872
    153.7500,       2.5000,   4.00000,    471.7871
    156.2500,       2.5000,   4.00000,    444.1220
    158.7500,       2.5000,   4.00000,    565.1108
    161.2500,       2.5000,   4.00000,    648.3884
    163.7500,       2.5000,   4.00000,    741.7050
    166.2500,       2.5000,   4.00000,    592.9266
    168.7500,       2.5000,   4.00000,    536.9207
    171.2500,       2.5000,   4.00000,    546.9626
    173.7500,       2.5000,   4.00000,    571.6380
    176.2500,       2.5000,   4.00000,    667.7834
    178.7500,       2.5000,   4.00000,    670.3140
    181.2500,       2.5000,   4.00000,    616.9094
    183.7500,       2.5000,   4.00000,    577.5767
    186.2500,       2.5000,   4.00000,    556.0215
    188.7500,       2.5000,   4.00000,    554.8591
    191.2500,       2.5000,   4.00000,    575.1363
    193.7500,       2.5000,   4.00000,    622.7315
    196.2500,       2.5000,   4.00000,    642.7221
    198.7500,       2.5000,   4.00000,    633.4254
    201.2500,       2.5000,   4.00000,    609.0381
    203.7500,       2.5000,   4.00000,    667.2257
    206.2500,       2.5000,   4.00000,    659.8599
    208.7500,       2.5000,   4.00000,    666.3079
    211.2500,       2.5000,   4.00000,    639.4750
    213.7500,       2.5000,   4.00000,    617.3501
    216.2500,       2.5000,   4.00000,    721.2882
    218.7500,       2.5000,   4.00000,    736.3423
    221.2500,       2.5000,   4.00000,    705.6508
    223.7500,       2.5000,   4.00000,    709.2850
    226.2500,       2.5000,   4.00000,    663.7598
     15.0000,      10.0000,   1.00000,    706.6414
     17.5000,      10.0000,   1.00000,    737.4282
     20.0000,      10.0000,   1.00000,    720.4767
     22.5000,      10.0000,   1.00000,    723.6976
     25.0000,      10.0000,   1.00000,    723.8676
     27.5000,      10.0000,   1.00000,    701.7637
     30.0000,      10.0000,   1.00000,    722.9571
     32.5000,      10.0000,   1.00000,    729.3417
     35.0000,      10.0000,   1.00000,    709.6101
     37.5000,      10.0000,   1.00000,    724.7921
     40.0000,      10.0000,   1.00000,    689.8091
     42.5000,      10.0000,   1.00000,    661.9988
     45.0000,      10.0000,   1.00000,    672.1973
     47.5000,      10.0000,   1.00000,    698.7038
     50.0000,      10.0000,   1.00000,    735.6705
     52.5000,      10.0000,   1.00000,    785.2066
     55.0000,      10.0000,   1.00000,    804.9713
     57.5000,      10.0000,   1.00000,    773.8702
     60.0000,      10.0000,   1.00000,    780.8173
     62.5000,      10.0000,   1.00000,    756.8982
     65.0000,      10.0000,   1.00000,    753.3306
     67.5000,      10.0000,   1.00000,    821.3290
     70.0000,      10.0000,   1.00000,    837.6057
     72.5000,      10.0000,   1.00000,    838.6475
     75.0000,      10.0000,   1.00000,    815.3903
     77.5000,      10.0000,   1.00000,    731.7606
     80.0000,      10.0000,   1.00000,    715.3212
     82.5000,      10.0000,   1.00000,    715.1895
     85.0000,      10.0000,   1.00000,    688.1660
     87.5000,      10.0000,   1.00000,    682.0640
     90.0000,      10.0000,   1.00000,    673.0676
     92.5000,      10.0000,   1.00000,    631.6964
     95.0000,      10.0000,   1.00000,    620.3074
     97.5000,      10.0000,   1.00000,    573.5380
    100.0000,      10.0000,   1.00000,    522.5151
    102.5000,      10.0000,   1.00000,    502.9828
    105.0000,      10.0000,   1.00000,    428.3697
    107.5000,      10.0000,   1.00000,    367.0562
    110.0000,      10.0000,   1.00000,    350.8274
    112.5000,      10.0000,   1.00000,    342.2874
    115.0000,      10.0000,   1.00000,    361.0882
    117.5000,      10.0000,   1.00000,    342.5853
    120.0000,      10.0000,   1.00000,    318.2647
    122.5000,      10.0000,   1.00000,    300.6577
    125.0000,      10.0000,   1.00000,    282.8351
    127.5000,      10.0000,   1.00000,    284.5250
    130.0000,      10.0000,   1.00000,    291.0775
    132.5000,      10.0000,   1.00000,    314.1631
    135.0000,      10.0000,   1.00000,    341.1209
    137.5000,      10.0000,   1.00000,    338.8839
    140.0000,      10.0000,   1.00000,    339.6733
    142.5000,      10.0000,   1.00000,    364.7810
    145.0000,      10.0000,   1.00000,    411.1190
    147.5000,      10.0000,   1.00000,    465.6760
    150.0000,      10.0000,   1.00000,    469.9232
    152.5000,      10.0000,   1.00000,    488.1122
    155.0000,      10.0000,   1.00000,    526.0506
    157.5000,      10.0000,   1.00000,    529.7525
    160.0000,      10.0000,   1.00000,    570.1618
    162.5000,      10.0000,   1.00000,    575.2672
    165.0000,      10.0000,   1.00000,    570.8610
    167.5000,      10.0000,   1.00000,    567.4142
    170.0000,      10.0000,   1.00000,    521.6921
    172.5000,      10.0000,   1.00000,    530.4077
    175.0000,      10.0000,   1.00000,    575.1393
    177.5000,      10.0000,   1.00000,    611.2358
    180.0000,      10.0000,   1.00000,    640.6156
    182.5000,      10.0000,   1.00000,    609.7501
    185.0000,      10.0000,   1.00000,    567.8621
    187.5000,      10.0000,   1.00000,    549.3996
    190.0000,      10.0000,   1.00000,    552.3565
    192.5000,      10.0000,   1.00000,    577.7734
    195.0000,      10.0000,   1.00000,    600.7601
    197.5000,      10.0000,   1.00000,    615.8409
    200.0000,      10.0000,   1.00000,    638.3558
    202.5000,      10.0000,   1.00000,    636.4998
    205.0000,      10.0000,   1.00000,    630.4517
    207.5000,      10.0000,   1.00000,    629.6958
    210.0000,      10.0000,   1.00000,    620.6669
    212.5000,      10.0000,   1.00000,    652.9718
    215.0000,      10.0000,   1.00000,    663.7484
    217.5000,      10.0000,   1.00000,    660.3988
    220.0000,      10.0000,   1.00000,    688.8580
    222.5000,      10.0000,   1.00000,    684.8698
     13.7500,       2.5000,   5.00000,    700.0921
     16.2500,       2.5000,   5.00000,    679.3247
     18.7500,       2.5000,   5.00000,    738.7543
     21.2500,       2.5000,   5.00000,    839.2194
     23.7500,       2.5000,   5.00000,    690.1517
     26.2500,       2.5000,   5.00000,    704.8787
     28.7500,       2.5000,   5.00000,    750.5502
     31.2500,       2.5000,   5.00000,    665.2253
     33.7500,       2.5000,   5.00000,    773.0550
     36.2500,       2.5000,   5.00000,    736.6272
     38.7500,       2.5000,   5.00000,    675.7769
     41.2500,       2.5000,   5.00000,    652.0879
     43.7500,       2.5000,   5.00000,    661.3957
     46.2500,       2.5000,   5.00000,    649.4777
     48.7500,       2.5000,   5.00000,    726.8578
     51.2500,       2.5000,   5.00000,    737.8573
     53.7500,       2.5000,   5.00000,    786.1025
     56.2500,       2.5000,   5.00000,    861.8899
     58.7500,       2.5000,   5.00000,    803.4734
     61.2500,       2.5000,   5.00000,    682.6254
     63.7500,       2.5000,   5.00000,    799.5701
     66.2500,       2.5000,   5.00000,    793.8790
     68.7500,       2.5000,   5.00000,    799.5215
     71.2500,       2.5000,   5.00000,    932.1093
     73.7500,       2.5000,   5.00000,    852.2704
     76.2500,       2.5000,   5.00000,    804.9653
     78.7500,       2.5000,   5.00000,    718.3187
     81.2500,       2.5000,   5.00000,    669.2851
     83.7500,       2.5000,   5.00000,    709.2291
     86.2500,       2.5000,   5.00000,    783.5039
     88.7500,       2.5000,   5.00000,    710.4821
     91.2500,       2.5000,   5.00000,    681.7658
     93.7500,       2.5000,   5.00000,    559.9919
     96.2500,       2.5000,   5.00000,    529.5966
     98.7500,       2.5000,   5.00000,    615.8805
    101.2500,       2.5000,   5.00000,    573.4855
    103.7500,       2.5000,   5.00000,    358.6722
    106.2500,       2.5000,   5.00000,    368.9550
    108.7500,       2.5000,   5.00000,    327.5298
    111.2500,       2.5000,   5.00000,    368.1508
    113.7500,       2.5000,   5.00000,    339.9655
    116.2500,       2.5000,   5.00000,    345.4945
    118.7500,       2.5000,   5.00000,    303.2980
    121.2500,       2.5000,   5.00000,    281.8737
    123.7500,       2.5000,   5.00000,    295.4540
    126.2500,       2.5000,   5.00000,    274.5361
    128.7500,       2.5000,   5.00000,    260.6125
    131.2500,       2.5000,   5.00000,    287.5582
    133.7500,       2.5000,   5.00000,    308.9775
    136.2500,       2.5000,   5.00000,    331.8398
    138.7500,       2.5000,   5.00000,    359.7802
    141.2500,       2.5000,   5.00000,    364.7811
    143.7500,       2.5000,   5.00000,    316.1481
    146.2500,       2.5000,   5.00000,    373.3227
    148.7500,       2.5000,   5.00000,    507.4716
    151.2500,       2.5000,   5.00000,    597.4327
    153.7500,       2.5000,   5.00000,    457.0482
    156.2500,       2.5000,   5.00000,    445.2842
    158.7500,       2.5000,   5.00000,    551.5249
    161.2500,       2.5000,   5.00000,    607.1130
    163.7500,       2.5000,   5.00000,    676.3290
    166.2500,       2.5000,   5.00000,    570.9155
    168.7500,       2.5000,   5.00000,    521.8215
    171.2500,       2.5000,   5.00000,    512.7485
    173.7500,       2.5000,   5.00000,    539.4446
    176.2500,       2.5000,   5.00000,    631.9668
    178.7500,       2.5000,   5.00000,    673.5811
    181.2500,       2.5000,   5.00000,    617.3633
    183.7500,       2.5000,   5.00000,    571.1454
    186.2500,       2.5000,   5.00000,    542.5198
    188.7500,       2.5000,   5.00000,    533.9763
    191.2500,       2.5000,   5.00000,    547.1122
    193.7500,       2.5000,   5.00000,    606.1922
    196.2500,       2.5000,   5.00000,    629.5516
    198.7500,       2.5000,   5.00000,    627.0084
    201.2500,       2.5000,   5.00000,    609.3404
    203.7500,       2.5000,   5.00000,    652.5561
    206.2500,       2.5000,   5.00000,    633.6298
    208.7500,       2.5000,   5.00000,    644.1653
    211.2500,       2.5000,   5.00000,    622.1086
    213.7500,       2.5000,   5.00000,    617.3152
    216.2500,       2.5000,   5.00000,    694.7651
    218.7500,       2.5000,   5.00000,    704.8163
    221.2500,       2.5000,   5.00000,    688.7761
    223.7500,       2.5000,   5.00000,    701.5742
     16.2500,       2.5000,   6.00000,    727.8401
     18.7500,       2.5000,   6.00000,    774.8644
     21.2500,       2.5000,   6.00000,    883.0635
     23.7500,       2.5000,   6.00000,    740.9024
     26.2500,       2.5000,   6.00000,    727.6500
     28.7500,       2.5000,   6.00000,    784.7408
     31.2500,       2.5000,   6.00000,    699.2170
     33.7500,       2.5000,   6.00000,    803.9356
     36.2500,       2.5000,   6.00000,    759.0996
     38.7500,       2.5000,   6.00000,    713.7763
     41.2500,       2.5000,   6.00000,    676.5027
     43.7500,       2.5000,   6.00000,    682.6417
     46.2500,       2.5000,   6.00000,    696.6096
     48.7500,       2.5000,   6.00000,    750.0014
     51.2500,       2.5000,   6.00000,    770.4964
     53.7500,       2.5000,   6.00000,    829.7305
     56.2500,       2.5000,   6.00000,    886.7904
     58.7500,       2.5000,   6.00000,    824.5781
     61.2500,       2.5000,   6.00000,    694.0202
     63.7500,       2.5000,   6.00000,    814.3572
     66.2500,       2.5000,   6.00000,    816.9058
     68.7500,       2.5000,   6.00000,    808.7131
     71.2500,       2.5000,   6.00000,    907.3123
     73.7500,       2.5000,   6.00000,    833.1649
     76.2500,       2.5000,   6.00000,    794.2424
     78.7500,       2.5000,   6.00000,    699.0913
     81.2500,       2.5000,   6.00000,    657.3297
     83.7500,       2.5000,   6.00000,    675.9374
     86.2500,       2.5000,   6.00000,    731.4440
     88.7500,       2.5000,   6.00000,    717.1045
     91.2500,       2.5000,   6.00000,    687.0844
     93.7500,       2.5000,   6.00000,    573.0912
     96.2500,       2.5000,   6.00000,    527.2350
     98.7500,       2.5000,   6.00000,    604.3110
    101.2500,       2.5000,   6.00000,    551.3478
    103.7500,       2.5000,   6.00000,    354.8928
    106.2500,       2.5000,   6.00000,    375.1319
    108.7500,       2.5000,   6.00000,    339.4748
    111.2500,       2.5000,   6.00000,    377.6628
    113.7500,       2.5000,   6.00000,    330.9039
    116.2500,       2.5000,   6.00000,    341.8921
    118.7500,       2.5000,   6.00000,    320.4244
    121.2500,       2.5000,   6.00000,    291.4734
    123.7500,       2.5000,   6.00000,    305.3123
    126.2500,       2.5000,   6.00000,    276.1171
    128.7500,       2.5000,   6.00000,    273.1011
    131.2500,       2.5000,   6.00000,    298.7970
    133.7500,       2.5000,   6.00000,    311.7071
    136.2500,       2.5000,   6.00000,    318.4703
    138.7500,       2.5000,   6.00000,    362.2238
    141.2500,       2.5000,   6.00000,    378.8320
    143.7500,       2.5000,   6.00000,    319.3839
    146.2500,       2.5000,   6.00000,    369.0936
    148.7500,       2.5000,   6.00000,    492.7050
    151.2500,       2.5000,   6.00000,    594.1805
    153.7500,       2.5000,   6.00000,    448.1512
    156.2500,       2.5000,   6.00000,    435.6719
    158.7500,       2.5000,   6.00000,    551.9875
    161.2500,       2.5000,   6.00000,    580.6628
    163.7500,       2.5000,   6.00000,    617.9160
    166.2500,       2.5000,   6.00000,    521.1968
    168.7500,       2.5000,   6.00000,    509.3788
    171.2500,       2.5000,   6.00000,    501.9844
    173.7500,       2.5000,   6.00000,    508.6786
    176.2500,       2.5000,   6.00000,    596.8090
    178.7500,       2.5000,   6.00000,    627.3149
    181.2500,       2.5000,   6.00000,    600.3066
    183.7500,       2.5000,   6.00000,    559.2648
    186.2500,       2.5000,   6.00000,    535.5325
    188.7500,       2.5000,   6.00000,    518.1948
    191.2500,       2.5000,   6.00000,    523.9066
    193.7500,       2.5000,   6.00000,    582.0294
    196.2500,       2.5000,   6.00000,    618.2864
    198.7500,       2.5000,   6.00000,    625.5458
    201.2500,       2.5000,   6.00000,    598.2029
    203.7500,       2.5000,   6.00000,    637.9883
    206.2500,       2.5000,   6.00000,    619.8344
    208.7500,       2.5000,   6.00000,    620.7709
    211.2500,       2.5000,   6.00000,    608.9515
    213.7500,       2.5000,   6.00000,    592.5105
    216.2500,       2.5000,   6.00000,    662.0593
    218.7500,       2.5000,   6.00000,    674.9274
    221.2500,       2.5000,   6.00000,    665.6301
     18.7500,      12.5000,   1.00000,    769.6601
     21.2500,      12.5000,   1.00000,    765.1524
     23.7500,      12.5000,   1.00000,    781.6332
     26.2500,      12.5000,   1.00000,    771.9407
     28.7500,      12.5000,   1.00000,    749.5506
     31.2500,      12.5000,   1.00000,    764.3687
     33.7500,      12.5000,   1.00000,    758.0877
     36.2500,      12.5000,   1.00000,    731.4321
     38.7500,      12.5000,   1.00000,    729.6965
     41.2500,      12.5000,   1.00000,    716.1646
     43.7500,      12.5000,   1.00000,    721.4926
     46.2500,      12.5000,   1.00000,    730.6939
     48.7500,      12.5000,   1.00000,    761.9784
     51.2500,      12.5000,   1.00000,    800.5369
     53.7500,      12.5000,   1.00000,    822.9751
     56.2500,      12.5000,   1.00000,    803.9546
     58.7500,      12.5000,   1.00000,    808.8264
     61.2500,      12.5000,   1.00000,    804.8304
     63.7500,      12.5000,   1.00000,    791.7689
     66.2500,      12.5000,   1.00000,    806.9251
     68.7500,      12.5000,   1.00000,    817.0143
     71.2500,      12.5000,   1.00000,    794.9035
     73.7500,      12.5000,   1.00000,    760.7740
     76.2500,      12.5000,   1.00000,    749.6012
     78.7500,      12.5000,   1.00000,    718.2363
     81.2500,      12.5000,   1.00000,    677.5120
     83.7500,      12.5000,   1.00000,    642.5201
     86.2500,      12.5000,   1.00000,    647.4850
     88.7500,      12.5000,   1.00000,    644.9601
     91.2500,      12.5000,   1.00000,    655.7318
     93.7500,      12.5000,   1.00000,    635.6441
     96.2500,      12.5000,   1.00000,    607.2451
     98.7500,      12.5000,   1.00000,    531.6007
    101.2500,      12.5000,   1.00000,    493.8541
    103.7500,      12.5000,   1.00000,    468.8915
    106.2500,      12.5000,   1.00000,    427.0684
    108.7500,      12.5000,   1.00000,    370.6478
    111.2500,      12.5000,   1.00000,    369.7428
    113.7500,      12.5000,   1.00000,    352.3226
    116.2500,      12.5000,   1.00000,    344.9717
    118.7500,      12.5000,   1.00000,    339.4867
    121.2500,      12.5000,   1.00000,    328.7590
    123.7500,      12.5000,   1.00000,    300.2713
    126.2500,      12.5000,   1.00000,    300.1534
    128.7500,      12.5000,   1.00000,    307.7284
    131.2500,      12.5000,   1.00000,    313.2534
    133.7500,      12.5000,   1.00000,    315.0836
    136.2500,      12.5000,   1.00000,    335.3981
    138.7500,      12.5000,   1.00000,    343.4990
    141.2500,      12.5000,   1.00000,    359.5936
    143.7500,      12.5000,   1.00000,    404.1097
    146.2500,      12.5000,   1.00000,    442.1955
    148.7500,      12.5000,   1.00000,    442.3838
    151.2500,      12.5000,   1.00000,    461.7086
    153.7500,      12.5000,   1.00000,    505.7973
    156.2500,      12.5000,   1.00000,    534.8943
    158.7500,      12.5000,   1.00000,    536.9496
    161.2500,      12.5000,   1.00000,    524.5414
    163.7500,      12.5000,   1.00000,    511.7775
    166.2500,      12.5000,   1.00000,    499.6898
    168.7500,      12.5000,   1.00000,    506.4854
    171.2500,      12.5000,   1.00000,    522.5127
    173.7500,      12.5000,   1.00000,    533.3235
    176.2500,      12.5000,   1.00000,    537.9309
    178.7500,      12.5000,   1.00000,    554.8569
    181.2500,      12.5000,   1.00000,    571.8392
    183.7500,      12.5000,   1.00000,    578.8849
    186.2500,      12.5000,   1.00000,    551.3004
    188.7500,      12.5000,   1.00000,    544.5406
    191.2500,      12.5000,   1.00000,    548.9161
    193.7500,      12.5000,   1.00000,    562.0604
    196.2500,      12.5000,   1.00000,    588.4888
    198.7500,      12.5000,   1.00000,    618.2645
    201.2500,      12.5000,   1.00000,    623.3631
    203.7500,      12.5000,   1.00000,    621.5122
    206.2500,      12.5000,   1.00000,    609.4879
    208.7500,      12.5000,   1.00000,    611.3677
    211.2500,      12.5000,   1.00000,    612.6600
    213.7500,      12.5000,   1.00000,    616.4047
    216.2500,      12.5000,   1.00000,    622.6650
    218.7500,      12.5000,   1.00000,    635.8723
     18.7500,       2.5000,   7.00000,    814.6443
     21.2500,       2.5000,   7.00000,    935.2424
     23.7500,       2.5000,   7.00000,    780.7734
     26.2500,       2.5000,   7.00000,    773.3287
     28.7500,       2.5000,   7.00000,    804.5458
     31.2500,       2.5000,   7.00000,    720.1994
     33.7500,       2.5000,   7.00000,    830.7603
     36.2500,       2.5000,   7.00000,    773.4908
     38.7500,       2.5000,   7.00000,    709.9805
     41.2500,       2.5000,   7.00000,    696.8959
     43.7500,       2.5000,   7.00000,    718.1473
     46.2500,       2.5000,   7.00000,    715.1932
     48.7500,       2.5000,   7.00000,    779.8791
     51.2500,       2.5000,   7.00000,    790.1360
     53.7500,       2.5000,   7.00000,    841.3792
     56.2500,       2.5000,   7.00000,    910.2684
     58.7500,       2.5000,   7.00000,    842.7782
     61.2500,       2.5000,   7.00000,    711.5571
     63.7500,       2.5000,   7.00000,    840.0295
     66.2500,       2.5000,   7.00000,    825.0456
     68.7500,       2.5000,   7.00000,    793.2219
     71.2500,       2.5000,   7.00000,    877.0540
     73.7500,       2.5000,   7.00000,    788.5724
     76.2500,       2.5000,   7.00000,    771.3210
     78.7500,       2.5000,   7.00000,    693.6874
     81.2500,       2.5000,   7.00000,    614.9975
     83.7500,       2.5000,   7.00000,    637.6011
     86.2500,       2.5000,   7.00000,    731.9120
     88.7500,       2.5000,   7.00000,    700.5685
     91.2500,       2.5000,   7.00000,    688.7700
     93.7500,       2.5000,   7.00000,    566.0548
     96.2500,       2.5000,   7.00000,    530.2383
     98.7500,       2.5000,   7.00000,    609.7579
    101.2500,       2.5000,   7.00000,    552.3266
    103.7500,       2.5000,   7.00000,    352.5561
    106.2500,       2.5000,   7.00000,    379.7804
    108.7500,       2.5000,   7.00000,    351.2340
    111.2500,       2.5000,   7.00000,    401.4627
    113.7500,       2.5000,   7.00000,    346.7620
    116.2500,       2.5000,   7.00000,    345.3466
    118.7500,       2.5000,   7.00000,    326.3240
    121.2500,       2.5000,   7.00000,    306.7839
    123.7500,       2.5000,   7.00000,    314.6863
    126.2500,       2.5000,   7.00000,    293.5643
    128.7500,       2.5000,   7.00000,    283.9497
    131.2500,       2.5000,   7.00000,    302.3897
    133.7500,       2.5000,   7.00000,    298.9021
    136.2500,       2.5000,   7.00000,    322.4889
    138.7500,       2.5000,   7.00000,    375.8900
    141.2500,       2.5000,   7.00000,    382.2205
    143.7500,       2.5000,   7.00000,    320.4627
    146.2500,       2.5000,   7.00000,    365.0145
    148.7500,       2.5000,   7.00000,    497.7518
    151.2500,       2.5000,   7.00000,    601.5582
    153.7500,       2.5000,   7.00000,    445.2527
    156.2500,       2.5000,   7.00000,    425.2439
    158.7500,       2.5000,   7.00000,    529.3028
    161.2500,       2.5000,   7.00000,    562.8100
    163.7500,       2.5000,   7.00000,    595.0663
    166.2500,       2.5000,   7.00000,    487.8921
    168.7500,       2.5000,   7.00000,    472.2383
    171.2500,       2.5000,   7.00000,    492.2655
    173.7500,       2.5000,   7.00000,    498.2386
    176.2500,       2.5000,   7.00000,    557.2571
    178.7500,       2.5000,   7.00000,    580.2401
    181.2500,       2.5000,   7.00000,    552.4780
    183.7500,       2.5000,   7.00000,    543.5892
    186.2500,       2.5000,   7.00000,    521.8064
    188.7500,       2.5000,   7.00000,    508.7359
    191.2500,       2.5000,   7.00000,    512.3054
    193.7500,       2.5000,   7.00000,    564.6682
    196.2500,       2.5000,   7.00000,    606.6374
    198.7500,       2.5000,   7.00000,    611.7312
    201.2500,       2.5000,   7.00000,    585.0203
    203.7500,       2.5000,   7.00000,    627.0494
    206.2500,       2.5000,   7.00000,    607.6877
    208.7500,       2.5000,   7.00000,    615.0388
    211.2500,       2.5000,   7.00000,    581.3947
    213.7500,       2.5000,   7.00000,    556.4351
    216.2500,       2.5000,   7.00000,    634.0056
    218.7500,       2.5000,   7.00000,    651.6621
     21.2500,       2.5000,   8.00000,    988.4343
     23.7500,       2.5000,   8.00000,    820.2754
     26.2500,       2.5000,   8.00000,    807.4001
     28.7500,       2.5000,   8.00000,    841.8565
     31.2500,       2.5000,   8.00000,    726.8988
     33.7500,       2.5000,   8.00000,    840.6522
     36.2500,       2.5000,   8.00000,    774.6756
     38.7500,       2.5000,   8.00000,    709.5583
     41.2500,       2.5000,   8.00000,    702.9373
     43.7500,       2.5000,   8.00000,    733.8693
     46.2500,       2.5000,   8.00000,    731.1847
     48.7500,       2.5000,   8.00000,    795.0095
     51.2500,       2.5000,   8.00000,    800.2283
     53.7500,       2.5000,   8.00000,    843.3395
     56.2500,       2.5000,   8.00000,    918.3557
     58.7500,       2.5000,   8.00000,    863.4014
     61.2500,       2.5000,   8.00000,    733.7946
     63.7500,       2.5000,   8.00000,    853.7789
     66.2500,       2.5000,   8.00000,    814.3335
     68.7500,       2.5000,   8.00000,    768.8377
     71.2500,       2.5000,   8.00000,    841.3187
     73.7500,       2.5000,   8.00000,    761.7180
     76.2500,       2.5000,   8.00000,    738.1530
     78.7500,       2.5000,   8.00000,    651.8967
     81.2500,       2.5000,   8.00000,    589.8619
     83.7500,       2.5000,   8.00000,    625.7272
     86.2500,       2.5000,   8.00000,    722.2661
     88.7500,       2.5000,   8.00000,    698.6361
     91.2500,       2.5000,   8.00000,    663.6038
     93.7500,       2.5000,   8.00000,    559.4595
     96.2500,       2.5000,   8.00000,    525.7606
     98.7500,       2.5000,   8.00000,    617.4060
    101.2500,       2.5000,   8.00000,    565.9525
    103.7500,       2.5000,   8.00000,    355.8812
    106.2500,       2.5000,   8.00000,    382.4558
    108.7500,       2.5000,   8.00000,    362.5120
    111.2500,       2.5000,   8.00000,    418.1582
    113.7500,       2.5000,   8.00000,    367.9401
    116.2500,       2.5000,   8.00000,    363.8655
    118.7500,       2.5000,   8.00000,    329.9720
    121.2500,       2.5000,   8.00000,    310.9169
    123.7500,       2.5000,   8.00000,    337.6582
    126.2500,       2.5000,   8.00000,    307.9494
    128.7500,       2.5000,   8.00000,    289.2429
    131.2500,       2.5000,   8.00000,    291.0466
    133.7500,       2.5000,   8.00000,    302.3888
    136.2500,       2.5000,   8.00000,    330.2004
    138.7500,       2.5000,   8.00000,    379.7749
    141.2500,       2.5000,   8.00000,    384.1272
    143.7500,       2.5000,   8.00000,    315.4029
    146.2500,       2.5000,   8.00000,    370.3493
    148.7500,       2.5000,   8.00000,    509.6865
    151.2500,       2.5000,   8.00000,    610.1306
    153.7500,       2.5000,   8.00000,    446.0474
    156.2500,       2.5000,   8.00000,    412.4132
    158.7500,       2.5000,   8.00000,    503.9666
    161.2500,       2.5000,   8.00000,    543.6061
    163.7500,       2.5000,   8.00000,    590.4826
    166.2500,       2.5000,   8.00000,    478.1606
    168.7500,       2.5000,   8.00000,    447.1094
    171.2500,       2.5000,   8.00000,    458.4329
    173.7500,       2.5000,   8.00000,    482.4778
    176.2500,       2.5000,   8.00000,    535.6315
    178.7500,       2.5000,   8.00000,    538.1259
    181.2500,       2.5000,   8.00000,    514.5579
    183.7500,       2.5000,   8.00000,    501.4398
    186.2500,       2.5000,   8.00000,    505.3177
    188.7500,       2.5000,   8.00000,    498.8327
    191.2500,       2.5000,   8.00000,    507.2921
    193.7500,       2.5000,   8.00000,    562.6316
    196.2500,       2.5000,   8.00000,    588.4684
    198.7500,       2.5000,   8.00000,    591.7812
    201.2500,       2.5000,   8.00000,    572.9767
    203.7500,       2.5000,   8.00000,    615.4288
    206.2500,       2.5000,   8.00000,    604.2068
    208.7500,       2.5000,   8.00000,    597.4398
    211.2500,       2.5000,   8.00000,    555.1849
    213.7500,       2.5000,   8.00000,    531.5392
    216.2500,       2.5000,   8.00000,    604.9626
     26.2500,      17.5000,   1.00000,    864.7774
     28.7500,      17.5000,   1.00000,    845.7963
     31.2500,      17.5000,   1.00000,    786.7802
     33.7500,      17.5000,   1.00000,    758.4598
     36.2500,      17.5000,   1.00000,    742.8644
     38.7500,      17.5000,   1.00000,    734.5233
     41.2500,      17.5000,   1.00000,    749.0989
     43.7500,      17.5000,   1.00000,    747.9785
     46.2500,      17.5000,   1.00000,    755.5764
     48.7500,      17.5000,   1.00000,    795.0886
     51.2500,      17.5000,   1.00000,    807.7043
     53.7500,      17.5000,   1.00000,    804.3824
     56.2500,      17.5000,   1.00000,    836.7264
     58.7500,      17.5000,   1.00000,    840.7052
     61.2500,      17.5000,   1.00000,    833.3815
     63.7500,      17.5000,   1.00000,    822.3049
     66.2500,      17.5000,   1.00000,    771.6999
     68.7500,      17.5000,   1.00000,    736.7352
     71.2500,      17.5000,   1.00000,    720.2415
     73.7500,      17.5000,   1.00000,    667.9015
     76.2500,      17.5000,   1.00000,    634.4634
     78.7500,      17.5000,   1.00000,    642.9466
     81.2500,      17.5000,   1.00000,    630.0888
     83.7500,      17.5000,   1.00000,    631.4606
     86.2500,      17.5000,   1.00000,    606.5135
     88.7500,      17.5000,   1.00000,    587.2366
     91.2500,      17.5000,   1.00000,    608.6505
     93.7500,      17.5000,   1.00000,    617.4529
     96.2500,      17.5000,   1.00000,    579.4136
     98.7500,      17.5000,   1.00000,    554.6328
    101.2500,      17.5000,   1.00000,    514.3652
    103.7500,      17.5000,   1.00000,    500.9644
    106.2500,      17.5000,   1.00000,    479.5612
    108.7500,      17.5000,   1.00000,    434.9423
    111.2500,      17.5000,   1.00000,    393.7308
    113.7500,      17.5000,   1.00000,    391.1414
    116.2500,      17.5000,   1.00000,    381.7730
    118.7500,      17.5000,   1.00000,    376.7290
    121.2500,      17.5000,   1.00000,    352.2841
    123.7500,      17.5000,   1.00000,    334.7037
    126.2500,      17.5000,   1.00000,    317.0543
    128.7500,      17.5000,   1.00000,    318.4470
    131.2500,      17.5000,   1.00000,    328.1778
    133.7500,      17.5000,   1.00000,    334.4755
    136.2500,      17.5000,   1.00000,    329.8483
    138.7500,      17.5000,   1.00000,    339.7256
    141.2500,      17.5000,   1.00000,    376.4856
    143.7500,      17.5000,   1.00000,    429.7128
    146.2500,      17.5000,   1.00000,    444.0128
    148.7500,      17.5000,   1.00000,    447.5542
    151.2500,      17.5000,   1.00000,    465.2736
    153.7500,      17.5000,   1.00000,    490.6263
    156.2500,      17.5000,   1.00000,    517.0043
    158.7500,      17.5000,   1.00000,    504.8531
    161.2500,      17.5000,   1.00000,    471.8858
    163.7500,      17.5000,   1.00000,    466.6073
    166.2500,      17.5000,   1.00000,    476.0031
    168.7500,      17.5000,   1.00000,    478.7701
    171.2500,      17.5000,   1.00000,    466.4266
    173.7500,      17.5000,   1.00000,    447.6797
    176.2500,      17.5000,   1.00000,    457.9907
    178.7500,      17.5000,   1.00000,    475.2969
    181.2500,      17.5000,   1.00000,    474.7399
    183.7500,      17.5000,   1.00000,    477.7468
    186.2500,      17.5000,   1.00000,    496.9657
    188.7500,      17.5000,   1.00000,    520.7952
    191.2500,      17.5000,   1.00000,    544.2442
    193.7500,      17.5000,   1.00000,    548.5629
    196.2500,      17.5000,   1.00000,    561.3455
    198.7500,      17.5000,   1.00000,    570.9101
    201.2500,      17.5000,   1.00000,    587.5372
    203.7500,      17.5000,   1.00000,    586.4838
    206.2500,      17.5000,   1.00000,    571.2221
    208.7500,      17.5000,   1.00000,    570.2465
    211.2500,      17.5000,   1.00000,    573.2794
     26.2500,       2.5000,  10.00000,    862.6194
     28.7500,       2.5000,  10.00000,    880.8148
     31.2500,       2.5000,  10.00000,    746.2074
     33.7500,       2.5000,  10.00000,    836.1635
     36.2500,       2.5000,  10.00000,    770.8412
     38.7500,       2.5000,  10.00000,    715.1807
     41.2500,       2.5000,  10.00000,    694.8297
     43.7500,       2.5000,  10.00000,    715.3000
     46.2500,       2.5000,  10.00000,    715.6194
     48.7500,       2.5000,  10.00000,    789.9985
     51.2500,       2.5000,  10.00000,    796.5823
     53.7500,       2.5000,  10.00000,    851.2468
     56.2500,       2.5000,  10.00000,    936.3477
     58.7500,       2.5000,  10.00000,    872.9830
     61.2500,       2.5000,  10.00000,    729.3190
     63.7500,       2.5000,  10.00000,    830.5126
     66.2500,       2.5000,  10.00000,    779.7964
     68.7500,       2.5000,  10.00000,    734.7162
     71.2500,       2.5000,  10.00000,    806.7791
     73.7500,       2.5000,  10.00000,    705.7311
     76.2500,       2.5000,  10.00000,    660.4282
     78.7500,       2.5000,  10.00000,    596.0670
     81.2500,       2.5000,  10.00000,    561.5552
     83.7500,       2.5000,  10.00000,    616.1769
     86.2500,       2.5000,  10.00000,    703.6805
     88.7500,       2.5000,  10.00000,    665.4896
     91.2500,       2.5000,  10.00000,    643.1308
     93.7500,       2.5000,  10.00000,    534.9721
     96.2500,       2.5000,  10.00000,    507.5588
     98.7500,       2.5000,  10.00000,    613.9164
    101.2500,       2.5000,  10.00000,    576.7257
    103.7500,       2.5000,  10.00000,    374.4709
    106.2500,       2.5000,  10.00000,    405.4066
    108.7500,       2.5000,  10.00000,    378.1988
    111.2500,       2.5000,  10.00000,    437.2136
    113.7500,       2.5000,  10.00000,    388.8121
    116.2500,       2.5000,  10.00000,    390.1331
    118.7500,       2.5000,  10.00000,    362.4010
    121.2500,       2.5000,  10.00000,    335.6281
    123.7500,       2.5000,  10.00000,    345.0006
    126.2500,       2.5000,  10.00000,    304.4058
    128.7500,       2.5000,  10.00000,    288.6085
    131.2500,       2.5000,  10.00000,    302.6088
    133.7500,       2.5000,  10.00000,    310.5605
    136.2500,       2.5000,  10.00000,    329.0385
    138.7500,       2.5000,  10.00000,    372.1827
    141.2500,       2.5000,  10.00000,    379.8544
    143.7500,       2.5000,  10.00000,    322.8626
    146.2500,       2.5000,  10.00000,    381.2763
    148.7500,       2.5000,  10.00000,    525.9794
    151.2500,       2.5000,  10.00000,    624.6125
    153.7500,       2.5000,  10.00000,    439.9163
    156.2500,       2.5000,  10.00000,    398.7677
    158.7500,       2.5000,  10.00000,    489.4225
    161.2500,       2.5000,  10.00000,    526.9307
    163.7500,       2.5000,  10.00000,    573.7582
    166.2500,       2.5000,  10.00000,    473.5657
    168.7500,       2.5000,  10.00000,    436.1913
    171.2500,       2.5000,  10.00000,    416.2961
    173.7500,       2.5000,  10.00000,    413.6385
    176.2500,       2.5000,  10.00000,    477.2910
    178.7500,       2.5000,  10.00000,    501.6469
    181.2500,       2.5000,  10.00000,    464.4525
    183.7500,       2.5000,  10.00000,    441.6910
    186.2500,       2.5000,  10.00000,    446.2328
    188.7500,       2.5000,  10.00000,    463.5377
    191.2500,       2.5000,  10.00000,    492.5395
    193.7500,       2.5000,  10.00000,    546.7480
    196.2500,       2.5000,  10.00000,    573.0508
    198.7500,       2.5000,  10.00000,    568.9518
    201.2500,       2.5000,  10.00000,    548.2092
    203.7500,       2.5000,  10.00000,    588.9158
    206.2500,       2.5000,  10.00000,    566.5834
    208.7500,       2.5000,  10.00000,    561.6604
    211.2500,       2.5000,  10.00000,    527.6350
     33.7500,      22.5000,   1.00000,    782.8523
     36.2500,      22.5000,   1.00000,    758.0129
     38.7500,      22.5000,   1.00000,    736.7054
     41.2500,      22.5000,   1.00000,    719.2180
     43.7500,      22.5000,   1.00000,    717.3148
     46.2500,      22.5000,   1.00000,    735.5750
     48.7500,      22.5000,   1.00000,    751.7485
     51.2500,      22.5000,   1.00000,    753.7339
     53.7500,      22.5000,   1.00000,    768.0065
     56.2500,      22.5000,   1.00000,    781.4535
     58.7500,      22.5000,   1.00000,    771.9954
     61.2500,      22.5000,   1.00000,    774.5486
     63.7500,      22.5000,   1.00000,    770.2006
     66.2500,      22.5000,   1.00000,    732.7462
     68.7500,      22.5000,   1.00000,    688.6418
     71.2500,      22.5000,   1.00000,    664.7932
     73.7500,      22.5000,   1.00000,    658.3131
     76.2500,      22.5000,   1.00000,    647.2115
     78.7500,      22.5000,   1.00000,    629.6490
     81.2500,      22.5000,   1.00000,    617.9612
     83.7500,      22.5000,   1.00000,    589.4709
     86.2500,      22.5000,   1.00000,    571.4358
     88.7500,      22.5000,   1.00000,    572.4449
     91.2500,      22.5000,   1.00000,    585.1494
     93.7500,      22.5000,   1.00000,    583.3438
     96.2500,      22.5000,   1.00000,    571.9939
     98.7500,      22.5000,   1.00000,    551.8153
    101.2500,      22.5000,   1.00000,    534.0256
    103.7500,      22.5000,   1.00000,    506.0258
    106.2500,      22.5000,   1.00000,    498.0194
    108.7500,      22.5000,   1.00000,    481.8125
    111.2500,      22.5000,   1.00000,    446.0924
    113.7500,      22.5000,   1.00000,    410.5237
    116.2500,      22.5000,   1.00000,    394.7540
    118.7500,      22.5000,   1.00000,    367.3899
    121.2500,      22.5000,   1.00000,    360.8253
    123.7500,      22.5000,   1.00000,    347.3483
    126.2500,      22.5000,   1.00000,    338.9787
    128.7500,      22.5000,   1.00000,    331.9671
    131.2500,      22.5000,   1.00000,    327.0375
    133.7500,      22.5000,   1.00000,    328.5151
    136.2500,      22.5000,   1.00000,    338.2250
    138.7500,      22.5000,   1.00000,    364.4092
    141.2500,      22.5000,   1.00000,    408.2424
    143.7500,      22.5000,   1.00000,    417.0934
    146.2500,      22.5000,   1.00000,    424.6242
    148.7500,      22.5000,   1.00000,    445.5117
    151.2500,      22.5000,   1.00000,    467.9261
    153.7500,      22.5000,   1.00000,    492.8891
    156.2500,      22.5000,   1.00000,    506.7132
    158.7500,      22.5000,   1.00000,    511.4512
    161.2500,      22.5000,   1.00000,    491.3469
    163.7500,      22.5000,   1.00000,    454.4171
    166.2500,      22.5000,   1.00000,    448.2129
    168.7500,      22.5000,   1.00000,    452.4404
    171.2500,      22.5000,   1.00000,    442.4600
    173.7500,      22.5000,   1.00000,    432.2718
    176.2500,      22.5000,   1.00000,    415.8407
    178.7500,      22.5000,   1.00000,    408.6429
    181.2500,      22.5000,   1.00000,    416.4860
    183.7500,      22.5000,   1.00000,    440.3600
    186.2500,      22.5000,   1.00000,    471.7272
    188.7500,      22.5000,   1.00000,    478.7425
    191.2500,      22.5000,   1.00000,    479.2325
    193.7500,      22.5000,   1.00000,    504.0236
    196.2500,      22.5000,   1.00000,    522.7318
    198.7500,      22.5000,   1.00000,    539.5725
    201.2500,      22.5000,   1.00000,    543.7770
    203.7500,      22.5000,   1.00000,    541.2061
     33.7500,       7.5000,   4.00000,    796.9720
     36.2500,       7.5000,   4.00000,    773.3567
     38.7500,       7.5000,   4.00000,    704.2891
     41.2500,       7.5000,   4.00000,    670.1104
     43.7500,       7.5000,   4.00000,    653.5022
     46.2500,       7.5000,   4.00000,    686.6448
     48.7500,       7.5000,   4.00000,    719.3538
     51.2500,       7.5000,   4.00000,    765.8481
     53.7500,       7.5000,   4.00000,    809.2889
     56.2500,       7.5000,   4.00000,    835.9309
     58.7500,       7.5000,   4.00000,    782.7214
     61.2500,       7.5000,   4.00000,    750.4173
     63.7500,       7.5000,   4.00000,    732.3981
     66.2500,       7.5000,   4.00000,    729.2057
     68.7500,       7.5000,   4.00000,    725.4519
     71.2500,       7.5000,   4.00000,    720.4455
     73.7500,       7.5000,   4.00000,    709.6761
     76.2500,       7.5000,   4.00000,    648.7231
     78.7500,       7.5000,   4.00000,    594.8143
     81.2500,       7.5000,   4.00000,    565.3759
     83.7500,       7.5000,   4.00000,    589.8347
     86.2500,       7.5000,   4.00000,    623.3804
     88.7500,       7.5000,   4.00000,    641.5930
     91.2500,       7.5000,   4.00000,    599.0622
     93.7500,       7.5000,   4.00000,    551.1763
     96.2500,       7.5000,   4.00000,    533.0952
     98.7500,       7.5000,   4.00000,    555.2137
    101.2500,       7.5000,   4.00000,    524.2036
    103.7500,       7.5000,   4.00000,    462.7494
    106.2500,       7.5000,   4.00000,    401.7162
    108.7500,       7.5000,   4.00000,    426.6880
    111.2500,       7.5000,   4.00000,    425.6596
    113.7500,       7.5000,   4.00000,    430.5150
    116.2500,       7.5000,   4.00000,    393.0297
    118.7500,       7.5000,   4.00000,    359.5704
    121.2500,       7.5000,   4.00000,    344.7670
    123.7500,       7.5000,   4.00000,    331.4228
    126.2500,       7.5000,   4.00000,    316.6915
    128.7500,       7.5000,   4.00000,    298.1415
    131.2500,       7.5000,   4.00000,    292.0745
    133.7500,       7.5000,   4.00000,    309.6719
    136.2500,       7.5000,   4.00000,    340.5034
    138.7500,       7.5000,   4.00000,    364.3010
    141.2500,       7.5000,   4.00000,    364.2837
    143.7500,       7.5000,   4.00000,    365.3703
    146.2500,       7.5000,   4.00000,    414.2897
    148.7500,       7.5000,   4.00000,    514.7950
    151.2500,       7.5000,   4.00000,    537.2789
    153.7500,       7.5000,   4.00000,    499.5528
    156.2500,       7.5000,   4.00000,    457.6555
    158.7500,       7.5000,   4.00000,    488.5064
    161.2500,       7.5000,   4.00000,    540.1077
    163.7500,       7.5000,   4.00000,    518.4702
    166.2500,       7.5000,   4.00000,    475.1336
    168.7500,       7.5000,   4.00000,    419.0738
    171.2500,       7.5000,   4.00000,    396.5421
    173.7500,       7.5000,   4.00000,    406.2789
    176.2500,       7.5000,   4.00000,    421.2925
    178.7500,       7.5000,   4.00000,    424.2835
    181.2500,       7.5000,   4.00000,    415.1960
    183.7500,       7.5000,   4.00000,    408.7832
    186.2500,       7.5000,   4.00000,    415.7719
    188.7500,       7.5000,   4.00000,    420.5861
    191.2500,       7.5000,   4.00000,    443.7917
    193.7500,       7.5000,   4.00000,    488.0625
    196.2500,       7.5000,   4.00000,    523.9275
    198.7500,       7.5000,   4.00000,    533.7888
    201.2500,       7.5000,   4.00000,    538.7971
    203.7500,       7.5000,   4.00000,    533.8443
     41.2500,      27.5000,   1.00000,    729.3540
     43.7500,      27.5000,   1.00000,    721.6411
     48.7500,      27.5000,   1.00000,    681.1660
     51.2500,      27.5000,   1.00000,    662.9026
     53.7500,      27.5000,   1.00000,    672.6091
     56.2500,      27.5000,   1.00000,    680.8926
     58.7500,      27.5000,   1.00000,    684.6514
     61.2500,      27.5000,   1.00000,    687.7257
     63.7500,      27.5000,   1.00000,    708.8306
     66.2500,      27.5000,   1.00000,    704.6209
     68.7500,      27.5000,   1.00000,    691.6779
     71.2500,      27.5000,   1.00000,    670.3360
     73.7500,      27.5000,   1.00000,    657.3367
     76.2500,      27.5000,   1.00000,    664.7261
     78.7500,      27.5000,   1.00000,    652.9628
     81.2500,      27.5000,   1.00000,    631.7061
     83.7500,      27.5000,   1.00000,    610.9079
     86.2500,      27.5000,   1.00000,    592.7704
     88.7500,      27.5000,   1.00000,    582.9602
     91.2500,      27.5000,   1.00000,    563.4405
     93.7500,      27.5000,   1.00000,    558.0866
     96.2500,      27.5000,   1.00000,    558.9048
     98.7500,      27.5000,   1.00000,    561.7490
    101.2500,      27.5000,   1.00000,    539.6887
    103.7500,      27.5000,   1.00000,    515.3523
    106.2500,      27.5000,   1.00000,    493.6708
    108.7500,      27.5000,   1.00000,    471.5670
    111.2500,      27.5000,   1.00000,    444.6355
    113.7500,      27.5000,   1.00000,    412.5672
    116.2500,      27.5000,   1.00000,    379.8281
    121.2500,      27.5000,   1.00000,    356.7287
    123.7500,      27.5000,   1.00000,    344.8758
    126.2500,      27.5000,   1.00000,    337.5027
    128.7500,      27.5000,   1.00000,    340.7722
    131.2500,      27.5000,   1.00000,    335.4536
    133.7500,      27.5000,   1.00000,    340.2249
    136.2500,      27.5000,   1.00000,    358.4856
    138.7500,      27.5000,   1.00000,    383.2623
    141.2500,      27.5000,   1.00000,    396.5236
    143.7500,      27.5000,   1.00000,    410.6182
    146.2500,      27.5000,   1.00000,    429.3835
    148.7500,      27.5000,   1.00000,    455.7155
    151.2500,      27.5000,   1.00000,    483.4159
    153.7500,      27.5000,   1.00000,    491.2212
    156.2500,      27.5000,   1.00000,    488.2638
    158.7500,      27.5000,   1.00000,    491.9983
    161.2500,      27.5000,   1.00000,    491.5093
    163.7500,      27.5000,   1.00000,    477.9766
    166.2500,      27.5000,   1.00000,    454.5663
    168.7500,      27.5000,   1.00000,    444.5719
    171.2500,      27.5000,   1.00000,    440.0904
    173.7500,      27.5000,   1.00000,    431.5367
    176.2500,      27.5000,   1.00000,    418.5652
    178.7500,      27.5000,   1.00000,    404.5418
    181.2500,      27.5000,   1.00000,    409.9937
    183.7500,      27.5000,   1.00000,    420.9999
    186.2500,      27.5000,   1.00000,    431.1152
    188.7500,      27.5000,   1.00000,    437.9919
    191.2500,      27.5000,   1.00000,    450.5116
    193.7500,      27.5000,   1.00000,    466.2910
    196.2500,      27.5000,   1.00000,    471.3803
     41.2500,       7.5000,   5.00000,    653.5526
     43.7500,       7.5000,   5.00000,    638.8682
     46.2500,       7.5000,   5.00000,    644.8067
     48.7500,       7.5000,   5.00000,    652.3322
     51.2500,       7.5000,   5.00000,    670.0656
     53.7500,       7.5000,   5.00000,    713.8425
     56.2500,       7.5000,   5.00000,    736.8269
     58.7500,       7.5000,   5.00000,    697.5660
     61.2500,       7.5000,   5.00000,    674.3668
     63.7500,       7.5000,   5.00000,    682.9422
     66.2500,       7.5000,   5.00000,    708.9574
     68.7500,       7.5000,   5.00000,    724.8107
     71.2500,       7.5000,   5.00000,    720.8833
     73.7500,       7.5000,   5.00000,    713.5175
     76.2500,       7.5000,   5.00000,    660.8340
     78.7500,       7.5000,   5.00000,    614.4094
     81.2500,       7.5000,   5.00000,    585.4217
     83.7500,       7.5000,   5.00000,    605.3380
     88.7500,       7.5000,   5.00000,    640.8282
     91.2500,       7.5000,   5.00000,    587.3209
     93.7500,       7.5000,   5.00000,    535.0991
     96.2500,       7.5000,   5.00000,    526.0207
     98.7500,       7.5000,   5.00000,    548.2404
    101.2500,       7.5000,   5.00000,    514.7732
    103.7500,       7.5000,   5.00000,    455.3272
    106.2500,       7.5000,   5.00000,    399.1993
    108.7500,       7.5000,   5.00000,    421.5816
    111.2500,       7.5000,   5.00000,    404.1895
    113.7500,       7.5000,   5.00000,    408.6226
    116.2500,       7.5000,   5.00000,    381.4773
    121.2500,       7.5000,   5.00000,    337.9514
    123.7500,       7.5000,   5.00000,    314.8027
    126.2500,       7.5000,   5.00000,    301.4047
    128.7500,       7.5000,   5.00000,    292.2096
    131.2500,       7.5000,   5.00000,    295.8409
    133.7500,       7.5000,   5.00000,    313.0433
    136.2500,       7.5000,   5.00000,    337.2525
    138.7500,       7.5000,   5.00000,    361.3844
    141.2500,       7.5000,   5.00000,    365.2867
    143.7500,       7.5000,   5.00000,    374.4962
    146.2500,       7.5000,   5.00000,    423.8409
    148.7500,       7.5000,   5.00000,    531.7840
    151.2500,       7.5000,   5.00000,    554.3027
    153.7500,       7.5000,   5.00000,    514.6060
    156.2500,       7.5000,   5.00000,    465.0540
    158.7500,       7.5000,   5.00000,    490.4859
    161.2500,       7.5000,   5.00000,    544.0505
    163.7500,       7.5000,   5.00000,    524.8126
    166.2500,       7.5000,   5.00000,    483.6581
    168.7500,       7.5000,   5.00000,    423.0223
    171.2500,       7.5000,   5.00000,    397.8015
    173.7500,       7.5000,   5.00000,    403.2448
    176.2500,       7.5000,   5.00000,    412.8870
    178.7500,       7.5000,   5.00000,    414.9651
    181.2500,       7.5000,   5.00000,    401.8070
    183.7500,       7.5000,   5.00000,    385.3365
    186.2500,       7.5000,   5.00000,    378.5826
    188.7500,       7.5000,   5.00000,    381.8247
    191.2500,       7.5000,   5.00000,    408.2308
    193.7500,       7.5000,   5.00000,    449.4406
    196.2500,       7.5000,   5.00000,    475.1906
     48.7500,      32.5000,   1.00000,    657.8862
     51.2500,      32.5000,   1.00000,    633.0522
     53.7500,      32.5000,   1.00000,    614.7426
     56.2500,      32.5000,   1.00000,    626.1139
     58.7500,      32.5000,   1.00000,    629.1898
     61.2500,      32.5000,   1.00000,    647.0720
     63.7500,      32.5000,   1.00000,    653.8484
     66.2500,      32.5000,   1.00000,    656.2057
     68.7500,      32.5000,   1.00000,    664.9354
     71.2500,      32.5000,   1.00000,    681.8815
     73.7500,      32.5000,   1.00000,    674.2664
     76.2500,      32.5000,   1.00000,    665.8593
     78.7500,      32.5000,   1.00000,    666.8221
     81.2500,      32.5000,   1.00000,    649.4857
     83.7500,      32.5000,   1.00000,    648.7120
     86.2500,      32.5000,   1.00000,    644.5510
     88.7500,      32.5000,   1.00000,    610.8217
     91.2500,      32.5000,   1.00000,    585.2820
     93.7500,      32.5000,   1.00000,    560.9489
     96.2500,      32.5000,   1.00000,    554.1031
     98.7500,      32.5000,   1.00000,    549.2872
    101.2500,      32.5000,   1.00000,    533.3387
    103.7500,      32.5000,   1.00000,    497.9367
    106.2500,      32.5000,   1.00000,    472.7006
    108.7500,      32.5000,   1.00000,    448.8865
    128.7500,      32.5000,   1.00000,    340.6717
    131.2500,      32.5000,   1.00000,    338.0986
    133.7500,      32.5000,   1.00000,    352.4626
    136.2500,      32.5000,   1.00000,    381.3510
    138.7500,      32.5000,   1.00000,    393.2911
    141.2500,      32.5000,   1.00000,    400.0348
    143.7500,      32.5000,   1.00000,    417.0120
    146.2500,      32.5000,   1.00000,    437.4633
    148.7500,      32.5000,   1.00000,    464.2230
    151.2500,      32.5000,   1.00000,    477.4713
    153.7500,      32.5000,   1.00000,    478.8560
    156.2500,      32.5000,   1.00000,    476.1518
    158.7500,      32.5000,   1.00000,    472.9304
    161.2500,      32.5000,   1.00000,    484.2603
    163.7500,      32.5000,   1.00000,    490.5746
    166.2500,      32.5000,   1.00000,    482.5097
    168.7500,      32.5000,   1.00000,    456.9587
    171.2500,      32.5000,   1.00000,    446.8054
    173.7500,      32.5000,   1.00000,    444.2960
    176.2500,      32.5000,   1.00000,    434.4165
    178.7500,      32.5000,   1.00000,    428.4633
    181.2500,      32.5000,   1.00000,    418.1572
    183.7500,      32.5000,   1.00000,    414.4380
    186.2500,      32.5000,   1.00000,    415.7226
    188.7500,      32.5000,   1.00000,    424.5402
     48.7500,       7.5000,   6.00000,    619.0942
     51.2500,       7.5000,   6.00000,    638.1105
     53.7500,       7.5000,   6.00000,    661.5571
     56.2500,       7.5000,   6.00000,    683.1016
     58.7500,       7.5000,   6.00000,    650.9224
     61.2500,       7.5000,   6.00000,    645.2601
     63.7500,       7.5000,   6.00000,    642.6377
     66.2500,       7.5000,   6.00000,    673.9406
     68.7500,       7.5000,   6.00000,    699.8765
     71.2500,       7.5000,   6.00000,    717.6279
     73.7500,       7.5000,   6.00000,    723.0120
     76.2500,       7.5000,   6.00000,    671.1680
     78.7500,       7.5000,   6.00000,    630.4871
     81.2500,       7.5000,   6.00000,    604.8290
     83.7500,       7.5000,   6.00000,    636.8437
     86.2500,       7.5000,   6.00000,    669.6297
     88.7500,       7.5000,   6.00000,    671.9796
     91.2500,       7.5000,   6.00000,    603.2444
     93.7500,       7.5000,   6.00000,    538.5109
     96.2500,       7.5000,   6.00000,    522.5490
     98.7500,       7.5000,   6.00000,    539.0834
    101.2500,       7.5000,   6.00000,    497.2300
    103.7500,       7.5000,   6.00000,    429.7675
    106.2500,       7.5000,   6.00000,    373.3433
    108.7500,       7.5000,   6.00000,    399.0733
    128.7500,       7.5000,   6.00000,    287.9839
    131.2500,       7.5000,   6.00000,    288.4600
    133.7500,       7.5000,   6.00000,    305.6514
    136.2500,       7.5000,   6.00000,    338.2254
    138.7500,       7.5000,   6.00000,    371.3806
    141.2500,       7.5000,   6.00000,    375.9773
    143.7500,       7.5000,   6.00000,    381.6363
    146.2500,       7.5000,   6.00000,    433.5445
    148.7500,       7.5000,   6.00000,    545.6774
    151.2500,       7.5000,   6.00000,    571.0250
    153.7500,       7.5000,   6.00000,    521.6411
    156.2500,       7.5000,   6.00000,    468.5549
    158.7500,       7.5000,   6.00000,    492.5479
    161.2500,       7.5000,   6.00000,    549.4727
    163.7500,       7.5000,   6.00000,    536.5516
    166.2500,       7.5000,   6.00000,    499.8281
    168.7500,       7.5000,   6.00000,    439.2308
    171.2500,       7.5000,   6.00000,    412.1743
    173.7500,       7.5000,   6.00000,    414.9218
    176.2500,       7.5000,   6.00000,    422.2216
    178.7500,       7.5000,   6.00000,    422.1632
    181.2500,       7.5000,   6.00000,    400.5090
    183.7500,       7.5000,   6.00000,    375.8988
    186.2500,       7.5000,   6.00000,    366.1719
    188.7500,       7.5000,   6.00000,    369.2518
     52.5000,      15.0000,   3.00000,    640.8586
     55.0000,      15.0000,   3.00000,    640.6627
     57.5000,      15.0000,   3.00000,    651.0753
     60.0000,      15.0000,   3.00000,    657.1290
     62.5000,      15.0000,   3.00000,    650.8192
     65.0000,      15.0000,   3.00000,    659.1972
     67.5000,      15.0000,   3.00000,    663.9713
     70.0000,      15.0000,   3.00000,    686.6707
     72.5000,      15.0000,   3.00000,    682.1369
     75.0000,      15.0000,   3.00000,    679.9407
     77.5000,      15.0000,   3.00000,    675.8697
     80.0000,      15.0000,   3.00000,    664.8383
     82.5000,      15.0000,   3.00000,    660.2353
     85.0000,      15.0000,   3.00000,    646.4586
     87.5000,      15.0000,   3.00000,    631.1844
     90.0000,      15.0000,   3.00000,    616.6074
     92.5000,      15.0000,   3.00000,    611.9134
     95.0000,      15.0000,   3.00000,    583.4973
     97.5000,      15.0000,   3.00000,    523.9860
    100.0000,      15.0000,   3.00000,    472.3794
    102.5000,      15.0000,   3.00000,    448.2154
    105.0000,      15.0000,   3.00000,    441.3967
    132.5000,      15.0000,   3.00000,    312.6843
    135.0000,      15.0000,   3.00000,    329.5741
    137.5000,      15.0000,   3.00000,    341.2665
    140.0000,      15.0000,   3.00000,    364.0035
    142.5000,      15.0000,   3.00000,    409.5486
    145.0000,      15.0000,   3.00000,    466.6079
    147.5000,      15.0000,   3.00000,    476.0792
    150.0000,      15.0000,   3.00000,    477.4964
    152.5000,      15.0000,   3.00000,    511.0745
    155.0000,      15.0000,   3.00000,    541.5148
    157.5000,      15.0000,   3.00000,    543.4162
    160.0000,      15.0000,   3.00000,    508.9646
    162.5000,      15.0000,   3.00000,    501.3326
    165.0000,      15.0000,   3.00000,    500.2428
    167.5000,      15.0000,   3.00000,    480.3566
    170.0000,      15.0000,   3.00000,    463.4734
    172.5000,      15.0000,   3.00000,    437.9670
    175.0000,      15.0000,   3.00000,    425.7687
    177.5000,      15.0000,   3.00000,    415.0034
    180.0000,      15.0000,   3.00000,    403.5208
    182.5000,      15.0000,   3.00000,    395.6175
    185.0000,      15.0000,   3.00000,    384.9001
     56.2500,      12.5000,   4.00000,    651.8669
     58.7500,      12.5000,   4.00000,    660.6077
     61.2500,      12.5000,   4.00000,    658.9261
     63.7500,      12.5000,   4.00000,    644.5928
     66.2500,      12.5000,   4.00000,    652.5079
     68.7500,      12.5000,   4.00000,    684.0001
     71.2500,      12.5000,   4.00000,    688.2833
     73.7500,      12.5000,   4.00000,    681.9497
     76.2500,      12.5000,   4.00000,    674.3385
     78.7500,      12.5000,   4.00000,    658.3802
     81.2500,      12.5000,   4.00000,    659.5878
     83.7500,      12.5000,   4.00000,    653.8803
     86.2500,      12.5000,   4.00000,    656.7409
     88.7500,      12.5000,   4.00000,    644.5342
     91.2500,      12.5000,   4.00000,    620.6880
     93.7500,      12.5000,   4.00000,    587.5930
     96.2500,      12.5000,   4.00000,    547.1953
     98.7500,      12.5000,   4.00000,    486.0354
    101.2500,      12.5000,   4.00000,    461.6147
    136.2500,      12.5000,   4.00000,    345.2514
    138.7500,      12.5000,   4.00000,    353.6519
    141.2500,      12.5000,   4.00000,    374.0442
    143.7500,      12.5000,   4.00000,    423.6854
    146.2500,      12.5000,   4.00000,    483.9864
    148.7500,      12.5000,   4.00000,    497.5984
    151.2500,      12.5000,   4.00000,    512.1047
    153.7500,      12.5000,   4.00000,    534.0906
    156.2500,      12.5000,   4.00000,    538.2346
    158.7500,      12.5000,   4.00000,    527.1216
    161.2500,      12.5000,   4.00000,    523.1113
    163.7500,      12.5000,   4.00000,    523.1013
    166.2500,      12.5000,   4.00000,    500.9212
    168.7500,      12.5000,   4.00000,    472.7200
    171.2500,      12.5000,   4.00000,    443.6786
    173.7500,      12.5000,   4.00000,    434.8767
    176.2500,      12.5000,   4.00000,    425.0442
    178.7500,      12.5000,   4.00000,    416.0249
    181.2500,      12.5000,   4.00000,    408.6032
   3.17
ITERATION 3
MODEL RESISTIVITY
LAYER 1
93,     1.2500
      5.0000,     395.05
      7.5000,     441.35
     10.0000,     391.80
     12.5000,     507.02
     15.0000,     480.64
     17.5000,     471.56
     20.0000,     550.75
     22.5000,     647.44
     25.0000,     446.91
     27.5000,     441.04
     30.0000,     525.43
     32.5000,     465.33
     35.0000,     526.19
     37.5000,     483.42
     40.0000,     449.29
     42.5000,     445.65
     45.0000,     494.12
     47.5000,     519.58
     50.0000,     591.37
     52.5000,     616.93
     55.0000,     693.46
     57.5000,     806.33
     60.0000,     748.32
     62.5000,     589.58
     65.0000,     670.70
     67.5000,     642.64
     70.0000,     611.14
     72.5000,     692.27
     75.0000,     623.63
     77.5000,     598.01
     80.0000,     534.30
     82.5000,     508.63
     85.0000,     568.53
     87.5000,     696.13
     90.0000,     725.04
     92.5000,     756.50
     95.0000,     724.63
     97.5000,     930.51
    100.0000,     1479.2
    102.5000,     1457.6
    105.0000,     868.56
    107.5000,     900.32
    110.0000,     797.76
    112.5000,     1007.5
    115.0000,     903.50
    117.5000,     817.19
    120.0000,     620.08
    122.5000,     478.86
    125.0000,     442.78
    127.5000,     375.50
    130.0000,     344.34
    132.5000,     356.98
    135.0000,     372.80
    137.5000,     429.71
    140.0000,     547.88
    142.5000,     595.68
    145.0000,     533.67
    147.5000,     674.49
    150.0000,     1016.7
    152.5000,     1432.0
    155.0000,     1057.6
    157.5000,     884.79
    160.0000,     895.72
    162.5000,     780.82
    165.0000,     666.86
    167.5000,     548.39
    170.0000,     579.01
    172.5000,     509.66
    175.0000,     496.46
    177.5000,     577.83
    180.0000,     598.41
    182.5000,     550.51
    185.0000,     523.57
    187.5000,     520.23
    190.0000,     518.54
    192.5000,     544.23
    195.0000,     633.59
    197.5000,     677.63
    200.0000,     682.82
    202.5000,     652.73
    205.0000,     703.41
    207.5000,     673.14
    210.0000,     659.73
    212.5000,     609.82
    215.0000,     558.14
    217.5000,     637.11
    220.0000,     660.61
    222.5000,     626.81
    225.0000,     637.60
    227.5000,     600.23
    230.0000,     751.91
    232.5000,     844.19
           736.3569
LAYER 2
93,     2.6250
      5.0000,     361.42
      7.5000,     410.86
     10.0000,     406.67
     12.5000,     504.63
     15.0000,     514.23
     17.5000,     507.91
     20.0000,     592.99
     22.5000,     698.47
     25.0000,     532.05
     27.5000,     517.01
     30.0000,     546.90
     32.5000,     497.40
     35.0000,     540.39
     37.5000,     515.40
     40.0000,     457.34
     42.5000,     453.84
     45.0000,     469.92
     47.5000,     500.48
     50.0000,     560.35
     52.5000,     617.84
     55.0000,     673.17
     57.5000,     738.30
     60.0000,     692.74
     62.5000,     600.01
     65.0000,     680.65
     67.5000,     670.47
     70.0000,     667.47
     72.5000,     755.74
     75.0000,     722.54
     77.5000,     682.32
     80.0000,     605.01
     82.5000,     559.46
     85.0000,     606.41
     87.5000,     697.18
     90.0000,     700.59
     92.5000,     697.77
     95.0000,     652.08
     97.5000,     768.71
    100.0000,     1179.6
    102.5000,     1256.3
    105.0000,     841.29
    107.5000,     836.81
    110.0000,     840.20
    112.5000,     872.73
    115.0000,     701.60
    117.5000,     649.12
    120.0000,     517.39
    122.5000,     413.76
    125.0000,     411.67
    127.5000,     348.12
    130.0000,     319.20
    132.5000,     329.12
    135.0000,     337.46
    137.5000,     403.67
    140.0000,     504.08
    142.5000,     558.42
    145.0000,     468.95
    147.5000,     567.24
    150.0000,     820.21
    152.5000,     1172.8
    155.0000,     883.87
    157.5000,     768.47
    160.0000,     852.73
    162.5000,     693.40
    165.0000,     658.52
    167.5000,     559.79
    170.0000,     555.31
    172.5000,     532.50
    175.0000,     540.25
    177.5000,     621.84
    180.0000,     644.18
    182.5000,     588.05
    185.0000,     556.71
    187.5000,     532.52
    190.0000,     537.31
    192.5000,     547.68
    195.0000,     624.31
    197.5000,     682.68
    200.0000,     698.33
    202.5000,     663.89
    205.0000,     701.55
    207.5000,     690.75
    210.0000,     677.26
    212.5000,     648.34
    215.0000,     608.99
    217.5000,     659.11
    220.0000,     706.59
    222.5000,     685.66
    225.0000,     686.84
    227.5000,     677.34
    230.0000,     794.92
    232.5000,     852.14
           775.3989
LAYER 3
91,     4.1375
      7.5000,     363.34
     10.0000,     429.01
     12.5000,     555.49
     15.0000,     603.25
     17.5000,     620.20
     20.0000,     729.55
     22.5000,     878.24
     25.0000,     756.26
     27.5000,     692.84
     30.0000,     621.23
     32.5000,     550.01
     35.0000,     579.35
     37.5000,     568.80
     40.0000,     495.35
     42.5000,     468.87
     45.0000,     446.32
     47.5000,     457.46
     50.0000,     516.73
     52.5000,     605.42
     55.0000,     650.27
     57.5000,     680.77
     60.0000,     671.37
     62.5000,     662.95
     65.0000,     768.45
     67.5000,     773.30
     70.0000,     779.20
     72.5000,     850.21
     75.0000,     843.57
     77.5000,     786.64
     80.0000,     700.25
     82.5000,     654.56
     85.0000,     706.77
     87.5000,     780.81
     90.0000,     767.83
     92.5000,     720.75
     95.0000,     588.95
     97.5000,     544.62
    100.0000,     699.77
    102.5000,     724.28
    105.0000,     544.10
    107.5000,     557.88
    110.0000,     627.45
    112.5000,     540.61
    115.0000,     394.30
    117.5000,     379.93
    120.0000,     329.81
    122.5000,     281.81
    125.0000,     291.91
    127.5000,     251.94
    130.0000,     235.00
    132.5000,     246.65
    135.0000,     257.66
    137.5000,     309.33
    140.0000,     373.82
    142.5000,     402.56
    145.0000,     326.35
    147.5000,     377.31
    150.0000,     535.36
    152.5000,     738.51
    155.0000,     574.09
    157.5000,     552.45
    160.0000,     702.46
    162.5000,     644.49
    165.0000,     735.71
    167.5000,     685.40
    170.0000,     636.13
    172.5000,     610.49
    175.0000,     617.75
    177.5000,     665.32
    180.0000,     674.89
    182.5000,     626.94
    185.0000,     600.34
    187.5000,     579.00
    190.0000,     595.77
    192.5000,     599.41
    195.0000,     655.63
    197.5000,     721.62
    200.0000,     738.62
    202.5000,     689.66
    205.0000,     702.34
    207.5000,     710.53
    210.0000,     719.55
    212.5000,     721.92
    215.0000,     696.81
    217.5000,     721.69
    220.0000,     778.64
    222.5000,     785.18
    225.0000,     793.80
    227.5000,     802.38
    230.0000,     869.17
           850.6873
LAYER 4
89,     5.8012
     10.0000,     433.04
     12.5000,     643.06
     15.0000,     716.33
     17.5000,     779.14
     20.0000,     918.65
     22.5000,     1127.8
     25.0000,     1033.7
     27.5000,     889.43
     30.0000,     709.49
     32.5000,     602.42
     35.0000,     626.60
     37.5000,     636.15
     40.0000,     568.78
     42.5000,     524.23
     45.0000,     476.09
     47.5000,     471.79
     50.0000,     537.56
     52.5000,     644.68
     55.0000,     685.72
     57.5000,     700.55
     60.0000,     716.69
     62.5000,     767.64
     65.0000,     908.41
     67.5000,     912.43
     70.0000,     889.37
     72.5000,     910.59
     75.0000,     897.75
     77.5000,     835.24
     80.0000,     766.48
     82.5000,     757.55
     85.0000,     848.27
     87.5000,     941.57
     90.0000,     920.79
     92.5000,     815.92
     95.0000,     556.82
     97.5000,     391.74
    100.0000,     407.56
    102.5000,     383.85
    105.0000,     302.21
    107.5000,     322.48
    110.0000,     382.44
    112.5000,     308.39
    115.0000,     222.51
    117.5000,     225.43
    120.0000,     214.23
    122.5000,     196.38
    125.0000,     203.97
    127.5000,     180.38
    130.0000,     171.41
    132.5000,     183.28
    135.0000,     196.37
    137.5000,     230.10
    140.0000,     266.94
    142.5000,     278.27
    145.0000,     234.00
    147.5000,     280.76
    150.0000,     413.07
    152.5000,     540.58
    155.0000,     409.21
    157.5000,     416.01
    160.0000,     596.40
    162.5000,     663.87
    165.0000,     902.13
    167.5000,     913.63
    170.0000,     813.87
    172.5000,     719.18
    175.0000,     684.05
    177.5000,     685.72
    180.0000,     680.58
    182.5000,     647.72
    185.0000,     631.74
    187.5000,     626.15
    190.0000,     653.16
    192.5000,     654.93
    195.0000,     692.28
    197.5000,     751.58
    200.0000,     761.89
    202.5000,     701.46
    205.0000,     695.37
    207.5000,     712.77
    210.0000,     742.84
    212.5000,     765.77
    215.0000,     747.64
    217.5000,     753.69
    220.0000,     803.55
    222.5000,     826.99
    225.0000,     850.81
    227.5000,     860.91
           879.6003
LAYER 5
85,     7.6314
     15.0000,     794.02
     17.5000,     1025.6
     20.0000,     1190.8
     22.5000,     1413.8
     25.0000,     1404.8
     27.5000,     1204.3
     30.0000,     956.55
     32.5000,     820.04
     35.0000,     825.03
     37.5000,     869.89
     40.0000,     867.83
     42.5000,     836.17
     45.0000,     782.94
     47.5000,     768.12
     50.0000,     821.91
     52.5000,     893.76
     55.0000,     897.17
     57.5000,     878.90
     60.0000,     902.76
     62.5000,     996.79
     65.0000,     1147.0
     67.5000,     1192.1
     70.0000,     1162.5
     72.5000,     1128.9
     75.0000,     1109.1
     77.5000,     1087.2
     80.0000,     1089.1
     82.5000,     1141.6
     85.0000,     1221.1
     87.5000,     1233.5
     90.0000,     1116.2
     92.5000,     892.25
     95.0000,     568.54
     97.5000,     360.72
    100.0000,     293.66
    102.5000,     237.27
    105.0000,     186.79
    107.5000,     176.27
    110.0000,     186.85
    112.5000,     170.69
    115.0000,     152.48
    117.5000,     159.35
    120.0000,     165.36
    122.5000,     165.08
    125.0000,     165.20
    127.5000,     158.36
    130.0000,     157.79
    132.5000,     167.32
    135.0000,     179.51
    137.5000,     193.90
    140.0000,     208.30
    142.5000,     223.17
    145.0000,     248.46
    147.5000,     346.57
    150.0000,     502.39
    152.5000,     546.14
    155.0000,     402.83
    157.5000,     374.89
    160.0000,     502.88
    162.5000,     693.50
    165.0000,     1016.0
    167.5000,     1138.9
    170.0000,     1044.7
    172.5000,     851.71
    175.0000,     716.92
    177.5000,     641.85
    180.0000,     609.64
    182.5000,     598.14
    185.0000,     600.38
    187.5000,     612.25
    190.0000,     630.29
    192.5000,     632.64
    195.0000,     643.67
    197.5000,     666.71
    200.0000,     667.73
    202.5000,     637.38
    205.0000,     629.65
    207.5000,     648.07
    210.0000,     681.00
    212.5000,     704.48
    215.0000,     700.64
    217.5000,     697.53
    220.0000,     722.11
    222.5000,     745.39
           795.1431
LAYER 6
81,     9.6445
     20.0000,     1135.2
     22.5000,     1351.0
     25.0000,     1391.1
     27.5000,     1295.2
     30.0000,     1145.4
     32.5000,     1042.4
     35.0000,     1043.5
     37.5000,     1099.3
     40.0000,     1142.8
     42.5000,     1149.8
     45.0000,     1122.5
     47.5000,     1099.9
     50.0000,     1101.2
     52.5000,     1093.8
     55.0000,     1046.9
     57.5000,     1002.4
     60.0000,     1009.2
     62.5000,     1084.1
     65.0000,     1202.5
     67.5000,     1282.2
     70.0000,     1309.0
     72.5000,     1314.2
     75.0000,     1324.1
     77.5000,     1338.0
     80.0000,     1357.1
     82.5000,     1369.4
     85.0000,     1335.8
     87.5000,     1219.7
     90.0000,     1029.4
     92.5000,     803.59
     95.0000,     573.37
     97.5000,     426.31
    100.0000,     367.78
    102.5000,     324.46
    105.0000,     281.56
    107.5000,     258.03
    110.0000,     248.73
    112.5000,     232.69
    115.0000,     218.29
    117.5000,     217.59
    120.0000,     221.17
    122.5000,     223.55
    125.0000,     224.98
    127.5000,     225.12
    130.0000,     228.60
    132.5000,     237.20
    135.0000,     247.55
    137.5000,     258.94
    140.0000,     276.64
    142.5000,     312.97
    145.0000,     389.22
    147.5000,     533.39
    150.0000,     677.11
    152.5000,     646.72
    155.0000,     478.22
    157.5000,     403.32
    160.0000,     455.92
    162.5000,     597.16
    165.0000,     812.22
    167.5000,     935.96
    170.0000,     902.58
    172.5000,     766.29
    175.0000,     642.86
    177.5000,     563.61
    180.0000,     524.61
    182.5000,     510.44
    185.0000,     509.10
    187.5000,     513.72
    190.0000,     518.81
    192.5000,     519.75
    195.0000,     524.68
    197.5000,     535.62
    200.0000,     541.98
    202.5000,     540.37
    205.0000,     546.67
    207.5000,     564.86
    210.0000,     590.19
    212.5000,     606.83
    215.0000,     615.51
    217.5000,     620.91
           655.6728
LAYER 7
77,    11.8590
     25.0000,     1299.7
     27.5000,     1292.2
     30.0000,     1241.6
     32.5000,     1195.0
     35.0000,     1197.2
     37.5000,     1239.5
     40.0000,     1280.4
     42.5000,     1295.9
     45.0000,     1277.8
     47.5000,     1237.7
     50.0000,     1187.6
     52.5000,     1125.2
     55.0000,     1055.1
     57.5000,     1005.1
     60.0000,     1000.7
     62.5000,     1048.5
     65.0000,     1132.1
     67.5000,     1215.0
     70.0000,     1278.0
     72.5000,     1322.6
     75.0000,     1354.7
     77.5000,     1369.7
     80.0000,     1356.4
     82.5000,     1298.5
     85.0000,     1183.6
     87.5000,     1020.6
     90.0000,     840.43
     92.5000,     674.58
     95.0000,     542.92
     97.5000,     469.23
    100.0000,     449.34
    102.5000,     444.01
    105.0000,     430.58
    107.5000,     412.54
    110.0000,     392.33
    112.5000,     366.10
    115.0000,     340.87
    117.5000,     325.15
    120.0000,     317.72
    122.5000,     315.43
    125.0000,     316.31
    127.5000,     319.26
    130.0000,     324.43
    132.5000,     332.11
    135.0000,     342.02
    137.5000,     356.99
    140.0000,     385.94
    142.5000,     443.12
    145.0000,     542.26
    147.5000,     672.12
    150.0000,     745.80
    152.5000,     668.05
    155.0000,     511.16
    157.5000,     418.12
    160.0000,     417.89
    162.5000,     487.36
    165.0000,     597.60
    167.5000,     676.46
    170.0000,     676.83
    172.5000,     614.40
    175.0000,     541.36
    177.5000,     485.69
    180.0000,     452.69
    182.5000,     436.28
    185.0000,     429.21
    187.5000,     426.45
    190.0000,     425.14
    192.5000,     424.99
    195.0000,     429.01
    197.5000,     438.03
    200.0000,     449.45
    202.5000,     461.19
    205.0000,     475.47
    207.5000,     493.38
    210.0000,     515.96
    212.5000,     531.42
           556.7490
LAYER 8
73,    14.2949
     30.0000,     1262.2
     32.5000,     1230.8
     35.0000,     1229.7
     37.5000,     1244.7
     40.0000,     1248.9
     42.5000,     1243.1
     45.0000,     1215.1
     47.5000,     1159.8
     50.0000,     1089.4
     52.5000,     1016.1
     55.0000,     951.66
     57.5000,     910.42
     60.0000,     902.55
     62.5000,     928.68
     65.0000,     979.60
     67.5000,     1039.0
     70.0000,     1093.2
     72.5000,     1134.8
     75.0000,     1158.0
     77.5000,     1154.4
     80.0000,     1115.1
     82.5000,     1034.7
     85.0000,     918.25
     87.5000,     783.47
     90.0000,     654.22
     92.5000,     549.67
     95.0000,     480.33
     97.5000,     452.00
    100.0000,     459.77
    102.5000,     483.73
    105.0000,     503.41
    107.5000,     508.98
    110.0000,     498.44
    112.5000,     474.39
    115.0000,     445.25
    117.5000,     420.04
    120.0000,     402.57
    122.5000,     392.87
    125.0000,     389.30
    127.5000,     390.01
    130.0000,     393.67
    132.5000,     400.23
    135.0000,     411.01
    137.5000,     430.13
    140.0000,     464.73
    142.5000,     521.95
    145.0000,     600.26
    147.5000,     673.00
    150.0000,     684.81
    152.5000,     606.83
    155.0000,     491.30
    157.5000,     411.01
    160.0000,     388.27
    162.5000,     411.71
    165.0000,     460.11
    167.5000,     500.77
    170.0000,     508.79
    172.5000,     486.48
    175.0000,     452.14
    177.5000,     420.87
    180.0000,     398.89
    182.5000,     385.36
    185.0000,     377.33
    187.5000,     372.41
    190.0000,     369.68
    192.5000,     369.80
    195.0000,     374.11
    197.5000,     382.82
    200.0000,     396.63
    202.5000,     413.04
    205.0000,     425.78
    207.5000,     441.91
           471.9432
LAYER 9
67,    16.9743
     37.5000,     1169.4
     40.0000,     1117.0
     42.5000,     1092.0
     45.0000,     1061.0
     47.5000,     998.23
     50.0000,     927.07
     52.5000,     862.75
     55.0000,     812.30
     57.5000,     780.38
     60.0000,     770.16
     62.5000,     779.60
     65.0000,     803.24
     67.5000,     833.04
     70.0000,     860.91
     72.5000,     880.21
     75.0000,     884.78
     77.5000,     868.45
     80.0000,     827.21
     82.5000,     761.16
     85.0000,     677.04
     87.5000,     587.23
     90.0000,     505.70
     92.5000,     443.33
     95.0000,     406.07
     97.5000,     395.89
    100.0000,     409.75
    102.5000,     438.20
    105.0000,     468.62
    107.5000,     490.18
    110.0000,     496.94
    112.5000,     488.91
    115.0000,     471.43
    117.5000,     451.59
    120.0000,     434.56
    122.5000,     422.68
    125.0000,     416.05
    127.5000,     413.83
    130.0000,     415.29
    132.5000,     420.64
    135.0000,     431.20
    137.5000,     449.64
    140.0000,     478.88
    142.5000,     519.03
    145.0000,     562.46
    147.5000,     589.73
    150.0000,     577.42
    152.5000,     521.44
    155.0000,     448.47
    157.5000,     391.74
    160.0000,     365.77
    162.5000,     367.09
    165.0000,     384.31
    167.5000,     402.11
    170.0000,     408.18
    172.5000,     401.63
    175.0000,     387.73
    177.5000,     372.85
    180.0000,     360.92
    182.5000,     352.62
    185.0000,     347.14
    187.5000,     343.71
    190.0000,     342.43
    192.5000,     344.38
    195.0000,     349.96
    197.5000,     357.30
    200.0000,     370.34
           396.8354
LAYER 10
61,    19.9218
     45.0000,     944.90
     47.5000,     844.15
     50.0000,     783.91
     52.5000,     730.12
     55.0000,     691.14
     57.5000,     663.12
     60.0000,     649.64
     62.5000,     646.98
     65.0000,     651.89
     67.5000,     660.07
     70.0000,     667.12
     72.5000,     668.93
     75.0000,     661.69
     77.5000,     642.08
     80.0000,     608.53
     82.5000,     562.02
     85.0000,     506.99
     87.5000,     450.44
     90.0000,     400.06
     92.5000,     362.04
     95.0000,     339.99
     97.5000,     334.99
    100.0000,     345.53
    102.5000,     367.18
    105.0000,     393.31
    107.5000,     416.92
    110.0000,     432.62
    112.5000,     438.31
    115.0000,     435.41
    117.5000,     427.46
    120.0000,     418.16
    122.5000,     410.17
    125.0000,     404.77
    127.5000,     402.37
    130.0000,     403.16
    132.5000,     407.61
    135.0000,     416.48
    137.5000,     430.69
    140.0000,     450.38
    142.5000,     473.15
    145.0000,     492.67
    147.5000,     499.12
    150.0000,     484.37
    152.5000,     449.51
    155.0000,     406.58
    157.5000,     370.21
    160.0000,     348.66
    162.5000,     341.86
    165.0000,     344.94
    167.5000,     350.87
    170.0000,     353.61
    172.5000,     351.92
    175.0000,     346.87
    177.5000,     340.74
    180.0000,     335.47
    182.5000,     331.80
    185.0000,     329.64
    187.5000,     328.97
    190.0000,     330.20
    192.5000,     334.44
           345.4833
LAYER 11
57,    23.1640
     50.0000,     689.94
     52.5000,     633.11
     55.0000,     600.67
     57.5000,     577.45
     60.0000,     562.10
     62.5000,     551.62
     65.0000,     546.04
     67.5000,     542.47
     70.0000,     538.49
     72.5000,     531.66
     75.0000,     519.69
     77.5000,     500.77
     80.0000,     474.19
     82.5000,     440.74
     85.0000,     403.08
     87.5000,     365.27
     90.0000,     331.79
     92.5000,     306.39
     95.0000,     291.38
     97.5000,     287.57
    100.0000,     294.28
    102.5000,     309.29
    105.0000,     329.11
    107.5000,     349.60
    110.0000,     366.99
    112.5000,     378.88
    115.0000,     384.80
    117.5000,     385.89
    120.0000,     384.10
    122.5000,     381.38
    125.0000,     379.18
    127.5000,     378.45
    130.0000,     379.85
    132.5000,     383.93
    135.0000,     391.05
    137.5000,     401.24
    140.0000,     413.68
    142.5000,     426.04
    145.0000,     434.39
    147.5000,     434.19
    150.0000,     422.69
    152.5000,     401.28
    155.0000,     375.55
    157.5000,     352.30
    160.0000,     336.02
    162.5000,     327.55
    165.0000,     325.15
    167.5000,     325.72
    170.0000,     326.19
    172.5000,     325.61
    175.0000,     323.85
    177.5000,     321.61
    180.0000,     319.69
    182.5000,     318.75
    185.0000,     318.72
    187.5000,     319.71
           322.5690
LAYER 12
53, 
     55.0000,     548.42
     57.5000,     527.27
     60.0000,     510.40
     62.5000,     497.75
     65.0000,     488.54
     67.5000,     480.18
     70.0000,     472.21
     72.5000,     462.57
     75.0000,     449.56
     77.5000,     431.82
     80.0000,     408.87
     82.5000,     381.29
     85.0000,     350.99
     87.5000,     320.89
     90.0000,     294.29
     92.5000,     273.96
     95.0000,     261.68
     97.5000,     258.20
    100.0000,     263.14
    102.5000,     275.11
    105.0000,     291.77
    107.5000,     310.21
    110.0000,     327.47
    112.5000,     341.33
    115.0000,     350.76
    117.5000,     355.98
    120.0000,     358.08
    122.5000,     358.51
    125.0000,     358.55
    127.5000,     359.23
    130.0000,     361.32
    132.5000,     365.38
    135.0000,     371.64
    137.5000,     379.87
    140.0000,     389.17
    142.5000,     397.60
    145.0000,     402.44
    147.5000,     401.00
    150.0000,     391.96
    152.5000,     376.48
    155.0000,     357.98
    157.5000,     340.65
    160.0000,     327.47
    162.5000,     319.34
    165.0000,     315.62
    167.5000,     314.59
    170.0000,     314.28
    172.5000,     313.97
    175.0000,     313.27
    177.5000,     312.49
    180.0000,     311.88
    182.5000,     311.67
           311.6551
CALCULATED APPARENT RESISTIVITY
      3.7500,       2.5000,   1.00000,    398.5650
      6.2500,       2.5000,   1.00000,    449.1573
      8.7500,       2.5000,   1.00000,    398.8871
     11.2500,       2.5000,   1.00000,    519.5198
     13.7500,       2.5000,   1.00000,    493.8977
     16.2500,       2.5000,   1.00000,    544.8608
     18.7500,       2.5000,   1.00000,    553.8929
     21.2500,       2.5000,   1.00000,    606.0386
     23.7500,       2.5000,   1.00000,    538.7655
     26.2500,       2.5000,   1.00000,    533.5526
     28.7500,       2.5000,   1.00000,    549.4914
     31.2500,       2.5000,   1.00000,    487.1006
     33.7500,       2.5000,   1.00000,    545.3350
     36.2500,       2.5000,   1.00000,    495.1607
     38.7500,       2.5000,   1.00000,    488.0114
     41.2500,       2.5000,   1.00000,    481.0343
     43.7500,       2.5000,   1.00000,    505.3882
     46.2500,       2.5000,   1.00000,    519.6029
     48.7500,       2.5000,   1.00000,    586.6682
     51.2500,       2.5000,   1.00000,    615.5255
     53.7500,       2.5000,   1.00000,    663.8006
     56.2500,       2.5000,   1.00000,    703.5607
     58.7500,       2.5000,   1.00000,    712.6809
     61.2500,       2.5000,   1.00000,    635.8253
     63.7500,       2.5000,   1.00000,    707.5337
     66.2500,       2.5000,   1.00000,    678.7762
     68.7500,       2.5000,   1.00000,    665.2736
     71.2500,       2.5000,   1.00000,    726.4710
     73.7500,       2.5000,   1.00000,    657.6254
     76.2500,       2.5000,   1.00000,    664.7723
     78.7500,       2.5000,   1.00000,    620.1963
     81.2500,       2.5000,   1.00000,    605.8041
     83.7500,       2.5000,   1.00000,    628.2890
     86.2500,       2.5000,   1.00000,    695.7809
     88.7500,       2.5000,   1.00000,    682.4246
     91.2500,       2.5000,   1.00000,    738.6921
     93.7500,       2.5000,   1.00000,    743.5640
     96.2500,       2.5000,   1.00000,    806.3372
     98.7500,       2.5000,   1.00000,    896.8167
    101.2500,       2.5000,   1.00000,    950.3129
    103.7500,       2.5000,   1.00000,    771.2526
    106.2500,       2.5000,   1.00000,    868.8787
    108.7500,       2.5000,   1.00000,    690.8522
    111.2500,       2.5000,   1.00000,    764.0087
    113.7500,       2.5000,   1.00000,    635.2466
    116.2500,       2.5000,   1.00000,    592.1365
    118.7500,       2.5000,   1.00000,    496.3731
    121.2500,       2.5000,   1.00000,    419.6697
    123.7500,       2.5000,   1.00000,    386.6143
    126.2500,       2.5000,   1.00000,    342.1913
    128.7500,       2.5000,   1.00000,    323.0009
    131.2500,       2.5000,   1.00000,    332.3431
    133.7500,       2.5000,   1.00000,    354.3296
    136.2500,       2.5000,   1.00000,    389.8336
    138.7500,       2.5000,   1.00000,    440.9241
    141.2500,       2.5000,   1.00000,    496.6144
    143.7500,       2.5000,   1.00000,    508.2919
    146.2500,       2.5000,   1.00000,    619.3849
    148.7500,       2.5000,   1.00000,    725.3593
    151.2500,       2.5000,   1.00000,    871.0451
    153.7500,       2.5000,   1.00000,    815.3347
    156.2500,       2.5000,   1.00000,    804.0045
    158.7500,       2.5000,   1.00000,    786.0767
    161.2500,       2.5000,   1.00000,    690.7840
    163.7500,       2.5000,   1.00000,    691.9999
    166.2500,       2.5000,   1.00000,    586.4729
    168.7500,       2.5000,   1.00000,    576.6475
    171.2500,       2.5000,   1.00000,    575.4957
    173.7500,       2.5000,   1.00000,    560.2201
    176.2500,       2.5000,   1.00000,    589.0841
    178.7500,       2.5000,   1.00000,    587.2379
    181.2500,       2.5000,   1.00000,    571.1967
    183.7500,       2.5000,   1.00000,    557.7449
    186.2500,       2.5000,   1.00000,    549.8998
    188.7500,       2.5000,   1.00000,    555.9677
    191.2500,       2.5000,   1.00000,    574.8369
    193.7500,       2.5000,   1.00000,    623.5897
    196.2500,       2.5000,   1.00000,    647.6851
    198.7500,       2.5000,   1.00000,    674.6948
    201.2500,       2.5000,   1.00000,    658.1681
    203.7500,       2.5000,   1.00000,    694.3450
    206.2500,       2.5000,   1.00000,    659.0114
    208.7500,       2.5000,   1.00000,    662.5832
    211.2500,       2.5000,   1.00000,    642.3110
    213.7500,       2.5000,   1.00000,    618.4239
    216.2500,       2.5000,   1.00000,    661.7885
    218.7500,       2.5000,   1.00000,    657.3337
    221.2500,       2.5000,   1.00000,    654.6985
    223.7500,       2.5000,   1.00000,    695.4567
    226.2500,       2.5000,   1.00000,    669.5990
    228.7500,       2.5000,   1.00000,    754.1586
    231.2500,       2.5000,   1.00000,    778.5071
    233.7500,       2.5000,   1.00000,    756.3665
      6.2500,       2.5000,   2.00000,    469.8435
      8.7500,       2.5000,   2.00000,    418.9608
     11.2500,       2.5000,   2.00000,    573.9380
     13.7500,       2.5000,   2.00000,    571.1929
     16.2500,       2.5000,   2.00000,    544.2490
     18.7500,       2.5000,   2.00000,    604.3988
     21.2500,       2.5000,   2.00000,    685.5408
     23.7500,       2.5000,   2.00000,    583.2405
     26.2500,       2.5000,   2.00000,    595.6510
     28.7500,       2.5000,   2.00000,    625.3185
     31.2500,       2.5000,   2.00000,    531.7632
     33.7500,       2.5000,   2.00000,    594.1019
     36.2500,       2.5000,   2.00000,    561.0463
     38.7500,       2.5000,   2.00000,    515.3245
     41.2500,       2.5000,   2.00000,    525.9550
     43.7500,       2.5000,   2.00000,    545.8514
     46.2500,       2.5000,   2.00000,    557.8357
     48.7500,       2.5000,   2.00000,    610.4703
     51.2500,       2.5000,   2.00000,    610.4114
     53.7500,       2.5000,   2.00000,    645.2711
     56.2500,       2.5000,   2.00000,    748.5032
     58.7500,       2.5000,   2.00000,    723.9019
     61.2500,       2.5000,   2.00000,    637.4478
     63.7500,       2.5000,   2.00000,    769.9044
     66.2500,       2.5000,   2.00000,    743.7960
     68.7500,       2.5000,   2.00000,    703.4753
     71.2500,       2.5000,   2.00000,    789.0739
     73.7500,       2.5000,   2.00000,    729.8330
     76.2500,       2.5000,   2.00000,    731.6904
     78.7500,       2.5000,   2.00000,    705.5815
     81.2500,       2.5000,   2.00000,    657.5385
     83.7500,       2.5000,   2.00000,    689.7677
     86.2500,       2.5000,   2.00000,    744.3820
     88.7500,       2.5000,   2.00000,    712.2946
     91.2500,       2.5000,   2.00000,    728.7216
     93.7500,       2.5000,   2.00000,    652.1316
     96.2500,       2.5000,   2.00000,    619.2119
     98.7500,       2.5000,   2.00000,    781.3715
    101.2500,       2.5000,   2.00000,    740.3404
    103.7500,       2.5000,   2.00000,    550.6530
    106.2500,       2.5000,   2.00000,    619.7295
    108.7500,       2.5000,   2.00000,    558.6255
    111.2500,       2.5000,   2.00000,    561.1718
    113.7500,       2.5000,   2.00000,    491.0636
    116.2500,       2.5000,   2.00000,    441.0044
    118.7500,       2.5000,   2.00000,    385.2628
    121.2500,       2.5000,   2.00000,    335.9808
    123.7500,       2.5000,   2.00000,    340.7561
    126.2500,       2.5000,   2.00000,    305.9005
    128.7500,       2.5000,   2.00000,    287.6279
    131.2500,       2.5000,   2.00000,    311.3010
    133.7500,       2.5000,   2.00000,    320.9013
    136.2500,       2.5000,   2.00000,    332.7920
    138.7500,       2.5000,   2.00000,    400.1478
    141.2500,       2.5000,   2.00000,    446.5125
    143.7500,       2.5000,   2.00000,    415.6209
    146.2500,       2.5000,   2.00000,    463.9973
    148.7500,       2.5000,   2.00000,    619.0491
    151.2500,       2.5000,   2.00000,    740.9721
    153.7500,       2.5000,   2.00000,    596.5367
    156.2500,       2.5000,   2.00000,    596.6613
    158.7500,       2.5000,   2.00000,    712.4795
    161.2500,       2.5000,   2.00000,    701.9834
    163.7500,       2.5000,   2.00000,    712.2935
    166.2500,       2.5000,   2.00000,    604.9666
    168.7500,       2.5000,   2.00000,    591.1620
    171.2500,       2.5000,   2.00000,    614.9843
    173.7500,       2.5000,   2.00000,    590.4608
    176.2500,       2.5000,   2.00000,    627.7877
    178.7500,       2.5000,   2.00000,    620.9934
    181.2500,       2.5000,   2.00000,    580.9808
    183.7500,       2.5000,   2.00000,    576.0107
    186.2500,       2.5000,   2.00000,    582.9849
    188.7500,       2.5000,   2.00000,    579.7999
    191.2500,       2.5000,   2.00000,    587.8321
    193.7500,       2.5000,   2.00000,    632.7741
    196.2500,       2.5000,   2.00000,    660.1987
    198.7500,       2.5000,   2.00000,    652.7582
    201.2500,       2.5000,   2.00000,    643.7981
    203.7500,       2.5000,   2.00000,    692.2468
    206.2500,       2.5000,   2.00000,    673.2157
    208.7500,       2.5000,   2.00000,    681.7424
    211.2500,       2.5000,   2.00000,    657.7438
    213.7500,       2.5000,   2.00000,    633.0836
    216.2500,       2.5000,   2.00000,    705.1314
    218.7500,       2.5000,   2.00000,    699.8841
    221.2500,       2.5000,   2.00000,    697.7769
    223.7500,       2.5000,   2.00000,    724.5170
    226.2500,       2.5000,   2.00000,    676.9138
    228.7500,       2.5000,   2.00000,    783.4254
    231.2500,       2.5000,   2.00000,    819.5841
      8.7500,       2.5000,   3.00000,    466.2715
     11.2500,       2.5000,   3.00000,    636.5811
     13.7500,       2.5000,   3.00000,    596.0214
     16.2500,       2.5000,   3.00000,    596.9165
     18.7500,       2.5000,   3.00000,    633.2186
     21.2500,       2.5000,   3.00000,    738.2305
     23.7500,       2.5000,   3.00000,    638.6941
     26.2500,       2.5000,   3.00000,    629.1354
     28.7500,       2.5000,   3.00000,    661.4011
     31.2500,       2.5000,   3.00000,    596.5935
     33.7500,       2.5000,   3.00000,    663.6498
     36.2500,       2.5000,   3.00000,    611.8912
     38.7500,       2.5000,   3.00000,    576.9617
     41.2500,       2.5000,   3.00000,    558.5830
     43.7500,       2.5000,   3.00000,    595.4584
     46.2500,       2.5000,   3.00000,    602.8478
     48.7500,       2.5000,   3.00000,    635.3514
     51.2500,       2.5000,   3.00000,    628.7751
     53.7500,       2.5000,   3.00000,    697.5255
     56.2500,       2.5000,   3.00000,    773.5584
     58.7500,       2.5000,   3.00000,    754.0275
     61.2500,       2.5000,   3.00000,    664.8734
     63.7500,       2.5000,   3.00000,    774.8856
     66.2500,       2.5000,   3.00000,    777.4978
     68.7500,       2.5000,   3.00000,    755.5687
     71.2500,       2.5000,   3.00000,    833.7106
     73.7500,       2.5000,   3.00000,    798.5370
     76.2500,       2.5000,   3.00000,    799.7595
     78.7500,       2.5000,   3.00000,    721.9366
     81.2500,       2.5000,   3.00000,    687.3034
     83.7500,       2.5000,   3.00000,    710.6068
     86.2500,       2.5000,   3.00000,    794.6780
     88.7500,       2.5000,   3.00000,    751.8346
     91.2500,       2.5000,   3.00000,    685.2926
     93.7500,       2.5000,   3.00000,    552.7461
     96.2500,       2.5000,   3.00000,    573.0376
     98.7500,       2.5000,   3.00000,    698.4278
    101.2500,       2.5000,   3.00000,    674.7053
    103.7500,       2.5000,   3.00000,    420.8509
    106.2500,       2.5000,   3.00000,    432.1084
    108.7500,       2.5000,   3.00000,    410.7604
    111.2500,       2.5000,   3.00000,    480.7072
    113.7500,       2.5000,   3.00000,    397.3758
    116.2500,       2.5000,   3.00000,    374.4825
    118.7500,       2.5000,   3.00000,    317.8394
    121.2500,       2.5000,   3.00000,    295.0862
    123.7500,       2.5000,   3.00000,    303.6544
    126.2500,       2.5000,   3.00000,    284.3624
    128.7500,       2.5000,   3.00000,    273.7832
    131.2500,       2.5000,   3.00000,    286.3314
    133.7500,       2.5000,   3.00000,    294.0569
    136.2500,       2.5000,   3.00000,    324.7924
    138.7500,       2.5000,   3.00000,    388.0988
    141.2500,       2.5000,   3.00000,    407.2408
    143.7500,       2.5000,   3.00000,    333.0267
    146.2500,       2.5000,   3.00000,    396.0319
    148.7500,       2.5000,   3.00000,    568.3535
    151.2500,       2.5000,   3.00000,    686.5787
    153.7500,       2.5000,   3.00000,    506.0112
    156.2500,       2.5000,   3.00000,    471.9210
    158.7500,       2.5000,   3.00000,    617.0822
    161.2500,       2.5000,   3.00000,    707.0278
    163.7500,       2.5000,   3.00000,    734.6684
    166.2500,       2.5000,   3.00000,    601.4363
    168.7500,       2.5000,   3.00000,    577.3596
    171.2500,       2.5000,   3.00000,    581.7761
    173.7500,       2.5000,   3.00000,    605.4452
    176.2500,       2.5000,   3.00000,    656.4404
    178.7500,       2.5000,   3.00000,    650.1033
    181.2500,       2.5000,   3.00000,    600.5197
    183.7500,       2.5000,   3.00000,    577.8829
    186.2500,       2.5000,   3.00000,    577.8388
    188.7500,       2.5000,   3.00000,    578.0664
    191.2500,       2.5000,   3.00000,    583.3882
    193.7500,       2.5000,   3.00000,    637.3614
    196.2500,       2.5000,   3.00000,    650.9235
    198.7500,       2.5000,   3.00000,    643.0596
    201.2500,       2.5000,   3.00000,    616.8878
    203.7500,       2.5000,   3.00000,    676.1567
    206.2500,       2.5000,   3.00000,    680.7297
    208.7500,       2.5000,   3.00000,    682.1561
    211.2500,       2.5000,   3.00000,    644.5170
    213.7500,       2.5000,   3.00000,    633.3098
    216.2500,       2.5000,   3.00000,    711.5300
    218.7500,       2.5000,   3.00000,    743.4604
    221.2500,       2.5000,   3.00000,    716.6134
    223.7500,       2.5000,   3.00000,    704.1274
    226.2500,       2.5000,   3.00000,    674.5952
    228.7500,       2.5000,   3.00000,    795.7634
     11.2500,       7.5000,   1.00000,    592.6006
     13.7500,       7.5000,   1.00000,    632.9828
     16.2500,       7.5000,   1.00000,    638.2142
     18.7500,       7.5000,   1.00000,    674.0062
     21.2500,       7.5000,   1.00000,    673.9822
     23.7500,       7.5000,   1.00000,    687.2732
     26.2500,       7.5000,   1.00000,    660.7813
     28.7500,       7.5000,   1.00000,    647.4703
     31.2500,       7.5000,   1.00000,    674.4834
     33.7500,       7.5000,   1.00000,    670.4869
     36.2500,       7.5000,   1.00000,    661.8097
     38.7500,       7.5000,   1.00000,    622.4000
     41.2500,       7.5000,   1.00000,    617.8787
     43.7500,       7.5000,   1.00000,    616.2504
     46.2500,       7.5000,   1.00000,    641.0776
     48.7500,       7.5000,   1.00000,    648.3124
     51.2500,       7.5000,   1.00000,    694.6213
     53.7500,       7.5000,   1.00000,    734.7007
     56.2500,       7.5000,   1.00000,    762.9213
     58.7500,       7.5000,   1.00000,    749.1365
     61.2500,       7.5000,   1.00000,    742.8812
     63.7500,       7.5000,   1.00000,    734.2296
     66.2500,       7.5000,   1.00000,    764.6057
     68.7500,       7.5000,   1.00000,    811.0041
     71.2500,       7.5000,   1.00000,    830.8745
     73.7500,       7.5000,   1.00000,    835.3506
     76.2500,       7.5000,   1.00000,    785.7246
     78.7500,       7.5000,   1.00000,    736.6418
     81.2500,       7.5000,   1.00000,    695.9772
     83.7500,       7.5000,   1.00000,    734.5843
     86.2500,       7.5000,   1.00000,    760.5693
     88.7500,       7.5000,   1.00000,    735.1418
     91.2500,       7.5000,   1.00000,    629.7078
     93.7500,       7.5000,   1.00000,    586.8423
     96.2500,       7.5000,   1.00000,    594.6974
     98.7500,       7.5000,   1.00000,    638.6424
    101.2500,       7.5000,   1.00000,    574.7460
    103.7500,       7.5000,   1.00000,    485.6589
    106.2500,       7.5000,   1.00000,    369.1029
    108.7500,       7.5000,   1.00000,    372.9452
    111.2500,       7.5000,   1.00000,    392.1954
    113.7500,       7.5000,   1.00000,    413.1272
    116.2500,       7.5000,   1.00000,    352.9583
    118.7500,       7.5000,   1.00000,    327.7563
    121.2500,       7.5000,   1.00000,    300.4556
    123.7500,       7.5000,   1.00000,    291.7480
    126.2500,       7.5000,   1.00000,    288.3382
    128.7500,       7.5000,   1.00000,    284.6611
    131.2500,       7.5000,   1.00000,    283.8548
    133.7500,       7.5000,   1.00000,    308.6696
    136.2500,       7.5000,   1.00000,    353.0088
    138.7500,       7.5000,   1.00000,    377.2419
    141.2500,       7.5000,   1.00000,    347.1306
    143.7500,       7.5000,   1.00000,    360.9141
    146.2500,       7.5000,   1.00000,    434.0192
    148.7500,       7.5000,   1.00000,    536.3640
    151.2500,       7.5000,   1.00000,    552.4329
    153.7500,       7.5000,   1.00000,    522.2634
    156.2500,       7.5000,   1.00000,    497.3081
    158.7500,       7.5000,   1.00000,    551.0626
    161.2500,       7.5000,   1.00000,    660.4225
    163.7500,       7.5000,   1.00000,    687.9425
    166.2500,       7.5000,   1.00000,    623.7709
    168.7500,       7.5000,   1.00000,    546.0697
    171.2500,       7.5000,   1.00000,    548.8220
    173.7500,       7.5000,   1.00000,    593.5753
    176.2500,       7.5000,   1.00000,    646.3372
    178.7500,       7.5000,   1.00000,    651.7363
    181.2500,       7.5000,   1.00000,    625.4034
    183.7500,       7.5000,   1.00000,    586.3228
    186.2500,       7.5000,   1.00000,    562.4923
    188.7500,       7.5000,   1.00000,    564.9016
    191.2500,       7.5000,   1.00000,    595.6267
    193.7500,       7.5000,   1.00000,    615.4770
    196.2500,       7.5000,   1.00000,    632.4341
    198.7500,       7.5000,   1.00000,    625.3456
    201.2500,       7.5000,   1.00000,    634.5745
    203.7500,       7.5000,   1.00000,    647.3749
    206.2500,       7.5000,   1.00000,    667.4490
    208.7500,       7.5000,   1.00000,    654.6506
    211.2500,       7.5000,   1.00000,    642.7152
    213.7500,       7.5000,   1.00000,    652.1627
    216.2500,       7.5000,   1.00000,    698.2618
    218.7500,       7.5000,   1.00000,    723.2922
    221.2500,       7.5000,   1.00000,    712.1497
    223.7500,       7.5000,   1.00000,    689.0314
    226.2500,       7.5000,   1.00000,    714.7028
     11.2500,       2.5000,   4.00000,    674.2506
     13.7500,       2.5000,   4.00000,    641.6907
     16.2500,       2.5000,   4.00000,    635.1072
     18.7500,       2.5000,   4.00000,    680.0505
     21.2500,       2.5000,   4.00000,    777.8099
     23.7500,       2.5000,   4.00000,    667.6578
     26.2500,       2.5000,   4.00000,    664.0640
     28.7500,       2.5000,   4.00000,    702.5856
     31.2500,       2.5000,   4.00000,    628.9403
     33.7500,       2.5000,   4.00000,    734.2682
     36.2500,       2.5000,   4.00000,    676.8699
     38.7500,       2.5000,   4.00000,    622.7829
     41.2500,       2.5000,   4.00000,    614.7844
     43.7500,       2.5000,   4.00000,    627.5750
     46.2500,       2.5000,   4.00000,    629.2902
     48.7500,       2.5000,   4.00000,    672.6247
     51.2500,       2.5000,   4.00000,    692.3288
     53.7500,       2.5000,   4.00000,    739.2128
     56.2500,       2.5000,   4.00000,    815.5946
     58.7500,       2.5000,   4.00000,    787.5883
     61.2500,       2.5000,   4.00000,    673.9539
     63.7500,       2.5000,   4.00000,    790.9845
     66.2500,       2.5000,   4.00000,    780.7949
     68.7500,       2.5000,   4.00000,    784.6815
     71.2500,       2.5000,   4.00000,    907.6776
     73.7500,       2.5000,   4.00000,    835.3084
     76.2500,       2.5000,   4.00000,    818.7512
     78.7500,       2.5000,   4.00000,    734.8243
     81.2500,       2.5000,   4.00000,    671.7943
     83.7500,       2.5000,   4.00000,    726.1697
     86.2500,       2.5000,   4.00000,    815.9635
     88.7500,       2.5000,   4.00000,    740.5349
     91.2500,       2.5000,   4.00000,    658.3216
     93.7500,       2.5000,   4.00000,    546.8741
     96.2500,       2.5000,   4.00000,    533.0294
     98.7500,       2.5000,   4.00000,    667.3467
    101.2500,       2.5000,   4.00000,    606.1130
    103.7500,       2.5000,   4.00000,    377.6353
    106.2500,       2.5000,   4.00000,    372.0985
    108.7500,       2.5000,   4.00000,    331.8847
    111.2500,       2.5000,   4.00000,    407.8536
    113.7500,       2.5000,   4.00000,    369.5013
    116.2500,       2.5000,   4.00000,    339.4558
    118.7500,       2.5000,   4.00000,    305.3576
    121.2500,       2.5000,   4.00000,    275.2693
    123.7500,       2.5000,   4.00000,    294.4678
    126.2500,       2.5000,   4.00000,    274.7852
    128.7500,       2.5000,   4.00000,    264.7684
    131.2500,       2.5000,   4.00000,    276.7566
    133.7500,       2.5000,   4.00000,    295.1279
    136.2500,       2.5000,   4.00000,    333.0886
    138.7500,       2.5000,   4.00000,    381.7922
    141.2500,       2.5000,   4.00000,    363.8142
    143.7500,       2.5000,   4.00000,    312.0601
    146.2500,       2.5000,   4.00000,    381.0704
    148.7500,       2.5000,   4.00000,    527.6511
    151.2500,       2.5000,   4.00000,    639.0893
    153.7500,       2.5000,   4.00000,    472.5291
    156.2500,       2.5000,   4.00000,    444.2101
    158.7500,       2.5000,   4.00000,    565.0381
    161.2500,       2.5000,   4.00000,    647.6474
    163.7500,       2.5000,   4.00000,    741.6295
    166.2500,       2.5000,   4.00000,    593.3956
    168.7500,       2.5000,   4.00000,    537.9484
    171.2500,       2.5000,   4.00000,    547.5751
    173.7500,       2.5000,   4.00000,    571.6899
    176.2500,       2.5000,   4.00000,    667.8762
    178.7500,       2.5000,   4.00000,    670.4130
    181.2500,       2.5000,   4.00000,    617.0319
    183.7500,       2.5000,   4.00000,    577.5596
    186.2500,       2.5000,   4.00000,    555.6788
    188.7500,       2.5000,   4.00000,    554.2270
    191.2500,       2.5000,   4.00000,    574.0524
    193.7500,       2.5000,   4.00000,    621.4998
    196.2500,       2.5000,   4.00000,    641.1224
    198.7500,       2.5000,   4.00000,    631.4187
    201.2500,       2.5000,   4.00000,    606.5419
    203.7500,       2.5000,   4.00000,    664.6910
    206.2500,       2.5000,   4.00000,    657.4240
    208.7500,       2.5000,   4.00000,    663.9973
    211.2500,       2.5000,   4.00000,    637.2534
    213.7500,       2.5000,   4.00000,    614.9070
    216.2500,       2.5000,   4.00000,    718.9716
    218.7500,       2.5000,   4.00000,    733.7571
    221.2500,       2.5000,   4.00000,    702.0335
    223.7500,       2.5000,   4.00000,    705.5392
    226.2500,       2.5000,   4.00000,    659.2489
     15.0000,      10.0000,   1.00000,    693.4199
     17.5000,      10.0000,   1.00000,    724.8730
     20.0000,      10.0000,   1.00000,    707.7597
     22.5000,      10.0000,   1.00000,    712.1128
     25.0000,      10.0000,   1.00000,    713.8281
     27.5000,      10.0000,   1.00000,    693.6633
     30.0000,      10.0000,   1.00000,    715.7429
     32.5000,      10.0000,   1.00000,    723.0968
     35.0000,      10.0000,   1.00000,    704.4658
     37.5000,      10.0000,   1.00000,    720.8923
     40.0000,      10.0000,   1.00000,    686.5291
     42.5000,      10.0000,   1.00000,    659.1686
     45.0000,      10.0000,   1.00000,    670.0067
     47.5000,      10.0000,   1.00000,    697.0056
     50.0000,      10.0000,   1.00000,    734.3217
     52.5000,      10.0000,   1.00000,    784.3220
     55.0000,      10.0000,   1.00000,    804.6341
     57.5000,      10.0000,   1.00000,    773.7070
     60.0000,      10.0000,   1.00000,    781.2531
     62.5000,      10.0000,   1.00000,    757.5770
     65.0000,      10.0000,   1.00000,    754.1649
     67.5000,      10.0000,   1.00000,    822.5035
     70.0000,      10.0000,   1.00000,    838.4772
     72.5000,      10.0000,   1.00000,    839.2017
     75.0000,      10.0000,   1.00000,    816.1484
     77.5000,      10.0000,   1.00000,    732.7286
     80.0000,      10.0000,   1.00000,    717.3172
     82.5000,      10.0000,   1.00000,    718.0191
     85.0000,      10.0000,   1.00000,    690.5921
     87.5000,      10.0000,   1.00000,    683.3427
     90.0000,      10.0000,   1.00000,    672.9164
     92.5000,      10.0000,   1.00000,    630.5060
     95.0000,      10.0000,   1.00000,    619.7408
     97.5000,      10.0000,   1.00000,    573.9419
    100.0000,      10.0000,   1.00000,    523.7421
    102.5000,      10.0000,   1.00000,    504.9329
    105.0000,      10.0000,   1.00000,    429.4974
    107.5000,      10.0000,   1.00000,    366.9103
    110.0000,      10.0000,   1.00000,    350.2231
    112.5000,      10.0000,   1.00000,    341.8574
    115.0000,      10.0000,   1.00000,    361.3563
    117.5000,      10.0000,   1.00000,    343.0540
    120.0000,      10.0000,   1.00000,    318.5666
    122.5000,      10.0000,   1.00000,    300.7882
    125.0000,      10.0000,   1.00000,    282.8676
    127.5000,      10.0000,   1.00000,    284.5258
    130.0000,      10.0000,   1.00000,    291.0141
    132.5000,      10.0000,   1.00000,    314.1921
    135.0000,      10.0000,   1.00000,    341.3397
    137.5000,      10.0000,   1.00000,    338.8284
    140.0000,      10.0000,   1.00000,    339.2012
    142.5000,      10.0000,   1.00000,    364.2122
    145.0000,      10.0000,   1.00000,    410.5828
    147.5000,      10.0000,   1.00000,    465.4203
    150.0000,      10.0000,   1.00000,    469.7368
    152.5000,      10.0000,   1.00000,    487.9508
    155.0000,      10.0000,   1.00000,    525.9219
    157.5000,      10.0000,   1.00000,    529.0187
    160.0000,      10.0000,   1.00000,    569.0961
    162.5000,      10.0000,   1.00000,    574.1777
    165.0000,      10.0000,   1.00000,    569.9758
    167.5000,      10.0000,   1.00000,    566.9345
    170.0000,      10.0000,   1.00000,    521.3089
    172.5000,      10.0000,   1.00000,    529.8124
    175.0000,      10.0000,   1.00000,    574.1180
    177.5000,      10.0000,   1.00000,    609.8420
    180.0000,      10.0000,   1.00000,    639.1295
    182.5000,      10.0000,   1.00000,    608.0685
    185.0000,      10.0000,   1.00000,    566.0025
    187.5000,      10.0000,   1.00000,    547.3152
    190.0000,      10.0000,   1.00000,    550.0641
    192.5000,      10.0000,   1.00000,    575.3178
    195.0000,      10.0000,   1.00000,    597.9797
    197.5000,      10.0000,   1.00000,    612.6456
    200.0000,      10.0000,   1.00000,    634.7770
    202.5000,      10.0000,   1.00000,    632.4965
    205.0000,      10.0000,   1.00000,    625.9476
    207.5000,      10.0000,   1.00000,    624.7901
    210.0000,      10.0000,   1.00000,    615.4867
    212.5000,      10.0000,   1.00000,    647.6938
    215.0000,      10.0000,   1.00000,    657.9297
    217.5000,      10.0000,   1.00000,    653.6468
    220.0000,      10.0000,   1.00000,    682.1501
    222.5000,      10.0000,   1.00000,    678.1972
     13.7500,       2.5000,   5.00000,    686.9970
     16.2500,       2.5000,   5.00000,    666.6052
     18.7500,       2.5000,   5.00000,    726.3271
     21.2500,       2.5000,   5.00000,    827.7771
     23.7500,       2.5000,   5.00000,    680.7902
     26.2500,       2.5000,   5.00000,    696.7501
     28.7500,       2.5000,   5.00000,    743.5941
     31.2500,       2.5000,   5.00000,    659.4824
     33.7500,       2.5000,   5.00000,    768.2253
     36.2500,       2.5000,   5.00000,    733.0729
     38.7500,       2.5000,   5.00000,    672.6650
     41.2500,       2.5000,   5.00000,    649.4822
     43.7500,       2.5000,   5.00000,    659.3748
     46.2500,       2.5000,   5.00000,    647.7680
     48.7500,       2.5000,   5.00000,    725.6688
     51.2500,       2.5000,   5.00000,    736.6423
     53.7500,       2.5000,   5.00000,    785.2393
     56.2500,       2.5000,   5.00000,    862.2309
     58.7500,       2.5000,   5.00000,    804.1636
     61.2500,       2.5000,   5.00000,    683.0126
     63.7500,       2.5000,   5.00000,    801.6325
     66.2500,       2.5000,   5.00000,    796.0390
     68.7500,       2.5000,   5.00000,    801.1689
     71.2500,       2.5000,   5.00000,    934.3241
     73.7500,       2.5000,   5.00000,    853.7637
     76.2500,       2.5000,   5.00000,    806.1323
     78.7500,       2.5000,   5.00000,    719.6161
     81.2500,       2.5000,   5.00000,    671.0156
     83.7500,       2.5000,   5.00000,    711.7498
     86.2500,       2.5000,   5.00000,    786.3177
     88.7500,       2.5000,   5.00000,    711.1028
     91.2500,       2.5000,   5.00000,    680.5624
     93.7500,       2.5000,   5.00000,    557.2502
     96.2500,       2.5000,   5.00000,    528.0831
     98.7500,       2.5000,   5.00000,    618.4999
    101.2500,       2.5000,   5.00000,    576.6693
    103.7500,       2.5000,   5.00000,    358.9600
    106.2500,       2.5000,   5.00000,    368.3848
    108.7500,       2.5000,   5.00000,    326.3501
    111.2500,       2.5000,   5.00000,    367.7351
    113.7500,       2.5000,   5.00000,    340.6646
    116.2500,       2.5000,   5.00000,    346.7084
    118.7500,       2.5000,   5.00000,    303.7162
    121.2500,       2.5000,   5.00000,    281.6586
    123.7500,       2.5000,   5.00000,    295.3414
    126.2500,       2.5000,   5.00000,    274.4020
    128.7500,       2.5000,   5.00000,    260.3747
    131.2500,       2.5000,   5.00000,    287.2585
    133.7500,       2.5000,   5.00000,    308.6613
    136.2500,       2.5000,   5.00000,    331.8905
    138.7500,       2.5000,   5.00000,    360.0354
    141.2500,       2.5000,   5.00000,    364.7802
    143.7500,       2.5000,   5.00000,    315.4211
    146.2500,       2.5000,   5.00000,    372.5852
    148.7500,       2.5000,   5.00000,    507.4656
    151.2500,       2.5000,   5.00000,    598.7996
    153.7500,       2.5000,   5.00000,    457.2732
    156.2500,       2.5000,   5.00000,    444.5970
    158.7500,       2.5000,   5.00000,    550.7197
    161.2500,       2.5000,   5.00000,    606.0826
    163.7500,       2.5000,   5.00000,    676.1207
    166.2500,       2.5000,   5.00000,    571.2079
    168.7500,       2.5000,   5.00000,    522.1871
    171.2500,       2.5000,   5.00000,    512.3454
    173.7500,       2.5000,   5.00000,    538.6755
    176.2500,       2.5000,   5.00000,    631.2520
    178.7500,       2.5000,   5.00000,    673.0909
    181.2500,       2.5000,   5.00000,    616.6684
    183.7500,       2.5000,   5.00000,    570.2076
    186.2500,       2.5000,   5.00000,    541.1830
    188.7500,       2.5000,   5.00000,    532.3693
    191.2500,       2.5000,   5.00000,    545.1102
    193.7500,       2.5000,   5.00000,    603.9806
    196.2500,       2.5000,   5.00000,    626.7851
    198.7500,       2.5000,   5.00000,    623.7181
    201.2500,       2.5000,   5.00000,    605.5465
    203.7500,       2.5000,   5.00000,    648.3827
    206.2500,       2.5000,   5.00000,    629.2074
    208.7500,       2.5000,   5.00000,    639.6289
    211.2500,       2.5000,   5.00000,    617.4786
    213.7500,       2.5000,   5.00000,    612.5851
    216.2500,       2.5000,   5.00000,    689.1885
    218.7500,       2.5000,   5.00000,    698.6666
    221.2500,       2.5000,   5.00000,    682.6931
    223.7500,       2.5000,   5.00000,    695.3768
     16.2500,       2.5000,   6.00000,    711.6162
     18.7500,       2.5000,   6.00000,    758.6301
     21.2500,       2.5000,   6.00000,    865.8947
     23.7500,       2.5000,   6.00000,    726.7664
     26.2500,       2.5000,   6.00000,    714.6905
     28.7500,       2.5000,   6.00000,    773.4374
     31.2500,       2.5000,   6.00000,    690.0558
     33.7500,       2.5000,   6.00000,    795.3690
     36.2500,       2.5000,   6.00000,    752.2821
     38.7500,       2.5000,   6.00000,    708.3591
     41.2500,       2.5000,   6.00000,    671.8812
     43.7500,       2.5000,   6.00000,    678.8636
     46.2500,       2.5000,   6.00000,    693.7246
     48.7500,       2.5000,   6.00000,    747.3923
     51.2500,       2.5000,   6.00000,    767.9249
     53.7500,       2.5000,   6.00000,    827.6865
     56.2500,       2.5000,   6.00000,    885.7651
     58.7500,       2.5000,   6.00000,    824.0604
     61.2500,       2.5000,   6.00000,    693.3851
     63.7500,       2.5000,   6.00000,    815.2708
     66.2500,       2.5000,   6.00000,    818.0161
     68.7500,       2.5000,   6.00000,    809.2334
     71.2500,       2.5000,   6.00000,    907.9970
     73.7500,       2.5000,   6.00000,    833.7010
     76.2500,       2.5000,   6.00000,    795.2225
     78.7500,       2.5000,   6.00000,    700.2151
     81.2500,       2.5000,   6.00000,    658.9008
     83.7500,       2.5000,   6.00000,    677.8793
     86.2500,       2.5000,   6.00000,    733.2574
     88.7500,       2.5000,   6.00000,    717.6815
     91.2500,       2.5000,   6.00000,    686.4178
     93.7500,       2.5000,   6.00000,    571.0498
     96.2500,       2.5000,   6.00000,    526.3176
     98.7500,       2.5000,   6.00000,    607.3394
    101.2500,       2.5000,   6.00000,    554.5891
    103.7500,       2.5000,   6.00000,    355.1508
    106.2500,       2.5000,   6.00000,    374.7483
    108.7500,       2.5000,   6.00000,    338.7256
    111.2500,       2.5000,   6.00000,    377.8367
    113.7500,       2.5000,   6.00000,    331.8588
    116.2500,       2.5000,   6.00000,    343.7419
    118.7500,       2.5000,   6.00000,    321.5878
    121.2500,       2.5000,   6.00000,    291.7127
    123.7500,       2.5000,   6.00000,    305.5739
    126.2500,       2.5000,   6.00000,    276.2110
    128.7500,       2.5000,   6.00000,    273.1480
    131.2500,       2.5000,   6.00000,    298.9823
    133.7500,       2.5000,   6.00000,    311.9396
    136.2500,       2.5000,   6.00000,    318.5613
    138.7500,       2.5000,   6.00000,    362.3778
    141.2500,       2.5000,   6.00000,    378.8253
    143.7500,       2.5000,   6.00000,    318.5053
    146.2500,       2.5000,   6.00000,    368.2217
    148.7500,       2.5000,   6.00000,    492.3934
    151.2500,       2.5000,   6.00000,    594.6837
    153.7500,       2.5000,   6.00000,    447.2165
    156.2500,       2.5000,   6.00000,    433.9719
    158.7500,       2.5000,   6.00000,    550.3434
    161.2500,       2.5000,   6.00000,    578.6586
    163.7500,       2.5000,   6.00000,    616.4514
    166.2500,       2.5000,   6.00000,    520.2211
    168.7500,       2.5000,   6.00000,    508.6434
    171.2500,       2.5000,   6.00000,    500.2438
    173.7500,       2.5000,   6.00000,    506.3551
    176.2500,       2.5000,   6.00000,    594.4474
    178.7500,       2.5000,   6.00000,    624.9842
    181.2500,       2.5000,   6.00000,    598.1519
    183.7500,       2.5000,   6.00000,    556.8702
    186.2500,       2.5000,   6.00000,    532.8329
    188.7500,       2.5000,   6.00000,    515.1480
    191.2500,       2.5000,   6.00000,    520.3262
    193.7500,       2.5000,   6.00000,    578.0392
    196.2500,       2.5000,   6.00000,    613.6613
    198.7500,       2.5000,   6.00000,    620.3672
    201.2500,       2.5000,   6.00000,    592.4414
    203.7500,       2.5000,   6.00000,    631.4673
    206.2500,       2.5000,   6.00000,    612.9984
    208.7500,       2.5000,   6.00000,    613.5208
    211.2500,       2.5000,   6.00000,    601.7635
    213.7500,       2.5000,   6.00000,    584.9520
    216.2500,       2.5000,   6.00000,    653.1852
    218.7500,       2.5000,   6.00000,    666.2032
    221.2500,       2.5000,   6.00000,    657.0741
     18.7500,      12.5000,   1.00000,    752.1098
     21.2500,      12.5000,   1.00000,    747.6412
     23.7500,      12.5000,   1.00000,    764.0881
     26.2500,      12.5000,   1.00000,    756.0320
     28.7500,      12.5000,   1.00000,    735.6436
     31.2500,      12.5000,   1.00000,    752.1399
     33.7500,      12.5000,   1.00000,    747.3998
     36.2500,      12.5000,   1.00000,    722.2454
     38.7500,      12.5000,   1.00000,    721.9249
     41.2500,      12.5000,   1.00000,    710.0576
     43.7500,      12.5000,   1.00000,    716.4998
     46.2500,      12.5000,   1.00000,    726.4023
     48.7500,      12.5000,   1.00000,    758.2670
     51.2500,      12.5000,   1.00000,    797.4253
     53.7500,      12.5000,   1.00000,    820.3887
     56.2500,      12.5000,   1.00000,    801.6686
     58.7500,      12.5000,   1.00000,    807.0597
     61.2500,      12.5000,   1.00000,    803.4066
     63.7500,      12.5000,   1.00000,    790.5101
     66.2500,      12.5000,   1.00000,    805.7969
     68.7500,      12.5000,   1.00000,    815.7802
     71.2500,      12.5000,   1.00000,    793.5857
     73.7500,      12.5000,   1.00000,    759.7078
     76.2500,      12.5000,   1.00000,    749.6055
     78.7500,      12.5000,   1.00000,    719.2609
     81.2500,      12.5000,   1.00000,    678.8749
     83.7500,      12.5000,   1.00000,    643.8203
     86.2500,      12.5000,   1.00000,    648.5532
     88.7500,      12.5000,   1.00000,    645.6479
     91.2500,      12.5000,   1.00000,    656.3876
     93.7500,      12.5000,   1.00000,    636.7048
     96.2500,      12.5000,   1.00000,    608.5316
     98.7500,      12.5000,   1.00000,    532.6057
    101.2500,      12.5000,   1.00000,    495.0940
    103.7500,      12.5000,   1.00000,    470.4500
    106.2500,      12.5000,   1.00000,    428.3412
    108.7500,      12.5000,   1.00000,    371.1920
    111.2500,      12.5000,   1.00000,    370.1574
    113.7500,      12.5000,   1.00000,    352.5840
    116.2500,      12.5000,   1.00000,    345.4204
    118.7500,      12.5000,   1.00000,    340.4733
    121.2500,      12.5000,   1.00000,    329.8068
    123.7500,      12.5000,   1.00000,    300.8692
    126.2500,      12.5000,   1.00000,    300.5096
    128.7500,      12.5000,   1.00000,    308.1280
    131.2500,      12.5000,   1.00000,    313.7830
    133.7500,      12.5000,   1.00000,    315.4482
    136.2500,      12.5000,   1.00000,    335.4738
    138.7500,      12.5000,   1.00000,    343.2067
    141.2500,      12.5000,   1.00000,    359.0799
    143.7500,      12.5000,   1.00000,    403.6327
    146.2500,      12.5000,   1.00000,    441.7191
    148.7500,      12.5000,   1.00000,    441.3370
    151.2500,      12.5000,   1.00000,    460.1736
    153.7500,      12.5000,   1.00000,    504.1547
    156.2500,      12.5000,   1.00000,    533.2906
    158.7500,      12.5000,   1.00000,    535.0598
    161.2500,      12.5000,   1.00000,    522.0955
    163.7500,      12.5000,   1.00000,    508.9591
    166.2500,      12.5000,   1.00000,    496.7461
    168.7500,      12.5000,   1.00000,    503.7912
    171.2500,      12.5000,   1.00000,    519.9953
    173.7500,      12.5000,   1.00000,    530.1967
    176.2500,      12.5000,   1.00000,    534.0081
    178.7500,      12.5000,   1.00000,    550.5850
    181.2500,      12.5000,   1.00000,    567.5187
    183.7500,      12.5000,   1.00000,    574.8444
    186.2500,      12.5000,   1.00000,    547.1265
    188.7500,      12.5000,   1.00000,    540.0917
    191.2500,      12.5000,   1.00000,    544.0170
    193.7500,      12.5000,   1.00000,    556.6956
    196.2500,      12.5000,   1.00000,    582.7527
    198.7500,      12.5000,   1.00000,    612.0287
    201.2500,      12.5000,   1.00000,    616.4501
    203.7500,      12.5000,   1.00000,    613.9332
    206.2500,      12.5000,   1.00000,    601.2332
    208.7500,      12.5000,   1.00000,    602.7009
    211.2500,      12.5000,   1.00000,    603.3280
    213.7500,      12.5000,   1.00000,    606.3564
    216.2500,      12.5000,   1.00000,    612.6471
    218.7500,      12.5000,   1.00000,    625.7617
     18.7500,       2.5000,   7.00000,    794.6410
     21.2500,       2.5000,   7.00000,    914.0902
     23.7500,       2.5000,   7.00000,    762.0684
     26.2500,       2.5000,   7.00000,    755.7421
     28.7500,       2.5000,   7.00000,    788.4764
     31.2500,       2.5000,   7.00000,    707.3621
     33.7500,       2.5000,   7.00000,    818.4136
     36.2500,       2.5000,   7.00000,    763.1086
     38.7500,       2.5000,   7.00000,    701.2942
     41.2500,       2.5000,   7.00000,    689.8483
     43.7500,       2.5000,   7.00000,    712.2885
     46.2500,       2.5000,   7.00000,    710.1519
     48.7500,       2.5000,   7.00000,    775.2086
     51.2500,       2.5000,   7.00000,    785.6195
     53.7500,       2.5000,   7.00000,    837.2955
     56.2500,       2.5000,   7.00000,    907.2047
     58.7500,       2.5000,   7.00000,    840.3356
     61.2500,       2.5000,   7.00000,    709.3654
     63.7500,       2.5000,   7.00000,    839.2949
     66.2500,       2.5000,   7.00000,    824.4386
     68.7500,       2.5000,   7.00000,    792.0614
     71.2500,       2.5000,   7.00000,    876.2689
     73.7500,       2.5000,   7.00000,    787.9746
     76.2500,       2.5000,   7.00000,    771.6896
     78.7500,       2.5000,   7.00000,    694.6378
     81.2500,       2.5000,   7.00000,    615.8679
     83.7500,       2.5000,   7.00000,    638.7009
     86.2500,       2.5000,   7.00000,    733.2471
     88.7500,       2.5000,   7.00000,    701.0219
     91.2500,       2.5000,   7.00000,    688.6485
     93.7500,       2.5000,   7.00000,    564.7828
     96.2500,       2.5000,   7.00000,    530.0359
     98.7500,       2.5000,   7.00000,    613.6349
    101.2500,       2.5000,   7.00000,    556.2072
    103.7500,       2.5000,   7.00000,    353.0515
    106.2500,       2.5000,   7.00000,    379.6723
    108.7500,       2.5000,   7.00000,    350.9320
    111.2500,       2.5000,   7.00000,    402.4799
    113.7500,       2.5000,   7.00000,    348.4395
    116.2500,       2.5000,   7.00000,    347.5949
    118.7500,       2.5000,   7.00000,    327.9265
    121.2500,       2.5000,   7.00000,    307.5113
    123.7500,       2.5000,   7.00000,    315.2726
    126.2500,       2.5000,   7.00000,    293.9189
    128.7500,       2.5000,   7.00000,    284.2592
    131.2500,       2.5000,   7.00000,    302.8071
    133.7500,       2.5000,   7.00000,    298.9930
    136.2500,       2.5000,   7.00000,    322.5199
    138.7500,       2.5000,   7.00000,    376.1776
    141.2500,       2.5000,   7.00000,    382.2226
    143.7500,       2.5000,   7.00000,    319.4910
    146.2500,       2.5000,   7.00000,    363.8148
    148.7500,       2.5000,   7.00000,    496.7068
    151.2500,       2.5000,   7.00000,    600.8928
    153.7500,       2.5000,   7.00000,    443.2494
    156.2500,       2.5000,   7.00000,    422.4583
    158.7500,       2.5000,   7.00000,    526.2438
    161.2500,       2.5000,   7.00000,    559.1679
    163.7500,       2.5000,   7.00000,    591.6309
    166.2500,       2.5000,   7.00000,    485.0614
    168.7500,       2.5000,   7.00000,    469.6069
    171.2500,       2.5000,   7.00000,    488.9070
    173.7500,       2.5000,   7.00000,    494.1260
    176.2500,       2.5000,   7.00000,    552.4731
    178.7500,       2.5000,   7.00000,    575.3345
    181.2500,       2.5000,   7.00000,    547.8229
    183.7500,       2.5000,   7.00000,    539.2608
    186.2500,       2.5000,   7.00000,    517.2568
    188.7500,       2.5000,   7.00000,    503.8661
    191.2500,       2.5000,   7.00000,    506.7321
    193.7500,       2.5000,   7.00000,    558.2749
    196.2500,       2.5000,   7.00000,    599.5101
    198.7500,       2.5000,   7.00000,    603.9962
    201.2500,       2.5000,   7.00000,    576.6506
    203.7500,       2.5000,   7.00000,    617.6218
    206.2500,       2.5000,   7.00000,    597.8961
    208.7500,       2.5000,   7.00000,    604.9363
    211.2500,       2.5000,   7.00000,    571.1808
    213.7500,       2.5000,   7.00000,    545.9673
    216.2500,       2.5000,   7.00000,    622.6568
    218.7500,       2.5000,   7.00000,    640.4449
     21.2500,       2.5000,   8.00000,    963.2764
     23.7500,       2.5000,   8.00000,    798.3224
     26.2500,       2.5000,   8.00000,    785.5762
     28.7500,       2.5000,   8.00000,    821.3048
     31.2500,       2.5000,   8.00000,    710.2432
     33.7500,       2.5000,   8.00000,    824.3240
     36.2500,       2.5000,   8.00000,    760.6961
     38.7500,       2.5000,   8.00000,    697.6292
     41.2500,       2.5000,   8.00000,    692.9013
     43.7500,       2.5000,   8.00000,    725.3083
     46.2500,       2.5000,   8.00000,    723.5699
     48.7500,       2.5000,   8.00000,    787.7031
     51.2500,       2.5000,   8.00000,    793.1961
     53.7500,       2.5000,   8.00000,    836.6245
     56.2500,       2.5000,   8.00000,    912.4955
     58.7500,       2.5000,   8.00000,    858.5029
     61.2500,       2.5000,   8.00000,    729.6798
     63.7500,       2.5000,   8.00000,    850.8111
     66.2500,       2.5000,   8.00000,    811.4453
     68.7500,       2.5000,   8.00000,    765.8077
     71.2500,       2.5000,   8.00000,    838.9743
     73.7500,       2.5000,   8.00000,    760.2324
     76.2500,       2.5000,   8.00000,    737.6370
     78.7500,       2.5000,   8.00000,    651.9237
     81.2500,       2.5000,   8.00000,    590.0398
     83.7500,       2.5000,   8.00000,    625.9232
     86.2500,       2.5000,   8.00000,    723.0328
     88.7500,       2.5000,   8.00000,    698.9841
     91.2500,       2.5000,   8.00000,    663.5541
     93.7500,       2.5000,   8.00000,    558.4650
     96.2500,       2.5000,   8.00000,    525.9725
     98.7500,       2.5000,   8.00000,    622.1984
    101.2500,       2.5000,   8.00000,    570.9165
    103.7500,       2.5000,   8.00000,    356.9495
    106.2500,       2.5000,   8.00000,    382.9464
    108.7500,       2.5000,   8.00000,    362.7797
    111.2500,       2.5000,   8.00000,    419.9936
    113.7500,       2.5000,   8.00000,    370.4688
    116.2500,       2.5000,   8.00000,    366.7890
    118.7500,       2.5000,   8.00000,    331.6297
    121.2500,       2.5000,   8.00000,    311.7058
    123.7500,       2.5000,   8.00000,    338.5987
    126.2500,       2.5000,   8.00000,    308.6078
    128.7500,       2.5000,   8.00000,    289.6589
    131.2500,       2.5000,   8.00000,    291.1140
    133.7500,       2.5000,   8.00000,    302.1918
    136.2500,       2.5000,   8.00000,    330.1694
    138.7500,       2.5000,   8.00000,    380.1421
    141.2500,       2.5000,   8.00000,    384.2463
    143.7500,       2.5000,   8.00000,    314.2596
    146.2500,       2.5000,   8.00000,    368.6293
    148.7500,       2.5000,   8.00000,    507.7313
    151.2500,       2.5000,   8.00000,    608.3773
    153.7500,       2.5000,   8.00000,    443.0759
    156.2500,       2.5000,   8.00000,    408.3776
    158.7500,       2.5000,   8.00000,    498.9606
    161.2500,       2.5000,   8.00000,    537.7689
    163.7500,       2.5000,   8.00000,    584.7249
    166.2500,       2.5000,   8.00000,    473.3064
    168.7500,       2.5000,   8.00000,    442.3371
    171.2500,       2.5000,   8.00000,    452.9615
    173.7500,       2.5000,   8.00000,    476.3728
    176.2500,       2.5000,   8.00000,    528.3615
    178.7500,       2.5000,   8.00000,    530.2849
    181.2500,       2.5000,   8.00000,    507.1397
    183.7500,       2.5000,   8.00000,    494.3655
    186.2500,       2.5000,   8.00000,    498.4807
    188.7500,       2.5000,   8.00000,    491.7307
    191.2500,       2.5000,   8.00000,    499.4196
    193.7500,       2.5000,   8.00000,    553.5920
    196.2500,       2.5000,   8.00000,    578.3212
    198.7500,       2.5000,   8.00000,    580.9327
    201.2500,       2.5000,   8.00000,    561.6176
    203.7500,       2.5000,   8.00000,    602.6729
    206.2500,       2.5000,   8.00000,    591.2704
    208.7500,       2.5000,   8.00000,    584.0331
    211.2500,       2.5000,   8.00000,    541.9340
    213.7500,       2.5000,   8.00000,    518.7843
    216.2500,       2.5000,   8.00000,    591.0659
     26.2500,      17.5000,   1.00000,    839.3490
     28.7500,      17.5000,   1.00000,    821.1702
     31.2500,      17.5000,   1.00000,    763.5557
     33.7500,      17.5000,   1.00000,    737.1067
     36.2500,      17.5000,   1.00000,    723.8395
     38.7500,      17.5000,   1.00000,    717.8454
     41.2500,      17.5000,   1.00000,    733.9531
     43.7500,      17.5000,   1.00000,    734.4861
     46.2500,      17.5000,   1.00000,    743.3705
     48.7500,      17.5000,   1.00000,    784.0565
     51.2500,      17.5000,   1.00000,    797.3753
     53.7500,      17.5000,   1.00000,    794.6022
     56.2500,      17.5000,   1.00000,    827.6656
     58.7500,      17.5000,   1.00000,    832.1334
     61.2500,      17.5000,   1.00000,    825.1280
     63.7500,      17.5000,   1.00000,    814.5567
     66.2500,      17.5000,   1.00000,    764.6161
     68.7500,      17.5000,   1.00000,    730.6656
     71.2500,      17.5000,   1.00000,    715.1865
     73.7500,      17.5000,   1.00000,    663.5458
     76.2500,      17.5000,   1.00000,    630.6935
     78.7500,      17.5000,   1.00000,    639.9518
     81.2500,      17.5000,   1.00000,    627.9722
     83.7500,      17.5000,   1.00000,    630.3533
     86.2500,      17.5000,   1.00000,    606.1131
     88.7500,      17.5000,   1.00000,    587.2602
     91.2500,      17.5000,   1.00000,    609.8402
     93.7500,      17.5000,   1.00000,    619.4224
     96.2500,      17.5000,   1.00000,    581.3058
     98.7500,      17.5000,   1.00000,    556.6496
    101.2500,      17.5000,   1.00000,    516.5497
    103.7500,      17.5000,   1.00000,    503.7759
    106.2500,      17.5000,   1.00000,    482.7303
    108.7500,      17.5000,   1.00000,    437.6693
    111.2500,      17.5000,   1.00000,    395.5748
    113.7500,      17.5000,   1.00000,    392.4695
    116.2500,      17.5000,   1.00000,    382.8466
    118.7500,      17.5000,   1.00000,    377.8289
    121.2500,      17.5000,   1.00000,    353.2395
    123.7500,      17.5000,   1.00000,    335.3618
    126.2500,      17.5000,   1.00000,    317.2964
    128.7500,      17.5000,   1.00000,    318.3812
    131.2500,      17.5000,   1.00000,    327.9048
    133.7500,      17.5000,   1.00000,    334.0556
    136.2500,      17.5000,   1.00000,    329.3022
    138.7500,      17.5000,   1.00000,    339.0800
    141.2500,      17.5000,   1.00000,    375.4980
    143.7500,      17.5000,   1.00000,    428.1802
    146.2500,      17.5000,   1.00000,    441.7188
    148.7500,      17.5000,   1.00000,    444.5140
    151.2500,      17.5000,   1.00000,    461.5073
    153.7500,      17.5000,   1.00000,    486.0936
    156.2500,      17.5000,   1.00000,    511.7271
    158.7500,      17.5000,   1.00000,    498.8004
    161.2500,      17.5000,   1.00000,    464.8263
    163.7500,      17.5000,   1.00000,    458.6368
    166.2500,      17.5000,   1.00000,    467.5116
    168.7500,      17.5000,   1.00000,    469.9029
    171.2500,      17.5000,   1.00000,    457.2389
    173.7500,      17.5000,   1.00000,    438.3106
    176.2500,      17.5000,   1.00000,    448.2506
    178.7500,      17.5000,   1.00000,    465.0236
    181.2500,      17.5000,   1.00000,    463.9212
    183.7500,      17.5000,   1.00000,    466.6177
    186.2500,      17.5000,   1.00000,    485.7670
    188.7500,      17.5000,   1.00000,    509.4025
    191.2500,      17.5000,   1.00000,    532.4933
    193.7500,      17.5000,   1.00000,    536.0710
    196.2500,      17.5000,   1.00000,    547.8766
    198.7500,      17.5000,   1.00000,    556.4123
    201.2500,      17.5000,   1.00000,    572.1903
    203.7500,      17.5000,   1.00000,    570.4515
    206.2500,      17.5000,   1.00000,    554.6763
    208.7500,      17.5000,   1.00000,    553.4514
    211.2500,      17.5000,   1.00000,    556.3040
     26.2500,       2.5000,  10.00000,    834.9497
     28.7500,       2.5000,  10.00000,    853.5649
     31.2500,       2.5000,  10.00000,    722.7443
     33.7500,       2.5000,  10.00000,    811.9687
     36.2500,       2.5000,  10.00000,    749.9905
     38.7500,       2.5000,  10.00000,    697.1567
     41.2500,       2.5000,  10.00000,    678.6710
     43.7500,       2.5000,  10.00000,    700.3440
     46.2500,       2.5000,  10.00000,    701.9601
     48.7500,       2.5000,  10.00000,    776.4751
     51.2500,       2.5000,  10.00000,    783.2808
     53.7500,       2.5000,  10.00000,    837.9763
     56.2500,       2.5000,  10.00000,    923.6363
     58.7500,       2.5000,  10.00000,    861.8866
     61.2500,       2.5000,  10.00000,    720.1285
     63.7500,       2.5000,  10.00000,    822.0447
     66.2500,       2.5000,  10.00000,    772.3365
     68.7500,       2.5000,  10.00000,    728.2333
     71.2500,       2.5000,  10.00000,    801.4821
     73.7500,       2.5000,  10.00000,    701.6754
     76.2500,       2.5000,  10.00000,    657.3984
     78.7500,       2.5000,  10.00000,    593.9607
     81.2500,       2.5000,  10.00000,    559.9276
     83.7500,       2.5000,  10.00000,    614.9906
     86.2500,       2.5000,  10.00000,    702.8927
     88.7500,       2.5000,  10.00000,    664.1022
     91.2500,       2.5000,  10.00000,    641.5789
     93.7500,       2.5000,  10.00000,    533.0338
     96.2500,       2.5000,  10.00000,    507.5481
     98.7500,       2.5000,  10.00000,    619.7044
    101.2500,       2.5000,  10.00000,    583.4777
    103.7500,       2.5000,  10.00000,    376.8454
    106.2500,       2.5000,  10.00000,    407.3685
    108.7500,       2.5000,  10.00000,    379.9234
    111.2500,       2.5000,  10.00000,    440.7048
    113.7500,       2.5000,  10.00000,    392.5387
    116.2500,       2.5000,  10.00000,    393.9992
    118.7500,       2.5000,  10.00000,    364.5602
    121.2500,       2.5000,  10.00000,    336.2193
    123.7500,       2.5000,  10.00000,    345.3488
    126.2500,       2.5000,  10.00000,    304.4607
    128.7500,       2.5000,  10.00000,    288.4532
    131.2500,       2.5000,  10.00000,    302.1979
    133.7500,       2.5000,  10.00000,    309.9507
    136.2500,       2.5000,  10.00000,    328.6161
    138.7500,       2.5000,  10.00000,    372.1712
    141.2500,       2.5000,  10.00000,    379.4274
    143.7500,       2.5000,  10.00000,    320.9869
    146.2500,       2.5000,  10.00000,    378.3929
    148.7500,       2.5000,  10.00000,    522.3143
    151.2500,       2.5000,  10.00000,    620.6630
    153.7500,       2.5000,  10.00000,    434.6802
    156.2500,       2.5000,  10.00000,    391.8049
    158.7500,       2.5000,  10.00000,    480.1821
    161.2500,       2.5000,  10.00000,    516.2239
    163.7500,       2.5000,  10.00000,    562.6305
    166.2500,       2.5000,  10.00000,    464.3930
    168.7500,       2.5000,  10.00000,    427.2595
    171.2500,       2.5000,  10.00000,    406.4566
    173.7500,       2.5000,  10.00000,    403.0741
    176.2500,       2.5000,  10.00000,    465.1408
    178.7500,       2.5000,  10.00000,    488.7089
    181.2500,       2.5000,  10.00000,    451.6237
    183.7500,       2.5000,  10.00000,    428.9739
    186.2500,       2.5000,  10.00000,    433.6379
    188.7500,       2.5000,  10.00000,    450.9055
    191.2500,       2.5000,  10.00000,    479.2987
    193.7500,       2.5000,  10.00000,    531.6969
    196.2500,       2.5000,  10.00000,    556.3896
    198.7500,       2.5000,  10.00000,    551.3530
    201.2500,       2.5000,  10.00000,    530.3783
    203.7500,       2.5000,  10.00000,    569.2856
    206.2500,       2.5000,  10.00000,    546.9494
    208.7500,       2.5000,  10.00000,    542.1766
    211.2500,       2.5000,  10.00000,    509.2780
     33.7500,      22.5000,   1.00000,    755.0162
     36.2500,      22.5000,   1.00000,    731.4377
     38.7500,      22.5000,   1.00000,    711.1504
     41.2500,      22.5000,   1.00000,    695.4364
     43.7500,      22.5000,   1.00000,    694.7268
     46.2500,      22.5000,   1.00000,    714.3941
     48.7500,      22.5000,   1.00000,    731.6709
     51.2500,      22.5000,   1.00000,    734.5383
     53.7500,      22.5000,   1.00000,    749.5736
     56.2500,      22.5000,   1.00000,    763.8921
     58.7500,      22.5000,   1.00000,    755.2618
     61.2500,      22.5000,   1.00000,    759.1004
     63.7500,      22.5000,   1.00000,    756.2543
     66.2500,      22.5000,   1.00000,    719.9894
     68.7500,      22.5000,   1.00000,    677.1375
     71.2500,      22.5000,   1.00000,    654.7535
     73.7500,      22.5000,   1.00000,    649.4945
     76.2500,      22.5000,   1.00000,    639.6876
     78.7500,      22.5000,   1.00000,    623.2404
     81.2500,      22.5000,   1.00000,    612.4950
     83.7500,      22.5000,   1.00000,    584.8229
     86.2500,      22.5000,   1.00000,    567.6246
     88.7500,      22.5000,   1.00000,    569.9962
     91.2500,      22.5000,   1.00000,    583.9668
     93.7500,      22.5000,   1.00000,    582.8629
     96.2500,      22.5000,   1.00000,    572.0500
     98.7500,      22.5000,   1.00000,    552.5303
    101.2500,      22.5000,   1.00000,    535.6074
    103.7500,      22.5000,   1.00000,    508.3602
    106.2500,      22.5000,   1.00000,    501.1047
    108.7500,      22.5000,   1.00000,    485.0464
    111.2500,      22.5000,   1.00000,    448.6589
    113.7500,      22.5000,   1.00000,    412.1104
    116.2500,      22.5000,   1.00000,    395.6085
    118.7500,      22.5000,   1.00000,    367.3934
    121.2500,      22.5000,   1.00000,    360.4224
    123.7500,      22.5000,   1.00000,    346.6613
    126.2500,      22.5000,   1.00000,    337.9569
    128.7500,      22.5000,   1.00000,    330.5066
    131.2500,      22.5000,   1.00000,    325.2746
    133.7500,      22.5000,   1.00000,    326.7745
    136.2500,      22.5000,   1.00000,    336.2373
    138.7500,      22.5000,   1.00000,    361.6447
    141.2500,      22.5000,   1.00000,    404.6551
    143.7500,      22.5000,   1.00000,    412.8330
    146.2500,      22.5000,   1.00000,    419.8641
    148.7500,      22.5000,   1.00000,    439.9269
    151.2500,      22.5000,   1.00000,    461.2054
    153.7500,      22.5000,   1.00000,    484.7683
    156.2500,      22.5000,   1.00000,    497.4677
    158.7500,      22.5000,   1.00000,    501.2691
    161.2500,      22.5000,   1.00000,    480.1195
    163.7500,      22.5000,   1.00000,    441.9348
    166.2500,      22.5000,   1.00000,    434.5014
    168.7500,      22.5000,   1.00000,    437.8037
    171.2500,      22.5000,   1.00000,    427.4573
    173.7500,      22.5000,   1.00000,    417.2633
    176.2500,      22.5000,   1.00000,    400.8665
    178.7500,      22.5000,   1.00000,    393.2323
    181.2500,      22.5000,   1.00000,    400.3996
    183.7500,      22.5000,   1.00000,    423.3713
    186.2500,      22.5000,   1.00000,    453.6028
    188.7500,      22.5000,   1.00000,    459.5971
    191.2500,      22.5000,   1.00000,    459.2938
    193.7500,      22.5000,   1.00000,    483.1928
    196.2500,      22.5000,   1.00000,    501.0364
    198.7500,      22.5000,   1.00000,    517.0787
    201.2500,      22.5000,   1.00000,    520.8839
    203.7500,      22.5000,   1.00000,    518.0812
     33.7500,       7.5000,   4.00000,    767.3817
     36.2500,       7.5000,   4.00000,    744.7628
     38.7500,       7.5000,   4.00000,    677.8807
     41.2500,       7.5000,   4.00000,    645.6570
     43.7500,       7.5000,   4.00000,    630.4247
     46.2500,       7.5000,   4.00000,    663.8844
     48.7500,       7.5000,   4.00000,    696.6081
     51.2500,       7.5000,   4.00000,    742.5762
     53.7500,       7.5000,   4.00000,    785.8353
     56.2500,       7.5000,   4.00000,    813.2721
     58.7500,       7.5000,   4.00000,    762.3133
     61.2500,       7.5000,   4.00000,    732.6989
     63.7500,       7.5000,   4.00000,    717.1649
     66.2500,       7.5000,   4.00000,    715.1720
     68.7500,       7.5000,   4.00000,    712.7634
     71.2500,       7.5000,   4.00000,    709.6259
     73.7500,       7.5000,   4.00000,    700.8409
     76.2500,       7.5000,   4.00000,    642.1550
     78.7500,       7.5000,   4.00000,    589.7386
     81.2500,       7.5000,   4.00000,    560.9885
     83.7500,       7.5000,   4.00000,    585.2626
     86.2500,       7.5000,   4.00000,    618.2634
     88.7500,       7.5000,   4.00000,    636.1257
     91.2500,       7.5000,   4.00000,    593.7697
     93.7500,       7.5000,   4.00000,    547.1638
     96.2500,       7.5000,   4.00000,    532.3786
     98.7500,       7.5000,   4.00000,    558.2484
    101.2500,       7.5000,   4.00000,    528.7957
    103.7500,       7.5000,   4.00000,    466.6273
    106.2500,       7.5000,   4.00000,    404.1598
    108.7500,       7.5000,   4.00000,    429.6260
    111.2500,       7.5000,   4.00000,    429.3064
    113.7500,       7.5000,   4.00000,    434.7753
    116.2500,       7.5000,   4.00000,    396.2208
    118.7500,       7.5000,   4.00000,    360.8618
    121.2500,       7.5000,   4.00000,    344.4625
    123.7500,       7.5000,   4.00000,    330.2825
    126.2500,       7.5000,   4.00000,    315.2973
    128.7500,       7.5000,   4.00000,    296.5544
    131.2500,       7.5000,   4.00000,    290.3474
    133.7500,       7.5000,   4.00000,    308.0558
    136.2500,       7.5000,   4.00000,    338.8865
    138.7500,       7.5000,   4.00000,    362.2218
    141.2500,       7.5000,   4.00000,    361.5408
    143.7500,       7.5000,   4.00000,    361.4800
    146.2500,       7.5000,   4.00000,    408.8838
    148.7500,       7.5000,   4.00000,    507.9760
    151.2500,       7.5000,   4.00000,    529.6710
    153.7500,       7.5000,   4.00000,    490.7612
    156.2500,       7.5000,   4.00000,    446.3403
    158.7500,       7.5000,   4.00000,    474.2430
    161.2500,       7.5000,   4.00000,    523.3477
    163.7500,       7.5000,   4.00000,    501.5575
    166.2500,       7.5000,   4.00000,    459.1011
    168.7500,       7.5000,   4.00000,    404.1387
    171.2500,       7.5000,   4.00000,    381.4439
    173.7500,       7.5000,   4.00000,    389.9323
    176.2500,       7.5000,   4.00000,    403.4862
    178.7500,       7.5000,   4.00000,    405.3958
    181.2500,       7.5000,   4.00000,    396.0583
    183.7500,       7.5000,   4.00000,    389.6372
    186.2500,       7.5000,   4.00000,    396.1758
    188.7500,       7.5000,   4.00000,    400.2034
    191.2500,       7.5000,   4.00000,    421.9095
    193.7500,       7.5000,   4.00000,    464.2489
    196.2500,       7.5000,   4.00000,    498.3440
    198.7500,       7.5000,   4.00000,    507.5151
    201.2500,       7.5000,   4.00000,    511.9507
    203.7500,       7.5000,   4.00000,    506.7933
     41.2500,      27.5000,   1.00000,    699.1769
     43.7500,      27.5000,   1.00000,    692.2489
     48.7500,      27.5000,   1.00000,    653.4615
     51.2500,      27.5000,   1.00000,    636.7380
     53.7500,      27.5000,   1.00000,    647.7225
     56.2500,      27.5000,   1.00000,    657.1653
     58.7500,      27.5000,   1.00000,    661.7606
     61.2500,      27.5000,   1.00000,    665.6516
     63.7500,      27.5000,   1.00000,    688.2020
     66.2500,      27.5000,   1.00000,    685.6326
     68.7500,      27.5000,   1.00000,    674.5638
     71.2500,      27.5000,   1.00000,    655.1470
     73.7500,      27.5000,   1.00000,    643.7419
     76.2500,      27.5000,   1.00000,    652.1592
     78.7500,      27.5000,   1.00000,    641.5881
     81.2500,      27.5000,   1.00000,    621.4944
     83.7500,      27.5000,   1.00000,    602.0253
     86.2500,      27.5000,   1.00000,    585.9025
     88.7500,      27.5000,   1.00000,    577.8231
     91.2500,      27.5000,   1.00000,    559.2662
     93.7500,      27.5000,   1.00000,    554.5665
     96.2500,      27.5000,   1.00000,    555.8849
     98.7500,      27.5000,   1.00000,    559.3956
    101.2500,      27.5000,   1.00000,    538.0034
    103.7500,      27.5000,   1.00000,    514.4673
    106.2500,      27.5000,   1.00000,    493.4579
    108.7500,      27.5000,   1.00000,    471.5343
    111.2500,      27.5000,   1.00000,    444.2415
    113.7500,      27.5000,   1.00000,    411.7558
    116.2500,      27.5000,   1.00000,    378.5132
    121.2500,      27.5000,   1.00000,    355.1308
    123.7500,      27.5000,   1.00000,    343.1258
    126.2500,      27.5000,   1.00000,    335.3067
    128.7500,      27.5000,   1.00000,    337.9466
    131.2500,      27.5000,   1.00000,    331.9107
    133.7500,      27.5000,   1.00000,    335.9155
    136.2500,      27.5000,   1.00000,    353.1338
    138.7500,      27.5000,   1.00000,    376.7572
    141.2500,      27.5000,   1.00000,    389.6759
    143.7500,      27.5000,   1.00000,    403.4434
    146.2500,      27.5000,   1.00000,    421.1044
    148.7500,      27.5000,   1.00000,    446.2262
    151.2500,      27.5000,   1.00000,    472.6064
    153.7500,      27.5000,   1.00000,    479.5455
    156.2500,      27.5000,   1.00000,    475.7197
    158.7500,      27.5000,   1.00000,    478.6862
    161.2500,      27.5000,   1.00000,    477.2771
    163.7500,      27.5000,   1.00000,    462.4352
    166.2500,      27.5000,   1.00000,    437.4154
    168.7500,      27.5000,   1.00000,    426.1922
    171.2500,      27.5000,   1.00000,    420.8900
    173.7500,      27.5000,   1.00000,    411.9066
    176.2500,      27.5000,   1.00000,    398.7996
    178.7500,      27.5000,   1.00000,    384.5989
    181.2500,      27.5000,   1.00000,    389.1881
    183.7500,      27.5000,   1.00000,    398.9575
    186.2500,      27.5000,   1.00000,    407.8341
    188.7500,      27.5000,   1.00000,    413.6208
    191.2500,      27.5000,   1.00000,    424.9445
    193.7500,      27.5000,   1.00000,    439.7296
    196.2500,      27.5000,   1.00000,    444.0128
     41.2500,       7.5000,   5.00000,    623.6539
     43.7500,       7.5000,   5.00000,    609.5096
     46.2500,       7.5000,   5.00000,    614.7167
     48.7500,       7.5000,   5.00000,    621.9331
     51.2500,       7.5000,   5.00000,    639.0793
     53.7500,       7.5000,   5.00000,    682.4829
     56.2500,       7.5000,   5.00000,    706.1719
     58.7500,       7.5000,   5.00000,    669.4432
     61.2500,       7.5000,   5.00000,    648.9494
     63.7500,       7.5000,   5.00000,    660.1874
     66.2500,       7.5000,   5.00000,    687.8233
     68.7500,       7.5000,   5.00000,    705.9857
     71.2500,       7.5000,   5.00000,    704.4763
     73.7500,       7.5000,   5.00000,    699.5055
     76.2500,       7.5000,   5.00000,    649.6094
     78.7500,       7.5000,   5.00000,    605.1368
     81.2500,       7.5000,   5.00000,    577.1729
     83.7500,       7.5000,   5.00000,    596.8358
     88.7500,       7.5000,   5.00000,    631.2276
     91.2500,       7.5000,   5.00000,    578.2252
     93.7500,       7.5000,   5.00000,    527.7109
     96.2500,       7.5000,   5.00000,    522.4240
     98.7500,       7.5000,   5.00000,    548.4193
    101.2500,       7.5000,   5.00000,    516.5805
    103.7500,       7.5000,   5.00000,    456.8509
    106.2500,       7.5000,   5.00000,    399.7310
    108.7500,       7.5000,   5.00000,    422.3296
    111.2500,       7.5000,   5.00000,    404.9620
    113.7500,       7.5000,   5.00000,    409.9285
    116.2500,       7.5000,   5.00000,    382.3716
    121.2500,       7.5000,   5.00000,    336.5268
    123.7500,       7.5000,   5.00000,    312.6438
    126.2500,       7.5000,   5.00000,    298.9245
    128.7500,       7.5000,   5.00000,    289.4058
    131.2500,       7.5000,   5.00000,    292.6054
    133.7500,       7.5000,   5.00000,    309.3032
    136.2500,       7.5000,   5.00000,    332.8398
    138.7500,       7.5000,   5.00000,    356.3435
    141.2500,       7.5000,   5.00000,    360.0391
    143.7500,       7.5000,   5.00000,    368.3120
    146.2500,       7.5000,   5.00000,    415.3286
    148.7500,       7.5000,   5.00000,    520.9161
    151.2500,       7.5000,   5.00000,    542.3970
    153.7500,       7.5000,   5.00000,    501.9497
    156.2500,       7.5000,   5.00000,    449.8110
    158.7500,       7.5000,   5.00000,    471.7363
    161.2500,       7.5000,   5.00000,    522.0725
    163.7500,       7.5000,   5.00000,    502.7971
    166.2500,       7.5000,   5.00000,    462.9055
    168.7500,       7.5000,   5.00000,    403.8118
    171.2500,       7.5000,   5.00000,    378.3857
    173.7500,       7.5000,   5.00000,    382.1475
    176.2500,       7.5000,   5.00000,    389.9352
    178.7500,       7.5000,   5.00000,    390.6995
    181.2500,       7.5000,   5.00000,    377.2686
    183.7500,       7.5000,   5.00000,    360.8978
    186.2500,       7.5000,   5.00000,    353.9167
    188.7500,       7.5000,   5.00000,    356.4555
    191.2500,       7.5000,   5.00000,    380.9173
    193.7500,       7.5000,   5.00000,    419.5118
    196.2500,       7.5000,   5.00000,    443.1804
     48.7500,      32.5000,   1.00000,    626.4494
     51.2500,      32.5000,   1.00000,    602.6425
     53.7500,      32.5000,   1.00000,    584.8294
     56.2500,      32.5000,   1.00000,    597.1434
     58.7500,      32.5000,   1.00000,    601.4657
     61.2500,      32.5000,   1.00000,    620.4951
     63.7500,      32.5000,   1.00000,    628.2720
     66.2500,      32.5000,   1.00000,    631.8339
     68.7500,      32.5000,   1.00000,    641.7714
     71.2500,      32.5000,   1.00000,    660.1356
     73.7500,      32.5000,   1.00000,    654.3658
     76.2500,      32.5000,   1.00000,    647.6340
     78.7500,      32.5000,   1.00000,    649.9476
     81.2500,      32.5000,   1.00000,    634.5032
     83.7500,      32.5000,   1.00000,    635.9730
     86.2500,      32.5000,   1.00000,    633.9066
     88.7500,      32.5000,   1.00000,    601.7739
     91.2500,      32.5000,   1.00000,    577.2839
     93.7500,      32.5000,   1.00000,    553.6766
     96.2500,      32.5000,   1.00000,    547.5730
     98.7500,      32.5000,   1.00000,    543.2142
    101.2500,      32.5000,   1.00000,    527.3186
    103.7500,      32.5000,   1.00000,    491.6358
    106.2500,      32.5000,   1.00000,    466.6991
    108.7500,      32.5000,   1.00000,    443.5231
    128.7500,      32.5000,   1.00000,    335.8559
    131.2500,      32.5000,   1.00000,    332.4341
    133.7500,      32.5000,   1.00000,    345.3769
    136.2500,      32.5000,   1.00000,    372.7192
    138.7500,      32.5000,   1.00000,    383.7839
    141.2500,      32.5000,   1.00000,    389.7265
    143.7500,      32.5000,   1.00000,    405.4438
    146.2500,      32.5000,   1.00000,    424.6716
    148.7500,      32.5000,   1.00000,    450.6159
    151.2500,      32.5000,   1.00000,    463.5104
    153.7500,      32.5000,   1.00000,    464.1367
    156.2500,      32.5000,   1.00000,    460.6914
    158.7500,      32.5000,   1.00000,    456.6275
    161.2500,      32.5000,   1.00000,    467.1272
    163.7500,      32.5000,   1.00000,    472.3631
    166.2500,      32.5000,   1.00000,    463.0376
    168.7500,      32.5000,   1.00000,    435.9914
    171.2500,      32.5000,   1.00000,    424.6095
    173.7500,      32.5000,   1.00000,    421.1801
    176.2500,      32.5000,   1.00000,    410.6772
    178.7500,      32.5000,   1.00000,    404.0524
    181.2500,      32.5000,   1.00000,    393.0962
    183.7500,      32.5000,   1.00000,    388.4425
    186.2500,      32.5000,   1.00000,    388.8667
    188.7500,      32.5000,   1.00000,    396.6063
     48.7500,       7.5000,   6.00000,    585.0555
     51.2500,       7.5000,   6.00000,    602.3576
     53.7500,       7.5000,   6.00000,    623.9746
     56.2500,       7.5000,   6.00000,    645.5305
     58.7500,       7.5000,   6.00000,    616.5009
     61.2500,       7.5000,   6.00000,    614.0696
     63.7500,       7.5000,   6.00000,    614.1821
     66.2500,       7.5000,   6.00000,    646.6700
     68.7500,       7.5000,   6.00000,    674.5465
     71.2500,       7.5000,   6.00000,    694.7183
     73.7500,       7.5000,   6.00000,    702.8459
     76.2500,       7.5000,   6.00000,    654.7290
     78.7500,       7.5000,   6.00000,    616.7683
     81.2500,       7.5000,   6.00000,    592.6199
     83.7500,       7.5000,   6.00000,    624.3363
     86.2500,       7.5000,   6.00000,    656.1669
     88.7500,       7.5000,   6.00000,    657.9069
     91.2500,       7.5000,   6.00000,    589.8983
     93.7500,       7.5000,   6.00000,    527.2486
     96.2500,       7.5000,   6.00000,    515.5507
     98.7500,       7.5000,   6.00000,    535.9907
    101.2500,       7.5000,   6.00000,    495.5211
    103.7500,       7.5000,   6.00000,    427.2166
    106.2500,       7.5000,   6.00000,    369.9822
    108.7500,       7.5000,   6.00000,    395.8660
    128.7500,       7.5000,   6.00000,    283.5168
    131.2500,       7.5000,   6.00000,    283.5155
    133.7500,       7.5000,   6.00000,    300.0593
    136.2500,       7.5000,   6.00000,    331.8628
    138.7500,       7.5000,   6.00000,    364.1722
    141.2500,       7.5000,   6.00000,    368.0416
    143.7500,       7.5000,   6.00000,    372.1343
    146.2500,       7.5000,   6.00000,    421.3564
    148.7500,       7.5000,   6.00000,    531.0350
    151.2500,       7.5000,   6.00000,    555.9806
    153.7500,       7.5000,   6.00000,    505.5724
    156.2500,       7.5000,   6.00000,    449.7158
    158.7500,       7.5000,   6.00000,    469.6838
    161.2500,       7.5000,   6.00000,    523.0818
    163.7500,       7.5000,   6.00000,    510.3293
    166.2500,       7.5000,   6.00000,    475.1696
    168.7500,       7.5000,   6.00000,    416.4574
    171.2500,       7.5000,   6.00000,    389.2024
    173.7500,       7.5000,   6.00000,    389.9872
    176.2500,       7.5000,   6.00000,    395.0403
    178.7500,       7.5000,   6.00000,    393.3813
    181.2500,       7.5000,   6.00000,    371.6260
    183.7500,       7.5000,   6.00000,    347.5001
    186.2500,       7.5000,   6.00000,    337.8702
    188.7500,       7.5000,   6.00000,    340.3963
     52.5000,      15.0000,   3.00000,    603.7209
     55.0000,      15.0000,   3.00000,    603.7393
     57.5000,      15.0000,   3.00000,    614.5437
     60.0000,      15.0000,   3.00000,    621.7696
     62.5000,      15.0000,   3.00000,    617.7302
     65.0000,      15.0000,   3.00000,    628.5562
     67.5000,      15.0000,   3.00000,    635.8868
     70.0000,      15.0000,   3.00000,    660.3777
     72.5000,      15.0000,   3.00000,    658.5789
     75.0000,      15.0000,   3.00000,    658.9445
     77.5000,      15.0000,   3.00000,    657.0964
     80.0000,      15.0000,   3.00000,    648.1180
     82.5000,      15.0000,   3.00000,    644.6605
     85.0000,      15.0000,   3.00000,    631.4985
     87.5000,      15.0000,   3.00000,    616.3167
     90.0000,      15.0000,   3.00000,    602.1315
     92.5000,      15.0000,   3.00000,    599.3315
     95.0000,      15.0000,   3.00000,    573.4535
     97.5000,      15.0000,   3.00000,    515.6242
    100.0000,      15.0000,   3.00000,    465.1936
    102.5000,      15.0000,   3.00000,    442.2791
    105.0000,      15.0000,   3.00000,    436.5733
    132.5000,      15.0000,   3.00000,    306.1526
    135.0000,      15.0000,   3.00000,    322.2185
    137.5000,      15.0000,   3.00000,    333.2348
    140.0000,      15.0000,   3.00000,    354.9308
    142.5000,      15.0000,   3.00000,    398.5843
    145.0000,      15.0000,   3.00000,    453.3191
    147.5000,      15.0000,   3.00000,    461.3862
    150.0000,      15.0000,   3.00000,    461.4309
    152.5000,      15.0000,   3.00000,    493.3488
    155.0000,      15.0000,   3.00000,    521.8230
    157.5000,      15.0000,   3.00000,    521.0459
    160.0000,      15.0000,   3.00000,    484.9789
    162.5000,      15.0000,   3.00000,    476.0454
    165.0000,      15.0000,   3.00000,    474.3624
    167.5000,      15.0000,   3.00000,    454.5935
    170.0000,      15.0000,   3.00000,    437.5356
    172.5000,      15.0000,   3.00000,    411.7282
    175.0000,      15.0000,   3.00000,    398.4943
    177.5000,      15.0000,   3.00000,    386.7435
    180.0000,      15.0000,   3.00000,    374.5279
    182.5000,      15.0000,   3.00000,    366.0393
    185.0000,      15.0000,   3.00000,    355.0464
     56.2500,      12.5000,   4.00000,    612.3804
     58.7500,      12.5000,   4.00000,    621.6625
     61.2500,      12.5000,   4.00000,    621.3300
     63.7500,      12.5000,   4.00000,    610.0408
     66.2500,      12.5000,   4.00000,    620.6775
     68.7500,      12.5000,   4.00000,    653.6716
     71.2500,      12.5000,   4.00000,    660.8315
     73.7500,      12.5000,   4.00000,    657.4769
     76.2500,      12.5000,   4.00000,    652.5319
     78.7500,      12.5000,   4.00000,    639.2710
     81.2500,      12.5000,   4.00000,    641.7335
     83.7500,      12.5000,   4.00000,    636.3984
     86.2500,      12.5000,   4.00000,    638.8715
     88.7500,      12.5000,   4.00000,    626.6575
     91.2500,      12.5000,   4.00000,    603.7138
     93.7500,      12.5000,   4.00000,    573.0818
     96.2500,      12.5000,   4.00000,    535.0887
     98.7500,      12.5000,   4.00000,    476.4817
    101.2500,      12.5000,   4.00000,    454.0100
    136.2500,      12.5000,   4.00000,    336.5356
    138.7500,      12.5000,   4.00000,    344.2765
    141.2500,      12.5000,   4.00000,    363.5338
    143.7500,      12.5000,   4.00000,    411.0364
    146.2500,      12.5000,   4.00000,    468.5448
    148.7500,      12.5000,   4.00000,    480.7448
    151.2500,      12.5000,   4.00000,    493.6268
    153.7500,      12.5000,   4.00000,    513.0876
    156.2500,      12.5000,   4.00000,    514.9570
    158.7500,      12.5000,   4.00000,    500.9734
    161.2500,      12.5000,   4.00000,    495.1544
    163.7500,      12.5000,   4.00000,    494.4260
    166.2500,      12.5000,   4.00000,    472.6158
    168.7500,      12.5000,   4.00000,    445.3145
    171.2500,      12.5000,   4.00000,    416.4838
    173.7500,      12.5000,   4.00000,    406.5345
    176.2500,      12.5000,   4.00000,    395.4967
    178.7500,      12.5000,   4.00000,    385.4778
    181.2500,      12.5000,   4.00000,    377.2491
   2.62
ITERATION 4
MODEL RESISTIVITY
LAYER 1
93,     1.2500
      5.0000,     395.05
      7.5000,     440.24
     10.0000,     390.41
     12.5000,     506.69
     15.0000,     481.12
     17.5000,     472.66
     20.0000,     553.26
     22.5000,     651.49
     25.0000,     449.16
     27.5000,     442.87
     30.0000,     526.98
     32.5000,     466.18
     35.0000,     527.54
     37.5000,     484.65
     40.0000,     450.06
     42.5000,     446.20
     45.0000,     494.98
     47.5000,     520.65
     50.0000,     592.39
     52.5000,     617.27
     55.0000,     693.98
     57.5000,     807.93
     60.0000,     749.59
     62.5000,     589.88
     65.0000,     671.95
     67.5000,     645.25
     70.0000,     614.87
     72.5000,     697.50
     75.0000,     628.92
     77.5000,     603.39
     80.0000,     539.18
     82.5000,     512.74
     85.0000,     571.36
     87.5000,     695.56
     90.0000,     718.82
     92.5000,     744.64
     95.0000,     711.29
     97.5000,     918.17
    100.0000,     1469.6
    102.5000,     1449.3
    105.0000,     862.60
    107.5000,     894.09
    110.0000,     790.67
    112.5000,     996.54
    115.0000,     893.10
    117.5000,     806.20
    120.0000,     611.07
    122.5000,     472.54
    125.0000,     438.10
    127.5000,     372.45
    130.0000,     342.31
    132.5000,     355.43
    135.0000,     371.34
    137.5000,     427.96
    140.0000,     545.67
    142.5000,     593.02
    145.0000,     530.71
    147.5000,     669.06
    150.0000,     1006.3
    152.5000,     1415.6
    155.0000,     1046.3
    157.5000,     876.57
    160.0000,     889.18
    162.5000,     777.41
    165.0000,     665.35
    167.5000,     549.07
    170.0000,     582.31
    172.5000,     513.77
    175.0000,     500.58
    177.5000,     582.07
    180.0000,     602.12
    182.5000,     553.44
    185.0000,     526.18
    187.5000,     522.69
    190.0000,     520.99
    192.5000,     546.95
    195.0000,     637.04
    197.5000,     681.09
    200.0000,     685.73
    202.5000,     654.72
    205.0000,     705.10
    207.5000,     674.20
    210.0000,     660.65
    212.5000,     610.84
    215.0000,     559.01
    217.5000,     638.62
    220.0000,     662.51
    222.5000,     628.37
    225.0000,     638.89
    227.5000,     600.74
    230.0000,     752.90
    232.5000,     845.13
           737.1210
LAYER 2
93,     2.6250
      5.0000,     362.16
      7.5000,     410.72
     10.0000,     405.79
     12.5000,     504.80
     15.0000,     514.78
     17.5000,     508.98
     20.0000,     595.04
     22.5000,     701.48
     25.0000,     534.43
     27.5000,     518.37
     30.0000,     548.23
     32.5000,     498.28
     35.0000,     541.44
     37.5000,     516.42
     40.0000,     458.28
     42.5000,     454.61
     45.0000,     470.49
     47.5000,     500.69
     50.0000,     559.96
     52.5000,     617.33
     55.0000,     672.72
     57.5000,     738.54
     60.0000,     693.37
     62.5000,     600.12
     65.0000,     682.27
     67.5000,     671.92
     70.0000,     669.02
     72.5000,     758.95
     75.0000,     725.28
     77.5000,     685.38
     80.0000,     607.54
     82.5000,     561.78
     85.0000,     609.01
     87.5000,     699.91
     90.0000,     700.93
     92.5000,     694.60
     95.0000,     644.82
     97.5000,     757.71
    100.0000,     1168.5
    102.5000,     1250.3
    105.0000,     839.24
    107.5000,     836.26
    110.0000,     838.75
    112.5000,     866.99
    115.0000,     691.61
    117.5000,     640.35
    120.0000,     511.58
    122.5000,     410.37
    125.0000,     410.14
    127.5000,     347.06
    130.0000,     318.28
    132.5000,     328.25
    135.0000,     336.30
    137.5000,     402.42
    140.0000,     502.61
    142.5000,     557.50
    145.0000,     466.46
    147.5000,     562.81
    150.0000,     810.23
    152.5000,     1160.6
    155.0000,     876.26
    157.5000,     762.30
    160.0000,     849.27
    162.5000,     690.58
    165.0000,     659.36
    167.5000,     562.48
    170.0000,     559.17
    172.5000,     535.89
    175.0000,     542.91
    177.5000,     624.66
    180.0000,     646.58
    182.5000,     589.86
    185.0000,     558.26
    187.5000,     534.11
    190.0000,     538.92
    192.5000,     549.40
    195.0000,     626.69
    197.5000,     685.21
    200.0000,     700.65
    202.5000,     665.36
    205.0000,     703.18
    207.5000,     692.19
    210.0000,     678.60
    212.5000,     649.46
    215.0000,     609.61
    217.5000,     659.89
    220.0000,     707.06
    222.5000,     685.87
    225.0000,     686.93
    227.5000,     677.04
    230.0000,     795.19
    232.5000,     853.57
           778.8082
LAYER 3
91,     4.1375
      7.5000,     366.50
     10.0000,     431.07
     12.5000,     557.21
     15.0000,     604.45
     17.5000,     620.90
     20.0000,     729.21
     22.5000,     875.33
     25.0000,     754.07
     27.5000,     689.92
     30.0000,     620.92
     32.5000,     550.22
     35.0000,     578.35
     37.5000,     567.66
     40.0000,     495.55
     42.5000,     469.45
     45.0000,     446.19
     47.5000,     456.06
     50.0000,     514.65
     52.5000,     604.87
     55.0000,     649.71
     57.5000,     679.91
     60.0000,     671.61
     62.5000,     664.31
     65.0000,     772.18
     67.5000,     773.54
     70.0000,     777.24
     72.5000,     851.00
     75.0000,     842.57
     77.5000,     786.25
     80.0000,     698.16
     82.5000,     652.04
     85.0000,     706.62
     87.5000,     786.84
     90.0000,     778.73
     92.5000,     733.53
     95.0000,     593.87
     97.5000,     540.85
    100.0000,     698.25
    102.5000,     726.60
    105.0000,     546.33
    107.5000,     563.55
    110.0000,     633.18
    112.5000,     544.99
    115.0000,     393.07
    117.5000,     380.25
    120.0000,     330.61
    122.5000,     282.59
    125.0000,     293.22
    127.5000,     252.79
    130.0000,     235.41
    132.5000,     247.04
    135.0000,     258.16
    137.5000,     310.54
    140.0000,     376.16
    142.5000,     405.55
    145.0000,     326.07
    147.5000,     376.34
    150.0000,     533.04
    152.5000,     738.78
    155.0000,     572.42
    157.5000,     551.05
    160.0000,     706.15
    162.5000,     645.26
    165.0000,     743.32
    167.5000,     692.02
    170.0000,     638.97
    172.5000,     609.95
    175.0000,     616.59
    177.5000,     666.67
    180.0000,     676.91
    182.5000,     628.19
    185.0000,     601.02
    187.5000,     579.83
    190.0000,     595.91
    192.5000,     598.60
    195.0000,     654.57
    197.5000,     720.77
    200.0000,     738.01
    202.5000,     688.61
    205.0000,     701.79
    207.5000,     710.38
    210.0000,     719.20
    212.5000,     720.61
    215.0000,     694.86
    217.5000,     719.54
    220.0000,     775.23
    222.5000,     782.06
    225.0000,     791.45
    227.5000,     801.23
    230.0000,     870.97
           857.3897
LAYER 4
89,     5.8012
     10.0000,     439.99
     12.5000,     646.74
     15.0000,     718.82
     17.5000,     779.06
     20.0000,     913.97
     22.5000,     1113.6
     25.0000,     1020.1
     27.5000,     878.27
     30.0000,     706.85
     32.5000,     601.59
     35.0000,     622.06
     37.5000,     629.87
     40.0000,     565.57
     42.5000,     522.84
     45.0000,     474.51
     47.5000,     469.22
     50.0000,     535.82
     52.5000,     647.41
     55.0000,     687.36
     57.5000,     699.02
     60.0000,     716.18
     62.5000,     771.48
     65.0000,     917.99
     67.5000,     915.07
     70.0000,     886.30
     72.5000,     910.96
     75.0000,     893.66
     77.5000,     832.09
     80.0000,     760.21
     82.5000,     749.18
     85.0000,     841.95
     87.5000,     945.69
     90.0000,     939.86
     92.5000,     848.05
     95.0000,     576.42
     97.5000,     396.99
    100.0000,     414.80
    102.5000,     388.27
    105.0000,     302.05
    107.5000,     323.58
    110.0000,     383.30
    112.5000,     313.03
    115.0000,     224.89
    117.5000,     229.20
    120.0000,     216.92
    122.5000,     197.36
    125.0000,     203.87
    127.5000,     180.27
    130.0000,     171.05
    132.5000,     182.96
    135.0000,     196.86
    137.5000,     231.85
    140.0000,     270.42
    142.5000,     281.43
    145.0000,     233.76
    147.5000,     281.48
    150.0000,     418.71
    152.5000,     553.15
    155.0000,     412.47
    157.5000,     418.60
    160.0000,     606.81
    162.5000,     667.87
    165.0000,     915.49
    167.5000,     918.89
    170.0000,     807.22
    172.5000,     707.56
    175.0000,     676.31
    177.5000,     686.42
    180.0000,     683.80
    182.5000,     649.41
    185.0000,     632.51
    187.5000,     627.15
    190.0000,     651.77
    192.5000,     649.67
    195.0000,     684.41
    197.5000,     743.50
    200.0000,     755.13
    202.5000,     695.45
    205.0000,     690.34
    207.5000,     708.61
    210.0000,     738.57
    212.5000,     760.45
    215.0000,     742.94
    217.5000,     750.08
    220.0000,     799.30
    222.5000,     824.37
    225.0000,     850.66
    227.5000,     863.86
           890.7321
LAYER 5
85,     7.6314
     15.0000,     799.82
     17.5000,     1024.2
     20.0000,     1182.4
     22.5000,     1391.3
     25.0000,     1380.1
     27.5000,     1188.9
     30.0000,     955.41
     32.5000,     822.38
     35.0000,     820.75
     37.5000,     858.51
     40.0000,     856.53
     42.5000,     827.75
     45.0000,     777.38
     47.5000,     766.10
     50.0000,     826.31
     52.5000,     904.00
     55.0000,     900.01
     57.5000,     871.02
     60.0000,     893.92
     62.5000,     998.21
     65.0000,     1163.1
     67.5000,     1207.0
     70.0000,     1170.4
     72.5000,     1136.5
     75.0000,     1111.8
     77.5000,     1094.6
     80.0000,     1097.6
     82.5000,     1144.3
     85.0000,     1210.2
     87.5000,     1209.4
     90.0000,     1094.9
     92.5000,     890.59
     95.0000,     573.14
     97.5000,     363.61
    100.0000,     299.62
    102.5000,     238.39
    105.0000,     182.03
    107.5000,     168.91
    110.0000,     178.68
    112.5000,     169.24
    115.0000,     153.82
    117.5000,     160.51
    120.0000,     164.28
    122.5000,     161.79
    125.0000,     160.71
    127.5000,     154.96
    130.0000,     154.73
    132.5000,     164.05
    135.0000,     176.93
    137.5000,     192.33
    140.0000,     207.65
    142.5000,     221.43
    145.0000,     245.41
    147.5000,     347.53
    150.0000,     515.81
    152.5000,     564.34
    155.0000,     405.10
    157.5000,     373.73
    160.0000,     504.62
    162.5000,     688.13
    165.0000,     1012.7
    167.5000,     1123.2
    170.0000,     1017.1
    172.5000,     827.87
    175.0000,     705.35
    177.5000,     640.75
    180.0000,     609.86
    182.5000,     596.15
    185.0000,     598.96
    187.5000,     613.22
    190.0000,     629.86
    192.5000,     627.04
    195.0000,     633.67
    197.5000,     655.96
    200.0000,     658.50
    202.5000,     628.84
    205.0000,     621.18
    207.5000,     639.71
    210.0000,     672.91
    212.5000,     697.95
    215.0000,     698.75
    217.5000,     700.66
    220.0000,     729.50
    222.5000,     757.16
           813.1302
LAYER 6
81,     9.6445
     20.0000,     1139.9
     22.5000,     1344.9
     25.0000,     1382.9
     27.5000,     1294.9
     30.0000,     1155.8
     32.5000,     1057.6
     35.0000,     1054.0
     37.5000,     1101.9
     40.0000,     1141.1
     42.5000,     1147.8
     45.0000,     1123.2
     47.5000,     1106.2
     50.0000,     1114.2
     52.5000,     1107.6
     55.0000,     1049.2
     57.5000,     991.72
     60.0000,     995.09
     62.5000,     1077.5
     65.0000,     1208.8
     67.5000,     1294.6
     70.0000,     1322.9
     72.5000,     1332.6
     75.0000,     1347.2
     77.5000,     1372.6
     80.0000,     1397.2
     82.5000,     1398.1
     85.0000,     1334.1
     87.5000,     1183.9
     90.0000,     978.83
     92.5000,     761.80
     95.0000,     546.77
     97.5000,     412.67
    100.0000,     365.53
    102.5000,     325.14
    105.0000,     278.86
    107.5000,     252.11
    110.0000,     242.27
    112.5000,     231.19
    115.0000,     218.76
    117.5000,     216.45
    120.0000,     217.48
    122.5000,     218.61
    125.0000,     220.56
    127.5000,     222.61
    130.0000,     226.58
    132.5000,     234.35
    135.0000,     244.21
    137.5000,     255.70
    140.0000,     273.68
    142.5000,     309.28
    145.0000,     385.61
    147.5000,     535.40
    150.0000,     688.64
    152.5000,     654.14
    155.0000,     470.77
    157.5000,     392.37
    160.0000,     446.63
    162.5000,     589.71
    165.0000,     815.08
    167.5000,     942.67
    170.0000,     904.88
    172.5000,     766.68
    175.0000,     644.33
    177.5000,     564.76
    180.0000,     521.87
    182.5000,     504.40
    185.0000,     504.13
    187.5000,     512.84
    190.0000,     520.70
    192.5000,     521.51
    195.0000,     525.29
    197.5000,     536.01
    200.0000,     542.48
    202.5000,     540.01
    205.0000,     545.11
    207.5000,     562.74
    210.0000,     588.84
    212.5000,     608.44
    215.0000,     622.51
    217.5000,     633.16
           674.7319
LAYER 7
77,    11.8590
     25.0000,     1317.4
     27.5000,     1315.5
     30.0000,     1271.0
     32.5000,     1228.9
     35.0000,     1230.1
     37.5000,     1267.4
     40.0000,     1303.3
     42.5000,     1316.0
     45.0000,     1297.7
     47.5000,     1259.4
     50.0000,     1209.7
     52.5000,     1141.6
     55.0000,     1058.8
     57.5000,     995.87
     60.0000,     984.74
     62.5000,     1033.1
     65.0000,     1122.1
     67.5000,     1211.3
     70.0000,     1281.7
     72.5000,     1337.4
     75.0000,     1383.2
     77.5000,     1412.7
     80.0000,     1404.4
     82.5000,     1332.6
     85.0000,     1186.6
     87.5000,     991.21
     90.0000,     793.22
     92.5000,     627.25
     95.0000,     505.30
     97.5000,     444.84
    100.0000,     439.40
    102.5000,     444.58
    105.0000,     434.37
    107.5000,     415.38
    110.0000,     394.35
    112.5000,     369.54
    115.0000,     343.63
    117.5000,     325.18
    120.0000,     315.64
    122.5000,     313.43
    125.0000,     316.30
    127.5000,     321.56
    130.0000,     327.05
    132.5000,     333.09
    135.0000,     341.11
    137.5000,     355.01
    140.0000,     383.87
    142.5000,     441.59
    145.0000,     542.94
    147.5000,     677.44
    150.0000,     752.01
    152.5000,     663.96
    155.0000,     495.85
    157.5000,     401.12
    160.0000,     404.61
    162.5000,     481.91
    165.0000,     606.43
    167.5000,     697.16
    170.0000,     699.76
    172.5000,     632.90
    175.0000,     553.25
    177.5000,     490.45
    180.0000,     450.74
    182.5000,     430.44
    185.0000,     423.95
    187.5000,     425.13
    190.0000,     428.27
    192.5000,     431.16
    195.0000,     436.75
    197.5000,     446.53
    200.0000,     457.98
    202.5000,     468.86
    205.0000,     482.13
    207.5000,     499.94
    210.0000,     523.74
    212.5000,     542.06
           572.9795
LAYER 8
73,    14.2949
     30.0000,     1307.4
     32.5000,     1280.1
     35.0000,     1279.5
     37.5000,     1292.4
     40.0000,     1292.5
     42.5000,     1282.7
     45.0000,     1251.8
     47.5000,     1193.3
     50.0000,     1117.6
     52.5000,     1035.1
     55.0000,     958.30
     57.5000,     904.84
     60.0000,     887.98
     62.5000,     909.52
     65.0000,     959.95
     67.5000,     1022.4
     70.0000,     1083.7
     72.5000,     1136.5
     75.0000,     1173.3
     77.5000,     1181.9
     80.0000,     1146.6
     82.5000,     1057.6
     85.0000,     922.44
     87.5000,     767.89
     90.0000,     626.06
     92.5000,     518.32
     95.0000,     452.76
     97.5000,     432.77
    100.0000,     452.08
    102.5000,     487.78
    105.0000,     515.43
    107.5000,     524.03
    110.0000,     513.32
    112.5000,     487.81
    115.0000,     455.71
    117.5000,     427.13
    120.0000,     407.75
    122.5000,     398.30
    125.0000,     396.40
    127.5000,     398.55
    130.0000,     401.88
    132.5000,     406.40
    135.0000,     414.81
    137.5000,     432.49
    140.0000,     467.12
    142.5000,     525.78
    145.0000,     606.45
    147.5000,     680.16
    150.0000,     687.04
    152.5000,     598.46
    155.0000,     474.94
    157.5000,     393.80
    160.0000,     375.26
    162.5000,     406.82
    165.0000,     466.91
    167.5000,     518.24
    170.0000,     530.88
    172.5000,     506.56
    175.0000,     466.32
    177.5000,     427.99
    180.0000,     399.83
    182.5000,     382.78
    185.0000,     374.78
    187.5000,     372.79
    190.0000,     374.18
    192.5000,     378.02
    195.0000,     384.88
    197.5000,     394.98
    200.0000,     409.32
    202.5000,     425.65
    205.0000,     438.18
    207.5000,     454.79
           486.7172
LAYER 9
67,    16.9743
     37.5000,     1225.1
     40.0000,     1167.3
     42.5000,     1138.6
     45.0000,     1104.2
     47.5000,     1035.8
     50.0000,     957.02
     52.5000,     883.31
[truncated: 335,904 more chars]
