# Supplementary material for: Electrical resistivity tomography data across the Hockai Fault Zone (Ardenne, Belgium)
Source: Data Brief. 2016 Dec 21;11:1–4. doi: 10.1016/j.dib.2016.12.028 (PMC5220259; doi:10.1016/j.dib.2016.12.028)
Supplement: Supplementary file 2 — Supplementary material [file mmc2.zip › output/INV/20091028-1_robust.INV]

C:\__DATA__\__DATA__\Active Faults\HockaiFZ\Donn�es\ERT\working_dir\20091028-1.DAT
      2.5000
7
1532
1
0
      3.7500,       2.5000,   1.00000,    373.2710
      6.2500,       2.5000,   1.00000,    463.3911
      8.7500,       2.5000,   1.00000,    388.4924
     11.2500,       2.5000,   1.00000,    532.8090
     13.7500,       2.5000,   1.00000,    478.6345
     16.2500,       2.5000,   1.00000,    541.4593
     18.7500,       2.5000,   1.00000,    544.2592
     21.2500,       2.5000,   1.00000,    582.8125
     23.7500,       2.5000,   1.00000,    509.9255
     26.2500,       2.5000,   1.00000,    503.1765
     28.7500,       2.5000,   1.00000,    535.6515
     31.2500,       2.5000,   1.00000,    469.9475
     33.7500,       2.5000,   1.00000,    553.9528
     36.2500,       2.5000,   1.00000,    480.3831
     38.7500,       2.5000,   1.00000,    488.0327
     41.2500,       2.5000,   1.00000,    466.2599
     43.7500,       2.5000,   1.00000,    527.3559
     46.2500,       2.5000,   1.00000,    524.1013
     48.7500,       2.5000,   1.00000,    629.5682
     51.2500,       2.5000,   1.00000,    633.5530
     53.7500,       2.5000,   1.00000,    658.5598
     56.2500,       2.5000,   1.00000,    691.3191
     58.7500,       2.5000,   1.00000,    696.9387
     61.2500,       2.5000,   1.00000,    596.7634
     63.7500,       2.5000,   1.00000,    680.5991
     66.2500,       2.5000,   1.00000,    660.3282
     68.7500,       2.5000,   1.00000,    649.5300
     71.2500,       2.5000,   1.00000,    744.7397
     73.7500,       2.5000,   1.00000,    688.0199
     76.2500,       2.5000,   1.00000,    714.6436
     78.7500,       2.5000,   1.00000,    648.8256
     81.2500,       2.5000,   1.00000,    617.6624
     83.7500,       2.5000,   1.00000,    615.7343
     86.2500,       2.5000,   1.00000,    656.8170
     88.7500,       2.5000,   1.00000,    626.6010
     91.2500,       2.5000,   1.00000,    677.7686
     93.7500,       2.5000,   1.00000,    660.0676
     96.2500,       2.5000,   1.00000,    739.0280
     98.7500,       2.5000,   1.00000,    904.3803
    101.2500,       2.5000,   1.00000,    982.6807
    103.7500,       2.5000,   1.00000,    829.0314
    106.2500,       2.5000,   1.00000,   1000.0607
    108.7500,       2.5000,   1.00000,    715.5580
    111.2500,       2.5000,   1.00000,    807.1336
    113.7500,       2.5000,   1.00000,    638.7238
    116.2500,       2.5000,   1.00000,    553.6119
    118.7500,       2.5000,   1.00000,    482.3775
    121.2500,       2.5000,   1.00000,    447.1422
    123.7500,       2.5000,   1.00000,    419.1613
    126.2500,       2.5000,   1.00000,    390.7048
    128.7500,       2.5000,   1.00000,    349.9936
    131.2500,       2.5000,   1.00000,    333.0913
    133.7500,       2.5000,   1.00000,    358.6954
    136.2500,       2.5000,   1.00000,    389.6348
    138.7500,       2.5000,   1.00000,    484.2927
    141.2500,       2.5000,   1.00000,    527.5114
    143.7500,       2.5000,   1.00000,    544.1997
    146.2500,       2.5000,   1.00000,    630.8939
    148.7500,       2.5000,   1.00000,    755.5756
    151.2500,       2.5000,   1.00000,    893.1620
    153.7500,       2.5000,   1.00000,    894.8710
    156.2500,       2.5000,   1.00000,    910.8173
    158.7500,       2.5000,   1.00000,    780.4981
    161.2500,       2.5000,   1.00000,    741.7100
    163.7500,       2.5000,   1.00000,    618.0913
    166.2500,       2.5000,   1.00000,    514.3225
    168.7500,       2.5000,   1.00000,    551.8632
    171.2500,       2.5000,   1.00000,    556.5059
    173.7500,       2.5000,   1.00000,    587.8654
    176.2500,       2.5000,   1.00000,    638.9566
    178.7500,       2.5000,   1.00000,    641.8536
    181.2500,       2.5000,   1.00000,    613.1505
    183.7500,       2.5000,   1.00000,    563.5165
    186.2500,       2.5000,   1.00000,    552.8619
    188.7500,       2.5000,   1.00000,    526.3186
    191.2500,       2.5000,   1.00000,    549.4161
    193.7500,       2.5000,   1.00000,    596.6097
    196.2500,       2.5000,   1.00000,    629.8437
    198.7500,       2.5000,   1.00000,    664.5191
    201.2500,       2.5000,   1.00000,    662.6892
    203.7500,       2.5000,   1.00000,    702.5156
    206.2500,       2.5000,   1.00000,    653.2463
    208.7500,       2.5000,   1.00000,    670.8907
    211.2500,       2.5000,   1.00000,    630.6808
    213.7500,       2.5000,   1.00000,    595.4387
    216.2500,       2.5000,   1.00000,    664.4934
    218.7500,       2.5000,   1.00000,    631.0009
    221.2500,       2.5000,   1.00000,    636.0568
    223.7500,       2.5000,   1.00000,    678.2737
    226.2500,       2.5000,   1.00000,    624.9018
    228.7500,       2.5000,   1.00000,    727.4589
    231.2500,       2.5000,   1.00000,    753.2602
    233.7500,       2.5000,   1.00000,    735.8062
      6.2500,       2.5000,   2.00000,    428.0350
      8.7500,       2.5000,   2.00000,    407.4372
     11.2500,       2.5000,   2.00000,    562.7576
     13.7500,       2.5000,   2.00000,    568.9933
     16.2500,       2.5000,   2.00000,    545.8751
     18.7500,       2.5000,   2.00000,    618.5025
     21.2500,       2.5000,   2.00000,    707.0197
     23.7500,       2.5000,   2.00000,    592.9796
     26.2500,       2.5000,   2.00000,    599.1589
     28.7500,       2.5000,   2.00000,    670.7282
     31.2500,       2.5000,   2.00000,    562.9003
     33.7500,       2.5000,   2.00000,    614.7277
     36.2500,       2.5000,   2.00000,    566.6423
     38.7500,       2.5000,   2.00000,    523.4731
     41.2500,       2.5000,   2.00000,    527.2419
     43.7500,       2.5000,   2.00000,    542.2609
     46.2500,       2.5000,   2.00000,    567.9115
     48.7500,       2.5000,   2.00000,    618.2944
     51.2500,       2.5000,   2.00000,    586.5357
     53.7500,       2.5000,   2.00000,    639.3797
     56.2500,       2.5000,   2.00000,    754.5878
     58.7500,       2.5000,   2.00000,    709.6709
     61.2500,       2.5000,   2.00000,    622.4645
     63.7500,       2.5000,   2.00000,    754.3441
     66.2500,       2.5000,   2.00000,    757.3699
     68.7500,       2.5000,   2.00000,    738.4157
     71.2500,       2.5000,   2.00000,    836.6373
     73.7500,       2.5000,   2.00000,    786.0731
     76.2500,       2.5000,   2.00000,    782.6014
     78.7500,       2.5000,   2.00000,    756.7071
     81.2500,       2.5000,   2.00000,    698.9351
     83.7500,       2.5000,   2.00000,    702.0530
     86.2500,       2.5000,   2.00000,    754.4540
     88.7500,       2.5000,   2.00000,    714.3136
     91.2500,       2.5000,   2.00000,    712.8453
     93.7500,       2.5000,   2.00000,    628.2396
     96.2500,       2.5000,   2.00000,    605.2343
     98.7500,       2.5000,   2.00000,    790.6474
    101.2500,       2.5000,   2.00000,    755.8391
    103.7500,       2.5000,   2.00000,    575.7226
    106.2500,       2.5000,   2.00000,    650.1304
    108.7500,       2.5000,   2.00000,    559.5179
    111.2500,       2.5000,   2.00000,    577.8032
    113.7500,       2.5000,   2.00000,    495.2871
    116.2500,       2.5000,   2.00000,    425.9500
    118.7500,       2.5000,   2.00000,    364.6172
    121.2500,       2.5000,   2.00000,    326.1412
    123.7500,       2.5000,   2.00000,    328.3525
    126.2500,       2.5000,   2.00000,    299.6791
    128.7500,       2.5000,   2.00000,    283.5783
    131.2500,       2.5000,   2.00000,    307.9211
    133.7500,       2.5000,   2.00000,    320.2531
    136.2500,       2.5000,   2.00000,    338.3661
    138.7500,       2.5000,   2.00000,    398.7359
    141.2500,       2.5000,   2.00000,    438.2760
    143.7500,       2.5000,   2.00000,    402.8792
    146.2500,       2.5000,   2.00000,    435.7347
    148.7500,       2.5000,   2.00000,    562.7546
    151.2500,       2.5000,   2.00000,    707.4655
    153.7500,       2.5000,   2.00000,    543.0692
    156.2500,       2.5000,   2.00000,    537.7014
    158.7500,       2.5000,   2.00000,    689.0464
    161.2500,       2.5000,   2.00000,    667.6907
    163.7500,       2.5000,   2.00000,    689.9529
    166.2500,       2.5000,   2.00000,    582.6658
    168.7500,       2.5000,   2.00000,    591.4280
    171.2500,       2.5000,   2.00000,    615.2419
    173.7500,       2.5000,   2.00000,    584.9515
    176.2500,       2.5000,   2.00000,    646.1357
    178.7500,       2.5000,   2.00000,    639.3530
    181.2500,       2.5000,   2.00000,    601.3882
    183.7500,       2.5000,   2.00000,    586.8091
    186.2500,       2.5000,   2.00000,    588.6163
    188.7500,       2.5000,   2.00000,    579.4142
    191.2500,       2.5000,   2.00000,    584.6870
    193.7500,       2.5000,   2.00000,    641.8942
    196.2500,       2.5000,   2.00000,    660.3074
    198.7500,       2.5000,   2.00000,    647.4881
    201.2500,       2.5000,   2.00000,    653.1414
    203.7500,       2.5000,   2.00000,    701.2742
    206.2500,       2.5000,   2.00000,    684.8851
    208.7500,       2.5000,   2.00000,    687.5929
    211.2500,       2.5000,   2.00000,    658.6162
    213.7500,       2.5000,   2.00000,    646.0792
    216.2500,       2.5000,   2.00000,    725.9203
    218.7500,       2.5000,   2.00000,    725.9708
    221.2500,       2.5000,   2.00000,    711.6742
    223.7500,       2.5000,   2.00000,    747.3177
    226.2500,       2.5000,   2.00000,    687.5156
    228.7500,       2.5000,   2.00000,    799.7010
    231.2500,       2.5000,   2.00000,    854.5215
      8.7500,       2.5000,   3.00000,    449.7935
     11.2500,       2.5000,   3.00000,    625.0831
     13.7500,       2.5000,   3.00000,    608.7029
     16.2500,       2.5000,   3.00000,    607.7191
     18.7500,       2.5000,   3.00000,    669.7711
     21.2500,       2.5000,   3.00000,    764.5331
     23.7500,       2.5000,   3.00000,    660.7236
     26.2500,       2.5000,   3.00000,    630.1567
     28.7500,       2.5000,   3.00000,    697.1755
     31.2500,       2.5000,   3.00000,    629.4315
     33.7500,       2.5000,   3.00000,    673.3498
     36.2500,       2.5000,   3.00000,    605.0945
     38.7500,       2.5000,   3.00000,    583.0522
     41.2500,       2.5000,   3.00000,    553.9240
     43.7500,       2.5000,   3.00000,    589.7161
     46.2500,       2.5000,   3.00000,    602.8654
     48.7500,       2.5000,   3.00000,    613.9578
     51.2500,       2.5000,   3.00000,    600.3925
     53.7500,       2.5000,   3.00000,    676.7025
     56.2500,       2.5000,   3.00000,    759.1295
     58.7500,       2.5000,   3.00000,    748.0547
     61.2500,       2.5000,   3.00000,    661.6509
     63.7500,       2.5000,   3.00000,    778.7286
     66.2500,       2.5000,   3.00000,    783.8054
     68.7500,       2.5000,   3.00000,    789.4347
     71.2500,       2.5000,   3.00000,    878.7098
     73.7500,       2.5000,   3.00000,    836.3788
     76.2500,       2.5000,   3.00000,    839.3272
     78.7500,       2.5000,   3.00000,    759.6704
     81.2500,       2.5000,   3.00000,    720.6148
     83.7500,       2.5000,   3.00000,    725.2813
     86.2500,       2.5000,   3.00000,    818.6700
     88.7500,       2.5000,   3.00000,    755.9432
     91.2500,       2.5000,   3.00000,    670.9423
     93.7500,       2.5000,   3.00000,    531.0375
     96.2500,       2.5000,   3.00000,    556.9735
     98.7500,       2.5000,   3.00000,    686.9212
    101.2500,       2.5000,   3.00000,    680.6437
    103.7500,       2.5000,   3.00000,    413.5616
    106.2500,       2.5000,   3.00000,    410.9281
    108.7500,       2.5000,   3.00000,    393.0767
    111.2500,       2.5000,   3.00000,    475.3134
    113.7500,       2.5000,   3.00000,    389.2068
    116.2500,       2.5000,   3.00000,    366.0052
    118.7500,       2.5000,   3.00000,    305.9951
    121.2500,       2.5000,   3.00000,    276.7242
    123.7500,       2.5000,   3.00000,    284.4402
    126.2500,       2.5000,   3.00000,    272.3847
    128.7500,       2.5000,   3.00000,    264.9183
    131.2500,       2.5000,   3.00000,    281.6998
    133.7500,       2.5000,   3.00000,    291.7579
    136.2500,       2.5000,   3.00000,    320.8208
    138.7500,       2.5000,   3.00000,    379.6420
    141.2500,       2.5000,   3.00000,    395.0621
    143.7500,       2.5000,   3.00000,    316.5764
    146.2500,       2.5000,   3.00000,    377.3817
    148.7500,       2.5000,   3.00000,    560.7483
    151.2500,       2.5000,   3.00000,    673.7422
    153.7500,       2.5000,   3.00000,    483.3564
    156.2500,       2.5000,   3.00000,    454.1865
    158.7500,       2.5000,   3.00000,    615.0339
    161.2500,       2.5000,   3.00000,    701.2177
    163.7500,       2.5000,   3.00000,    731.2079
    166.2500,       2.5000,   3.00000,    615.4025
    168.7500,       2.5000,   3.00000,    590.4056
    171.2500,       2.5000,   3.00000,    588.4736
    173.7500,       2.5000,   3.00000,    607.4011
    176.2500,       2.5000,   3.00000,    663.9099
    178.7500,       2.5000,   3.00000,    656.3900
    181.2500,       2.5000,   3.00000,    609.2023
    183.7500,       2.5000,   3.00000,    581.6077
    186.2500,       2.5000,   3.00000,    584.6335
    188.7500,       2.5000,   3.00000,    576.9828
    191.2500,       2.5000,   3.00000,    584.5503
    193.7500,       2.5000,   3.00000,    640.0604
    196.2500,       2.5000,   3.00000,    651.3431
    198.7500,       2.5000,   3.00000,    635.0967
    201.2500,       2.5000,   3.00000,    609.7432
    203.7500,       2.5000,   3.00000,    682.3082
    206.2500,       2.5000,   3.00000,    684.5077
    208.7500,       2.5000,   3.00000,    686.7309
    211.2500,       2.5000,   3.00000,    652.3774
    213.7500,       2.5000,   3.00000,    646.1535
    216.2500,       2.5000,   3.00000,    731.5171
    218.7500,       2.5000,   3.00000,    771.0305
    221.2500,       2.5000,   3.00000,    741.7120
    223.7500,       2.5000,   3.00000,    716.5309
    226.2500,       2.5000,   3.00000,    690.4284
    228.7500,       2.5000,   3.00000,    813.7955
     11.2500,       7.5000,   1.00000,    573.4681
     13.7500,       7.5000,   1.00000,    624.8513
     16.2500,       7.5000,   1.00000,    656.5772
     18.7500,       7.5000,   1.00000,    700.3187
     21.2500,       7.5000,   1.00000,    690.5562
     23.7500,       7.5000,   1.00000,    696.0311
     26.2500,       7.5000,   1.00000,    681.7167
     28.7500,       7.5000,   1.00000,    657.8107
     31.2500,       7.5000,   1.00000,    688.9988
     33.7500,       7.5000,   1.00000,    684.0321
     36.2500,       7.5000,   1.00000,    663.0508
     38.7500,       7.5000,   1.00000,    611.8535
     41.2500,       7.5000,   1.00000,    618.8354
     43.7500,       7.5000,   1.00000,    618.4877
     46.2500,       7.5000,   1.00000,    626.8278
     48.7500,       7.5000,   1.00000,    630.9473
     51.2500,       7.5000,   1.00000,    676.9343
     53.7500,       7.5000,   1.00000,    711.5137
     56.2500,       7.5000,   1.00000,    756.7874
     58.7500,       7.5000,   1.00000,    758.0416
     61.2500,       7.5000,   1.00000,    748.5898
     63.7500,       7.5000,   1.00000,    746.0782
     66.2500,       7.5000,   1.00000,    783.2999
     68.7500,       7.5000,   1.00000,    824.2697
     71.2500,       7.5000,   1.00000,    848.0657
     73.7500,       7.5000,   1.00000,    855.1130
     76.2500,       7.5000,   1.00000,    800.0814
     78.7500,       7.5000,   1.00000,    749.6063
     81.2500,       7.5000,   1.00000,    712.8571
     83.7500,       7.5000,   1.00000,    761.5281
     86.2500,       7.5000,   1.00000,    776.6124
     88.7500,       7.5000,   1.00000,    740.7103
     91.2500,       7.5000,   1.00000,    625.2258
     93.7500,       7.5000,   1.00000,    568.7080
     96.2500,       7.5000,   1.00000,    574.9528
     98.7500,       7.5000,   1.00000,    639.4987
    101.2500,       7.5000,   1.00000,    565.2276
    103.7500,       7.5000,   1.00000,    467.6003
    106.2500,       7.5000,   1.00000,    352.6241
    108.7500,       7.5000,   1.00000,    350.3860
    111.2500,       7.5000,   1.00000,    377.1602
    113.7500,       7.5000,   1.00000,    418.7185
    116.2500,       7.5000,   1.00000,    356.1551
    118.7500,       7.5000,   1.00000,    326.7950
    121.2500,       7.5000,   1.00000,    293.5651
    123.7500,       7.5000,   1.00000,    279.2179
    126.2500,       7.5000,   1.00000,    277.8418
    128.7500,       7.5000,   1.00000,    277.9874
    131.2500,       7.5000,   1.00000,    282.0891
    133.7500,       7.5000,   1.00000,    306.6044
    136.2500,       7.5000,   1.00000,    345.2588
    138.7500,       7.5000,   1.00000,    371.6763
    141.2500,       7.5000,   1.00000,    334.3209
    143.7500,       7.5000,   1.00000,    347.6426
    146.2500,       7.5000,   1.00000,    435.8714
    148.7500,       7.5000,   1.00000,    538.0817
    151.2500,       7.5000,   1.00000,    546.8411
    153.7500,       7.5000,   1.00000,    517.4097
    156.2500,       7.5000,   1.00000,    490.4125
    158.7500,       7.5000,   1.00000,    536.0725
    161.2500,       7.5000,   1.00000,    660.6581
    163.7500,       7.5000,   1.00000,    695.5407
    166.2500,       7.5000,   1.00000,    632.4990
    168.7500,       7.5000,   1.00000,    563.4590
    171.2500,       7.5000,   1.00000,    562.2195
    173.7500,       7.5000,   1.00000,    597.9641
    176.2500,       7.5000,   1.00000,    647.6635
    178.7500,       7.5000,   1.00000,    655.2695
    181.2500,       7.5000,   1.00000,    626.8160
    183.7500,       7.5000,   1.00000,    590.0192
    186.2500,       7.5000,   1.00000,    563.9791
    188.7500,       7.5000,   1.00000,    566.1786
    191.2500,       7.5000,   1.00000,    597.8601
    193.7500,       7.5000,   1.00000,    615.9256
    196.2500,       7.5000,   1.00000,    628.5458
    198.7500,       7.5000,   1.00000,    621.4807
    201.2500,       7.5000,   1.00000,    631.9431
    203.7500,       7.5000,   1.00000,    644.5812
    206.2500,       7.5000,   1.00000,    670.6390
    208.7500,       7.5000,   1.00000,    662.1147
    211.2500,       7.5000,   1.00000,    644.6138
    213.7500,       7.5000,   1.00000,    658.7233
    216.2500,       7.5000,   1.00000,    715.2112
    218.7500,       7.5000,   1.00000,    733.5888
    221.2500,       7.5000,   1.00000,    720.2878
    223.7500,       7.5000,   1.00000,    701.4704
    226.2500,       7.5000,   1.00000,    715.4965
     11.2500,       2.5000,   4.00000,    652.8689
     13.7500,       2.5000,   4.00000,    645.5026
     16.2500,       2.5000,   4.00000,    645.7255
     18.7500,       2.5000,   4.00000,    705.9139
     21.2500,       2.5000,   4.00000,    796.5385
     23.7500,       2.5000,   4.00000,    687.9119
     26.2500,       2.5000,   4.00000,    674.2196
     28.7500,       2.5000,   4.00000,    718.7839
     31.2500,       2.5000,   4.00000,    644.8141
     33.7500,       2.5000,   4.00000,    743.7311
     36.2500,       2.5000,   4.00000,    675.9535
     38.7500,       2.5000,   4.00000,    618.3113
     41.2500,       2.5000,   4.00000,    610.8409
     43.7500,       2.5000,   4.00000,    618.1528
     46.2500,       2.5000,   4.00000,    614.7247
     48.7500,       2.5000,   4.00000,    654.1271
     51.2500,       2.5000,   4.00000,    680.2435
     53.7500,       2.5000,   4.00000,    722.9748
     56.2500,       2.5000,   4.00000,    799.9863
     58.7500,       2.5000,   4.00000,    787.6514
     61.2500,       2.5000,   4.00000,    678.9951
     63.7500,       2.5000,   4.00000,    803.1072
     66.2500,       2.5000,   4.00000,    793.3582
     68.7500,       2.5000,   4.00000,    801.0762
     71.2500,       2.5000,   4.00000,    928.9134
     73.7500,       2.5000,   4.00000,    859.5802
     76.2500,       2.5000,   4.00000,    838.6852
     78.7500,       2.5000,   4.00000,    751.9346
     81.2500,       2.5000,   4.00000,    687.4760
     83.7500,       2.5000,   4.00000,    737.8857
     86.2500,       2.5000,   4.00000,    833.7809
     88.7500,       2.5000,   4.00000,    741.7397
     91.2500,       2.5000,   4.00000,    650.9270
     93.7500,       2.5000,   4.00000,    529.3611
     96.2500,       2.5000,   4.00000,    513.5982
     98.7500,       2.5000,   4.00000,    652.6509
    101.2500,       2.5000,   4.00000,    593.6018
    103.7500,       2.5000,   4.00000,    362.9933
    106.2500,       2.5000,   4.00000,    357.9405
    108.7500,       2.5000,   4.00000,    317.3987
    111.2500,       2.5000,   4.00000,    396.2134
    113.7500,       2.5000,   4.00000,    367.8481
    116.2500,       2.5000,   4.00000,    342.6035
    118.7500,       2.5000,   4.00000,    304.0737
    121.2500,       2.5000,   4.00000,    270.3081
    123.7500,       2.5000,   4.00000,    288.3696
    126.2500,       2.5000,   4.00000,    270.3367
    128.7500,       2.5000,   4.00000,    260.8605
    131.2500,       2.5000,   4.00000,    278.5115
    133.7500,       2.5000,   4.00000,    290.5789
    136.2500,       2.5000,   4.00000,    330.2290
    138.7500,       2.5000,   4.00000,    378.3105
    141.2500,       2.5000,   4.00000,    360.2390
    143.7500,       2.5000,   4.00000,    304.8756
    146.2500,       2.5000,   4.00000,    379.7975
    148.7500,       2.5000,   4.00000,    528.5488
    151.2500,       2.5000,   4.00000,    639.3946
    153.7500,       2.5000,   4.00000,    469.3312
    156.2500,       2.5000,   4.00000,    443.2843
    158.7500,       2.5000,   4.00000,    570.2397
    161.2500,       2.5000,   4.00000,    656.2176
    163.7500,       2.5000,   4.00000,    759.8607
    166.2500,       2.5000,   4.00000,    599.6862
    168.7500,       2.5000,   4.00000,    556.3494
    171.2500,       2.5000,   4.00000,    566.0984
    173.7500,       2.5000,   4.00000,    580.1969
    176.2500,       2.5000,   4.00000,    678.5889
    178.7500,       2.5000,   4.00000,    671.8617
    181.2500,       2.5000,   4.00000,    619.4011
    183.7500,       2.5000,   4.00000,    580.5535
    186.2500,       2.5000,   4.00000,    560.4016
    188.7500,       2.5000,   4.00000,    556.5574
    191.2500,       2.5000,   4.00000,    570.4379
    193.7500,       2.5000,   4.00000,    621.9374
    196.2500,       2.5000,   4.00000,    638.4236
    198.7500,       2.5000,   4.00000,    628.4171
    201.2500,       2.5000,   4.00000,    603.7670
    203.7500,       2.5000,   4.00000,    659.3286
    206.2500,       2.5000,   4.00000,    659.1304
    208.7500,       2.5000,   4.00000,    668.3445
    211.2500,       2.5000,   4.00000,    642.8028
    213.7500,       2.5000,   4.00000,    626.7327
    216.2500,       2.5000,   4.00000,    729.2562
    218.7500,       2.5000,   4.00000,    751.4194
    221.2500,       2.5000,   4.00000,    713.6022
    223.7500,       2.5000,   4.00000,    716.6537
    226.2500,       2.5000,   4.00000,    661.5281
     15.0000,      10.0000,   1.00000,    664.9918
     17.5000,      10.0000,   1.00000,    717.2759
     20.0000,      10.0000,   1.00000,    707.0098
     22.5000,      10.0000,   1.00000,    718.8810
     25.0000,      10.0000,   1.00000,    727.9484
     27.5000,      10.0000,   1.00000,    705.7990
     30.0000,      10.0000,   1.00000,    723.4067
     32.5000,      10.0000,   1.00000,    727.9206
     35.0000,      10.0000,   1.00000,    715.3142
     37.5000,      10.0000,   1.00000,    723.4702
     40.0000,      10.0000,   1.00000,    680.9509
     42.5000,      10.0000,   1.00000,    645.9494
     45.0000,      10.0000,   1.00000,    664.0842
     47.5000,      10.0000,   1.00000,    690.7753
     50.0000,      10.0000,   1.00000,    726.7595
     52.5000,      10.0000,   1.00000,    777.4030
     55.0000,      10.0000,   1.00000,    815.4005
     57.5000,      10.0000,   1.00000,    785.5906
     60.0000,      10.0000,   1.00000,    794.4202
     62.5000,      10.0000,   1.00000,    766.9208
     65.0000,      10.0000,   1.00000,    766.5760
     67.5000,      10.0000,   1.00000,    829.2235
     70.0000,      10.0000,   1.00000,    838.3345
     72.5000,      10.0000,   1.00000,    827.7651
     75.0000,      10.0000,   1.00000,    808.0054
     77.5000,      10.0000,   1.00000,    724.8137
     80.0000,      10.0000,   1.00000,    715.3223
     82.5000,      10.0000,   1.00000,    721.4014
     85.0000,      10.0000,   1.00000,    699.7990
     87.5000,      10.0000,   1.00000,    692.7488
     90.0000,      10.0000,   1.00000,    682.4529
     92.5000,      10.0000,   1.00000,    632.5187
     95.0000,      10.0000,   1.00000,    616.9401
     97.5000,      10.0000,   1.00000,    565.4485
    100.0000,      10.0000,   1.00000,    512.6055
    102.5000,      10.0000,   1.00000,    490.7772
    105.0000,      10.0000,   1.00000,    414.2670
    107.5000,      10.0000,   1.00000,    355.1465
    110.0000,      10.0000,   1.00000,    346.6736
    112.5000,      10.0000,   1.00000,    342.6868
    115.0000,      10.0000,   1.00000,    367.4042
    117.5000,      10.0000,   1.00000,    353.9655
    120.0000,      10.0000,   1.00000,    328.6022
    122.5000,      10.0000,   1.00000,    306.8372
    125.0000,      10.0000,   1.00000,    284.6443
    127.5000,      10.0000,   1.00000,    283.4118
    130.0000,      10.0000,   1.00000,    287.5334
    132.5000,      10.0000,   1.00000,    311.2640
    135.0000,      10.0000,   1.00000,    341.4147
    137.5000,      10.0000,   1.00000,    337.6005
    140.0000,      10.0000,   1.00000,    340.1623
    142.5000,      10.0000,   1.00000,    366.8573
    145.0000,      10.0000,   1.00000,    415.0041
    147.5000,      10.0000,   1.00000,    468.9845
    150.0000,      10.0000,   1.00000,    469.1786
    152.5000,      10.0000,   1.00000,    488.1694
    155.0000,      10.0000,   1.00000,    526.6465
    157.5000,      10.0000,   1.00000,    526.4681
    160.0000,      10.0000,   1.00000,    566.9188
    162.5000,      10.0000,   1.00000,    574.1988
    165.0000,      10.0000,   1.00000,    581.5423
    167.5000,      10.0000,   1.00000,    579.3547
    170.0000,      10.0000,   1.00000,    530.3915
    172.5000,      10.0000,   1.00000,    543.2040
    175.0000,      10.0000,   1.00000,    580.2306
    177.5000,      10.0000,   1.00000,    610.9479
    180.0000,      10.0000,   1.00000,    640.8252
    182.5000,      10.0000,   1.00000,    607.2148
    185.0000,      10.0000,   1.00000,    565.5277
    187.5000,      10.0000,   1.00000,    549.0693
    190.0000,      10.0000,   1.00000,    554.1816
    192.5000,      10.0000,   1.00000,    579.2913
    195.0000,      10.0000,   1.00000,    599.4631
    197.5000,      10.0000,   1.00000,    616.4051
    200.0000,      10.0000,   1.00000,    635.0551
    202.5000,      10.0000,   1.00000,    634.0563
    205.0000,      10.0000,   1.00000,    628.1475
    207.5000,      10.0000,   1.00000,    623.8000
    210.0000,      10.0000,   1.00000,    614.4830
    212.5000,      10.0000,   1.00000,    648.2123
    215.0000,      10.0000,   1.00000,    661.4330
    217.5000,      10.0000,   1.00000,    653.4474
    220.0000,      10.0000,   1.00000,    681.3035
    222.5000,      10.0000,   1.00000,    669.7672
     13.7500,       2.5000,   5.00000,    670.5737
     16.2500,       2.5000,   5.00000,    659.8513
     18.7500,       2.5000,   5.00000,    730.4278
     21.2500,       2.5000,   5.00000,    835.8987
     23.7500,       2.5000,   5.00000,    694.3964
     26.2500,       2.5000,   5.00000,    707.4149
     28.7500,       2.5000,   5.00000,    751.8058
     31.2500,       2.5000,   5.00000,    664.8669
     33.7500,       2.5000,   5.00000,    777.2336
     36.2500,       2.5000,   5.00000,    738.0293
     38.7500,       2.5000,   5.00000,    672.3124
     41.2500,       2.5000,   5.00000,    641.7575
     43.7500,       2.5000,   5.00000,    644.2245
     46.2500,       2.5000,   5.00000,    639.4838
     48.7500,       2.5000,   5.00000,    714.0430
     51.2500,       2.5000,   5.00000,    734.5369
     53.7500,       2.5000,   5.00000,    782.3013
     56.2500,       2.5000,   5.00000,    856.5040
     58.7500,       2.5000,   5.00000,    810.0772
     61.2500,       2.5000,   5.00000,    690.6514
     63.7500,       2.5000,   5.00000,    815.3381
     66.2500,       2.5000,   5.00000,    806.2578
     68.7500,       2.5000,   5.00000,    808.3978
     71.2500,       2.5000,   5.00000,    937.7510
     73.7500,       2.5000,   5.00000,    864.7223
     76.2500,       2.5000,   5.00000,    816.8539
     78.7500,       2.5000,   5.00000,    723.1234
     81.2500,       2.5000,   5.00000,    673.8432
     83.7500,       2.5000,   5.00000,    715.0834
     86.2500,       2.5000,   5.00000,    795.2158
     88.7500,       2.5000,   5.00000,    714.7861
     91.2500,       2.5000,   5.00000,    679.2675
     93.7500,       2.5000,   5.00000,    549.6172
     96.2500,       2.5000,   5.00000,    517.8585
     98.7500,       2.5000,   5.00000,    602.2263
    101.2500,       2.5000,   5.00000,    564.5083
    103.7500,       2.5000,   5.00000,    348.3195
    106.2500,       2.5000,   5.00000,    357.8612
    108.7500,       2.5000,   5.00000,    322.4337
    111.2500,       2.5000,   5.00000,    366.9564
    113.7500,       2.5000,   5.00000,    342.5124
    116.2500,       2.5000,   5.00000,    360.6554
    118.7500,       2.5000,   5.00000,    314.6249
    121.2500,       2.5000,   5.00000,    288.0056
    123.7500,       2.5000,   5.00000,    303.8105
    126.2500,       2.5000,   5.00000,    276.7638
    128.7500,       2.5000,   5.00000,    262.0388
    131.2500,       2.5000,   5.00000,    288.3993
    133.7500,       2.5000,   5.00000,    306.7382
    136.2500,       2.5000,   5.00000,    333.8468
    138.7500,       2.5000,   5.00000,    365.7377
    141.2500,       2.5000,   5.00000,    372.0681
    143.7500,       2.5000,   5.00000,    318.1517
    146.2500,       2.5000,   5.00000,    373.7786
    148.7500,       2.5000,   5.00000,    504.2158
    151.2500,       2.5000,   5.00000,    597.3979
    153.7500,       2.5000,   5.00000,    456.6595
    156.2500,       2.5000,   5.00000,    446.3605
    158.7500,       2.5000,   5.00000,    557.7909
    161.2500,       2.5000,   5.00000,    609.1071
    163.7500,       2.5000,   5.00000,    690.6662
    166.2500,       2.5000,   5.00000,    581.3924
    168.7500,       2.5000,   5.00000,    532.9764
    171.2500,       2.5000,   5.00000,    533.2845
    173.7500,       2.5000,   5.00000,    552.8867
    176.2500,       2.5000,   5.00000,    639.3797
    178.7500,       2.5000,   5.00000,    674.1553
    181.2500,       2.5000,   5.00000,    617.8159
    183.7500,       2.5000,   5.00000,    572.2659
    186.2500,       2.5000,   5.00000,    545.7086
    188.7500,       2.5000,   5.00000,    535.2016
    191.2500,       2.5000,   5.00000,    546.3922
    193.7500,       2.5000,   5.00000,    604.8568
    196.2500,       2.5000,   5.00000,    628.8579
    198.7500,       2.5000,   5.00000,    626.0639
    201.2500,       2.5000,   5.00000,    603.2072
    203.7500,       2.5000,   5.00000,    645.3688
    206.2500,       2.5000,   5.00000,    628.9174
    208.7500,       2.5000,   5.00000,    638.5624
    211.2500,       2.5000,   5.00000,    620.6396
    213.7500,       2.5000,   5.00000,    615.4975
    216.2500,       2.5000,   5.00000,    691.2904
    218.7500,       2.5000,   5.00000,    701.7528
    221.2500,       2.5000,   5.00000,    687.9763
    223.7500,       2.5000,   5.00000,    690.0866
     16.2500,       2.5000,   6.00000,    674.8909
     18.7500,       2.5000,   6.00000,    737.3190
     21.2500,       2.5000,   6.00000,    871.2673
     23.7500,       2.5000,   6.00000,    731.1812
     26.2500,       2.5000,   6.00000,    728.9342
     28.7500,       2.5000,   6.00000,    774.8528
     31.2500,       2.5000,   6.00000,    693.1273
     33.7500,       2.5000,   6.00000,    802.0460
     36.2500,       2.5000,   6.00000,    764.2209
     38.7500,       2.5000,   6.00000,    708.9813
     41.2500,       2.5000,   6.00000,    670.6985
     43.7500,       2.5000,   6.00000,    671.3851
     46.2500,       2.5000,   6.00000,    693.2937
     48.7500,       2.5000,   6.00000,    744.3513
     51.2500,       2.5000,   6.00000,    776.7045
     53.7500,       2.5000,   6.00000,    836.1054
     56.2500,       2.5000,   6.00000,    895.1940
     58.7500,       2.5000,   6.00000,    835.5852
     61.2500,       2.5000,   6.00000,    699.5771
     63.7500,       2.5000,   6.00000,    825.7648
     66.2500,       2.5000,   6.00000,    821.2083
     68.7500,       2.5000,   6.00000,    811.2215
     71.2500,       2.5000,   6.00000,    904.0157
     73.7500,       2.5000,   6.00000,    827.8870
     76.2500,       2.5000,   6.00000,    794.1815
     78.7500,       2.5000,   6.00000,    694.2507
     81.2500,       2.5000,   6.00000,    651.4947
     83.7500,       2.5000,   6.00000,    676.1080
     86.2500,       2.5000,   6.00000,    736.9652
     88.7500,       2.5000,   6.00000,    717.3036
     91.2500,       2.5000,   6.00000,    689.2157
     93.7500,       2.5000,   6.00000,    570.4142
     96.2500,       2.5000,   6.00000,    524.3499
     98.7500,       2.5000,   6.00000,    604.8895
    101.2500,       2.5000,   6.00000,    556.4951
    103.7500,       2.5000,   6.00000,    347.4967
    106.2500,       2.5000,   6.00000,    369.8788
    108.7500,       2.5000,   6.00000,    344.2542
    111.2500,       2.5000,   6.00000,    385.6882
    113.7500,       2.5000,   6.00000,    340.9680
    116.2500,       2.5000,   6.00000,    358.4494
    118.7500,       2.5000,   6.00000,    339.0991
    121.2500,       2.5000,   6.00000,    302.2052
    123.7500,       2.5000,   6.00000,    317.8723
    126.2500,       2.5000,   6.00000,    284.1609
    128.7500,       2.5000,   6.00000,    276.6037
    131.2500,       2.5000,   6.00000,    302.3303
    133.7500,       2.5000,   6.00000,    317.5394
    136.2500,       2.5000,   6.00000,    324.0517
    138.7500,       2.5000,   6.00000,    371.9734
    141.2500,       2.5000,   6.00000,    390.9010
    143.7500,       2.5000,   6.00000,    318.4882
    146.2500,       2.5000,   6.00000,    367.5912
    148.7500,       2.5000,   6.00000,    482.2596
    151.2500,       2.5000,   6.00000,    584.9335
    153.7500,       2.5000,   6.00000,    448.0755
    156.2500,       2.5000,   6.00000,    434.1485
    158.7500,       2.5000,   6.00000,    557.4937
    161.2500,       2.5000,   6.00000,    573.8460
    163.7500,       2.5000,   6.00000,    619.1415
    166.2500,       2.5000,   6.00000,    529.4265
    168.7500,       2.5000,   6.00000,    507.8328
    171.2500,       2.5000,   6.00000,    506.4400
    173.7500,       2.5000,   6.00000,    517.7336
    176.2500,       2.5000,   6.00000,    599.6183
    178.7500,       2.5000,   6.00000,    625.8618
    181.2500,       2.5000,   6.00000,    598.0444
    183.7500,       2.5000,   6.00000,    562.6743
    186.2500,       2.5000,   6.00000,    535.3146
    188.7500,       2.5000,   6.00000,    523.5801
    191.2500,       2.5000,   6.00000,    525.8613
    193.7500,       2.5000,   6.00000,    583.4357
    196.2500,       2.5000,   6.00000,    619.4745
    198.7500,       2.5000,   6.00000,    625.8203
    201.2500,       2.5000,   6.00000,    591.3240
    203.7500,       2.5000,   6.00000,    632.3741
    206.2500,       2.5000,   6.00000,    611.3185
    208.7500,       2.5000,   6.00000,    611.3185
    211.2500,       2.5000,   6.00000,    603.2062
    213.7500,       2.5000,   6.00000,    583.5635
    216.2500,       2.5000,   6.00000,    649.3725
    218.7500,       2.5000,   6.00000,    674.1939
    221.2500,       2.5000,   6.00000,    644.6703
     18.7500,      12.5000,   1.00000,    714.7341
     21.2500,      12.5000,   1.00000,    733.8509
     23.7500,      12.5000,   1.00000,    762.8008
     26.2500,      12.5000,   1.00000,    759.6426
     28.7500,      12.5000,   1.00000,    743.2605
     31.2500,      12.5000,   1.00000,    757.8148
     33.7500,      12.5000,   1.00000,    755.4072
     36.2500,      12.5000,   1.00000,    726.9130
     38.7500,      12.5000,   1.00000,    721.4886
     41.2500,      12.5000,   1.00000,    707.5834
     43.7500,      12.5000,   1.00000,    713.6616
     46.2500,      12.5000,   1.00000,    726.5564
     48.7500,      12.5000,   1.00000,    761.5845
     51.2500,      12.5000,   1.00000,    804.0187
     53.7500,      12.5000,   1.00000,    837.3328
     56.2500,      12.5000,   1.00000,    824.8643
     58.7500,      12.5000,   1.00000,    828.3814
     61.2500,      12.5000,   1.00000,    817.0917
     63.7500,      12.5000,   1.00000,    793.9724
     66.2500,      12.5000,   1.00000,    807.3823
     68.7500,      12.5000,   1.00000,    811.6921
     71.2500,      12.5000,   1.00000,    780.6616
     73.7500,      12.5000,   1.00000,    739.1638
     76.2500,      12.5000,   1.00000,    728.0375
     78.7500,      12.5000,   1.00000,    706.2656
     81.2500,      12.5000,   1.00000,    674.2642
     83.7500,      12.5000,   1.00000,    644.4574
     86.2500,      12.5000,   1.00000,    653.0720
     88.7500,      12.5000,   1.00000,    656.9260
     91.2500,      12.5000,   1.00000,    667.2893
     93.7500,      12.5000,   1.00000,    645.3539
     96.2500,      12.5000,   1.00000,    615.6016
     98.7500,      12.5000,   1.00000,    532.8140
    101.2500,      12.5000,   1.00000,    490.8604
    103.7500,      12.5000,   1.00000,    462.8318
    106.2500,      12.5000,   1.00000,    421.1061
    108.7500,      12.5000,   1.00000,    370.2308
    111.2500,      12.5000,   1.00000,    374.7932
    113.7500,      12.5000,   1.00000,    361.6013
    116.2500,      12.5000,   1.00000,    356.8705
    118.7500,      12.5000,   1.00000,    351.0349
    121.2500,      12.5000,   1.00000,    343.3367
    123.7500,      12.5000,   1.00000,    310.2603
    126.2500,      12.5000,   1.00000,    303.7313
    128.7500,      12.5000,   1.00000,    309.7204
    131.2500,      12.5000,   1.00000,    315.6352
    133.7500,      12.5000,   1.00000,    315.7541
    136.2500,      12.5000,   1.00000,    340.0276
    138.7500,      12.5000,   1.00000,    350.4306
    141.2500,      12.5000,   1.00000,    364.9005
    143.7500,      12.5000,   1.00000,    407.6517
    146.2500,      12.5000,   1.00000,    443.7747
    148.7500,      12.5000,   1.00000,    443.6410
    151.2500,      12.5000,   1.00000,    464.0901
    153.7500,      12.5000,   1.00000,    506.2369
    156.2500,      12.5000,   1.00000,    533.0369
    158.7500,      12.5000,   1.00000,    532.3284
    161.2500,      12.5000,   1.00000,    520.8060
    163.7500,      12.5000,   1.00000,    509.9176
    166.2500,      12.5000,   1.00000,    501.2682
    168.7500,      12.5000,   1.00000,    513.1524
    171.2500,      12.5000,   1.00000,    519.1492
    173.7500,      12.5000,   1.00000,    527.6898
    176.2500,      12.5000,   1.00000,    538.6149
    178.7500,      12.5000,   1.00000,    551.6235
    181.2500,      12.5000,   1.00000,    567.3467
    183.7500,      12.5000,   1.00000,    572.8455
    186.2500,      12.5000,   1.00000,    545.3570
    188.7500,      12.5000,   1.00000,    544.3265
    191.2500,      12.5000,   1.00000,    551.7572
    193.7500,      12.5000,   1.00000,    569.6205
    196.2500,      12.5000,   1.00000,    589.3019
    198.7500,      12.5000,   1.00000,    616.5576
    201.2500,      12.5000,   1.00000,    623.0125
    203.7500,      12.5000,   1.00000,    616.6567
    206.2500,      12.5000,   1.00000,    604.9905
    208.7500,      12.5000,   1.00000,    600.8591
    211.2500,      12.5000,   1.00000,    600.7551
    213.7500,      12.5000,   1.00000,    604.6290
    216.2500,      12.5000,   1.00000,    609.3747
    218.7500,      12.5000,   1.00000,    614.3631
     18.7500,       2.5000,   7.00000,    743.9213
     21.2500,       2.5000,   7.00000,    913.7390
     23.7500,       2.5000,   7.00000,    753.3256
     26.2500,       2.5000,   7.00000,    768.5000
     28.7500,       2.5000,   7.00000,    781.0960
     31.2500,       2.5000,   7.00000,    705.6724
     33.7500,       2.5000,   7.00000,    826.0769
     36.2500,       2.5000,   7.00000,    777.4742
     38.7500,       2.5000,   7.00000,    700.8544
     41.2500,       2.5000,   7.00000,    695.5823
     43.7500,       2.5000,   7.00000,    715.7780
     46.2500,       2.5000,   7.00000,    706.9562
     48.7500,       2.5000,   7.00000,    780.3039
     51.2500,       2.5000,   7.00000,    803.9949
     53.7500,       2.5000,   7.00000,    852.4587
     56.2500,       2.5000,   7.00000,    921.8948
     58.7500,       2.5000,   7.00000,    854.6503
     61.2500,       2.5000,   7.00000,    714.9180
     63.7500,       2.5000,   7.00000,    843.2650
     66.2500,       2.5000,   7.00000,    824.7452
     68.7500,       2.5000,   7.00000,    784.0471
     71.2500,       2.5000,   7.00000,    870.0743
     73.7500,       2.5000,   7.00000,    779.0001
     76.2500,       2.5000,   7.00000,    762.5287
     78.7500,       2.5000,   7.00000,    685.3665
     81.2500,       2.5000,   7.00000,    609.2241
     83.7500,       2.5000,   7.00000,    652.2230
     86.2500,       2.5000,   7.00000,    729.3710
     88.7500,       2.5000,   7.00000,    697.5591
     91.2500,       2.5000,   7.00000,    684.6801
     93.7500,       2.5000,   7.00000,    566.4183
     96.2500,       2.5000,   7.00000,    534.5171
     98.7500,       2.5000,   7.00000,    624.4262
    101.2500,       2.5000,   7.00000,    561.3705
    103.7500,       2.5000,   7.00000,    349.8154
    106.2500,       2.5000,   7.00000,    379.4659
    108.7500,       2.5000,   7.00000,    356.0618
    111.2500,       2.5000,   7.00000,    412.4836
    113.7500,       2.5000,   7.00000,    360.6847
    116.2500,       2.5000,   7.00000,    363.5124
    118.7500,       2.5000,   7.00000,    341.4254
    121.2500,       2.5000,   7.00000,    320.0786
    123.7500,       2.5000,   7.00000,    330.2865
    126.2500,       2.5000,   7.00000,    302.5057
    128.7500,       2.5000,   7.00000,    289.5229
    131.2500,       2.5000,   7.00000,    310.2019
    133.7500,       2.5000,   7.00000,    303.9046
    136.2500,       2.5000,   7.00000,    327.2455
    138.7500,       2.5000,   7.00000,    387.8772
    141.2500,       2.5000,   7.00000,    391.3748
    143.7500,       2.5000,   7.00000,    318.2319
    146.2500,       2.5000,   7.00000,    360.4387
    148.7500,       2.5000,   7.00000,    485.3462
    151.2500,       2.5000,   7.00000,    589.1960
    153.7500,       2.5000,   7.00000,    443.1491
    156.2500,       2.5000,   7.00000,    423.4036
    158.7500,       2.5000,   7.00000,    526.0283
    161.2500,       2.5000,   7.00000,    554.8593
    163.7500,       2.5000,   7.00000,    591.9968
    166.2500,       2.5000,   7.00000,    485.6814
    168.7500,       2.5000,   7.00000,    472.4853
    171.2500,       2.5000,   7.00000,    491.8511
    173.7500,       2.5000,   7.00000,    493.2114
    176.2500,       2.5000,   7.00000,    557.7087
    178.7500,       2.5000,   7.00000,    587.3640
    181.2500,       2.5000,   7.00000,    539.2885
    183.7500,       2.5000,   7.00000,    538.0766
    186.2500,       2.5000,   7.00000,    517.1511
    188.7500,       2.5000,   7.00000,    512.3796
    191.2500,       2.5000,   7.00000,    516.3373
    193.7500,       2.5000,   7.00000,    569.7269
    196.2500,       2.5000,   7.00000,    607.9758
    198.7500,       2.5000,   7.00000,    612.3589
    201.2500,       2.5000,   7.00000,    578.3204
    203.7500,       2.5000,   7.00000,    618.9057
    206.2500,       2.5000,   7.00000,    596.0470
    208.7500,       2.5000,   7.00000,    604.0920
    211.2500,       2.5000,   7.00000,    573.9777
    213.7500,       2.5000,   7.00000,    541.2897
    216.2500,       2.5000,   7.00000,    622.1514
    218.7500,       2.5000,   7.00000,    629.1145
     21.2500,       2.5000,   8.00000,    947.1790
     23.7500,       2.5000,   8.00000,    775.6017
     26.2500,       2.5000,   8.00000,    793.7029
     28.7500,       2.5000,   8.00000,    802.3522
     31.2500,       2.5000,   8.00000,    697.6327
     33.7500,       2.5000,   8.00000,    827.2887
     36.2500,       2.5000,   8.00000,    778.9567
     38.7500,       2.5000,   8.00000,    704.4635
     41.2500,       2.5000,   8.00000,    709.9562
     43.7500,       2.5000,   8.00000,    738.7396
     46.2500,       2.5000,   8.00000,    731.7697
     48.7500,       2.5000,   8.00000,    799.7307
     51.2500,       2.5000,   8.00000,    820.6674
     53.7500,       2.5000,   8.00000,    854.5869
     56.2500,       2.5000,   8.00000,    927.3441
     58.7500,       2.5000,   8.00000,    868.7956
     61.2500,       2.5000,   8.00000,    737.1347
     63.7500,       2.5000,   8.00000,    857.1046
     66.2500,       2.5000,   8.00000,    809.3056
     68.7500,       2.5000,   8.00000,    755.0397
     71.2500,       2.5000,   8.00000,    836.5392
     73.7500,       2.5000,   8.00000,    753.1135
     76.2500,       2.5000,   8.00000,    728.6823
     78.7500,       2.5000,   8.00000,    653.0313
     81.2500,       2.5000,   8.00000,    584.7642
     83.7500,       2.5000,   8.00000,    630.9533
     86.2500,       2.5000,   8.00000,    720.3698
     88.7500,       2.5000,   8.00000,    695.0829
     91.2500,       2.5000,   8.00000,    664.1952
     93.7500,       2.5000,   8.00000,    560.4410
     96.2500,       2.5000,   8.00000,    535.4722
     98.7500,       2.5000,   8.00000,    638.0154
    101.2500,       2.5000,   8.00000,    585.6202
    103.7500,       2.5000,   8.00000,    357.7672
    106.2500,       2.5000,   8.00000,    385.0108
    108.7500,       2.5000,   8.00000,    370.8192
    111.2500,       2.5000,   8.00000,    427.5919
    113.7500,       2.5000,   8.00000,    380.4164
    116.2500,       2.5000,   8.00000,    382.8489
    118.7500,       2.5000,   8.00000,    343.2791
    121.2500,       2.5000,   8.00000,    319.5225
    123.7500,       2.5000,   8.00000,    351.6789
    126.2500,       2.5000,   8.00000,    315.9934
    128.7500,       2.5000,   8.00000,    298.1365
    131.2500,       2.5000,   8.00000,    297.7101
    133.7500,       2.5000,   8.00000,    308.6999
    136.2500,       2.5000,   8.00000,    341.1214
    138.7500,       2.5000,   8.00000,    388.1308
    141.2500,       2.5000,   8.00000,    391.0332
    143.7500,       2.5000,   8.00000,    311.4098
    146.2500,       2.5000,   8.00000,    365.3396
    148.7500,       2.5000,   8.00000,    495.7877
    151.2500,       2.5000,   8.00000,    594.8870
    153.7500,       2.5000,   8.00000,    442.6346
    156.2500,       2.5000,   8.00000,    406.0706
    158.7500,       2.5000,   8.00000,    496.8089
    161.2500,       2.5000,   8.00000,    529.2965
    163.7500,       2.5000,   8.00000,    586.3693
    166.2500,       2.5000,   8.00000,    476.6212
    168.7500,       2.5000,   8.00000,    438.0340
    171.2500,       2.5000,   8.00000,    449.0835
    173.7500,       2.5000,   8.00000,    470.8075
    176.2500,       2.5000,   8.00000,    518.2443
    178.7500,       2.5000,   8.00000,    527.3631
    181.2500,       2.5000,   8.00000,    503.6172
    183.7500,       2.5000,   8.00000,    492.7988
    186.2500,       2.5000,   8.00000,    498.6992
    188.7500,       2.5000,   8.00000,    500.5896
    191.2500,       2.5000,   8.00000,    508.7151
    193.7500,       2.5000,   8.00000,    561.6944
    196.2500,       2.5000,   8.00000,    589.3859
    198.7500,       2.5000,   8.00000,    594.3638
    201.2500,       2.5000,   8.00000,    563.8339
    203.7500,       2.5000,   8.00000,    608.1263
    206.2500,       2.5000,   8.00000,    595.3218
    208.7500,       2.5000,   8.00000,    587.1757
    211.2500,       2.5000,   8.00000,    547.8334
    213.7500,       2.5000,   8.00000,    516.2831
    216.2500,       2.5000,   8.00000,    582.3389
     26.2500,      17.5000,   1.00000,    795.8667
     28.7500,      17.5000,   1.00000,    800.4822
     31.2500,      17.5000,   1.00000,    750.2324
     33.7500,      17.5000,   1.00000,    733.4525
     36.2500,      17.5000,   1.00000,    725.2515
     38.7500,      17.5000,   1.00000,    724.4886
     41.2500,      17.5000,   1.00000,    744.3167
     43.7500,      17.5000,   1.00000,    749.2477
     46.2500,      17.5000,   1.00000,    758.0694
     48.7500,      17.5000,   1.00000,    803.7452
     51.2500,      17.5000,   1.00000,    820.6465
     53.7500,      17.5000,   1.00000,    819.1624
     56.2500,      17.5000,   1.00000,    848.5750
     58.7500,      17.5000,   1.00000,    850.2602
     61.2500,      17.5000,   1.00000,    839.2053
     63.7500,      17.5000,   1.00000,    823.7606
     66.2500,      17.5000,   1.00000,    768.3960
     68.7500,      17.5000,   1.00000,    738.4702
     71.2500,      17.5000,   1.00000,    712.2409
     73.7500,      17.5000,   1.00000,    655.8569
     76.2500,      17.5000,   1.00000,    623.9962
     78.7500,      17.5000,   1.00000,    636.8751
     81.2500,      17.5000,   1.00000,    626.9160
     83.7500,      17.5000,   1.00000,    631.9442
     86.2500,      17.5000,   1.00000,    613.5239
     88.7500,      17.5000,   1.00000,    598.5437
     91.2500,      17.5000,   1.00000,    621.7007
     93.7500,      17.5000,   1.00000,    631.9371
     96.2500,      17.5000,   1.00000,    595.4089
     98.7500,      17.5000,   1.00000,    569.5126
    101.2500,      17.5000,   1.00000,    529.5375
    103.7500,      17.5000,   1.00000,    515.6253
    106.2500,      17.5000,   1.00000,    490.5958
    108.7500,      17.5000,   1.00000,    443.3734
    111.2500,      17.5000,   1.00000,    400.8184
    113.7500,      17.5000,   1.00000,    396.5810
    116.2500,      17.5000,   1.00000,    384.9574
    118.7500,      17.5000,   1.00000,    378.6880
    121.2500,      17.5000,   1.00000,    354.3520
    123.7500,      17.5000,   1.00000,    337.4715
    126.2500,      17.5000,   1.00000,    318.8849
    128.7500,      17.5000,   1.00000,    320.9740
    131.2500,      17.5000,   1.00000,    335.1734
    133.7500,      17.5000,   1.00000,    338.7059
    136.2500,      17.5000,   1.00000,    332.0064
    138.7500,      17.5000,   1.00000,    341.5563
    141.2500,      17.5000,   1.00000,    375.9554
    143.7500,      17.5000,   1.00000,    431.0494
    146.2500,      17.5000,   1.00000,    448.6928
    148.7500,      17.5000,   1.00000,    455.4200
    151.2500,      17.5000,   1.00000,    471.1770
    153.7500,      17.5000,   1.00000,    491.9899
    156.2500,      17.5000,   1.00000,    516.7280
    158.7500,      17.5000,   1.00000,    500.9780
    161.2500,      17.5000,   1.00000,    468.4653
    163.7500,      17.5000,   1.00000,    461.0653
    166.2500,      17.5000,   1.00000,    468.3890
    168.7500,      17.5000,   1.00000,    470.8233
    171.2500,      17.5000,   1.00000,    453.7139
    173.7500,      17.5000,   1.00000,    430.6541
    176.2500,      17.5000,   1.00000,    440.3219
    178.7500,      17.5000,   1.00000,    455.0195
    181.2500,      17.5000,   1.00000,    456.9666
    183.7500,      17.5000,   1.00000,    468.9508
    186.2500,      17.5000,   1.00000,    488.9383
    188.7500,      17.5000,   1.00000,    511.3185
    191.2500,      17.5000,   1.00000,    537.6241
    193.7500,      17.5000,   1.00000,    542.3331
    196.2500,      17.5000,   1.00000,    555.4686
    198.7500,      17.5000,   1.00000,    566.4680
    201.2500,      17.5000,   1.00000,    581.6701
    203.7500,      17.5000,   1.00000,    580.1860
    206.2500,      17.5000,   1.00000,    559.1165
    208.7500,      17.5000,   1.00000,    554.6572
    211.2500,      17.5000,   1.00000,    548.0894
     26.2500,       2.5000,  10.00000,    822.5235
     28.7500,       2.5000,  10.00000,    805.4677
     31.2500,       2.5000,  10.00000,    681.6627
     33.7500,       2.5000,  10.00000,    809.3476
     36.2500,       2.5000,  10.00000,    779.4922
     38.7500,       2.5000,  10.00000,    707.1161
     41.2500,       2.5000,  10.00000,    704.3116
     43.7500,       2.5000,  10.00000,    726.9486
     46.2500,       2.5000,  10.00000,    720.1608
     48.7500,       2.5000,  10.00000,    798.4110
     51.2500,       2.5000,  10.00000,    816.3932
     53.7500,       2.5000,  10.00000,    860.6327
     56.2500,       2.5000,  10.00000,    943.1951
     58.7500,       2.5000,  10.00000,    872.7423
     61.2500,       2.5000,  10.00000,    726.4821
     63.7500,       2.5000,  10.00000,    829.8199
     66.2500,       2.5000,  10.00000,    778.8407
     68.7500,       2.5000,  10.00000,    723.6813
     71.2500,       2.5000,  10.00000,    806.7482
     73.7500,       2.5000,  10.00000,    699.5222
     76.2500,       2.5000,  10.00000,    658.4311
     78.7500,       2.5000,  10.00000,    592.2147
     81.2500,       2.5000,  10.00000,    557.3401
     83.7500,       2.5000,  10.00000,    623.2205
     86.2500,       2.5000,  10.00000,    697.6716
     88.7500,       2.5000,  10.00000,    658.0451
     91.2500,       2.5000,  10.00000,    636.6454
     93.7500,       2.5000,  10.00000,    537.7149
     96.2500,       2.5000,  10.00000,    521.9750
     98.7500,       2.5000,  10.00000,    646.6519
    101.2500,       2.5000,  10.00000,    611.1234
    103.7500,       2.5000,  10.00000,    386.8908
    106.2500,       2.5000,  10.00000,    417.2506
    108.7500,       2.5000,  10.00000,    391.1930
    111.2500,       2.5000,  10.00000,    446.7069
    113.7500,       2.5000,  10.00000,    400.3447
    116.2500,       2.5000,  10.00000,    400.6212
    118.7500,       2.5000,  10.00000,    366.7012
    121.2500,       2.5000,  10.00000,    335.5435
    123.7500,       2.5000,  10.00000,    354.0865
    126.2500,       2.5000,  10.00000,    303.5768
    128.7500,       2.5000,  10.00000,    293.5983
    131.2500,       2.5000,  10.00000,    312.0071
    133.7500,       2.5000,  10.00000,    319.5388
    136.2500,       2.5000,  10.00000,    335.8863
    138.7500,       2.5000,  10.00000,    375.6651
    141.2500,       2.5000,  10.00000,    383.7303
    143.7500,       2.5000,  10.00000,    318.8634
    146.2500,       2.5000,  10.00000,    378.8917
    148.7500,       2.5000,  10.00000,    514.5673
    151.2500,       2.5000,  10.00000,    604.0383
    153.7500,       2.5000,  10.00000,    430.5388
    156.2500,       2.5000,  10.00000,    381.1146
    158.7500,       2.5000,  10.00000,    474.5674
    161.2500,       2.5000,  10.00000,    508.7979
    163.7500,       2.5000,  10.00000,    565.7834
    166.2500,       2.5000,  10.00000,    466.2302
    168.7500,       2.5000,  10.00000,    425.7891
    171.2500,       2.5000,  10.00000,    398.6132
    173.7500,       2.5000,  10.00000,    394.5164
    176.2500,       2.5000,  10.00000,    452.8199
    178.7500,       2.5000,  10.00000,    478.8434
    181.2500,       2.5000,  10.00000,    445.0958
    183.7500,       2.5000,  10.00000,    434.5160
    186.2500,       2.5000,  10.00000,    434.9520
    188.7500,       2.5000,  10.00000,    456.0947
    191.2500,       2.5000,  10.00000,    483.1249
    193.7500,       2.5000,  10.00000,    536.5760
    196.2500,       2.5000,  10.00000,    566.0256
    198.7500,       2.5000,  10.00000,    566.0886
    201.2500,       2.5000,  10.00000,    539.1932
    203.7500,       2.5000,  10.00000,    578.5919
    206.2500,       2.5000,  10.00000,    553.5257
    208.7500,       2.5000,  10.00000,    547.2472
    211.2500,       2.5000,  10.00000,    508.3886
     33.7500,      22.5000,   1.00000,    711.7574
     36.2500,      22.5000,   1.00000,    706.0150
     38.7500,      22.5000,   1.00000,    695.4575
     41.2500,      22.5000,   1.00000,    695.5333
     43.7500,      22.5000,   1.00000,    705.7832
     46.2500,      22.5000,   1.00000,    730.7413
     48.7500,      22.5000,   1.00000,    752.5964
     51.2500,      22.5000,   1.00000,    755.4409
     53.7500,      22.5000,   1.00000,    767.7193
     56.2500,      22.5000,   1.00000,    786.5695
     58.7500,      22.5000,   1.00000,    778.0182
     61.2500,      22.5000,   1.00000,    786.0790
     63.7500,      22.5000,   1.00000,    780.5328
     66.2500,      22.5000,   1.00000,    737.2507
     68.7500,      22.5000,   1.00000,    690.5800
     71.2500,      22.5000,   1.00000,    669.2867
     73.7500,      22.5000,   1.00000,    665.8002
     76.2500,      22.5000,   1.00000,    658.6311
     78.7500,      22.5000,   1.00000,    633.0666
     81.2500,      22.5000,   1.00000,    624.7472
     83.7500,      22.5000,   1.00000,    596.9446
     86.2500,      22.5000,   1.00000,    583.1949
     88.7500,      22.5000,   1.00000,    587.6801
     91.2500,      22.5000,   1.00000,    603.6233
     93.7500,      22.5000,   1.00000,    602.3125
     96.2500,      22.5000,   1.00000,    590.7831
     98.7500,      22.5000,   1.00000,    568.7764
    101.2500,      22.5000,   1.00000,    549.8461
    103.7500,      22.5000,   1.00000,    521.4103
    106.2500,      22.5000,   1.00000,    512.2706
    108.7500,      22.5000,   1.00000,    491.7531
    111.2500,      22.5000,   1.00000,    450.8694
    113.7500,      22.5000,   1.00000,    409.8878
    116.2500,      22.5000,   1.00000,    397.9215
    118.7500,      22.5000,   1.00000,    361.7549
    121.2500,      22.5000,   1.00000,    354.5323
    123.7500,      22.5000,   1.00000,    344.1674
    126.2500,      22.5000,   1.00000,    334.6032
    128.7500,      22.5000,   1.00000,    326.4443
    131.2500,      22.5000,   1.00000,    322.4229
    133.7500,      22.5000,   1.00000,    325.5438
    136.2500,      22.5000,   1.00000,    337.4566
    138.7500,      22.5000,   1.00000,    363.7166
    141.2500,      22.5000,   1.00000,    410.9846
    143.7500,      22.5000,   1.00000,    424.3063
    146.2500,      22.5000,   1.00000,    434.8995
    148.7500,      22.5000,   1.00000,    455.4349
    151.2500,      22.5000,   1.00000,    475.1588
    153.7500,      22.5000,   1.00000,    498.7438
    156.2500,      22.5000,   1.00000,    510.4873
    158.7500,      22.5000,   1.00000,    511.2541
    161.2500,      22.5000,   1.00000,    487.5978
    163.7500,      22.5000,   1.00000,    445.5729
    166.2500,      22.5000,   1.00000,    437.5478
    168.7500,      22.5000,   1.00000,    441.1324
    171.2500,      22.5000,   1.00000,    430.4946
    173.7500,      22.5000,   1.00000,    418.2339
    176.2500,      22.5000,   1.00000,    396.5215
    178.7500,      22.5000,   1.00000,    387.7741
    181.2500,      22.5000,   1.00000,    395.6566
    183.7500,      22.5000,   1.00000,    418.9829
    186.2500,      22.5000,   1.00000,    444.3162
    188.7500,      22.5000,   1.00000,    460.5709
    191.2500,      22.5000,   1.00000,    461.6436
    193.7500,      22.5000,   1.00000,    484.3343
    196.2500,      22.5000,   1.00000,    504.0404
    198.7500,      22.5000,   1.00000,    519.5111
    201.2500,      22.5000,   1.00000,    525.5210
    203.7500,      22.5000,   1.00000,    514.8922
     33.7500,       7.5000,   4.00000,    733.5114
     36.2500,       7.5000,   4.00000,    740.4517
     38.7500,       7.5000,   4.00000,    692.2267
     41.2500,       7.5000,   4.00000,    663.2768
     43.7500,       7.5000,   4.00000,    662.0433
     46.2500,       7.5000,   4.00000,    688.8234
     48.7500,       7.5000,   4.00000,    730.5540
     51.2500,       7.5000,   4.00000,    765.6566
     53.7500,       7.5000,   4.00000,    810.9242
     56.2500,       7.5000,   4.00000,    840.3902
     58.7500,       7.5000,   4.00000,    786.5220
     61.2500,       7.5000,   4.00000,    756.9181
     63.7500,       7.5000,   4.00000,    739.4114
     66.2500,       7.5000,   4.00000,    732.8400
     68.7500,       7.5000,   4.00000,    732.3671
     71.2500,       7.5000,   4.00000,    726.6010
     73.7500,       7.5000,   4.00000,    715.5144
     76.2500,       7.5000,   4.00000,    649.4111
     78.7500,       7.5000,   4.00000,    598.3178
     81.2500,       7.5000,   4.00000,    571.1216
     83.7500,       7.5000,   4.00000,    595.7914
     86.2500,       7.5000,   4.00000,    626.7532
     88.7500,       7.5000,   4.00000,    643.7935
     91.2500,       7.5000,   4.00000,    601.3495
     93.7500,       7.5000,   4.00000,    563.8395
     96.2500,       7.5000,   4.00000,    560.3025
     98.7500,       7.5000,   4.00000,    590.8871
    101.2500,       7.5000,   4.00000,    554.7880
    103.7500,       7.5000,   4.00000,    486.8709
    106.2500,       7.5000,   4.00000,    418.7333
    108.7500,       7.5000,   4.00000,    436.9211
    111.2500,       7.5000,   4.00000,    433.6031
    113.7500,       7.5000,   4.00000,    436.8725
    116.2500,       7.5000,   4.00000,    396.8466
    118.7500,       7.5000,   4.00000,    354.8833
    121.2500,       7.5000,   4.00000,    340.6221
    123.7500,       7.5000,   4.00000,    329.3869
    126.2500,       7.5000,   4.00000,    315.3644
    128.7500,       7.5000,   4.00000,    298.1186
    131.2500,       7.5000,   4.00000,    292.1146
    133.7500,       7.5000,   4.00000,    311.6127
    136.2500,       7.5000,   4.00000,    343.8321
    138.7500,       7.5000,   4.00000,    368.6803
    141.2500,       7.5000,   4.00000,    367.9075
    143.7500,       7.5000,   4.00000,    369.6760
    146.2500,       7.5000,   4.00000,    416.7058
    148.7500,       7.5000,   4.00000,    515.3320
    151.2500,       7.5000,   4.00000,    539.5018
    153.7500,       7.5000,   4.00000,    497.5743
    156.2500,       7.5000,   4.00000,    454.1628
    158.7500,       7.5000,   4.00000,    461.5934
    161.2500,       7.5000,   4.00000,    519.8510
    163.7500,       7.5000,   4.00000,    507.0160
    166.2500,       7.5000,   4.00000,    467.4785
    168.7500,       7.5000,   4.00000,    409.0359
    171.2500,       7.5000,   4.00000,    381.5082
    173.7500,       7.5000,   4.00000,    387.2570
    176.2500,       7.5000,   4.00000,    396.5592
    178.7500,       7.5000,   4.00000,    398.4818
    181.2500,       7.5000,   4.00000,    392.6149
    183.7500,       7.5000,   4.00000,    383.9841
    186.2500,       7.5000,   4.00000,    391.1506
    188.7500,       7.5000,   4.00000,    400.2617
    191.2500,       7.5000,   4.00000,    428.7796
    193.7500,       7.5000,   4.00000,    468.3400
    196.2500,       7.5000,   4.00000,    503.8160
    198.7500,       7.5000,   4.00000,    514.5592
    201.2500,       7.5000,   4.00000,    516.7302
    203.7500,       7.5000,   4.00000,    507.9311
     41.2500,      27.5000,   1.00000,    652.0629
     43.7500,      27.5000,   1.00000,    665.0809
     48.7500,      27.5000,   1.00000,    656.4604
     51.2500,      27.5000,   1.00000,    647.1423
     53.7500,      27.5000,   1.00000,    669.0806
     56.2500,      27.5000,   1.00000,    682.2457
     58.7500,      27.5000,   1.00000,    684.8505
     61.2500,      27.5000,   1.00000,    687.1935
     63.7500,      27.5000,   1.00000,    714.7445
     66.2500,      27.5000,   1.00000,    710.8865
     68.7500,      27.5000,   1.00000,    700.8056
     71.2500,      27.5000,   1.00000,    676.3934
     73.7500,      27.5000,   1.00000,    662.9667
     76.2500,      27.5000,   1.00000,    673.6252
     78.7500,      27.5000,   1.00000,    664.5251
     81.2500,      27.5000,   1.00000,    642.8484
     83.7500,      27.5000,   1.00000,    627.2311
     86.2500,      27.5000,   1.00000,    607.8865
     88.7500,      27.5000,   1.00000,    603.9631
     91.2500,      27.5000,   1.00000,    584.5423
     93.7500,      27.5000,   1.00000,    578.6464
     96.2500,      27.5000,   1.00000,    576.9244
     98.7500,      27.5000,   1.00000,    573.6767
    101.2500,      27.5000,   1.00000,    549.5151
    103.7500,      27.5000,   1.00000,    523.5662
    106.2500,      27.5000,   1.00000,    499.0451
    108.7500,      27.5000,   1.00000,    476.6598
    111.2500,      27.5000,   1.00000,    447.6485
    113.7500,      27.5000,   1.00000,    410.1583
    116.2500,      27.5000,   1.00000,    374.7278
    121.2500,      27.5000,   1.00000,    349.9887
    123.7500,      27.5000,   1.00000,    335.3195
    126.2500,      27.5000,   1.00000,    326.6989
    128.7500,      27.5000,   1.00000,    328.3228
    131.2500,      27.5000,   1.00000,    323.1679
    133.7500,      27.5000,   1.00000,    331.5814
    136.2500,      27.5000,   1.00000,    352.2882
    138.7500,      27.5000,   1.00000,    377.8884
    141.2500,      27.5000,   1.00000,    399.1946
    143.7500,      27.5000,   1.00000,    421.0457
    146.2500,      27.5000,   1.00000,    440.7063
    148.7500,      27.5000,   1.00000,    463.9306
    151.2500,      27.5000,   1.00000,    489.4218
    153.7500,      27.5000,   1.00000,    500.0368
    156.2500,      27.5000,   1.00000,    494.8382
    158.7500,      27.5000,   1.00000,    496.3858
    161.2500,      27.5000,   1.00000,    491.2418
    163.7500,      27.5000,   1.00000,    473.0416
    166.2500,      27.5000,   1.00000,    446.7222
    168.7500,      27.5000,   1.00000,    433.0339
    171.2500,      27.5000,   1.00000,    426.3423
    173.7500,      27.5000,   1.00000,    417.7981
    176.2500,      27.5000,   1.00000,    402.9545
    178.7500,      27.5000,   1.00000,    385.8877
    181.2500,      27.5000,   1.00000,    387.2936
    183.7500,      27.5000,   1.00000,    395.0315
    186.2500,      27.5000,   1.00000,    403.7501
    188.7500,      27.5000,   1.00000,    408.9704
    191.2500,      27.5000,   1.00000,    421.7214
    193.7500,      27.5000,   1.00000,    434.0801
    196.2500,      27.5000,   1.00000,    435.8784
     41.2500,       7.5000,   5.00000,    607.8327
     43.7500,       7.5000,   5.00000,    610.8905
     46.2500,       7.5000,   5.00000,    617.2214
     48.7500,       7.5000,   5.00000,    634.3238
     51.2500,       7.5000,   5.00000,    661.1813
     53.7500,       7.5000,   5.00000,    712.8542
     56.2500,       7.5000,   5.00000,    738.6565
     58.7500,       7.5000,   5.00000,    690.3163
     61.2500,       7.5000,   5.00000,    667.2001
     63.7500,       7.5000,   5.00000,    684.2755
     66.2500,       7.5000,   5.00000,    712.1860
     68.7500,       7.5000,   5.00000,    731.0891
     71.2500,       7.5000,   5.00000,    722.3325
     73.7500,       7.5000,   5.00000,    716.5993
     76.2500,       7.5000,   5.00000,    662.6080
     78.7500,       7.5000,   5.00000,    617.4889
     81.2500,       7.5000,   5.00000,    586.6713
     83.7500,       7.5000,   5.00000,    609.4192
     88.7500,       7.5000,   5.00000,    643.2585
     91.2500,       7.5000,   5.00000,    596.4898
     93.7500,       7.5000,   5.00000,    554.3134
     96.2500,       7.5000,   5.00000,    556.6763
     98.7500,       7.5000,   5.00000,    586.3247
    101.2500,       7.5000,   5.00000,    546.4696
    103.7500,       7.5000,   5.00000,    475.7311
    106.2500,       7.5000,   5.00000,    407.7823
    108.7500,       7.5000,   5.00000,    428.9263
    111.2500,       7.5000,   5.00000,    407.5717
    113.7500,       7.5000,   5.00000,    412.9418
    116.2500,       7.5000,   5.00000,    383.9101
    121.2500,       7.5000,   5.00000,    334.5141
    123.7500,       7.5000,   5.00000,    309.1457
    126.2500,       7.5000,   5.00000,    297.0751
    128.7500,       7.5000,   5.00000,    289.2591
    131.2500,       7.5000,   5.00000,    290.9554
    133.7500,       7.5000,   5.00000,    308.5661
    136.2500,       7.5000,   5.00000,    333.0874
    138.7500,       7.5000,   5.00000,    359.9102
    141.2500,       7.5000,   5.00000,    367.9075
    143.7500,       7.5000,   5.00000,    381.8125
    146.2500,       7.5000,   5.00000,    429.9824
    148.7500,       7.5000,   5.00000,    538.7090
    151.2500,       7.5000,   5.00000,    559.5099
    153.7500,       7.5000,   5.00000,    513.8262
    156.2500,       7.5000,   5.00000,    444.2354
    158.7500,       7.5000,   5.00000,    459.2156
    161.2500,       7.5000,   5.00000,    516.5555
    163.7500,       7.5000,   5.00000,    512.8056
    166.2500,       7.5000,   5.00000,    473.4379
    168.7500,       7.5000,   5.00000,    412.0425
    171.2500,       7.5000,   5.00000,    382.4408
    173.7500,       7.5000,   5.00000,    381.9805
    176.2500,       7.5000,   5.00000,    389.6889
    178.7500,       7.5000,   5.00000,    390.5020
    181.2500,       7.5000,   5.00000,    377.3015
    183.7500,       7.5000,   5.00000,    358.9416
    186.2500,       7.5000,   5.00000,    351.2074
    188.7500,       7.5000,   5.00000,    354.6870
    191.2500,       7.5000,   5.00000,    381.0521
    193.7500,       7.5000,   5.00000,    420.2268
    196.2500,       7.5000,   5.00000,    440.9397
     48.7500,      32.5000,   1.00000,    588.6083
     51.2500,      32.5000,   1.00000,    581.6662
     53.7500,      32.5000,   1.00000,    574.2346
     56.2500,      32.5000,   1.00000,    599.5563
     58.7500,      32.5000,   1.00000,    611.8952
     61.2500,      32.5000,   1.00000,    636.0834
     63.7500,      32.5000,   1.00000,    646.8510
     66.2500,      32.5000,   1.00000,    648.5125
     68.7500,      32.5000,   1.00000,    657.6958
     71.2500,      32.5000,   1.00000,    680.3257
     73.7500,      32.5000,   1.00000,    672.6622
     76.2500,      32.5000,   1.00000,    669.2619
     78.7500,      32.5000,   1.00000,    674.2850
     81.2500,      32.5000,   1.00000,    655.0684
     83.7500,      32.5000,   1.00000,    659.3702
     86.2500,      32.5000,   1.00000,    662.0363
     88.7500,      32.5000,   1.00000,    627.6730
     91.2500,      32.5000,   1.00000,    600.8700
     93.7500,      32.5000,   1.00000,    572.5344
     96.2500,      32.5000,   1.00000,    563.6859
     98.7500,      32.5000,   1.00000,    555.2496
    101.2500,      32.5000,   1.00000,    539.0983
    103.7500,      32.5000,   1.00000,    496.2041
    106.2500,      32.5000,   1.00000,    466.3809
    108.7500,      32.5000,   1.00000,    449.3760
    128.7500,      32.5000,   1.00000,    328.9767
    131.2500,      32.5000,   1.00000,    324.7135
    133.7500,      32.5000,   1.00000,    342.3331
    136.2500,      32.5000,   1.00000,    370.0634
    138.7500,      32.5000,   1.00000,    386.1760
    141.2500,      32.5000,   1.00000,    395.3851
    143.7500,      32.5000,   1.00000,    416.5210
    146.2500,      32.5000,   1.00000,    437.3605
    148.7500,      32.5000,   1.00000,    467.8986
    151.2500,      32.5000,   1.00000,    485.2348
    153.7500,      32.5000,   1.00000,    487.2957
    156.2500,      32.5000,   1.00000,    483.7666
    158.7500,      32.5000,   1.00000,    477.9706
    161.2500,      32.5000,   1.00000,    486.4198
    163.7500,      32.5000,   1.00000,    488.7639
    166.2500,      32.5000,   1.00000,    476.0386
    168.7500,      32.5000,   1.00000,    442.3450
    171.2500,      32.5000,   1.00000,    431.3585
    173.7500,      32.5000,   1.00000,    428.6666
    176.2500,      32.5000,   1.00000,    419.0712
    178.7500,      32.5000,   1.00000,    411.0728
    181.2500,      32.5000,   1.00000,    398.7081
    183.7500,      32.5000,   1.00000,    391.9848
    186.2500,      32.5000,   1.00000,    390.2847
    188.7500,      32.5000,   1.00000,    392.4099
     48.7500,       7.5000,   6.00000,    554.7773
     51.2500,       7.5000,   6.00000,    586.7259
     53.7500,       7.5000,   6.00000,    625.5497
     56.2500,       7.5000,   6.00000,    649.5646
     58.7500,       7.5000,   6.00000,    625.1129
     61.2500,       7.5000,   6.00000,    623.0530
     63.7500,       7.5000,   6.00000,    626.4077
     66.2500,       7.5000,   6.00000,    656.7432
     68.7500,       7.5000,   6.00000,    681.5384
     71.2500,       7.5000,   6.00000,    698.6088
     73.7500,       7.5000,   6.00000,    713.1216
     76.2500,       7.5000,   6.00000,    663.1876
     78.7500,       7.5000,   6.00000,    622.9282
     81.2500,       7.5000,   6.00000,    600.0209
     83.7500,       7.5000,   6.00000,    633.2986
     86.2500,       7.5000,   6.00000,    663.6200
     88.7500,       7.5000,   6.00000,    661.4399
     91.2500,       7.5000,   6.00000,    597.5866
     93.7500,       7.5000,   6.00000,    548.8351
     96.2500,       7.5000,   6.00000,    547.9022
     98.7500,       7.5000,   6.00000,    572.9941
    101.2500,       7.5000,   6.00000,    528.4307
    103.7500,       7.5000,   6.00000,    443.7272
    106.2500,       7.5000,   6.00000,    375.7358
    108.7500,       7.5000,   6.00000,    400.8236
    128.7500,       7.5000,   6.00000,    283.5755
    131.2500,       7.5000,   6.00000,    282.3151
    133.7500,       7.5000,   6.00000,    300.1041
    136.2500,       7.5000,   6.00000,    329.9397
    138.7500,       7.5000,   6.00000,    363.8638
    141.2500,       7.5000,   6.00000,    367.2316
    143.7500,       7.5000,   6.00000,    381.2172
    146.2500,       7.5000,   6.00000,    433.1549
    148.7500,       7.5000,   6.00000,    548.7136
    151.2500,       7.5000,   6.00000,    574.9780
    153.7500,       7.5000,   6.00000,    518.6831
    156.2500,       7.5000,   6.00000,    445.4748
    158.7500,       7.5000,   6.00000,    456.8972
    161.2500,       7.5000,   6.00000,    522.8103
    163.7500,       7.5000,   6.00000,    522.5934
    166.2500,       7.5000,   6.00000,    488.2309
    168.7500,       7.5000,   6.00000,    425.3391
    171.2500,       7.5000,   6.00000,    393.1299
    173.7500,       7.5000,   6.00000,    390.7420
    176.2500,       7.5000,   6.00000,    398.5501
    178.7500,       7.5000,   6.00000,    397.0811
    181.2500,       7.5000,   6.00000,    377.2457
    183.7500,       7.5000,   6.00000,    350.3706
    186.2500,       7.5000,   6.00000,    340.8394
    188.7500,       7.5000,   6.00000,    340.6764
     52.5000,      15.0000,   3.00000,    568.2325
     55.0000,      15.0000,   3.00000,    583.9796
     57.5000,      15.0000,   3.00000,    600.5292
     60.0000,      15.0000,   3.00000,    617.8635
     62.5000,      15.0000,   3.00000,    615.3967
     65.0000,      15.0000,   3.00000,    627.9281
     67.5000,      15.0000,   3.00000,    637.4466
     70.0000,      15.0000,   3.00000,    662.3048
     72.5000,      15.0000,   3.00000,    653.2687
     75.0000,      15.0000,   3.00000,    655.4405
     77.5000,      15.0000,   3.00000,    659.3801
     80.0000,      15.0000,   3.00000,    650.2719
     82.5000,      15.0000,   3.00000,    659.0948
     85.0000,      15.0000,   3.00000,    637.9441
     87.5000,      15.0000,   3.00000,    622.4468
     90.0000,      15.0000,   3.00000,    615.7947
     92.5000,      15.0000,   3.00000,    609.8957
     95.0000,      15.0000,   3.00000,    580.8522
     97.5000,      15.0000,   3.00000,    491.4231
    100.0000,      15.0000,   3.00000,    483.2910
    102.5000,      15.0000,   3.00000,    464.7440
    105.0000,      15.0000,   3.00000,    452.7640
    132.5000,      15.0000,   3.00000,    302.9931
    135.0000,      15.0000,   3.00000,    318.2230
    137.5000,      15.0000,   3.00000,    333.0606
    140.0000,      15.0000,   3.00000,    356.6010
    142.5000,      15.0000,   3.00000,    403.5034
    145.0000,      15.0000,   3.00000,    457.1442
    147.5000,      15.0000,   3.00000,    475.8209
    150.0000,      15.0000,   3.00000,    476.2089
    152.5000,      15.0000,   3.00000,    508.0084
    155.0000,      15.0000,   3.00000,    528.3744
    157.5000,      15.0000,   3.00000,    531.7628
    160.0000,      15.0000,   3.00000,    491.1378
    162.5000,      15.0000,   3.00000,    482.4714
    165.0000,      15.0000,   3.00000,    482.3280
    167.5000,      15.0000,   3.00000,    469.5234
    170.0000,      15.0000,   3.00000,    449.4785
    172.5000,      15.0000,   3.00000,    419.5858
    175.0000,      15.0000,   3.00000,    404.5475
    177.5000,      15.0000,   3.00000,    390.6462
    180.0000,      15.0000,   3.00000,    378.2375
    182.5000,      15.0000,   3.00000,    371.5296
    185.0000,      15.0000,   3.00000,    359.3906
     56.2500,      12.5000,   4.00000,    567.1089
     58.7500,      12.5000,   4.00000,    587.3700
     61.2500,      12.5000,   4.00000,    598.6970
     63.7500,      12.5000,   4.00000,    586.8003
     66.2500,      12.5000,   4.00000,    602.9900
     68.7500,      12.5000,   4.00000,    643.8926
     71.2500,      12.5000,   4.00000,    647.5584
     73.7500,      12.5000,   4.00000,    640.7222
     76.2500,      12.5000,   4.00000,    634.7857
     78.7500,      12.5000,   4.00000,    628.3399
     81.2500,      12.5000,   4.00000,    635.0254
     83.7500,      12.5000,   4.00000,    631.5577
     86.2500,      12.5000,   4.00000,    633.1332
     88.7500,      12.5000,   4.00000,    627.8423
     91.2500,      12.5000,   4.00000,    602.3392
     93.7500,      12.5000,   4.00000,    577.5840
     96.2500,      12.5000,   4.00000,    488.1953
     98.7500,      12.5000,   4.00000,    430.2360
    101.2500,      12.5000,   4.00000,    376.1530
    136.2500,      12.5000,   4.00000,    335.4702
    138.7500,      12.5000,   4.00000,    342.9008
    141.2500,      12.5000,   4.00000,    365.9034
    143.7500,      12.5000,   4.00000,    413.9229
    146.2500,      12.5000,   4.00000,    477.7923
    148.7500,      12.5000,   4.00000,    492.1902
    151.2500,      12.5000,   4.00000,    508.8123
    153.7500,      12.5000,   4.00000,    522.1782
    156.2500,      12.5000,   4.00000,    515.2924
    158.7500,      12.5000,   4.00000,    506.0288
    161.2500,      12.5000,   4.00000,    500.2329
    163.7500,      12.5000,   4.00000,    500.1218
    166.2500,      12.5000,   4.00000,    477.3999
    168.7500,      12.5000,   4.00000,    455.2852
    171.2500,      12.5000,   4.00000,    420.0402
    173.7500,      12.5000,   4.00000,    410.2745
    176.2500,      12.5000,   4.00000,    398.6309
    178.7500,      12.5000,   4.00000,    388.7036
    181.2500,      12.5000,   4.00000,    381.4266
INVERSION RESULTS
INITIAL RMS ERROR
 29.00
NUMBER OF LAYERS
12
NUMBER OF BLOCKS
920
ITERATION 1
MODEL RESISTIVITY
LAYER 1
93,     1.2500
      5.0000,     365.66
      7.5000,     398.59
     10.0000,     401.31
     12.5000,     503.21
     15.0000,     518.08
     17.5000,     533.80
     20.0000,     628.32
     22.5000,     737.60
     25.0000,     542.51
     27.5000,     521.68
     30.0000,     574.64
     32.5000,     503.27
     35.0000,     548.03
     37.5000,     508.32
     40.0000,     468.86
     42.5000,     456.99
     45.0000,     486.77
     47.5000,     507.89
     50.0000,     577.21
     52.5000,     618.52
     55.0000,     689.24
     57.5000,     781.29
     60.0000,     747.30
     62.5000,     638.49
     65.0000,     731.06
     67.5000,     715.49
     70.0000,     691.29
     72.5000,     770.34
     75.0000,     710.06
     77.5000,     681.19
     80.0000,     616.00
     82.5000,     591.96
     85.0000,     657.10
     87.5000,     785.89
     90.0000,     812.49
     92.5000,     818.95
     95.0000,     730.07
     97.5000,     781.66
    100.0000,     1024.8
    102.5000,     981.52
    105.0000,     637.43
    107.5000,     650.23
    110.0000,     589.59
    112.5000,     663.32
    115.0000,     563.67
    117.5000,     514.99
    120.0000,     421.19
    122.5000,     351.47
    125.0000,     339.31
    127.5000,     297.19
    130.0000,     277.08
    132.5000,     288.06
    135.0000,     301.28
    137.5000,     345.53
    140.0000,     426.95
    142.5000,     463.58
    145.0000,     422.96
    147.5000,     521.86
    150.0000,     749.18
    152.5000,     1010.1
    155.0000,     797.21
    157.5000,     727.20
    160.0000,     796.31
    162.5000,     744.06
    165.0000,     694.54
    167.5000,     604.43
    170.0000,     624.01
    172.5000,     564.10
    175.0000,     553.16
    177.5000,     625.44
    180.0000,     642.79
    182.5000,     595.87
    185.0000,     569.17
    187.5000,     561.92
    190.0000,     560.33
    192.5000,     579.10
    195.0000,     656.40
    197.5000,     701.52
    200.0000,     709.83
    202.5000,     682.49
    205.0000,     728.35
    207.5000,     711.74
    210.0000,     710.30
    212.5000,     674.96
    215.0000,     631.78
    217.5000,     704.60
    220.0000,     732.77
    222.5000,     705.34
    225.0000,     712.49
    227.5000,     685.56
    230.0000,     793.93
    232.5000,     849.12
           813.4030
LAYER 2
93,     2.6250
      5.0000,     368.08
      7.5000,     394.53
     10.0000,     413.08
     12.5000,     503.16
     15.0000,     530.47
     17.5000,     553.66
     20.0000,     648.84
     22.5000,     738.93
     25.0000,     573.14
     27.5000,     543.59
     30.0000,     576.75
     32.5000,     520.29
     35.0000,     551.19
     37.5000,     516.87
     40.0000,     474.11
     42.5000,     461.47
     45.0000,     484.06
     47.5000,     508.20
     50.0000,     571.35
     52.5000,     619.23
     55.0000,     688.70
     57.5000,     768.69
     60.0000,     735.77
     62.5000,     648.92
     65.0000,     725.74
     67.5000,     720.35
     70.0000,     706.83
     72.5000,     775.95
     75.0000,     729.24
     77.5000,     692.68
     80.0000,     626.62
     82.5000,     600.17
     85.0000,     662.55
     87.5000,     780.05
     90.0000,     808.11
     92.5000,     798.61
     95.0000,     715.96
     97.5000,     761.72
    100.0000,     972.99
    102.5000,     928.27
    105.0000,     630.68
    107.5000,     622.48
    110.0000,     586.20
    112.5000,     633.86
    115.0000,     544.76
    117.5000,     491.97
    120.0000,     406.03
    122.5000,     342.28
    125.0000,     328.88
    127.5000,     290.24
    130.0000,     270.81
    132.5000,     279.81
    135.0000,     293.64
    137.5000,     338.86
    140.0000,     416.10
    142.5000,     449.58
    145.0000,     415.26
    147.5000,     507.28
    150.0000,     728.18
    152.5000,     962.99
    155.0000,     783.05
    157.5000,     713.38
    160.0000,     777.77
    162.5000,     736.39
    165.0000,     694.60
    167.5000,     615.08
    170.0000,     620.71
    172.5000,     571.68
    175.0000,     563.73
    177.5000,     630.13
    180.0000,     647.68
    182.5000,     602.13
    185.0000,     573.28
    187.5000,     562.54
    190.0000,     561.57
    192.5000,     580.85
    195.0000,     652.48
    197.5000,     700.04
    200.0000,     707.97
    202.5000,     685.19
    205.0000,     720.90
    207.5000,     712.03
    210.0000,     707.53
    212.5000,     675.11
    215.0000,     640.58
    217.5000,     700.70
    220.0000,     732.14
    222.5000,     712.04
    225.0000,     712.69
    227.5000,     702.59
    230.0000,     792.33
    232.5000,     839.98
           817.5562
LAYER 3
91,     4.1375
      7.5000,     389.96
     10.0000,     431.56
     12.5000,     521.66
     15.0000,     566.32
     17.5000,     607.86
     20.0000,     705.84
     22.5000,     779.40
     25.0000,     649.48
     27.5000,     605.36
     30.0000,     609.27
     32.5000,     562.97
     35.0000,     576.96
     37.5000,     545.84
     40.0000,     500.15
     42.5000,     482.07
     45.0000,     493.60
     47.5000,     516.06
     50.0000,     571.13
     52.5000,     624.55
     55.0000,     690.42
     57.5000,     753.13
     60.0000,     728.16
     62.5000,     673.21
     65.0000,     733.96
     67.5000,     742.53
     70.0000,     743.13
     72.5000,     798.97
     75.0000,     768.17
     77.5000,     724.29
     80.0000,     658.04
     82.5000,     631.27
     85.0000,     689.11
     87.5000,     789.08
     90.0000,     810.50
     92.5000,     772.76
     95.0000,     684.09
     97.5000,     697.91
    100.0000,     823.09
    102.5000,     765.53
    105.0000,     553.02
    107.5000,     526.89
    110.0000,     514.35
    112.5000,     530.12
    115.0000,     463.47
    117.5000,     416.89
    120.0000,     354.46
    122.5000,     308.51
    125.0000,     296.67
    127.5000,     267.56
    130.0000,     251.75
    132.5000,     258.58
    135.0000,     273.45
    137.5000,     315.92
    140.0000,     381.54
    142.5000,     408.20
    145.0000,     387.06
    147.5000,     466.27
    150.0000,     658.45
    152.5000,     838.16
    155.0000,     716.07
    157.5000,     659.69
    160.0000,     719.27
    162.5000,     715.85
    165.0000,     701.31
    167.5000,     646.50
    170.0000,     637.88
    172.5000,     596.59
    175.0000,     588.23
    177.5000,     638.85
    180.0000,     652.02
    182.5000,     610.82
    185.0000,     581.03
    187.5000,     568.76
    190.0000,     569.34
    192.5000,     589.41
    195.0000,     650.58
    197.5000,     696.60
    200.0000,     703.54
    202.5000,     685.38
    205.0000,     707.41
    207.5000,     706.50
    210.0000,     702.37
    212.5000,     677.18
    215.0000,     654.26
    217.5000,     698.92
    220.0000,     730.28
    222.5000,     721.04
    225.0000,     720.57
    227.5000,     724.76
    230.0000,     790.08
           818.2316
LAYER 4
89,     5.8012
     10.0000,     440.26
     12.5000,     561.66
     15.0000,     616.05
     17.5000,     687.11
     20.0000,     790.47
     22.5000,     864.75
     25.0000,     757.43
     27.5000,     700.44
     30.0000,     680.59
     32.5000,     632.65
     35.0000,     635.30
     37.5000,     604.22
     40.0000,     555.83
     42.5000,     530.93
     45.0000,     532.58
     47.5000,     549.91
     50.0000,     598.26
     52.5000,     651.64
     55.0000,     712.12
     57.5000,     762.99
     60.0000,     746.35
     62.5000,     714.57
     65.0000,     771.38
     67.5000,     791.39
     70.0000,     802.67
     72.5000,     852.83
     75.0000,     832.43
     77.5000,     786.65
     80.0000,     720.77
     82.5000,     694.08
     85.0000,     746.75
     87.5000,     828.85
     90.0000,     830.51
     92.5000,     757.80
     95.0000,     644.32
     97.5000,     611.92
    100.0000,     653.71
    102.5000,     583.77
    105.0000,     437.20
    107.5000,     409.88
    110.0000,     405.21
    112.5000,     405.29
    115.0000,     359.06
    117.5000,     326.90
    120.0000,     290.04
    122.5000,     264.32
    125.0000,     259.11
    127.5000,     240.52
    130.0000,     229.64
    132.5000,     235.82
    135.0000,     250.59
    137.5000,     287.91
    140.0000,     341.79
    142.5000,     363.70
    145.0000,     353.04
    147.5000,     420.54
    150.0000,     577.85
    152.5000,     709.86
    155.0000,     627.52
    157.5000,     588.67
    160.0000,     651.29
    162.5000,     688.81
    165.0000,     712.13
    167.5000,     687.43
    170.0000,     675.81
    172.5000,     632.63
    175.0000,     615.52
    177.5000,     646.34
    180.0000,     650.33
    182.5000,     612.32
    185.0000,     584.44
    187.5000,     574.14
    190.0000,     577.24
    192.5000,     597.47
    195.0000,     649.22
    197.5000,     689.92
    200.0000,     694.89
    202.5000,     678.53
    205.0000,     691.35
    207.5000,     693.95
    210.0000,     692.49
    212.5000,     674.69
    215.0000,     659.85
    217.5000,     694.07
    220.0000,     722.97
    222.5000,     721.31
    225.0000,     724.55
    227.5000,     732.73
           785.7733
LAYER 5
85,     7.6314
     15.0000,     679.20
     17.5000,     847.90
     20.0000,     948.05
     22.5000,     1029.3
     25.0000,     999.74
     27.5000,     946.78
     30.0000,     899.86
     32.5000,     850.15
     35.0000,     829.11
     37.5000,     797.87
     40.0000,     755.17
     42.5000,     723.31
     45.0000,     709.58
     47.5000,     713.97
     50.0000,     741.85
     52.5000,     779.64
     55.0000,     819.64
     57.5000,     850.34
     60.0000,     856.00
     62.5000,     864.92
     65.0000,     914.00
     67.5000,     953.54
     70.0000,     985.96
     72.5000,     1024.5
     75.0000,     1023.1
     77.5000,     990.36
     80.0000,     941.21
     82.5000,     914.38
     85.0000,     926.66
     87.5000,     931.86
     90.0000,     865.75
     92.5000,     734.99
     95.0000,     589.38
     97.5000,     489.86
    100.0000,     429.56
    102.5000,     361.03
    105.0000,     295.63
    107.5000,     271.16
    110.0000,     262.29
    112.5000,     252.60
    115.0000,     234.27
    117.5000,     222.35
    120.0000,     215.11
    122.5000,     213.94
    125.0000,     218.12
    127.5000,     216.77
    130.0000,     216.35
    132.5000,     223.33
    135.0000,     237.61
    137.5000,     263.68
    140.0000,     296.59
    142.5000,     317.96
    145.0000,     331.95
    147.5000,     379.77
    150.0000,     460.41
    152.5000,     515.90
    155.0000,     498.91
    157.5000,     496.07
    160.0000,     548.71
    162.5000,     621.06
    165.0000,     689.95
    167.5000,     720.70
    170.0000,     719.84
    172.5000,     680.13
    175.0000,     643.15
    177.5000,     626.66
    180.0000,     607.43
    182.5000,     580.13
    185.0000,     562.84
    187.5000,     560.00
    190.0000,     568.65
    192.5000,     587.66
    195.0000,     617.82
    197.5000,     641.46
    200.0000,     646.21
    202.5000,     639.68
    205.0000,     641.72
    207.5000,     644.57
    210.0000,     646.38
    212.5000,     642.97
    215.0000,     643.19
    217.5000,     659.27
    220.0000,     678.83
    222.5000,     686.57
           705.4558
LAYER 6
81,     9.6445
     20.0000,     960.69
     22.5000,     1077.8
     25.0000,     1095.8
     27.5000,     1074.8
     30.0000,     1039.8
     32.5000,     998.12
     35.0000,     970.07
     37.5000,     941.23
     40.0000,     907.50
     42.5000,     878.01
     45.0000,     859.16
     47.5000,     853.62
     50.0000,     863.41
     52.5000,     882.60
     55.0000,     905.43
     57.5000,     926.68
     60.0000,     944.03
     62.5000,     969.80
     65.0000,     1014.4
     67.5000,     1059.5
     70.0000,     1099.3
     72.5000,     1131.9
     75.0000,     1138.7
     77.5000,     1118.6
     80.0000,     1081.1
     82.5000,     1044.4
     85.0000,     1011.3
     87.5000,     955.54
     90.0000,     851.38
     92.5000,     710.57
     95.0000,     569.56
     97.5000,     460.20
    100.0000,     382.85
    102.5000,     322.22
    105.0000,     277.74
    107.5000,     255.00
    110.0000,     243.25
    112.5000,     233.31
    115.0000,     222.95
    117.5000,     217.24
    120.0000,     216.99
    122.5000,     221.58
    125.0000,     228.63
    127.5000,     233.54
    130.0000,     238.27
    132.5000,     246.63
    135.0000,     260.29
    137.5000,     280.88
    140.0000,     305.66
    142.5000,     327.94
    145.0000,     350.24
    147.5000,     385.92
    150.0000,     430.35
    152.5000,     458.71
    155.0000,     460.85
    157.5000,     470.44
    160.0000,     510.20
    162.5000,     570.40
    165.0000,     631.82
    167.5000,     669.91
    170.0000,     676.05
    172.5000,     648.22
    175.0000,     611.26
    177.5000,     580.62
    180.0000,     554.80
    182.5000,     533.68
    185.0000,     522.58
    187.5000,     522.82
    190.0000,     532.12
    192.5000,     547.88
    195.0000,     567.28
    197.5000,     582.77
    200.0000,     589.39
    202.5000,     590.02
    205.0000,     591.63
    207.5000,     594.38
    210.0000,     597.98
    212.5000,     600.69
    215.0000,     607.41
    217.5000,     617.25
           638.5392
LAYER 7
77,    11.8590
     25.0000,     1106.8
     27.5000,     1109.1
     30.0000,     1093.7
     32.5000,     1064.1
     35.0000,     1039.6
     37.5000,     1014.2
     40.0000,     985.50
     42.5000,     958.67
     45.0000,     938.00
     47.5000,     924.80
     50.0000,     920.97
     52.5000,     925.54
     55.0000,     936.67
     57.5000,     952.85
     60.0000,     974.16
     62.5000,     1004.2
     65.0000,     1044.2
     67.5000,     1085.9
     70.0000,     1122.6
     72.5000,     1148.5
     75.0000,     1154.5
     77.5000,     1137.8
     80.0000,     1101.8
     82.5000,     1053.1
     85.0000,     991.44
     87.5000,     908.11
     90.0000,     798.41
     92.5000,     673.60
     95.0000,     554.67
     97.5000,     457.93
    100.0000,     386.01
    102.5000,     333.61
    105.0000,     297.70
    107.5000,     276.45
    110.0000,     263.88
    112.5000,     254.84
    115.0000,     247.97
    117.5000,     244.99
    120.0000,     246.59
    122.5000,     252.02
    125.0000,     259.29
    127.5000,     266.15
    130.0000,     273.05
    132.5000,     282.00
    135.0000,     294.50
    137.5000,     311.30
    140.0000,     331.22
    142.5000,     351.77
    145.0000,     373.39
    147.5000,     398.74
    150.0000,     424.01
    152.5000,     440.33
    155.0000,     447.29
    157.5000,     458.93
    160.0000,     485.99
    162.5000,     525.41
    165.0000,     565.68
    167.5000,     592.56
    170.0000,     598.15
    172.5000,     580.93
    175.0000,     553.17
    177.5000,     525.50
    180.0000,     502.23
    182.5000,     485.47
    185.0000,     477.24
    187.5000,     477.73
    190.0000,     485.33
    192.5000,     497.60
    195.0000,     511.62
    197.5000,     523.67
    200.0000,     532.04
    202.5000,     537.31
    205.0000,     540.85
    207.5000,     544.58
    210.0000,     550.44
    212.5000,     555.95
           570.5380
LAYER 8
73,    14.2949
     30.0000,     1096.8
     32.5000,     1062.8
     35.0000,     1043.5
     37.5000,     1025.2
     40.0000,     995.04
     42.5000,     967.03
     45.0000,     944.59
     47.5000,     924.31
     50.0000,     910.22
     52.5000,     904.69
     55.0000,     908.40
     57.5000,     921.18
     60.0000,     942.32
     62.5000,     971.11
     65.0000,     1005.3
     67.5000,     1039.5
     70.0000,     1068.0
     72.5000,     1085.2
     75.0000,     1085.5
     77.5000,     1066.5
     80.0000,     1028.8
     82.5000,     974.98
     85.0000,     906.19
     87.5000,     822.47
     90.0000,     726.66
     92.5000,     627.04
     95.0000,     534.62
     97.5000,     457.59
    100.0000,     398.30
    102.5000,     355.00
    105.0000,     325.22
    107.5000,     306.23
    110.0000,     294.39
    112.5000,     286.65
    115.0000,     281.85
    117.5000,     280.25
    120.0000,     282.01
    122.5000,     286.55
    125.0000,     292.64
    127.5000,     299.15
    130.0000,     306.10
    132.5000,     314.42
    135.0000,     325.01
    137.5000,     338.27
    140.0000,     353.68
    142.5000,     370.12
    145.0000,     386.97
    147.5000,     403.82
    150.0000,     418.57
    152.5000,     428.72
    155.0000,     435.61
    157.5000,     445.13
    160.0000,     461.72
    162.5000,     484.03
    165.0000,     506.08
    167.5000,     520.52
    170.0000,     522.65
    172.5000,     511.50
    175.0000,     492.45
    177.5000,     471.64
    180.0000,     453.29
    182.5000,     439.94
    185.0000,     433.11
    187.5000,     433.10
    190.0000,     438.94
    192.5000,     448.82
    195.0000,     460.20
    197.5000,     470.40
    200.0000,     480.10
    202.5000,     488.91
    205.0000,     493.02
    207.5000,     497.90
           509.5208
LAYER 9
67,    16.9743
     37.5000,     1007.4
     40.0000,     952.96
     42.5000,     925.58
     45.0000,     904.70
     47.5000,     875.10
     50.0000,     851.13
     52.5000,     837.66
     55.0000,     836.30
     57.5000,     846.99
     60.0000,     867.20
     62.5000,     893.74
     65.0000,     922.70
     67.5000,     949.60
     70.0000,     969.77
     72.5000,     978.95
     75.0000,     973.69
     77.5000,     952.30
     80.0000,     915.12
     82.5000,     863.94
     85.0000,     801.12
     87.5000,     729.49
     90.0000,     653.14
     92.5000,     577.58
     95.0000,     508.58
     97.5000,     450.27
    100.0000,     404.21
    102.5000,     369.82
    105.0000,     345.56
    107.5000,     329.40
    110.0000,     319.07
    112.5000,     312.68
    115.0000,     309.20
    117.5000,     308.26
    120.0000,     309.66
    122.5000,     312.96
    125.0000,     317.51
    127.5000,     322.76
    130.0000,     328.64
    132.5000,     335.53
    135.0000,     343.84
    137.5000,     353.72
    140.0000,     364.89
    142.5000,     376.66
    145.0000,     388.32
    147.5000,     399.10
    150.0000,     408.08
    152.5000,     414.77
    155.0000,     420.22
    157.5000,     426.79
    160.0000,     436.07
    162.5000,     447.27
    165.0000,     457.49
    167.5000,     463.22
    170.0000,     462.01
    172.5000,     453.37
    175.0000,     439.59
    177.5000,     423.91
    180.0000,     409.28
    182.5000,     398.05
    185.0000,     391.83
    187.5000,     391.51
    190.0000,     396.59
    192.5000,     405.97
    195.0000,     416.90
    197.5000,     424.63
    200.0000,     433.98
           452.3042
LAYER 10
61,    19.9218
     45.0000,     857.63
     47.5000,     796.09
     50.0000,     766.08
     52.5000,     745.06
     55.0000,     739.98
     57.5000,     751.37
     60.0000,     773.02
     62.5000,     799.72
     65.0000,     826.16
     67.5000,     848.46
     70.0000,     863.03
     72.5000,     867.02
     75.0000,     858.49
     77.5000,     836.77
     80.0000,     802.55
     82.5000,     757.67
     85.0000,     704.77
     87.5000,     646.95
     90.0000,     587.75
     92.5000,     530.79
     95.0000,     479.27
     97.5000,     435.40
    100.0000,     400.08
    102.5000,     373.11
    105.0000,     353.56
    107.5000,     340.14
    110.0000,     331.42
    112.5000,     326.17
    115.0000,     323.51
    117.5000,     322.90
    120.0000,     323.96
    122.5000,     326.34
    125.0000,     329.69
    127.5000,     333.72
    130.0000,     338.37
    132.5000,     343.76
    135.0000,     350.02
    137.5000,     357.16
    140.0000,     364.98
    142.5000,     373.04
    145.0000,     380.82
    147.5000,     387.83
    150.0000,     393.69
    152.5000,     398.37
    155.0000,     402.39
    157.5000,     406.60
    160.0000,     411.43
    162.5000,     416.34
    165.0000,     419.94
    167.5000,     420.56
    170.0000,     416.93
    172.5000,     408.82
    175.0000,     397.20
    177.5000,     383.77
    180.0000,     370.41
    182.5000,     359.44
    185.0000,     352.68
    187.5000,     352.40
    190.0000,     357.74
    192.5000,     366.93
           385.7767
LAYER 11
57,    23.1640
     50.0000,     673.86
     52.5000,     635.95
     55.0000,     629.17
     57.5000,     649.80
     60.0000,     678.33
     62.5000,     710.46
     65.0000,     737.90
     67.5000,     759.03
     70.0000,     771.18
     72.5000,     772.78
     75.0000,     763.12
     77.5000,     742.36
     80.0000,     711.63
     82.5000,     672.84
     85.0000,     628.49
     87.5000,     581.35
     90.0000,     534.22
     92.5000,     489.64
     95.0000,     449.60
     97.5000,     415.39
    100.0000,     387.56
    102.5000,     365.97
    105.0000,     350.03
    107.5000,     338.91
    110.0000,     331.64
    112.5000,     327.36
    115.0000,     325.34
    117.5000,     325.02
    120.0000,     326.00
    122.5000,     327.96
    125.0000,     330.66
    127.5000,     333.94
    130.0000,     337.72
    132.5000,     342.03
    135.0000,     346.88
    137.5000,     352.22
    140.0000,     357.89
    142.5000,     363.63
    145.0000,     369.12
    147.5000,     374.07
    150.0000,     378.32
    152.5000,     381.86
    155.0000,     384.88
    157.5000,     387.63
    160.0000,     390.11
    162.5000,     391.88
    165.0000,     392.21
    167.5000,     390.18
    170.0000,     385.00
    172.5000,     376.47
    175.0000,     364.92
    177.5000,     351.36
    180.0000,     336.29
    182.5000,     323.16
    185.0000,     313.03
    187.5000,     312.65
           321.2997
LAYER 12
53, 
     55.0000,     501.12
     57.5000,     559.80
     60.0000,     607.17
     62.5000,     645.30
     65.0000,     674.29
     67.5000,     697.19
     70.0000,     708.93
     72.5000,     709.68
     75.0000,     699.70
     77.5000,     679.75
     80.0000,     651.20
     82.5000,     615.98
     85.0000,     576.49
     87.5000,     535.19
     90.0000,     494.50
     92.5000,     456.45
     95.0000,     422.50
     97.5000,     393.59
    100.0000,     370.10
    102.5000,     351.88
    105.0000,     338.45
    107.5000,     329.15
    110.0000,     323.22
    112.5000,     319.94
    115.0000,     318.66
    117.5000,     318.83
    120.0000,     320.07
    122.5000,     322.08
    125.0000,     324.66
    127.5000,     327.68
    130.0000,     331.09
    132.5000,     334.89
    135.0000,     339.06
    137.5000,     343.54
    140.0000,     348.21
    142.5000,     352.90
    145.0000,     357.37
    147.5000,     361.43
    150.0000,     364.96
    152.5000,     367.96
    155.0000,     370.47
    157.5000,     372.59
    160.0000,     374.18
    162.5000,     374.82
    165.0000,     374.00
    167.5000,     371.07
    170.0000,     365.13
    172.5000,     356.00
    175.0000,     343.25
    177.5000,     329.15
    180.0000,     311.95
    182.5000,     291.61
           267.1541
CALCULATED APPARENT RESISTIVITY
      3.7500,       2.5000,   1.00000,    389.7581
      6.2500,       2.5000,   1.00000,    423.1698
      8.7500,       2.5000,   1.00000,    410.4213
     11.2500,       2.5000,   1.00000,    511.6858
     13.7500,       2.5000,   1.00000,    519.4699
     16.2500,       2.5000,   1.00000,    583.2858
     18.7500,       2.5000,   1.00000,    602.5947
     21.2500,       2.5000,   1.00000,    648.2490
     23.7500,       2.5000,   1.00000,    596.5500
     26.2500,       2.5000,   1.00000,    580.6445
     28.7500,       2.5000,   1.00000,    577.2582
     31.2500,       2.5000,   1.00000,    518.1049
     33.7500,       2.5000,   1.00000,    560.7535
     36.2500,       2.5000,   1.00000,    511.5299
     38.7500,       2.5000,   1.00000,    498.8620
     41.2500,       2.5000,   1.00000,    492.2833
     43.7500,       2.5000,   1.00000,    510.1303
     46.2500,       2.5000,   1.00000,    526.4548
     48.7500,       2.5000,   1.00000,    587.4916
     51.2500,       2.5000,   1.00000,    622.4531
     53.7500,       2.5000,   1.00000,    673.7556
     56.2500,       2.5000,   1.00000,    715.9142
     58.7500,       2.5000,   1.00000,    731.7234
     61.2500,       2.5000,   1.00000,    674.8075
     63.7500,       2.5000,   1.00000,    741.3751
     66.2500,       2.5000,   1.00000,    719.1570
     68.7500,       2.5000,   1.00000,    709.5501
     71.2500,       2.5000,   1.00000,    760.2220
     73.7500,       2.5000,   1.00000,    698.0280
     76.2500,       2.5000,   1.00000,    701.5264
     78.7500,       2.5000,   1.00000,    663.1481
     81.2500,       2.5000,   1.00000,    655.5787
     83.7500,       2.5000,   1.00000,    685.7220
     86.2500,       2.5000,   1.00000,    756.4860
     88.7500,       2.5000,   1.00000,    745.0638
     91.2500,       2.5000,   1.00000,    786.9941
     93.7500,       2.5000,   1.00000,    764.6250
     96.2500,       2.5000,   1.00000,    764.7194
     98.7500,       2.5000,   1.00000,    791.9565
    101.2500,       2.5000,   1.00000,    789.0626
    103.7500,       2.5000,   1.00000,    624.8289
    106.2500,       2.5000,   1.00000,    659.7117
    108.7500,       2.5000,   1.00000,    545.2866
    111.2500,       2.5000,   1.00000,    576.7199
    113.7500,       2.5000,   1.00000,    491.1055
    116.2500,       2.5000,   1.00000,    464.1004
    118.7500,       2.5000,   1.00000,    399.0981
    121.2500,       2.5000,   1.00000,    346.2583
    123.7500,       2.5000,   1.00000,    326.1182
    126.2500,       2.5000,   1.00000,    294.6019
    128.7500,       2.5000,   1.00000,    281.6605
    131.2500,       2.5000,   1.00000,    291.7764
    133.7500,       2.5000,   1.00000,    310.0072
    136.2500,       2.5000,   1.00000,    340.2751
    138.7500,       2.5000,   1.00000,    382.6200
    141.2500,       2.5000,   1.00000,    432.8849
    143.7500,       2.5000,   1.00000,    448.4720
    146.2500,       2.5000,   1.00000,    544.3795
    148.7500,       2.5000,   1.00000,    644.8121
    151.2500,       2.5000,   1.00000,    766.0970
    153.7500,       2.5000,   1.00000,    728.8898
    156.2500,       2.5000,   1.00000,    733.5645
    158.7500,       2.5000,   1.00000,    746.8531
    161.2500,       2.5000,   1.00000,    678.3915
    163.7500,       2.5000,   1.00000,    704.6363
    166.2500,       2.5000,   1.00000,    619.1119
    168.7500,       2.5000,   1.00000,    600.6852
    171.2500,       2.5000,   1.00000,    609.5051
    173.7500,       2.5000,   1.00000,    589.8306
    176.2500,       2.5000,   1.00000,    610.2838
    178.7500,       2.5000,   1.00000,    608.6340
    181.2500,       2.5000,   1.00000,    593.9739
    183.7500,       2.5000,   1.00000,    582.2387
    186.2500,       2.5000,   1.00000,    573.2955
    188.7500,       2.5000,   1.00000,    581.0198
    191.2500,       2.5000,   1.00000,    598.5804
    193.7500,       2.5000,   1.00000,    640.8064
    196.2500,       2.5000,   1.00000,    665.6562
    198.7500,       2.5000,   1.00000,    690.5475
    201.2500,       2.5000,   1.00000,    679.2335
    203.7500,       2.5000,   1.00000,    713.4478
    206.2500,       2.5000,   1.00000,    687.9466
    208.7500,       2.5000,   1.00000,    694.8823
    211.2500,       2.5000,   1.00000,    680.2019
    213.7500,       2.5000,   1.00000,    665.5307
    216.2500,       2.5000,   1.00000,    704.3371
    218.7500,       2.5000,   1.00000,    702.0421
    221.2500,       2.5000,   1.00000,    704.8890
    223.7500,       2.5000,   1.00000,    733.6718
    226.2500,       2.5000,   1.00000,    719.5518
    228.7500,       2.5000,   1.00000,    789.2854
    231.2500,       2.5000,   1.00000,    795.3032
    233.7500,       2.5000,   1.00000,    815.3032
      6.2500,       2.5000,   2.00000,    448.1956
      8.7500,       2.5000,   2.00000,    431.6705
     11.2500,       2.5000,   2.00000,    556.6707
     13.7500,       2.5000,   2.00000,    572.5187
     16.2500,       2.5000,   2.00000,    566.5071
     18.7500,       2.5000,   2.00000,    610.8783
     21.2500,       2.5000,   2.00000,    676.8120
     23.7500,       2.5000,   2.00000,    611.8021
     26.2500,       2.5000,   2.00000,    617.2643
     28.7500,       2.5000,   2.00000,    622.7072
     31.2500,       2.5000,   2.00000,    542.9877
     33.7500,       2.5000,   2.00000,    597.5896
     36.2500,       2.5000,   2.00000,    566.9628
     38.7500,       2.5000,   2.00000,    525.3932
     41.2500,       2.5000,   2.00000,    535.3295
     43.7500,       2.5000,   2.00000,    552.2715
     46.2500,       2.5000,   2.00000,    566.3531
     48.7500,       2.5000,   2.00000,    617.4891
     51.2500,       2.5000,   2.00000,    627.3878
     53.7500,       2.5000,   2.00000,    664.3751
     56.2500,       2.5000,   2.00000,    751.9731
     58.7500,       2.5000,   2.00000,    732.8463
     61.2500,       2.5000,   2.00000,    665.7830
     63.7500,       2.5000,   2.00000,    779.2369
     66.2500,       2.5000,   2.00000,    754.2397
     68.7500,       2.5000,   2.00000,    717.5452
     71.2500,       2.5000,   2.00000,    787.2367
     73.7500,       2.5000,   2.00000,    736.5443
     76.2500,       2.5000,   2.00000,    737.2082
     78.7500,       2.5000,   2.00000,    716.1486
     81.2500,       2.5000,   2.00000,    678.7909
     83.7500,       2.5000,   2.00000,    714.7589
     86.2500,       2.5000,   2.00000,    769.0264
     88.7500,       2.5000,   2.00000,    746.7617
     91.2500,       2.5000,   2.00000,    769.7403
     93.7500,       2.5000,   2.00000,    699.8400
     96.2500,       2.5000,   2.00000,    648.9969
     98.7500,       2.5000,   2.00000,    760.3042
    101.2500,       2.5000,   2.00000,    713.4971
    103.7500,       2.5000,   2.00000,    528.6376
    106.2500,       2.5000,   2.00000,    560.2914
    108.7500,       2.5000,   2.00000,    509.5175
    111.2500,       2.5000,   2.00000,    500.7206
    113.7500,       2.5000,   2.00000,    439.6241
    116.2500,       2.5000,   2.00000,    408.5045
    118.7500,       2.5000,   2.00000,    366.2091
    121.2500,       2.5000,   2.00000,    324.1913
    123.7500,       2.5000,   2.00000,    323.9937
    126.2500,       2.5000,   2.00000,    293.7950
    128.7500,       2.5000,   2.00000,    278.0387
    131.2500,       2.5000,   2.00000,    298.9711
    133.7500,       2.5000,   2.00000,    310.3966
    136.2500,       2.5000,   2.00000,    325.5948
    138.7500,       2.5000,   2.00000,    387.3650
    141.2500,       2.5000,   2.00000,    433.7585
    143.7500,       2.5000,   2.00000,    415.5088
    146.2500,       2.5000,   2.00000,    471.8493
    148.7500,       2.5000,   2.00000,    626.6359
    151.2500,       2.5000,   2.00000,    731.3620
    153.7500,       2.5000,   2.00000,    606.0967
    156.2500,       2.5000,   2.00000,    607.1350
    158.7500,       2.5000,   2.00000,    705.3573
    161.2500,       2.5000,   2.00000,    699.5168
    163.7500,       2.5000,   2.00000,    718.1240
    166.2500,       2.5000,   2.00000,    616.5305
    168.7500,       2.5000,   2.00000,    585.4964
    171.2500,       2.5000,   2.00000,    618.1848
    173.7500,       2.5000,   2.00000,    600.8405
    176.2500,       2.5000,   2.00000,    626.2509
    178.7500,       2.5000,   2.00000,    620.8196
    181.2500,       2.5000,   2.00000,    588.6356
    183.7500,       2.5000,   2.00000,    584.3840
    186.2500,       2.5000,   2.00000,    590.0983
    188.7500,       2.5000,   2.00000,    590.4078
    191.2500,       2.5000,   2.00000,    599.2527
    193.7500,       2.5000,   2.00000,    637.6014
    196.2500,       2.5000,   2.00000,    666.1151
    198.7500,       2.5000,   2.00000,    662.8997
    201.2500,       2.5000,   2.00000,    656.9778
    203.7500,       2.5000,   2.00000,    699.1655
    206.2500,       2.5000,   2.00000,    685.9936
    208.7500,       2.5000,   2.00000,    694.6386
    211.2500,       2.5000,   2.00000,    674.2375
    213.7500,       2.5000,   2.00000,    657.6407
    216.2500,       2.5000,   2.00000,    717.1116
    218.7500,       2.5000,   2.00000,    712.1172
    221.2500,       2.5000,   2.00000,    711.9001
    223.7500,       2.5000,   2.00000,    733.5874
    226.2500,       2.5000,   2.00000,    715.7212
    228.7500,       2.5000,   2.00000,    787.2889
    231.2500,       2.5000,   2.00000,    799.4103
      8.7500,       2.5000,   3.00000,    471.6856
     11.2500,       2.5000,   3.00000,    602.0657
     13.7500,       2.5000,   3.00000,    588.0778
     16.2500,       2.5000,   3.00000,    591.9278
     18.7500,       2.5000,   3.00000,    618.4278
     21.2500,       2.5000,   3.00000,    701.2612
     23.7500,       2.5000,   3.00000,    640.5077
     26.2500,       2.5000,   3.00000,    630.5319
     28.7500,       2.5000,   3.00000,    642.3055
     31.2500,       2.5000,   3.00000,    588.6261
     33.7500,       2.5000,   3.00000,    648.0168
     36.2500,       2.5000,   3.00000,    608.9215
     38.7500,       2.5000,   3.00000,    579.4547
     41.2500,       2.5000,   3.00000,    564.5424
     43.7500,       2.5000,   3.00000,    595.5186
     46.2500,       2.5000,   3.00000,    606.6613
     48.7500,       2.5000,   3.00000,    639.9807
     51.2500,       2.5000,   3.00000,    641.1072
     53.7500,       2.5000,   3.00000,    704.1922
     56.2500,       2.5000,   3.00000,    766.2741
     58.7500,       2.5000,   3.00000,    747.5825
     61.2500,       2.5000,   3.00000,    676.0356
     63.7500,       2.5000,   3.00000,    769.2066
     66.2500,       2.5000,   3.00000,    771.6682
     68.7500,       2.5000,   3.00000,    751.0272
     71.2500,       2.5000,   3.00000,    811.9865
     73.7500,       2.5000,   3.00000,    782.5895
     76.2500,       2.5000,   3.00000,    782.1263
     78.7500,       2.5000,   3.00000,    716.9128
     81.2500,       2.5000,   3.00000,    689.3098
     83.7500,       2.5000,   3.00000,    714.3594
     86.2500,       2.5000,   3.00000,    795.2324
     88.7500,       2.5000,   3.00000,    771.1353
     91.2500,       2.5000,   3.00000,    719.4794
     93.7500,       2.5000,   3.00000,    598.3124
     96.2500,       2.5000,   3.00000,    607.3728
     98.7500,       2.5000,   3.00000,    706.3483
    101.2500,       2.5000,   3.00000,    682.0812
    103.7500,       2.5000,   3.00000,    458.7664
    106.2500,       2.5000,   3.00000,    460.9882
    108.7500,       2.5000,   3.00000,    430.5674
    111.2500,       2.5000,   3.00000,    472.3430
    113.7500,       2.5000,   3.00000,    398.9199
    116.2500,       2.5000,   3.00000,    376.1791
    118.7500,       2.5000,   3.00000,    330.3318
    121.2500,       2.5000,   3.00000,    311.2395
    123.7500,       2.5000,   3.00000,    314.5929
    126.2500,       2.5000,   3.00000,    293.5362
    128.7500,       2.5000,   3.00000,    281.9422
    131.2500,       2.5000,   3.00000,    294.1285
    133.7500,       2.5000,   3.00000,    305.3091
    136.2500,       2.5000,   3.00000,    337.7613
    138.7500,       2.5000,   3.00000,    397.0692
    141.2500,       2.5000,   3.00000,    417.7619
    143.7500,       2.5000,   3.00000,    361.7787
    146.2500,       2.5000,   3.00000,    432.9870
    148.7500,       2.5000,   3.00000,    601.7686
    151.2500,       2.5000,   3.00000,    697.6434
    153.7500,       2.5000,   3.00000,    531.5842
    156.2500,       2.5000,   3.00000,    491.5995
    158.7500,       2.5000,   3.00000,    619.7040
    161.2500,       2.5000,   3.00000,    709.3717
    163.7500,       2.5000,   3.00000,    733.7881
    166.2500,       2.5000,   3.00000,    604.4976
    168.7500,       2.5000,   3.00000,    563.4631
    171.2500,       2.5000,   3.00000,    571.5304
    173.7500,       2.5000,   3.00000,    595.5618
    176.2500,       2.5000,   3.00000,    639.5087
    178.7500,       2.5000,   3.00000,    635.3405
    181.2500,       2.5000,   3.00000,    595.9932
    183.7500,       2.5000,   3.00000,    578.4265
    186.2500,       2.5000,   3.00000,    578.9313
    188.7500,       2.5000,   3.00000,    581.3237
    191.2500,       2.5000,   3.00000,    588.7507
    193.7500,       2.5000,   3.00000,    635.9520
    196.2500,       2.5000,   3.00000,    651.0159
    198.7500,       2.5000,   3.00000,    645.7155
    201.2500,       2.5000,   3.00000,    625.5630
    203.7500,       2.5000,   3.00000,    675.8563
    206.2500,       2.5000,   3.00000,    681.0164
    208.7500,       2.5000,   3.00000,    682.3019
    211.2500,       2.5000,   3.00000,    649.4216
    213.7500,       2.5000,   3.00000,    642.4678
    216.2500,       2.5000,   3.00000,    706.5638
    218.7500,       2.5000,   3.00000,    728.2888
    221.2500,       2.5000,   3.00000,    710.1449
    223.7500,       2.5000,   3.00000,    708.6735
    226.2500,       2.5000,   3.00000,    694.9047
    228.7500,       2.5000,   3.00000,    775.7289
     11.2500,       7.5000,   1.00000,    574.5294
     13.7500,       7.5000,   1.00000,    609.9949
     16.2500,       7.5000,   1.00000,    618.6768
     18.7500,       7.5000,   1.00000,    645.5771
     21.2500,       7.5000,   1.00000,    652.1376
     23.7500,       7.5000,   1.00000,    665.0333
     26.2500,       7.5000,   1.00000,    645.8149
     28.7500,       7.5000,   1.00000,    631.3271
     31.2500,       7.5000,   1.00000,    649.8804
     33.7500,       7.5000,   1.00000,    649.3388
     36.2500,       7.5000,   1.00000,    647.3568
     38.7500,       7.5000,   1.00000,    618.3785
     41.2500,       7.5000,   1.00000,    615.0098
     43.7500,       7.5000,   1.00000,    614.9540
     46.2500,       7.5000,   1.00000,    638.3776
     48.7500,       7.5000,   1.00000,    649.1690
     51.2500,       7.5000,   1.00000,    692.7073
     53.7500,       7.5000,   1.00000,    727.6494
     56.2500,       7.5000,   1.00000,    749.7529
     58.7500,       7.5000,   1.00000,    738.0262
     61.2500,       7.5000,   1.00000,    733.7953
     63.7500,       7.5000,   1.00000,    728.8745
     66.2500,       7.5000,   1.00000,    757.0706
     68.7500,       7.5000,   1.00000,    795.5168
     71.2500,       7.5000,   1.00000,    809.4530
     73.7500,       7.5000,   1.00000,    810.5452
     76.2500,       7.5000,   1.00000,    767.5543
     78.7500,       7.5000,   1.00000,    725.5732
     81.2500,       7.5000,   1.00000,    693.8636
     83.7500,       7.5000,   1.00000,    732.9904
     86.2500,       7.5000,   1.00000,    765.5186
     88.7500,       7.5000,   1.00000,    749.8486
     91.2500,       7.5000,   1.00000,    655.0448
     93.7500,       7.5000,   1.00000,    612.3038
     96.2500,       7.5000,   1.00000,    608.6293
     98.7500,       7.5000,   1.00000,    639.4557
    101.2500,       7.5000,   1.00000,    593.1843
    103.7500,       7.5000,   1.00000,    520.8277
    106.2500,       7.5000,   1.00000,    414.9259
    108.7500,       7.5000,   1.00000,    410.7207
    111.2500,       7.5000,   1.00000,    412.1362
    113.7500,       7.5000,   1.00000,    414.6200
    116.2500,       7.5000,   1.00000,    361.1941
    118.7500,       7.5000,   1.00000,    338.1950
    121.2500,       7.5000,   1.00000,    316.0576
    123.7500,       7.5000,   1.00000,    308.8337
    126.2500,       7.5000,   1.00000,    302.5638
    128.7500,       7.5000,   1.00000,    296.8293
    131.2500,       7.5000,   1.00000,    297.4383
    133.7500,       7.5000,   1.00000,    323.0816
    136.2500,       7.5000,   1.00000,    365.9107
    138.7500,       7.5000,   1.00000,    390.0089
    141.2500,       7.5000,   1.00000,    368.9297
    143.7500,       7.5000,   1.00000,    390.0707
    146.2500,       7.5000,   1.00000,    466.5921
    148.7500,       7.5000,   1.00000,    559.0291
    151.2500,       7.5000,   1.00000,    565.5905
    153.7500,       7.5000,   1.00000,    524.9742
    156.2500,       7.5000,   1.00000,    498.3055
    158.7500,       7.5000,   1.00000,    551.5881
    161.2500,       7.5000,   1.00000,    659.9440
    163.7500,       7.5000,   1.00000,    692.1361
    166.2500,       7.5000,   1.00000,    627.7748
    168.7500,       7.5000,   1.00000,    546.5694
    171.2500,       7.5000,   1.00000,    539.9010
    173.7500,       7.5000,   1.00000,    577.9164
    176.2500,       7.5000,   1.00000,    624.7892
    178.7500,       7.5000,   1.00000,    633.2723
    181.2500,       7.5000,   1.00000,    613.3032
    183.7500,       7.5000,   1.00000,    582.9680
    186.2500,       7.5000,   1.00000,    564.9464
    188.7500,       7.5000,   1.00000,    569.5128
    191.2500,       7.5000,   1.00000,    597.6683
    193.7500,       7.5000,   1.00000,    616.5341
    196.2500,       7.5000,   1.00000,    632.1531
    198.7500,       7.5000,   1.00000,    626.9806
    201.2500,       7.5000,   1.00000,    635.0984
    203.7500,       7.5000,   1.00000,    646.8353
    206.2500,       7.5000,   1.00000,    663.8812
    208.7500,       7.5000,   1.00000,    653.2756
    211.2500,       7.5000,   1.00000,    643.9199
    213.7500,       7.5000,   1.00000,    651.7188
    216.2500,       7.5000,   1.00000,    686.7087
    218.7500,       7.5000,   1.00000,    708.9255
    221.2500,       7.5000,   1.00000,    708.0857
    223.7500,       7.5000,   1.00000,    691.9713
    226.2500,       7.5000,   1.00000,    709.3043
     11.2500,       2.5000,   4.00000,    627.0670
     13.7500,       2.5000,   4.00000,    616.7719
     16.2500,       2.5000,   4.00000,    620.3283
     18.7500,       2.5000,   4.00000,    651.7399
     21.2500,       2.5000,   4.00000,    727.4927
     23.7500,       2.5000,   4.00000,    652.3691
     26.2500,       2.5000,   4.00000,    646.7255
     28.7500,       2.5000,   4.00000,    669.3287
     31.2500,       2.5000,   4.00000,    613.1802
     33.7500,       2.5000,   4.00000,    701.4408
     36.2500,       2.5000,   4.00000,    658.0267
     38.7500,       2.5000,   4.00000,    615.4164
     41.2500,       2.5000,   4.00000,    610.6555
     43.7500,       2.5000,   4.00000,    622.5462
     46.2500,       2.5000,   4.00000,    628.4222
     48.7500,       2.5000,   4.00000,    667.9653
     51.2500,       2.5000,   4.00000,    688.1514
     53.7500,       2.5000,   4.00000,    732.2811
     56.2500,       2.5000,   4.00000,    795.3552
     58.7500,       2.5000,   4.00000,    769.1659
     61.2500,       2.5000,   4.00000,    675.4778
     63.7500,       2.5000,   4.00000,    771.3370
     66.2500,       2.5000,   4.00000,    766.9290
     68.7500,       2.5000,   4.00000,    772.3736
     71.2500,       2.5000,   4.00000,    870.0751
     73.7500,       2.5000,   4.00000,    808.4684
     76.2500,       2.5000,   4.00000,    790.6353
     78.7500,       2.5000,   4.00000,    718.7576
     81.2500,       2.5000,   4.00000,    667.0931
     83.7500,       2.5000,   4.00000,    719.4919
     86.2500,       2.5000,   4.00000,    807.7462
     88.7500,       2.5000,   4.00000,    751.4232
     91.2500,       2.5000,   4.00000,    677.0194
     93.7500,       2.5000,   4.00000,    578.3128
     96.2500,       2.5000,   4.00000,    561.7252
     98.7500,       2.5000,   4.00000,    675.1392
    101.2500,       2.5000,   4.00000,    629.5537
    103.7500,       2.5000,   4.00000,    425.8876
    106.2500,       2.5000,   4.00000,    414.0855
    108.7500,       2.5000,   4.00000,    371.4035
    111.2500,       2.5000,   4.00000,    428.5775
    113.7500,       2.5000,   4.00000,    389.2184
    116.2500,       2.5000,   4.00000,    357.6358
    118.7500,       2.5000,   4.00000,    323.2712
    121.2500,       2.5000,   4.00000,    296.4671
    123.7500,       2.5000,   4.00000,    312.0372
    126.2500,       2.5000,   4.00000,    292.7519
    128.7500,       2.5000,   4.00000,    281.1726
    131.2500,       2.5000,   4.00000,    292.8036
    133.7500,       2.5000,   4.00000,    313.0523
    136.2500,       2.5000,   4.00000,    350.3099
    138.7500,       2.5000,   4.00000,    394.8089
    141.2500,       2.5000,   4.00000,    383.4795
    143.7500,       2.5000,   4.00000,    345.4155
    146.2500,       2.5000,   4.00000,    418.3782
    148.7500,       2.5000,   4.00000,    558.4976
    151.2500,       2.5000,   4.00000,    641.4597
    153.7500,       2.5000,   4.00000,    487.6829
    156.2500,       2.5000,   4.00000,    454.7704
    158.7500,       2.5000,   4.00000,    560.1832
    161.2500,       2.5000,   4.00000,    646.0023
    163.7500,       2.5000,   4.00000,    732.9118
    166.2500,       2.5000,   4.00000,    596.5323
    168.7500,       2.5000,   4.00000,    529.1255
    171.2500,       2.5000,   4.00000,    537.7704
    173.7500,       2.5000,   4.00000,    557.6886
    176.2500,       2.5000,   4.00000,    638.5706
    178.7500,       2.5000,   4.00000,    647.1907
    181.2500,       2.5000,   4.00000,    605.2235
    183.7500,       2.5000,   4.00000,    573.7545
    186.2500,       2.5000,   4.00000,    556.1250
    188.7500,       2.5000,   4.00000,    557.7277
    191.2500,       2.5000,   4.00000,    578.3683
    193.7500,       2.5000,   4.00000,    619.7770
    196.2500,       2.5000,   4.00000,    638.6235
    198.7500,       2.5000,   4.00000,    629.7710
    201.2500,       2.5000,   4.00000,    610.7930
    203.7500,       2.5000,   4.00000,    660.2071
    206.2500,       2.5000,   4.00000,    654.2797
    208.7500,       2.5000,   4.00000,    658.4364
    211.2500,       2.5000,   4.00000,    633.2035
    213.7500,       2.5000,   4.00000,    618.0554
    216.2500,       2.5000,   4.00000,    700.8552
    218.7500,       2.5000,   4.00000,    712.3548
    221.2500,       2.5000,   4.00000,    696.4840
    223.7500,       2.5000,   4.00000,    695.2943
    226.2500,       2.5000,   4.00000,    668.3891
     15.0000,      10.0000,   1.00000,    658.1828
     17.5000,      10.0000,   1.00000,    688.2610
     20.0000,      10.0000,   1.00000,    678.0038
     22.5000,      10.0000,   1.00000,    678.3400
     25.0000,      10.0000,   1.00000,    679.7682
     27.5000,      10.0000,   1.00000,    663.1783
     30.0000,      10.0000,   1.00000,    680.0778
     32.5000,      10.0000,   1.00000,    687.4285
     35.0000,      10.0000,   1.00000,    675.6815
     37.5000,      10.0000,   1.00000,    690.8866
     40.0000,      10.0000,   1.00000,    666.7874
     42.5000,      10.0000,   1.00000,    647.8212
     45.0000,      10.0000,   1.00000,    658.6782
     47.5000,      10.0000,   1.00000,    683.4041
     50.0000,      10.0000,   1.00000,    718.3017
     52.5000,      10.0000,   1.00000,    761.5395
     55.0000,      10.0000,   1.00000,    777.6906
     57.5000,      10.0000,   1.00000,    752.6464
     60.0000,      10.0000,   1.00000,    759.0117
     62.5000,      10.0000,   1.00000,    741.0758
     65.0000,      10.0000,   1.00000,    740.4956
     67.5000,      10.0000,   1.00000,    798.8480
     70.0000,      10.0000,   1.00000,    814.5420
     72.5000,      10.0000,   1.00000,    814.3101
     75.0000,      10.0000,   1.00000,    790.5682
     77.5000,      10.0000,   1.00000,    718.1359
     80.0000,      10.0000,   1.00000,    705.6593
     82.5000,      10.0000,   1.00000,    713.1859
     85.0000,      10.0000,   1.00000,    696.0311
     87.5000,      10.0000,   1.00000,    688.2690
     90.0000,      10.0000,   1.00000,    677.9642
     92.5000,      10.0000,   1.00000,    638.6075
     95.0000,      10.0000,   1.00000,    623.9322
     97.5000,      10.0000,   1.00000,    581.4240
    100.0000,      10.0000,   1.00000,    537.1672
    102.5000,      10.0000,   1.00000,    522.1091
    105.0000,      10.0000,   1.00000,    457.9663
    107.5000,      10.0000,   1.00000,    399.4727
    110.0000,      10.0000,   1.00000,    380.5118
    112.5000,      10.0000,   1.00000,    367.8383
    115.0000,      10.0000,   1.00000,    378.4761
    117.5000,      10.0000,   1.00000,    358.4806
    120.0000,      10.0000,   1.00000,    333.2545
    122.5000,      10.0000,   1.00000,    314.7740
    125.0000,      10.0000,   1.00000,    298.1684
    127.5000,      10.0000,   1.00000,    300.2377
    130.0000,      10.0000,   1.00000,    307.0884
    132.5000,      10.0000,   1.00000,    328.4213
    135.0000,      10.0000,   1.00000,    352.9081
    137.5000,      10.0000,   1.00000,    353.9680
    140.0000,      10.0000,   1.00000,    358.5655
    142.5000,      10.0000,   1.00000,    386.3437
    145.0000,      10.0000,   1.00000,    432.5256
    147.5000,      10.0000,   1.00000,    477.1150
    150.0000,      10.0000,   1.00000,    473.2743
    152.5000,      10.0000,   1.00000,    483.3396
    155.0000,      10.0000,   1.00000,    512.7035
    157.5000,      10.0000,   1.00000,    518.0475
    160.0000,      10.0000,   1.00000,    557.4960
    162.5000,      10.0000,   1.00000,    573.1108
    165.0000,      10.0000,   1.00000,    577.1311
    167.5000,      10.0000,   1.00000,    573.1217
    170.0000,      10.0000,   1.00000,    525.0948
    172.5000,      10.0000,   1.00000,    525.2283
    175.0000,      10.0000,   1.00000,    560.8492
    177.5000,      10.0000,   1.00000,    590.1764
    180.0000,      10.0000,   1.00000,    616.8734
    182.5000,      10.0000,   1.00000,    595.6816
    185.0000,      10.0000,   1.00000,    562.8527
    187.5000,      10.0000,   1.00000,    550.2071
    190.0000,      10.0000,   1.00000,    554.8799
    192.5000,      10.0000,   1.00000,    577.8626
    195.0000,      10.0000,   1.00000,    597.8555
    197.5000,      10.0000,   1.00000,    611.2733
    200.0000,      10.0000,   1.00000,    629.9471
    202.5000,      10.0000,   1.00000,    627.0921
    205.0000,      10.0000,   1.00000,    621.1369
    207.5000,      10.0000,   1.00000,    619.5424
    210.0000,      10.0000,   1.00000,    612.7292
    212.5000,      10.0000,   1.00000,    637.3828
    215.0000,      10.0000,   1.00000,    646.3531
    217.5000,      10.0000,   1.00000,    651.0810
    220.0000,      10.0000,   1.00000,    673.2094
    222.5000,      10.0000,   1.00000,    671.6147
     13.7500,       2.5000,   5.00000,    650.2915
     16.2500,       2.5000,   5.00000,    647.3909
     18.7500,       2.5000,   5.00000,    692.6631
     21.2500,       2.5000,   5.00000,    761.9761
     23.7500,       2.5000,   5.00000,    659.5641
     26.2500,       2.5000,   5.00000,    667.1661
     28.7500,       2.5000,   5.00000,    696.7837
     31.2500,       2.5000,   5.00000,    636.9645
     33.7500,       2.5000,   5.00000,    728.0497
     36.2500,       2.5000,   5.00000,    698.7891
     38.7500,       2.5000,   5.00000,    651.4609
     41.2500,       2.5000,   5.00000,    636.5543
     43.7500,       2.5000,   5.00000,    646.9955
     46.2500,       2.5000,   5.00000,    641.4047
     48.7500,       2.5000,   5.00000,    708.2519
     51.2500,       2.5000,   5.00000,    720.3174
     53.7500,       2.5000,   5.00000,    765.8314
     56.2500,       2.5000,   5.00000,    829.9594
     58.7500,       2.5000,   5.00000,    779.6904
     61.2500,       2.5000,   5.00000,    679.0356
     63.7500,       2.5000,   5.00000,    774.6608
     66.2500,       2.5000,   5.00000,    774.2292
     68.7500,       2.5000,   5.00000,    783.9031
     71.2500,       2.5000,   5.00000,    892.6382
     73.7500,       2.5000,   5.00000,    823.5052
     76.2500,       2.5000,   5.00000,    777.9636
     78.7500,       2.5000,   5.00000,    702.1176
     81.2500,       2.5000,   5.00000,    662.6696
     83.7500,       2.5000,   5.00000,    705.1741
     86.2500,       2.5000,   5.00000,    776.0645
     88.7500,       2.5000,   5.00000,    712.7777
     91.2500,       2.5000,   5.00000,    684.1937
     93.7500,       2.5000,   5.00000,    576.3333
     96.2500,       2.5000,   5.00000,    549.9010
     98.7500,       2.5000,   5.00000,    628.2888
    101.2500,       2.5000,   5.00000,    596.0723
    103.7500,       2.5000,   5.00000,    399.4379
    106.2500,       2.5000,   5.00000,    399.0709
    108.7500,       2.5000,   5.00000,    356.6942
    111.2500,       2.5000,   5.00000,    392.9417
    113.7500,       2.5000,   5.00000,    368.5742
    116.2500,       2.5000,   5.00000,    366.3400
    118.7500,       2.5000,   5.00000,    321.5873
    121.2500,       2.5000,   5.00000,    299.1031
    123.7500,       2.5000,   5.00000,    308.5047
    126.2500,       2.5000,   5.00000,    291.1705
    128.7500,       2.5000,   5.00000,    277.9343
    131.2500,       2.5000,   5.00000,    302.4815
    133.7500,       2.5000,   5.00000,    324.0210
    136.2500,       2.5000,   5.00000,    345.9597
    138.7500,       2.5000,   5.00000,    373.5399
    141.2500,       2.5000,   5.00000,    381.2950
    143.7500,       2.5000,   5.00000,    343.7011
    146.2500,       2.5000,   5.00000,    400.7901
    148.7500,       2.5000,   5.00000,    522.0610
    151.2500,       2.5000,   5.00000,    584.8315
    153.7500,       2.5000,   5.00000,    463.6028
    156.2500,       2.5000,   5.00000,    449.5659
    158.7500,       2.5000,   5.00000,    536.9631
    161.2500,       2.5000,   5.00000,    594.5427
    163.7500,       2.5000,   5.00000,    665.2594
    166.2500,       2.5000,   5.00000,    573.3705
    168.7500,       2.5000,   5.00000,    515.9872
    171.2500,       2.5000,   5.00000,    509.6421
    173.7500,       2.5000,   5.00000,    529.9304
    176.2500,       2.5000,   5.00000,    605.4793
    178.7500,       2.5000,   5.00000,    644.6461
    181.2500,       2.5000,   5.00000,    603.3173
    183.7500,       2.5000,   5.00000,    564.7490
    186.2500,       2.5000,   5.00000,    541.4050
    188.7500,       2.5000,   5.00000,    537.2742
    191.2500,       2.5000,   5.00000,    551.9938
    193.7500,       2.5000,   5.00000,    602.8825
    196.2500,       2.5000,   5.00000,    623.6730
    198.7500,       2.5000,   5.00000,    620.7467
    201.2500,       2.5000,   5.00000,    606.7577
    203.7500,       2.5000,   5.00000,    642.3037
    206.2500,       2.5000,   5.00000,    625.9392
    208.7500,       2.5000,   5.00000,    631.7232
    211.2500,       2.5000,   5.00000,    610.6815
    213.7500,       2.5000,   5.00000,    608.3076
    216.2500,       2.5000,   5.00000,    672.6467
    218.7500,       2.5000,   5.00000,    685.7294
    221.2500,       2.5000,   5.00000,    672.9069
    223.7500,       2.5000,   5.00000,    678.9014
     16.2500,       2.5000,   6.00000,    685.5710
     18.7500,       2.5000,   6.00000,    718.9117
     21.2500,       2.5000,   6.00000,    794.4442
     23.7500,       2.5000,   6.00000,    694.7909
     26.2500,       2.5000,   6.00000,    682.7934
     28.7500,       2.5000,   6.00000,    719.0700
     31.2500,       2.5000,   6.00000,    659.3260
     33.7500,       2.5000,   6.00000,    747.5657
     36.2500,       2.5000,   6.00000,    712.6680
     38.7500,       2.5000,   6.00000,    676.3391
     41.2500,       2.5000,   6.00000,    649.9750
     43.7500,       2.5000,   6.00000,    659.0272
     46.2500,       2.5000,   6.00000,    676.5972
     48.7500,       2.5000,   6.00000,    723.6848
     51.2500,       2.5000,   6.00000,    744.2019
     53.7500,       2.5000,   6.00000,    799.1300
     56.2500,       2.5000,   6.00000,    847.7007
     58.7500,       2.5000,   6.00000,    794.5844
     61.2500,       2.5000,   6.00000,    686.4947
     63.7500,       2.5000,   6.00000,    784.0003
     66.2500,       2.5000,   6.00000,    790.5187
     68.7500,       2.5000,   6.00000,    788.6120
     71.2500,       2.5000,   6.00000,    870.8710
     73.7500,       2.5000,   6.00000,    808.1905
     76.2500,       2.5000,   6.00000,    770.0457
     78.7500,       2.5000,   6.00000,    686.9494
     81.2500,       2.5000,   6.00000,    652.2576
     83.7500,       2.5000,   6.00000,    672.3289
     86.2500,       2.5000,   6.00000,    722.0094
     88.7500,       2.5000,   6.00000,    710.1888
     91.2500,       2.5000,   6.00000,    681.4920
     93.7500,       2.5000,   6.00000,    583.4559
     96.2500,       2.5000,   6.00000,    544.4214
     98.7500,       2.5000,   6.00000,    613.0349
    101.2500,       2.5000,   6.00000,    565.9436
    103.7500,       2.5000,   6.00000,    385.5301
    106.2500,       2.5000,   6.00000,    391.6875
    108.7500,       2.5000,   6.00000,    355.6279
    111.2500,       2.5000,   6.00000,    391.8588
    113.7500,       2.5000,   6.00000,    356.9645
    116.2500,       2.5000,   6.00000,    360.9254
    118.7500,       2.5000,   6.00000,    334.7195
    121.2500,       2.5000,   6.00000,    304.7302
    123.7500,       2.5000,   6.00000,    312.3291
    126.2500,       2.5000,   6.00000,    287.1013
    128.7500,       2.5000,   6.00000,    285.2000
    131.2500,       2.5000,   6.00000,    308.9892
    133.7500,       2.5000,   6.00000,    322.1938
    136.2500,       2.5000,   6.00000,    330.6532
    138.7500,       2.5000,   6.00000,    371.0249
    141.2500,       2.5000,   6.00000,    387.1245
    143.7500,       2.5000,   6.00000,    339.1234
    146.2500,       2.5000,   6.00000,    384.5562
    148.7500,       2.5000,   6.00000,    490.9120
    151.2500,       2.5000,   6.00000,    567.4072
    153.7500,       2.5000,   6.00000,    449.9174
    156.2500,       2.5000,   6.00000,    436.1161
    158.7500,       2.5000,   6.00000,    531.8929
    161.2500,       2.5000,   6.00000,    564.7338
    163.7500,       2.5000,   6.00000,    602.8041
    166.2500,       2.5000,   6.00000,    521.5208
    168.7500,       2.5000,   6.00000,    501.4525
    171.2500,       2.5000,   6.00000,    500.8813
    173.7500,       2.5000,   6.00000,    506.7220
    176.2500,       2.5000,   6.00000,    578.2579
    178.7500,       2.5000,   6.00000,    605.1633
    181.2500,       2.5000,   6.00000,    584.9844
    183.7500,       2.5000,   6.00000,    552.6465
    186.2500,       2.5000,   6.00000,    532.4297
    188.7500,       2.5000,   6.00000,    519.9641
    191.2500,       2.5000,   6.00000,    528.3723
    193.7500,       2.5000,   6.00000,    578.7111
    196.2500,       2.5000,   6.00000,    611.1680
    198.7500,       2.5000,   6.00000,    616.4769
    201.2500,       2.5000,   6.00000,    594.2924
    203.7500,       2.5000,   6.00000,    625.7963
    206.2500,       2.5000,   6.00000,    608.3250
    208.7500,       2.5000,   6.00000,    606.2043
    211.2500,       2.5000,   6.00000,    591.6627
    213.7500,       2.5000,   6.00000,    582.7438
    216.2500,       2.5000,   6.00000,    645.5678
    218.7500,       2.5000,   6.00000,    653.7126
    221.2500,       2.5000,   6.00000,    646.7863
     18.7500,      12.5000,   1.00000,    712.2324
     21.2500,      12.5000,   1.00000,    711.5234
     23.7500,      12.5000,   1.00000,    723.1763
     26.2500,      12.5000,   1.00000,    712.7311
     28.7500,      12.5000,   1.00000,    698.4826
     31.2500,      12.5000,   1.00000,    706.5549
     33.7500,      12.5000,   1.00000,    702.9013
     36.2500,      12.5000,   1.00000,    688.2321
     38.7500,      12.5000,   1.00000,    690.4946
     41.2500,      12.5000,   1.00000,    681.2608
     43.7500,      12.5000,   1.00000,    689.6082
     46.2500,      12.5000,   1.00000,    702.1987
     48.7500,      12.5000,   1.00000,    733.4031
     51.2500,      12.5000,   1.00000,    769.3028
     53.7500,      12.5000,   1.00000,    788.6672
     56.2500,      12.5000,   1.00000,    773.0657
     58.7500,      12.5000,   1.00000,    777.6793
     61.2500,      12.5000,   1.00000,    776.7491
     63.7500,      12.5000,   1.00000,    768.8793
     66.2500,      12.5000,   1.00000,    782.7251
     68.7500,      12.5000,   1.00000,    791.5532
     71.2500,      12.5000,   1.00000,    773.1594
     73.7500,      12.5000,   1.00000,    745.2007
     76.2500,      12.5000,   1.00000,    735.6768
     78.7500,      12.5000,   1.00000,    710.1212
     81.2500,      12.5000,   1.00000,    676.8216
     83.7500,      12.5000,   1.00000,    644.6193
     86.2500,      12.5000,   1.00000,    648.3342
     88.7500,      12.5000,   1.00000,    646.1378
     91.2500,      12.5000,   1.00000,    655.3632
     93.7500,      12.5000,   1.00000,    637.4834
     96.2500,      12.5000,   1.00000,    609.1320
     98.7500,      12.5000,   1.00000,    538.6939
    101.2500,      12.5000,   1.00000,    501.6847
    103.7500,      12.5000,   1.00000,    478.5887
    106.2500,      12.5000,   1.00000,    442.1485
    108.7500,      12.5000,   1.00000,    389.3801
    111.2500,      12.5000,   1.00000,    384.8842
    113.7500,      12.5000,   1.00000,    367.2599
    116.2500,      12.5000,   1.00000,    360.3875
    118.7500,      12.5000,   1.00000,    353.9456
    121.2500,      12.5000,   1.00000,    340.4642
    123.7500,      12.5000,   1.00000,    310.9788
    126.2500,      12.5000,   1.00000,    308.6940
    128.7500,      12.5000,   1.00000,    315.4079
    131.2500,      12.5000,   1.00000,    322.0756
    133.7500,      12.5000,   1.00000,    326.0860
    136.2500,      12.5000,   1.00000,    345.5015
    138.7500,      12.5000,   1.00000,    354.5340
    141.2500,      12.5000,   1.00000,    371.1634
    143.7500,      12.5000,   1.00000,    411.2934
    146.2500,      12.5000,   1.00000,    439.6273
    148.7500,      12.5000,   1.00000,    437.1832
    151.2500,      12.5000,   1.00000,    452.5982
    153.7500,      12.5000,   1.00000,    487.9763
    156.2500,      12.5000,   1.00000,    513.3197
    158.7500,      12.5000,   1.00000,    521.2775
    161.2500,      12.5000,   1.00000,    516.8942
    163.7500,      12.5000,   1.00000,    508.0201
    166.2500,      12.5000,   1.00000,    501.4775
    168.7500,      12.5000,   1.00000,    510.1465
    171.2500,      12.5000,   1.00000,    521.4410
    173.7500,      12.5000,   1.00000,    528.6038
    176.2500,      12.5000,   1.00000,    531.8763
    178.7500,      12.5000,   1.00000,    543.1229
    181.2500,      12.5000,   1.00000,    556.3927
    183.7500,      12.5000,   1.00000,    565.0592
    186.2500,      12.5000,   1.00000,    545.9128
    188.7500,      12.5000,   1.00000,    540.8249
    191.2500,      12.5000,   1.00000,    545.5646
    193.7500,      12.5000,   1.00000,    558.4143
    196.2500,      12.5000,   1.00000,    582.2990
    198.7500,      12.5000,   1.00000,    607.4909
    201.2500,      12.5000,   1.00000,    610.8403
    203.7500,      12.5000,   1.00000,    606.7480
    206.2500,      12.5000,   1.00000,    595.0535
    208.7500,      12.5000,   1.00000,    595.2096
    211.2500,      12.5000,   1.00000,    597.1792
    213.7500,      12.5000,   1.00000,    604.8552
    216.2500,      12.5000,   1.00000,    609.1427
    218.7500,      12.5000,   1.00000,    619.7239
     18.7500,       2.5000,   7.00000,    748.2382
     21.2500,       2.5000,   7.00000,    832.9863
     23.7500,       2.5000,   7.00000,    727.7490
     26.2500,       2.5000,   7.00000,    716.1947
     28.7500,       2.5000,   7.00000,    734.2618
     31.2500,       2.5000,   7.00000,    672.3236
     33.7500,       2.5000,   7.00000,    762.7960
     36.2500,       2.5000,   7.00000,    719.1758
     38.7500,       2.5000,   7.00000,    668.6674
     41.2500,       2.5000,   7.00000,    659.5811
     43.7500,       2.5000,   7.00000,    681.3763
     46.2500,       2.5000,   7.00000,    687.1187
     48.7500,       2.5000,   7.00000,    744.7437
     51.2500,       2.5000,   7.00000,    757.8401
     53.7500,       2.5000,   7.00000,    806.7951
     56.2500,       2.5000,   7.00000,    865.4614
     58.7500,       2.5000,   7.00000,    808.5016
     61.2500,       2.5000,   7.00000,    700.0996
     63.7500,       2.5000,   7.00000,    803.5479
     66.2500,       2.5000,   7.00000,    795.8302
     68.7500,       2.5000,   7.00000,    774.0263
     71.2500,       2.5000,   7.00000,    843.5921
     73.7500,       2.5000,   7.00000,    771.0098
     76.2500,       2.5000,   7.00000,    753.4096
     78.7500,       2.5000,   7.00000,    684.4915
     81.2500,       2.5000,   7.00000,    615.5173
     83.7500,       2.5000,   7.00000,    633.3433
     86.2500,       2.5000,   7.00000,    715.3241
     88.7500,       2.5000,   7.00000,    691.6530
     91.2500,       2.5000,   7.00000,    680.7151
     93.7500,       2.5000,   7.00000,    576.0547
     96.2500,       2.5000,   7.00000,    545.5707
     98.7500,       2.5000,   7.00000,    614.7488
    101.2500,       2.5000,   7.00000,    561.1988
    103.7500,       2.5000,   7.00000,    376.2235
    106.2500,       2.5000,   7.00000,    386.7172
    108.7500,       2.5000,   7.00000,    356.9485
    111.2500,       2.5000,   7.00000,    403.6785
    113.7500,       2.5000,   7.00000,    364.5436
    116.2500,       2.5000,   7.00000,    358.3953
    118.7500,       2.5000,   7.00000,    336.0668
    121.2500,       2.5000,   7.00000,    315.3418
    123.7500,       2.5000,   7.00000,    316.7229
    126.2500,       2.5000,   7.00000,    298.0775
    128.7500,       2.5000,   7.00000,    289.0676
    131.2500,       2.5000,   7.00000,    306.3763
    133.7500,       2.5000,   7.00000,    307.5310
    136.2500,       2.5000,   7.00000,    330.4165
    138.7500,       2.5000,   7.00000,    377.4942
    141.2500,       2.5000,   7.00000,    382.8455
    143.7500,       2.5000,   7.00000,    331.6986
    146.2500,       2.5000,   7.00000,    370.4411
    148.7500,       2.5000,   7.00000,    484.8158
    151.2500,       2.5000,   7.00000,    566.0270
    153.7500,       2.5000,   7.00000,    442.7775
    156.2500,       2.5000,   7.00000,    423.9435
    158.7500,       2.5000,   7.00000,    510.3353
    161.2500,       2.5000,   7.00000,    546.1506
    163.7500,       2.5000,   7.00000,    575.1409
    166.2500,       2.5000,   7.00000,    483.4617
    168.7500,       2.5000,   7.00000,    464.0031
    171.2500,       2.5000,   7.00000,    489.5642
    173.7500,       2.5000,   7.00000,    498.6231
    176.2500,       2.5000,   7.00000,    548.2168
    178.7500,       2.5000,   7.00000,    566.9053
    181.2500,       2.5000,   7.00000,    543.3165
    183.7500,       2.5000,   7.00000,    535.6395
    186.2500,       2.5000,   7.00000,    517.6158
    188.7500,       2.5000,   7.00000,    507.2618
    191.2500,       2.5000,   7.00000,    513.5317
    193.7500,       2.5000,   7.00000,    559.9807
    196.2500,       2.5000,   7.00000,    597.5486
    198.7500,       2.5000,   7.00000,    601.3864
    201.2500,       2.5000,   7.00000,    579.8364
    203.7500,       2.5000,   7.00000,    612.6072
    206.2500,       2.5000,   7.00000,    593.8436
    208.7500,       2.5000,   7.00000,    594.4424
    211.2500,       2.5000,   7.00000,    564.7054
    213.7500,       2.5000,   7.00000,    552.1642
    216.2500,       2.5000,   7.00000,    615.6705
    218.7500,       2.5000,   7.00000,    628.1136
     21.2500,       2.5000,   8.00000,    873.0100
     23.7500,       2.5000,   8.00000,    759.3401
     26.2500,       2.5000,   8.00000,    745.0571
     28.7500,       2.5000,   8.00000,    760.6605
     31.2500,       2.5000,   8.00000,    677.6415
     33.7500,       2.5000,   8.00000,    766.5875
     36.2500,       2.5000,   8.00000,    713.8141
     38.7500,       2.5000,   8.00000,    662.5660
     41.2500,       2.5000,   8.00000,    660.0012
     43.7500,       2.5000,   8.00000,    688.0825
     46.2500,       2.5000,   8.00000,    694.8538
     48.7500,       2.5000,   8.00000,    752.9922
     51.2500,       2.5000,   8.00000,    762.8212
     53.7500,       2.5000,   8.00000,    806.3500
     56.2500,       2.5000,   8.00000,    871.4756
     58.7500,       2.5000,   8.00000,    825.5501
     61.2500,       2.5000,   8.00000,    718.5428
     63.7500,       2.5000,   8.00000,    813.9836
     66.2500,       2.5000,   8.00000,    785.8758
     68.7500,       2.5000,   8.00000,    752.5410
     71.2500,       2.5000,   8.00000,    813.6154
     73.7500,       2.5000,   8.00000,    747.9752
     76.2500,       2.5000,   8.00000,    726.0265
     78.7500,       2.5000,   8.00000,    648.8491
     81.2500,       2.5000,   8.00000,    590.8105
     83.7500,       2.5000,   8.00000,    620.3170
     86.2500,       2.5000,   8.00000,    704.0494
     88.7500,       2.5000,   8.00000,    688.4335
     91.2500,       2.5000,   8.00000,    659.4664
     93.7500,       2.5000,   8.00000,    569.7859
     96.2500,       2.5000,   8.00000,    541.7263
     98.7500,       2.5000,   8.00000,    621.8871
    101.2500,       2.5000,   8.00000,    572.1536
    103.7500,       2.5000,   8.00000,    376.5924
    106.2500,       2.5000,   8.00000,    383.7711
    108.7500,       2.5000,   8.00000,    361.0874
    111.2500,       2.5000,   8.00000,    411.6941
    113.7500,       2.5000,   8.00000,    377.7398
    116.2500,       2.5000,   8.00000,    368.9401
    118.7500,       2.5000,   8.00000,    334.3448
    121.2500,       2.5000,   8.00000,    315.5054
    123.7500,       2.5000,   8.00000,    333.6407
    126.2500,       2.5000,   8.00000,    307.6888
    128.7500,       2.5000,   8.00000,    289.9117
    131.2500,       2.5000,   8.00000,    292.8112
    133.7500,       2.5000,   8.00000,    306.5148
    136.2500,       2.5000,   8.00000,    333.0306
    138.7500,       2.5000,   8.00000,    375.6596
    141.2500,       2.5000,   8.00000,    377.4278
    143.7500,       2.5000,   8.00000,    320.4575
    146.2500,       2.5000,   8.00000,    369.0951
    148.7500,       2.5000,   8.00000,    489.9661
    151.2500,       2.5000,   8.00000,    567.3426
    153.7500,       2.5000,   8.00000,    440.4194
    156.2500,       2.5000,   8.00000,    411.3860
    158.7500,       2.5000,   8.00000,    486.9447
    161.2500,       2.5000,   8.00000,    526.4067
    163.7500,       2.5000,   8.00000,    566.0339
    166.2500,       2.5000,   8.00000,    469.1639
    168.7500,       2.5000,   8.00000,    436.4492
    171.2500,       2.5000,   8.00000,    456.0207
    173.7500,       2.5000,   8.00000,    482.0393
    176.2500,       2.5000,   8.00000,    529.4759
    178.7500,       2.5000,   8.00000,    532.8560
    181.2500,       2.5000,   8.00000,    510.7250
    183.7500,       2.5000,   8.00000,    496.9103
    186.2500,       2.5000,   8.00000,    498.6139
    188.7500,       2.5000,   8.00000,    494.5739
    191.2500,       2.5000,   8.00000,    504.8024
    193.7500,       2.5000,   8.00000,    553.4341
    196.2500,       2.5000,   8.00000,    577.4114
    198.7500,       2.5000,   8.00000,    580.0726
    201.2500,       2.5000,   8.00000,    565.4976
    203.7500,       2.5000,   8.00000,    599.2172
    206.2500,       2.5000,   8.00000,    585.7612
    208.7500,       2.5000,   8.00000,    576.7364
    211.2500,       2.5000,   8.00000,    542.3698
    213.7500,       2.5000,   8.00000,    525.3024
    216.2500,       2.5000,   8.00000,    585.6863
     26.2500,      17.5000,   1.00000,    788.3192
     28.7500,      17.5000,   1.00000,    771.4047
     31.2500,      17.5000,   1.00000,    723.6132
     33.7500,      17.5000,   1.00000,    695.6479
     36.2500,      17.5000,   1.00000,    684.1283
     38.7500,      17.5000,   1.00000,    679.6604
     41.2500,      17.5000,   1.00000,    695.4184
     43.7500,      17.5000,   1.00000,    700.1041
     46.2500,      17.5000,   1.00000,    711.5311
     48.7500,      17.5000,   1.00000,    747.5328
     51.2500,      17.5000,   1.00000,    762.7789
     53.7500,      17.5000,   1.00000,    765.1802
     56.2500,      17.5000,   1.00000,    795.0506
     58.7500,      17.5000,   1.00000,    801.7610
     61.2500,      17.5000,   1.00000,    798.4432
     63.7500,      17.5000,   1.00000,    790.4276
     66.2500,      17.5000,   1.00000,    749.2715
     68.7500,      17.5000,   1.00000,    720.0974
     71.2500,      17.5000,   1.00000,    705.2033
     73.7500,      17.5000,   1.00000,    659.5297
     76.2500,      17.5000,   1.00000,    628.5566
     78.7500,      17.5000,   1.00000,    635.0601
     81.2500,      17.5000,   1.00000,    625.8072
     83.7500,      17.5000,   1.00000,    629.0396
     86.2500,      17.5000,   1.00000,    609.1671
     88.7500,      17.5000,   1.00000,    593.1113
     91.2500,      17.5000,   1.00000,    610.5943
     93.7500,      17.5000,   1.00000,    616.9146
     96.2500,      17.5000,   1.00000,    582.1981
     98.7500,      17.5000,   1.00000,    556.5079
    101.2500,      17.5000,   1.00000,    518.3807
    103.7500,      17.5000,   1.00000,    503.9507
    106.2500,      17.5000,   1.00000,    482.6613
    108.7500,      17.5000,   1.00000,    438.5114
    111.2500,      17.5000,   1.00000,    395.9076
    113.7500,      17.5000,   1.00000,    388.8422
    116.2500,      17.5000,   1.00000,    378.2444
    118.7500,      17.5000,   1.00000,    373.7542
    121.2500,      17.5000,   1.00000,    352.7142
    123.7500,      17.5000,   1.00000,    335.9587
    126.2500,      17.5000,   1.00000,    320.4970
    128.7500,      17.5000,   1.00000,    320.6975
    131.2500,      17.5000,   1.00000,    327.7056
    133.7500,      17.5000,   1.00000,    331.8818
    136.2500,      17.5000,   1.00000,    327.1398
    138.7500,      17.5000,   1.00000,    336.3127
    141.2500,      17.5000,   1.00000,    369.9888
    143.7500,      17.5000,   1.00000,    416.5245
    146.2500,      17.5000,   1.00000,    430.1615
    148.7500,      17.5000,   1.00000,    433.1695
    151.2500,      17.5000,   1.00000,    447.3223
    153.7500,      17.5000,   1.00000,    469.1350
    156.2500,      17.5000,   1.00000,    492.1598
    158.7500,      17.5000,   1.00000,    483.8746
    161.2500,      17.5000,   1.00000,    459.1346
    163.7500,      17.5000,   1.00000,    457.1249
    166.2500,      17.5000,   1.00000,    467.1180
    168.7500,      17.5000,   1.00000,    470.5641
    171.2500,      17.5000,   1.00000,    459.5064
    173.7500,      17.5000,   1.00000,    443.3627
    176.2500,      17.5000,   1.00000,    453.6511
    178.7500,      17.5000,   1.00000,    470.6137
    181.2500,      17.5000,   1.00000,    470.9964
    183.7500,      17.5000,   1.00000,    472.9357
    186.2500,      17.5000,   1.00000,    488.3192
    188.7500,      17.5000,   1.00000,    508.3837
    191.2500,      17.5000,   1.00000,    528.4294
    193.7500,      17.5000,   1.00000,    533.2393
    196.2500,      17.5000,   1.00000,    543.4824
    198.7500,      17.5000,   1.00000,    551.8774
    201.2500,      17.5000,   1.00000,    564.5956
    203.7500,      17.5000,   1.00000,    564.5665
    206.2500,      17.5000,   1.00000,    556.0451
    208.7500,      17.5000,   1.00000,    554.1254
    211.2500,      17.5000,   1.00000,    554.9375
     26.2500,       2.5000,  10.00000,    788.5079
     28.7500,       2.5000,  10.00000,    793.5789
     31.2500,       2.5000,  10.00000,    692.7231
     33.7500,       2.5000,  10.00000,    759.1469
     36.2500,       2.5000,  10.00000,    704.4560
     38.7500,       2.5000,  10.00000,    657.1939
     41.2500,       2.5000,  10.00000,    643.8188
     43.7500,       2.5000,  10.00000,    665.7339
     46.2500,       2.5000,  10.00000,    674.0970
     48.7500,       2.5000,  10.00000,    738.2889
     51.2500,       2.5000,  10.00000,    750.7116
     53.7500,       2.5000,  10.00000,    806.6452
     56.2500,       2.5000,  10.00000,    883.5053
     58.7500,       2.5000,  10.00000,    833.4901
     61.2500,       2.5000,  10.00000,    715.1165
     63.7500,       2.5000,  10.00000,    794.0393
     66.2500,       2.5000,  10.00000,    755.5313
     68.7500,       2.5000,  10.00000,    722.9010
     71.2500,       2.5000,  10.00000,    784.2458
     73.7500,       2.5000,  10.00000,    697.6378
     76.2500,       2.5000,  10.00000,    652.6477
     78.7500,       2.5000,  10.00000,    592.8755
     81.2500,       2.5000,  10.00000,    562.0690
     83.7500,       2.5000,  10.00000,    611.6591
     86.2500,       2.5000,  10.00000,    691.5994
     88.7500,       2.5000,  10.00000,    662.7382
     91.2500,       2.5000,  10.00000,    642.1530
     93.7500,       2.5000,  10.00000,    550.2272
     96.2500,       2.5000,  10.00000,    529.8340
     98.7500,       2.5000,  10.00000,    624.2714
    101.2500,       2.5000,  10.00000,    585.5689
    103.7500,       2.5000,  10.00000,    394.0930
    106.2500,       2.5000,  10.00000,    401.4345
    108.7500,       2.5000,  10.00000,    370.4281
    111.2500,       2.5000,  10.00000,    422.4182
    113.7500,       2.5000,  10.00000,    389.8208
    116.2500,       2.5000,  10.00000,    383.9851
    118.7500,       2.5000,  10.00000,    354.3982
    121.2500,       2.5000,  10.00000,    330.1121
    123.7500,       2.5000,  10.00000,    335.2626
    126.2500,       2.5000,  10.00000,    303.4560
    128.7500,       2.5000,  10.00000,    289.0573
    131.2500,       2.5000,  10.00000,    300.3263
    133.7500,       2.5000,  10.00000,    307.9734
    136.2500,       2.5000,  10.00000,    323.4662
    138.7500,       2.5000,  10.00000,    359.2965
    141.2500,       2.5000,  10.00000,    365.8712
    143.7500,       2.5000,  10.00000,    322.3297
    146.2500,       2.5000,  10.00000,    373.4906
    148.7500,       2.5000,  10.00000,    495.7354
    151.2500,       2.5000,  10.00000,    570.3977
    153.7500,       2.5000,  10.00000,    430.4774
    156.2500,       2.5000,  10.00000,    396.6278
    158.7500,       2.5000,  10.00000,    470.5205
    161.2500,       2.5000,  10.00000,    506.9435
    163.7500,       2.5000,  10.00000,    545.1951
    166.2500,       2.5000,  10.00000,    458.4867
    168.7500,       2.5000,  10.00000,    419.2474
    171.2500,       2.5000,  10.00000,    409.8342
    173.7500,       2.5000,  10.00000,    412.7080
    176.2500,       2.5000,  10.00000,    470.4233
    178.7500,       2.5000,  10.00000,    494.3096
    181.2500,       2.5000,  10.00000,    462.9232
    183.7500,       2.5000,  10.00000,    440.3566
    186.2500,       2.5000,  10.00000,    441.2740
    188.7500,       2.5000,  10.00000,    456.0489
    191.2500,       2.5000,  10.00000,    483.5545
    193.7500,       2.5000,  10.00000,    530.5757
    196.2500,       2.5000,  10.00000,    553.3959
    198.7500,       2.5000,  10.00000,    550.0560
    201.2500,       2.5000,  10.00000,    534.1772
    203.7500,       2.5000,  10.00000,    567.9089
    206.2500,       2.5000,  10.00000,    550.9828
    208.7500,       2.5000,  10.00000,    541.9246
    211.2500,       2.5000,  10.00000,    509.3332
     33.7500,      22.5000,   1.00000,    717.7740
     36.2500,      22.5000,   1.00000,    696.7704
     38.7500,      22.5000,   1.00000,    679.7468
     41.2500,      22.5000,   1.00000,    666.7452
     43.7500,      22.5000,   1.00000,    669.2710
     46.2500,      22.5000,   1.00000,    686.4870
     48.7500,      22.5000,   1.00000,    703.5300
     51.2500,      22.5000,   1.00000,    709.4052
     53.7500,      22.5000,   1.00000,    724.0110
     56.2500,      22.5000,   1.00000,    737.2878
     58.7500,      22.5000,   1.00000,    734.0714
     61.2500,      22.5000,   1.00000,    741.1288
     63.7500,      22.5000,   1.00000,    740.4594
     66.2500,      22.5000,   1.00000,    709.0350
     68.7500,      22.5000,   1.00000,    668.8124
     71.2500,      22.5000,   1.00000,    645.8367
     73.7500,      22.5000,   1.00000,    638.5082
     76.2500,      22.5000,   1.00000,    630.9861
     78.7500,      22.5000,   1.00000,    619.0117
     81.2500,      22.5000,   1.00000,    610.8602
     83.7500,      22.5000,   1.00000,    588.5201
     86.2500,      22.5000,   1.00000,    575.3877
     88.7500,      22.5000,   1.00000,    578.8564
     91.2500,      22.5000,   1.00000,    590.9394
     93.7500,      22.5000,   1.00000,    588.5349
     96.2500,      22.5000,   1.00000,    575.9274
     98.7500,      22.5000,   1.00000,    555.1810
    101.2500,      22.5000,   1.00000,    537.2667
    103.7500,      22.5000,   1.00000,    511.7455
    106.2500,      22.5000,   1.00000,    501.6290
    108.7500,      22.5000,   1.00000,    482.7910
    111.2500,      22.5000,   1.00000,    444.7903
    113.7500,      22.5000,   1.00000,    405.8745
    116.2500,      22.5000,   1.00000,    387.2925
    118.7500,      22.5000,   1.00000,    362.9061
    121.2500,      22.5000,   1.00000,    357.0199
    123.7500,      22.5000,   1.00000,    345.4944
    126.2500,      22.5000,   1.00000,    336.8211
    128.7500,      22.5000,   1.00000,    328.8960
    131.2500,      22.5000,   1.00000,    323.3084
    133.7500,      22.5000,   1.00000,    324.2711
    136.2500,      22.5000,   1.00000,    333.3642
    138.7500,      22.5000,   1.00000,    356.5471
    141.2500,      22.5000,   1.00000,    393.3569
    143.7500,      22.5000,   1.00000,    402.2050
    146.2500,      22.5000,   1.00000,    409.1653
    148.7500,      22.5000,   1.00000,    426.7489
    151.2500,      22.5000,   1.00000,    445.5960
    153.7500,      22.5000,   1.00000,    466.6953
    156.2500,      22.5000,   1.00000,    478.6771
    158.7500,      22.5000,   1.00000,    482.0371
    161.2500,      22.5000,   1.00000,    466.4987
    163.7500,      22.5000,   1.00000,    438.9091
    166.2500,      22.5000,   1.00000,    434.6885
    168.7500,      22.5000,   1.00000,    438.2342
    171.2500,      22.5000,   1.00000,    429.0082
    173.7500,      22.5000,   1.00000,    418.0928
    176.2500,      22.5000,   1.00000,    402.1165
    178.7500,      22.5000,   1.00000,    396.0308
    181.2500,      22.5000,   1.00000,    405.1010
    183.7500,      22.5000,   1.00000,    427.7355
    186.2500,      22.5000,   1.00000,    456.0366
    188.7500,      22.5000,   1.00000,    463.0986
    191.2500,      22.5000,   1.00000,    463.4044
    193.7500,      22.5000,   1.00000,    482.1937
    196.2500,      22.5000,   1.00000,    497.9204
    198.7500,      22.5000,   1.00000,    514.5971
    201.2500,      22.5000,   1.00000,    517.7275
    203.7500,      22.5000,   1.00000,    515.4495
     33.7500,       7.5000,   4.00000,    727.9856
     36.2500,       7.5000,   4.00000,    705.5288
     38.7500,       7.5000,   4.00000,    647.5127
     41.2500,       7.5000,   4.00000,    618.0693
     43.7500,       7.5000,   4.00000,    608.4252
     46.2500,       7.5000,   4.00000,    638.4935
     48.7500,       7.5000,   4.00000,    671.7693
     51.2500,       7.5000,   4.00000,    717.8861
     53.7500,       7.5000,   4.00000,    760.3501
     56.2500,       7.5000,   4.00000,    785.7875
     58.7500,       7.5000,   4.00000,    746.7036
     61.2500,       7.5000,   4.00000,    723.5239
     63.7500,       7.5000,   4.00000,    710.6110
     66.2500,       7.5000,   4.00000,    707.7736
     68.7500,       7.5000,   4.00000,    704.4265
     71.2500,       7.5000,   4.00000,    700.2672
     73.7500,       7.5000,   4.00000,    689.8502
     76.2500,       7.5000,   4.00000,    637.5006
     78.7500,       7.5000,   4.00000,    590.3288
     81.2500,       7.5000,   4.00000,    564.9882
     83.7500,       7.5000,   4.00000,    588.3724
     86.2500,       7.5000,   4.00000,    622.3949
     88.7500,       7.5000,   4.00000,    643.8801
     91.2500,       7.5000,   4.00000,    611.5472
     93.7500,       7.5000,   4.00000,    572.0892
     96.2500,       7.5000,   4.00000,    557.4491
     98.7500,       7.5000,   4.00000,    573.9313
    101.2500,       7.5000,   4.00000,    539.3568
    103.7500,       7.5000,   4.00000,    470.9124
    106.2500,       7.5000,   4.00000,    403.1242
    108.7500,       7.5000,   4.00000,    415.9097
    111.2500,       7.5000,   4.00000,    414.8710
    113.7500,       7.5000,   4.00000,    418.7853
    116.2500,       7.5000,   4.00000,    385.3124
    118.7500,       7.5000,   4.00000,    353.5660
    121.2500,       7.5000,   4.00000,    337.6270
    123.7500,       7.5000,   4.00000,    325.1072
    126.2500,       7.5000,   4.00000,    311.7743
    128.7500,       7.5000,   4.00000,    296.0285
    131.2500,       7.5000,   4.00000,    291.1043
    133.7500,       7.5000,   4.00000,    306.7601
    136.2500,       7.5000,   4.00000,    333.5251
    138.7500,       7.5000,   4.00000,    353.0888
    141.2500,       7.5000,   4.00000,    352.8252
    143.7500,       7.5000,   4.00000,    354.1004
    146.2500,       7.5000,   4.00000,    395.5462
    148.7500,       7.5000,   4.00000,    475.9269
    151.2500,       7.5000,   4.00000,    495.7270
    153.7500,       7.5000,   4.00000,    467.5273
    156.2500,       7.5000,   4.00000,    440.2178
    158.7500,       7.5000,   4.00000,    468.3023
    161.2500,       7.5000,   4.00000,    511.1523
    163.7500,       7.5000,   4.00000,    491.9121
    166.2500,       7.5000,   4.00000,    450.0774
    168.7500,       7.5000,   4.00000,    400.8959
    171.2500,       7.5000,   4.00000,    382.1077
    173.7500,       7.5000,   4.00000,    393.1667
    176.2500,       7.5000,   4.00000,    406.9688
    178.7500,       7.5000,   4.00000,    410.1069
    181.2500,       7.5000,   4.00000,    402.8145
    183.7500,       7.5000,   4.00000,    397.5292
    186.2500,       7.5000,   4.00000,    403.6074
    188.7500,       7.5000,   4.00000,    408.8979
    191.2500,       7.5000,   4.00000,    429.5062
    193.7500,       7.5000,   4.00000,    466.9966
    196.2500,       7.5000,   4.00000,    498.1836
    198.7500,       7.5000,   4.00000,    510.2076
    201.2500,       7.5000,   4.00000,    514.0965
    203.7500,       7.5000,   4.00000,    508.7246
     41.2500,      27.5000,   1.00000,    675.8982
     43.7500,      27.5000,   1.00000,    673.5118
     48.7500,      27.5000,   1.00000,    638.9559
     51.2500,      27.5000,   1.00000,    625.4544
     53.7500,      27.5000,   1.00000,    633.7510
     56.2500,      27.5000,   1.00000,    643.0928
     58.7500,      27.5000,   1.00000,    648.1341
     61.2500,      27.5000,   1.00000,    650.0045
     63.7500,      27.5000,   1.00000,    667.4258
     66.2500,      27.5000,   1.00000,    666.9932
     68.7500,      27.5000,   1.00000,    660.2933
     71.2500,      27.5000,   1.00000,    646.0102
     73.7500,      27.5000,   1.00000,    637.5901
     76.2500,      27.5000,   1.00000,    644.8668
     78.7500,      27.5000,   1.00000,    637.3787
     81.2500,      27.5000,   1.00000,    621.9398
     83.7500,      27.5000,   1.00000,    606.7260
     86.2500,      27.5000,   1.00000,    593.2351
     88.7500,      27.5000,   1.00000,    585.0226
     91.2500,      27.5000,   1.00000,    567.8239
     93.7500,      27.5000,   1.00000,    561.6028
     96.2500,      27.5000,   1.00000,    561.5615
     98.7500,      27.5000,   1.00000,    563.3815
    101.2500,      27.5000,   1.00000,    543.1263
    103.7500,      27.5000,   1.00000,    518.4068
    106.2500,      27.5000,   1.00000,    495.7441
    108.7500,      27.5000,   1.00000,    474.1476
    111.2500,      27.5000,   1.00000,    449.2402
    113.7500,      27.5000,   1.00000,    416.7217
    116.2500,      27.5000,   1.00000,    382.0819
    121.2500,      27.5000,   1.00000,    354.5054
    123.7500,      27.5000,   1.00000,    342.6585
    126.2500,      27.5000,   1.00000,    335.1863
    128.7500,      27.5000,   1.00000,    336.4972
    131.2500,      27.5000,   1.00000,    331.4525
    133.7500,      27.5000,   1.00000,    335.9153
    136.2500,      27.5000,   1.00000,    352.4400
    138.7500,      27.5000,   1.00000,    373.8459
    141.2500,      27.5000,   1.00000,    385.7008
    143.7500,      27.5000,   1.00000,    397.1497
    146.2500,      27.5000,   1.00000,    412.2380
    148.7500,      27.5000,   1.00000,    433.4931
    151.2500,      27.5000,   1.00000,    456.0447
    153.7500,      27.5000,   1.00000,    462.2633
    156.2500,      27.5000,   1.00000,    458.8534
    158.7500,      27.5000,   1.00000,    460.9596
    161.2500,      27.5000,   1.00000,    459.8537
    163.7500,      27.5000,   1.00000,    448.8978
    166.2500,      27.5000,   1.00000,    431.4593
    168.7500,      27.5000,   1.00000,    422.7217
    171.2500,      27.5000,   1.00000,    417.7563
    173.7500,      27.5000,   1.00000,    409.3303
    176.2500,      27.5000,   1.00000,    396.7989
    178.7500,      27.5000,   1.00000,    384.2290
    181.2500,      27.5000,   1.00000,    388.4527
    183.7500,      27.5000,   1.00000,    398.5450
    186.2500,      27.5000,   1.00000,    407.1497
    188.7500,      27.5000,   1.00000,    414.5093
    191.2500,      27.5000,   1.00000,    428.2771
    193.7500,      27.5000,   1.00000,    441.6501
    196.2500,      27.5000,   1.00000,    445.5966
     41.2500,       7.5000,   5.00000,    602.4412
     43.7500,       7.5000,   5.00000,    592.7567
     46.2500,       7.5000,   5.00000,    600.0456
     48.7500,       7.5000,   5.00000,    608.0497
     51.2500,       7.5000,   5.00000,    627.6807
     53.7500,       7.5000,   5.00000,    667.7618
     56.2500,       7.5000,   5.00000,    691.6087
     58.7500,       7.5000,   5.00000,    661.8029
     61.2500,       7.5000,   5.00000,    642.8862
     63.7500,       7.5000,   5.00000,    651.1426
     66.2500,       7.5000,   5.00000,    676.6181
     68.7500,       7.5000,   5.00000,    697.5408
     71.2500,       7.5000,   5.00000,    699.9260
     73.7500,       7.5000,   5.00000,    695.6524
     76.2500,       7.5000,   5.00000,    650.7299
     78.7500,       7.5000,   5.00000,    609.5890
     81.2500,       7.5000,   5.00000,    584.9229
     83.7500,       7.5000,   5.00000,    605.0316
     88.7500,       7.5000,   5.00000,    645.9020
     91.2500,       7.5000,   5.00000,    603.2956
     93.7500,       7.5000,   5.00000,    560.2426
     96.2500,       7.5000,   5.00000,    553.4237
     98.7500,       7.5000,   5.00000,    569.4499
    101.2500,       7.5000,   5.00000,    530.8323
    103.7500,       7.5000,   5.00000,    460.7880
    106.2500,       7.5000,   5.00000,    396.0474
    108.7500,       7.5000,   5.00000,    408.2821
    111.2500,       7.5000,   5.00000,    397.8757
    113.7500,       7.5000,   5.00000,    404.2442
    116.2500,       7.5000,   5.00000,    379.8565
    121.2500,       7.5000,   5.00000,    332.8183
    123.7500,       7.5000,   5.00000,    311.1147
    126.2500,       7.5000,   5.00000,    298.5378
    128.7500,       7.5000,   5.00000,    291.3578
    131.2500,       7.5000,   5.00000,    295.3184
    133.7500,       7.5000,   5.00000,    311.3124
    136.2500,       7.5000,   5.00000,    333.0779
    138.7500,       7.5000,   5.00000,    353.3155
    141.2500,       7.5000,   5.00000,    355.9546
    143.7500,       7.5000,   5.00000,    362.0780
    146.2500,       7.5000,   5.00000,    401.2975
    148.7500,       7.5000,   5.00000,    484.6275
    151.2500,       7.5000,   5.00000,    504.1646
    153.7500,       7.5000,   5.00000,    475.6616
    156.2500,       7.5000,   5.00000,    443.6597
    158.7500,       7.5000,   5.00000,    466.8723
    161.2500,       7.5000,   5.00000,    509.3594
    163.7500,       7.5000,   5.00000,    490.4151
    166.2500,       7.5000,   5.00000,    449.0384
    168.7500,       7.5000,   5.00000,    395.8377
    171.2500,       7.5000,   5.00000,    374.9740
    173.7500,       7.5000,   5.00000,    382.3818
    176.2500,       7.5000,   5.00000,    391.4187
    178.7500,       7.5000,   5.00000,    392.8067
    181.2500,       7.5000,   5.00000,    380.6790
    183.7500,       7.5000,   5.00000,    365.1359
    186.2500,       7.5000,   5.00000,    357.9124
    188.7500,       7.5000,   5.00000,    361.7742
    191.2500,       7.5000,   5.00000,    387.1666
    193.7500,       7.5000,   5.00000,    423.1332
    196.2500,       7.5000,   5.00000,    445.6452
     48.7500,      32.5000,   1.00000,    614.6368
     51.2500,      32.5000,   1.00000,    592.6440
     53.7500,      32.5000,   1.00000,    575.6074
     56.2500,      32.5000,   1.00000,    584.5484
     58.7500,      32.5000,   1.00000,    589.9678
     61.2500,      32.5000,   1.00000,    606.3586
     63.7500,      32.5000,   1.00000,    614.6700
     66.2500,      32.5000,   1.00000,    620.0049
     68.7500,      32.5000,   1.00000,    630.5994
     71.2500,      32.5000,   1.00000,    648.1137
     73.7500,      32.5000,   1.00000,    647.7390
     76.2500,      32.5000,   1.00000,    645.9714
     78.7500,      32.5000,   1.00000,    650.2122
     81.2500,      32.5000,   1.00000,    639.8806
     83.7500,      32.5000,   1.00000,    641.4878
     86.2500,      32.5000,   1.00000,    637.5339
     88.7500,      32.5000,   1.00000,    607.5175
     91.2500,      32.5000,   1.00000,    582.5220
     93.7500,      32.5000,   1.00000,    559.1342
     96.2500,      32.5000,   1.00000,    551.3477
     98.7500,      32.5000,   1.00000,    546.7695
    101.2500,      32.5000,   1.00000,    532.7648
    103.7500,      32.5000,   1.00000,    503.2340
    106.2500,      32.5000,   1.00000,    480.2531
    108.7500,      32.5000,   1.00000,    456.7025
    128.7500,      32.5000,   1.00000,    339.8829
    131.2500,      32.5000,   1.00000,    335.6525
    133.7500,      32.5000,   1.00000,    346.2897
    136.2500,      32.5000,   1.00000,    369.5569
    138.7500,      32.5000,   1.00000,    380.5260
    141.2500,      32.5000,   1.00000,    387.4893
    143.7500,      32.5000,   1.00000,    402.6205
    146.2500,      32.5000,   1.00000,    420.7585
    148.7500,      32.5000,   1.00000,    442.8387
    151.2500,      32.5000,   1.00000,    452.3091
    153.7500,      32.5000,   1.00000,    450.7851
    156.2500,      32.5000,   1.00000,    445.6793
    158.7500,      32.5000,   1.00000,    441.0449
    161.2500,      32.5000,   1.00000,    449.0568
    163.7500,      32.5000,   1.00000,    454.0476
    166.2500,      32.5000,   1.00000,    447.3997
    168.7500,      32.5000,   1.00000,    427.7273
    171.2500,      32.5000,   1.00000,    418.5527
    173.7500,      32.5000,   1.00000,    414.9583
    176.2500,      32.5000,   1.00000,    405.9085
    178.7500,      32.5000,   1.00000,    399.0995
    181.2500,      32.5000,   1.00000,    389.8973
    183.7500,      32.5000,   1.00000,    387.8826
    186.2500,      32.5000,   1.00000,    389.2443
    188.7500,      32.5000,   1.00000,    396.2334
     48.7500,       7.5000,   6.00000,    572.2048
     51.2500,       7.5000,   6.00000,    589.5868
     53.7500,       7.5000,   6.00000,    611.4387
     56.2500,       7.5000,   6.00000,    632.7745
     58.7500,       7.5000,   6.00000,    612.4214
     61.2500,       7.5000,   6.00000,    611.3079
     63.7500,       7.5000,   6.00000,    614.0482
     66.2500,       7.5000,   6.00000,    645.2434
     68.7500,       7.5000,   6.00000,    674.3147
     71.2500,       7.5000,   6.00000,    694.7151
     73.7500,       7.5000,   6.00000,    703.7273
     76.2500,       7.5000,   6.00000,    662.6850
     78.7500,       7.5000,   6.00000,    628.2615
     81.2500,       7.5000,   6.00000,    607.8224
     83.7500,       7.5000,   6.00000,    638.6058
     86.2500,       7.5000,   6.00000,    671.4935
     88.7500,       7.5000,   6.00000,    677.3891
     91.2500,       7.5000,   6.00000,    620.1401
     93.7500,       7.5000,   6.00000,    564.5632
     96.2500,       7.5000,   6.00000,    549.0922
     98.7500,       7.5000,   6.00000,    557.1246
    101.2500,       7.5000,   6.00000,    510.8088
    103.7500,       7.5000,   6.00000,    437.3224
    106.2500,       7.5000,   6.00000,    373.8295
    108.7500,       7.5000,   6.00000,    388.5374
    128.7500,       7.5000,   6.00000,    289.1792
    131.2500,       7.5000,   6.00000,    289.5667
    133.7500,       7.5000,   6.00000,    304.6498
    136.2500,       7.5000,   6.00000,    332.6998
    138.7500,       7.5000,   6.00000,    360.1003
    141.2500,       7.5000,   6.00000,    363.8647
    143.7500,       7.5000,   6.00000,    367.8866
    146.2500,       7.5000,   6.00000,    409.5012
    148.7500,       7.5000,   6.00000,    496.3611
    151.2500,       7.5000,   6.00000,    517.7408
    153.7500,       7.5000,   6.00000,    481.3033
    156.2500,       7.5000,   6.00000,    445.0893
    158.7500,       7.5000,   6.00000,    466.0112
    161.2500,       7.5000,   6.00000,    510.3450
    163.7500,       7.5000,   6.00000,    496.7821
    166.2500,       7.5000,   6.00000,    458.9741
    168.7500,       7.5000,   6.00000,    405.7042
    171.2500,       7.5000,   6.00000,    383.0364
    173.7500,       7.5000,   6.00000,    387.5946
    176.2500,       7.5000,   6.00000,    394.2223
    178.7500,       7.5000,   6.00000,    392.9663
    181.2500,       7.5000,   6.00000,    373.7805
    183.7500,       7.5000,   6.00000,    352.1525
    186.2500,       7.5000,   6.00000,    341.8914
    188.7500,       7.5000,   6.00000,    344.0343
     52.5000,      15.0000,   3.00000,    589.8552
     55.0000,      15.0000,   3.00000,    593.7851
     57.5000,      15.0000,   3.00000,    607.5125
     60.0000,      15.0000,   3.00000,    616.7780
     62.5000,      15.0000,   3.00000,    618.1902
     65.0000,      15.0000,   3.00000,    630.1049
     67.5000,      15.0000,   3.00000,    639.9876
     70.0000,      15.0000,   3.00000,    663.8866
     72.5000,      15.0000,   3.00000,    664.8497
     75.0000,      15.0000,   3.00000,    665.5747
     77.5000,      15.0000,   3.00000,    665.6218
     80.0000,      15.0000,   3.00000,    660.3784
     82.5000,      15.0000,   3.00000,    659.5547
     85.0000,      15.0000,   3.00000,    650.8436
     87.5000,      15.0000,   3.00000,    640.2643
     90.0000,      15.0000,   3.00000,    629.9003
     92.5000,      15.0000,   3.00000,    626.0144
     95.0000,      15.0000,   3.00000,    597.9651
     97.5000,      15.0000,   3.00000,    540.9880
    100.0000,      15.0000,   3.00000,    489.0113
    102.5000,      15.0000,   3.00000,    459.5337
    105.0000,      15.0000,   3.00000,    444.8374
    132.5000,      15.0000,   3.00000,    310.1565
    135.0000,      15.0000,   3.00000,    323.9285
    137.5000,      15.0000,   3.00000,    334.0099
    140.0000,      15.0000,   3.00000,    353.1669
    142.5000,      15.0000,   3.00000,    390.3309
    145.0000,      15.0000,   3.00000,    435.1178
    147.5000,      15.0000,   3.00000,    444.0561
    150.0000,      15.0000,   3.00000,    446.8854
    152.5000,      15.0000,   3.00000,    474.7875
    155.0000,      15.0000,   3.00000,    500.0272
    157.5000,      15.0000,   3.00000,    502.3422
    160.0000,      15.0000,   3.00000,    476.0848
    162.5000,      15.0000,   3.00000,    466.6656
    165.0000,      15.0000,   3.00000,    462.9654
    167.5000,      15.0000,   3.00000,    445.0172
    170.0000,      15.0000,   3.00000,    428.1878
    172.5000,      15.0000,   3.00000,    405.3636
    175.0000,      15.0000,   3.00000,    394.0573
    177.5000,      15.0000,   3.00000,    385.6379
    180.0000,      15.0000,   3.00000,    376.1397
    182.5000,      15.0000,   3.00000,    367.7784
    185.0000,      15.0000,   3.00000,    357.6717
     56.2500,      12.5000,   4.00000,    605.7816
     58.7500,      12.5000,   4.00000,    618.8889
     61.2500,      12.5000,   4.00000,    623.3613
     63.7500,      12.5000,   4.00000,    617.1989
     66.2500,      12.5000,   4.00000,    631.4482
     68.7500,      12.5000,   4.00000,    661.8597
     71.2500,      12.5000,   4.00000,    671.6687
     73.7500,      12.5000,   4.00000,    671.2621
     76.2500,      12.5000,   4.00000,    666.8047
     78.7500,      12.5000,   4.00000,    654.4440
     81.2500,      12.5000,   4.00000,    658.3013
     83.7500,      12.5000,   4.00000,    657.0598
     86.2500,      12.5000,   4.00000,    663.0337
     88.7500,      12.5000,   4.00000,    656.0040
     91.2500,      12.5000,   4.00000,    637.8756
     93.7500,      12.5000,   4.00000,    609.0944
     96.2500,      12.5000,   4.00000,    570.6162
     98.7500,      12.5000,   4.00000,    509.8110
    101.2500,      12.5000,   4.00000,    476.6371
    136.2500,      12.5000,   4.00000,    336.6729
    138.7500,      12.5000,   4.00000,    343.8574
    141.2500,      12.5000,   4.00000,    360.1956
    143.7500,      12.5000,   4.00000,    399.6630
    146.2500,      12.5000,   4.00000,    445.7416
    148.7500,      12.5000,   4.00000,    458.3113
    151.2500,      12.5000,   4.00000,    472.5515
    153.7500,      12.5000,   4.00000,    493.1252
    156.2500,      12.5000,   4.00000,    500.2163
    158.7500,      12.5000,   4.00000,    495.4436
    161.2500,      12.5000,   4.00000,    490.3530
    163.7500,      12.5000,   4.00000,    484.6941
    166.2500,      12.5000,   4.00000,    462.5616
    168.7500,      12.5000,   4.00000,    435.8658
    171.2500,      12.5000,   4.00000,    409.9104
    173.7500,      12.5000,   4.00000,    402.0942
    176.2500,      12.5000,   4.00000,    395.4686
    178.7500,      12.5000,   4.00000,    386.5103
    181.2500,      12.5000,   4.00000,    377.9839
   5.25
ITERATION 2
MODEL RESISTIVITY
LAYER 1
93,     1.2500
      5.0000,     380.95
      7.5000,     404.81
     10.0000,     404.97
     12.5000,     511.21
     15.0000,     520.89
     17.5000,     532.30
     20.0000,     629.38
     22.5000,     743.47
     25.0000,     538.63
     27.5000,     521.05
     30.0000,     576.51
     32.5000,     504.85
     35.0000,     551.50
     37.5000,     512.37
     40.0000,     471.58
     42.5000,     459.90
     45.0000,     488.02
     47.5000,     507.75
     50.0000,     577.57
     52.5000,     618.30
     55.0000,     689.31
     57.5000,     780.56
     60.0000,     747.08
     62.5000,     636.20
     65.0000,     732.38
     67.5000,     719.52
     70.0000,     696.97
     72.5000,     777.50
     75.0000,     715.55
     77.5000,     685.58
     80.0000,     615.63
     82.5000,     589.45
     85.0000,     650.77
     87.5000,     776.32
     90.0000,     795.56
     92.5000,     798.39
     95.0000,     713.50
     97.5000,     779.37
    100.0000,     1070.7
    102.5000,     1040.3
    105.0000,     663.00
    107.5000,     680.63
    110.0000,     623.55
    112.5000,     710.96
    115.0000,     603.14
    117.5000,     550.61
    120.0000,     442.74
    122.5000,     362.61
    125.0000,     348.84
    127.5000,     301.87
    130.0000,     279.99
    132.5000,     289.59
    135.0000,     301.39
    137.5000,     345.39
    140.0000,     429.17
    142.5000,     463.96
    145.0000,     419.30
    147.5000,     519.98
    150.0000,     763.61
    152.5000,     1049.2
    155.0000,     808.71
    157.5000,     730.30
    160.0000,     797.33
    162.5000,     744.14
    165.0000,     697.32
    167.5000,     606.00
    170.0000,     624.39
    172.5000,     563.78
    175.0000,     553.55
    177.5000,     626.75
    180.0000,     641.58
    182.5000,     594.22
    185.0000,     566.59
    187.5000,     559.34
    190.0000,     558.05
    192.5000,     574.94
    195.0000,     653.30
    197.5000,     698.34
    200.0000,     705.17
    202.5000,     680.72
    205.0000,     723.59
    207.5000,     709.04
    210.0000,     707.90
    212.5000,     673.89
    215.0000,     631.42
    217.5000,     704.46
    220.0000,     730.81
    222.5000,     706.43
    225.0000,     711.63
    227.5000,     683.12
    230.0000,     787.92
    232.5000,     832.18
           802.3428
LAYER 2
93,     2.6250
      5.0000,     382.63
      7.5000,     402.25
     10.0000,     415.00
     12.5000,     511.16
     15.0000,     531.07
     17.5000,     549.26
     20.0000,     647.29
     22.5000,     744.28
     25.0000,     568.24
     27.5000,     543.57
     30.0000,     577.81
     32.5000,     521.90
     35.0000,     553.31
     37.5000,     519.16
     40.0000,     475.22
     42.5000,     463.62
     45.0000,     486.12
     47.5000,     507.96
     50.0000,     573.44
     52.5000,     618.82
     55.0000,     689.04
     57.5000,     769.65
     60.0000,     738.93
     62.5000,     646.85
     65.0000,     728.94
     67.5000,     723.57
     70.0000,     711.57
     72.5000,     781.09
     75.0000,     733.41
     77.5000,     695.54
     80.0000,     624.66
     82.5000,     597.52
     85.0000,     655.32
     87.5000,     773.15
     90.0000,     793.15
     92.5000,     783.14
     95.0000,     703.76
     97.5000,     759.68
    100.0000,     1012.1
    102.5000,     983.18
    105.0000,     657.73
    107.5000,     654.78
    110.0000,     621.57
    112.5000,     678.72
    115.0000,     582.51
    117.5000,     525.67
    120.0000,     427.14
    122.5000,     353.72
    125.0000,     339.27
    127.5000,     295.46
    130.0000,     274.83
    132.5000,     282.17
    135.0000,     294.56
    137.5000,     339.84
    140.0000,     420.11
    142.5000,     450.70
    145.0000,     413.86
    147.5000,     506.13
    150.0000,     743.85
    152.5000,     997.28
    155.0000,     794.81
    157.5000,     719.46
    160.0000,     780.21
    162.5000,     737.86
    165.0000,     697.38
    167.5000,     616.20
    170.0000,     622.15
    172.5000,     570.57
    175.0000,     563.81
    177.5000,     630.01
    180.0000,     644.26
    182.5000,     598.99
    185.0000,     569.65
    187.5000,     559.76
    190.0000,     558.98
    192.5000,     576.15
    195.0000,     650.64
    197.5000,     697.41
    200.0000,     703.76
    202.5000,     683.38
    205.0000,     717.26
    207.5000,     709.26
    210.0000,     705.95
    212.5000,     674.02
    215.0000,     640.57
    217.5000,     701.89
    220.0000,     730.32
    222.5000,     711.89
    225.0000,     711.83
    227.5000,     701.34
    230.0000,     786.94
    232.5000,     824.79
           805.8754
LAYER 3
91,     4.1375
      7.5000,     399.65
     10.0000,     433.11
     12.5000,     526.86
     15.0000,     567.59
     17.5000,     606.76
     20.0000,     709.13
     22.5000,     780.63
     25.0000,     655.95
     27.5000,     611.65
     30.0000,     612.57
     32.5000,     567.70
     35.0000,     576.32
     37.5000,     546.45
     40.0000,     499.03
     42.5000,     483.45
     45.0000,     493.55
     47.5000,     514.34
     50.0000,     573.33
     52.5000,     623.49
     55.0000,     690.63
     57.5000,     758.07
     60.0000,     735.22
     62.5000,     677.35
     65.0000,     737.72
     67.5000,     746.75
     70.0000,     747.68
     72.5000,     800.91
     75.0000,     773.85
     77.5000,     728.38
     80.0000,     658.47
     82.5000,     634.65
     85.0000,     684.57
     87.5000,     781.28
     90.0000,     795.64
     92.5000,     763.56
     95.0000,     675.40
     97.5000,     686.58
    100.0000,     799.51
    102.5000,     756.12
    105.0000,     557.40
    107.5000,     538.70
    110.0000,     530.58
    112.5000,     538.73
    115.0000,     466.54
    117.5000,     418.48
    120.0000,     355.87
    122.5000,     309.34
    125.0000,     297.59
    127.5000,     266.77
    130.0000,     251.81
    132.5000,     256.57
    135.0000,     270.17
    137.5000,     313.02
    140.0000,     379.51
    142.5000,     401.43
    145.0000,     384.81
    147.5000,     459.03
    150.0000,     659.96
    152.5000,     829.46
    155.0000,     712.55
    157.5000,     663.51
    160.0000,     720.13
    162.5000,     718.14
    165.0000,     702.87
    167.5000,     647.83
    170.0000,     639.54
    172.5000,     597.54
    175.0000,     590.90
    177.5000,     636.15
    180.0000,     646.08
    182.5000,     605.22
    185.0000,     575.38
    187.5000,     564.57
    190.0000,     564.91
    192.5000,     582.73
    195.0000,     649.29
    197.5000,     695.02
    200.0000,     700.28
    202.5000,     683.70
    205.0000,     706.15
    207.5000,     705.54
    210.0000,     702.25
    212.5000,     675.82
    215.0000,     656.12
    217.5000,     700.79
    220.0000,     728.82
    222.5000,     720.48
    225.0000,     719.93
    227.5000,     723.00
    230.0000,     785.57
           806.4680
LAYER 4
89,     5.8012
     10.0000,     441.43
     12.5000,     565.95
     15.0000,     621.02
     17.5000,     694.40
     20.0000,     802.38
     22.5000,     868.95
     25.0000,     775.47
     27.5000,     715.28
     30.0000,     691.71
     32.5000,     639.39
     35.0000,     639.53
     37.5000,     607.10
     40.0000,     555.73
     42.5000,     532.48
     45.0000,     533.34
     47.5000,     548.04
     50.0000,     598.57
     52.5000,     650.89
     55.0000,     713.05
     57.5000,     766.37
     60.0000,     752.96
     62.5000,     725.60
     65.0000,     779.27
     67.5000,     799.94
     70.0000,     811.12
     72.5000,     854.52
     75.0000,     839.13
     77.5000,     793.63
     80.0000,     727.47
     82.5000,     706.71
     85.0000,     749.70
     87.5000,     820.19
     90.0000,     819.97
     92.5000,     752.88
     95.0000,     633.06
     97.5000,     593.57
    100.0000,     603.69
    102.5000,     539.66
    105.0000,     416.60
    107.5000,     396.53
    110.0000,     392.59
    112.5000,     391.98
    115.0000,     339.02
    117.5000,     308.30
    120.0000,     277.67
    122.5000,     256.56
    125.0000,     252.15
    127.5000,     234.76
    130.0000,     225.73
    132.5000,     230.23
    135.0000,     244.24
    137.5000,     281.99
    140.0000,     336.14
    142.5000,     355.67
    145.0000,     350.99
    147.5000,     414.78
    150.0000,     573.11
    152.5000,     685.37
    155.0000,     616.03
    157.5000,     589.18
    160.0000,     654.88
    162.5000,     694.88
    165.0000,     710.14
    167.5000,     687.60
    170.0000,     676.77
    172.5000,     633.05
    175.0000,     617.20
    177.5000,     640.77
    180.0000,     644.53
    182.5000,     606.04
    185.0000,     577.44
    187.5000,     568.14
    190.0000,     570.05
    192.5000,     588.20
    195.0000,     648.17
    197.5000,     689.65
    200.0000,     693.35
    202.5000,     680.20
    205.0000,     693.39
    207.5000,     695.56
    210.0000,     694.35
    212.5000,     674.52
    215.0000,     661.19
    217.5000,     697.32
    220.0000,     722.76
    222.5000,     720.81
    225.0000,     723.02
    227.5000,     729.35
           782.7951
LAYER 5
85,     7.6314
     15.0000,     696.05
     17.5000,     885.09
     20.0000,     984.40
     22.5000,     1051.4
     25.0000,     1032.2
     27.5000,     988.25
     30.0000,     943.73
     32.5000,     893.97
     35.0000,     872.52
     37.5000,     840.97
     40.0000,     797.89
     42.5000,     766.89
     45.0000,     754.64
     47.5000,     757.18
     50.0000,     778.35
     52.5000,     810.19
     55.0000,     845.77
     57.5000,     874.48
     60.0000,     880.43
     62.5000,     890.04
     65.0000,     939.36
     67.5000,     977.79
     70.0000,     1006.5
     72.5000,     1035.8
     75.0000,     1034.9
     77.5000,     1010.3
     80.0000,     969.18
     82.5000,     944.24
     85.0000,     946.05
     87.5000,     945.13
     90.0000,     862.20
     92.5000,     733.21
     95.0000,     575.79
     97.5000,     467.13
    100.0000,     401.39
    102.5000,     336.58
    105.0000,     282.46
    107.5000,     261.61
    110.0000,     253.30
    112.5000,     243.73
    115.0000,     226.94
    117.5000,     217.84
    120.0000,     213.47
    122.5000,     212.45
    125.0000,     214.56
    127.5000,     213.58
    130.0000,     213.37
    132.5000,     219.29
    135.0000,     233.53
    137.5000,     261.89
    140.0000,     298.31
    142.5000,     321.80
    145.0000,     337.01
    147.5000,     387.31
    150.0000,     460.81
    152.5000,     504.91
    155.0000,     494.70
    157.5000,     493.59
    160.0000,     548.29
    162.5000,     627.61
    165.0000,     691.69
    167.5000,     709.50
    170.0000,     708.50
    172.5000,     669.88
    175.0000,     635.08
    177.5000,     621.47
    180.0000,     603.04
    182.5000,     576.08
    185.0000,     559.56
    187.5000,     557.25
    190.0000,     563.31
    192.5000,     580.75
    195.0000,     615.06
    197.5000,     640.03
    200.0000,     644.70
    202.5000,     642.39
    205.0000,     644.46
    207.5000,     647.27
    210.0000,     649.06
    212.5000,     647.62
    215.0000,     648.18
    217.5000,     665.01
    220.0000,     684.82
    222.5000,     692.29
           710.5002
LAYER 6
81,     9.6445
     20.0000,     995.65
     22.5000,     1091.1
     25.0000,     1103.7
     27.5000,     1089.9
     30.0000,     1063.4
     32.5000,     1027.9
     35.0000,     1003.2
     37.5000,     977.28
     40.0000,     946.08
     42.5000,     918.68
     45.0000,     901.38
     47.5000,     896.44
     50.0000,     901.47
     52.5000,     913.32
     55.0000,     928.95
     57.5000,     944.59
     60.0000,     958.22
     62.5000,     979.59
     65.0000,     1017.4
     67.5000,     1054.7
     70.0000,     1085.7
     72.5000,     1108.6
     75.0000,     1113.0
     77.5000,     1100.3
     80.0000,     1073.0
     82.5000,     1042.1
     85.0000,     1011.4
     87.5000,     959.52
     90.0000,     852.89
     92.5000,     710.00
     95.0000,     558.19
     97.5000,     447.24
    100.0000,     375.15
    102.5000,     317.63
    105.0000,     275.34
    107.5000,     254.72
    110.0000,     243.94
    112.5000,     233.86
    115.0000,     222.31
    117.5000,     216.04
    120.0000,     215.68
    122.5000,     218.72
    125.0000,     223.65
    127.5000,     227.49
    130.0000,     231.55
    132.5000,     239.47
    135.0000,     253.81
    137.5000,     277.10
    140.0000,     305.91
    142.5000,     330.75
    145.0000,     354.82
    147.5000,     392.87
    150.0000,     436.08
    152.5000,     461.27
    155.0000,     463.13
    157.5000,     471.75
    160.0000,     511.50
    162.5000,     574.87
    165.0000,     634.12
    167.5000,     663.77
    170.0000,     667.32
    172.5000,     642.28
    175.0000,     606.32
    177.5000,     576.33
    180.0000,     551.26
    182.5000,     531.85
    185.0000,     522.79
    187.5000,     522.91
    190.0000,     529.91
    192.5000,     544.14
    195.0000,     564.17
    197.5000,     581.05
    200.0000,     588.74
    202.5000,     589.96
    205.0000,     592.20
    207.5000,     595.77
    210.0000,     600.38
    212.5000,     603.78
    215.0000,     611.74
    217.5000,     622.92
           647.2667
LAYER 7
77,    11.8590
     25.0000,     1110.0
     27.5000,     1111.1
     30.0000,     1099.7
     32.5000,     1073.4
     35.0000,     1052.9
     37.5000,     1031.3
     40.0000,     1004.6
     42.5000,     979.40
     45.0000,     960.07
     47.5000,     947.29
     50.0000,     943.59
     52.5000,     945.66
     55.0000,     952.04
     57.5000,     962.62
     60.0000,     977.76
     62.5000,     1000.6
     65.0000,     1032.9
     67.5000,     1066.8
     70.0000,     1095.8
     72.5000,     1115.2
     75.0000,     1119.3
     77.5000,     1108.7
     80.0000,     1083.0
     82.5000,     1045.8
     85.0000,     994.34
     87.5000,     916.38
     90.0000,     804.12
     92.5000,     672.91
     95.0000,     544.91
     97.5000,     445.89
    100.0000,     377.91
    102.5000,     328.59
    105.0000,     295.55
    107.5000,     276.48
    110.0000,     265.01
    112.5000,     256.46
    115.0000,     249.98
    117.5000,     247.42
    120.0000,     248.26
    122.5000,     251.80
    125.0000,     257.20
    127.5000,     262.88
    130.0000,     269.17
    132.5000,     278.02
    135.0000,     291.28
    137.5000,     310.00
    140.0000,     332.55
    142.5000,     355.26
    145.0000,     378.39
    147.5000,     404.62
    150.0000,     430.51
    152.5000,     445.83
    155.0000,     451.90
    157.5000,     462.21
    160.0000,     488.33
    162.5000,     527.16
    165.0000,     563.73
    167.5000,     584.38
    170.0000,     587.72
    172.5000,     573.98
    175.0000,     548.72
    177.5000,     522.67
    180.0000,     501.29
    182.5000,     487.00
    185.0000,     480.81
    187.5000,     481.12
    190.0000,     486.73
    192.5000,     497.16
    195.0000,     510.42
    197.5000,     522.64
    200.0000,     531.57
    202.5000,     537.43
    205.0000,     541.54
    207.5000,     545.78
    210.0000,     552.49
    212.5000,     558.83
           575.8912
LAYER 8
73,    14.2949
     30.0000,     1101.8
     32.5000,     1072.3
     35.0000,     1055.1
     37.5000,     1038.6
     40.0000,     1010.3
     42.5000,     984.41
     45.0000,     964.23
     47.5000,     946.87
     50.0000,     935.20
     52.5000,     930.57
     55.0000,     932.43
     57.5000,     939.98
     60.0000,     953.87
     62.5000,     974.25
     65.0000,     999.55
     67.5000,     1024.9
     70.0000,     1045.2
     72.5000,     1056.6
     75.0000,     1056.8
     77.5000,     1043.8
     80.0000,     1015.5
     82.5000,     971.26
     85.0000,     909.77
     87.5000,     828.91
     90.0000,     730.65
     92.5000,     625.44
     95.0000,     526.54
     97.5000,     445.68
    100.0000,     389.32
    102.5000,     350.02
    105.0000,     323.90
    107.5000,     307.72
    110.0000,     297.75
    112.5000,     291.33
    115.0000,     287.49
    117.5000,     286.30
    120.0000,     287.35
    122.5000,     290.42
    125.0000,     295.03
    127.5000,     300.47
    130.0000,     306.78
    132.5000,     314.89
    135.0000,     325.76
    137.5000,     339.86
    140.0000,     356.42
    142.5000,     373.68
    145.0000,     391.15
    147.5000,     408.52
    150.0000,     425.27
    152.5000,     435.28
    155.0000,     441.52
    157.5000,     449.92
    160.0000,     464.90
    162.5000,     484.66
    165.0000,     502.55
    167.5000,     512.74
    170.0000,     513.99
    172.5000,     505.77
    175.0000,     490.20
    177.5000,     472.52
    180.0000,     457.21
    182.5000,     446.77
    185.0000,     441.92
    187.5000,     441.92
    190.0000,     446.16
    192.5000,     454.17
    195.0000,     464.24
    197.5000,     473.88
    200.0000,     483.55
    202.5000,     492.45
    205.0000,     496.67
    207.5000,     501.73
           513.9568
LAYER 9
67,    16.9743
     37.5000,     1027.5
     40.0000,     977.68
     42.5000,     953.03
     45.0000,     934.48
     47.5000,     908.02
     50.0000,     886.79
     52.5000,     875.16
     55.0000,     873.95
     57.5000,     879.36
     60.0000,     890.48
     62.5000,     905.98
     65.0000,     923.37
     67.5000,     939.38
     70.0000,     950.86
     72.5000,     955.71
     75.0000,     951.86
     77.5000,     935.40
     80.0000,     905.05
     82.5000,     860.63
     85.0000,     802.72
     87.5000,     732.98
     90.0000,     655.31
     92.5000,     576.23
     95.0000,     502.83
     97.5000,     440.73
    100.0000,     394.61
    102.5000,     364.24
    105.0000,     343.68
    107.5000,     330.66
    110.0000,     322.66
    112.5000,     317.90
    115.0000,     315.42
    117.5000,     314.80
    120.0000,     315.71
    122.5000,     318.07
    125.0000,     321.60
    127.5000,     326.01
    130.0000,     331.27
    132.5000,     337.77
    135.0000,     345.98
    137.5000,     356.07
    140.0000,     367.70
    142.5000,     379.60
    145.0000,     392.26
    147.5000,     405.01
    150.0000,     415.36
    152.5000,     422.20
    155.0000,     427.24
    157.5000,     432.90
    160.0000,     440.55
    162.5000,     449.27
    165.0000,     456.58
    167.5000,     460.25
    170.0000,     459.45
    172.5000,     453.33
    175.0000,     443.01
    177.5000,     431.01
    180.0000,     420.01
    182.5000,     411.98
    185.0000,     407.84
    187.5000,     407.66
    190.0000,     411.44
    192.5000,     419.04
    195.0000,     428.35
    197.5000,     435.24
    200.0000,     443.93
           461.6803
LAYER 10
61,    19.9218
     45.0000,     898.74
     47.5000,     842.15
     50.0000,     815.18
     52.5000,     796.62
     55.0000,     792.20
     57.5000,     797.37
     60.0000,     807.79
     62.5000,     821.01
     65.0000,     834.13
     67.5000,     844.88
     70.0000,     851.57
     72.5000,     853.28
     75.0000,     846.37
     77.5000,     828.26
     80.0000,     798.71
     82.5000,     758.34
     85.0000,     708.64
     87.5000,     652.02
     90.0000,     591.90
     92.5000,     532.41
     95.0000,     477.40
     97.5000,     430.06
    100.0000,     392.80
    102.5000,     367.20
    105.0000,     350.76
    107.5000,     340.32
    110.0000,     333.94
    112.5000,     330.25
    115.0000,     328.48
    117.5000,     328.10
    120.0000,     328.85
    122.5000,     330.64
    125.0000,     333.35
    127.5000,     336.82
    130.0000,     340.95
    132.5000,     345.93
    135.0000,     352.03
    137.5000,     359.37
    140.0000,     367.94
    142.5000,     377.68
    145.0000,     387.26
    147.5000,     395.78
    150.0000,     402.45
    152.5000,     407.26
    155.0000,     411.00
    157.5000,     414.55
    160.0000,     418.29
    162.5000,     421.78
    165.0000,     424.13
    167.5000,     424.50
    170.0000,     422.05
    172.5000,     416.37
    175.0000,     408.05
    177.5000,     398.39
    180.0000,     388.94
    182.5000,     381.47
    185.0000,     377.13
    187.5000,     376.97
    190.0000,     381.02
    192.5000,     388.40
           404.2784
LAYER 11
57,    23.1640
     50.0000,     737.82
     52.5000,     705.16
     55.0000,     699.36
     57.5000,     710.25
     60.0000,     725.58
     62.5000,     742.48
     65.0000,     756.34
     67.5000,     766.32
     70.0000,     771.67
     72.5000,     772.30
     75.0000,     764.15
     77.5000,     746.17
     80.0000,     718.69
     82.5000,     682.75
     85.0000,     640.09
     87.5000,     593.03
     90.0000,     544.42
     92.5000,     497.08
     95.0000,     453.54
     97.5000,     415.96
    100.0000,     385.86
    102.5000,     363.95
    105.0000,     349.21
    107.5000,     339.80
    110.0000,     334.19
    112.5000,     331.24
    115.0000,     329.97
    117.5000,     329.79
    120.0000,     330.50
    122.5000,     332.00
    125.0000,     334.21
    127.5000,     337.10
    130.0000,     340.77
    132.5000,     345.33
    135.0000,     350.82
    137.5000,     357.23
    140.0000,     364.36
    142.5000,     371.77
    145.0000,     378.78
    147.5000,     384.84
    150.0000,     389.68
    152.5000,     393.38
    155.0000,     396.25
    157.5000,     398.62
    160.0000,     400.56
    162.5000,     401.83
    165.0000,     402.05
    167.5000,     400.74
    170.0000,     397.24
    172.5000,     391.31
    175.0000,     383.10
    177.5000,     373.40
    180.0000,     362.67
    182.5000,     353.52
    185.0000,     346.64
    187.5000,     346.39
           352.7111
LAYER 12
53, 
     55.0000,     594.07
     57.5000,     634.77
     60.0000,     666.25
     62.5000,     689.56
     65.0000,     705.88
     67.5000,     717.58
     70.0000,     723.08
     72.5000,     723.36
     75.0000,     714.85
     77.5000,     697.23
     80.0000,     671.11
     82.5000,     637.66
     85.0000,     598.65
     87.5000,     556.31
     90.0000,     513.26
     92.5000,     471.65
     95.0000,     433.66
     97.5000,     401.10
    100.0000,     375.11
    102.5000,     355.94
    105.0000,     342.83
    107.5000,     334.49
    110.0000,     329.64
    112.5000,     327.20
    115.0000,     326.33
    117.5000,     326.45
    120.0000,     327.34
    122.5000,     328.93
    125.0000,     331.16
    127.5000,     334.00
    130.0000,     337.51
    132.5000,     341.75
    135.0000,     346.76
    137.5000,     352.44
    140.0000,     358.58
    142.5000,     364.80
    145.0000,     370.61
    147.5000,     375.67
    150.0000,     379.79
    152.5000,     383.01
    155.0000,     385.50
    157.5000,     387.42
    160.0000,     388.74
    162.5000,     389.23
    165.0000,     388.75
    167.5000,     386.89
    170.0000,     382.89
    172.5000,     376.49
    175.0000,     367.33
    177.5000,     357.13
    180.0000,     344.59
    182.5000,     329.66
           311.4542
CALCULATED APPARENT RESISTIVITY
      3.7500,       2.5000,   1.00000,    403.3039
      6.2500,       2.5000,   1.00000,    431.0074
      8.7500,       2.5000,   1.00000,    415.8131
     11.2500,       2.5000,   1.00000,    518.1752
     13.7500,       2.5000,   1.00000,    521.9557
     16.2500,       2.5000,   1.00000,    584.3798
     18.7500,       2.5000,   1.00000,    602.9468
     21.2500,       2.5000,   1.00000,    652.0807
     23.7500,       2.5000,   1.00000,    594.6414
     26.2500,       2.5000,   1.00000,    582.4950
     28.7500,       2.5000,   1.00000,    579.4396
     31.2500,       2.5000,   1.00000,    520.0397
     33.7500,       2.5000,   1.00000,    563.8895
     36.2500,       2.5000,   1.00000,    514.7865
     38.7500,       2.5000,   1.00000,    501.1795
     41.2500,       2.5000,   1.00000,    495.0633
     43.7500,       2.5000,   1.00000,    511.9684
     46.2500,       2.5000,   1.00000,    527.5231
     48.7500,       2.5000,   1.00000,    588.9656
     51.2500,       2.5000,   1.00000,    623.0681
     53.7500,       2.5000,   1.00000,    675.1204
     56.2500,       2.5000,   1.00000,    716.6249
     58.7500,       2.5000,   1.00000,    733.9144
     61.2500,       2.5000,   1.00000,    675.1591
     63.7500,       2.5000,   1.00000,    744.4769
     66.2500,       2.5000,   1.00000,    722.7393
     68.7500,       2.5000,   1.00000,    713.9785
     71.2500,       2.5000,   1.00000,    765.4158
     73.7500,       2.5000,   1.00000,    701.5409
     76.2500,       2.5000,   1.00000,    704.8073
     78.7500,       2.5000,   1.00000,    662.7328
     81.2500,       2.5000,   1.00000,    653.7543
     83.7500,       2.5000,   1.00000,    679.6948
     86.2500,       2.5000,   1.00000,    748.5165
     88.7500,       2.5000,   1.00000,    733.4094
     91.2500,       2.5000,   1.00000,    775.2706
     93.7500,       2.5000,   1.00000,    756.9974
     96.2500,       2.5000,   1.00000,    763.0961
     98.7500,       2.5000,   1.00000,    804.9040
    101.2500,       2.5000,   1.00000,    811.3091
    103.7500,       2.5000,   1.00000,    643.7876
    106.2500,       2.5000,   1.00000,    688.4142
    108.7500,       2.5000,   1.00000,    569.7811
    111.2500,       2.5000,   1.00000,    606.8428
    113.7500,       2.5000,   1.00000,    514.4658
    116.2500,       2.5000,   1.00000,    486.5132
    118.7500,       2.5000,   1.00000,    414.4318
    121.2500,       2.5000,   1.00000,    355.5704
    123.7500,       2.5000,   1.00000,    333.7997
    126.2500,       2.5000,   1.00000,    298.2467
    128.7500,       2.5000,   1.00000,    284.2299
    131.2500,       2.5000,   1.00000,    293.0096
    133.7500,       2.5000,   1.00000,    310.4769
    136.2500,       2.5000,   1.00000,    340.0079
    138.7500,       2.5000,   1.00000,    382.9162
    141.2500,       2.5000,   1.00000,    432.6516
    143.7500,       2.5000,   1.00000,    447.7965
    146.2500,       2.5000,   1.00000,    545.8315
    148.7500,       2.5000,   1.00000,    649.0558
    151.2500,       2.5000,   1.00000,    778.8690
    153.7500,       2.5000,   1.00000,    733.8583
    156.2500,       2.5000,   1.00000,    739.9899
    158.7500,       2.5000,   1.00000,    750.7102
    161.2500,       2.5000,   1.00000,    679.7645
    163.7500,       2.5000,   1.00000,    706.9059
    166.2500,       2.5000,   1.00000,    619.9643
    168.7500,       2.5000,   1.00000,    601.4437
    171.2500,       2.5000,   1.00000,    609.6076
    173.7500,       2.5000,   1.00000,    589.4863
    176.2500,       2.5000,   1.00000,    609.9276
    178.7500,       2.5000,   1.00000,    606.3521
    181.2500,       2.5000,   1.00000,    591.8342
    183.7500,       2.5000,   1.00000,    579.2465
    186.2500,       2.5000,   1.00000,    570.1381
    188.7500,       2.5000,   1.00000,    578.4100
    191.2500,       2.5000,   1.00000,    594.8006
    193.7500,       2.5000,   1.00000,    638.0648
    196.2500,       2.5000,   1.00000,    663.1555
    198.7500,       2.5000,   1.00000,    686.7612
    201.2500,       2.5000,   1.00000,    677.9933
    203.7500,       2.5000,   1.00000,    709.8956
    206.2500,       2.5000,   1.00000,    686.6451
    208.7500,       2.5000,   1.00000,    693.1899
    211.2500,       2.5000,   1.00000,    679.5765
    213.7500,       2.5000,   1.00000,    665.0448
    216.2500,       2.5000,   1.00000,    704.7812
    218.7500,       2.5000,   1.00000,    700.7081
    221.2500,       2.5000,   1.00000,    705.3029
    223.7500,       2.5000,   1.00000,    731.6317
    226.2500,       2.5000,   1.00000,    715.5696
    228.7500,       2.5000,   1.00000,    784.2908
    231.2500,       2.5000,   1.00000,    783.2738
    233.7500,       2.5000,   1.00000,    806.2998
      6.2500,       2.5000,   2.00000,    454.6505
      8.7500,       2.5000,   2.00000,    435.8456
     11.2500,       2.5000,   2.00000,    567.1375
     13.7500,       2.5000,   2.00000,    577.4564
     16.2500,       2.5000,   2.00000,    566.0649
     18.7500,       2.5000,   2.00000,    614.8823
     21.2500,       2.5000,   2.00000,    685.2966
     23.7500,       2.5000,   2.00000,    610.9871
     26.2500,       2.5000,   2.00000,    620.2676
     28.7500,       2.5000,   2.00000,    628.4373
     31.2500,       2.5000,   2.00000,    546.1063
     33.7500,       2.5000,   2.00000,    602.0494
     36.2500,       2.5000,   2.00000,    571.5906
     38.7500,       2.5000,   2.00000,    528.5106
     41.2500,       2.5000,   2.00000,    539.4892
     43.7500,       2.5000,   2.00000,    555.5665
     46.2500,       2.5000,   2.00000,    568.5753
     48.7500,       2.5000,   2.00000,    621.0117
     51.2500,       2.5000,   2.00000,    630.2324
     53.7500,       2.5000,   2.00000,    667.3376
     56.2500,       2.5000,   2.00000,    755.8953
     58.7500,       2.5000,   2.00000,    737.4934
     61.2500,       2.5000,   2.00000,    667.4940
     63.7500,       2.5000,   2.00000,    783.7003
     66.2500,       2.5000,   2.00000,    759.1185
     68.7500,       2.5000,   2.00000,    721.8341
     71.2500,       2.5000,   2.00000,    791.4943
     73.7500,       2.5000,   2.00000,    739.9716
     76.2500,       2.5000,   2.00000,    740.4395
     78.7500,       2.5000,   2.00000,    716.1292
     81.2500,       2.5000,   2.00000,    677.2758
     83.7500,       2.5000,   2.00000,    710.6230
     86.2500,       2.5000,   2.00000,    764.6995
     88.7500,       2.5000,   2.00000,    739.6086
     91.2500,       2.5000,   2.00000,    762.5392
     93.7500,       2.5000,   2.00000,    690.6985
     96.2500,       2.5000,   2.00000,    639.1462
     98.7500,       2.5000,   2.00000,    766.7003
    101.2500,       2.5000,   2.00000,    723.2646
    103.7500,       2.5000,   2.00000,    529.9883
    106.2500,       2.5000,   2.00000,    569.0911
    108.7500,       2.5000,   2.00000,    522.6957
    111.2500,       2.5000,   2.00000,    514.1036
    113.7500,       2.5000,   2.00000,    449.7190
    116.2500,       2.5000,   2.00000,    418.7489
    118.7500,       2.5000,   2.00000,    372.8864
    121.2500,       2.5000,   2.00000,    327.2634
    123.7500,       2.5000,   2.00000,    328.2286
    126.2500,       2.5000,   2.00000,    295.3416
    128.7500,       2.5000,   2.00000,    278.7795
    131.2500,       2.5000,   2.00000,    299.3738
    133.7500,       2.5000,   2.00000,    309.3452
    136.2500,       2.5000,   2.00000,    324.0931
    138.7500,       2.5000,   2.00000,    388.0200
    141.2500,       2.5000,   2.00000,    434.3833
    143.7500,       2.5000,   2.00000,    413.7838
    146.2500,       2.5000,   2.00000,    467.5833
    148.7500,       2.5000,   2.00000,    628.6913
    151.2500,       2.5000,   2.00000,    741.9428
    153.7500,       2.5000,   2.00000,    605.4135
    156.2500,       2.5000,   2.00000,    607.3156
    158.7500,       2.5000,   2.00000,    709.0204
    161.2500,       2.5000,   2.00000,    701.2325
    163.7500,       2.5000,   2.00000,    720.7089
    166.2500,       2.5000,   2.00000,    617.6916
    168.7500,       2.5000,   2.00000,    585.6938
    171.2500,       2.5000,   2.00000,    617.3729
    173.7500,       2.5000,   2.00000,    600.3860
    176.2500,       2.5000,   2.00000,    625.7496
    178.7500,       2.5000,   2.00000,    618.0421
    181.2500,       2.5000,   2.00000,    586.0209
    183.7500,       2.5000,   2.00000,    581.1356
    186.2500,       2.5000,   2.00000,    587.1525
    188.7500,       2.5000,   2.00000,    587.9779
    191.2500,       2.5000,   2.00000,    595.3345
    193.7500,       2.5000,   2.00000,    635.8218
    196.2500,       2.5000,   2.00000,    664.1898
    198.7500,       2.5000,   2.00000,    660.1075
    201.2500,       2.5000,   2.00000,    656.8665
    203.7500,       2.5000,   2.00000,    697.1486
    206.2500,       2.5000,   2.00000,    685.3205
    208.7500,       2.5000,   2.00000,    694.4238
    211.2500,       2.5000,   2.00000,    673.9980
    213.7500,       2.5000,   2.00000,    658.3311
    216.2500,       2.5000,   2.00000,    717.6208
    218.7500,       2.5000,   2.00000,    710.6892
    221.2500,       2.5000,   2.00000,    712.2902
    223.7500,       2.5000,   2.00000,    731.3039
    226.2500,       2.5000,   2.00000,    713.4776
    228.7500,       2.5000,   2.00000,    783.6677
    231.2500,       2.5000,   2.00000,    788.1985
      8.7500,       2.5000,   3.00000,    476.5609
     11.2500,       2.5000,   3.00000,    614.0942
     13.7500,       2.5000,   3.00000,    594.8278
     16.2500,       2.5000,   3.00000,    595.0105
     18.7500,       2.5000,   3.00000,    624.5453
     21.2500,       2.5000,   3.00000,    713.6646
     23.7500,       2.5000,   3.00000,    643.0450
     26.2500,       2.5000,   3.00000,    635.7407
     28.7500,       2.5000,   3.00000,    649.3773
     31.2500,       2.5000,   3.00000,    595.2354
     33.7500,       2.5000,   3.00000,    654.8644
     36.2500,       2.5000,   3.00000,    615.6664
     38.7500,       2.5000,   3.00000,    585.0082
     41.2500,       2.5000,   3.00000,    570.8011
     43.7500,       2.5000,   3.00000,    600.9606
     46.2500,       2.5000,   3.00000,    611.0654
     48.7500,       2.5000,   3.00000,    645.9030
     51.2500,       2.5000,   3.00000,    646.0853
     53.7500,       2.5000,   3.00000,    710.3043
     56.2500,       2.5000,   3.00000,    772.6514
     58.7500,       2.5000,   3.00000,    754.4071
     61.2500,       2.5000,   3.00000,    678.6712
     63.7500,       2.5000,   3.00000,    774.3854
     66.2500,       2.5000,   3.00000,    777.2157
     68.7500,       2.5000,   3.00000,    756.1732
     71.2500,       2.5000,   3.00000,    816.6434
     73.7500,       2.5000,   3.00000,    786.2229
     76.2500,       2.5000,   3.00000,    785.7454
     78.7500,       2.5000,   3.00000,    716.5809
     81.2500,       2.5000,   3.00000,    688.8617
     83.7500,       2.5000,   3.00000,    712.1891
     86.2500,       2.5000,   3.00000,    794.3198
     88.7500,       2.5000,   3.00000,    766.7864
     91.2500,       2.5000,   3.00000,    711.5598
     93.7500,       2.5000,   3.00000,    586.9039
     96.2500,       2.5000,   3.00000,    597.3348
     98.7500,       2.5000,   3.00000,    709.2790
    101.2500,       2.5000,   3.00000,    686.5654
    103.7500,       2.5000,   3.00000,    452.6361
    106.2500,       2.5000,   3.00000,    456.5351
    108.7500,       2.5000,   3.00000,    430.7238
    111.2500,       2.5000,   3.00000,    477.6185
    113.7500,       2.5000,   3.00000,    401.6327
    116.2500,       2.5000,   3.00000,    379.4753
    118.7500,       2.5000,   3.00000,    331.0869
    121.2500,       2.5000,   3.00000,    310.3235
    123.7500,       2.5000,   3.00000,    315.1318
    126.2500,       2.5000,   3.00000,    293.1483
    128.7500,       2.5000,   3.00000,    281.8524
    131.2500,       2.5000,   3.00000,    293.0084
    133.7500,       2.5000,   3.00000,    303.4581
    136.2500,       2.5000,   3.00000,    336.3546
    138.7500,       2.5000,   3.00000,    398.8060
    141.2500,       2.5000,   3.00000,    418.2139
    143.7500,       2.5000,   3.00000,    357.3477
    146.2500,       2.5000,   3.00000,    427.6279
    148.7500,       2.5000,   3.00000,    603.5229
    151.2500,       2.5000,   3.00000,    708.3556
    153.7500,       2.5000,   3.00000,    531.0244
    156.2500,       2.5000,   3.00000,    489.2650
    158.7500,       2.5000,   3.00000,    618.4637
    161.2500,       2.5000,   3.00000,    711.1298
    163.7500,       2.5000,   3.00000,    736.8364
    166.2500,       2.5000,   3.00000,    605.6675
    168.7500,       2.5000,   3.00000,    563.3505
    171.2500,       2.5000,   3.00000,    570.4413
    173.7500,       2.5000,   3.00000,    595.1940
    176.2500,       2.5000,   3.00000,    639.3960
    178.7500,       2.5000,   3.00000,    632.8251
    181.2500,       2.5000,   3.00000,    593.3441
    183.7500,       2.5000,   3.00000,    575.7958
    186.2500,       2.5000,   3.00000,    576.8864
    188.7500,       2.5000,   3.00000,    579.4367
    191.2500,       2.5000,   3.00000,    585.8996
    193.7500,       2.5000,   3.00000,    634.7943
    196.2500,       2.5000,   3.00000,    650.4982
    198.7500,       2.5000,   3.00000,    644.2859
    201.2500,       2.5000,   3.00000,    626.4727
    203.7500,       2.5000,   3.00000,    675.0814
    206.2500,       2.5000,   3.00000,    681.7448
    208.7500,       2.5000,   3.00000,    682.5808
    211.2500,       2.5000,   3.00000,    650.8873
    213.7500,       2.5000,   3.00000,    643.6371
    216.2500,       2.5000,   3.00000,    707.8090
    218.7500,       2.5000,   3.00000,    726.9843
    221.2500,       2.5000,   3.00000,    710.4722
    223.7500,       2.5000,   3.00000,    708.7621
    226.2500,       2.5000,   3.00000,    694.5251
    228.7500,       2.5000,   3.00000,    773.3715
     11.2500,       7.5000,   1.00000,    582.4366
     13.7500,       7.5000,   1.00000,    618.7662
     16.2500,       7.5000,   1.00000,    627.3168
     18.7500,       7.5000,   1.00000,    655.1481
     21.2500,       7.5000,   1.00000,    660.7261
     23.7500,       7.5000,   1.00000,    674.5629
     26.2500,       7.5000,   1.00000,    652.8523
     28.7500,       7.5000,   1.00000,    638.9369
     31.2500,       7.5000,   1.00000,    658.3219
     33.7500,       7.5000,   1.00000,    658.5482
     36.2500,       7.5000,   1.00000,    655.7282
     38.7500,       7.5000,   1.00000,    626.4248
     41.2500,       7.5000,   1.00000,    622.5209
     43.7500,       7.5000,   1.00000,    621.9188
     46.2500,       7.5000,   1.00000,    645.3694
     48.7500,       7.5000,   1.00000,    655.7462
     51.2500,       7.5000,   1.00000,    700.2266
     53.7500,       7.5000,   1.00000,    735.4722
     56.2500,       7.5000,   1.00000,    757.6688
     58.7500,       7.5000,   1.00000,    744.0671
     61.2500,       7.5000,   1.00000,    739.3835
     63.7500,       7.5000,   1.00000,    733.6193
     66.2500,       7.5000,   1.00000,    762.4109
     68.7500,       7.5000,   1.00000,    801.2383
     71.2500,       7.5000,   1.00000,    814.7765
     73.7500,       7.5000,   1.00000,    814.7469
     76.2500,       7.5000,   1.00000,    769.5972
     78.7500,       7.5000,   1.00000,    726.5895
     81.2500,       7.5000,   1.00000,    693.3325
     83.7500,       7.5000,   1.00000,    732.8632
     86.2500,       7.5000,   1.00000,    764.6606
     88.7500,       7.5000,   1.00000,    745.8555
     91.2500,       7.5000,   1.00000,    646.4186
     93.7500,       7.5000,   1.00000,    603.3121
     96.2500,       7.5000,   1.00000,    604.1713
     98.7500,       7.5000,   1.00000,    639.8319
    101.2500,       7.5000,   1.00000,    593.0311
    103.7500,       7.5000,   1.00000,    517.6102
    106.2500,       7.5000,   1.00000,    408.2369
    108.7500,       7.5000,   1.00000,    405.5878
    111.2500,       7.5000,   1.00000,    411.3580
    113.7500,       7.5000,   1.00000,    417.0161
    116.2500,       7.5000,   1.00000,    361.8542
    118.7500,       7.5000,   1.00000,    337.9985
    121.2500,       7.5000,   1.00000,    314.8758
    123.7500,       7.5000,   1.00000,    307.4635
    126.2500,       7.5000,   1.00000,    301.9070
    128.7500,       7.5000,   1.00000,    295.8944
    131.2500,       7.5000,   1.00000,    296.1958
    133.7500,       7.5000,   1.00000,    321.8225
    136.2500,       7.5000,   1.00000,    366.3528
    138.7500,       7.5000,   1.00000,    390.6623
    141.2500,       7.5000,   1.00000,    366.8602
    143.7500,       7.5000,   1.00000,    386.3630
    146.2500,       7.5000,   1.00000,    464.4848
    148.7500,       7.5000,   1.00000,    562.2756
    151.2500,       7.5000,   1.00000,    570.1839
    153.7500,       7.5000,   1.00000,    528.2354
    156.2500,       7.5000,   1.00000,    496.9811
    158.7500,       7.5000,   1.00000,    549.1558
    161.2500,       7.5000,   1.00000,    659.3405
    163.7500,       7.5000,   1.00000,    694.5905
    166.2500,       7.5000,   1.00000,    629.4128
    168.7500,       7.5000,   1.00000,    547.0043
    171.2500,       7.5000,   1.00000,    539.9189
    173.7500,       7.5000,   1.00000,    577.7473
    176.2500,       7.5000,   1.00000,    624.3578
    178.7500,       7.5000,   1.00000,    632.1934
    181.2500,       7.5000,   1.00000,    611.5538
    183.7500,       7.5000,   1.00000,    581.3396
    186.2500,       7.5000,   1.00000,    563.5881
    188.7500,       7.5000,   1.00000,    568.4973
    191.2500,       7.5000,   1.00000,    596.7998
    193.7500,       7.5000,   1.00000,    616.1656
    196.2500,       7.5000,   1.00000,    632.2042
    198.7500,       7.5000,   1.00000,    627.8301
    201.2500,       7.5000,   1.00000,    635.6703
    203.7500,       7.5000,   1.00000,    647.9401
    206.2500,       7.5000,   1.00000,    664.7375
    208.7500,       7.5000,   1.00000,    655.1088
    211.2500,       7.5000,   1.00000,    645.5034
    213.7500,       7.5000,   1.00000,    653.6644
    216.2500,       7.5000,   1.00000,    687.4084
    218.7500,       7.5000,   1.00000,    709.3514
    221.2500,       7.5000,   1.00000,    709.0222
    223.7500,       7.5000,   1.00000,    693.3533
    226.2500,       7.5000,   1.00000,    709.6211
     11.2500,       2.5000,   4.00000,    639.6299
     13.7500,       2.5000,   4.00000,    625.6830
     16.2500,       2.5000,   4.00000,    626.7185
     18.7500,       2.5000,   4.00000,    661.0398
     21.2500,       2.5000,   4.00000,    742.5468
     23.7500,       2.5000,   4.00000,    657.8643
     26.2500,       2.5000,   4.00000,    655.3550
     28.7500,       2.5000,   4.00000,    679.2499
     31.2500,       2.5000,   4.00000,    621.3510
     33.7500,       2.5000,   4.00000,    712.1904
     36.2500,       2.5000,   4.00000,    667.7336
     38.7500,       2.5000,   4.00000,    623.2162
     41.2500,       2.5000,   4.00000,    619.6331
     43.7500,       2.5000,   4.00000,    630.4317
     46.2500,       2.5000,   4.00000,    635.1163
     48.7500,       2.5000,   4.00000,    676.2208
     51.2500,       2.5000,   4.00000,    695.6736
     53.7500,       2.5000,   4.00000,    740.7590
     56.2500,       2.5000,   4.00000,    804.0371
     58.7500,       2.5000,   4.00000,    777.5872
     61.2500,       2.5000,   4.00000,    679.1240
     63.7500,       2.5000,   4.00000,    777.3315
     66.2500,       2.5000,   4.00000,    772.7413
     68.7500,       2.5000,   4.00000,    778.2422
     71.2500,       2.5000,   4.00000,    875.9921
     73.7500,       2.5000,   4.00000,    812.5215
     76.2500,       2.5000,   4.00000,    794.1727
     78.7500,       2.5000,   4.00000,    719.0970
     81.2500,       2.5000,   4.00000,    667.8936
     83.7500,       2.5000,   4.00000,    719.0172
     86.2500,       2.5000,   4.00000,    808.6619
     88.7500,       2.5000,   4.00000,    746.2693
     91.2500,       2.5000,   4.00000,    668.1882
     93.7500,       2.5000,   4.00000,    568.6408
     96.2500,       2.5000,   4.00000,    552.3777
     98.7500,       2.5000,   4.00000,    676.8043
    101.2500,       2.5000,   4.00000,    630.4705
    103.7500,       2.5000,   4.00000,    417.9351
    106.2500,       2.5000,   4.00000,    406.9479
    108.7500,       2.5000,   4.00000,    366.0440
    111.2500,       2.5000,   4.00000,    427.6447
    113.7500,       2.5000,   4.00000,    388.6530
    116.2500,       2.5000,   4.00000,    357.7207
    118.7500,       2.5000,   4.00000,    321.6487
    121.2500,       2.5000,   4.00000,    293.3531
    123.7500,       2.5000,   4.00000,    311.0537
    126.2500,       2.5000,   4.00000,    290.9499
    128.7500,       2.5000,   4.00000,    280.1199
    131.2500,       2.5000,   4.00000,    291.3384
    133.7500,       2.5000,   4.00000,    311.1820
    136.2500,       2.5000,   4.00000,    349.7054
    138.7500,       2.5000,   4.00000,    396.5370
    141.2500,       2.5000,   4.00000,    381.9672
    143.7500,       2.5000,   4.00000,    341.4713
    146.2500,       2.5000,   4.00000,    413.7011
    148.7500,       2.5000,   4.00000,    560.2919
    151.2500,       2.5000,   4.00000,    651.9382
    153.7500,       2.5000,   4.00000,    487.4655
    156.2500,       2.5000,   4.00000,    453.3543
    158.7500,       2.5000,   4.00000,    558.0743
    161.2500,       2.5000,   4.00000,    644.8517
    163.7500,       2.5000,   4.00000,    736.2740
    166.2500,       2.5000,   4.00000,    597.6717
    168.7500,       2.5000,   4.00000,    529.5732
    171.2500,       2.5000,   4.00000,    537.4493
    173.7500,       2.5000,   4.00000,    557.8447
    176.2500,       2.5000,   4.00000,    639.1110
    178.7500,       2.5000,   4.00000,    645.1627
    181.2500,       2.5000,   4.00000,    603.6921
    183.7500,       2.5000,   4.00000,    571.9796
    186.2500,       2.5000,   4.00000,    554.9825
    188.7500,       2.5000,   4.00000,    557.4673
    191.2500,       2.5000,   4.00000,    576.4544
    193.7500,       2.5000,   4.00000,    620.3921
    196.2500,       2.5000,   4.00000,    639.6005
    198.7500,       2.5000,   4.00000,    629.7985
    201.2500,       2.5000,   4.00000,    613.2632
    203.7500,       2.5000,   4.00000,    660.5419
    206.2500,       2.5000,   4.00000,    656.0451
    208.7500,       2.5000,   4.00000,    660.4441
    211.2500,       2.5000,   4.00000,    635.2042
    213.7500,       2.5000,   4.00000,    620.4548
    216.2500,       2.5000,   4.00000,    702.8823
    218.7500,       2.5000,   4.00000,    711.6846
    221.2500,       2.5000,   4.00000,    699.1942
    223.7500,       2.5000,   4.00000,    696.9980
    226.2500,       2.5000,   4.00000,    669.7757
     15.0000,      10.0000,   1.00000,    669.9778
     17.5000,      10.0000,   1.00000,    701.5266
     20.0000,      10.0000,   1.00000,    690.6127
     22.5000,      10.0000,   1.00000,    691.1637
     25.0000,      10.0000,   1.00000,    692.7311
     27.5000,      10.0000,   1.00000,    674.5789
     30.0000,      10.0000,   1.00000,    692.5944
     32.5000,      10.0000,   1.00000,    699.8681
     35.0000,      10.0000,   1.00000,    687.4278
     37.5000,      10.0000,   1.00000,    703.6295
     40.0000,      10.0000,   1.00000,    677.9034
     42.5000,      10.0000,   1.00000,    657.8349
     45.0000,      10.0000,   1.00000,    668.7301
     47.5000,      10.0000,   1.00000,    693.1823
     50.0000,      10.0000,   1.00000,    728.1593
     52.5000,      10.0000,   1.00000,    771.8705
     55.0000,      10.0000,   1.00000,    787.6430
     57.5000,      10.0000,   1.00000,    761.2130
     60.0000,      10.0000,   1.00000,    766.9501
     62.5000,      10.0000,   1.00000,    747.9207
     65.0000,      10.0000,   1.00000,    746.7474
     67.5000,      10.0000,   1.00000,    805.5386
     70.0000,      10.0000,   1.00000,    821.0126
     72.5000,      10.0000,   1.00000,    820.0546
     75.0000,      10.0000,   1.00000,    795.3012
     77.5000,      10.0000,   1.00000,    721.4210
     80.0000,      10.0000,   1.00000,    708.1211
     82.5000,      10.0000,   1.00000,    715.0502
     85.0000,      10.0000,   1.00000,    695.1061
     87.5000,      10.0000,   1.00000,    684.2195
     90.0000,      10.0000,   1.00000,    672.7397
     92.5000,      10.0000,   1.00000,    631.8804
     95.0000,      10.0000,   1.00000,    619.1476
     97.5000,      10.0000,   1.00000,    578.6833
    100.0000,      10.0000,   1.00000,    534.5517
    102.5000,      10.0000,   1.00000,    520.5404
    105.0000,      10.0000,   1.00000,    454.3395
    107.5000,      10.0000,   1.00000,    394.4519
    110.0000,      10.0000,   1.00000,    376.1072
    112.5000,      10.0000,   1.00000,    364.4347
    115.0000,      10.0000,   1.00000,    376.6802
    117.5000,      10.0000,   1.00000,    356.9450
    120.0000,      10.0000,   1.00000,    331.5432
    122.5000,      10.0000,   1.00000,    312.5480
    125.0000,      10.0000,   1.00000,    295.8588
    127.5000,      10.0000,   1.00000,    298.5318
    130.0000,      10.0000,   1.00000,    305.4760
    132.5000,      10.0000,   1.00000,    327.9098
    135.0000,      10.0000,   1.00000,    353.2117
    137.5000,      10.0000,   1.00000,    352.7968
    140.0000,      10.0000,   1.00000,    357.0440
    142.5000,      10.0000,   1.00000,    384.3351
    145.0000,      10.0000,   1.00000,    431.7632
    147.5000,      10.0000,   1.00000,    479.7940
    150.0000,      10.0000,   1.00000,    475.6842
    152.5000,      10.0000,   1.00000,    486.2821
    155.0000,      10.0000,   1.00000,    515.5121
    157.5000,      10.0000,   1.00000,    518.0472
    160.0000,      10.0000,   1.00000,    557.2595
    162.5000,      10.0000,   1.00000,    572.2775
    165.0000,      10.0000,   1.00000,    577.5135
    167.5000,      10.0000,   1.00000,    575.7726
    170.0000,      10.0000,   1.00000,    526.9968
    172.5000,      10.0000,   1.00000,    526.8981
    175.0000,      10.0000,   1.00000,    561.7767
    177.5000,      10.0000,   1.00000,    591.0074
    180.0000,      10.0000,   1.00000,    617.3825
    182.5000,      10.0000,   1.00000,    595.6048
    185.0000,      10.0000,   1.00000,    563.3211
    187.5000,      10.0000,   1.00000,    550.4896
    190.0000,      10.0000,   1.00000,    556.2987
    192.5000,      10.0000,   1.00000,    579.9783
    195.0000,      10.0000,   1.00000,    599.8591
    197.5000,      10.0000,   1.00000,    614.3568
    200.0000,      10.0000,   1.00000,    632.7884
    202.5000,      10.0000,   1.00000,    629.8588
    205.0000,      10.0000,   1.00000,    624.5544
    207.5000,      10.0000,   1.00000,    622.3917
    210.0000,      10.0000,   1.00000,    616.0542
    212.5000,      10.0000,   1.00000,    640.5947
    215.0000,      10.0000,   1.00000,    648.5920
    217.5000,      10.0000,   1.00000,    654.8683
    220.0000,      10.0000,   1.00000,    676.9103
    222.5000,      10.0000,   1.00000,    675.0822
     13.7500,       2.5000,   5.00000,    661.1404
     16.2500,       2.5000,   5.00000,    654.9948
     18.7500,       2.5000,   5.00000,    705.4684
     21.2500,       2.5000,   5.00000,    781.0090
     23.7500,       2.5000,   5.00000,    666.8862
     26.2500,       2.5000,   5.00000,    679.1340
     28.7500,       2.5000,   5.00000,    710.4310
     31.2500,       2.5000,   5.00000,    647.6689
     33.7500,       2.5000,   5.00000,    740.9927
     36.2500,       2.5000,   5.00000,    712.0286
     38.7500,       2.5000,   5.00000,    661.7433
     41.2500,       2.5000,   5.00000,    647.8077
     43.7500,       2.5000,   5.00000,    657.3204
     46.2500,       2.5000,   5.00000,    649.9431
     48.7500,       2.5000,   5.00000,    719.0573
     51.2500,       2.5000,   5.00000,    729.9087
     53.7500,       2.5000,   5.00000,    775.9406
     56.2500,       2.5000,   5.00000,    840.4116
     58.7500,       2.5000,   5.00000,    789.7081
     61.2500,       2.5000,   5.00000,    683.6581
     63.7500,       2.5000,   5.00000,    781.5824
     66.2500,       2.5000,   5.00000,    781.0226
     68.7500,       2.5000,   5.00000,    790.3031
     71.2500,       2.5000,   5.00000,    899.1523
     73.7500,       2.5000,   5.00000,    828.3660
     76.2500,       2.5000,   5.00000,    782.4294
     78.7500,       2.5000,   5.00000,    703.7004
     81.2500,       2.5000,   5.00000,    664.9323
     83.7500,       2.5000,   5.00000,    706.1131
     86.2500,       2.5000,   5.00000,    776.0143
     88.7500,       2.5000,   5.00000,    706.7737
     91.2500,       2.5000,   5.00000,    677.0252
     93.7500,       2.5000,   5.00000,    567.9811
     96.2500,       2.5000,   5.00000,    541.2280
     98.7500,       2.5000,   5.00000,    628.6177
    101.2500,       2.5000,   5.00000,    596.5848
    103.7500,       2.5000,   5.00000,    391.6966
    106.2500,       2.5000,   5.00000,    392.8595
    108.7500,       2.5000,   5.00000,    352.3227
    111.2500,       2.5000,   5.00000,    389.5695
    113.7500,       2.5000,   5.00000,    365.4237
    116.2500,       2.5000,   5.00000,    365.5475
    118.7500,       2.5000,   5.00000,    319.1307
    121.2500,       2.5000,   5.00000,    295.5244
    123.7500,       2.5000,   5.00000,    307.0248
    126.2500,       2.5000,   5.00000,    288.7916
    128.7500,       2.5000,   5.00000,    276.3209
    131.2500,       2.5000,   5.00000,    301.1538
    133.7500,       2.5000,   5.00000,    322.8254
    136.2500,       2.5000,   5.00000,    345.2537
    138.7500,       2.5000,   5.00000,    373.9145
    141.2500,       2.5000,   5.00000,    380.3535
    143.7500,       2.5000,   5.00000,    340.6547
    146.2500,       2.5000,   5.00000,    397.2939
    148.7500,       2.5000,   5.00000,    524.7488
    151.2500,       2.5000,   5.00000,    594.1773
    153.7500,       2.5000,   5.00000,    463.7422
    156.2500,       2.5000,   5.00000,    449.2577
    158.7500,       2.5000,   5.00000,    536.5253
    161.2500,       2.5000,   5.00000,    593.3105
    163.7500,       2.5000,   5.00000,    666.2993
    166.2500,       2.5000,   5.00000,    575.4171
    168.7500,       2.5000,   5.00000,    517.3480
    171.2500,       2.5000,   5.00000,    510.4524
    173.7500,       2.5000,   5.00000,    531.2942
    176.2500,       2.5000,   5.00000,    606.8405
    178.7500,       2.5000,   5.00000,    643.9981
    181.2500,       2.5000,   5.00000,    602.9489
    183.7500,       2.5000,   5.00000,    564.1724
    186.2500,       2.5000,   5.00000,    541.7126
    188.7500,       2.5000,   5.00000,    538.1024
    191.2500,       2.5000,   5.00000,    552.0233
    193.7500,       2.5000,   5.00000,    605.2397
    196.2500,       2.5000,   5.00000,    626.5638
    198.7500,       2.5000,   5.00000,    622.4941
    201.2500,       2.5000,   5.00000,    610.7490
    203.7500,       2.5000,   5.00000,    644.2585
    206.2500,       2.5000,   5.00000,    629.2051
    208.7500,       2.5000,   5.00000,    634.8124
    211.2500,       2.5000,   5.00000,    613.9971
    213.7500,       2.5000,   5.00000,    611.4825
    216.2500,       2.5000,   5.00000,    675.9709
    218.7500,       2.5000,   5.00000,    687.7038
    221.2500,       2.5000,   5.00000,    677.4986
    223.7500,       2.5000,   5.00000,    682.4760
     16.2500,       2.5000,   6.00000,    694.8798
     18.7500,       2.5000,   6.00000,    733.4427
     21.2500,       2.5000,   6.00000,    817.4930
     23.7500,       2.5000,   6.00000,    705.4112
     26.2500,       2.5000,   6.00000,    696.9745
     28.7500,       2.5000,   6.00000,    736.0866
     31.2500,       2.5000,   6.00000,    673.4814
     33.7500,       2.5000,   6.00000,    763.2292
     36.2500,       2.5000,   6.00000,    727.6891
     38.7500,       2.5000,   6.00000,    689.5369
     41.2500,       2.5000,   6.00000,    663.3124
     43.7500,       2.5000,   6.00000,    670.9780
     46.2500,       2.5000,   6.00000,    687.3737
     48.7500,       2.5000,   6.00000,    736.2523
     51.2500,       2.5000,   6.00000,    755.2498
     53.7500,       2.5000,   6.00000,    810.7927
     56.2500,       2.5000,   6.00000,    859.4464
     58.7500,       2.5000,   6.00000,    806.1727
     61.2500,       2.5000,   6.00000,    692.2645
     63.7500,       2.5000,   6.00000,    792.2838
     66.2500,       2.5000,   6.00000,    798.4821
     68.7500,       2.5000,   6.00000,    795.9124
     71.2500,       2.5000,   6.00000,    877.8370
     73.7500,       2.5000,   6.00000,    814.2101
     76.2500,       2.5000,   6.00000,    776.5957
     78.7500,       2.5000,   6.00000,    690.2328
     81.2500,       2.5000,   6.00000,    656.1620
     83.7500,       2.5000,   6.00000,    673.0829
     86.2500,       2.5000,   6.00000,    721.6401
     88.7500,       2.5000,   6.00000,    705.5622
     91.2500,       2.5000,   6.00000,    675.3862
     93.7500,       2.5000,   6.00000,    575.8243
     96.2500,       2.5000,   6.00000,    536.0214
     98.7500,       2.5000,   6.00000,    613.7324
    101.2500,       2.5000,   6.00000,    566.5649
    103.7500,       2.5000,   6.00000,    379.0854
    106.2500,       2.5000,   6.00000,    387.4283
    108.7500,       2.5000,   6.00000,    352.8770
    111.2500,       2.5000,   6.00000,    390.1841
    113.7500,       2.5000,   6.00000,    353.3857
    116.2500,       2.5000,   6.00000,    359.3260
    118.7500,       2.5000,   6.00000,    332.5600
    121.2500,       2.5000,   6.00000,    301.3937
    123.7500,       2.5000,   6.00000,    310.8632
    126.2500,       2.5000,   6.00000,    284.7128
    128.7500,       2.5000,   6.00000,    283.9036
    131.2500,       2.5000,   6.00000,    307.9074
    133.7500,       2.5000,   6.00000,    320.9467
    136.2500,       2.5000,   6.00000,    329.1388
    138.7500,       2.5000,   6.00000,    371.9275
    141.2500,       2.5000,   6.00000,    387.1725
    143.7500,       2.5000,   6.00000,    336.9887
    146.2500,       2.5000,   6.00000,    382.2180
    148.7500,       2.5000,   6.00000,    494.2493
    151.2500,       2.5000,   6.00000,    577.1774
    153.7500,       2.5000,   6.00000,    450.3494
    156.2500,       2.5000,   6.00000,    436.7187
    158.7500,       2.5000,   6.00000,    532.9564
    161.2500,       2.5000,   6.00000,    565.1852
    163.7500,       2.5000,   6.00000,    604.5795
    166.2500,       2.5000,   6.00000,    523.0273
    168.7500,       2.5000,   6.00000,    504.1127
    171.2500,       2.5000,   6.00000,    502.9323
    173.7500,       2.5000,   6.00000,    509.3611
    176.2500,       2.5000,   6.00000,    581.5088
    178.7500,       2.5000,   6.00000,    606.0831
    181.2500,       2.5000,   6.00000,    586.0472
    183.7500,       2.5000,   6.00000,    553.7067
    186.2500,       2.5000,   6.00000,    534.0668
    188.7500,       2.5000,   6.00000,    522.4056
    191.2500,       2.5000,   6.00000,    529.9916
    193.7500,       2.5000,   6.00000,    583.1636
    196.2500,       2.5000,   6.00000,    616.0743
    198.7500,       2.5000,   6.00000,    620.1793
    201.2500,       2.5000,   6.00000,    599.9421
    203.7500,       2.5000,   6.00000,    629.7953
    206.2500,       2.5000,   6.00000,    613.2288
    208.7500,       2.5000,   6.00000,    610.6134
    211.2500,       2.5000,   6.00000,    596.1927
    213.7500,       2.5000,   6.00000,    587.2552
    216.2500,       2.5000,   6.00000,    651.3821
    218.7500,       2.5000,   6.00000,    658.0485
    221.2500,       2.5000,   6.00000,    653.3771
     18.7500,      12.5000,   1.00000,    727.1675
     21.2500,      12.5000,   1.00000,    727.2571
     23.7500,      12.5000,   1.00000,    741.1846
     26.2500,      12.5000,   1.00000,    730.0391
     28.7500,      12.5000,   1.00000,    713.9311
     31.2500,      12.5000,   1.00000,    723.5398
     33.7500,      12.5000,   1.00000,    719.2571
     36.2500,      12.5000,   1.00000,    703.2326
     38.7500,      12.5000,   1.00000,    705.0290
     41.2500,      12.5000,   1.00000,    695.0397
     43.7500,      12.5000,   1.00000,    702.3873
     46.2500,      12.5000,   1.00000,    714.5502
     48.7500,      12.5000,   1.00000,    745.4592
     51.2500,      12.5000,   1.00000,    781.0557
     53.7500,      12.5000,   1.00000,    800.5880
     56.2500,      12.5000,   1.00000,    783.6622
     58.7500,      12.5000,   1.00000,    787.6603
     61.2500,      12.5000,   1.00000,    786.4899
     63.7500,      12.5000,   1.00000,    777.7864
     66.2500,      12.5000,   1.00000,    790.7367
     68.7500,      12.5000,   1.00000,    799.6489
     71.2500,      12.5000,   1.00000,    781.1180
     73.7500,      12.5000,   1.00000,    752.6027
     76.2500,      12.5000,   1.00000,    742.7302
     78.7500,      12.5000,   1.00000,    716.2206
     81.2500,      12.5000,   1.00000,    680.1817
     83.7500,      12.5000,   1.00000,    644.7047
     86.2500,      12.5000,   1.00000,    647.2124
     88.7500,      12.5000,   1.00000,    643.3474
     91.2500,      12.5000,   1.00000,    650.7993
     93.7500,      12.5000,   1.00000,    632.7854
     96.2500,      12.5000,   1.00000,    605.8964
     98.7500,      12.5000,   1.00000,    535.4738
    101.2500,      12.5000,   1.00000,    499.6949
    103.7500,      12.5000,   1.00000,    478.2068
    106.2500,      12.5000,   1.00000,    440.9001
    108.7500,      12.5000,   1.00000,    386.5856
    111.2500,      12.5000,   1.00000,    382.9810
    113.7500,      12.5000,   1.00000,    365.4201
    116.2500,      12.5000,   1.00000,    357.8595
    118.7500,      12.5000,   1.00000,    351.9123
    121.2500,      12.5000,   1.00000,    338.7724
    123.7500,      12.5000,   1.00000,    308.8461
    126.2500,      12.5000,   1.00000,    306.8019
    128.7500,      12.5000,   1.00000,    314.2837
    131.2500,      12.5000,   1.00000,    321.1064
    133.7500,      12.5000,   1.00000,    325.0107
    136.2500,      12.5000,   1.00000,    344.9189
    138.7500,      12.5000,   1.00000,    353.7837
    141.2500,      12.5000,   1.00000,    370.1655
    143.7500,      12.5000,   1.00000,    411.9652
    146.2500,      12.5000,   1.00000,    442.4243
    148.7500,      12.5000,   1.00000,    439.7223
    151.2500,      12.5000,   1.00000,    455.4283
    153.7500,      12.5000,   1.00000,    491.4731
    156.2500,      12.5000,   1.00000,    516.3576
    158.7500,      12.5000,   1.00000,    522.7587
    161.2500,      12.5000,   1.00000,    518.7675
    163.7500,      12.5000,   1.00000,    509.9681
    166.2500,      12.5000,   1.00000,    503.2598
    168.7500,      12.5000,   1.00000,    512.8470
    171.2500,      12.5000,   1.00000,    525.2535
    173.7500,      12.5000,   1.00000,    532.0057
    176.2500,      12.5000,   1.00000,    535.0255
    178.7500,      12.5000,   1.00000,    546.0067
    181.2500,      12.5000,   1.00000,    559.0659
    183.7500,      12.5000,   1.00000,    567.2709
    186.2500,      12.5000,   1.00000,    548.3510
    188.7500,      12.5000,   1.00000,    544.0353
    191.2500,      12.5000,   1.00000,    549.6422
    193.7500,      12.5000,   1.00000,    562.9666
    196.2500,      12.5000,   1.00000,    587.5353
    198.7500,      12.5000,   1.00000,    612.8560
    201.2500,      12.5000,   1.00000,    616.5280
    203.7500,      12.5000,   1.00000,    612.1013
    206.2500,      12.5000,   1.00000,    600.5618
    208.7500,      12.5000,   1.00000,    600.3083
    211.2500,      12.5000,   1.00000,    602.1147
    213.7500,      12.5000,   1.00000,    610.4355
    216.2500,      12.5000,   1.00000,    615.4171
    218.7500,      12.5000,   1.00000,    626.1625
     18.7500,       2.5000,   7.00000,    764.8812
     21.2500,       2.5000,   7.00000,    858.7986
     23.7500,       2.5000,   7.00000,    741.5797
     26.2500,       2.5000,   7.00000,    733.8769
     28.7500,       2.5000,   7.00000,    753.9185
     31.2500,       2.5000,   7.00000,    689.2985
     33.7500,       2.5000,   7.00000,    781.9752
     36.2500,       2.5000,   7.00000,    736.5760
     38.7500,       2.5000,   7.00000,    683.1296
     41.2500,       2.5000,   7.00000,    675.1866
     43.7500,       2.5000,   7.00000,    695.4362
     46.2500,       2.5000,   7.00000,    699.3119
     48.7500,       2.5000,   7.00000,    758.9404
     51.2500,       2.5000,   7.00000,    770.1315
     53.7500,       2.5000,   7.00000,    819.6748
     56.2500,       2.5000,   7.00000,    878.8848
     58.7500,       2.5000,   7.00000,    821.3765
     61.2500,       2.5000,   7.00000,    707.3242
     63.7500,       2.5000,   7.00000,    813.3836
     66.2500,       2.5000,   7.00000,    805.0862
     68.7500,       2.5000,   7.00000,    782.4297
     71.2500,       2.5000,   7.00000,    852.2547
     73.7500,       2.5000,   7.00000,    778.8115
     76.2500,       2.5000,   7.00000,    761.9014
     78.7500,       2.5000,   7.00000,    690.1566
     81.2500,       2.5000,   7.00000,    619.8131
     83.7500,       2.5000,   7.00000,    634.6223
     86.2500,       2.5000,   7.00000,    716.9155
     88.7500,       2.5000,   7.00000,    688.4853
     91.2500,       2.5000,   7.00000,    675.3282
     93.7500,       2.5000,   7.00000,    568.7437
     96.2500,       2.5000,   7.00000,    537.7488
     98.7500,       2.5000,   7.00000,    615.7944
    101.2500,       2.5000,   7.00000,    562.8356
    103.7500,       2.5000,   7.00000,    371.0711
    106.2500,       2.5000,   7.00000,    384.1154
    108.7500,       2.5000,   7.00000,    356.0000
    111.2500,       2.5000,   7.00000,    404.0252
    113.7500,       2.5000,   7.00000,    362.6684
    116.2500,       2.5000,   7.00000,    357.4209
    118.7500,       2.5000,   7.00000,    334.1772
    121.2500,       2.5000,   7.00000,    312.4124
    123.7500,       2.5000,   7.00000,    315.7156
    126.2500,       2.5000,   7.00000,    296.1800
    128.7500,       2.5000,   7.00000,    288.2557
    131.2500,       2.5000,   7.00000,    305.3597
    133.7500,       2.5000,   7.00000,    305.4106
    136.2500,       2.5000,   7.00000,    329.3313
    138.7500,       2.5000,   7.00000,    379.3536
    141.2500,       2.5000,   7.00000,    383.6957
    143.7500,       2.5000,   7.00000,    330.5060
    146.2500,       2.5000,   7.00000,    368.8798
    148.7500,       2.5000,   7.00000,    489.1111
    151.2500,       2.5000,   7.00000,    576.9373
    153.7500,       2.5000,   7.00000,    444.1149
    156.2500,       2.5000,   7.00000,    425.1794
    158.7500,       2.5000,   7.00000,    512.5042
    161.2500,       2.5000,   7.00000,    548.7565
    163.7500,       2.5000,   7.00000,    579.2597
    166.2500,       2.5000,   7.00000,    486.0349
    168.7500,       2.5000,   7.00000,    466.6852
    171.2500,       2.5000,   7.00000,    493.0001
    173.7500,       2.5000,   7.00000,    502.9462
    176.2500,       2.5000,   7.00000,    553.2032
    178.7500,       2.5000,   7.00000,    569.8015
    181.2500,       2.5000,   7.00000,    546.2805
    183.7500,       2.5000,   7.00000,    538.2080
    186.2500,       2.5000,   7.00000,    521.0007
    188.7500,       2.5000,   7.00000,    511.3234
    191.2500,       2.5000,   7.00000,    516.8049
    193.7500,       2.5000,   7.00000,    566.2650
    196.2500,       2.5000,   7.00000,    604.6277
    198.7500,       2.5000,   7.00000,    607.0607
    201.2500,       2.5000,   7.00000,    587.6557
    203.7500,       2.5000,   7.00000,    618.4764
    206.2500,       2.5000,   7.00000,    600.5494
    208.7500,       2.5000,   7.00000,    600.6658
    211.2500,       2.5000,   7.00000,    570.5993
    213.7500,       2.5000,   7.00000,    559.1130
    216.2500,       2.5000,   7.00000,    623.7947
    218.7500,       2.5000,   7.00000,    634.5225
     21.2500,       2.5000,   8.00000,    901.8652
     23.7500,       2.5000,   8.00000,    775.1446
     26.2500,       2.5000,   8.00000,    766.3693
     28.7500,       2.5000,   8.00000,    783.8433
     31.2500,       2.5000,   8.00000,    696.7184
     33.7500,       2.5000,   8.00000,    788.6762
     36.2500,       2.5000,   8.00000,    733.9855
     38.7500,       2.5000,   8.00000,    678.7109
     41.2500,       2.5000,   8.00000,    676.9776
     43.7500,       2.5000,   8.00000,    704.2896
     46.2500,       2.5000,   8.00000,    708.4275
     48.7500,       2.5000,   8.00000,    768.4056
     51.2500,       2.5000,   8.00000,    776.4883
     53.7500,       2.5000,   8.00000,    820.5774
     56.2500,       2.5000,   8.00000,    886.2960
     58.7500,       2.5000,   8.00000,    840.3538
     61.2500,       2.5000,   8.00000,    726.9741
     63.7500,       2.5000,   8.00000,    825.4904
     66.2500,       2.5000,   8.00000,    796.7006
     68.7500,       2.5000,   8.00000,    762.8199
     71.2500,       2.5000,   8.00000,    824.7457
     73.7500,       2.5000,   8.00000,    758.1101
     76.2500,       2.5000,   8.00000,    736.8267
     78.7500,       2.5000,   8.00000,    655.2692
     81.2500,       2.5000,   8.00000,    596.3384
     83.7500,       2.5000,   8.00000,    623.8467
     86.2500,       2.5000,   8.00000,    707.6517
     88.7500,       2.5000,   8.00000,    686.5394
     91.2500,       2.5000,   8.00000,    654.9910
     93.7500,       2.5000,   8.00000,    563.1638
     96.2500,       2.5000,   8.00000,    534.2142
     98.7500,       2.5000,   8.00000,    623.6490
    101.2500,       2.5000,   8.00000,    574.7347
    103.7500,       2.5000,   8.00000,    372.3276
    106.2500,       2.5000,   8.00000,    382.5264
    108.7500,       2.5000,   8.00000,    361.7054
    111.2500,       2.5000,   8.00000,    414.0144
    113.7500,       2.5000,   8.00000,    377.7779
    116.2500,       2.5000,   8.00000,    369.9203
    118.7500,       2.5000,   8.00000,    333.1922
    121.2500,       2.5000,   8.00000,    312.9887
    123.7500,       2.5000,   8.00000,    333.5137
    126.2500,       2.5000,   8.00000,    306.4535
    128.7500,       2.5000,   8.00000,    289.2583
    131.2500,       2.5000,   8.00000,    291.2496
    133.7500,       2.5000,   8.00000,    304.7920
    136.2500,       2.5000,   8.00000,    332.3360
    138.7500,       2.5000,   8.00000,    378.1981
    141.2500,       2.5000,   8.00000,    379.1906
    143.7500,       2.5000,   8.00000,    319.8616
    146.2500,       2.5000,   8.00000,    368.3994
    148.7500,       2.5000,   8.00000,    495.4155
    151.2500,       2.5000,   8.00000,    579.7575
    153.7500,       2.5000,   8.00000,    442.8250
    156.2500,       2.5000,   8.00000,    413.5967
    158.7500,       2.5000,   8.00000,    490.4482
    161.2500,       2.5000,   8.00000,    530.7928
    163.7500,       2.5000,   8.00000,    572.5027
    166.2500,       2.5000,   8.00000,    473.7085
    168.7500,       2.5000,   8.00000,    440.1960
    171.2500,       2.5000,   8.00000,    459.9976
    173.7500,       2.5000,   8.00000,    487.9716
    176.2500,       2.5000,   8.00000,    536.1733
    178.7500,       2.5000,   8.00000,    537.8856
    181.2500,       2.5000,   8.00000,    515.5502
    183.7500,       2.5000,   8.00000,    501.3958
    186.2500,       2.5000,   8.00000,    503.7071
    188.7500,       2.5000,   8.00000,    500.3164
    191.2500,       2.5000,   8.00000,    509.8097
    193.7500,       2.5000,   8.00000,    561.5170
    196.2500,       2.5000,   8.00000,    586.3188
    198.7500,       2.5000,   8.00000,    588.1274
    201.2500,       2.5000,   8.00000,    575.1974
    203.7500,       2.5000,   8.00000,    607.2286
    206.2500,       2.5000,   8.00000,    594.4141
    208.7500,       2.5000,   8.00000,    584.8443
    211.2500,       2.5000,   8.00000,    551.0724
    213.7500,       2.5000,   8.00000,    534.2172
    216.2500,       2.5000,   8.00000,    596.0217
     26.2500,      17.5000,   1.00000,    813.1680
     28.7500,      17.5000,   1.00000,    796.5341
     31.2500,      17.5000,   1.00000,    746.8615
     33.7500,      17.5000,   1.00000,    718.1170
     36.2500,      17.5000,   1.00000,    705.4030
     38.7500,      17.5000,   1.00000,    699.6354
     41.2500,      17.5000,   1.00000,    714.3325
     43.7500,      17.5000,   1.00000,    716.9746
     46.2500,      17.5000,   1.00000,    727.2729
     48.7500,      17.5000,   1.00000,    763.6319
     51.2500,      17.5000,   1.00000,    777.8981
     53.7500,      17.5000,   1.00000,    779.4951
     56.2500,      17.5000,   1.00000,    809.5078
     58.7500,      17.5000,   1.00000,    815.8341
     61.2500,      17.5000,   1.00000,    812.4335
     63.7500,      17.5000,   1.00000,    804.7441
     66.2500,      17.5000,   1.00000,    763.5426
     68.7500,      17.5000,   1.00000,    734.5397
     71.2500,      17.5000,   1.00000,    720.2195
     73.7500,      17.5000,   1.00000,    672.8557
     76.2500,      17.5000,   1.00000,    639.9932
     78.7500,      17.5000,   1.00000,    645.5576
     81.2500,      17.5000,   1.00000,    634.3483
     83.7500,      17.5000,   1.00000,    635.3123
     86.2500,      17.5000,   1.00000,    612.6487
     88.7500,      17.5000,   1.00000,    594.1620
     91.2500,      17.5000,   1.00000,    610.5705
     93.7500,      17.5000,   1.00000,    616.4841
     96.2500,      17.5000,   1.00000,    580.5228
     98.7500,      17.5000,   1.00000,    554.8323
    101.2500,      17.5000,   1.00000,    517.5884
    103.7500,      17.5000,   1.00000,    504.8635
    106.2500,      17.5000,   1.00000,    485.1050
    108.7500,      17.5000,   1.00000,    440.8505
    111.2500,      17.5000,   1.00000,    397.5399
    113.7500,      17.5000,   1.00000,    390.8768
    116.2500,      17.5000,   1.00000,    380.3027
    118.7500,      17.5000,   1.00000,    375.2001
    121.2500,      17.5000,   1.00000,    353.2802
    123.7500,      17.5000,   1.00000,    335.6403
    126.2500,      17.5000,   1.00000,    319.1332
    128.7500,      17.5000,   1.00000,    319.6377
    131.2500,      17.5000,   1.00000,    327.5071
    133.7500,      17.5000,   1.00000,    332.0458
    136.2500,      17.5000,   1.00000,    327.4383
    138.7500,      17.5000,   1.00000,    336.5588
    141.2500,      17.5000,   1.00000,    371.4174
    143.7500,      17.5000,   1.00000,    420.6441
    146.2500,      17.5000,   1.00000,    434.8733
    148.7500,      17.5000,   1.00000,    437.8378
    151.2500,      17.5000,   1.00000,    452.3521
    153.7500,      17.5000,   1.00000,    475.0247
    156.2500,      17.5000,   1.00000,    499.3288
    158.7500,      17.5000,   1.00000,    491.0626
    161.2500,      17.5000,   1.00000,    465.0276
    163.7500,      17.5000,   1.00000,    463.2911
    166.2500,      17.5000,   1.00000,    474.1878
    168.7500,      17.5000,   1.00000,    478.0185
    171.2500,      17.5000,   1.00000,    466.5864
    173.7500,      17.5000,   1.00000,    449.8739
    176.2500,      17.5000,   1.00000,    460.1945
    178.7500,      17.5000,   1.00000,    478.1994
    181.2500,      17.5000,   1.00000,    478.5976
    183.7500,      17.5000,   1.00000,    480.3806
    186.2500,      17.5000,   1.00000,    495.9045
    188.7500,      17.5000,   1.00000,    516.4430
    191.2500,      17.5000,   1.00000,    536.8782
    193.7500,      17.5000,   1.00000,    542.6531
    196.2500,      17.5000,   1.00000,    553.2125
    198.7500,      17.5000,   1.00000,    562.0060
    201.2500,      17.5000,   1.00000,    575.2836
    203.7500,      17.5000,   1.00000,    575.3233
    206.2500,      17.5000,   1.00000,    567.3125
    208.7500,      17.5000,   1.00000,    565.9074
    211.2500,      17.5000,   1.00000,    566.5572
     26.2500,       2.5000,  10.00000,    814.3462
     28.7500,       2.5000,  10.00000,    822.2834
     31.2500,       2.5000,  10.00000,    717.2992
     33.7500,       2.5000,  10.00000,    785.8041
     36.2500,       2.5000,  10.00000,    728.7259
     38.7500,       2.5000,  10.00000,    677.9124
     41.2500,       2.5000,  10.00000,    664.3593
     43.7500,       2.5000,  10.00000,    684.1916
     46.2500,       2.5000,  10.00000,    690.2803
     48.7500,       2.5000,  10.00000,    757.1124
     51.2500,       2.5000,  10.00000,    767.1425
     53.7500,       2.5000,  10.00000,    824.0796
     56.2500,       2.5000,  10.00000,    902.0369
     58.7500,       2.5000,  10.00000,    851.5892
     61.2500,       2.5000,  10.00000,    726.6351
     63.7500,       2.5000,  10.00000,    809.5703
     66.2500,       2.5000,  10.00000,    771.1079
     68.7500,       2.5000,  10.00000,    738.3672
     71.2500,       2.5000,  10.00000,    801.2176
     73.7500,       2.5000,  10.00000,    711.9908
     76.2500,       2.5000,  10.00000,    666.2408
     78.7500,       2.5000,  10.00000,    603.0623
     81.2500,       2.5000,  10.00000,    571.8962
     83.7500,       2.5000,  10.00000,    619.4604
     86.2500,       2.5000,  10.00000,    699.2439
     88.7500,       2.5000,  10.00000,    664.1865
     91.2500,       2.5000,  10.00000,    640.5198
     93.7500,       2.5000,  10.00000,    545.6483
     96.2500,       2.5000,  10.00000,    523.8746
     98.7500,       2.5000,  10.00000,    627.1978
    101.2500,       2.5000,  10.00000,    589.4908
    103.7500,       2.5000,  10.00000,    390.9785
    106.2500,       2.5000,  10.00000,    402.1202
    108.7500,       2.5000,  10.00000,    373.4862
    111.2500,       2.5000,  10.00000,    428.1442
    113.7500,       2.5000,  10.00000,    393.1469
    116.2500,       2.5000,  10.00000,    388.2950
    118.7500,       2.5000,  10.00000,    356.4576
    121.2500,       2.5000,  10.00000,    330.0123
    123.7500,       2.5000,  10.00000,    336.3969
    126.2500,       2.5000,  10.00000,    302.3590
    128.7500,       2.5000,  10.00000,    288.6555
    131.2500,       2.5000,  10.00000,    299.5931
    133.7500,       2.5000,  10.00000,    307.0372
    136.2500,       2.5000,  10.00000,    323.6986
    138.7500,       2.5000,  10.00000,    362.6800
    141.2500,       2.5000,  10.00000,    368.6331
    143.7500,       2.5000,  10.00000,    323.1726
    146.2500,       2.5000,  10.00000,    374.7028
    148.7500,       2.5000,  10.00000,    503.9644
    151.2500,       2.5000,  10.00000,    586.0450
    153.7500,       2.5000,  10.00000,    435.4772
    156.2500,       2.5000,  10.00000,    401.7290
    158.7500,       2.5000,  10.00000,    477.5539
    161.2500,       2.5000,  10.00000,    514.7556
    163.7500,       2.5000,  10.00000,    555.0887
    166.2500,       2.5000,  10.00000,    466.5225
    168.7500,       2.5000,  10.00000,    426.6142
    171.2500,       2.5000,  10.00000,    416.7744
    173.7500,       2.5000,  10.00000,    420.4591
    176.2500,       2.5000,  10.00000,    479.6304
    178.7500,       2.5000,  10.00000,    503.0973
    181.2500,       2.5000,  10.00000,    471.4962
    183.7500,       2.5000,  10.00000,    448.5485
    186.2500,       2.5000,  10.00000,    449.9008
    188.7500,       2.5000,  10.00000,    465.1079
    191.2500,       2.5000,  10.00000,    491.9294
    193.7500,       2.5000,  10.00000,    542.4379
    196.2500,       2.5000,  10.00000,    566.2209
    198.7500,       2.5000,  10.00000,    561.8196
    201.2500,       2.5000,  10.00000,    547.6777
    203.7500,       2.5000,  10.00000,    580.2128
    206.2500,       2.5000,  10.00000,    564.5826
    208.7500,       2.5000,  10.00000,    555.4288
    211.2500,       2.5000,  10.00000,    522.6382
     33.7500,      22.5000,   1.00000,    744.2934
     36.2500,      22.5000,   1.00000,    722.6845
     38.7500,      22.5000,   1.00000,    704.8998
     41.2500,      22.5000,   1.00000,    689.8128
     43.7500,      22.5000,   1.00000,    690.8628
     46.2500,      22.5000,   1.00000,    707.4819
     48.7500,      22.5000,   1.00000,    723.5581
     51.2500,      22.5000,   1.00000,    728.1154
     53.7500,      22.5000,   1.00000,    742.2924
     56.2500,      22.5000,   1.00000,    756.5534
     58.7500,      22.5000,   1.00000,    753.7141
     61.2500,      22.5000,   1.00000,    761.5864
     63.7500,      22.5000,   1.00000,    762.0982
     66.2500,      22.5000,   1.00000,    730.2703
     68.7500,      22.5000,   1.00000,    689.0224
     71.2500,      22.5000,   1.00000,    665.5685
     73.7500,      22.5000,   1.00000,    657.9525
     76.2500,      22.5000,   1.00000,    649.3171
     78.7500,      22.5000,   1.00000,    635.2965
     81.2500,      22.5000,   1.00000,    624.9632
     83.7500,      22.5000,   1.00000,    599.9490
     86.2500,      22.5000,   1.00000,    584.2422
     88.7500,      22.5000,   1.00000,    586.1961
     91.2500,      22.5000,   1.00000,    597.3444
     93.7500,      22.5000,   1.00000,    593.3428
     96.2500,      22.5000,   1.00000,    579.3134
     98.7500,      22.5000,   1.00000,    557.3476
    101.2500,      22.5000,   1.00000,    539.5706
    103.7500,      22.5000,   1.00000,    514.5212
    106.2500,      22.5000,   1.00000,    505.4998
    108.7500,      22.5000,   1.00000,    487.9356
    111.2500,      22.5000,   1.00000,    449.5178
    113.7500,      22.5000,   1.00000,    410.2636
    116.2500,      22.5000,   1.00000,    392.1122
    118.7500,      22.5000,   1.00000,    367.0894
    121.2500,      22.5000,   1.00000,    360.7425
    123.7500,      22.5000,   1.00000,    348.1374
    126.2500,      22.5000,   1.00000,    338.8563
    128.7500,      22.5000,   1.00000,    330.6301
    131.2500,      22.5000,   1.00000,    324.7264
    133.7500,      22.5000,   1.00000,    325.7240
    136.2500,      22.5000,   1.00000,    334.8755
    138.7500,      22.5000,   1.00000,    359.2596
    141.2500,      22.5000,   1.00000,    398.3324
    143.7500,      22.5000,   1.00000,    407.8559
    146.2500,      22.5000,   1.00000,    415.8597
    148.7500,      22.5000,   1.00000,    434.5781
    151.2500,      22.5000,   1.00000,    454.4326
    153.7500,      22.5000,   1.00000,    476.7216
    156.2500,      22.5000,   1.00000,    489.5863
    158.7500,      22.5000,   1.00000,    493.9484
    161.2500,      22.5000,   1.00000,    478.1097
    163.7500,      22.5000,   1.00000,    449.3732
    166.2500,      22.5000,   1.00000,    445.6339
    168.7500,      22.5000,   1.00000,    449.3010
    171.2500,      22.5000,   1.00000,    440.1465
    173.7500,      22.5000,   1.00000,    429.2528
    176.2500,      22.5000,   1.00000,    412.9254
    178.7500,      22.5000,   1.00000,    406.6519
    181.2500,      22.5000,   1.00000,    415.5195
    183.7500,      22.5000,   1.00000,    438.8717
    186.2500,      22.5000,   1.00000,    468.5411
    188.7500,      22.5000,   1.00000,    475.5948
    191.2500,      22.5000,   1.00000,    476.4171
    193.7500,      22.5000,   1.00000,    495.5879
    196.2500,      22.5000,   1.00000,    511.8514
    198.7500,      22.5000,   1.00000,    529.7302
    201.2500,      22.5000,   1.00000,    533.5651
    203.7500,      22.5000,   1.00000,    532.1188
     33.7500,       7.5000,   4.00000,    758.5968
     36.2500,       7.5000,   4.00000,    734.9025
     38.7500,       7.5000,   4.00000,    674.6457
     41.2500,       7.5000,   4.00000,    642.6844
     43.7500,       7.5000,   4.00000,    631.2088
     46.2500,       7.5000,   4.00000,    661.2423
     48.7500,       7.5000,   4.00000,    693.8159
     51.2500,       7.5000,   4.00000,    740.1309
     53.7500,       7.5000,   4.00000,    782.8259
     56.2500,       7.5000,   4.00000,    810.1229
     58.7500,       7.5000,   4.00000,    769.1981
     61.2500,       7.5000,   4.00000,    745.4645
     63.7500,       7.5000,   4.00000,    732.3083
     66.2500,       7.5000,   4.00000,    730.3750
     68.7500,       7.5000,   4.00000,    726.8757
     71.2500,       7.5000,   4.00000,    722.6129
     73.7500,       7.5000,   4.00000,    711.7989
     76.2500,       7.5000,   4.00000,    656.9791
     78.7500,       7.5000,   4.00000,    607.6234
     81.2500,       7.5000,   4.00000,    579.7751
     83.7500,       7.5000,   4.00000,    602.4468
     86.2500,       7.5000,   4.00000,    634.0732
     88.7500,       7.5000,   4.00000,    652.6693
     91.2500,       7.5000,   4.00000,    615.4597
     93.7500,       7.5000,   4.00000,    572.6653
     96.2500,       7.5000,   4.00000,    558.4773
     98.7500,       7.5000,   4.00000,    577.4542
    101.2500,       7.5000,   4.00000,    543.8907
    103.7500,       7.5000,   4.00000,    474.3335
    106.2500,       7.5000,   4.00000,    405.6505
    108.7500,       7.5000,   4.00000,    421.7579
    111.2500,       7.5000,   4.00000,    422.0789
    113.7500,       7.5000,   4.00000,    426.9657
    116.2500,       7.5000,   4.00000,    392.0807
    118.7500,       7.5000,   4.00000,    358.4648
    121.2500,       7.5000,   4.00000,    341.4176
    123.7500,       7.5000,   4.00000,    327.7603
    126.2500,       7.5000,   4.00000,    314.0941
    128.7500,       7.5000,   4.00000,    297.3105
    131.2500,       7.5000,   4.00000,    291.8437
    133.7500,       7.5000,   4.00000,    307.6164
    136.2500,       7.5000,   4.00000,    335.9883
    138.7500,       7.5000,   4.00000,    356.9643
    141.2500,       7.5000,   4.00000,    357.0498
    143.7500,       7.5000,   4.00000,    357.8422
    146.2500,       7.5000,   4.00000,    401.9858
    148.7500,       7.5000,   4.00000,    488.4604
    151.2500,       7.5000,   4.00000,    510.1215
    153.7500,       7.5000,   4.00000,    480.7759
    156.2500,       7.5000,   4.00000,    450.3199
    158.7500,       7.5000,   4.00000,    479.8925
    161.2500,       7.5000,   4.00000,    524.8082
    163.7500,       7.5000,   4.00000,    505.5272
    166.2500,       7.5000,   4.00000,    462.9679
    168.7500,       7.5000,   4.00000,    412.1214
    171.2500,       7.5000,   4.00000,    393.2850
    173.7500,       7.5000,   4.00000,    405.3736
    176.2500,       7.5000,   4.00000,    419.8208
    178.7500,       7.5000,   4.00000,    422.9758
    181.2500,       7.5000,   4.00000,    414.9031
    183.7500,       7.5000,   4.00000,    409.6958
    186.2500,       7.5000,   4.00000,    416.6794
    188.7500,       7.5000,   4.00000,    422.0375
    191.2500,       7.5000,   4.00000,    443.8490
    193.7500,       7.5000,   4.00000,    482.7988
    196.2500,       7.5000,   4.00000,    515.2928
    198.7500,       7.5000,   4.00000,    528.6506
    201.2500,       7.5000,   4.00000,    532.7761
    203.7500,       7.5000,   4.00000,    528.1654
     41.2500,      27.5000,   1.00000,    703.7006
     43.7500,      27.5000,   1.00000,    700.4352
     48.7500,      27.5000,   1.00000,    664.0437
     51.2500,      27.5000,   1.00000,    649.8074
     53.7500,      27.5000,   1.00000,    658.9045
     56.2500,      27.5000,   1.00000,    668.7858
     58.7500,      27.5000,   1.00000,    673.6334
     61.2500,      27.5000,   1.00000,    675.8428
     63.7500,      27.5000,   1.00000,    694.5754
     66.2500,      27.5000,   1.00000,    693.7585
     68.7500,      27.5000,   1.00000,    686.4747
     71.2500,      27.5000,   1.00000,    671.0105
     73.7500,      27.5000,   1.00000,    661.3105
     76.2500,      27.5000,   1.00000,    667.8109
     78.7500,      27.5000,   1.00000,    658.6344
     81.2500,      27.5000,   1.00000,    641.0667
     83.7500,      27.5000,   1.00000,    623.6072
     86.2500,      27.5000,   1.00000,    608.4304
     88.7500,      27.5000,   1.00000,    598.8557
     91.2500,      27.5000,   1.00000,    579.7138
     93.7500,      27.5000,   1.00000,    572.2777
     96.2500,      27.5000,   1.00000,    571.1285
     98.7500,      27.5000,   1.00000,    572.0384
    101.2500,      27.5000,   1.00000,    550.5013
    103.7500,      27.5000,   1.00000,    525.3589
    106.2500,      27.5000,   1.00000,    502.6065
    108.7500,      27.5000,   1.00000,    480.9477
    111.2500,      27.5000,   1.00000,    456.1649
    113.7500,      27.5000,   1.00000,    422.8796
    116.2500,      27.5000,   1.00000,    387.5724
    121.2500,      27.5000,   1.00000,    360.4904
    123.7500,      27.5000,   1.00000,    348.4084
    126.2500,      27.5000,   1.00000,    340.6597
    128.7500,      27.5000,   1.00000,    341.8896
    131.2500,      27.5000,   1.00000,    336.2091
    133.7500,      27.5000,   1.00000,    340.3083
    136.2500,      27.5000,   1.00000,    357.6473
    138.7500,      27.5000,   1.00000,    380.6794
    141.2500,      27.5000,   1.00000,    393.2377
    143.7500,      27.5000,   1.00000,    405.5477
    146.2500,      27.5000,   1.00000,    421.6592
    148.7500,      27.5000,   1.00000,    444.2295
    151.2500,      27.5000,   1.00000,    468.4635
    153.7500,      27.5000,   1.00000,    475.5244
    156.2500,      27.5000,   1.00000,    472.6831
    158.7500,      27.5000,   1.00000,    475.7398
    161.2500,      27.5000,   1.00000,    475.3347
    163.7500,      27.5000,   1.00000,    464.3400
    166.2500,      27.5000,   1.00000,    445.9189
    168.7500,      27.5000,   1.00000,    437.2841
    171.2500,      27.5000,   1.00000,    432.4268
    173.7500,      27.5000,   1.00000,    423.8572
    176.2500,      27.5000,   1.00000,    411.0184
    178.7500,      27.5000,   1.00000,    398.0824
    181.2500,      27.5000,   1.00000,    402.7249
    183.7500,      27.5000,   1.00000,    413.3890
    186.2500,      27.5000,   1.00000,    422.3252
    188.7500,      27.5000,   1.00000,    430.0143
    191.2500,      27.5000,   1.00000,    444.7517
    193.7500,      27.5000,   1.00000,    459.5833
    196.2500,      27.5000,   1.00000,    464.2444
     41.2500,       7.5000,   5.00000,    631.9041
     43.7500,       7.5000,   5.00000,    621.2150
     46.2500,       7.5000,   5.00000,    628.5233
     48.7500,       7.5000,   5.00000,    636.1843
     51.2500,       7.5000,   5.00000,    656.7344
     53.7500,       7.5000,   5.00000,    698.5145
     56.2500,       7.5000,   5.00000,    723.8989
     58.7500,       7.5000,   5.00000,    691.5287
     61.2500,       7.5000,   5.00000,    671.1930
     63.7500,       7.5000,   5.00000,    679.2602
     66.2500,       7.5000,   5.00000,    705.6962
     68.7500,       7.5000,   5.00000,    726.4809
     71.2500,       7.5000,   5.00000,    728.0251
     73.7500,       7.5000,   5.00000,    723.0483
     76.2500,       7.5000,   5.00000,    675.3237
     78.7500,       7.5000,   5.00000,    632.1189
     81.2500,       7.5000,   5.00000,    605.0714
     83.7500,       7.5000,   5.00000,    624.9263
     88.7500,       7.5000,   5.00000,    660.9345
     91.2500,       7.5000,   5.00000,    613.1312
     93.7500,       7.5000,   5.00000,    566.0861
     96.2500,       7.5000,   5.00000,    559.6648
     98.7500,       7.5000,   5.00000,    578.1353
    101.2500,       7.5000,   5.00000,    539.9850
    103.7500,       7.5000,   5.00000,    468.0974
    106.2500,       7.5000,   5.00000,    402.0689
    108.7500,       7.5000,   5.00000,    417.3547
    111.2500,       7.5000,   5.00000,    407.3027
    113.7500,       7.5000,   5.00000,    414.3322
    116.2500,       7.5000,   5.00000,    388.5640
    121.2500,       7.5000,   5.00000,    339.0410
    123.7500,       7.5000,   5.00000,    316.2469
    126.2500,       7.5000,   5.00000,    303.4327
    128.7500,       7.5000,   5.00000,    295.3443
    131.2500,       7.5000,   5.00000,    298.9856
    133.7500,       7.5000,   5.00000,    315.0336
    136.2500,       7.5000,   5.00000,    338.2331
    138.7500,       7.5000,   5.00000,    359.8484
    141.2500,       7.5000,   5.00000,    362.8759
    143.7500,       7.5000,   5.00000,    368.7464
    146.2500,       7.5000,   5.00000,    410.8834
    148.7500,       7.5000,   5.00000,    501.0386
    151.2500,       7.5000,   5.00000,    522.5329
    153.7500,       7.5000,   5.00000,    492.7402
    156.2500,       7.5000,   5.00000,    457.4828
    158.7500,       7.5000,   5.00000,    482.5194
    161.2500,       7.5000,   5.00000,    527.5650
    163.7500,       7.5000,   5.00000,    508.4578
    166.2500,       7.5000,   5.00000,    465.9806
    168.7500,       7.5000,   5.00000,    410.7333
    171.2500,       7.5000,   5.00000,    389.6532
    173.7500,       7.5000,   5.00000,    398.0787
    176.2500,       7.5000,   5.00000,    407.7852
    178.7500,       7.5000,   5.00000,    409.4555
    181.2500,       7.5000,   5.00000,    396.8193
    183.7500,       7.5000,   5.00000,    381.1291
    186.2500,       7.5000,   5.00000,    373.9316
    188.7500,       7.5000,   5.00000,    377.8867
    191.2500,       7.5000,   5.00000,    405.3092
    193.7500,       7.5000,   5.00000,    443.9210
    196.2500,       7.5000,   5.00000,    468.2131
     48.7500,      32.5000,   1.00000,    646.6016
     51.2500,      32.5000,   1.00000,    623.9858
     53.7500,      32.5000,   1.00000,    606.7295
     56.2500,      32.5000,   1.00000,    615.9343
     58.7500,      32.5000,   1.00000,    621.1532
     61.2500,      32.5000,   1.00000,    638.0168
     63.7500,      32.5000,   1.00000,    646.0223
     66.2500,      32.5000,   1.00000,    650.5400
     68.7500,      32.5000,   1.00000,    660.6044
     71.2500,      32.5000,   1.00000,    678.1216
     73.7500,      32.5000,   1.00000,    676.0154
     76.2500,      32.5000,   1.00000,    672.5259
     78.7500,      32.5000,   1.00000,    675.7651
     81.2500,      32.5000,   1.00000,    663.3063
     83.7500,      32.5000,   1.00000,    663.7739
     86.2500,      32.5000,   1.00000,    658.8923
     88.7500,      32.5000,   1.00000,    626.8002
     91.2500,      32.5000,   1.00000,    600.2889
     93.7500,      32.5000,   1.00000,    575.4258
     96.2500,      32.5000,   1.00000,    566.8634
     98.7500,      32.5000,   1.00000,    561.3631
    101.2500,      32.5000,   1.00000,    546.1830
    103.7500,      32.5000,   1.00000,    514.5832
    106.2500,      32.5000,   1.00000,    490.4194
    108.7500,      32.5000,   1.00000,    466.3138
    128.7500,      32.5000,   1.00000,    348.0615
    131.2500,      32.5000,   1.00000,    343.8063
    133.7500,      32.5000,   1.00000,    355.1490
    136.2500,      32.5000,   1.00000,    380.1887
    138.7500,      32.5000,   1.00000,    391.6145
    141.2500,      32.5000,   1.00000,    398.7439
    143.7500,      32.5000,   1.00000,    414.6165
    146.2500,      32.5000,   1.00000,    433.4330
    148.7500,      32.5000,   1.00000,    456.7552
    151.2500,      32.5000,   1.00000,    467.3032
    153.7500,      32.5000,   1.00000,    466.3368
    156.2500,      32.5000,   1.00000,    461.6475
    158.7500,      32.5000,   1.00000,    457.5878
    161.2500,      32.5000,   1.00000,    466.6930
    163.7500,      32.5000,   1.00000,    472.4947
    166.2500,      32.5000,   1.00000,    465.8966
    168.7500,      32.5000,   1.00000,    445.1574
    171.2500,      32.5000,   1.00000,    436.0225
    173.7500,      32.5000,   1.00000,    432.5439
    176.2500,      32.5000,   1.00000,    423.2880
    178.7500,      32.5000,   1.00000,    416.6173
    181.2500,      32.5000,   1.00000,    407.4100
    183.7500,      32.5000,   1.00000,    405.9306
    186.2500,      32.5000,   1.00000,    407.9885
    188.7500,      32.5000,   1.00000,    415.8569
     48.7500,       7.5000,   6.00000,    607.2874
     51.2500,       7.5000,   6.00000,    626.2993
     53.7500,       7.5000,   6.00000,    649.6817
     56.2500,       7.5000,   6.00000,    672.1953
     58.7500,       7.5000,   6.00000,    648.9860
     61.2500,       7.5000,   6.00000,    646.2939
     63.7500,       7.5000,   6.00000,    647.1013
     66.2500,       7.5000,   6.00000,    678.9217
     68.7500,       7.5000,   6.00000,    707.7534
     71.2500,       7.5000,   6.00000,    727.9587
     73.7500,       7.5000,   6.00000,    736.1988
     76.2500,       7.5000,   6.00000,    692.1066
     78.7500,       7.5000,   6.00000,    655.6385
     81.2500,       7.5000,   6.00000,    632.7361
     83.7500,       7.5000,   6.00000,    663.7724
     86.2500,       7.5000,   6.00000,    695.1193
     88.7500,       7.5000,   6.00000,    698.2838
     91.2500,       7.5000,   6.00000,    635.3291
     93.7500,       7.5000,   6.00000,    575.3611
     96.2500,       7.5000,   6.00000,    560.1782
     98.7500,       7.5000,   6.00000,    570.9741
    101.2500,       7.5000,   6.00000,    524.5245
    103.7500,       7.5000,   6.00000,    448.2841
    106.2500,       7.5000,   6.00000,    382.8504
    108.7500,       7.5000,   6.00000,    400.6794
    128.7500,       7.5000,   6.00000,    295.4714
    131.2500,       7.5000,   6.00000,    295.8222
    133.7500,       7.5000,   6.00000,    311.3490
    136.2500,       7.5000,   6.00000,    341.3567
    138.7500,       7.5000,   6.00000,    370.5298
    141.2500,       7.5000,   6.00000,    374.4337
    143.7500,       7.5000,   6.00000,    377.7810
    146.2500,       7.5000,   6.00000,    422.3221
    148.7500,       7.5000,   6.00000,    516.4694
    151.2500,       7.5000,   6.00000,    539.7166
    153.7500,       7.5000,   6.00000,    501.2271
    156.2500,       7.5000,   6.00000,    461.5279
    158.7500,       7.5000,   6.00000,    484.3311
    161.2500,       7.5000,   6.00000,    531.7330
    163.7500,       7.5000,   6.00000,    518.1402
    166.2500,       7.5000,   6.00000,    479.2087
    168.7500,       7.5000,   6.00000,    423.6237
    171.2500,       7.5000,   6.00000,    400.6327
    173.7500,       7.5000,   6.00000,    406.3659
    176.2500,       7.5000,   6.00000,    413.9292
    178.7500,       7.5000,   6.00000,    413.0511
    181.2500,       7.5000,   6.00000,    393.1412
    183.7500,       7.5000,   6.00000,    371.4222
    186.2500,       7.5000,   6.00000,    361.3775
    188.7500,       7.5000,   6.00000,    364.1110
     52.5000,      15.0000,   3.00000,    629.3094
     55.0000,      15.0000,   3.00000,    633.1697
     57.5000,      15.0000,   3.00000,    646.9803
     60.0000,      15.0000,   3.00000,    655.5041
     62.5000,      15.0000,   3.00000,    655.4355
     65.0000,      15.0000,   3.00000,    666.4030
     67.5000,      15.0000,   3.00000,    674.8804
     70.0000,      15.0000,   3.00000,    698.9114
     72.5000,      15.0000,   3.00000,    698.4369
     75.0000,      15.0000,   3.00000,    698.3337
     77.5000,      15.0000,   3.00000,    696.6805
     80.0000,      15.0000,   3.00000,    689.8815
     82.5000,      15.0000,   3.00000,    687.2564
     85.0000,      15.0000,   3.00000,    675.9471
     87.5000,      15.0000,   3.00000,    662.7705
     90.0000,      15.0000,   3.00000,    649.4778
     92.5000,      15.0000,   3.00000,    644.3906
     95.0000,      15.0000,   3.00000,    614.7908
     97.5000,      15.0000,   3.00000,    555.3525
    100.0000,      15.0000,   3.00000,    501.9351
    102.5000,      15.0000,   3.00000,    472.7465
    105.0000,      15.0000,   3.00000,    459.3904
    132.5000,      15.0000,   3.00000,    318.9090
    135.0000,      15.0000,   3.00000,    333.7009
    137.5000,      15.0000,   3.00000,    344.1362
    140.0000,      15.0000,   3.00000,    364.0397
    142.5000,      15.0000,   3.00000,    403.7614
    145.0000,      15.0000,   3.00000,    452.4410
    147.5000,      15.0000,   3.00000,    461.6696
    150.0000,      15.0000,   3.00000,    464.6132
    152.5000,      15.0000,   3.00000,    494.2456
    155.0000,      15.0000,   3.00000,    521.4031
    157.5000,      15.0000,   3.00000,    524.1888
    160.0000,      15.0000,   3.00000,    496.0747
    162.5000,      15.0000,   3.00000,    486.9590
    165.0000,      15.0000,   3.00000,    483.5789
    167.5000,      15.0000,   3.00000,    465.4951
    170.0000,      15.0000,   3.00000,    448.7584
    172.5000,      15.0000,   3.00000,    425.3612
    175.0000,      15.0000,   3.00000,    414.0929
    177.5000,      15.0000,   3.00000,    405.8851
    180.0000,      15.0000,   3.00000,    396.8683
    182.5000,      15.0000,   3.00000,    388.8048
    185.0000,      15.0000,   3.00000,    378.6292
     56.2500,      12.5000,   4.00000,    648.2142
     58.7500,      12.5000,   4.00000,    661.2169
     61.2500,      12.5000,   4.00000,    664.8345
     63.7500,      12.5000,   4.00000,    656.2853
     66.2500,      12.5000,   4.00000,    669.0361
     68.7500,      12.5000,   4.00000,    700.1844
     71.2500,      12.5000,   4.00000,    709.0767
     73.7500,      12.5000,   4.00000,    706.7724
     76.2500,      12.5000,   4.00000,    700.9258
     78.7500,      12.5000,   4.00000,    686.8833
     81.2500,      12.5000,   4.00000,    689.4586
     83.7500,      12.5000,   4.00000,    685.8504
     86.2500,      12.5000,   4.00000,    690.0251
     88.7500,      12.5000,   4.00000,    679.9629
     91.2500,      12.5000,   4.00000,    658.3935
     93.7500,      12.5000,   4.00000,    627.3892
     96.2500,      12.5000,   4.00000,    587.8789
     98.7500,      12.5000,   4.00000,    524.9695
    101.2500,      12.5000,   4.00000,    491.8495
    136.2500,      12.5000,   4.00000,    348.1660
    138.7500,      12.5000,   4.00000,    355.8647
    141.2500,      12.5000,   4.00000,    373.1180
    143.7500,      12.5000,   4.00000,    415.6167
    146.2500,      12.5000,   4.00000,    465.6653
    148.7500,      12.5000,   4.00000,    478.7542
    151.2500,      12.5000,   4.00000,    493.8614
    153.7500,      12.5000,   4.00000,    515.8343
    156.2500,      12.5000,   4.00000,    522.9685
    158.7500,      12.5000,   4.00000,    517.0646
    161.2500,      12.5000,   4.00000,    512.3900
    163.7500,      12.5000,   4.00000,    507.0345
    166.2500,      12.5000,   4.00000,    484.3694
    168.7500,      12.5000,   4.00000,    457.1920
    171.2500,      12.5000,   4.00000,    430.7813
    173.7500,      12.5000,   4.00000,    423.3563
    176.2500,      12.5000,   4.00000,    417.4629
    178.7500,      12.5000,   4.00000,    408.9639
    181.2500,      12.5000,   4.00000,    400.8002
   4.87
ITERATION 3
MODEL RESISTIVITY
LAYER 1
93,     1.2500
      5.0000,     395.02
      7.5000,     403.07
     10.0000,     402.08
     12.5000,     524.49
     15.0000,     518.86
     17.5000,     517.76
     20.0000,     617.65
     22.5000,     743.93
     25.0000,     515.12
     27.5000,     503.62
     30.0000,     570.81
     32.5000,     497.08
     35.0000,     554.09
     37.5000,     515.80
     40.0000,     472.38
     42.5000,     460.68
     45.0000,     487.63
     47.5000,     504.44
     50.0000,     575.90
     52.5000,     613.85
     55.0000,     684.74
     57.5000,     776.16
     60.0000,     738.48
     62.5000,     616.16
     65.0000,     722.25
     67.5000,     712.40
     70.0000,     689.75
     72.5000,     777.44
     75.0000,     708.25
     77.5000,     676.16
     80.0000,     596.85
     82.5000,     563.88
     85.0000,     619.79
     87.5000,     742.01
     90.0000,     749.54
     92.5000,     748.29
     95.0000,     680.52
     97.5000,     810.13
    100.0000,     1285.3
    102.5000,     1299.2
    105.0000,     782.49
    107.5000,     817.73
    110.0000,     760.14
    112.5000,     912.17
    115.0000,     780.25
    117.5000,     712.34
    120.0000,     543.11
    122.5000,     418.42
    125.0000,     394.55
    127.5000,     329.34
    130.0000,     299.39
    132.5000,     306.97
    135.0000,     316.34
    137.5000,     362.04
    140.0000,     456.45
    142.5000,     490.41
    145.0000,     428.68
    147.5000,     542.58
    150.0000,     845.15
    152.5000,     1226.3
    155.0000,     879.62
    157.5000,     757.22
    160.0000,     814.10
    162.5000,     744.80
    165.0000,     697.12
    167.5000,     595.44
    170.0000,     614.56
    172.5000,     550.79
    175.0000,     542.39
    177.5000,     625.78
    180.0000,     639.26
    182.5000,     591.09
    185.0000,     562.22
    187.5000,     555.57
    190.0000,     555.07
    192.5000,     569.53
    195.0000,     653.77
    197.5000,     700.36
    200.0000,     704.17
    202.5000,     681.41
    205.0000,     721.93
    207.5000,     709.17
    210.0000,     708.43
    212.5000,     673.00
    215.0000,     625.98
    217.5000,     705.24
    220.0000,     729.82
    222.5000,     707.55
    225.0000,     709.14
    227.5000,     668.02
    230.0000,     779.64
    232.5000,     804.22
           776.6334
LAYER 2
93,     2.6250
      5.0000,     394.99
      7.5000,     403.20
     10.0000,     405.79
     12.5000,     524.49
     15.0000,     524.13
     17.5000,     527.68
     20.0000,     629.67
     22.5000,     743.98
     25.0000,     545.20
     27.5000,     531.81
     30.0000,     570.76
     32.5000,     515.47
     35.0000,     553.49
     37.5000,     519.05
     40.0000,     472.33
     42.5000,     462.72
     45.0000,     487.48
     47.5000,     504.42
     50.0000,     575.70
     52.5000,     613.93
     55.0000,     684.94
     57.5000,     768.11
     60.0000,     739.14
     62.5000,     627.43
     65.0000,     723.35
     67.5000,     715.23
     70.0000,     704.85
     72.5000,     777.87
     75.0000,     726.88
     77.5000,     684.98
     80.0000,     603.59
     82.5000,     573.07
     85.0000,     622.59
     87.5000,     744.03
     90.0000,     750.93
     92.5000,     744.23
     95.0000,     677.56
     97.5000,     780.80
    100.0000,     1190.9
    102.5000,     1216.1
    105.0000,     782.42
    107.5000,     788.59
    110.0000,     761.35
    112.5000,     863.20
    115.0000,     743.37
    117.5000,     669.73
    120.0000,     520.59
    122.5000,     407.39
    125.0000,     386.67
    127.5000,     323.14
    130.0000,     296.44
    132.5000,     300.60
    135.0000,     310.13
    137.5000,     358.27
    140.0000,     450.51
    142.5000,     476.61
    145.0000,     426.15
    147.5000,     525.15
    150.0000,     820.59
    152.5000,     1143.2
    155.0000,     858.80
    157.5000,     749.43
    160.0000,     797.95
    162.5000,     740.65
    165.0000,     697.30
    167.5000,     606.50
    170.0000,     615.10
    172.5000,     557.24
    175.0000,     554.37
    177.5000,     627.39
    180.0000,     638.50
    182.5000,     593.68
    185.0000,     563.48
    187.5000,     555.71
    190.0000,     555.46
    192.5000,     569.62
    195.0000,     654.37
    197.5000,     700.68
    200.0000,     703.77
    202.5000,     684.87
    205.0000,     717.36
    207.5000,     709.29
    210.0000,     708.45
    212.5000,     673.17
    215.0000,     637.75
    217.5000,     706.15
    220.0000,     729.65
    222.5000,     710.97
    225.0000,     709.49
    227.5000,     695.95
    230.0000,     779.94
    232.5000,     798.49
           779.9569
LAYER 3
91,     4.1375
      7.5000,     403.12
     10.0000,     419.98
     12.5000,     535.07
     15.0000,     568.55
     17.5000,     604.05
     20.0000,     723.88
     22.5000,     787.75
     25.0000,     694.31
     27.5000,     633.48
     30.0000,     630.39
     32.5000,     578.86
     35.0000,     574.74
     37.5000,     547.68
     40.0000,     492.88
     42.5000,     483.23
     45.0000,     489.89
     47.5000,     506.65
     50.0000,     575.82
     52.5000,     616.99
     55.0000,     686.22
     57.5000,     765.68
     60.0000,     743.27
     62.5000,     685.81
     65.0000,     739.15
     67.5000,     751.02
     70.0000,     753.03
     72.5000,     799.20
     75.0000,     786.89
     77.5000,     735.86
     80.0000,     657.67
     82.5000,     643.00
     85.0000,     670.38
     87.5000,     753.58
     90.0000,     754.89
     92.5000,     746.77
     95.0000,     648.81
     97.5000,     644.59
    100.0000,     686.70
    102.5000,     679.10
    105.0000,     556.90
    107.5000,     556.50
    110.0000,     556.39
    112.5000,     542.93
    115.0000,     429.58
    117.5000,     383.31
    120.0000,     338.15
    122.5000,     301.95
    125.0000,     292.85
    127.5000,     260.52
    130.0000,     249.45
    132.5000,     249.73
    135.0000,     260.12
    137.5000,     304.69
    140.0000,     370.05
    142.5000,     379.47
    145.0000,     375.15
    147.5000,     432.81
    150.0000,     643.55
    152.5000,     753.75
    155.0000,     673.50
    157.5000,     655.77
    160.0000,     719.63
    162.5000,     721.38
    165.0000,     705.12
    167.5000,     655.21
    170.0000,     646.72
    172.5000,     606.83
    175.0000,     604.75
    177.5000,     632.37
    180.0000,     637.52
    182.5000,     596.91
    185.0000,     566.66
    187.5000,     559.40
    190.0000,     559.40
    192.5000,     573.17
    195.0000,     654.96
    197.5000,     701.46
    200.0000,     702.98
    202.5000,     685.85
    205.0000,     711.43
    207.5000,     710.82
    210.0000,     709.12
    212.5000,     675.08
    215.0000,     664.16
    217.5000,     706.96
    220.0000,     729.22
    222.5000,     722.11
    225.0000,     721.28
    227.5000,     721.79
    230.0000,     780.10
           780.7454
LAYER 4
89,     5.8012
     10.0000,     425.07
     12.5000,     575.74
     15.0000,     640.13
     17.5000,     732.51
     20.0000,     866.66
     22.5000,     916.00
     25.0000,     880.14
     27.5000,     794.99
     30.0000,     750.42
     32.5000,     667.98
     35.0000,     665.02
     37.5000,     626.08
     40.0000,     559.84
     42.5000,     537.35
     45.0000,     536.28
     47.5000,     541.64
     50.0000,     597.11
     52.5000,     646.89
     55.0000,     712.33
     57.5000,     770.53
     60.0000,     765.90
     62.5000,     766.40
     65.0000,     813.59
     67.5000,     840.52
     70.0000,     852.96
     72.5000,     877.36
     75.0000,     877.51
     77.5000,     833.91
     80.0000,     771.31
     82.5000,     768.68
     85.0000,     785.06
     87.5000,     812.84
     90.0000,     810.18
     92.5000,     753.56
     95.0000,     596.61
     97.5000,     499.49
    100.0000,     469.49
    102.5000,     396.65
    105.0000,     333.90
    107.5000,     329.70
    110.0000,     326.99
    112.5000,     324.69
    115.0000,     246.00
    117.5000,     225.87
    120.0000,     221.53
    122.5000,     220.73
    125.0000,     219.99
    127.5000,     210.58
    130.0000,     208.11
    132.5000,     208.95
    135.0000,     220.42
    137.5000,     257.66
    140.0000,     309.41
    142.5000,     326.77
    145.0000,     333.73
    147.5000,     391.31
    150.0000,     534.33
    152.5000,     573.54
    155.0000,     548.01
    157.5000,     558.58
    160.0000,     656.76
    162.5000,     714.97
    165.0000,     714.59
    167.5000,     719.01
    170.0000,     711.85
    172.5000,     662.69
    175.0000,     642.25
    177.5000,     634.70
    180.0000,     637.04
    182.5000,     596.84
    185.0000,     566.76
    187.5000,     560.48
    190.0000,     560.47
    192.5000,     574.35
    195.0000,     655.04
    197.5000,     701.00
    200.0000,     701.36
    202.5000,     689.75
    205.0000,     707.96
    207.5000,     708.93
    210.0000,     707.90
    212.5000,     676.35
    215.0000,     668.48
    217.5000,     707.75
    220.0000,     726.50
    222.5000,     722.78
    225.0000,     722.64
    227.5000,     724.48
           779.7379
LAYER 5
85,     7.6314
     15.0000,     756.35
     17.5000,     1031.8
     20.0000,     1115.0
     22.5000,     1134.8
     25.0000,     1141.8
     27.5000,     1129.9
     30.0000,     1096.4
     32.5000,     1047.2
     35.0000,     1026.2
     37.5000,     995.64
     40.0000,     950.32
     42.5000,     918.31
     45.0000,     908.18
     47.5000,     905.64
     50.0000,     901.51
     52.5000,     908.84
     55.0000,     926.75
     57.5000,     950.95
     60.0000,     960.22
     62.5000,     977.78
     65.0000,     1047.8
     67.5000,     1097.5
     70.0000,     1125.3
     72.5000,     1138.2
     75.0000,     1139.2
     77.5000,     1141.7
     80.0000,     1129.8
     82.5000,     1106.7
     85.0000,     1099.5
     87.5000,     1091.4
     90.0000,     918.56
     92.5000,     761.31
     95.0000,     551.83
     97.5000,     410.93
    100.0000,     343.59
    102.5000,     295.09
    105.0000,     269.45
    107.5000,     257.07
    110.0000,     248.81
    112.5000,     236.76
    115.0000,     219.25
    117.5000,     213.50
    120.0000,     211.74
    122.5000,     210.24
    125.0000,     206.84
    127.5000,     205.56
    130.0000,     205.24
    132.5000,     206.14
    135.0000,     218.19
    137.5000,     252.24
    140.0000,     299.29
    142.5000,     328.21
    145.0000,     344.30
    147.5000,     409.58
    150.0000,     469.30
    152.5000,     483.09
    155.0000,     484.74
    157.5000,     485.99
    160.0000,     554.32
    162.5000,     675.31
    165.0000,     731.27
    167.5000,     735.26
    170.0000,     734.73
    172.5000,     692.47
    175.0000,     645.26
    177.5000,     628.31
    180.0000,     606.36
    182.5000,     575.07
    185.0000,     558.88
    187.5000,     557.78
    190.0000,     558.28
    192.5000,     572.19
    195.0000,     620.12
    197.5000,     649.39
    200.0000,     653.57
    202.5000,     656.49
    205.0000,     658.59
    207.5000,     660.95
    210.0000,     662.27
    212.5000,     663.38
    215.0000,     664.41
    217.5000,     682.19
    220.0000,     702.09
    222.5000,     708.20
           723.2034
LAYER 6
81,     9.6445
     20.0000,     1116.1
     22.5000,     1120.9
     25.0000,     1114.9
     27.5000,     1117.0
     30.0000,     1110.3
     32.5000,     1085.3
     35.0000,     1067.2
     37.5000,     1046.7
     40.0000,     1017.2
     42.5000,     989.81
     45.0000,     972.47
     47.5000,     967.53
     50.0000,     961.94
     52.5000,     955.12
     55.0000,     953.11
     57.5000,     957.76
     60.0000,     967.18
     62.5000,     987.16
     65.0000,     1026.0
     67.5000,     1063.7
     70.0000,     1090.1
     72.5000,     1102.6
     75.0000,     1104.2
     77.5000,     1111.2
     80.0000,     1116.4
     82.5000,     1110.0
     85.0000,     1101.2
     87.5000,     1076.8
     90.0000,     923.37
     92.5000,     747.01
     95.0000,     540.09
     97.5000,     411.49
    100.0000,     357.11
    102.5000,     312.41
    105.0000,     279.04
    107.5000,     265.99
    110.0000,     258.17
    112.5000,     245.81
    115.0000,     226.15
    117.5000,     216.72
    120.0000,     216.13
    122.5000,     215.74
    125.0000,     215.51
    127.5000,     216.25
    130.0000,     217.88
    132.5000,     223.04
    135.0000,     237.14
    137.5000,     266.41
    140.0000,     306.00
    142.5000,     338.18
    145.0000,     368.49
    147.5000,     416.16
    150.0000,     460.65
    152.5000,     476.06
    155.0000,     476.51
    157.5000,     480.23
    160.0000,     524.10
    162.5000,     614.85
    165.0000,     684.23
    167.5000,     700.91
    170.0000,     699.57
    172.5000,     673.75
    175.0000,     621.23
    177.5000,     576.69
    180.0000,     542.84
    182.5000,     522.59
    185.0000,     517.44
    187.5000,     517.26
    190.0000,     518.85
    192.5000,     528.95
    195.0000,     549.35
    197.5000,     568.46
    200.0000,     578.10
    202.5000,     580.54
    205.0000,     584.21
    207.5000,     589.76
    210.0000,     596.99
    212.5000,     602.10
    215.0000,     613.50
    217.5000,     628.56
           664.1116
LAYER 7
77,    11.8590
     25.0000,     1105.7
     27.5000,     1103.2
     30.0000,     1095.8
     32.5000,     1062.9
     35.0000,     1044.2
     37.5000,     1026.3
     40.0000,     993.77
     42.5000,     965.26
     45.0000,     946.35
     47.5000,     934.83
     50.0000,     934.11
     52.5000,     934.13
     55.0000,     935.90
     57.5000,     940.74
     60.0000,     949.33
     62.5000,     967.82
     65.0000,     1004.5
     67.5000,     1044.2
     70.0000,     1074.0
     72.5000,     1091.1
     75.0000,     1093.4
     77.5000,     1098.7
     80.0000,     1103.2
     82.5000,     1103.6
     85.0000,     1083.1
     87.5000,     1020.0
     90.0000,     874.46
     92.5000,     700.23
     95.0000,     527.58
     97.5000,     411.38
    100.0000,     358.67
    102.5000,     323.57
    105.0000,     303.36
    107.5000,     292.53
    110.0000,     284.44
    112.5000,     276.47
    115.0000,     269.80
    117.5000,     267.78
    120.0000,     266.98
    122.5000,     265.41
    125.0000,     264.91
    127.5000,     266.21
    130.0000,     269.47
    132.5000,     276.41
    135.0000,     289.92
    137.5000,     312.30
    140.0000,     341.06
    142.5000,     369.12
    145.0000,     395.86
    147.5000,     424.17
    150.0000,     455.25
    152.5000,     466.71
    155.0000,     469.21
    157.5000,     474.17
    160.0000,     498.33
    162.5000,     541.37
    165.0000,     572.99
    167.5000,     579.93
    170.0000,     578.60
    172.5000,     568.72
    175.0000,     537.79
    177.5000,     502.63
    180.0000,     476.90
    182.5000,     464.31
    185.0000,     461.55
    187.5000,     461.32
    190.0000,     461.63
    192.5000,     466.33
    195.0000,     476.36
    197.5000,     488.41
    200.0000,     498.99
    202.5000,     506.99
    205.0000,     513.27
    207.5000,     519.48
    210.0000,     529.05
    212.5000,     538.61
           566.6330
LAYER 8
73,    14.2949
     30.0000,     1095.3
     32.5000,     1061.2
     35.0000,     1041.5
     37.5000,     1022.8
     40.0000,     988.31
     42.5000,     960.12
     45.0000,     942.24
     47.5000,     932.69
     50.0000,     925.11
     52.5000,     922.70
     55.0000,     921.64
     57.5000,     921.28
     60.0000,     925.33
     62.5000,     936.79
     65.0000,     956.07
     67.5000,     975.84
     70.0000,     989.04
     72.5000,     993.90
     75.0000,     994.43
     77.5000,     997.90
     80.0000,     996.80
     82.5000,     981.80
     85.0000,     942.26
     87.5000,     868.51
     90.0000,     755.86
     92.5000,     626.80
     95.0000,     504.44
     97.5000,     410.98
    100.0000,     363.92
    102.5000,     340.97
    105.0000,     329.77
    107.5000,     324.07
    110.0000,     320.44
    112.5000,     317.86
    115.0000,     316.41
    117.5000,     316.08
    120.0000,     315.45
    122.5000,     314.43
    125.0000,     314.16
    127.5000,     315.35
    130.0000,     318.40
    132.5000,     324.16
    135.0000,     333.90
    137.5000,     348.24
    140.0000,     365.84
    142.5000,     383.78
    145.0000,     401.52
    147.5000,     422.46
    150.0000,     446.90
    152.5000,     454.27
    155.0000,     456.85
    157.5000,     459.65
    160.0000,     466.57
    162.5000,     475.81
    165.0000,     479.80
    167.5000,     478.09
    170.0000,     477.22
    172.5000,     472.09
    175.0000,     457.67
    177.5000,     439.65
    180.0000,     425.71
    182.5000,     418.81
    185.0000,     417.17
    187.5000,     417.04
    190.0000,     416.81
    192.5000,     419.16
    195.0000,     425.16
    197.5000,     433.39
    200.0000,     443.84
    202.5000,     454.19
    205.0000,     459.41
    207.5000,     465.96
           482.7084
LAYER 9
67,    16.9743
     37.5000,     1022.1
     40.0000,     960.68
     42.5000,     933.86
     45.0000,     915.39
     47.5000,     888.57
     50.0000,     867.47
     52.5000,     857.78
     55.0000,     856.65
     57.5000,     852.24
     60.0000,     846.40
     62.5000,     841.91
     65.0000,     839.50
     67.5000,     837.90
     70.0000,     836.07
     72.5000,     834.68
     75.0000,     834.55
     77.5000,     831.76
     80.0000,     822.13
     82.5000,     800.90
     85.0000,     763.55
     87.5000,     707.53
     90.0000,     634.50
     92.5000,     553.12
     95.0000,     474.29
     97.5000,     407.57
    100.0000,     364.52
    102.5000,     347.16
    105.0000,     339.76
    107.5000,     337.03
    110.0000,     336.15
    112.5000,     335.97
    115.0000,     336.06
    117.5000,     336.14
    120.0000,     335.92
    122.5000,     335.74
    125.0000,     336.12
    127.5000,     337.49
    130.0000,     340.15
    132.5000,     344.57
    135.0000,     351.31
    137.5000,     360.60
    140.0000,     371.92
    142.5000,     384.78
    145.0000,     400.91
    147.5000,     418.85
    150.0000,     430.78
    152.5000,     434.63
    155.0000,     435.48
    157.5000,     434.96
    160.0000,     433.18
    162.5000,     430.09
    165.0000,     426.12
    167.5000,     423.24
    170.0000,     422.62
    172.5000,     418.11
    175.0000,     409.77
    177.5000,     400.36
    180.0000,     393.18
    182.5000,     389.74
    185.0000,     389.11
    187.5000,     389.11
    190.0000,     389.12
    192.5000,     391.57
    195.0000,     396.64
    197.5000,     401.79
    200.0000,     409.97
           430.3940
LAYER 10
61,    19.9218
     45.0000,     889.69
     47.5000,     819.17
     50.0000,     789.88
     52.5000,     771.79
     55.0000,     767.72
     57.5000,     760.50
     60.0000,     747.95
     62.5000,     734.33
     65.0000,     722.65
     67.5000,     713.94
     70.0000,     708.72
     72.5000,     707.26
     75.0000,     704.63
     77.5000,     697.55
     80.0000,     684.87
     82.5000,     664.95
     85.0000,     636.18
     87.5000,     597.94
     90.0000,     551.42
     92.5000,     499.31
     95.0000,     446.93
     97.5000,     400.15
    100.0000,     364.84
    102.5000,     347.50
    105.0000,     340.76
    107.5000,     338.65
    110.0000,     338.47
    112.5000,     338.87
    115.0000,     339.28
    117.5000,     339.43
    120.0000,     339.46
    122.5000,     339.73
    125.0000,     340.53
    127.5000,     342.09
    130.0000,     344.63
    132.5000,     348.48
    135.0000,     354.06
    137.5000,     361.77
    140.0000,     372.01
    142.5000,     384.69
    145.0000,     397.49
    147.5000,     407.39
    150.0000,     412.29
    152.5000,     413.43
    155.0000,     412.70
    157.5000,     410.70
    160.0000,     407.54
    162.5000,     403.84
    165.0000,     400.94
    167.5000,     400.17
    170.0000,     397.90
    172.5000,     392.96
    175.0000,     386.32
    177.5000,     379.73
    180.0000,     374.90
    182.5000,     372.79
    185.0000,     372.72
    187.5000,     372.77
    190.0000,     372.96
    192.5000,     375.46
           384.8238
LAYER 11
57,    23.1640
     50.0000,     724.64
     52.5000,     700.76
     55.0000,     696.78
     57.5000,     685.10
     60.0000,     670.83
     62.5000,     656.41
     65.0000,     645.49
     67.5000,     637.76
     70.0000,     633.62
     72.5000,     632.92
     75.0000,     629.81
     77.5000,     622.72
     80.0000,     611.07
     82.5000,     594.14
     85.0000,     571.31
     87.5000,     542.58
     90.0000,     509.31
     92.5000,     468.80
     95.0000,     428.92
     97.5000,     392.96
    100.0000,     364.82
    102.5000,     348.49
    105.0000,     341.31
    107.5000,     338.86
    110.0000,     338.49
    112.5000,     338.83
    115.0000,     339.20
    117.5000,     339.31
    120.0000,     339.40
    122.5000,     339.76
    125.0000,     340.62
    127.5000,     342.21
    130.0000,     344.87
    132.5000,     348.94
    135.0000,     354.83
    137.5000,     362.77
    140.0000,     372.50
    142.5000,     382.78
    145.0000,     391.37
    147.5000,     396.82
    150.0000,     399.09
    152.5000,     399.18
    155.0000,     398.06
    157.5000,     396.24
    160.0000,     394.15
    162.5000,     392.47
    165.0000,     391.88
    167.5000,     390.59
    170.0000,     387.42
    172.5000,     382.43
    175.0000,     376.26
    177.5000,     370.26
    180.0000,     365.20
    182.5000,     362.86
    185.0000,     362.46
    187.5000,     362.49
           361.6176
LAYER 12
53, 
     55.0000,     652.16
     57.5000,     642.74
     60.0000,     633.99
     62.5000,     625.36
     65.0000,     618.01
     67.5000,     611.72
     70.0000,     608.40
     72.5000,     608.02
     75.0000,     605.35
     77.5000,     598.96
     80.0000,     588.15
     82.5000,     572.40
     85.0000,     551.31
     87.5000,     524.87
     90.0000,     493.47
     92.5000,     457.66
     95.0000,     421.71
     97.5000,     389.54
    100.0000,     364.76
    102.5000,     349.67
    105.0000,     342.51
    107.5000,     339.94
    110.0000,     339.52
    112.5000,     339.80
    115.0000,     340.06
    117.5000,     340.10
    120.0000,     340.22
    122.5000,     340.64
    125.0000,     341.59
    127.5000,     343.30
    130.0000,     346.07
    132.5000,     350.27
    135.0000,     356.22
    137.5000,     363.94
    140.0000,     372.87
    142.5000,     381.64
    145.0000,     388.58
    147.5000,     392.82
    150.0000,     394.55
    152.5000,     394.54
    155.0000,     393.56
    157.5000,     392.14
    160.0000,     390.80
    162.5000,     390.12
    165.0000,     389.65
    167.5000,     388.15
    170.0000,     384.94
    172.5000,     380.01
    175.0000,     373.57
    177.5000,     368.08
    180.0000,     362.94
    182.5000,     359.00
           356.4730
CALCULATED APPARENT RESISTIVITY
      3.7500,       2.5000,   1.00000,    414.4251
      6.2500,       2.5000,   1.00000,    433.1691
      8.7500,       2.5000,   1.00000,    414.7460
     11.2500,       2.5000,   1.00000,    524.0202
     13.7500,       2.5000,   1.00000,    517.8188
     16.2500,       2.5000,   1.00000,    577.2853
     18.7500,       2.5000,   1.00000,    592.4329
     21.2500,       2.5000,   1.00000,    651.7814
     23.7500,       2.5000,   1.00000,    579.1380
     26.2500,       2.5000,   1.00000,    574.8931
     28.7500,       2.5000,   1.00000,    578.3280
     31.2500,       2.5000,   1.00000,    514.7979
     33.7500,       2.5000,   1.00000,    566.4536
     36.2500,       2.5000,   1.00000,    516.2087
     38.7500,       2.5000,   1.00000,    502.0257
     41.2500,       2.5000,   1.00000,    496.1575
     43.7500,       2.5000,   1.00000,    512.7490
     46.2500,       2.5000,   1.00000,    525.9824
     48.7500,       2.5000,   1.00000,    589.0708
     51.2500,       2.5000,   1.00000,    620.4879
     53.7500,       2.5000,   1.00000,    672.8159
     56.2500,       2.5000,   1.00000,    712.8250
     58.7500,       2.5000,   1.00000,    731.4432
     61.2500,       2.5000,   1.00000,    663.8879
     63.7500,       2.5000,   1.00000,    741.0004
     66.2500,       2.5000,   1.00000,    718.3946
     68.7500,       2.5000,   1.00000,    708.9295
     71.2500,       2.5000,   1.00000,    765.6473
     73.7500,       2.5000,   1.00000,    695.1456
     76.2500,       2.5000,   1.00000,    698.7326
     78.7500,       2.5000,   1.00000,    648.9977
     81.2500,       2.5000,   1.00000,    635.1937
     83.7500,       2.5000,   1.00000,    654.6222
     86.2500,       2.5000,   1.00000,    721.2564
     88.7500,       2.5000,   1.00000,    701.7078
     91.2500,       2.5000,   1.00000,    748.5391
     93.7500,       2.5000,   1.00000,    744.8144
     96.2500,       2.5000,   1.00000,    779.1996
     98.7500,       2.5000,   1.00000,    865.7397
    101.2500,       2.5000,   1.00000,    905.3660
    103.7500,       2.5000,   1.00000,    725.1890
    106.2500,       2.5000,   1.00000,    806.6199
    108.7500,       2.5000,   1.00000,    663.3517
    111.2500,       2.5000,   1.00000,    724.4905
    113.7500,       2.5000,   1.00000,    606.4595
    116.2500,       2.5000,   1.00000,    574.6055
    118.7500,       2.5000,   1.00000,    476.5952
    121.2500,       2.5000,   1.00000,    396.4797
    123.7500,       2.5000,   1.00000,    367.0677
    126.2500,       2.5000,   1.00000,    318.5491
    128.7500,       2.5000,   1.00000,    299.7157
    131.2500,       2.5000,   1.00000,    305.8796
    133.7500,       2.5000,   1.00000,    322.0507
    136.2500,       2.5000,   1.00000,    351.1476
    138.7500,       2.5000,   1.00000,    395.8683
    141.2500,       2.5000,   1.00000,    448.0119
    143.7500,       2.5000,   1.00000,    459.4725
    146.2500,       2.5000,   1.00000,    569.0235
    148.7500,       2.5000,   1.00000,    676.9568
    151.2500,       2.5000,   1.00000,    833.2830
    153.7500,       2.5000,   1.00000,    764.5054
    156.2500,       2.5000,   1.00000,    767.5476
    158.7500,       2.5000,   1.00000,    769.6132
    161.2500,       2.5000,   1.00000,    683.2847
    163.7500,       2.5000,   1.00000,    710.8575
    166.2500,       2.5000,   1.00000,    613.9611
    168.7500,       2.5000,   1.00000,    598.3369
    171.2500,       2.5000,   1.00000,    602.7750
    173.7500,       2.5000,   1.00000,    582.4592
    176.2500,       2.5000,   1.00000,    607.4936
    178.7500,       2.5000,   1.00000,    600.9073
    181.2500,       2.5000,   1.00000,    587.6873
    183.7500,       2.5000,   1.00000,    574.3102
    186.2500,       2.5000,   1.00000,    565.4271
    188.7500,       2.5000,   1.00000,    575.4661
    191.2500,       2.5000,   1.00000,    590.5904
    193.7500,       2.5000,   1.00000,    638.1533
    196.2500,       2.5000,   1.00000,    663.9844
    198.7500,       2.5000,   1.00000,    686.5939
    201.2500,       2.5000,   1.00000,    680.0314
    203.7500,       2.5000,   1.00000,    709.8972
    206.2500,       2.5000,   1.00000,    687.7659
    208.7500,       2.5000,   1.00000,    693.3940
    211.2500,       2.5000,   1.00000,    680.6024
    213.7500,       2.5000,   1.00000,    662.3587
    216.2500,       2.5000,   1.00000,    706.8139
    218.7500,       2.5000,   1.00000,    698.7854
    221.2500,       2.5000,   1.00000,    703.7049
    223.7500,       2.5000,   1.00000,    729.3663
    226.2500,       2.5000,   1.00000,    701.4913
    228.7500,       2.5000,   1.00000,    776.2039
    231.2500,       2.5000,   1.00000,    759.6209
    233.7500,       2.5000,   1.00000,    785.1910
      6.2500,       2.5000,   2.00000,    453.1281
      8.7500,       2.5000,   2.00000,    432.4585
     11.2500,       2.5000,   2.00000,    583.1613
     13.7500,       2.5000,   2.00000,    579.7768
     16.2500,       2.5000,   2.00000,    555.3472
     18.7500,       2.5000,   2.00000,    616.6101
     21.2500,       2.5000,   2.00000,    702.7294
     23.7500,       2.5000,   2.00000,    601.7726
     26.2500,       2.5000,   2.00000,    618.9348
     28.7500,       2.5000,   2.00000,    639.9489
     31.2500,       2.5000,   2.00000,    546.9017
     33.7500,       2.5000,   2.00000,    609.3157
     36.2500,       2.5000,   2.00000,    578.6512
     38.7500,       2.5000,   2.00000,    531.0220
     41.2500,       2.5000,   2.00000,    543.8800
     43.7500,       2.5000,   2.00000,    559.5860
     46.2500,       2.5000,   2.00000,    569.6151
     48.7500,       2.5000,   2.00000,    625.2045
     51.2500,       2.5000,   2.00000,    631.1594
     53.7500,       2.5000,   2.00000,    667.3317
     56.2500,       2.5000,   2.00000,    761.5275
     58.7500,       2.5000,   2.00000,    742.1129
     61.2500,       2.5000,   2.00000,    660.6426
     63.7500,       2.5000,   2.00000,    788.8097
     66.2500,       2.5000,   2.00000,    763.2460
     68.7500,       2.5000,   2.00000,    721.6328
     71.2500,       2.5000,   2.00000,    797.2645
     73.7500,       2.5000,   2.00000,    741.2425
     76.2500,       2.5000,   2.00000,    741.9501
     78.7500,       2.5000,   2.00000,    711.4688
     81.2500,       2.5000,   2.00000,    666.4841
     83.7500,       2.5000,   2.00000,    696.4750
     86.2500,       2.5000,   2.00000,    753.3238
     88.7500,       2.5000,   2.00000,    723.5770
     91.2500,       2.5000,   2.00000,    745.1757
     93.7500,       2.5000,   2.00000,    666.0584
     96.2500,       2.5000,   2.00000,    619.3575
     98.7500,       2.5000,   2.00000,    791.2616
    101.2500,       2.5000,   2.00000,    752.1301
    103.7500,       2.5000,   2.00000,    539.4864
    106.2500,       2.5000,   2.00000,    602.5888
    108.7500,       2.5000,   2.00000,    561.9918
    111.2500,       2.5000,   2.00000,    555.5866
    113.7500,       2.5000,   2.00000,    482.2124
    116.2500,       2.5000,   2.00000,    448.3360
    118.7500,       2.5000,   2.00000,    392.4379
    121.2500,       2.5000,   2.00000,    337.3366
    123.7500,       2.5000,   2.00000,    342.6027
    126.2500,       2.5000,   2.00000,    303.2674
    128.7500,       2.5000,   2.00000,    283.6913
    131.2500,       2.5000,   2.00000,    304.8497
    133.7500,       2.5000,   2.00000,    311.7573
    136.2500,       2.5000,   2.00000,    324.4789
    138.7500,       2.5000,   2.00000,    394.8062
    141.2500,       2.5000,   2.00000,    443.3793
    143.7500,       2.5000,   2.00000,    413.1411
    146.2500,       2.5000,   2.00000,    460.7561
    148.7500,       2.5000,   2.00000,    635.4484
    151.2500,       2.5000,   2.00000,    773.0351
    153.7500,       2.5000,   2.00000,    606.2993
    156.2500,       2.5000,   2.00000,    606.2385
    158.7500,       2.5000,   2.00000,    721.5920
    161.2500,       2.5000,   2.00000,    707.3591
    163.7500,       2.5000,   2.00000,    727.1119
    166.2500,       2.5000,   2.00000,    618.0652
    168.7500,       2.5000,   2.00000,    588.8332
    171.2500,       2.5000,   2.00000,    615.1773
    173.7500,       2.5000,   2.00000,    596.1994
    176.2500,       2.5000,   2.00000,    626.9147
    178.7500,       2.5000,   2.00000,    614.3786
    181.2500,       2.5000,   2.00000,    580.5168
    183.7500,       2.5000,   2.00000,    575.2511
    186.2500,       2.5000,   2.00000,    582.9702
    188.7500,       2.5000,   2.00000,    584.7042
    191.2500,       2.5000,   2.00000,    589.5750
    193.7500,       2.5000,   2.00000,    636.1830
    196.2500,       2.5000,   2.00000,    665.4044
    198.7500,       2.5000,   2.00000,    659.2070
    201.2500,       2.5000,   2.00000,    659.1023
    203.7500,       2.5000,   2.00000,    698.0663
    206.2500,       2.5000,   2.00000,    686.7759
    208.7500,       2.5000,   2.00000,    697.9105
    211.2500,       2.5000,   2.00000,    675.5150
    213.7500,       2.5000,   2.00000,    656.4772
    216.2500,       2.5000,   2.00000,    720.3336
    218.7500,       2.5000,   2.00000,    708.9846
    221.2500,       2.5000,   2.00000,    712.4388
    223.7500,       2.5000,   2.00000,    727.5684
    226.2500,       2.5000,   2.00000,    700.9122
    228.7500,       2.5000,   2.00000,    778.7585
    231.2500,       2.5000,   2.00000,    768.5891
      8.7500,       2.5000,   3.00000,    475.2845
     11.2500,       2.5000,   3.00000,    636.6896
     13.7500,       2.5000,   3.00000,    601.6406
     16.2500,       2.5000,   3.00000,    593.1663
     18.7500,       2.5000,   3.00000,    631.9471
     21.2500,       2.5000,   3.00000,    741.4184
     23.7500,       2.5000,   3.00000,    644.0533
     26.2500,       2.5000,   3.00000,    640.7266
     28.7500,       2.5000,   3.00000,    664.5991
     31.2500,       2.5000,   3.00000,    605.2729
     33.7500,       2.5000,   3.00000,    670.1952
     36.2500,       2.5000,   3.00000,    627.4594
     38.7500,       2.5000,   3.00000,    593.4772
     41.2500,       2.5000,   3.00000,    578.5405
     43.7500,       2.5000,   3.00000,    609.2580
     46.2500,       2.5000,   3.00000,    616.4126
     48.7500,       2.5000,   3.00000,    654.1715
     51.2500,       2.5000,   3.00000,    650.0746
     53.7500,       2.5000,   3.00000,    717.6328
     56.2500,       2.5000,   3.00000,    783.6467
     58.7500,       2.5000,   3.00000,    764.9396
     61.2500,       2.5000,   3.00000,    676.0363
     63.7500,       2.5000,   3.00000,    782.5247
     66.2500,       2.5000,   3.00000,    786.3603
     68.7500,       2.5000,   3.00000,    762.6950
     71.2500,       2.5000,   3.00000,    828.1616
     73.7500,       2.5000,   3.00000,    794.4474
     76.2500,       2.5000,   3.00000,    795.1401
     78.7500,       2.5000,   3.00000,    716.1265
     81.2500,       2.5000,   3.00000,    685.6483
     83.7500,       2.5000,   3.00000,    707.5587
     86.2500,       2.5000,   3.00000,    796.0361
     88.7500,       2.5000,   3.00000,    759.5740
     91.2500,       2.5000,   3.00000,    691.6325
     93.7500,       2.5000,   3.00000,    556.2719
     96.2500,       2.5000,   3.00000,    574.3655
     98.7500,       2.5000,   3.00000,    716.3742
    101.2500,       2.5000,   3.00000,    693.4774
    103.7500,       2.5000,   3.00000,    432.3987
    106.2500,       2.5000,   3.00000,    440.9337
    108.7500,       2.5000,   3.00000,    423.4144
    111.2500,       2.5000,   3.00000,    487.5258
    113.7500,       2.5000,   3.00000,    404.5420
    116.2500,       2.5000,   3.00000,    383.2471
    118.7500,       2.5000,   3.00000,    328.4218
    121.2500,       2.5000,   3.00000,    304.7975
    123.7500,       2.5000,   3.00000,    313.9150
    126.2500,       2.5000,   3.00000,    291.1537
    128.7500,       2.5000,   3.00000,    280.7033
    131.2500,       2.5000,   3.00000,    290.8849
    133.7500,       2.5000,   3.00000,    299.5867
    136.2500,       2.5000,   3.00000,    333.7702
    138.7500,       2.5000,   3.00000,    403.3352
    141.2500,       2.5000,   3.00000,    420.8500
    143.7500,       2.5000,   3.00000,    343.8643
    146.2500,       2.5000,   3.00000,    412.4224
    148.7500,       2.5000,   3.00000,    603.5508
    151.2500,       2.5000,   3.00000,    733.2554
    153.7500,       2.5000,   3.00000,    528.1021
    156.2500,       2.5000,   3.00000,    480.5312
    158.7500,       2.5000,   3.00000,    616.8846
    161.2500,       2.5000,   3.00000,    715.6288
    163.7500,       2.5000,   3.00000,    746.1265
    166.2500,       2.5000,   3.00000,    608.1978
    168.7500,       2.5000,   3.00000,    567.9902
    171.2500,       2.5000,   3.00000,    569.7780
    173.7500,       2.5000,   3.00000,    594.2362
    176.2500,       2.5000,   3.00000,    642.7416
    178.7500,       2.5000,   3.00000,    631.2983
    181.2500,       2.5000,   3.00000,    588.8033
    183.7500,       2.5000,   3.00000,    570.1002
    186.2500,       2.5000,   3.00000,    572.6055
    188.7500,       2.5000,   3.00000,    575.1100
    191.2500,       2.5000,   3.00000,    579.5591
    193.7500,       2.5000,   3.00000,    634.4308
    196.2500,       2.5000,   3.00000,    651.4781
    198.7500,       2.5000,   3.00000,    643.0737
    201.2500,       2.5000,   3.00000,    626.6786
    203.7500,       2.5000,   3.00000,    675.0198
    206.2500,       2.5000,   3.00000,    684.9031
    208.7500,       2.5000,   3.00000,    685.6180
    211.2500,       2.5000,   3.00000,    652.8747
    213.7500,       2.5000,   3.00000,    641.2716
    216.2500,       2.5000,   3.00000,    709.8648
    218.7500,       2.5000,   3.00000,    727.1378
    221.2500,       2.5000,   3.00000,    709.8051
    223.7500,       2.5000,   3.00000,    706.5166
    226.2500,       2.5000,   3.00000,    684.3633
    228.7500,       2.5000,   3.00000,    770.6269
     11.2500,       7.5000,   1.00000,    591.9420
     13.7500,       7.5000,   1.00000,    631.0676
     16.2500,       7.5000,   1.00000,    638.5558
     18.7500,       7.5000,   1.00000,    669.6212
     21.2500,       7.5000,   1.00000,    673.7314
     23.7500,       7.5000,   1.00000,    690.3463
     26.2500,       7.5000,   1.00000,    663.0165
     28.7500,       7.5000,   1.00000,    650.0500
     31.2500,       7.5000,   1.00000,    674.1817
     33.7500,       7.5000,   1.00000,    675.9396
     36.2500,       7.5000,   1.00000,    671.2643
     38.7500,       7.5000,   1.00000,    638.4281
     41.2500,       7.5000,   1.00000,    633.4135
     43.7500,       7.5000,   1.00000,    630.8560
     46.2500,       7.5000,   1.00000,    654.8707
     48.7500,       7.5000,   1.00000,    663.2109
     51.2500,       7.5000,   1.00000,    710.1025
     53.7500,       7.5000,   1.00000,    746.4761
     56.2500,       7.5000,   1.00000,    769.6111
     58.7500,       7.5000,   1.00000,    751.8341
     61.2500,       7.5000,   1.00000,    746.2023
     63.7500,       7.5000,   1.00000,    738.6661
     66.2500,       7.5000,   1.00000,    770.0302
     68.7500,       7.5000,   1.00000,    812.5036
     71.2500,       7.5000,   1.00000,    827.0775
     73.7500,       7.5000,   1.00000,    826.1985
     76.2500,       7.5000,   1.00000,    775.7272
     78.7500,       7.5000,   1.00000,    729.0544
     81.2500,       7.5000,   1.00000,    691.3448
     83.7500,       7.5000,   1.00000,    733.6539
     86.2500,       7.5000,   1.00000,    764.5554
     88.7500,       7.5000,   1.00000,    737.3556
     91.2500,       7.5000,   1.00000,    626.5997
     93.7500,       7.5000,   1.00000,    582.2454
     96.2500,       7.5000,   1.00000,    593.4980
     98.7500,       7.5000,   1.00000,    642.0878
    101.2500,       7.5000,   1.00000,    590.1857
    103.7500,       7.5000,   1.00000,    503.3322
    106.2500,       7.5000,   1.00000,    384.3311
    108.7500,       7.5000,   1.00000,    386.3015
    111.2500,       7.5000,   1.00000,    403.2211
    113.7500,       7.5000,   1.00000,    419.4940
    116.2500,       7.5000,   1.00000,    360.0394
    118.7500,       7.5000,   1.00000,    334.3039
    121.2500,       7.5000,   1.00000,    308.4629
    123.7500,       7.5000,   1.00000,    300.8740
    126.2500,       7.5000,   1.00000,    297.2850
    128.7500,       7.5000,   1.00000,    291.7440
    131.2500,       7.5000,   1.00000,    291.8038
    133.7500,       7.5000,   1.00000,    318.3459
    136.2500,       7.5000,   1.00000,    366.9107
    138.7500,       7.5000,   1.00000,    391.7445
    141.2500,       7.5000,   1.00000,    359.2505
    143.7500,       7.5000,   1.00000,    374.5016
    146.2500,       7.5000,   1.00000,    455.1719
    148.7500,       7.5000,   1.00000,    567.0186
    151.2500,       7.5000,   1.00000,    579.6537
    153.7500,       7.5000,   1.00000,    535.3002
    156.2500,       7.5000,   1.00000,    494.2292
    158.7500,       7.5000,   1.00000,    543.4737
    161.2500,       7.5000,   1.00000,    657.8470
    163.7500,       7.5000,   1.00000,    699.8423
    166.2500,       7.5000,   1.00000,    633.7346
    168.7500,       7.5000,   1.00000,    547.4172
    171.2500,       7.5000,   1.00000,    540.5211
    173.7500,       7.5000,   1.00000,    578.3126
    176.2500,       7.5000,   1.00000,    625.6137
    178.7500,       7.5000,   1.00000,    632.4022
    181.2500,       7.5000,   1.00000,    609.5684
    183.7500,       7.5000,   1.00000,    577.4172
    186.2500,       7.5000,   1.00000,    558.3337
    188.7500,       7.5000,   1.00000,    563.5319
    191.2500,       7.5000,   1.00000,    593.2411
    193.7500,       7.5000,   1.00000,    613.8247
    196.2500,       7.5000,   1.00000,    631.0844
    198.7500,       7.5000,   1.00000,    626.8969
    201.2500,       7.5000,   1.00000,    634.0089
    203.7500,       7.5000,   1.00000,    647.9479
    206.2500,       7.5000,   1.00000,    665.7310
    208.7500,       7.5000,   1.00000,    657.0038
    211.2500,       7.5000,   1.00000,    645.4135
    213.7500,       7.5000,   1.00000,    653.1714
    216.2500,       7.5000,   1.00000,    686.8832
    218.7500,       7.5000,   1.00000,    708.8010
    221.2500,       7.5000,   1.00000,    708.4049
    223.7500,       7.5000,   1.00000,    690.1174
    226.2500,       7.5000,   1.00000,    705.4538
     11.2500,       2.5000,   4.00000,    663.5908
     13.7500,       2.5000,   4.00000,    638.6815
     16.2500,       2.5000,   4.00000,    632.5526
     18.7500,       2.5000,   4.00000,    673.5798
     21.2500,       2.5000,   4.00000,    774.1041
     23.7500,       2.5000,   4.00000,    663.7001
     26.2500,       2.5000,   4.00000,    666.9273
     28.7500,       2.5000,   4.00000,    699.9230
     31.2500,       2.5000,   4.00000,    633.0140
     33.7500,       2.5000,   4.00000,    735.9279
     36.2500,       2.5000,   4.00000,    685.7991
     38.7500,       2.5000,   4.00000,    634.6933
     41.2500,       2.5000,   4.00000,    632.2449
     43.7500,       2.5000,   4.00000,    642.0315
     46.2500,       2.5000,   4.00000,    643.3105
     48.7500,       2.5000,   4.00000,    687.7845
     51.2500,       2.5000,   4.00000,    704.8208
     53.7500,       2.5000,   4.00000,    751.5571
     56.2500,       2.5000,   4.00000,    819.0940
     58.7500,       2.5000,   4.00000,    791.6107
     61.2500,       2.5000,   4.00000,    678.1878
     63.7500,       2.5000,   4.00000,    787.7722
     66.2500,       2.5000,   4.00000,    782.6041
     68.7500,       2.5000,   4.00000,    787.5495
     71.2500,       2.5000,   4.00000,    894.4616
     73.7500,       2.5000,   4.00000,    823.9122
     76.2500,       2.5000,   4.00000,    805.5844
     78.7500,       2.5000,   4.00000,    722.4965
     81.2500,       2.5000,   4.00000,    668.4160
     83.7500,       2.5000,   4.00000,    720.2391
     86.2500,       2.5000,   4.00000,    814.7580
     88.7500,       2.5000,   4.00000,    737.2826
     91.2500,       2.5000,   4.00000,    650.1704
     93.7500,       2.5000,   4.00000,    544.6990
     96.2500,       2.5000,   4.00000,    531.1992
     98.7500,       2.5000,   4.00000,    679.8379
    101.2500,       2.5000,   4.00000,    625.2798
    103.7500,       2.5000,   4.00000,    391.8562
    106.2500,       2.5000,   4.00000,    383.8757
    108.7500,       2.5000,   4.00000,    344.6154
    111.2500,       2.5000,   4.00000,    419.0587
    113.7500,       2.5000,   4.00000,    380.8643
    116.2500,       2.5000,   4.00000,    351.1790
    118.7500,       2.5000,   4.00000,    313.2436
    121.2500,       2.5000,   4.00000,    282.3543
    123.7500,       2.5000,   4.00000,    305.0708
    126.2500,       2.5000,   4.00000,    283.6482
    128.7500,       2.5000,   4.00000,    274.5463
    131.2500,       2.5000,   4.00000,    286.0273
    133.7500,       2.5000,   4.00000,    305.5872
    136.2500,       2.5000,   4.00000,    346.8772
    138.7500,       2.5000,   4.00000,    398.5146
    141.2500,       2.5000,   4.00000,    376.5213
    143.7500,       2.5000,   4.00000,    327.6245
    146.2500,       2.5000,   4.00000,    399.5450
    148.7500,       2.5000,   4.00000,    558.9420
    151.2500,       2.5000,   4.00000,    674.0756
    153.7500,       2.5000,   4.00000,    484.8888
    156.2500,       2.5000,   4.00000,    447.6972
    158.7500,       2.5000,   4.00000,    555.3928
    161.2500,       2.5000,   4.00000,    641.7945
    163.7500,       2.5000,   4.00000,    745.7129
    166.2500,       2.5000,   4.00000,    599.0645
    168.7500,       2.5000,   4.00000,    533.0788
    171.2500,       2.5000,   4.00000,    537.5360
    173.7500,       2.5000,   4.00000,    557.2549
    176.2500,       2.5000,   4.00000,    644.0626
    178.7500,       2.5000,   4.00000,    643.8376
    181.2500,       2.5000,   4.00000,    601.1054
    183.7500,       2.5000,   4.00000,    567.0126
    186.2500,       2.5000,   4.00000,    549.6097
    188.7500,       2.5000,   4.00000,    552.9011
    191.2500,       2.5000,   4.00000,    569.2212
    193.7500,       2.5000,   4.00000,    619.6722
    196.2500,       2.5000,   4.00000,    639.6770
    198.7500,       2.5000,   4.00000,    627.2158
    201.2500,       2.5000,   4.00000,    612.6135
    203.7500,       2.5000,   4.00000,    659.4727
    206.2500,       2.5000,   4.00000,    657.3666
    208.7500,       2.5000,   4.00000,    662.9335
    211.2500,       2.5000,   4.00000,    635.7736
    213.7500,       2.5000,   4.00000,    617.1852
    216.2500,       2.5000,   4.00000,    705.6953
    218.7500,       2.5000,   4.00000,    709.8334
    221.2500,       2.5000,   4.00000,    700.1171
    223.7500,       2.5000,   4.00000,    697.0525
    226.2500,       2.5000,   4.00000,    661.0645
     15.0000,      10.0000,   1.00000,    687.0947
     17.5000,      10.0000,   1.00000,    722.3022
     20.0000,      10.0000,   1.00000,    707.2984
     22.5000,      10.0000,   1.00000,    707.1306
     25.0000,      10.0000,   1.00000,    710.4617
     27.5000,      10.0000,   1.00000,    689.4377
     30.0000,      10.0000,   1.00000,    711.7096
     32.5000,      10.0000,   1.00000,    719.9511
     35.0000,      10.0000,   1.00000,    704.8203
     37.5000,      10.0000,   1.00000,    724.4946
     40.0000,      10.0000,   1.00000,    693.8755
     42.5000,      10.0000,   1.00000,    669.8351
     45.0000,      10.0000,   1.00000,    680.8220
     47.5000,      10.0000,   1.00000,    704.9717
     50.0000,      10.0000,   1.00000,    740.2656
     52.5000,      10.0000,   1.00000,    786.0150
     55.0000,      10.0000,   1.00000,    801.6715
     57.5000,      10.0000,   1.00000,    770.7899
     60.0000,      10.0000,   1.00000,    776.8702
     62.5000,      10.0000,   1.00000,    755.6694
     65.0000,      10.0000,   1.00000,    753.3848
     67.5000,      10.0000,   1.00000,    817.1877
     70.0000,      10.0000,   1.00000,    833.3657
     72.5000,      10.0000,   1.00000,    831.9272
     75.0000,      10.0000,   1.00000,    805.8466
     77.5000,      10.0000,   1.00000,    725.9465
     80.0000,      10.0000,   1.00000,    711.4852
     82.5000,      10.0000,   1.00000,    716.6279
     85.0000,      10.0000,   1.00000,    689.3714
     87.5000,      10.0000,   1.00000,    674.9379
     90.0000,      10.0000,   1.00000,    662.4965
     92.5000,      10.0000,   1.00000,    618.7576
     95.0000,      10.0000,   1.00000,    610.2603
     97.5000,      10.0000,   1.00000,    572.0724
    100.0000,      10.0000,   1.00000,    527.0857
    102.5000,      10.0000,   1.00000,    513.8020
    105.0000,      10.0000,   1.00000,    440.2537
    107.5000,      10.0000,   1.00000,    377.3716
    110.0000,      10.0000,   1.00000,    360.3412
    112.5000,      10.0000,   1.00000,    350.6448
    115.0000,      10.0000,   1.00000,    367.9045
    117.5000,      10.0000,   1.00000,    349.2005
    120.0000,      10.0000,   1.00000,    323.8722
    122.5000,      10.0000,   1.00000,    304.5092
    125.0000,      10.0000,   1.00000,    287.4873
    127.5000,      10.0000,   1.00000,    291.2313
    130.0000,      10.0000,   1.00000,    298.6171
    132.5000,      10.0000,   1.00000,    323.6902
    135.0000,      10.0000,   1.00000,    351.1342
    137.5000,      10.0000,   1.00000,    347.1634
    140.0000,      10.0000,   1.00000,    350.0812
    142.5000,      10.0000,   1.00000,    376.5083
    145.0000,      10.0000,   1.00000,    425.8615
    147.5000,      10.0000,   1.00000,    482.4731
    150.0000,      10.0000,   1.00000,    478.9925
    152.5000,      10.0000,   1.00000,    491.5171
    155.0000,      10.0000,   1.00000,    521.5936
    157.5000,      10.0000,   1.00000,    517.5521
    160.0000,      10.0000,   1.00000,    556.2636
    162.5000,      10.0000,   1.00000,    568.0137
    165.0000,      10.0000,   1.00000,    573.7946
    167.5000,      10.0000,   1.00000,    577.0342
    170.0000,      10.0000,   1.00000,    526.3636
    172.5000,      10.0000,   1.00000,    527.1639
    175.0000,      10.0000,   1.00000,    561.7546
    177.5000,      10.0000,   1.00000,    591.5284
    180.0000,      10.0000,   1.00000,    618.2161
    182.5000,      10.0000,   1.00000,    593.1040
    185.0000,      10.0000,   1.00000,    559.8780
    187.5000,      10.0000,   1.00000,    545.3096
    190.0000,      10.0000,   1.00000,    552.1819
    192.5000,      10.0000,   1.00000,    577.0698
    195.0000,      10.0000,   1.00000,    596.3872
    197.5000,      10.0000,   1.00000,    612.3343
    200.0000,      10.0000,   1.00000,    631.2452
    202.5000,      10.0000,   1.00000,    627.9020
    205.0000,      10.0000,   1.00000,    623.2916
    207.5000,      10.0000,   1.00000,    620.3439
    210.0000,      10.0000,   1.00000,    613.8628
    212.5000,      10.0000,   1.00000,    640.2510
    215.0000,      10.0000,   1.00000,    646.0500
    217.5000,      10.0000,   1.00000,    653.7087
    220.0000,      10.0000,   1.00000,    677.4384
    222.5000,      10.0000,   1.00000,    673.4954
     13.7500,       2.5000,   5.00000,    678.2402
     16.2500,       2.5000,   5.00000,    661.7407
     18.7500,       2.5000,   5.00000,    723.9030
     21.2500,       2.5000,   5.00000,    817.5176
     23.7500,       2.5000,   5.00000,    671.7729
     26.2500,       2.5000,   5.00000,    694.4789
     28.7500,       2.5000,   5.00000,    736.7910
     31.2500,       2.5000,   5.00000,    661.6885
     33.7500,       2.5000,   5.00000,    765.3523
     36.2500,       2.5000,   5.00000,    735.3724
     38.7500,       2.5000,   5.00000,    676.5742
     41.2500,       2.5000,   5.00000,    662.3740
     43.7500,       2.5000,   5.00000,    671.7128
     46.2500,       2.5000,   5.00000,    658.8732
     48.7500,       2.5000,   5.00000,    734.5297
     51.2500,       2.5000,   5.00000,    741.2234
     53.7500,       2.5000,   5.00000,    788.1438
     56.2500,       2.5000,   5.00000,    857.4907
     58.7500,       2.5000,   5.00000,    804.3926
     61.2500,       2.5000,   5.00000,    683.0050
     63.7500,       2.5000,   5.00000,    792.4707
     66.2500,       2.5000,   5.00000,    791.7620
     68.7500,       2.5000,   5.00000,    799.7441
     71.2500,       2.5000,   5.00000,    918.1240
     73.7500,       2.5000,   5.00000,    840.7407
     76.2500,       2.5000,   5.00000,    793.5207
     78.7500,       2.5000,   5.00000,    707.9565
     81.2500,       2.5000,   5.00000,    668.0221
     83.7500,       2.5000,   5.00000,    707.4857
     86.2500,       2.5000,   5.00000,    777.7337
     88.7500,       2.5000,   5.00000,    697.0769
     91.2500,       2.5000,   5.00000,    665.0676
     93.7500,       2.5000,   5.00000,    549.2473
     96.2500,       2.5000,   5.00000,    523.2772
     98.7500,       2.5000,   5.00000,    628.0972
    101.2500,       2.5000,   5.00000,    590.2673
    103.7500,       2.5000,   5.00000,    367.9490
    106.2500,       2.5000,   5.00000,    375.1727
    108.7500,       2.5000,   5.00000,    335.6499
    111.2500,       2.5000,   5.00000,    376.7296
    113.7500,       2.5000,   5.00000,    351.2152
    116.2500,       2.5000,   5.00000,    356.6721
    118.7500,       2.5000,   5.00000,    309.2700
    121.2500,       2.5000,   5.00000,    284.7740
    123.7500,       2.5000,   5.00000,    301.0590
    126.2500,       2.5000,   5.00000,    280.6581
    128.7500,       2.5000,   5.00000,    268.8991
    131.2500,       2.5000,   5.00000,    295.4215
    133.7500,       2.5000,   5.00000,    317.6423
    136.2500,       2.5000,   5.00000,    340.9276
    138.7500,       2.5000,   5.00000,    371.1671
    141.2500,       2.5000,   5.00000,    376.0546
    143.7500,       2.5000,   5.00000,    329.2845
    146.2500,       2.5000,   5.00000,    386.0630
    148.7500,       2.5000,   5.00000,    526.0332
    151.2500,       2.5000,   5.00000,    612.9636
    153.7500,       2.5000,   5.00000,    461.7053
    156.2500,       2.5000,   5.00000,    445.6845
    158.7500,       2.5000,   5.00000,    537.3966
    161.2500,       2.5000,   5.00000,    590.7448
    163.7500,       2.5000,   5.00000,    667.4559
    166.2500,       2.5000,   5.00000,    575.7402
    168.7500,       2.5000,   5.00000,    520.4350
    171.2500,       2.5000,   5.00000,    509.5712
    173.7500,       2.5000,   5.00000,    530.6416
    176.2500,       2.5000,   5.00000,    610.4357
    178.7500,       2.5000,   5.00000,    643.9255
    181.2500,       2.5000,   5.00000,    600.1373
    183.7500,       2.5000,   5.00000,    559.3579
    186.2500,       2.5000,   5.00000,    536.8134
    188.7500,       2.5000,   5.00000,    532.6222
    191.2500,       2.5000,   5.00000,    544.6070
    193.7500,       2.5000,   5.00000,    603.8317
    196.2500,       2.5000,   5.00000,    625.6761
    198.7500,       2.5000,   5.00000,    618.8789
    201.2500,       2.5000,   5.00000,    609.9016
    203.7500,       2.5000,   5.00000,    641.9152
    206.2500,       2.5000,   5.00000,    628.3563
    208.7500,       2.5000,   5.00000,    635.0589
    211.2500,       2.5000,   5.00000,    613.0326
    213.7500,       2.5000,   5.00000,    608.0652
    216.2500,       2.5000,   5.00000,    676.7795
    218.7500,       2.5000,   5.00000,    686.5565
    221.2500,       2.5000,   5.00000,    679.1428
    223.7500,       2.5000,   5.00000,    683.7598
     16.2500,       2.5000,   6.00000,    703.1151
     18.7500,       2.5000,   6.00000,    752.1384
     21.2500,       2.5000,   6.00000,    858.5002
     23.7500,       2.5000,   6.00000,    712.9074
     26.2500,       2.5000,   6.00000,    711.1337
     28.7500,       2.5000,   6.00000,    764.7047
     31.2500,       2.5000,   6.00000,    690.6736
     33.7500,       2.5000,   6.00000,    788.5418
     36.2500,       2.5000,   6.00000,    749.5078
     38.7500,       2.5000,   6.00000,    707.3547
     41.2500,       2.5000,   6.00000,    678.9808
     43.7500,       2.5000,   6.00000,    684.9620
     46.2500,       2.5000,   6.00000,    699.0381
     48.7500,       2.5000,   6.00000,    751.7601
     51.2500,       2.5000,   6.00000,    766.5130
     53.7500,       2.5000,   6.00000,    823.6403
     56.2500,       2.5000,   6.00000,    875.4077
     58.7500,       2.5000,   6.00000,    820.6761
     61.2500,       2.5000,   6.00000,    691.0125
     63.7500,       2.5000,   6.00000,    803.0298
     66.2500,       2.5000,   6.00000,    809.6234
     68.7500,       2.5000,   6.00000,    804.5544
     71.2500,       2.5000,   6.00000,    892.6821
     73.7500,       2.5000,   6.00000,    824.4235
     76.2500,       2.5000,   6.00000,    788.2501
     78.7500,       2.5000,   6.00000,    694.1617
     81.2500,       2.5000,   6.00000,    658.8404
     83.7500,       2.5000,   6.00000,    670.5295
     86.2500,       2.5000,   6.00000,    720.1559
     88.7500,       2.5000,   6.00000,    698.5421
     91.2500,       2.5000,   6.00000,    665.4954
     93.7500,       2.5000,   6.00000,    559.2518
     96.2500,       2.5000,   6.00000,    519.4418
     98.7500,       2.5000,   6.00000,    614.2296
    101.2500,       2.5000,   6.00000,    561.7004
    103.7500,       2.5000,   6.00000,    359.9249
    106.2500,       2.5000,   6.00000,    376.5649
    108.7500,       2.5000,   6.00000,    342.4045
    111.2500,       2.5000,   6.00000,    383.2736
    113.7500,       2.5000,   6.00000,    339.2639
    116.2500,       2.5000,   6.00000,    349.0764
    118.7500,       2.5000,   6.00000,    323.7017
    121.2500,       2.5000,   6.00000,    291.8836
    123.7500,       2.5000,   6.00000,    306.2266
    126.2500,       2.5000,   6.00000,    277.4477
    128.7500,       2.5000,   6.00000,    278.0090
    131.2500,       2.5000,   6.00000,    302.6299
    133.7500,       2.5000,   6.00000,    314.9442
    136.2500,       2.5000,   6.00000,    322.1108
    138.7500,       2.5000,   6.00000,    370.3292
    141.2500,       2.5000,   6.00000,    385.7481
    143.7500,       2.5000,   6.00000,    328.0274
    146.2500,       2.5000,   6.00000,    374.0716
    148.7500,       2.5000,   6.00000,    497.1955
    151.2500,       2.5000,   6.00000,    596.4900
    153.7500,       2.5000,   6.00000,    447.5523
    156.2500,       2.5000,   6.00000,    433.7317
    158.7500,       2.5000,   6.00000,    536.0806
    161.2500,       2.5000,   6.00000,    563.7476
    163.7500,       2.5000,   6.00000,    604.4425
    166.2500,       2.5000,   6.00000,    519.0369
    168.7500,       2.5000,   6.00000,    506.9417
    171.2500,       2.5000,   6.00000,    501.7418
    173.7500,       2.5000,   6.00000,    507.2682
    176.2500,       2.5000,   6.00000,    584.8755
    178.7500,       2.5000,   6.00000,    604.6729
    181.2500,       2.5000,   6.00000,    583.0419
    183.7500,       2.5000,   6.00000,    548.6415
    186.2500,       2.5000,   6.00000,    529.3459
    188.7500,       2.5000,   6.00000,    517.2829
    191.2500,       2.5000,   6.00000,    521.9594
    193.7500,       2.5000,   6.00000,    581.2162
    196.2500,       2.5000,   6.00000,    614.6966
    198.7500,       2.5000,   6.00000,    616.7371
    201.2500,       2.5000,   6.00000,    597.9750
    203.7500,       2.5000,   6.00000,    626.5165
    206.2500,       2.5000,   6.00000,    611.1547
    208.7500,       2.5000,   6.00000,    608.3783
    211.2500,       2.5000,   6.00000,    594.4276
    213.7500,       2.5000,   6.00000,    582.1508
    216.2500,       2.5000,   6.00000,    652.4017
    218.7500,       2.5000,   6.00000,    657.3946
    221.2500,       2.5000,   6.00000,    655.3774
     18.7500,      12.5000,   1.00000,    744.6574
     21.2500,      12.5000,   1.00000,    744.3397
     23.7500,      12.5000,   1.00000,    763.2784
     26.2500,      12.5000,   1.00000,    750.0104
     28.7500,      12.5000,   1.00000,    729.9824
     31.2500,      12.5000,   1.00000,    745.0386
     33.7500,      12.5000,   1.00000,    740.8472
     36.2500,      12.5000,   1.00000,    720.9961
     38.7500,      12.5000,   1.00000,    722.6594
     41.2500,      12.5000,   1.00000,    711.3889
     43.7500,      12.5000,   1.00000,    716.6513
     46.2500,      12.5000,   1.00000,    727.1988
     48.7500,      12.5000,   1.00000,    758.1840
     51.2500,      12.5000,   1.00000,    793.8881
     53.7500,      12.5000,   1.00000,    814.1377
     56.2500,      12.5000,   1.00000,    793.5217
     58.7500,      12.5000,   1.00000,    797.0867
     61.2500,      12.5000,   1.00000,    796.2573
     63.7500,      12.5000,   1.00000,    786.4529
     66.2500,      12.5000,   1.00000,    799.5459
     68.7500,      12.5000,   1.00000,    809.5668
     71.2500,      12.5000,   1.00000,    790.1721
     73.7500,      12.5000,   1.00000,    759.8367
     76.2500,      12.5000,   1.00000,    750.2411
     78.7500,      12.5000,   1.00000,    720.8333
     81.2500,      12.5000,   1.00000,    677.7949
     83.7500,      12.5000,   1.00000,    637.3689
     86.2500,      12.5000,   1.00000,    639.5610
     88.7500,      12.5000,   1.00000,    633.8317
     91.2500,      12.5000,   1.00000,    640.7857
     93.7500,      12.5000,   1.00000,    622.9778
     96.2500,      12.5000,   1.00000,    598.8513
     98.7500,      12.5000,   1.00000,    527.8932
    101.2500,      12.5000,   1.00000,    494.6710
    103.7500,      12.5000,   1.00000,    474.8338
    106.2500,      12.5000,   1.00000,    433.9307
    108.7500,      12.5000,   1.00000,    376.2216
    111.2500,      12.5000,   1.00000,    374.8114
    113.7500,      12.5000,   1.00000,    356.8431
    116.2500,      12.5000,   1.00000,    348.1862
    118.7500,      12.5000,   1.00000,    343.1689
    121.2500,      12.5000,   1.00000,    331.3147
    123.7500,      12.5000,   1.00000,    301.1497
    126.2500,      12.5000,   1.00000,    300.3373
    128.7500,      12.5000,   1.00000,    309.1336
    131.2500,      12.5000,   1.00000,    315.7116
    133.7500,      12.5000,   1.00000,    318.5308
    136.2500,      12.5000,   1.00000,    340.0259
    138.7500,      12.5000,   1.00000,    348.7465
    141.2500,      12.5000,   1.00000,    364.6269
    143.7500,      12.5000,   1.00000,    409.8006
    146.2500,      12.5000,   1.00000,    445.5344
    148.7500,      12.5000,   1.00000,    442.4821
    151.2500,      12.5000,   1.00000,    458.5623
    153.7500,      12.5000,   1.00000,    496.7113
    156.2500,      12.5000,   1.00000,    520.5433
    158.7500,      12.5000,   1.00000,    521.9958
    161.2500,      12.5000,   1.00000,    516.7975
    163.7500,      12.5000,   1.00000,    507.3515
    166.2500,      12.5000,   1.00000,    498.6855
    168.7500,      12.5000,   1.00000,    508.9402
    171.2500,      12.5000,   1.00000,    524.7269
    173.7500,      12.5000,   1.00000,    531.8649
    176.2500,      12.5000,   1.00000,    533.8343
    178.7500,      12.5000,   1.00000,    545.0836
    181.2500,      12.5000,   1.00000,    558.1417
    183.7500,      12.5000,   1.00000,    564.8984
    186.2500,      12.5000,   1.00000,    544.3163
    188.7500,      12.5000,   1.00000,    540.6653
    191.2500,      12.5000,   1.00000,    546.4367
    193.7500,      12.5000,   1.00000,    559.2405
    196.2500,      12.5000,   1.00000,    584.9888
    198.7500,      12.5000,   1.00000,    610.7560
    201.2500,      12.5000,   1.00000,    614.3845
    203.7500,      12.5000,   1.00000,    609.2166
    206.2500,      12.5000,   1.00000,    597.2962
    208.7500,      12.5000,   1.00000,    596.8779
    211.2500,      12.5000,   1.00000,    598.3681
    213.7500,      12.5000,   1.00000,    608.1306
    216.2500,      12.5000,   1.00000,    614.4283
    218.7500,      12.5000,   1.00000,    625.8496
     18.7500,       2.5000,   7.00000,    783.7278
     21.2500,       2.5000,   7.00000,    901.5521
     23.7500,       2.5000,   7.00000,    751.4146
     26.2500,       2.5000,   7.00000,    750.0383
     28.7500,       2.5000,   7.00000,    780.9454
     31.2500,       2.5000,   7.00000,    706.7048
     33.7500,       2.5000,   7.00000,    809.3089
     36.2500,       2.5000,   7.00000,    758.2552
     38.7500,       2.5000,   7.00000,    697.8222
     41.2500,       2.5000,   7.00000,    691.8066
     43.7500,       2.5000,   7.00000,    711.1027
     46.2500,       2.5000,   7.00000,    709.8940
     48.7500,       2.5000,   7.00000,    774.6005
     51.2500,       2.5000,   7.00000,    780.1763
     53.7500,       2.5000,   7.00000,    830.4773
     56.2500,       2.5000,   7.00000,    894.0889
     58.7500,       2.5000,   7.00000,    834.4592
     61.2500,       2.5000,   7.00000,    705.3813
     63.7500,       2.5000,   7.00000,    824.0482
     66.2500,       2.5000,   7.00000,    814.9352
     68.7500,       2.5000,   7.00000,    788.4867
     71.2500,       2.5000,   7.00000,    864.2817
     73.7500,       2.5000,   7.00000,    785.7761
     76.2500,       2.5000,   7.00000,    771.9522
     78.7500,       2.5000,   7.00000,    694.3483
     81.2500,       2.5000,   7.00000,    617.9160
     83.7500,       2.5000,   7.00000,    630.0438
     86.2500,       2.5000,   7.00000,    717.5513
     88.7500,       2.5000,   7.00000,    680.9253
     91.2500,       2.5000,   7.00000,    665.1220
     93.7500,       2.5000,   7.00000,    551.2829
     96.2500,       2.5000,   7.00000,    521.5422
     98.7500,       2.5000,   7.00000,    617.2551
    101.2500,       2.5000,   7.00000,    560.5899
    103.7500,       2.5000,   7.00000,    355.4454
    106.2500,       2.5000,   7.00000,    377.9886
    108.7500,       2.5000,   7.00000,    350.8131
    111.2500,       2.5000,   7.00000,    403.4167
    113.7500,       2.5000,   7.00000,    352.9721
    116.2500,       2.5000,   7.00000,    349.2019
    118.7500,       2.5000,   7.00000,    326.3967
    121.2500,       2.5000,   7.00000,    304.0515
    123.7500,       2.5000,   7.00000,    312.2837
    126.2500,       2.5000,   7.00000,    290.8376
    128.7500,       2.5000,   7.00000,    283.9160
    131.2500,       2.5000,   7.00000,    300.5679
    133.7500,       2.5000,   7.00000,    297.2769
    136.2500,       2.5000,   7.00000,    323.2093
    138.7500,       2.5000,   7.00000,    380.2130
    141.2500,       2.5000,   7.00000,    384.0061
    143.7500,       2.5000,   7.00000,    323.7175
    146.2500,       2.5000,   7.00000,    362.4626
    148.7500,       2.5000,   7.00000,    493.9312
    151.2500,       2.5000,   7.00000,    596.6538
    153.7500,       2.5000,   7.00000,    441.4803
    156.2500,       2.5000,   7.00000,    421.9294
    158.7500,       2.5000,   7.00000,    514.5402
    161.2500,       2.5000,   7.00000,    548.5728
    163.7500,       2.5000,   7.00000,    580.7433
    166.2500,       2.5000,   7.00000,    481.9550
    168.7500,       2.5000,   7.00000,    466.0777
    171.2500,       2.5000,   7.00000,    491.6055
    173.7500,       2.5000,   7.00000,    501.0763
    176.2500,       2.5000,   7.00000,    554.7970
    178.7500,       2.5000,   7.00000,    567.4048
    181.2500,       2.5000,   7.00000,    542.4877
    183.7500,       2.5000,   7.00000,    533.2040
    186.2500,       2.5000,   7.00000,    516.1857
    188.7500,       2.5000,   7.00000,    506.4452
    191.2500,       2.5000,   7.00000,    508.9047
    193.7500,       2.5000,   7.00000,    563.9061
    196.2500,       2.5000,   7.00000,    603.8270
    198.7500,       2.5000,   7.00000,    603.1409
    201.2500,       2.5000,   7.00000,    585.3947
    203.7500,       2.5000,   7.00000,    614.3304
    206.2500,       2.5000,   7.00000,    597.4223
    208.7500,       2.5000,   7.00000,    598.6124
    211.2500,       2.5000,   7.00000,    566.6030
    213.7500,       2.5000,   7.00000,    554.1410
    216.2500,       2.5000,   7.00000,    625.1481
    218.7500,       2.5000,   7.00000,    634.0369
     21.2500,       2.5000,   8.00000,    946.2151
     23.7500,       2.5000,   8.00000,    784.3860
     26.2500,       2.5000,   8.00000,    784.8009
     28.7500,       2.5000,   8.00000,    812.3383
     31.2500,       2.5000,   8.00000,    711.5334
     33.7500,       2.5000,   8.00000,    815.6528
     36.2500,       2.5000,   8.00000,    755.7334
     38.7500,       2.5000,   8.00000,    691.8217
     41.2500,       2.5000,   8.00000,    691.6187
     43.7500,       2.5000,   8.00000,    720.5591
     46.2500,       2.5000,   8.00000,    718.3079
     48.7500,       2.5000,   8.00000,    782.3730
     51.2500,       2.5000,   8.00000,    785.1663
     53.7500,       2.5000,   8.00000,    829.1202
     56.2500,       2.5000,   8.00000,    899.2376
     58.7500,       2.5000,   8.00000,    852.8427
     61.2500,       2.5000,   8.00000,    723.9250
     63.7500,       2.5000,   8.00000,    834.8617
     66.2500,       2.5000,   8.00000,    804.0248
     68.7500,       2.5000,   8.00000,    766.5392
     71.2500,       2.5000,   8.00000,    834.4462
     73.7500,       2.5000,   8.00000,    763.6635
     76.2500,       2.5000,   8.00000,    744.4525
     78.7500,       2.5000,   8.00000,    654.6479
     81.2500,       2.5000,   8.00000,    593.7067
     83.7500,       2.5000,   8.00000,    620.1962
     86.2500,       2.5000,   8.00000,    708.1405
     88.7500,       2.5000,   8.00000,    678.3587
     91.2500,       2.5000,   8.00000,    641.9761
     93.7500,       2.5000,   8.00000,    544.4930
     96.2500,       2.5000,   8.00000,    516.6863
     98.7500,       2.5000,   8.00000,    624.8880
    101.2500,       2.5000,   8.00000,    573.6745
    103.7500,       2.5000,   8.00000,    358.3625
    106.2500,       2.5000,   8.00000,    379.4594
    108.7500,       2.5000,   8.00000,    360.2603
    111.2500,       2.5000,   8.00000,    418.3189
    113.7500,       2.5000,   8.00000,    372.6298
    116.2500,       2.5000,   8.00000,    366.0832
    118.7500,       2.5000,   8.00000,    327.3038
    121.2500,       2.5000,   8.00000,    305.4387
    123.7500,       2.5000,   8.00000,    332.0751
    126.2500,       2.5000,   8.00000,    302.3157
    128.7500,       2.5000,   8.00000,    285.3369
    131.2500,       2.5000,   8.00000,    285.2546
    133.7500,       2.5000,   8.00000,    298.0168
    136.2500,       2.5000,   8.00000,    327.4958
    138.7500,       2.5000,   8.00000,    380.2412
    141.2500,       2.5000,   8.00000,    381.1354
    143.7500,       2.5000,   8.00000,    313.9465
    146.2500,       2.5000,   8.00000,    363.4180
    148.7500,       2.5000,   8.00000,    501.1946
    151.2500,       2.5000,   8.00000,    600.3874
    153.7500,       2.5000,   8.00000,    440.4377
    156.2500,       2.5000,   8.00000,    409.7372
    158.7500,       2.5000,   8.00000,    491.6806
    161.2500,       2.5000,   8.00000,    530.6674
    163.7500,       2.5000,   8.00000,    575.7411
    166.2500,       2.5000,   8.00000,    471.0873
    168.7500,       2.5000,   8.00000,    439.2875
    171.2500,       2.5000,   8.00000,    456.3631
    173.7500,       2.5000,   8.00000,    486.0731
    176.2500,       2.5000,   8.00000,    537.2025
    178.7500,       2.5000,   8.00000,    534.4447
    181.2500,       2.5000,   8.00000,    511.4179
    183.7500,       2.5000,   8.00000,    496.1805
    186.2500,       2.5000,   8.00000,    499.2031
    188.7500,       2.5000,   8.00000,    495.2484
    191.2500,       2.5000,   8.00000,    502.3237
    193.7500,       2.5000,   8.00000,    560.1342
    196.2500,       2.5000,   8.00000,    585.1674
    198.7500,       2.5000,   8.00000,    584.5125
    201.2500,       2.5000,   8.00000,    572.7346
    203.7500,       2.5000,   8.00000,    602.7872
    206.2500,       2.5000,   8.00000,    591.7746
    208.7500,       2.5000,   8.00000,    581.8610
    211.2500,       2.5000,   8.00000,    548.0374
    213.7500,       2.5000,   8.00000,    529.3981
    216.2500,       2.5000,   8.00000,    597.4196
     26.2500,      17.5000,   1.00000,    835.2450
     28.7500,      17.5000,   1.00000,    819.1019
     31.2500,      17.5000,   1.00000,    764.3258
     33.7500,      17.5000,   1.00000,    734.4247
     36.2500,      17.5000,   1.00000,    721.3688
     38.7500,      17.5000,   1.00000,    714.7733
     41.2500,      17.5000,   1.00000,    729.0989
     43.7500,      17.5000,   1.00000,    728.0461
     46.2500,      17.5000,   1.00000,    736.1494
     48.7500,      17.5000,   1.00000,    774.7224
     51.2500,      17.5000,   1.00000,    787.0484
     53.7500,      17.5000,   1.00000,    786.0384
     56.2500,      17.5000,   1.00000,    817.7062
     58.7500,      17.5000,   1.00000,    823.1352
     61.2500,      17.5000,   1.00000,    819.0952
     63.7500,      17.5000,   1.00000,    812.1063
     66.2500,      17.5000,   1.00000,    769.3458
     68.7500,      17.5000,   1.00000,    740.1055
     71.2500,      17.5000,   1.00000,    726.8948
     73.7500,      17.5000,   1.00000,    675.1066
     76.2500,      17.5000,   1.00000,    639.4449
     78.7500,      17.5000,   1.00000,    645.2981
     81.2500,      17.5000,   1.00000,    631.4814
     83.7500,      17.5000,   1.00000,    630.2099
     86.2500,      17.5000,   1.00000,    603.2551
     88.7500,      17.5000,   1.00000,    581.2891
     91.2500,      17.5000,   1.00000,    598.6948
     93.7500,      17.5000,   1.00000,    606.4659
     96.2500,      17.5000,   1.00000,    569.7861
     98.7500,      17.5000,   1.00000,    546.4467
    101.2500,      17.5000,   1.00000,    511.3942
    103.7500,      17.5000,   1.00000,    503.0554
    106.2500,      17.5000,   1.00000,    485.6493
    108.7500,      17.5000,   1.00000,    440.1633
    111.2500,      17.5000,   1.00000,    396.3412
    113.7500,      17.5000,   1.00000,    391.5682
    116.2500,      17.5000,   1.00000,    380.9594
    118.7500,      17.5000,   1.00000,    374.7793
    121.2500,      17.5000,   1.00000,    350.0411
    123.7500,      17.5000,   1.00000,    330.4823
    126.2500,      17.5000,   1.00000,    311.9915
    128.7500,      17.5000,   1.00000,    313.6956
    131.2500,      17.5000,   1.00000,    323.8790
    133.7500,      17.5000,   1.00000,    329.5255
    136.2500,      17.5000,   1.00000,    324.6176
    138.7500,      17.5000,   1.00000,    333.2212
    141.2500,      17.5000,   1.00000,    369.6674
    143.7500,      17.5000,   1.00000,    423.7553
    146.2500,      17.5000,   1.00000,    438.5114
    148.7500,      17.5000,   1.00000,    440.7310
    151.2500,      17.5000,   1.00000,    455.2568
    153.7500,      17.5000,   1.00000,    478.2878
    156.2500,      17.5000,   1.00000,    503.3981
    158.7500,      17.5000,   1.00000,    493.3698
    161.2500,      17.5000,   1.00000,    463.6714
    163.7500,      17.5000,   1.00000,    461.6250
    166.2500,      17.5000,   1.00000,    473.6181
    168.7500,      17.5000,   1.00000,    477.6460
    171.2500,      17.5000,   1.00000,    464.7519
    173.7500,      17.5000,   1.00000,    446.3880
    176.2500,      17.5000,   1.00000,    456.8658
    178.7500,      17.5000,   1.00000,    476.6922
    181.2500,      17.5000,   1.00000,    476.7087
    183.7500,      17.5000,   1.00000,    477.8716
    186.2500,      17.5000,   1.00000,    493.6142
    188.7500,      17.5000,   1.00000,    514.6763
    191.2500,      17.5000,   1.00000,    535.0523
    193.7500,      17.5000,   1.00000,    540.9922
    196.2500,      17.5000,   1.00000,    551.4665
    198.7500,      17.5000,   1.00000,    559.8514
    201.2500,      17.5000,   1.00000,    574.0829
    203.7500,      17.5000,   1.00000,    573.3327
    206.2500,      17.5000,   1.00000,    565.0253
    208.7500,      17.5000,   1.00000,    564.6656
    211.2500,      17.5000,   1.00000,    565.5654
     26.2500,       2.5000,  10.00000,    831.4059
     28.7500,       2.5000,  10.00000,    851.6162
     31.2500,       2.5000,  10.00000,    732.9045
     33.7500,       2.5000,  10.00000,    808.4489
     36.2500,       2.5000,  10.00000,    746.6335
     38.7500,       2.5000,  10.00000,    690.8231
     41.2500,       2.5000,  10.00000,    677.1445
     43.7500,       2.5000,  10.00000,    695.3975
     46.2500,       2.5000,  10.00000,    696.4689
     48.7500,       2.5000,  10.00000,    769.3776
     51.2500,       2.5000,  10.00000,    772.2454
     53.7500,       2.5000,  10.00000,    829.2169
     56.2500,       2.5000,  10.00000,    912.1308
     58.7500,       2.5000,  10.00000,    860.4535
     61.2500,       2.5000,  10.00000,    720.1295
     63.7500,       2.5000,  10.00000,    814.6489
     66.2500,       2.5000,  10.00000,    774.8887
     68.7500,       2.5000,  10.00000,    739.8507
     71.2500,       2.5000,  10.00000,    808.7361
     73.7500,       2.5000,  10.00000,    712.6103
     76.2500,       2.5000,  10.00000,    667.5765
     78.7500,       2.5000,  10.00000,    601.0658
     81.2500,       2.5000,  10.00000,    569.7748
     83.7500,       2.5000,  10.00000,    616.3486
     86.2500,       2.5000,  10.00000,    697.9716
     88.7500,       2.5000,  10.00000,    652.3167
     91.2500,       2.5000,  10.00000,    624.7794
     93.7500,       2.5000,  10.00000,    523.6378
     96.2500,       2.5000,  10.00000,    502.1303
     98.7500,       2.5000,  10.00000,    623.3408
    101.2500,       2.5000,  10.00000,    585.6792
    103.7500,       2.5000,  10.00000,    377.1948
    106.2500,       2.5000,  10.00000,    401.9080
    108.7500,       2.5000,  10.00000,    376.0444
    111.2500,       2.5000,  10.00000,    438.5921
    113.7500,       2.5000,  10.00000,    393.8906
    116.2500,       2.5000,  10.00000,    390.7775
    118.7500,       2.5000,  10.00000,    356.9744
    121.2500,       2.5000,  10.00000,    327.0798
    123.7500,       2.5000,  10.00000,    336.4142
    126.2500,       2.5000,  10.00000,    297.0095
    128.7500,       2.5000,  10.00000,    284.1357
    131.2500,       2.5000,  10.00000,    294.9894
    133.7500,       2.5000,  10.00000,    301.7287
    136.2500,       2.5000,  10.00000,    320.3965
    138.7500,       2.5000,  10.00000,    365.7580
    141.2500,       2.5000,  10.00000,    371.1797
    143.7500,       2.5000,  10.00000,    318.3468
    146.2500,       2.5000,  10.00000,    370.8645
    148.7500,       2.5000,  10.00000,    511.6719
    151.2500,       2.5000,  10.00000,    607.9893
    153.7500,       2.5000,  10.00000,    433.1342
    156.2500,       2.5000,  10.00000,    398.7507
    158.7500,       2.5000,  10.00000,    480.2692
    161.2500,       2.5000,  10.00000,    515.5898
    163.7500,       2.5000,  10.00000,    558.6321
    166.2500,       2.5000,  10.00000,    465.9669
    168.7500,       2.5000,  10.00000,    428.5750
    171.2500,       2.5000,  10.00000,    414.2843
    173.7500,       2.5000,  10.00000,    416.4896
    176.2500,       2.5000,  10.00000,    478.6806
    178.7500,       2.5000,  10.00000,    500.4164
    181.2500,       2.5000,  10.00000,    467.4694
    183.7500,       2.5000,  10.00000,    443.4639
    186.2500,       2.5000,  10.00000,    445.7706
    188.7500,       2.5000,  10.00000,    461.0738
    191.2500,       2.5000,  10.00000,    485.5370
    193.7500,       2.5000,  10.00000,    541.8996
    196.2500,       2.5000,  10.00000,    566.4844
    198.7500,       2.5000,  10.00000,    558.9637
    201.2500,       2.5000,  10.00000,    546.4934
    203.7500,       2.5000,  10.00000,    577.2658
    206.2500,       2.5000,  10.00000,    563.5305
    208.7500,       2.5000,  10.00000,    555.2856
    211.2500,       2.5000,  10.00000,    521.9394
     33.7500,      22.5000,   1.00000,    758.2455
     36.2500,      22.5000,   1.00000,    736.7401
     38.7500,      22.5000,   1.00000,    718.3759
     41.2500,      22.5000,   1.00000,    699.2464
     43.7500,      22.5000,   1.00000,    698.1344
     46.2500,      22.5000,   1.00000,    715.2399
     48.7500,      22.5000,   1.00000,    730.4120
     51.2500,      22.5000,   1.00000,    732.3152
     53.7500,      22.5000,   1.00000,    745.9361
     56.2500,      22.5000,   1.00000,    761.9612
     58.7500,      22.5000,   1.00000,    758.0269
     61.2500,      22.5000,   1.00000,    766.4145
     63.7500,      22.5000,   1.00000,    768.4223
     66.2500,      22.5000,   1.00000,    734.7487
     68.7500,      22.5000,   1.00000,    692.0773
     71.2500,      22.5000,   1.00000,    668.6307
     73.7500,      22.5000,   1.00000,    661.4194
     76.2500,      22.5000,   1.00000,    651.5199
     78.7500,      22.5000,   1.00000,    634.3011
     81.2500,      22.5000,   1.00000,    621.2581
     83.7500,      22.5000,   1.00000,    592.6754
     86.2500,      22.5000,   1.00000,    573.9365
     88.7500,      22.5000,   1.00000,    574.8126
     91.2500,      22.5000,   1.00000,    586.3586
     93.7500,      22.5000,   1.00000,    582.1271
     96.2500,      22.5000,   1.00000,    568.0804
     98.7500,      22.5000,   1.00000,    546.5156
    101.2500,      22.5000,   1.00000,    531.2141
    103.7500,      22.5000,   1.00000,    508.0141
    106.2500,      22.5000,   1.00000,    502.8467
    108.7500,      22.5000,   1.00000,    488.6762
    111.2500,      22.5000,   1.00000,    450.5361
    113.7500,      22.5000,   1.00000,    412.2320
    116.2500,      22.5000,   1.00000,    395.6923
    118.7500,      22.5000,   1.00000,    369.0692
    121.2500,      22.5000,   1.00000,    362.2538
    123.7500,      22.5000,   1.00000,    347.3489
    126.2500,      22.5000,   1.00000,    336.9615
    128.7500,      22.5000,   1.00000,    328.3278
    131.2500,      22.5000,   1.00000,    321.8503
    133.7500,      22.5000,   1.00000,    322.6443
    136.2500,      22.5000,   1.00000,    331.3423
    138.7500,      22.5000,   1.00000,    357.0505
    141.2500,      22.5000,   1.00000,    399.9856
    143.7500,      22.5000,   1.00000,    409.3773
    146.2500,      22.5000,   1.00000,    418.1477
    148.7500,      22.5000,   1.00000,    438.0257
    151.2500,      22.5000,   1.00000,    458.3936
    153.7500,      22.5000,   1.00000,    481.3882
    156.2500,      22.5000,   1.00000,    494.7617
    158.7500,      22.5000,   1.00000,    500.4713
    161.2500,      22.5000,   1.00000,    482.8918
    163.7500,      22.5000,   1.00000,    450.3508
    166.2500,      22.5000,   1.00000,    446.7533
    168.7500,      22.5000,   1.00000,    450.2174
    171.2500,      22.5000,   1.00000,    440.5649
    173.7500,      22.5000,   1.00000,    429.6321
    176.2500,      22.5000,   1.00000,    412.5694
    178.7500,      22.5000,   1.00000,    405.5246
    181.2500,      22.5000,   1.00000,    413.2820
    183.7500,      22.5000,   1.00000,    437.2437
    186.2500,      22.5000,   1.00000,    469.0057
    188.7500,      22.5000,   1.00000,    475.0698
    191.2500,      22.5000,   1.00000,    475.7303
    193.7500,      22.5000,   1.00000,    495.6791
    196.2500,      22.5000,   1.00000,    511.9506
    198.7500,      22.5000,   1.00000,    531.0310
    201.2500,      22.5000,   1.00000,    535.4451
    203.7500,      22.5000,   1.00000,    534.9656
     33.7500,       7.5000,   4.00000,    776.1841
     36.2500,       7.5000,   4.00000,    751.5851
     38.7500,       7.5000,   4.00000,    687.3001
     41.2500,       7.5000,   4.00000,    651.5727
     43.7500,       7.5000,   4.00000,    637.1541
     46.2500,       7.5000,   4.00000,    668.2320
     48.7500,       7.5000,   4.00000,    698.7111
     51.2500,       7.5000,   4.00000,    743.6326
     53.7500,       7.5000,   4.00000,    785.2238
     56.2500,       7.5000,   4.00000,    815.5869
     58.7500,       7.5000,   4.00000,    770.1299
     61.2500,       7.5000,   4.00000,    745.4055
     63.7500,       7.5000,   4.00000,    731.9340
     66.2500,       7.5000,   4.00000,    731.0460
     68.7500,       7.5000,   4.00000,    727.9356
     71.2500,       7.5000,   4.00000,    724.4805
     73.7500,       7.5000,   4.00000,    714.6702
     76.2500,       7.5000,   4.00000,    657.6066
     78.7500,       7.5000,   4.00000,    606.4635
     81.2500,       7.5000,   4.00000,    576.1915
     83.7500,       7.5000,   4.00000,    598.8333
     86.2500,       7.5000,   4.00000,    627.2437
     88.7500,       7.5000,   4.00000,    641.6464
     91.2500,       7.5000,   4.00000,    596.8832
     93.7500,       7.5000,   4.00000,    549.7708
     96.2500,       7.5000,   4.00000,    537.3390
     98.7500,       7.5000,   4.00000,    562.9233
    101.2500,       7.5000,   4.00000,    534.0915
    103.7500,       7.5000,   4.00000,    467.2228
    106.2500,       7.5000,   4.00000,    401.6251
    108.7500,       7.5000,   4.00000,    427.0012
    111.2500,       7.5000,   4.00000,    429.1410
    113.7500,       7.5000,   4.00000,    435.4578
    116.2500,       7.5000,   4.00000,    396.9195
    118.7500,       7.5000,   4.00000,    360.6830
    121.2500,       7.5000,   4.00000,    343.4052
    123.7500,       7.5000,   4.00000,    328.4034
    126.2500,       7.5000,   4.00000,    313.8375
    128.7500,       7.5000,   4.00000,    294.2914
    131.2500,       7.5000,   4.00000,    287.0234
    133.7500,       7.5000,   4.00000,    302.6686
    136.2500,       7.5000,   4.00000,    333.6173
    138.7500,       7.5000,   4.00000,    357.2710
    141.2500,       7.5000,   4.00000,    357.4474
    143.7500,       7.5000,   4.00000,    356.1901
    146.2500,       7.5000,   4.00000,    402.9666
    148.7500,       7.5000,   4.00000,    499.1518
    151.2500,       7.5000,   4.00000,    522.1586
    153.7500,       7.5000,   4.00000,    489.4428
    156.2500,       7.5000,   4.00000,    452.3478
    158.7500,       7.5000,   4.00000,    483.8615
    161.2500,       7.5000,   4.00000,    531.3177
    163.7500,       7.5000,   4.00000,    510.2308
    166.2500,       7.5000,   4.00000,    467.2260
    168.7500,       7.5000,   4.00000,    413.6066
    171.2500,       7.5000,   4.00000,    393.9987
    173.7500,       7.5000,   4.00000,    405.9434
    176.2500,       7.5000,   4.00000,    420.0042
    178.7500,       7.5000,   4.00000,    422.1694
    181.2500,       7.5000,   4.00000,    412.0889
    183.7500,       7.5000,   4.00000,    406.6414
    186.2500,       7.5000,   4.00000,    414.7643
    188.7500,       7.5000,   4.00000,    419.3471
    191.2500,       7.5000,   4.00000,    442.2376
    193.7500,       7.5000,   4.00000,    483.2749
    196.2500,       7.5000,   4.00000,    516.9781
    198.7500,       7.5000,   4.00000,    531.2969
    201.2500,       7.5000,   4.00000,    535.2212
    203.7500,       7.5000,   4.00000,    531.8813
     41.2500,      27.5000,   1.00000,    714.1558
     43.7500,      27.5000,   1.00000,    709.0726
     48.7500,      27.5000,   1.00000,    668.5466
     51.2500,      27.5000,   1.00000,    652.7341
     53.7500,      27.5000,   1.00000,    663.8696
     56.2500,      27.5000,   1.00000,    674.1989
     58.7500,      27.5000,   1.00000,    677.7394
     61.2500,      27.5000,   1.00000,    680.2412
     63.7500,      27.5000,   1.00000,    701.7329
     66.2500,      27.5000,   1.00000,    699.7113
     68.7500,      27.5000,   1.00000,    691.3715
     71.2500,      27.5000,   1.00000,    674.0435
     73.7500,      27.5000,   1.00000,    662.3688
     76.2500,      27.5000,   1.00000,    668.5974
     78.7500,      27.5000,   1.00000,    657.2159
     81.2500,      27.5000,   1.00000,    636.6944
     83.7500,      27.5000,   1.00000,    616.5707
     86.2500,      27.5000,   1.00000,    600.0509
     88.7500,      27.5000,   1.00000,    590.1419
     91.2500,      27.5000,   1.00000,    569.9728
     93.7500,      27.5000,   1.00000,    563.0057
     96.2500,      27.5000,   1.00000,    562.3045
     98.7500,      27.5000,   1.00000,    564.3328
    101.2500,      27.5000,   1.00000,    542.4470
    103.7500,      27.5000,   1.00000,    518.3729
    106.2500,      27.5000,   1.00000,    497.6982
    108.7500,      27.5000,   1.00000,    477.8047
    111.2500,      27.5000,   1.00000,    454.3450
    113.7500,      27.5000,   1.00000,    421.6366
    116.2500,      27.5000,   1.00000,    387.2640
    121.2500,      27.5000,   1.00000,    362.6210
    123.7500,      27.5000,   1.00000,    350.1698
    126.2500,      27.5000,   1.00000,    341.6820
    128.7500,      27.5000,   1.00000,    342.9680
    131.2500,      27.5000,   1.00000,    336.0155
    133.7500,      27.5000,   1.00000,    339.0076
    136.2500,      27.5000,   1.00000,    356.4329
    138.7500,      27.5000,   1.00000,    380.9693
    141.2500,      27.5000,   1.00000,    393.6961
    143.7500,      27.5000,   1.00000,    406.8552
    146.2500,      27.5000,   1.00000,    424.1701
    148.7500,      27.5000,   1.00000,    448.3522
    151.2500,      27.5000,   1.00000,    474.5182
    153.7500,      27.5000,   1.00000,    482.0851
    156.2500,      27.5000,   1.00000,    479.3619
    158.7500,      27.5000,   1.00000,    483.3747
    161.2500,      27.5000,   1.00000,    483.3924
    163.7500,      27.5000,   1.00000,    471.4059
    166.2500,      27.5000,   1.00000,    450.0833
    168.7500,      27.5000,   1.00000,    441.1082
    171.2500,      27.5000,   1.00000,    436.1035
    173.7500,      27.5000,   1.00000,    426.9034
    176.2500,      27.5000,   1.00000,    413.2017
    178.7500,      27.5000,   1.00000,    399.1785
    181.2500,      27.5000,   1.00000,    404.2731
    183.7500,      27.5000,   1.00000,    415.0197
    186.2500,      27.5000,   1.00000,    423.8658
    188.7500,      27.5000,   1.00000,    431.1729
    191.2500,      27.5000,   1.00000,    446.5083
    193.7500,      27.5000,   1.00000,    463.3098
    196.2500,      27.5000,   1.00000,    468.6739
     41.2500,       7.5000,   5.00000,    641.7279
     43.7500,       7.5000,   5.00000,    629.2473
     46.2500,       7.5000,   5.00000,    635.7585
     48.7500,       7.5000,   5.00000,    640.4909
     51.2500,       7.5000,   5.00000,    659.7929
     53.7500,       7.5000,   5.00000,    702.8629
     56.2500,       7.5000,   5.00000,    729.7752
     58.7500,       7.5000,   5.00000,    692.9344
     61.2500,       7.5000,   5.00000,    671.2034
     63.7500,       7.5000,   5.00000,    679.8325
     66.2500,       7.5000,   5.00000,    707.3311
     68.7500,       7.5000,   5.00000,    727.5104
     71.2500,       7.5000,   5.00000,    727.6967
     73.7500,       7.5000,   5.00000,    723.1413
     76.2500,       7.5000,   5.00000,    673.7238
     78.7500,       7.5000,   5.00000,    630.2451
     81.2500,       7.5000,   5.00000,    601.6301
     83.7500,       7.5000,   5.00000,    621.8123
     88.7500,       7.5000,   5.00000,    650.3829
     91.2500,       7.5000,   5.00000,    594.6592
     93.7500,       7.5000,   5.00000,    542.5106
     96.2500,       7.5000,   5.00000,    538.3959
     98.7500,       7.5000,   5.00000,    563.3970
    101.2500,       7.5000,   5.00000,    529.9246
    103.7500,       7.5000,   5.00000,    461.5649
    106.2500,       7.5000,   5.00000,    399.5013
    108.7500,       7.5000,   5.00000,    423.3959
    111.2500,       7.5000,   5.00000,    412.6075
    113.7500,       7.5000,   5.00000,    420.7641
    116.2500,       7.5000,   5.00000,    392.4412
    121.2500,       7.5000,   5.00000,    341.9759
    123.7500,       7.5000,   5.00000,    317.7477
    126.2500,       7.5000,   5.00000,    304.5602
    128.7500,       7.5000,   5.00000,    294.2606
    131.2500,       7.5000,   5.00000,    296.5775
    133.7500,       7.5000,   5.00000,    311.9221
    136.2500,       7.5000,   5.00000,    336.6532
    138.7500,       7.5000,   5.00000,    360.3761
    141.2500,       7.5000,   5.00000,    363.4802
    143.7500,       7.5000,   5.00000,    368.2339
    146.2500,       7.5000,   5.00000,    413.1972
    148.7500,       7.5000,   5.00000,    514.3651
    151.2500,       7.5000,   5.00000,    537.4921
    153.7500,       7.5000,   5.00000,    504.4418
    156.2500,       7.5000,   5.00000,    462.2144
    158.7500,       7.5000,   5.00000,    489.4729
    161.2500,       7.5000,   5.00000,    537.9573
    163.7500,       7.5000,   5.00000,    517.3120
    166.2500,       7.5000,   5.00000,    474.3053
    168.7500,       7.5000,   5.00000,    415.8555
    171.2500,       7.5000,   5.00000,    393.6380
    173.7500,       7.5000,   5.00000,    401.5038
    176.2500,       7.5000,   5.00000,    410.4150
    178.7500,       7.5000,   5.00000,    411.5571
    181.2500,       7.5000,   5.00000,    397.4702
    183.7500,       7.5000,   5.00000,    381.5255
    186.2500,       7.5000,   5.00000,    374.2306
    188.7500,       7.5000,   5.00000,    377.4472
    191.2500,       7.5000,   5.00000,    406.9799
    193.7500,       7.5000,   5.00000,    448.8643
    196.2500,       7.5000,   5.00000,    475.1992
     48.7500,      32.5000,   1.00000,    656.4904
     51.2500,      32.5000,   1.00000,    632.3441
     53.7500,      32.5000,   1.00000,    614.4196
     56.2500,      32.5000,   1.00000,    623.5793
     58.7500,      32.5000,   1.00000,    627.7742
     61.2500,      32.5000,   1.00000,    645.5322
     63.7500,      32.5000,   1.00000,    652.4675
     66.2500,      32.5000,   1.00000,    655.1157
     68.7500,      32.5000,   1.00000,    664.2903
     71.2500,      32.5000,   1.00000,    682.4636
     73.7500,      32.5000,   1.00000,    677.3769
     76.2500,      32.5000,   1.00000,    670.8980
     78.7500,      32.5000,   1.00000,    673.1527
     81.2500,      32.5000,   1.00000,    657.8059
     83.7500,      32.5000,   1.00000,    657.6542
     86.2500,      32.5000,   1.00000,    653.1922
     88.7500,      32.5000,   1.00000,    620.1009
     91.2500,      32.5000,   1.00000,    594.0524
     93.7500,      32.5000,   1.00000,    569.3099
     96.2500,      32.5000,   1.00000,    562.0135
     98.7500,      32.5000,   1.00000,    556.7599
    101.2500,      32.5000,   1.00000,    541.1893
    103.7500,      32.5000,   1.00000,    507.7653
    106.2500,      32.5000,   1.00000,    483.9910
    108.7500,      32.5000,   1.00000,    461.3639
    128.7500,      32.5000,   1.00000,    349.2834
    131.2500,      32.5000,   1.00000,    344.8589
    133.7500,      32.5000,   1.00000,    357.0006
    136.2500,      32.5000,   1.00000,    384.5479
    138.7500,      32.5000,   1.00000,    395.9402
    141.2500,      32.5000,   1.00000,    402.3866
    143.7500,      32.5000,   1.00000,    418.5891
    146.2500,      32.5000,   1.00000,    437.2950
    148.7500,      32.5000,   1.00000,    461.6593
    151.2500,      32.5000,   1.00000,    473.5110
    153.7500,      32.5000,   1.00000,    473.4802
    156.2500,      32.5000,   1.00000,    469.3396
    158.7500,      32.5000,   1.00000,    465.4987
    161.2500,      32.5000,   1.00000,    476.0161
    163.7500,      32.5000,   1.00000,    482.1581
    166.2500,      32.5000,   1.00000,    474.8347
    168.7500,      32.5000,   1.00000,    451.3690
    171.2500,      32.5000,   1.00000,    442.0669
    173.7500,      32.5000,   1.00000,    438.6580
    176.2500,      32.5000,   1.00000,    428.3797
    178.7500,      32.5000,   1.00000,    421.6104
    181.2500,      32.5000,   1.00000,    411.7026
    183.7500,      32.5000,   1.00000,    410.5080
    186.2500,      32.5000,   1.00000,    412.9188
    188.7500,      32.5000,   1.00000,    421.6823
     48.7500,       7.5000,   6.00000,    617.0243
     51.2500,       7.5000,   6.00000,    635.5487
     53.7500,       7.5000,   6.00000,    658.5572
     56.2500,       7.5000,   6.00000,    681.1140
     58.7500,       7.5000,   6.00000,    653.1122
     61.2500,       7.5000,   6.00000,    648.9293
     63.7500,       7.5000,   6.00000,    646.4685
     66.2500,       7.5000,   6.00000,    678.5450
     68.7500,       7.5000,   6.00000,    706.5341
     71.2500,       7.5000,   6.00000,    726.7963
     73.7500,       7.5000,   6.00000,    735.1528
     76.2500,       7.5000,   6.00000,    689.0801
     78.7500,       7.5000,   6.00000,    653.1003
     81.2500,       7.5000,   6.00000,    628.9019
     83.7500,       7.5000,   6.00000,    661.2047
     86.2500,       7.5000,   6.00000,    690.1739
     88.7500,       7.5000,   6.00000,    689.0329
     91.2500,       7.5000,   6.00000,    617.7516
     93.7500,       7.5000,   6.00000,    552.7016
     96.2500,       7.5000,   6.00000,    540.2554
     98.7500,       7.5000,   6.00000,    558.4077
    101.2500,       7.5000,   6.00000,    516.2479
    103.7500,       7.5000,   6.00000,    442.5893
    106.2500,       7.5000,   6.00000,    380.9322
    108.7500,       7.5000,   6.00000,    407.7235
    128.7500,       7.5000,   6.00000,    294.7773
    131.2500,       7.5000,   6.00000,    294.3759
    133.7500,       7.5000,   6.00000,    309.9747
    136.2500,       7.5000,   6.00000,    342.8674
    138.7500,       7.5000,   6.00000,    375.2087
    141.2500,       7.5000,   6.00000,    378.8139
    143.7500,       7.5000,   6.00000,    379.9256
    146.2500,       7.5000,   6.00000,    426.8584
    148.7500,       7.5000,   6.00000,    532.0494
    151.2500,       7.5000,   6.00000,    556.8369
    153.7500,       7.5000,   6.00000,    513.9696
    156.2500,       7.5000,   6.00000,    467.8059
    158.7500,       7.5000,   6.00000,    493.1407
    161.2500,       7.5000,   6.00000,    544.7842
    163.7500,       7.5000,   6.00000,    529.7463
    166.2500,       7.5000,   6.00000,    490.4128
    168.7500,       7.5000,   6.00000,    431.5394
    171.2500,       7.5000,   6.00000,    407.4033
    173.7500,       7.5000,   6.00000,    412.6995
    176.2500,       7.5000,   6.00000,    419.6763
    178.7500,       7.5000,   6.00000,    418.4318
    181.2500,       7.5000,   6.00000,    396.5987
    183.7500,       7.5000,   6.00000,    374.8326
    186.2500,       7.5000,   6.00000,    365.1665
    188.7500,       7.5000,   6.00000,    368.3167
     52.5000,      15.0000,   3.00000,    641.0398
     55.0000,      15.0000,   3.00000,    642.6804
     57.5000,      15.0000,   3.00000,    654.6871
     60.0000,      15.0000,   3.00000,    660.3848
     62.5000,      15.0000,   3.00000,    657.5233
     65.0000,      15.0000,   3.00000,    667.6118
     67.5000,      15.0000,   3.00000,    673.9660
     70.0000,      15.0000,   3.00000,    698.4250
     72.5000,      15.0000,   3.00000,    696.6848
     75.0000,      15.0000,   3.00000,    697.1159
     77.5000,      15.0000,   3.00000,    694.5905
     80.0000,      15.0000,   3.00000,    687.2548
     82.5000,      15.0000,   3.00000,    683.9038
     85.0000,      15.0000,   3.00000,    669.8340
     87.5000,      15.0000,   3.00000,    653.2156
     90.0000,      15.0000,   3.00000,    636.0610
     92.5000,      15.0000,   3.00000,    630.4327
     95.0000,      15.0000,   3.00000,    600.7764
     97.5000,      15.0000,   3.00000,    541.1536
    100.0000,      15.0000,   3.00000,    490.0793
    102.5000,      15.0000,   3.00000,    465.9445
    105.0000,      15.0000,   3.00000,    459.0354
    132.5000,      15.0000,   3.00000,    319.9464
    135.0000,      15.0000,   3.00000,    336.1947
    137.5000,      15.0000,   3.00000,    346.7289
    140.0000,      15.0000,   3.00000,    367.3675
    142.5000,      15.0000,   3.00000,    410.2646
    145.0000,      15.0000,   3.00000,    464.3719
    147.5000,      15.0000,   3.00000,    472.4034
    150.0000,      15.0000,   3.00000,    473.9679
    152.5000,      15.0000,   3.00000,    505.8892
    155.0000,      15.0000,   3.00000,    535.1542
    157.5000,      15.0000,   3.00000,    537.3878
    160.0000,      15.0000,   3.00000,    505.2672
    162.5000,      15.0000,   3.00000,    497.4211
    165.0000,      15.0000,   3.00000,    494.8300
    167.5000,      15.0000,   3.00000,    475.5190
    170.0000,      15.0000,   3.00000,    458.3200
    172.5000,      15.0000,   3.00000,    433.1193
    175.0000,      15.0000,   3.00000,    421.2604
    177.5000,      15.0000,   3.00000,    411.9786
    180.0000,      15.0000,   3.00000,    402.9183
    182.5000,      15.0000,   3.00000,    394.9226
    185.0000,      15.0000,   3.00000,    384.0294
     56.2500,      12.5000,   4.00000,    656.6738
     58.7500,      12.5000,   4.00000,    667.9422
     61.2500,      12.5000,   4.00000,    669.6683
     63.7500,      12.5000,   4.00000,    657.0392
     66.2500,      12.5000,   4.00000,    667.0949
     68.7500,      12.5000,   4.00000,    699.5782
     71.2500,      12.5000,   4.00000,    707.8268
     73.7500,      12.5000,   4.00000,    704.1119
     76.2500,      12.5000,   4.00000,    698.5720
     78.7500,      12.5000,   4.00000,    684.9996
     81.2500,      12.5000,   4.00000,    687.7072
     83.7500,      12.5000,   4.00000,    681.7491
     86.2500,      12.5000,   4.00000,    683.6670
     88.7500,      12.5000,   4.00000,    669.1680
     91.2500,      12.5000,   4.00000,    643.2616
     93.7500,      12.5000,   4.00000,    610.4752
     96.2500,      12.5000,   4.00000,    571.8351
     98.7500,      12.5000,   4.00000,    510.5575
    101.2500,      12.5000,   4.00000,    483.6306
    136.2500,      12.5000,   4.00000,    352.0069
    138.7500,      12.5000,   4.00000,    360.0418
    141.2500,      12.5000,   4.00000,    378.3931
    143.7500,      12.5000,   4.00000,    424.9435
    146.2500,      12.5000,   4.00000,    480.4705
    148.7500,      12.5000,   4.00000,    492.5483
    151.2500,      12.5000,   4.00000,    507.6923
    153.7500,      12.5000,   4.00000,    530.7673
    156.2500,      12.5000,   4.00000,    536.6491
    158.7500,      12.5000,   4.00000,    527.3085
    161.2500,      12.5000,   4.00000,    523.0742
    163.7500,      12.5000,   4.00000,    519.3134
    166.2500,      12.5000,   4.00000,    495.5508
    168.7500,      12.5000,   4.00000,    467.4176
    171.2500,      12.5000,   4.00000,    439.7575
    173.7500,      12.5000,   4.00000,    431.8746
    176.2500,      12.5000,   4.00000,    425.3962
    178.7500,      12.5000,   4.00000,    416.7210
    181.2500,      12.5000,   4.00000,    408.7956
   4.03
ITERATION 4
MODEL RESISTIVITY
LAYER 1
93,     1.2500
      5.0000,     394.66
      7.5000,     400.11
     10.0000,     398.24
     12.5000,     522.54
     15.0000,     519.63
     17.5000,     519.43
     20.0000,     615.59
     22.5000,     737.01
     25.0000,     510.36
     27.5000,     497.46
     30.0000,     564.48
     32.5000,     494.07
     35.0000,     552.27
     37.5000,     515.37
     40.0000,     472.24
     42.5000,     460.88
     45.0000,     487.36
     47.5000,     503.40
     50.0000,     574.23
     52.5000,     610.94
     55.0000,     680.28
     57.5000,     769.36
     60.0000,     731.93
     62.5000,     608.77
     65.0000,     711.73
     67.5000,     701.68
     70.0000,     679.92
     72.5000,     767.55
     75.0000,     700.27
     77.5000,     668.85
     80.0000,     591.37
     82.5000,     558.16
     85.0000,     616.05
     87.5000,     741.23
     90.0000,     747.88
     92.5000,     747.84
     95.0000,     681.62
     97.5000,     828.38
    100.0000,     1339.2
    102.5000,     1345.3
    105.0000,     794.70
    107.5000,     812.08
    110.0000,     749.72
    112.5000,     905.14
    115.0000,     798.19
    117.5000,     736.18
    120.0000,     556.95
    122.5000,     426.31
    125.0000,     399.80
    127.5000,     335.17
    130.0000,     305.73
    132.5000,     314.58
    135.0000,     325.54
    137.5000,     373.17
    140.0000,     469.43
    142.5000,     503.78
    145.0000,     440.03
    147.5000,     559.43
    150.0000,     877.80
    152.5000,     1286.0
    155.0000,     912.68
    157.5000,     767.18
    160.0000,     811.68
    162.5000,     737.59
    165.0000,     689.78
    167.5000,     586.98
    170.0000,     605.27
    172.5000,     542.57
    175.0000,     535.97
    177.5000,     623.65
    180.0000,     638.09
    182.5000,     592.86
    185.0000,     564.89
    187.5000,     558.88
    190.0000,     558.67
    192.5000,     572.93
    195.0000,     657.89
    197.5000,     703.91
    200.0000,     706.11
    202.5000,     682.79
    205.0000,     722.60
    207.5000,     710.81
    210.0000,     710.22
    212.5000,     673.48
    215.0000,     624.93
    217.5000,     706.38
    220.0000,     730.31
    222.5000,     709.13
    225.0000,     709.89
    227.5000,     665.85
    230.0000,     783.75
    232.5000,     805.42
           779.0620
LAYER 2
93,     2.6250
      5.0000,     394.70
      7.5000,     399.97
     10.0000,     399.90
     12.5000,     522.55
     15.0000,     522.52
     17.5000,     523.38
     20.0000,     621.82
     22.5000,     737.10
     25.0000,     536.25
     27.5000,     527.54
     30.0000,     564.50
     32.5000,     510.86
     35.0000,     552.34
     37.5000,     517.02
     40.0000,     472.26
     42.5000,     462.13
     45.0000,     487.32
     47.5000,     503.40
     50.0000,     574.21
     52.5000,     610.99
     55.0000,     680.35
     57.5000,     762.85
     60.0000,     731.93
     62.5000,     617.48
     65.0000,     711.70
     67.5000,     702.96
     70.0000,     694.08
     72.5000,     767.63
     75.0000,     716.77
     77.5000,     675.23
     80.0000,     595.23
     82.5000,     566.07
     85.0000,     617.13
     87.5000,     741.75
     90.0000,     747.84
     92.5000,     747.87
     95.0000,     680.12
     97.5000,     794.32
    100.0000,     1253.8
    102.5000,     1276.0
    105.0000,     794.70
    107.5000,     793.64
    110.0000,     750.49
    112.5000,     863.14
    115.0000,     757.94
    117.5000,     692.60
    120.0000,     537.89
    122.5000,     417.48
    125.0000,     396.46
    127.5000,     331.17
    130.0000,     305.03
    132.5000,     310.23
    135.0000,     321.23
    137.5000,     371.41
    140.0000,     466.90
    142.5000,     492.79
    145.0000,     438.80
    147.5000,     541.44
    150.0000,     854.49
    152.5000,     1193.7
    155.0000,     889.09
    157.5000,     761.63
    160.0000,     798.76
    162.5000,     735.05
    165.0000,     690.07
    167.5000,     596.62
    170.0000,     605.21
    172.5000,     547.84
    175.0000,     546.91
    177.5000,     625.26
    180.0000,     638.09
    182.5000,     594.54
    185.0000,     565.45
    187.5000,     559.02
    190.0000,     558.92
    192.5000,     572.96
    195.0000,     657.88
    197.5000,     703.96
    200.0000,     705.89
    202.5000,     687.29
    205.0000,     718.52
    207.5000,     710.96
    210.0000,     710.22
    212.5000,     673.66
    215.0000,     637.25
    217.5000,     706.55
    220.0000,     730.15
    222.5000,     711.79
    225.0000,     710.26
    227.5000,     700.82
    230.0000,     783.74
    232.5000,     800.40
           782.3983
LAYER 3
91,     4.1375
      7.5000,     399.81
     10.0000,     408.35
     12.5000,     531.25
     15.0000,     564.95
     17.5000,     600.37
     20.0000,     733.52
     22.5000,     783.70
     25.0000,     728.73
     27.5000,     648.43
     30.0000,     642.48
     32.5000,     575.35
     35.0000,     572.12
     37.5000,     544.66
     40.0000,     487.34
     42.5000,     481.93
     45.0000,     487.79
     47.5000,     503.76
     50.0000,     574.29
     52.5000,     612.50
     55.0000,     681.15
     57.5000,     761.98
     60.0000,     735.71
     62.5000,     694.23
     65.0000,     733.81
     67.5000,     746.18
     70.0000,     748.51
     72.5000,     787.56
     75.0000,     784.39
     77.5000,     735.30
     80.0000,     660.48
     82.5000,     654.53
     85.0000,     672.31
     87.5000,     750.70
     90.0000,     751.34
     92.5000,     749.28
     95.0000,     644.89
     97.5000,     637.89
    100.0000,     610.95
    102.5000,     609.42
    105.0000,     524.33
    107.5000,     523.78
    110.0000,     523.13
    112.5000,     505.47
    115.0000,     355.67
    117.5000,     324.52
    120.0000,     300.30
    122.5000,     277.90
    125.0000,     272.81
    127.5000,     245.88
    130.0000,     240.69
    132.5000,     240.91
    135.0000,     250.37
    137.5000,     295.79
    140.0000,     356.53
    142.5000,     362.59
    145.0000,     363.86
    147.5000,     413.12
    150.0000,     609.21
    152.5000,     663.09
    155.0000,     627.92
    157.5000,     631.27
    160.0000,     719.72
    162.5000,     721.78
    165.0000,     705.57
    167.5000,     660.97
    170.0000,     653.36
    172.5000,     621.85
    175.0000,     620.65
    177.5000,     633.56
    180.0000,     637.99
    182.5000,     596.78
    185.0000,     567.57
    187.5000,     562.68
    190.0000,     562.83
    192.5000,     575.05
    195.0000,     658.16
    197.5000,     704.23
    200.0000,     705.56
    202.5000,     689.16
    205.0000,     713.48
    207.5000,     711.75
    210.0000,     710.35
    212.5000,     676.02
    215.0000,     673.46
    217.5000,     707.16
    220.0000,     729.96
    222.5000,     725.92
    225.0000,     725.99
    227.5000,     726.67
    230.0000,     783.52
           783.3891
LAYER 4
89,     5.8012
     10.0000,     410.33
     12.5000,     568.55
     15.0000,     637.96
     17.5000,     743.72
     20.0000,     895.27
     22.5000,     932.17
     25.0000,     931.26
     27.5000,     839.51
     30.0000,     776.04
     32.5000,     668.54
     35.0000,     665.05
     37.5000,     624.79
     40.0000,     549.94
     42.5000,     529.90
     45.0000,     529.37
     47.5000,     531.50
     50.0000,     588.29
     52.5000,     637.35
     55.0000,     704.09
     57.5000,     764.42
     60.0000,     766.00
     62.5000,     769.32
     65.0000,     829.04
     67.5000,     861.30
     70.0000,     872.59
     72.5000,     883.47
     75.0000,     883.16
     77.5000,     846.88
     80.0000,     798.32
     82.5000,     798.49
     85.0000,     807.06
     87.5000,     820.44
     90.0000,     819.99
     92.5000,     756.97
     95.0000,     605.23
     97.5000,     471.40
    100.0000,     427.18
    102.5000,     356.40
    105.0000,     303.26
    107.5000,     300.21
    110.0000,     298.36
    112.5000,     295.65
    115.0000,     222.91
    117.5000,     214.97
    120.0000,     213.14
    122.5000,     212.22
    125.0000,     211.11
    127.5000,     204.13
    130.0000,     203.63
    132.5000,     203.92
    135.0000,     213.07
    137.5000,     249.47
    140.0000,     302.09
    142.5000,     325.90
    145.0000,     333.84
    147.5000,     398.86
    150.0000,     525.86
    152.5000,     535.99
    155.0000,     529.55
    157.5000,     533.44
    160.0000,     665.38
    162.5000,     724.59
    165.0000,     726.89
    167.5000,     737.21
    170.0000,     740.05
    172.5000,     694.70
    175.0000,     656.22
    177.5000,     637.40
    180.0000,     637.92
    182.5000,     596.96
    185.0000,     567.78
    187.5000,     563.47
    190.0000,     563.66
    192.5000,     575.64
    195.0000,     658.31
    197.5000,     704.36
    200.0000,     705.22
    202.5000,     692.59
    205.0000,     712.53
    207.5000,     711.95
    210.0000,     710.57
    212.5000,     677.11
    215.0000,     676.99
    217.5000,     707.41
    220.0000,     729.04
    222.5000,     726.46
    225.0000,     726.98
    227.5000,     727.77
           783.2119
LAYER 5
85,     7.6314
     15.0000,     758.39
     17.5000,     1049.9
     20.0000,     1092.4
     22.5000,     1096.0
     25.0000,     1095.6
     27.5000,     1093.2
     30.0000,     1083.6
     32.5000,     1050.3
     35.0000,     1034.6
     37.5000,     1011.5
     40.0000,     971.64
     42.5000,     941.18
     45.0000,     931.99
     47.5000,     929.97
     50.0000,     929.28
     52.5000,     928.91
     55.0000,     933.37
     57.5000,     944.59
     60.0000,     955.08
     62.5000,     981.01
     65.0000,     1060.8
     67.5000,     1127.1
     70.0000,     1160.7
     72.5000,     1170.8
     75.0000,     1171.7
     77.5000,     1170.9
     80.0000,     1167.8
     82.5000,     1161.1
     85.0000,     1155.6
     87.5000,     1145.0
     90.0000,     963.33
     92.5000,     764.50
     95.0000,     559.32
     97.5000,     404.58
    100.0000,     362.83
    102.5000,     323.99
    105.0000,     297.63
    107.5000,     286.14
    110.0000,     277.71
    112.5000,     261.06
    115.0000,     229.94
    117.5000,     220.49
    120.0000,     217.88
    122.5000,     215.62
    125.0000,     210.06
    127.5000,     206.92
    130.0000,     205.95
    132.5000,     205.51
    135.0000,     213.79
    137.5000,     250.31
    140.0000,     302.08
    142.5000,     326.61
    145.0000,     341.41
    147.5000,     416.11
    150.0000,     485.15
    152.5000,     492.49
    155.0000,     492.41
    157.5000,     492.70
    160.0000,     566.23
    162.5000,     713.63
    165.0000,     749.92
    167.5000,     753.98
    170.0000,     754.84
    172.5000,     721.73
    175.0000,     658.53
    177.5000,     638.83
    180.0000,     619.48
    182.5000,     584.61
    185.0000,     565.67
    187.5000,     564.21
    190.0000,     564.25
    192.5000,     575.80
    195.0000,     638.44
    197.5000,     670.41
    200.0000,     673.76
    202.5000,     675.44
    205.0000,     676.92
    207.5000,     677.85
    210.0000,     677.97
    212.5000,     677.36
    215.0000,     677.82
    217.5000,     694.90
    220.0000,     714.35
    222.5000,     718.67
           727.3585
LAYER 6
81,     9.6445
     20.0000,     1092.3
     22.5000,     1094.4
     25.0000,     1094.7
     27.5000,     1092.6
     30.0000,     1085.7
     32.5000,     1057.1
     35.0000,     1039.3
     37.5000,     1019.4
     40.0000,     985.93
     42.5000,     957.19
     45.0000,     942.15
     47.5000,     938.72
     50.0000,     936.83
     52.5000,     936.97
     55.0000,     938.43
     57.5000,     943.15
     60.0000,     954.21
     62.5000,     982.38
     65.0000,     1054.8
     67.5000,     1118.4
     70.0000,     1154.9
     72.5000,     1166.8
     75.0000,     1168.2
     77.5000,     1168.3
     80.0000,     1165.6
     82.5000,     1160.7
     85.0000,     1155.6
     87.5000,     1140.8
     90.0000,     962.56
     92.5000,     763.16
     95.0000,     546.14
     97.5000,     403.74
    100.0000,     361.84
    102.5000,     331.58
    105.0000,     304.33
    107.5000,     292.60
    110.0000,     284.26
    112.5000,     267.83
    115.0000,     237.57
    117.5000,     223.97
    120.0000,     222.91
    122.5000,     222.11
    125.0000,     221.51
    127.5000,     220.70
    130.0000,     220.26
    132.5000,     222.33
    135.0000,     233.65
    137.5000,     264.56
    140.0000,     308.32
    142.5000,     339.43
    145.0000,     372.00
    147.5000,     422.58
    150.0000,     477.57
    152.5000,     488.01
    155.0000,     488.12
    157.5000,     489.25
    160.0000,     535.55
    162.5000,     652.33
    165.0000,     724.76
    167.5000,     735.24
    170.0000,     735.51
    172.5000,     713.66
    175.0000,     645.97
    177.5000,     588.89
    180.0000,     547.37
    182.5000,     526.57
    185.0000,     523.36
    187.5000,     523.24
    190.0000,     523.88
    192.5000,     531.74
    195.0000,     553.17
    197.5000,     573.34
    200.0000,     583.39
    202.5000,     586.23
    205.0000,     590.37
    207.5000,     596.62
    210.0000,     604.89
    212.5000,     610.29
    215.0000,     622.75
    217.5000,     639.13
           681.4185
LAYER 7
77,    11.8590
     25.0000,     1091.6
     27.5000,     1089.2
     30.0000,     1083.9
     32.5000,     1051.9
     35.0000,     1034.8
     37.5000,     1018.1
     40.0000,     980.33
     42.5000,     950.01
     45.0000,     933.03
     47.5000,     925.65
     50.0000,     925.81
     52.5000,     926.62
     55.0000,     928.44
     57.5000,     933.39
     60.0000,     943.64
     62.5000,     970.00
     65.0000,     1031.7
     67.5000,     1095.5
     70.0000,     1136.6
     72.5000,     1154.2
     75.0000,     1156.1
     77.5000,     1156.4
     80.0000,     1155.0
     82.5000,     1154.2
     85.0000,     1141.5
     87.5000,     1087.4
     90.0000,     921.94
     92.5000,     720.59
     95.0000,     530.27
     97.5000,     403.10
    100.0000,     361.80
    102.5000,     338.96
    105.0000,     325.43
    107.5000,     317.30
    110.0000,     309.83
    112.5000,     300.78
    115.0000,     292.29
    117.5000,     289.81
    120.0000,     288.85
    122.5000,     287.57
    125.0000,     287.23
    127.5000,     286.63
    130.0000,     286.65
    132.5000,     289.60
    135.0000,     299.46
    137.5000,     319.57
    140.0000,     346.36
    142.5000,     370.44
    145.0000,     393.33
    147.5000,     421.77
    150.0000,     468.86
    152.5000,     477.92
    155.0000,     479.19
    157.5000,     481.76
    160.0000,     502.60
    162.5000,     546.90
    165.0000,     573.68
    167.5000,     576.43
    170.0000,     576.49
    172.5000,     569.96
    175.0000,     534.10
    177.5000,     488.35
    180.0000,     457.60
    182.5000,     446.06
    185.0000,     444.61
    187.5000,     444.50
    190.0000,     444.70
    192.5000,     447.16
    195.0000,     455.15
    197.5000,     466.92
    200.0000,     478.71
    202.5000,     488.52
    205.0000,     496.71
    207.5000,     504.36
    210.0000,     516.58
    212.5000,     529.03
           568.3102
LAYER 8
73,    14.2949
     30.0000,     1083.3
     32.5000,     1050.2
     35.0000,     1032.7
     37.5000,     1016.9
     40.0000,     975.98
     42.5000,     945.27
     45.0000,     928.62
     47.5000,     921.60
     50.0000,     915.19
     52.5000,     913.79
     55.0000,     913.61
     57.5000,     914.20
     60.0000,     917.78
     62.5000,     932.49
     65.0000,     961.48
     67.5000,     989.86
     70.0000,     1005.4
     72.5000,     1009.4
     75.0000,     1010.1
     77.5000,     1009.8
     80.0000,     1009.2
     82.5000,     999.95
     85.0000,     966.22
     87.5000,     892.72
     90.0000,     770.39
     92.5000,     628.59
     95.0000,     499.43
     97.5000,     402.23
    100.0000,     360.35
    102.5000,     346.09
    105.0000,     340.39
    107.5000,     337.64
    110.0000,     335.64
    112.5000,     333.98
    115.0000,     332.96
    117.5000,     332.58
    120.0000,     332.19
    122.5000,     331.87
    125.0000,     331.80
    127.5000,     331.64
    130.0000,     332.07
    132.5000,     334.33
    135.0000,     340.04
    137.5000,     350.07
    140.0000,     362.83
    142.5000,     375.43
    145.0000,     392.06
    147.5000,     419.48
    150.0000,     451.93
    152.5000,     456.46
    155.0000,     457.11
    157.5000,     457.11
    160.0000,     456.33
    162.5000,     454.43
    165.0000,     452.36
    167.5000,     451.39
    170.0000,     450.45
    172.5000,     445.06
    175.0000,     428.32
    177.5000,     407.68
    180.0000,     393.76
    182.5000,     388.63
    185.0000,     387.91
    187.5000,     387.83
    190.0000,     388.01
    192.5000,     389.01
    195.0000,     393.28
    197.5000,     401.06
    200.0000,     413.08
    202.5000,     425.75
    205.0000,     432.14
    207.5000,     440.36
           462.7086
LAYER 9
67,    16.9743
     37.5000,     1016.7
     40.0000,     945.17
     42.5000,     915.12
     45.0000,     894.10
     47.5000,     858.63
     50.0000,     830.06
     52.5000,     817.85
[truncated: 640,011 more chars]
