# Supplementary material for: Electrical resistivity tomography data across the Hockai Fault Zone (Ardenne, Belgium)
Source: Data Brief. 2016 Dec 21;11:1–4. doi: 10.1016/j.dib.2016.12.028 (PMC5220259; doi:10.1016/j.dib.2016.12.028)
Supplement: Supplementary file 2 — Supplementary material [file mmc2.zip › output/INV/20100809-1_combined.INV]

E
      5.0000
7
901
1
0
      7.5000,       5.0000,   1.00000,    313.5942
     12.5000,       5.0000,   1.00000,    289.7606
     17.5000,       5.0000,   1.00000,    261.3417
     22.5000,       5.0000,   1.00000,    251.8820
     27.5000,       5.0000,   1.00000,    202.1024
     32.5000,       5.0000,   1.00000,    185.1169
     37.5000,       5.0000,   1.00000,    171.7932
     42.5000,       5.0000,   1.00000,    200.0892
     47.5000,       5.0000,   1.00000,    211.8178
     52.5000,       5.0000,   1.00000,    247.1343
     57.5000,       5.0000,   1.00000,    251.3906
     62.5000,       5.0000,   1.00000,    240.5576
     67.5000,       5.0000,   1.00000,    252.2961
     72.5000,       5.0000,   1.00000,    200.1724
     77.5000,       5.0000,   1.00000,    206.9215
     82.5000,       5.0000,   1.00000,    209.8918
     87.5000,       5.0000,   1.00000,    238.0490
     92.5000,       5.0000,   1.00000,    296.9297
     97.5000,       5.0000,   1.00000,    442.1468
    102.5000,       5.0000,   1.00000,    351.9068
    107.5000,       5.0000,   1.00000,    654.0598
    112.5000,       5.0000,   1.00000,    535.8427
    117.5000,       5.0000,   1.00000,    552.2041
    122.5000,       5.0000,   1.00000,    566.4492
    127.5000,       5.0000,   1.00000,    377.6387
    132.5000,       5.0000,   1.00000,    306.2785
    137.5000,       5.0000,   1.00000,    281.9852
    142.5000,       5.0000,   1.00000,    205.4591
    147.5000,       5.0000,   1.00000,    191.1823
    152.5000,       5.0000,   1.00000,    236.0497
    157.5000,       5.0000,   1.00000,    213.6229
    162.5000,       5.0000,   1.00000,    245.9057
    167.5000,       5.0000,   1.00000,    255.2625
    172.5000,       5.0000,   1.00000,    230.5371
    177.5000,       5.0000,   1.00000,    230.9929
    182.5000,       5.0000,   1.00000,    231.8093
    187.5000,       5.0000,   1.00000,    247.8358
    192.5000,       5.0000,   1.00000,    253.5108
    197.5000,       5.0000,   1.00000,    258.8173
    202.5000,       5.0000,   1.00000,    252.5121
    207.5000,       5.0000,   1.00000,    240.1296
    212.5000,       5.0000,   1.00000,    222.2465
    217.5000,       5.0000,   1.00000,    236.6362
    222.5000,       5.0000,   1.00000,    303.5777
    227.5000,       5.0000,   1.00000,    341.7278
    232.5000,       5.0000,   1.00000,    376.3685
    237.5000,       5.0000,   1.00000,    391.4201
    242.5000,       5.0000,   1.00000,    415.8086
    247.5000,       5.0000,   1.00000,    414.2888
    252.5000,       5.0000,   1.00000,    460.2182
    257.5000,       5.0000,   1.00000,    466.7335
    262.5000,       5.0000,   1.00000,    495.8003
    267.5000,       5.0000,   1.00000,    507.0117
    272.5000,       5.0000,   1.00000,    519.1524
    277.5000,       5.0000,   1.00000,    529.1987
    282.5000,       5.0000,   1.00000,    525.2059
    287.5000,       5.0000,   1.00000,    521.2390
    292.5000,       5.0000,   1.00000,    557.7681
    297.5000,       5.0000,   1.00000,    516.9470
    302.5000,       5.0000,   1.00000,    625.3239
    307.5000,       5.0000,   1.00000,    495.3267
     12.5000,       5.0000,   2.00000,    372.9722
     17.5000,       5.0000,   2.00000,    358.1406
     22.5000,       5.0000,   2.00000,    345.2410
     27.5000,       5.0000,   2.00000,    283.6793
     32.5000,       5.0000,   2.00000,    256.1323
     37.5000,       5.0000,   2.00000,    244.6534
     42.5000,       5.0000,   2.00000,    271.1066
     47.5000,       5.0000,   2.00000,    272.4798
     52.5000,       5.0000,   2.00000,    284.3214
     57.5000,       5.0000,   2.00000,    270.4349
     62.5000,       5.0000,   2.00000,    266.7671
     67.5000,       5.0000,   2.00000,    290.3669
     72.5000,       5.0000,   2.00000,    227.5213
     77.5000,       5.0000,   2.00000,    247.4117
     82.5000,       5.0000,   2.00000,    285.1060
     87.5000,       5.0000,   2.00000,    251.9711
     92.5000,       5.0000,   2.00000,    354.6512
     97.5000,       5.0000,   2.00000,    438.2135
    102.5000,       5.0000,   2.00000,    315.4410
    107.5000,       5.0000,   2.00000,    593.4076
    112.5000,       5.0000,   2.00000,    467.2526
    117.5000,       5.0000,   2.00000,    406.2438
    122.5000,       5.0000,   2.00000,    557.1935
    127.5000,       5.0000,   2.00000,    316.9866
    132.5000,       5.0000,   2.00000,    297.8808
    137.5000,       5.0000,   2.00000,    321.9002
    142.5000,       5.0000,   2.00000,    190.4690
    147.5000,       5.0000,   2.00000,    215.9413
    152.5000,       5.0000,   2.00000,    264.4666
    157.5000,       5.0000,   2.00000,    205.6459
    162.5000,       5.0000,   2.00000,    227.5661
    167.5000,       5.0000,   2.00000,    270.3874
    172.5000,       5.0000,   2.00000,    235.5107
    177.5000,       5.0000,   2.00000,    239.2796
    182.5000,       5.0000,   2.00000,    251.5610
    187.5000,       5.0000,   2.00000,    262.7962
    192.5000,       5.0000,   2.00000,    267.3378
    197.5000,       5.0000,   2.00000,    266.8741
    202.5000,       5.0000,   2.00000,    298.5229
    207.5000,       5.0000,   2.00000,    307.0354
    212.5000,       5.0000,   2.00000,    235.1124
    217.5000,       5.0000,   2.00000,    270.9283
    222.5000,       5.0000,   2.00000,    356.6010
    227.5000,       5.0000,   2.00000,    363.7760
    232.5000,       5.0000,   2.00000,    372.5264
    237.5000,       5.0000,   2.00000,    379.2913
    242.5000,       5.0000,   2.00000,    406.1190
    247.5000,       5.0000,   2.00000,    417.9011
    252.5000,       5.0000,   2.00000,    463.3589
    257.5000,       5.0000,   2.00000,    477.7448
    262.5000,       5.0000,   2.00000,    479.4984
    267.5000,       5.0000,   2.00000,    514.1728
    272.5000,       5.0000,   2.00000,    516.0275
    277.5000,       5.0000,   2.00000,    557.2827
    282.5000,       5.0000,   2.00000,    552.9016
    287.5000,       5.0000,   2.00000,    546.4517
    292.5000,       5.0000,   2.00000,    598.7161
    297.5000,       5.0000,   2.00000,    571.3593
    302.5000,       5.0000,   2.00000,    660.4025
     17.5000,       5.0000,   3.00000,    427.7333
     22.5000,       5.0000,   3.00000,    422.3594
     27.5000,       5.0000,   3.00000,    327.9364
     32.5000,       5.0000,   3.00000,    289.2732
     37.5000,       5.0000,   3.00000,    275.8623
     42.5000,       5.0000,   3.00000,    310.6781
     47.5000,       5.0000,   3.00000,    308.3908
     52.5000,       5.0000,   3.00000,    301.5590
     57.5000,       5.0000,   3.00000,    293.0001
     62.5000,       5.0000,   3.00000,    277.6154
     67.5000,       5.0000,   3.00000,    286.0750
     72.5000,       5.0000,   3.00000,    239.5409
     77.5000,       5.0000,   3.00000,    280.1304
     82.5000,       5.0000,   3.00000,    283.0551
     87.5000,       5.0000,   3.00000,    270.6119
     92.5000,       5.0000,   3.00000,    327.5797
     97.5000,       5.0000,   3.00000,    420.5167
    102.5000,       5.0000,   3.00000,    284.5413
    107.5000,       5.0000,   3.00000,    405.9407
    112.5000,       5.0000,   3.00000,    370.2259
    117.5000,       5.0000,   3.00000,    407.7003
    122.5000,       5.0000,   3.00000,    386.7517
    127.5000,       5.0000,   3.00000,    280.6464
    132.5000,       5.0000,   3.00000,    282.6152
    137.5000,       5.0000,   3.00000,    302.3531
    142.5000,       5.0000,   3.00000,    217.1183
    147.5000,       5.0000,   3.00000,    222.8099
    152.5000,       5.0000,   3.00000,    261.9016
    157.5000,       5.0000,   3.00000,    227.3571
    162.5000,       5.0000,   3.00000,    231.7872
    167.5000,       5.0000,   3.00000,    256.5663
    172.5000,       5.0000,   3.00000,    237.6151
    177.5000,       5.0000,   3.00000,    243.9498
    182.5000,       5.0000,   3.00000,    249.5042
    187.5000,       5.0000,   3.00000,    268.3840
    192.5000,       5.0000,   3.00000,    279.4073
    197.5000,       5.0000,   3.00000,    300.5083
    202.5000,       5.0000,   3.00000,    337.6973
    207.5000,       5.0000,   3.00000,    313.5625
    212.5000,       5.0000,   3.00000,    241.9071
    217.5000,       5.0000,   3.00000,    277.2414
    222.5000,       5.0000,   3.00000,    390.7821
    227.5000,       5.0000,   3.00000,    414.0371
    232.5000,       5.0000,   3.00000,    398.9261
    237.5000,       5.0000,   3.00000,    384.5046
    242.5000,       5.0000,   3.00000,    398.3554
    247.5000,       5.0000,   3.00000,    419.8271
    252.5000,       5.0000,   3.00000,    467.4191
    257.5000,       5.0000,   3.00000,    481.6741
    262.5000,       5.0000,   3.00000,    493.0875
    267.5000,       5.0000,   3.00000,    499.5434
    272.5000,       5.0000,   3.00000,    524.9147
    277.5000,       5.0000,   3.00000,    552.8658
    282.5000,       5.0000,   3.00000,    567.0377
    287.5000,       5.0000,   3.00000,    534.0336
    292.5000,       5.0000,   3.00000,    606.9493
    297.5000,       5.0000,   3.00000,    579.9254
     22.5000,      15.0000,   1.00000,    427.7036
     27.5000,      15.0000,   1.00000,    374.7259
     32.5000,      15.0000,   1.00000,    313.6814
     37.5000,      15.0000,   1.00000,    300.1873
     42.5000,      15.0000,   1.00000,    306.9165
     47.5000,      15.0000,   1.00000,    319.4833
     52.5000,      15.0000,   1.00000,    315.3518
     57.5000,      15.0000,   1.00000,    298.4039
     62.5000,      15.0000,   1.00000,    281.6641
     67.5000,      15.0000,   1.00000,    269.1747
     72.5000,      15.0000,   1.00000,    278.6027
     77.5000,      15.0000,   1.00000,    267.5399
     82.5000,      15.0000,   1.00000,    287.8346
     87.5000,      15.0000,   1.00000,    308.4443
     92.5000,      15.0000,   1.00000,    344.7654
     97.5000,      15.0000,   1.00000,    317.5275
    102.5000,      15.0000,   1.00000,    340.5091
    107.5000,      15.0000,   1.00000,    319.0969
    112.5000,      15.0000,   1.00000,    351.3401
    117.5000,      15.0000,   1.00000,    345.0151
    122.5000,      15.0000,   1.00000,    339.3975
    127.5000,      15.0000,   1.00000,    300.9601
    132.5000,      15.0000,   1.00000,    277.6931
    137.5000,      15.0000,   1.00000,    258.7598
    142.5000,      15.0000,   1.00000,    263.5086
    147.5000,      15.0000,   1.00000,    251.2039
    152.5000,      15.0000,   1.00000,    243.4394
    157.5000,      15.0000,   1.00000,    249.6528
    162.5000,      15.0000,   1.00000,    249.6455
    167.5000,      15.0000,   1.00000,    238.1263
    172.5000,      15.0000,   1.00000,    244.0230
    177.5000,      15.0000,   1.00000,    246.6746
    182.5000,      15.0000,   1.00000,    254.9553
    187.5000,      15.0000,   1.00000,    269.9277
    192.5000,      15.0000,   1.00000,    299.4324
    197.5000,      15.0000,   1.00000,    331.4437
    202.5000,      15.0000,   1.00000,    321.5223
    207.5000,      15.0000,   1.00000,    288.8332
    212.5000,      15.0000,   1.00000,    276.3795
    217.5000,      15.0000,   1.00000,    306.0962
    222.5000,      15.0000,   1.00000,    368.9419
    227.5000,      15.0000,   1.00000,    429.8734
    232.5000,      15.0000,   1.00000,    425.9084
    237.5000,      15.0000,   1.00000,    400.3052
    242.5000,      15.0000,   1.00000,    395.1454
    247.5000,      15.0000,   1.00000,    424.6481
    252.5000,      15.0000,   1.00000,    456.7783
    257.5000,      15.0000,   1.00000,    487.2322
    262.5000,      15.0000,   1.00000,    497.4806
    267.5000,      15.0000,   1.00000,    512.1518
    272.5000,      15.0000,   1.00000,    525.9015
    277.5000,      15.0000,   1.00000,    547.4445
    282.5000,      15.0000,   1.00000,    537.1009
    287.5000,      15.0000,   1.00000,    569.7484
    292.5000,      15.0000,   1.00000,    563.7503
     22.5000,       5.0000,   4.00000,    465.9207
     27.5000,       5.0000,   4.00000,    368.1057
     32.5000,       5.0000,   4.00000,    311.5104
     37.5000,       5.0000,   4.00000,    287.7731
     42.5000,       5.0000,   4.00000,    319.0651
     47.5000,       5.0000,   4.00000,    318.9566
     52.5000,       5.0000,   4.00000,    326.5716
     57.5000,       5.0000,   4.00000,    310.7733
     62.5000,       5.0000,   4.00000,    279.5026
     67.5000,       5.0000,   4.00000,    295.4986
     72.5000,       5.0000,   4.00000,    244.1113
     77.5000,       5.0000,   4.00000,    265.1660
     82.5000,       5.0000,   4.00000,    294.2348
     87.5000,       5.0000,   4.00000,    253.9277
     92.5000,       5.0000,   4.00000,    327.1280
     97.5000,       5.0000,   4.00000,    401.9499
    102.5000,       5.0000,   4.00000,    237.3564
    107.5000,       5.0000,   4.00000,    370.9392
    112.5000,       5.0000,   4.00000,    328.8519
    117.5000,       5.0000,   4.00000,    336.3817
    122.5000,       5.0000,   4.00000,    398.2891
    127.5000,       5.0000,   4.00000,    229.1009
    132.5000,       5.0000,   4.00000,    262.0707
    137.5000,       5.0000,   4.00000,    288.8686
    142.5000,       5.0000,   4.00000,    206.2441
    147.5000,       5.0000,   4.00000,    231.4358
    152.5000,       5.0000,   4.00000,    273.8493
    157.5000,       5.0000,   4.00000,    234.4854
    162.5000,       5.0000,   4.00000,    252.3258
    167.5000,       5.0000,   4.00000,    256.9626
    172.5000,       5.0000,   4.00000,    230.6145
    177.5000,       5.0000,   4.00000,    246.3292
    182.5000,       5.0000,   4.00000,    247.9071
    187.5000,       5.0000,   4.00000,    270.1199
    192.5000,       5.0000,   4.00000,    308.0063
    197.5000,       5.0000,   4.00000,    332.2603
    202.5000,       5.0000,   4.00000,    339.0963
    207.5000,       5.0000,   4.00000,    314.9020
    212.5000,       5.0000,   4.00000,    239.1884
    217.5000,       5.0000,   4.00000,    286.5338
    222.5000,       5.0000,   4.00000,    402.6632
    227.5000,       5.0000,   4.00000,    443.4230
    232.5000,       5.0000,   4.00000,    438.0134
    237.5000,       5.0000,   4.00000,    398.9380
    242.5000,       5.0000,   4.00000,    400.6220
    247.5000,       5.0000,   4.00000,    420.7545
    252.5000,       5.0000,   4.00000,    466.7415
    257.5000,       5.0000,   4.00000,    487.4252
    262.5000,       5.0000,   4.00000,    495.4134
    267.5000,       5.0000,   4.00000,    514.1828
    272.5000,       5.0000,   4.00000,    517.2145
    277.5000,       5.0000,   4.00000,    560.9068
    282.5000,       5.0000,   4.00000,    550.9319
    287.5000,       5.0000,   4.00000,    538.9716
    292.5000,       5.0000,   4.00000,    590.7079
     30.0000,      20.0000,   1.00000,    388.3369
     35.0000,      20.0000,   1.00000,    337.9113
     40.0000,      20.0000,   1.00000,    309.3062
     45.0000,      20.0000,   1.00000,    317.0024
     50.0000,      20.0000,   1.00000,    328.6378
     55.0000,      20.0000,   1.00000,    321.9086
     60.0000,      20.0000,   1.00000,    319.9351
     65.0000,      20.0000,   1.00000,    300.6351
     70.0000,      20.0000,   1.00000,    273.1001
     75.0000,      20.0000,   1.00000,    277.5545
     80.0000,      20.0000,   1.00000,    259.1105
     85.0000,      20.0000,   1.00000,    296.9416
     90.0000,      20.0000,   1.00000,    331.9351
     95.0000,      20.0000,   1.00000,    286.9288
    100.0000,      20.0000,   1.00000,    328.1861
    105.0000,      20.0000,   1.00000,    336.5639
    110.0000,      20.0000,   1.00000,    309.5361
    115.0000,      20.0000,   1.00000,    343.1426
    120.0000,      20.0000,   1.00000,    304.1860
    125.0000,      20.0000,   1.00000,    300.0803
    130.0000,      20.0000,   1.00000,    301.4674
    135.0000,      20.0000,   1.00000,    228.0951
    140.0000,      20.0000,   1.00000,    242.8269
    145.0000,      20.0000,   1.00000,    261.3548
    150.0000,      20.0000,   1.00000,    248.1687
    155.0000,      20.0000,   1.00000,    270.9350
    160.0000,      20.0000,   1.00000,    272.4202
    165.0000,      20.0000,   1.00000,    259.2770
    170.0000,      20.0000,   1.00000,    260.6720
    175.0000,      20.0000,   1.00000,    251.9613
    180.0000,      20.0000,   1.00000,    256.1700
    185.0000,      20.0000,   1.00000,    287.4224
    190.0000,      20.0000,   1.00000,    315.3617
    195.0000,      20.0000,   1.00000,    335.4939
    200.0000,      20.0000,   1.00000,    333.0210
    205.0000,      20.0000,   1.00000,    303.7263
    210.0000,      20.0000,   1.00000,    294.5638
    215.0000,      20.0000,   1.00000,    318.4370
    220.0000,      20.0000,   1.00000,    347.3830
    225.0000,      20.0000,   1.00000,    394.5351
    230.0000,      20.0000,   1.00000,    430.7254
    235.0000,      20.0000,   1.00000,    439.5867
    240.0000,      20.0000,   1.00000,    434.0714
    245.0000,      20.0000,   1.00000,    426.0332
    250.0000,      20.0000,   1.00000,    436.2340
    255.0000,      20.0000,   1.00000,    461.8193
    260.0000,      20.0000,   1.00000,    495.6715
    265.0000,      20.0000,   1.00000,    510.5407
    270.0000,      20.0000,   1.00000,    532.4325
    275.0000,      20.0000,   1.00000,    529.8249
    280.0000,      20.0000,   1.00000,    537.5606
    285.0000,      20.0000,   1.00000,    548.3798
     27.5000,       5.0000,   5.00000,    389.8429
     32.5000,       5.0000,   5.00000,    331.0433
     37.5000,       5.0000,   5.00000,    295.9592
     42.5000,       5.0000,   5.00000,    313.5106
     47.5000,       5.0000,   5.00000,    326.0716
     52.5000,       5.0000,   5.00000,    341.6548
     57.5000,       5.0000,   5.00000,    321.3134
     62.5000,       5.0000,   5.00000,    301.9232
     67.5000,       5.0000,   5.00000,    309.4811
     72.5000,       5.0000,   5.00000,    230.9323
     77.5000,       5.0000,   5.00000,    260.6383
     82.5000,       5.0000,   5.00000,    279.5122
     87.5000,       5.0000,   5.00000,    253.8040
     92.5000,       5.0000,   5.00000,    324.2151
     97.5000,       5.0000,   5.00000,    381.2827
    102.5000,       5.0000,   5.00000,    236.4983
    107.5000,       5.0000,   5.00000,    371.1005
    112.5000,       5.0000,   5.00000,    314.1689
    117.5000,       5.0000,   5.00000,    322.4430
    122.5000,       5.0000,   5.00000,    375.8377
    127.5000,       5.0000,   5.00000,    235.3553
    132.5000,       5.0000,   5.00000,    241.9590
    137.5000,       5.0000,   5.00000,    276.5690
    142.5000,       5.0000,   5.00000,    194.2729
    147.5000,       5.0000,   5.00000,    230.4970
    152.5000,       5.0000,   5.00000,    298.5119
    157.5000,       5.0000,   5.00000,    251.2066
    162.5000,       5.0000,   5.00000,    266.1964
    167.5000,       5.0000,   5.00000,    276.0049
    172.5000,       5.0000,   5.00000,    234.8390
    177.5000,       5.0000,   5.00000,    243.2716
    182.5000,       5.0000,   5.00000,    255.5854
    187.5000,       5.0000,   5.00000,    286.3720
    192.5000,       5.0000,   5.00000,    331.1329
    197.5000,       5.0000,   5.00000,    341.6452
    202.5000,       5.0000,   5.00000,    342.0991
    207.5000,       5.0000,   5.00000,    316.9628
    212.5000,       5.0000,   5.00000,    244.5583
    217.5000,       5.0000,   5.00000,    293.4819
    222.5000,       5.0000,   5.00000,    409.4301
    227.5000,       5.0000,   5.00000,    442.8298
    232.5000,       5.0000,   5.00000,    445.1943
    237.5000,       5.0000,   5.00000,    426.9367
    242.5000,       5.0000,   5.00000,    415.1230
    247.5000,       5.0000,   5.00000,    419.9379
    252.5000,       5.0000,   5.00000,    465.9538
    257.5000,       5.0000,   5.00000,    483.0945
    262.5000,       5.0000,   5.00000,    504.9561
    267.5000,       5.0000,   5.00000,    516.1346
    272.5000,       5.0000,   5.00000,    529.1187
    277.5000,       5.0000,   5.00000,    550.4048
    282.5000,       5.0000,   5.00000,    566.2231
    287.5000,       5.0000,   5.00000,    523.5908
     32.5000,       5.0000,   6.00000,    345.0727
     37.5000,       5.0000,   6.00000,    302.3687
     42.5000,       5.0000,   6.00000,    321.9976
     47.5000,       5.0000,   6.00000,    326.2780
     52.5000,       5.0000,   6.00000,    343.8080
     57.5000,       5.0000,   6.00000,    341.1896
     62.5000,       5.0000,   6.00000,    323.2551
     67.5000,       5.0000,   6.00000,    307.2323
     72.5000,       5.0000,   6.00000,    233.7236
     77.5000,       5.0000,   6.00000,    244.7604
     82.5000,       5.0000,   6.00000,    264.8173
     87.5000,       5.0000,   6.00000,    251.0989
     92.5000,       5.0000,   6.00000,    321.0423
     97.5000,       5.0000,   6.00000,    398.8488
    102.5000,       5.0000,   6.00000,    252.3574
    107.5000,       5.0000,   6.00000,    372.2672
    112.5000,       5.0000,   6.00000,    331.2713
    117.5000,       5.0000,   6.00000,    342.0487
    122.5000,       5.0000,   6.00000,    359.4858
    127.5000,       5.0000,   6.00000,    226.7329
    132.5000,       5.0000,   6.00000,    256.5499
    137.5000,       5.0000,   6.00000,    256.7381
    142.5000,       5.0000,   6.00000,    194.0457
    147.5000,       5.0000,   6.00000,    230.1561
    152.5000,       5.0000,   6.00000,    297.5950
    157.5000,       5.0000,   6.00000,    266.3690
    162.5000,       5.0000,   6.00000,    272.9562
    167.5000,       5.0000,   6.00000,    287.2044
    172.5000,       5.0000,   6.00000,    254.9204
    177.5000,       5.0000,   6.00000,    252.9386
    182.5000,       5.0000,   6.00000,    272.2152
    187.5000,       5.0000,   6.00000,    311.4225
    192.5000,       5.0000,   6.00000,    334.8888
    197.5000,       5.0000,   6.00000,    344.4184
    202.5000,       5.0000,   6.00000,    346.7483
    207.5000,       5.0000,   6.00000,    329.5652
    212.5000,       5.0000,   6.00000,    249.8371
    217.5000,       5.0000,   6.00000,    295.9435
    222.5000,       5.0000,   6.00000,    412.2075
    227.5000,       5.0000,   6.00000,    442.9422
    232.5000,       5.0000,   6.00000,    448.5749
    237.5000,       5.0000,   6.00000,    434.0805
    242.5000,       5.0000,   6.00000,    436.1553
    247.5000,       5.0000,   6.00000,    430.2632
    252.5000,       5.0000,   6.00000,    458.0252
    257.5000,       5.0000,   6.00000,    479.4802
    262.5000,       5.0000,   6.00000,    500.7407
    267.5000,       5.0000,   6.00000,    524.6060
    272.5000,       5.0000,   6.00000,    520.4793
    277.5000,       5.0000,   6.00000,    553.6589
    282.5000,       5.0000,   6.00000,    547.4982
     37.5000,      25.0000,   1.00000,    354.0468
     42.5000,      25.0000,   1.00000,    336.1042
     47.5000,      25.0000,   1.00000,    324.2845
     52.5000,      25.0000,   1.00000,    333.9444
     57.5000,      25.0000,   1.00000,    346.0117
     62.5000,      25.0000,   1.00000,    320.9853
     67.5000,      25.0000,   1.00000,    302.0222
     72.5000,      25.0000,   1.00000,    277.3325
     77.5000,      25.0000,   1.00000,    265.8398
     82.5000,      25.0000,   1.00000,    279.7203
     87.5000,      25.0000,   1.00000,    306.8710
     92.5000,      25.0000,   1.00000,    301.4575
     97.5000,      25.0000,   1.00000,    332.5969
    102.5000,      25.0000,   1.00000,    343.6637
    107.5000,      25.0000,   1.00000,    359.6049
    112.5000,      25.0000,   1.00000,    347.3988
    117.5000,      25.0000,   1.00000,    331.9232
    122.5000,      25.0000,   1.00000,    306.3815
    127.5000,      25.0000,   1.00000,    289.0631
    132.5000,      25.0000,   1.00000,    264.7954
    137.5000,      25.0000,   1.00000,    240.8431
    142.5000,      25.0000,   1.00000,    242.8087
    147.5000,      25.0000,   1.00000,    258.5448
    152.5000,      25.0000,   1.00000,    256.4474
    157.5000,      25.0000,   1.00000,    280.2682
    162.5000,      25.0000,   1.00000,    293.4668
    167.5000,      25.0000,   1.00000,    273.3299
    172.5000,      25.0000,   1.00000,    277.1542
    177.5000,      25.0000,   1.00000,    291.0842
    182.5000,      25.0000,   1.00000,    303.9839
    187.5000,      25.0000,   1.00000,    321.1834
    192.5000,      25.0000,   1.00000,    333.2509
    197.5000,      25.0000,   1.00000,    332.8644
    202.5000,      25.0000,   1.00000,    317.4978
    207.5000,      25.0000,   1.00000,    314.8677
    212.5000,      25.0000,   1.00000,    333.5481
    217.5000,      25.0000,   1.00000,    349.2615
    222.5000,      25.0000,   1.00000,    368.9181
    227.5000,      25.0000,   1.00000,    401.2762
    232.5000,      25.0000,   1.00000,    432.6634
    237.5000,      25.0000,   1.00000,    442.7988
    242.5000,      25.0000,   1.00000,    453.9448
    247.5000,      25.0000,   1.00000,    455.3913
    252.5000,      25.0000,   1.00000,    459.3246
    257.5000,      25.0000,   1.00000,    469.6681
    262.5000,      25.0000,   1.00000,    497.4786
    267.5000,      25.0000,   1.00000,    513.5091
    272.5000,      25.0000,   1.00000,    532.5911
    277.5000,      25.0000,   1.00000,    526.7158
     37.5000,       5.0000,   7.00000,    318.9915
     42.5000,       5.0000,   7.00000,    333.9553
     47.5000,       5.0000,   7.00000,    330.8266
     52.5000,       5.0000,   7.00000,    360.3069
     57.5000,       5.0000,   7.00000,    359.4150
     62.5000,       5.0000,   7.00000,    328.2900
     67.5000,       5.0000,   7.00000,    320.9565
     72.5000,       5.0000,   7.00000,    227.6569
     77.5000,       5.0000,   7.00000,    235.7445
     82.5000,       5.0000,   7.00000,    263.2083
     87.5000,       5.0000,   7.00000,    246.4743
     92.5000,       5.0000,   7.00000,    347.7026
     97.5000,       5.0000,   7.00000,    426.4104
    102.5000,       5.0000,   7.00000,    261.4995
    107.5000,       5.0000,   7.00000,    407.3226
    112.5000,       5.0000,   7.00000,    354.6432
    117.5000,       5.0000,   7.00000,    353.3539
    122.5000,       5.0000,   7.00000,    378.6185
    127.5000,       5.0000,   7.00000,    225.9636
    132.5000,       5.0000,   7.00000,    250.5717
    137.5000,       5.0000,   7.00000,    275.0586
    142.5000,       5.0000,   7.00000,    187.2027
    147.5000,       5.0000,   7.00000,    234.0344
    152.5000,       5.0000,   7.00000,    299.5106
    157.5000,       5.0000,   7.00000,    271.5967
    162.5000,       5.0000,   7.00000,    291.1714
    167.5000,       5.0000,   7.00000,    297.9958
    172.5000,       5.0000,   7.00000,    263.5967
    177.5000,       5.0000,   7.00000,    279.2410
    182.5000,       5.0000,   7.00000,    294.2784
    187.5000,       5.0000,   7.00000,    318.6751
    192.5000,       5.0000,   7.00000,    345.4629
    197.5000,       5.0000,   7.00000,    347.0421
    202.5000,       5.0000,   7.00000,    356.8688
    207.5000,       5.0000,   7.00000,    335.8902
    212.5000,       5.0000,   7.00000,    254.3311
    217.5000,       5.0000,   7.00000,    297.9651
    222.5000,       5.0000,   7.00000,    416.3396
    227.5000,       5.0000,   7.00000,    447.9776
    232.5000,       5.0000,   7.00000,    446.6885
    237.5000,       5.0000,   7.00000,    438.0332
    242.5000,       5.0000,   7.00000,    446.9364
    247.5000,       5.0000,   7.00000,    448.2200
    252.5000,       5.0000,   7.00000,    473.5264
    257.5000,       5.0000,   7.00000,    474.6162
    262.5000,       5.0000,   7.00000,    497.2036
    267.5000,       5.0000,   7.00000,    507.6081
    272.5000,       5.0000,   7.00000,    524.8387
    277.5000,       5.0000,   7.00000,    547.5222
     42.5000,       5.0000,   8.00000,    344.7932
     47.5000,       5.0000,   8.00000,    352.3996
     52.5000,       5.0000,   8.00000,    386.1477
     57.5000,       5.0000,   8.00000,    367.2847
     62.5000,       5.0000,   8.00000,    336.8498
     67.5000,       5.0000,   8.00000,    320.2607
     72.5000,       5.0000,   8.00000,    226.9599
     77.5000,       5.0000,   8.00000,    232.0434
     82.5000,       5.0000,   8.00000,    255.4487
     87.5000,       5.0000,   8.00000,    256.0652
     92.5000,       5.0000,   8.00000,    382.6213
     97.5000,       5.0000,   8.00000,    457.2939
    102.5000,       5.0000,   8.00000,    282.7676
    107.5000,       5.0000,   8.00000,    436.9221
    112.5000,       5.0000,   8.00000,    381.1400
    117.5000,       5.0000,   8.00000,    378.6433
    122.5000,       5.0000,   8.00000,    394.7182
    127.5000,       5.0000,   8.00000,    234.2331
    132.5000,       5.0000,   8.00000,    259.6418
    137.5000,       5.0000,   8.00000,    274.8386
    142.5000,       5.0000,   8.00000,    201.3595
    147.5000,       5.0000,   8.00000,    233.6758
    152.5000,       5.0000,   8.00000,    305.3076
    157.5000,       5.0000,   8.00000,    270.6206
    162.5000,       5.0000,   8.00000,    289.5266
    167.5000,       5.0000,   8.00000,    318.5797
    172.5000,       5.0000,   8.00000,    288.8976
    177.5000,       5.0000,   8.00000,    303.2774
    182.5000,       5.0000,   8.00000,    310.1623
    187.5000,       5.0000,   8.00000,    328.6379
    192.5000,       5.0000,   8.00000,    348.5274
    197.5000,       5.0000,   8.00000,    358.0277
    202.5000,       5.0000,   8.00000,    367.8312
    207.5000,       5.0000,   8.00000,    340.6486
    212.5000,       5.0000,   8.00000,    260.8701
    217.5000,       5.0000,   8.00000,    309.4199
    222.5000,       5.0000,   8.00000,    408.1758
    227.5000,       5.0000,   8.00000,    447.6231
    232.5000,       5.0000,   8.00000,    452.4031
    237.5000,       5.0000,   8.00000,    438.0649
    242.5000,       5.0000,   8.00000,    441.7727
    247.5000,       5.0000,   8.00000,    458.1099
    252.5000,       5.0000,   8.00000,    482.4660
    257.5000,       5.0000,   8.00000,    486.1913
    262.5000,       5.0000,   8.00000,    477.3323
    267.5000,       5.0000,   8.00000,    500.4761
    272.5000,       5.0000,   8.00000,    508.4661
     52.5000,      35.0000,   1.00000,    384.1183
     57.5000,      35.0000,   1.00000,    357.1496
     62.5000,      35.0000,   1.00000,    334.1703
     67.5000,      35.0000,   1.00000,    314.8901
     72.5000,      35.0000,   1.00000,    292.8280
     77.5000,      35.0000,   1.00000,    313.0541
     82.5000,      35.0000,   1.00000,    342.8116
     87.5000,      35.0000,   1.00000,    331.4496
     92.5000,      35.0000,   1.00000,    369.0526
     97.5000,      35.0000,   1.00000,    394.7431
    102.5000,      35.0000,   1.00000,    405.1183
    107.5000,      35.0000,   1.00000,    429.0312
    112.5000,      35.0000,   1.00000,    404.8825
    117.5000,      35.0000,   1.00000,    365.8646
    122.5000,      35.0000,   1.00000,    369.3018
    127.5000,      35.0000,   1.00000,    322.7270
    132.5000,      35.0000,   1.00000,    296.2758
    137.5000,      35.0000,   1.00000,    287.9930
    142.5000,      35.0000,   1.00000,    261.0449
    147.5000,      35.0000,   1.00000,    268.6498
    152.5000,      35.0000,   1.00000,    279.5742
    157.5000,      35.0000,   1.00000,    272.4323
    162.5000,      35.0000,   1.00000,    298.9863
    167.5000,      35.0000,   1.00000,    322.6715
    172.5000,      35.0000,   1.00000,    334.8138
    177.5000,      35.0000,   1.00000,    353.2562
    182.5000,      35.0000,   1.00000,    350.7179
    187.5000,      35.0000,   1.00000,    355.2194
    192.5000,      35.0000,   1.00000,    359.2760
    197.5000,      35.0000,   1.00000,    341.2662
    202.5000,      35.0000,   1.00000,    336.2231
    207.5000,      35.0000,   1.00000,    355.8500
    212.5000,      35.0000,   1.00000,    369.0548
    217.5000,      35.0000,   1.00000,    380.3038
    222.5000,      35.0000,   1.00000,    390.1797
    227.5000,      35.0000,   1.00000,    396.7690
    232.5000,      35.0000,   1.00000,    418.1706
    237.5000,      35.0000,   1.00000,    448.8841
    242.5000,      35.0000,   1.00000,    463.2334
    247.5000,      35.0000,   1.00000,    474.5684
    252.5000,      35.0000,   1.00000,    479.0763
    257.5000,      35.0000,   1.00000,    496.1094
    262.5000,      35.0000,   1.00000,    503.5717
     52.5000,       5.0000,  10.00000,    437.7715
     57.5000,       5.0000,  10.00000,    403.7954
     62.5000,       5.0000,  10.00000,    355.0035
     67.5000,       5.0000,  10.00000,    328.9528
     72.5000,       5.0000,  10.00000,    222.7676
     77.5000,       5.0000,  10.00000,    245.9751
     82.5000,       5.0000,  10.00000,    267.0089
     87.5000,       5.0000,  10.00000,    292.8496
     92.5000,       5.0000,  10.00000,    479.5907
     97.5000,       5.0000,  10.00000,    556.1854
    102.5000,       5.0000,  10.00000,    325.9962
    107.5000,       5.0000,  10.00000,    497.0509
    112.5000,       5.0000,  10.00000,    434.6250
    117.5000,       5.0000,  10.00000,    431.4645
    122.5000,       5.0000,  10.00000,    458.0514
    127.5000,       5.0000,  10.00000,    263.6561
    132.5000,       5.0000,  10.00000,    287.9356
    137.5000,       5.0000,  10.00000,    298.8695
    142.5000,       5.0000,  10.00000,    202.9229
    147.5000,       5.0000,  10.00000,    250.5294
    152.5000,       5.0000,  10.00000,    320.5101
    157.5000,       5.0000,  10.00000,    275.5536
    162.5000,       5.0000,  10.00000,    305.1030
    167.5000,       5.0000,  10.00000,    343.4264
    172.5000,       5.0000,  10.00000,    308.9082
    177.5000,       5.0000,  10.00000,    333.6559
    182.5000,       5.0000,  10.00000,    328.3477
    187.5000,       5.0000,  10.00000,    359.5356
    192.5000,       5.0000,  10.00000,    381.2158
    197.5000,       5.0000,  10.00000,    382.6010
    202.5000,       5.0000,  10.00000,    384.2682
    207.5000,       5.0000,  10.00000,    359.8381
    212.5000,       5.0000,  10.00000,    268.2141
    217.5000,       5.0000,  10.00000,    316.2860
    222.5000,       5.0000,  10.00000,    417.1877
    227.5000,       5.0000,  10.00000,    465.2458
    232.5000,       5.0000,  10.00000,    447.3037
    237.5000,       5.0000,  10.00000,    445.5234
    242.5000,       5.0000,  10.00000,    450.7640
    247.5000,       5.0000,  10.00000,    461.7937
    252.5000,       5.0000,  10.00000,    485.2000
    257.5000,       5.0000,  10.00000,    500.7878
    262.5000,       5.0000,  10.00000,    500.7029
     67.5000,      45.0000,   1.00000,    360.7206
     72.5000,      45.0000,   1.00000,    370.9384
     77.5000,      45.0000,   1.00000,    399.9902
     82.5000,      45.0000,   1.00000,    391.8046
     87.5000,      45.0000,   1.00000,    419.3932
     92.5000,      45.0000,   1.00000,    436.1033
     97.5000,      45.0000,   1.00000,    458.6628
    102.5000,      45.0000,   1.00000,    479.9383
    107.5000,      45.0000,   1.00000,    475.9079
    112.5000,      45.0000,   1.00000,    468.0789
    117.5000,      45.0000,   1.00000,    444.5483
    122.5000,      45.0000,   1.00000,    400.1506
    127.5000,      45.0000,   1.00000,    393.9803
    132.5000,      45.0000,   1.00000,    372.0627
    137.5000,      45.0000,   1.00000,    347.9517
    142.5000,      45.0000,   1.00000,    324.0196
    147.5000,      45.0000,   1.00000,    306.4529
    152.5000,      45.0000,   1.00000,    310.5026
    157.5000,      45.0000,   1.00000,    308.5262
    162.5000,      45.0000,   1.00000,    311.9411
    167.5000,      45.0000,   1.00000,    334.8962
    172.5000,      45.0000,   1.00000,    348.4916
    177.5000,      45.0000,   1.00000,    364.3344
    182.5000,      45.0000,   1.00000,    381.3352
    187.5000,      45.0000,   1.00000,    387.3971
    192.5000,      45.0000,   1.00000,    381.5345
    197.5000,      45.0000,   1.00000,    373.2002
    202.5000,      45.0000,   1.00000,    386.8646
    207.5000,      45.0000,   1.00000,    402.9568
    212.5000,      45.0000,   1.00000,    407.7760
    217.5000,      45.0000,   1.00000,    411.3858
    222.5000,      45.0000,   1.00000,    421.9433
    227.5000,      45.0000,   1.00000,    425.0864
    232.5000,      45.0000,   1.00000,    439.7592
    237.5000,      45.0000,   1.00000,    458.4844
    242.5000,      45.0000,   1.00000,    484.8698
    247.5000,      45.0000,   1.00000,    484.2183
     67.5000,      15.0000,   4.00000,    342.7352
     72.5000,      15.0000,   4.00000,    290.0692
     77.5000,      15.0000,   4.00000,    264.6949
     82.5000,      15.0000,   4.00000,    297.1158
     87.5000,      15.0000,   4.00000,    431.0980
     92.5000,      15.0000,   4.00000,    578.7094
     97.5000,      15.0000,   4.00000,    595.5336
    102.5000,      15.0000,   4.00000,    574.5396
    107.5000,      15.0000,   4.00000,    501.9383
    112.5000,      15.0000,   4.00000,    527.6650
    117.5000,      15.0000,   4.00000,    511.4023
    122.5000,      15.0000,   4.00000,    450.0667
    127.5000,      15.0000,   4.00000,    400.1183
    132.5000,      15.0000,   4.00000,    339.8996
    137.5000,      15.0000,   4.00000,    313.3545
    142.5000,      15.0000,   4.00000,    289.2270
    147.5000,      15.0000,   4.00000,    291.6371
    152.5000,      15.0000,   4.00000,    317.7401
    157.5000,      15.0000,   4.00000,    327.6417
    162.5000,      15.0000,   4.00000,    327.1534
    167.5000,      15.0000,   4.00000,    336.6608
    172.5000,      15.0000,   4.00000,    334.6838
    177.5000,      15.0000,   4.00000,    344.8795
    182.5000,      15.0000,   4.00000,    369.5125
    187.5000,      15.0000,   4.00000,    391.2874
    192.5000,      15.0000,   4.00000,    421.4678
    197.5000,      15.0000,   4.00000,    423.1170
    202.5000,      15.0000,   4.00000,    412.2418
    207.5000,      15.0000,   4.00000,    370.2613
    212.5000,      15.0000,   4.00000,    340.8672
    217.5000,      15.0000,   4.00000,    363.5085
    222.5000,      15.0000,   4.00000,    436.5075
    227.5000,      15.0000,   4.00000,    482.2800
    232.5000,      15.0000,   4.00000,    488.1061
    237.5000,      15.0000,   4.00000,    477.5842
    242.5000,      15.0000,   4.00000,    475.3768
    247.5000,      15.0000,   4.00000,    481.8643
     82.5000,      55.0000,   1.00000,    474.8181
     87.5000,      55.0000,   1.00000,    477.6081
     92.5000,      55.0000,   1.00000,    488.9039
     97.5000,      55.0000,   1.00000,    504.7118
    102.5000,      55.0000,   1.00000,    520.0678
    107.5000,      55.0000,   1.00000,    530.5085
    112.5000,      55.0000,   1.00000,    540.0336
    117.5000,      55.0000,   1.00000,    521.6372
    122.5000,      55.0000,   1.00000,    480.8314
    127.5000,      55.0000,   1.00000,    439.7473
    132.5000,      55.0000,   1.00000,    439.9161
    137.5000,      55.0000,   1.00000,    419.9341
    142.5000,      55.0000,   1.00000,    405.0470
    147.5000,      55.0000,   1.00000,    378.2719
    152.5000,      55.0000,   1.00000,    351.3183
    157.5000,      55.0000,   1.00000,    344.7957
    162.5000,      55.0000,   1.00000,    345.6356
    167.5000,      55.0000,   1.00000,    350.0442
    172.5000,      55.0000,   1.00000,    365.6155
    177.5000,      55.0000,   1.00000,    380.9667
    182.5000,      55.0000,   1.00000,    390.0391
    187.5000,      55.0000,   1.00000,    380.7718
    192.5000,      55.0000,   1.00000,    389.9416
    197.5000,      55.0000,   1.00000,    404.6391
    202.5000,      55.0000,   1.00000,    425.6900
    207.5000,      55.0000,   1.00000,    447.3924
    212.5000,      55.0000,   1.00000,    456.3781
    217.5000,      55.0000,   1.00000,    460.1707
    222.5000,      55.0000,   1.00000,    464.8569
    227.5000,      55.0000,   1.00000,    466.7230
    232.5000,      55.0000,   1.00000,    470.9164
     82.5000,      15.0000,   5.00000,    342.8898
     87.5000,      15.0000,   5.00000,    486.3938
     92.5000,      15.0000,   5.00000,    665.4374
     97.5000,      15.0000,   5.00000,    702.5447
    102.5000,      15.0000,   5.00000,    697.1161
    107.5000,      15.0000,   5.00000,    601.1182
    112.5000,      15.0000,   5.00000,    628.0999
    117.5000,      15.0000,   5.00000,    596.7128
    122.5000,      15.0000,   5.00000,    516.2576
    127.5000,      15.0000,   5.00000,    453.5914
    132.5000,      15.0000,   5.00000,    392.3094
    137.5000,      15.0000,   5.00000,    369.6514
    142.5000,      15.0000,   5.00000,    344.9840
    147.5000,      15.0000,   5.00000,    342.3858
    152.5000,      15.0000,   5.00000,    360.3605
    157.5000,      15.0000,   5.00000,    361.8611
    162.5000,      15.0000,   5.00000,    351.2668
    167.5000,      15.0000,   5.00000,    350.7045
    172.5000,      15.0000,   5.00000,    349.9520
    177.5000,      15.0000,   5.00000,    354.5145
    182.5000,      15.0000,   5.00000,    380.0598
    187.5000,      15.0000,   5.00000,    408.0645
    192.5000,      15.0000,   5.00000,    437.7401
    197.5000,      15.0000,   5.00000,    454.2903
    202.5000,      15.0000,   5.00000,    450.4467
    207.5000,      15.0000,   5.00000,    412.9720
    212.5000,      15.0000,   5.00000,    381.3186
    217.5000,      15.0000,   5.00000,    408.2639
    222.5000,      15.0000,   5.00000,    481.1510
    227.5000,      15.0000,   5.00000,    528.9283
    232.5000,      15.0000,   5.00000,    520.9433
     97.5000,      65.0000,   1.00000,    542.3215
    102.5000,      65.0000,   1.00000,    543.4774
    107.5000,      65.0000,   1.00000,    555.0951
    112.5000,      65.0000,   1.00000,    560.4206
    117.5000,      65.0000,   1.00000,    577.8666
    122.5000,      65.0000,   1.00000,    590.3085
    127.5000,      65.0000,   1.00000,    547.6763
    132.5000,      65.0000,   1.00000,    494.2765
    137.5000,      65.0000,   1.00000,    478.7424
    142.5000,      65.0000,   1.00000,    447.0848
    147.5000,      65.0000,   1.00000,    426.2882
    152.5000,      65.0000,   1.00000,    410.9599
    157.5000,      65.0000,   1.00000,    389.7543
    162.5000,      65.0000,   1.00000,    394.4656
    167.5000,      65.0000,   1.00000,    396.1104
    172.5000,      65.0000,   1.00000,    392.1090
    177.5000,      65.0000,   1.00000,    399.7081
    182.5000,      65.0000,   1.00000,    395.6206
    187.5000,      65.0000,   1.00000,    389.5892
    192.5000,      65.0000,   1.00000,    410.6965
    197.5000,      65.0000,   1.00000,    436.0081
    202.5000,      65.0000,   1.00000,    447.7150
    207.5000,      65.0000,   1.00000,    463.9861
    212.5000,      65.0000,   1.00000,    480.2117
    217.5000,      65.0000,   1.00000,    491.5426
     97.5000,      15.0000,   6.00000,    773.2371
    102.5000,      15.0000,   6.00000,    768.3613
    107.5000,      15.0000,   6.00000,    670.5374
    112.5000,      15.0000,   6.00000,    712.5662
    117.5000,      15.0000,   6.00000,    679.2289
    122.5000,      15.0000,   6.00000,    601.3781
    127.5000,      15.0000,   6.00000,    524.0405
    132.5000,      15.0000,   6.00000,    443.6707
    137.5000,      15.0000,   6.00000,    406.5871
    142.5000,      15.0000,   6.00000,    376.3489
    147.5000,      15.0000,   6.00000,    372.6330
    152.5000,      15.0000,   6.00000,    398.1268
    157.5000,      15.0000,   6.00000,    402.8116
    162.5000,      15.0000,   6.00000,    389.3905
    167.5000,      15.0000,   6.00000,    386.6593
    172.5000,      15.0000,   6.00000,    377.5373
    177.5000,      15.0000,   6.00000,    374.2668
    182.5000,      15.0000,   6.00000,    395.3297
    187.5000,      15.0000,   6.00000,    427.0951
    192.5000,      15.0000,   6.00000,    461.6889
    197.5000,      15.0000,   6.00000,    474.6396
    202.5000,      15.0000,   6.00000,    473.0247
    207.5000,      15.0000,   6.00000,    428.1549
    212.5000,      15.0000,   6.00000,    403.1190
    217.5000,      15.0000,   6.00000,    431.8489
    105.0000,      30.0000,   3.00000,    780.8270
    110.0000,      30.0000,   3.00000,    763.7589
    115.0000,      30.0000,   3.00000,    665.9072
    120.0000,      30.0000,   3.00000,    654.1370
    125.0000,      30.0000,   3.00000,    599.2095
    130.0000,      30.0000,   3.00000,    527.2269
    135.0000,      30.0000,   3.00000,    472.1162
    140.0000,      30.0000,   3.00000,    424.7249
    145.0000,      30.0000,   3.00000,    416.6776
    150.0000,      30.0000,   3.00000,    404.0826
    155.0000,      30.0000,   3.00000,    393.0123
    160.0000,      30.0000,   3.00000,    407.6537
    165.0000,      30.0000,   3.00000,    406.0034
    170.0000,      30.0000,   3.00000,    397.9991
    175.0000,      30.0000,   3.00000,    407.1628
    180.0000,      30.0000,   3.00000,    417.2349
    185.0000,      30.0000,   3.00000,    428.5577
    190.0000,      30.0000,   3.00000,    445.1414
    195.0000,      30.0000,   3.00000,    460.5139
    200.0000,      30.0000,   3.00000,    450.2715
    205.0000,      30.0000,   3.00000,    452.7783
    210.0000,      30.0000,   3.00000,    458.4819
    112.5000,      25.0000,   4.00000,    747.9220
    117.5000,      25.0000,   4.00000,    714.3354
    122.5000,      25.0000,   4.00000,    637.8491
    127.5000,      25.0000,   4.00000,    589.9081
    132.5000,      25.0000,   4.00000,    512.0489
    137.5000,      25.0000,   4.00000,    438.9655
    142.5000,      25.0000,   4.00000,    444.2491
    147.5000,      25.0000,   4.00000,    424.4937
    152.5000,      25.0000,   4.00000,    405.1465
    157.5000,      25.0000,   4.00000,    422.6073
    162.5000,      25.0000,   4.00000,    426.6091
    167.5000,      25.0000,   4.00000,    410.4599
    172.5000,      25.0000,   4.00000,    411.5773
    177.5000,      25.0000,   4.00000,    432.4999
    182.5000,      25.0000,   4.00000,    445.9414
    187.5000,      25.0000,   4.00000,    463.9712
    192.5000,      25.0000,   4.00000,    477.2469
    197.5000,      25.0000,   4.00000,    487.5675
    202.5000,      25.0000,   4.00000,    463.8451
INVERSION RESULTS
INITIAL RMS ERROR
 27.35
NUMBER OF LAYERS
12
NUMBER OF BLOCKS
536
ITERATION 1
MODEL RESISTIVITY
LAYER 1
61,     2.5000
     10.0000,     333.74
     15.0000,     314.70
     20.0000,     318.46
     25.0000,     313.04
     30.0000,     250.17
     35.0000,     212.13
     40.0000,     195.77
     45.0000,     214.55
     50.0000,     224.52
     55.0000,     237.47
     60.0000,     233.22
     65.0000,     219.77
     70.0000,     221.27
     75.0000,     178.90
     80.0000,     203.98
     85.0000,     240.41
     90.0000,     260.42
     95.0000,     407.16
    100.0000,     558.53
    105.0000,     394.44
    110.0000,     589.18
    115.0000,     533.81
    120.0000,     579.60
    125.0000,     598.25
    130.0000,     339.70
    135.0000,     304.47
    140.0000,     286.67
    145.0000,     186.61
    150.0000,     195.86
    155.0000,     235.61
    160.0000,     207.51
    165.0000,     217.64
    170.0000,     228.45
    175.0000,     206.04
    180.0000,     211.47
    185.0000,     221.02
    190.0000,     245.34
    195.0000,     259.68
    200.0000,     263.26
    205.0000,     263.79
    210.0000,     240.35
    215.0000,     191.14
    220.0000,     231.36
    225.0000,     322.14
    230.0000,     367.82
    235.0000,     398.03
    240.0000,     397.94
    245.0000,     411.52
    250.0000,     427.11
    255.0000,     473.35
    260.0000,     496.97
    265.0000,     516.89
    270.0000,     536.75
    275.0000,     550.72
    280.0000,     574.92
    285.0000,     570.62
    290.0000,     548.16
    295.0000,     595.07
    300.0000,     588.66
    305.0000,     657.81
           630.1953
LAYER 2
61,     5.2500
     10.0000,     351.59
     15.0000,     330.20
     20.0000,     331.38
     25.0000,     320.53
     30.0000,     262.69
     35.0000,     222.13
     40.0000,     205.90
     45.0000,     221.20
     50.0000,     233.03
     55.0000,     246.19
     60.0000,     243.19
     65.0000,     229.56
     70.0000,     222.32
     75.0000,     182.58
     80.0000,     201.36
     85.0000,     234.20
     90.0000,     261.84
     95.0000,     408.38
    100.0000,     541.72
    105.0000,     409.65
    110.0000,     560.37
    115.0000,     537.54
    120.0000,     581.45
    125.0000,     576.81
    130.0000,     342.64
    135.0000,     302.44
    140.0000,     276.96
    145.0000,     187.81
    150.0000,     194.96
    155.0000,     230.71
    160.0000,     211.45
    165.0000,     219.55
    170.0000,     228.46
    175.0000,     209.69
    180.0000,     214.03
    185.0000,     224.55
    190.0000,     248.44
    195.0000,     264.57
    200.0000,     269.08
    205.0000,     268.11
    210.0000,     242.82
    215.0000,     197.88
    220.0000,     235.76
    225.0000,     322.09
    230.0000,     370.93
    235.0000,     398.50
    240.0000,     400.19
    245.0000,     411.68
    250.0000,     428.66
    255.0000,     469.05
    260.0000,     493.38
    265.0000,     512.25
    270.0000,     531.28
    275.0000,     546.34
    280.0000,     569.05
    285.0000,     565.90
    290.0000,     550.12
    295.0000,     588.44
    300.0000,     596.41
    305.0000,     648.37
           637.3193
LAYER 3
59,     8.2750
     15.0000,     379.64
     20.0000,     373.18
     25.0000,     354.56
     30.0000,     302.84
     35.0000,     259.47
     40.0000,     239.01
     45.0000,     246.32
     50.0000,     255.95
     55.0000,     266.67
     60.0000,     262.93
     65.0000,     245.71
     70.0000,     225.10
     75.0000,     187.31
     80.0000,     197.12
     85.0000,     226.65
     90.0000,     269.17
     95.0000,     411.68
    100.0000,     514.86
    105.0000,     415.26
    110.0000,     494.74
    115.0000,     498.07
    120.0000,     532.18
    125.0000,     503.08
    130.0000,     328.15
    135.0000,     288.50
    140.0000,     259.68
    145.0000,     191.08
    150.0000,     196.17
    155.0000,     226.86
    160.0000,     218.64
    165.0000,     223.74
    170.0000,     229.30
    175.0000,     216.82
    180.0000,     221.50
    185.0000,     234.43
    190.0000,     259.04
    195.0000,     278.24
    200.0000,     285.22
    205.0000,     282.94
    210.0000,     256.82
    215.0000,     219.19
    220.0000,     253.01
    225.0000,     330.58
    230.0000,     379.64
    235.0000,     403.10
    240.0000,     406.35
    245.0000,     415.84
    250.0000,     432.26
    255.0000,     463.40
    260.0000,     484.83
    265.0000,     501.00
    270.0000,     517.60
    275.0000,     533.50
    280.0000,     553.99
    285.0000,     554.37
    290.0000,     549.43
    295.0000,     579.57
    300.0000,     605.09
           641.4975
LAYER 4
57,    11.6025
     20.0000,     445.99
     25.0000,     411.17
     30.0000,     365.84
     35.0000,     315.44
     40.0000,     287.92
     45.0000,     282.96
     50.0000,     284.70
     55.0000,     288.52
     60.0000,     279.75
     65.0000,     255.41
     70.0000,     223.45
     75.0000,     185.16
     80.0000,     188.63
     85.0000,     217.63
     90.0000,     272.43
     95.0000,     407.97
    100.0000,     482.07
    105.0000,     390.16
    110.0000,     412.84
    115.0000,     412.73
    120.0000,     431.46
    125.0000,     400.81
    130.0000,     286.94
    135.0000,     260.12
    140.0000,     239.53
    145.0000,     191.21
    150.0000,     197.59
    155.0000,     225.54
    160.0000,     223.59
    165.0000,     226.30
    170.0000,     229.42
    175.0000,     222.05
    180.0000,     228.79
    185.0000,     244.69
    190.0000,     271.23
    195.0000,     293.82
    200.0000,     304.47
    205.0000,     303.84
    210.0000,     280.24
    215.0000,     248.79
    220.0000,     279.34
    225.0000,     347.98
    230.0000,     392.67
    235.0000,     412.10
    240.0000,     415.83
    245.0000,     424.25
    250.0000,     438.45
    255.0000,     461.45
    260.0000,     477.56
    265.0000,     489.71
    270.0000,     503.37
    275.0000,     518.79
    280.0000,     538.48
    285.0000,     543.15
    290.0000,     549.06
    295.0000,     574.82
           624.4242
LAYER 5
53,    15.2628
     30.0000,     546.76
     35.0000,     458.94
     40.0000,     417.20
     45.0000,     372.31
     50.0000,     345.00
     55.0000,     320.01
     60.0000,     291.88
     65.0000,     254.58
     70.0000,     215.64
     75.0000,     185.69
     80.0000,     184.86
     85.0000,     212.74
     90.0000,     270.41
     95.0000,     353.40
    100.0000,     377.53
    105.0000,     320.66
    110.0000,     287.15
    115.0000,     265.32
    120.0000,     255.34
    125.0000,     238.50
    130.0000,     210.57
    135.0000,     205.81
    140.0000,     204.38
    145.0000,     195.09
    150.0000,     204.02
    155.0000,     221.04
    160.0000,     225.17
    165.0000,     225.75
    170.0000,     226.57
    175.0000,     227.99
    180.0000,     238.40
    185.0000,     257.15
    190.0000,     283.04
    195.0000,     308.17
    200.0000,     326.21
    205.0000,     334.57
    210.0000,     329.05
    215.0000,     320.91
    220.0000,     342.44
    225.0000,     382.58
    230.0000,     412.02
    235.0000,     427.27
    240.0000,     434.85
    245.0000,     443.23
    250.0000,     452.95
    255.0000,     463.58
    260.0000,     471.35
    265.0000,     478.33
    270.0000,     489.03
    275.0000,     502.98
    280.0000,     523.76
    285.0000,     538.01
           576.1909
LAYER 6
49,    19.2890
     40.0000,     527.20
     45.0000,     432.05
     50.0000,     389.51
     55.0000,     343.09
     60.0000,     304.64
     65.0000,     263.45
     70.0000,     228.43
     75.0000,     206.02
     80.0000,     206.09
     85.0000,     230.37
     90.0000,     275.35
     95.0000,     323.26
    100.0000,     331.73
    105.0000,     295.93
    110.0000,     258.98
    115.0000,     231.67
    120.0000,     214.74
    125.0000,     202.87
    130.0000,     194.54
    135.0000,     196.39
    140.0000,     201.62
    145.0000,     205.58
    150.0000,     214.64
    155.0000,     224.92
    160.0000,     228.95
    165.0000,     229.58
    170.0000,     230.71
    175.0000,     235.01
    180.0000,     245.86
    185.0000,     263.28
    190.0000,     285.80
    195.0000,     309.23
    200.0000,     329.52
    205.0000,     344.18
    210.0000,     351.86
    215.0000,     358.27
    220.0000,     375.28
    225.0000,     399.35
    230.0000,     419.38
    235.0000,     432.97
    240.0000,     442.68
    245.0000,     451.53
    250.0000,     459.77
    255.0000,     467.24
    260.0000,     474.21
    265.0000,     481.60
    270.0000,     493.94
    275.0000,     507.50
           538.3536
LAYER 7
45,    23.7179
     50.0000,     448.11
     55.0000,     373.97
     60.0000,     334.07
     65.0000,     294.37
     70.0000,     265.00
     75.0000,     247.38
     80.0000,     248.22
     85.0000,     267.27
     90.0000,     298.58
     95.0000,     326.75
    100.0000,     330.23
    105.0000,     306.78
    110.0000,     275.52
    115.0000,     248.25
    120.0000,     228.93
    125.0000,     217.27
    130.0000,     212.41
    135.0000,     214.60
    140.0000,     220.25
    145.0000,     226.51
    150.0000,     233.70
    155.0000,     239.84
    160.0000,     242.63
    165.0000,     243.54
    170.0000,     245.34
    175.0000,     250.41
    180.0000,     260.52
    185.0000,     275.76
    190.0000,     295.02
    195.0000,     315.97
    200.0000,     336.10
    205.0000,     353.54
    210.0000,     367.53
    215.0000,     380.14
    220.0000,     395.23
    225.0000,     411.94
    230.0000,     426.73
    235.0000,     438.63
    240.0000,     448.59
    245.0000,     457.36
    250.0000,     465.21
    255.0000,     472.51
    260.0000,     481.39
    265.0000,     490.32
           510.2085
LAYER 8
41,    28.5897
     60.0000,     385.70
     65.0000,     341.44
     70.0000,     318.08
     75.0000,     306.79
     80.0000,     308.00
     85.0000,     321.48
     90.0000,     341.87
     95.0000,     359.81
    100.0000,     362.62
    105.0000,     347.37
    110.0000,     322.41
    115.0000,     296.56
    120.0000,     275.40
    125.0000,     261.18
    130.0000,     253.91
    135.0000,     252.63
    140.0000,     254.91
    145.0000,     258.56
    150.0000,     262.45
    155.0000,     265.39
    160.0000,     266.80
    165.0000,     267.74
    170.0000,     269.97
    175.0000,     275.19
    180.0000,     284.46
    185.0000,     297.89
    190.0000,     314.78
    195.0000,     333.74
    200.0000,     353.08
    205.0000,     371.32
    210.0000,     387.51
    215.0000,     401.82
    220.0000,     415.38
    225.0000,     428.22
    230.0000,     439.38
    235.0000,     449.06
    240.0000,     458.20
    245.0000,     466.24
    250.0000,     472.31
    255.0000,     479.54
           493.2826
LAYER 9
35,    33.9487
     75.0000,     376.25
     80.0000,     382.47
     85.0000,     390.58
     90.0000,     402.34
     95.0000,     418.19
    100.0000,     424.73
    105.0000,     416.71
    110.0000,     396.99
    115.0000,     371.23
    120.0000,     346.39
    125.0000,     326.54
    130.0000,     313.02
    135.0000,     305.19
    140.0000,     301.39
    145.0000,     299.91
    150.0000,     299.47
    155.0000,     299.26
    160.0000,     299.12
    165.0000,     299.69
    170.0000,     302.04
    175.0000,     307.22
    180.0000,     315.92
    185.0000,     328.25
    190.0000,     343.82
    195.0000,     361.73
    200.0000,     380.73
    205.0000,     399.36
    210.0000,     416.22
    215.0000,     430.12
    220.0000,     441.60
    225.0000,     451.39
    230.0000,     458.70
    235.0000,     465.08
    240.0000,     471.95
           481.4510
LAYER 10
29,    39.8436
     90.0000,     467.21
     95.0000,     504.06
    100.0000,     518.46
    105.0000,     519.81
    110.0000,     504.48
    115.0000,     472.74
    120.0000,     438.36
    125.0000,     407.49
    130.0000,     383.59
    135.0000,     366.36
    140.0000,     354.51
    145.0000,     346.54
    150.0000,     341.20
    155.0000,     337.66
    160.0000,     335.69
    165.0000,     335.52
    170.0000,     337.69
    175.0000,     342.79
    180.0000,     351.28
    185.0000,     363.32
    190.0000,     378.74
    195.0000,     396.99
    200.0000,     417.15
    205.0000,     437.29
    210.0000,     455.68
    215.0000,     467.74
    220.0000,     475.66
    225.0000,     481.09
           483.7107
LAYER 11
25,    46.3279
    100.0000,     651.22
    105.0000,     677.27
    110.0000,     663.57
    115.0000,     607.86
    120.0000,     550.36
    125.0000,     497.21
    130.0000,     457.84
    135.0000,     428.46
    140.0000,     407.43
    145.0000,     392.66
    150.0000,     382.43
    155.0000,     375.63
    160.0000,     371.71
    165.0000,     370.55
    170.0000,     372.32
    175.0000,     377.35
    180.0000,     385.99
    185.0000,     398.54
    190.0000,     415.18
    195.0000,     435.56
    200.0000,     460.26
    205.0000,     484.62
    210.0000,     507.49
    215.0000,     517.34
           516.8317
LAYER 12
21, 
    110.0000,     959.08
    115.0000,     772.29
    120.0000,     654.64
    125.0000,     575.46
    130.0000,     521.35
    135.0000,     478.41
    140.0000,     449.35
    145.0000,     429.29
    150.0000,     415.45
    155.0000,     406.20
    160.0000,     400.68
    165.0000,     398.58
    170.0000,     399.83
    175.0000,     404.69
    180.0000,     413.59
    185.0000,     427.14
    190.0000,     446.45
    195.0000,     468.90
    200.0000,     498.35
    205.0000,     536.66
           588.7483
CALCULATED APPARENT RESISTIVITY
      7.5000,       5.0000,   1.00000,    347.4887
     12.5000,       5.0000,   1.00000,    329.0895
     17.5000,       5.0000,   1.00000,    317.9267
     22.5000,       5.0000,   1.00000,    305.2210
     27.5000,       5.0000,   1.00000,    265.7224
     32.5000,       5.0000,   1.00000,    243.6525
     37.5000,       5.0000,   1.00000,    224.4871
     42.5000,       5.0000,   1.00000,    231.4588
     47.5000,       5.0000,   1.00000,    229.6919
     52.5000,       5.0000,   1.00000,    240.4495
     57.5000,       5.0000,   1.00000,    236.2938
     62.5000,       5.0000,   1.00000,    221.0736
     67.5000,       5.0000,   1.00000,    229.4864
     72.5000,       5.0000,   1.00000,    198.1042
     77.5000,       5.0000,   1.00000,    219.6569
     82.5000,       5.0000,   1.00000,    253.6691
     87.5000,       5.0000,   1.00000,    285.3453
     92.5000,       5.0000,   1.00000,    354.6337
     97.5000,       5.0000,   1.00000,    471.0535
    102.5000,       5.0000,   1.00000,    374.8410
    107.5000,       5.0000,   1.00000,    556.5534
    112.5000,       5.0000,   1.00000,    479.6652
    117.5000,       5.0000,   1.00000,    467.7474
    122.5000,       5.0000,   1.00000,    489.7687
    127.5000,       5.0000,   1.00000,    340.8430
    132.5000,       5.0000,   1.00000,    312.5970
    137.5000,       5.0000,   1.00000,    276.6952
    142.5000,       5.0000,   1.00000,    208.5641
    147.5000,       5.0000,   1.00000,    212.5136
    152.5000,       5.0000,   1.00000,    226.9718
    157.5000,       5.0000,   1.00000,    206.8775
    162.5000,       5.0000,   1.00000,    219.5888
    167.5000,       5.0000,   1.00000,    226.5225
    172.5000,       5.0000,   1.00000,    213.2673
    177.5000,       5.0000,   1.00000,    226.0762
    182.5000,       5.0000,   1.00000,    231.6246
    187.5000,       5.0000,   1.00000,    245.9043
    192.5000,       5.0000,   1.00000,    258.4345
    197.5000,       5.0000,   1.00000,    258.6855
    202.5000,       5.0000,   1.00000,    254.9086
    207.5000,       5.0000,   1.00000,    254.8720
    212.5000,       5.0000,   1.00000,    231.0050
    217.5000,       5.0000,   1.00000,    259.5564
    222.5000,       5.0000,   1.00000,    316.6327
    227.5000,       5.0000,   1.00000,    348.8488
    232.5000,       5.0000,   1.00000,    381.1473
    237.5000,       5.0000,   1.00000,    399.2854
    242.5000,       5.0000,   1.00000,    421.9490
    247.5000,       5.0000,   1.00000,    434.8119
    252.5000,       5.0000,   1.00000,    468.4588
    257.5000,       5.0000,   1.00000,    486.2591
    262.5000,       5.0000,   1.00000,    509.6610
    267.5000,       5.0000,   1.00000,    530.8499
    272.5000,       5.0000,   1.00000,    540.1906
    277.5000,       5.0000,   1.00000,    558.2351
    282.5000,       5.0000,   1.00000,    567.5644
    287.5000,       5.0000,   1.00000,    557.0253
    292.5000,       5.0000,   1.00000,    601.9807
    297.5000,       5.0000,   1.00000,    582.5558
    302.5000,       5.0000,   1.00000,    640.2120
    307.5000,       5.0000,   1.00000,    617.1158
     12.5000,       5.0000,   2.00000,    340.3638
     17.5000,       5.0000,   2.00000,    334.4124
     22.5000,       5.0000,   2.00000,    334.5495
     27.5000,       5.0000,   2.00000,    292.5472
     32.5000,       5.0000,   2.00000,    265.0604
     37.5000,       5.0000,   2.00000,    252.5948
     42.5000,       5.0000,   2.00000,    256.9964
     47.5000,       5.0000,   2.00000,    250.6025
     52.5000,       5.0000,   2.00000,    255.5120
     57.5000,       5.0000,   2.00000,    241.7845
     62.5000,       5.0000,   2.00000,    236.0458
     67.5000,       5.0000,   2.00000,    248.2545
     72.5000,       5.0000,   2.00000,    209.5232
     77.5000,       5.0000,   2.00000,    239.8814
     82.5000,       5.0000,   2.00000,    276.5117
     87.5000,       5.0000,   2.00000,    261.5745
     92.5000,       5.0000,   2.00000,    371.6249
     97.5000,       5.0000,   2.00000,    431.4348
    102.5000,       5.0000,   2.00000,    317.4958
    107.5000,       5.0000,   2.00000,    487.3069
    112.5000,       5.0000,   2.00000,    423.8814
    117.5000,       5.0000,   2.00000,    389.5264
    122.5000,       5.0000,   2.00000,    444.6223
    127.5000,       5.0000,   2.00000,    292.0893
    132.5000,       5.0000,   2.00000,    299.2317
    137.5000,       5.0000,   2.00000,    308.7091
    142.5000,       5.0000,   2.00000,    206.1948
    147.5000,       5.0000,   2.00000,    219.3973
    152.5000,       5.0000,   2.00000,    252.7225
    157.5000,       5.0000,   2.00000,    207.3671
    162.5000,       5.0000,   2.00000,    218.8030
    167.5000,       5.0000,   2.00000,    241.8824
    172.5000,       5.0000,   2.00000,    223.2903
    177.5000,       5.0000,   2.00000,    233.6071
    182.5000,       5.0000,   2.00000,    243.5165
    187.5000,       5.0000,   2.00000,    254.1867
    192.5000,       5.0000,   2.00000,    262.6064
    197.5000,       5.0000,   2.00000,    261.2765
    202.5000,       5.0000,   2.00000,    281.5947
    207.5000,       5.0000,   2.00000,    285.4016
    212.5000,       5.0000,   2.00000,    240.0755
    217.5000,       5.0000,   2.00000,    271.0997
    222.5000,       5.0000,   2.00000,    349.0076
    227.5000,       5.0000,   2.00000,    368.1007
    232.5000,       5.0000,   2.00000,    375.0792
    237.5000,       5.0000,   2.00000,    396.8513
    242.5000,       5.0000,   2.00000,    421.8955
    247.5000,       5.0000,   2.00000,    440.0867
    252.5000,       5.0000,   2.00000,    473.2701
    257.5000,       5.0000,   2.00000,    487.7335
    262.5000,       5.0000,   2.00000,    504.0632
    267.5000,       5.0000,   2.00000,    521.1362
    272.5000,       5.0000,   2.00000,    530.1090
    277.5000,       5.0000,   2.00000,    561.5441
    282.5000,       5.0000,   2.00000,    563.6794
    287.5000,       5.0000,   2.00000,    558.7128
    292.5000,       5.0000,   2.00000,    594.6342
    297.5000,       5.0000,   2.00000,    586.2302
    302.5000,       5.0000,   2.00000,    634.5908
     17.5000,       5.0000,   3.00000,    361.8914
     22.5000,       5.0000,   3.00000,    366.4809
     27.5000,       5.0000,   3.00000,    318.5429
     32.5000,       5.0000,   3.00000,    284.3611
     37.5000,       5.0000,   3.00000,    266.0325
     42.5000,       5.0000,   3.00000,    279.1843
     47.5000,       5.0000,   3.00000,    274.9590
     52.5000,       5.0000,   3.00000,    273.0012
     57.5000,       5.0000,   3.00000,    263.7080
     62.5000,       5.0000,   3.00000,    254.5770
     67.5000,       5.0000,   3.00000,    262.2940
     72.5000,       5.0000,   3.00000,    226.7559
     77.5000,       5.0000,   3.00000,    250.9587
     82.5000,       5.0000,   3.00000,    261.7934
     87.5000,       5.0000,   3.00000,    280.6399
     92.5000,       5.0000,   3.00000,    345.4432
     97.5000,       5.0000,   3.00000,    405.9347
    102.5000,       5.0000,   3.00000,    289.5904
    107.5000,       5.0000,   3.00000,    384.4446
    112.5000,       5.0000,   3.00000,    366.6334
    117.5000,       5.0000,   3.00000,    380.8715
    122.5000,       5.0000,   3.00000,    363.8335
    127.5000,       5.0000,   3.00000,    271.5550
    132.5000,       5.0000,   3.00000,    284.1167
    137.5000,       5.0000,   3.00000,    289.4931
    142.5000,       5.0000,   3.00000,    220.1582
    147.5000,       5.0000,   3.00000,    226.5645
    152.5000,       5.0000,   3.00000,    256.6998
    157.5000,       5.0000,   3.00000,    226.7178
    162.5000,       5.0000,   3.00000,    229.2532
    167.5000,       5.0000,   3.00000,    246.1182
    172.5000,       5.0000,   3.00000,    234.7678
    177.5000,       5.0000,   3.00000,    239.7544
    182.5000,       5.0000,   3.00000,    246.8309
    187.5000,       5.0000,   3.00000,    261.9529
    192.5000,       5.0000,   3.00000,    270.1186
    197.5000,       5.0000,   3.00000,    287.6745
    202.5000,       5.0000,   3.00000,    309.1965
    207.5000,       5.0000,   3.00000,    297.2411
    212.5000,       5.0000,   3.00000,    243.6616
    217.5000,       5.0000,   3.00000,    277.9147
    222.5000,       5.0000,   3.00000,    369.6104
    227.5000,       5.0000,   3.00000,    401.0338
    232.5000,       5.0000,   3.00000,    393.8255
    237.5000,       5.0000,   3.00000,    387.1138
    242.5000,       5.0000,   3.00000,    412.1453
    247.5000,       5.0000,   3.00000,    435.9576
    252.5000,       5.0000,   3.00000,    475.0003
    257.5000,       5.0000,   3.00000,    488.8320
    262.5000,       5.0000,   3.00000,    498.2742
    267.5000,       5.0000,   3.00000,    508.4161
    272.5000,       5.0000,   3.00000,    527.3539
    277.5000,       5.0000,   3.00000,    552.5609
    282.5000,       5.0000,   3.00000,    561.5510
    287.5000,       5.0000,   3.00000,    542.8734
    292.5000,       5.0000,   3.00000,    583.4813
    297.5000,       5.0000,   3.00000,    578.3787
     22.5000,      15.0000,   1.00000,    368.1647
     27.5000,      15.0000,   1.00000,    340.3264
     32.5000,      15.0000,   1.00000,    302.8724
     37.5000,      15.0000,   1.00000,    285.6004
     42.5000,      15.0000,   1.00000,    283.8115
     47.5000,      15.0000,   1.00000,    290.0054
     52.5000,      15.0000,   1.00000,    290.6150
     57.5000,      15.0000,   1.00000,    284.9007
     62.5000,      15.0000,   1.00000,    276.7123
     67.5000,      15.0000,   1.00000,    264.4311
     72.5000,      15.0000,   1.00000,    261.4448
     77.5000,      15.0000,   1.00000,    248.7709
     82.5000,      15.0000,   1.00000,    273.6579
     87.5000,      15.0000,   1.00000,    301.6156
     92.5000,      15.0000,   1.00000,    343.3197
     97.5000,      15.0000,   1.00000,    327.4868
    102.5000,      15.0000,   1.00000,    333.5177
    107.5000,      15.0000,   1.00000,    321.2817
    112.5000,      15.0000,   1.00000,    346.0547
    117.5000,      15.0000,   1.00000,    340.8433
    122.5000,      15.0000,   1.00000,    332.9180
    127.5000,      15.0000,   1.00000,    298.0859
    132.5000,      15.0000,   1.00000,    271.6200
    137.5000,      15.0000,   1.00000,    259.6658
    142.5000,      15.0000,   1.00000,    254.0461
    147.5000,      15.0000,   1.00000,    246.8418
    152.5000,      15.0000,   1.00000,    243.9875
    157.5000,      15.0000,   1.00000,    250.4877
    162.5000,      15.0000,   1.00000,    250.0779
    167.5000,      15.0000,   1.00000,    243.6042
    172.5000,      15.0000,   1.00000,    244.8080
    177.5000,      15.0000,   1.00000,    247.2709
    182.5000,      15.0000,   1.00000,    252.2639
    187.5000,      15.0000,   1.00000,    262.9815
    192.5000,      15.0000,   1.00000,    289.6475
    197.5000,      15.0000,   1.00000,    310.7698
    202.5000,      15.0000,   1.00000,    310.9868
    207.5000,      15.0000,   1.00000,    286.9081
    212.5000,      15.0000,   1.00000,    278.3401
    217.5000,      15.0000,   1.00000,    306.8211
    222.5000,      15.0000,   1.00000,    361.3036
    227.5000,      15.0000,   1.00000,    406.9724
    232.5000,      15.0000,   1.00000,    411.7464
    237.5000,      15.0000,   1.00000,    399.6666
    242.5000,      15.0000,   1.00000,    402.2483
    247.5000,      15.0000,   1.00000,    434.2899
    252.5000,      15.0000,   1.00000,    464.6179
    257.5000,      15.0000,   1.00000,    486.4029
    262.5000,      15.0000,   1.00000,    495.5757
    267.5000,      15.0000,   1.00000,    509.9681
    272.5000,      15.0000,   1.00000,    523.5981
    277.5000,      15.0000,   1.00000,    542.3726
    282.5000,      15.0000,   1.00000,    542.5392
    287.5000,      15.0000,   1.00000,    554.3934
    292.5000,      15.0000,   1.00000,    559.4604
     22.5000,       5.0000,   4.00000,    396.6463
     27.5000,       5.0000,   4.00000,    339.5745
     32.5000,       5.0000,   4.00000,    299.6461
     37.5000,       5.0000,   4.00000,    277.1423
     42.5000,       5.0000,   4.00000,    292.3244
     47.5000,       5.0000,   4.00000,    293.0535
     52.5000,       5.0000,   4.00000,    305.3351
     57.5000,       5.0000,   4.00000,    293.5659
     62.5000,       5.0000,   4.00000,    275.4822
     67.5000,       5.0000,   4.00000,    285.6946
     72.5000,       5.0000,   4.00000,    233.5609
     77.5000,       5.0000,   4.00000,    241.9113
     82.5000,       5.0000,   4.00000,    274.5984
     87.5000,       5.0000,   4.00000,    265.3825
     92.5000,       5.0000,   4.00000,    344.5361
     97.5000,       5.0000,   4.00000,    395.1087
    102.5000,       5.0000,   4.00000,    255.1280
    107.5000,       5.0000,   4.00000,    368.8329
    112.5000,       5.0000,   4.00000,    327.8761
    117.5000,       5.0000,   4.00000,    331.2556
    122.5000,       5.0000,   4.00000,    376.3362
    127.5000,       5.0000,   4.00000,    245.7276
    132.5000,       5.0000,   4.00000,    265.8114
    137.5000,       5.0000,   4.00000,    280.4993
    142.5000,       5.0000,   4.00000,    212.9816
    147.5000,       5.0000,   4.00000,    237.3889
    152.5000,       5.0000,   4.00000,    270.0392
    157.5000,       5.0000,   4.00000,    236.9769
    162.5000,       5.0000,   4.00000,    250.6978
    167.5000,       5.0000,   4.00000,    258.2906
    172.5000,       5.0000,   4.00000,    236.1465
    177.5000,       5.0000,   4.00000,    247.6878
    182.5000,       5.0000,   4.00000,    250.7740
    187.5000,       5.0000,   4.00000,    267.6410
    192.5000,       5.0000,   4.00000,    298.4810
    197.5000,       5.0000,   4.00000,    316.0570
    202.5000,       5.0000,   4.00000,    325.0416
    207.5000,       5.0000,   4.00000,    303.1811
    212.5000,       5.0000,   4.00000,    246.1926
    217.5000,       5.0000,   4.00000,    285.0583
    222.5000,       5.0000,   4.00000,    383.0670
    227.5000,       5.0000,   4.00000,    422.8164
    232.5000,       5.0000,   4.00000,    419.4487
    237.5000,       5.0000,   4.00000,    397.9265
    242.5000,       5.0000,   4.00000,    402.9702
    247.5000,       5.0000,   4.00000,    426.1802
    252.5000,       5.0000,   4.00000,    471.1495
    257.5000,       5.0000,   4.00000,    486.1957
    262.5000,       5.0000,   4.00000,    494.8942
    267.5000,       5.0000,   4.00000,    510.3519
    272.5000,       5.0000,   4.00000,    517.7816
    277.5000,       5.0000,   4.00000,    548.7849
    282.5000,       5.0000,   4.00000,    545.6923
    287.5000,       5.0000,   4.00000,    531.6056
    292.5000,       5.0000,   4.00000,    572.9435
     30.0000,      20.0000,   1.00000,    346.6567
     35.0000,      20.0000,   1.00000,    316.7654
     40.0000,      20.0000,   1.00000,    301.8238
     45.0000,      20.0000,   1.00000,    308.3158
     50.0000,      20.0000,   1.00000,    321.3407
     55.0000,      20.0000,   1.00000,    325.5627
     60.0000,      20.0000,   1.00000,    327.0183
     65.0000,      20.0000,   1.00000,    298.7360
     70.0000,      20.0000,   1.00000,    269.6085
     75.0000,      20.0000,   1.00000,    272.0417
     80.0000,      20.0000,   1.00000,    256.4229
     85.0000,      20.0000,   1.00000,    286.6541
     90.0000,      20.0000,   1.00000,    323.3789
     95.0000,      20.0000,   1.00000,    299.9029
    100.0000,      20.0000,   1.00000,    339.7361
    105.0000,      20.0000,   1.00000,    335.9792
    110.0000,      20.0000,   1.00000,    309.8547
    115.0000,      20.0000,   1.00000,    339.1388
    120.0000,      20.0000,   1.00000,    306.3029
    125.0000,      20.0000,   1.00000,    297.3743
    130.0000,      20.0000,   1.00000,    297.6191
    135.0000,      20.0000,   1.00000,    240.5335
    140.0000,      20.0000,   1.00000,    248.3048
    145.0000,      20.0000,   1.00000,    258.0564
    150.0000,      20.0000,   1.00000,    249.6756
    155.0000,      20.0000,   1.00000,    269.7112
    160.0000,      20.0000,   1.00000,    273.9369
    165.0000,      20.0000,   1.00000,    261.9883
    170.0000,      20.0000,   1.00000,    263.8194
    175.0000,      20.0000,   1.00000,    256.3884
    180.0000,      20.0000,   1.00000,    257.1616
    185.0000,      20.0000,   1.00000,    285.3223
    190.0000,      20.0000,   1.00000,    308.7220
    195.0000,      20.0000,   1.00000,    325.0342
    200.0000,      20.0000,   1.00000,    326.5610
    205.0000,      20.0000,   1.00000,    304.3967
    210.0000,      20.0000,   1.00000,    298.0573
    215.0000,      20.0000,   1.00000,    317.5321
    220.0000,      20.0000,   1.00000,    346.9678
    225.0000,      20.0000,   1.00000,    388.6581
    230.0000,      20.0000,   1.00000,    419.3852
    235.0000,      20.0000,   1.00000,    428.8348
    240.0000,      20.0000,   1.00000,    426.3046
    245.0000,      20.0000,   1.00000,    425.2939
    250.0000,      20.0000,   1.00000,    434.3215
    255.0000,      20.0000,   1.00000,    458.6845
    260.0000,      20.0000,   1.00000,    488.3538
    265.0000,      20.0000,   1.00000,    502.1018
    270.0000,      20.0000,   1.00000,    517.5768
    275.0000,      20.0000,   1.00000,    520.4524
    280.0000,      20.0000,   1.00000,    521.3792
    285.0000,      20.0000,   1.00000,    537.4223
     27.5000,       5.0000,   5.00000,    357.1408
     32.5000,       5.0000,   5.00000,    311.0530
     37.5000,       5.0000,   5.00000,    289.3096
     42.5000,       5.0000,   5.00000,    301.7377
     47.5000,       5.0000,   5.00000,    312.9062
     52.5000,       5.0000,   5.00000,    335.0025
     57.5000,       5.0000,   5.00000,    323.9976
     62.5000,       5.0000,   5.00000,    306.0752
     67.5000,       5.0000,   5.00000,    300.9582
     72.5000,       5.0000,   5.00000,    229.7318
     77.5000,       5.0000,   5.00000,    250.1755
     82.5000,       5.0000,   5.00000,    264.7952
     87.5000,       5.0000,   5.00000,    262.4156
     92.5000,       5.0000,   5.00000,    340.9168
     97.5000,       5.0000,   5.00000,    386.2389
    102.5000,       5.0000,   5.00000,    260.0878
    107.5000,       5.0000,   5.00000,    365.2957
    112.5000,       5.0000,   5.00000,    316.3876
    117.5000,       5.0000,   5.00000,    320.3297
    122.5000,       5.0000,   5.00000,    357.1747
    127.5000,       5.0000,   5.00000,    247.9821
    132.5000,       5.0000,   5.00000,    250.3970
    137.5000,       5.0000,   5.00000,    274.5557
    142.5000,       5.0000,   5.00000,    206.9310
    147.5000,       5.0000,   5.00000,    236.5978
    152.5000,       5.0000,   5.00000,    290.2464
    157.5000,       5.0000,   5.00000,    250.7665
    162.5000,       5.0000,   5.00000,    261.8867
    167.5000,       5.0000,   5.00000,    276.4958
    172.5000,       5.0000,   5.00000,    244.3743
    177.5000,       5.0000,   5.00000,    248.3865
    182.5000,       5.0000,   5.00000,    260.4920
    187.5000,       5.0000,   5.00000,    290.2114
    192.5000,       5.0000,   5.00000,    322.2046
    197.5000,       5.0000,   5.00000,    334.2570
    202.5000,       5.0000,   5.00000,    335.9782
    207.5000,       5.0000,   5.00000,    311.0067
    212.5000,       5.0000,   5.00000,    250.7487
    217.5000,       5.0000,   5.00000,    290.6219
    222.5000,       5.0000,   5.00000,    394.6557
    227.5000,       5.0000,   5.00000,    433.0173
    232.5000,       5.0000,   5.00000,    433.5786
    237.5000,       5.0000,   5.00000,    418.4005
    242.5000,       5.0000,   5.00000,    412.1941
    247.5000,       5.0000,   5.00000,    418.6739
    252.5000,       5.0000,   5.00000,    459.7790
    257.5000,       5.0000,   5.00000,    479.5934
    262.5000,       5.0000,   5.00000,    497.9936
    267.5000,       5.0000,   5.00000,    507.8922
    272.5000,       5.0000,   5.00000,    517.9211
    277.5000,       5.0000,   5.00000,    533.9472
    282.5000,       5.0000,   5.00000,    535.3246
    287.5000,       5.0000,   5.00000,    521.0520
     32.5000,       5.0000,   6.00000,    324.8985
     37.5000,       5.0000,   6.00000,    298.2179
     42.5000,       5.0000,   6.00000,    321.1071
     47.5000,       5.0000,   6.00000,    332.2939
     52.5000,       5.0000,   6.00000,    355.4728
     57.5000,       5.0000,   6.00000,    353.8899
     62.5000,       5.0000,   6.00000,    327.2251
     67.5000,       5.0000,   6.00000,    307.0247
     72.5000,       5.0000,   6.00000,    240.9288
     77.5000,       5.0000,   6.00000,    245.1698
     82.5000,       5.0000,   6.00000,    262.0682
     87.5000,       5.0000,   6.00000,    260.9635
     92.5000,       5.0000,   6.00000,    333.8900
     97.5000,       5.0000,   6.00000,    404.7977
    102.5000,       5.0000,   6.00000,    275.9053
    107.5000,       5.0000,   6.00000,    374.3225
    112.5000,       5.0000,   6.00000,    330.5785
    117.5000,       5.0000,   6.00000,    331.2781
    122.5000,       5.0000,   6.00000,    344.5069
    127.5000,       5.0000,   6.00000,    238.7192
    132.5000,       5.0000,   6.00000,    259.3078
    137.5000,       5.0000,   6.00000,    263.1566
    142.5000,       5.0000,   6.00000,    207.1196
    147.5000,       5.0000,   6.00000,    239.0411
    152.5000,       5.0000,   6.00000,    294.8848
    157.5000,       5.0000,   6.00000,    267.4385
    162.5000,       5.0000,   6.00000,    273.5538
    167.5000,       5.0000,   6.00000,    285.7292
    172.5000,       5.0000,   6.00000,    257.9515
    177.5000,       5.0000,   6.00000,    258.8102
    182.5000,       5.0000,   6.00000,    276.9489
    187.5000,       5.0000,   6.00000,    314.5346
    192.5000,       5.0000,   6.00000,    336.8898
    197.5000,       5.0000,   6.00000,    343.0440
    202.5000,       5.0000,   6.00000,    348.3372
    207.5000,       5.0000,   6.00000,    321.3772
    212.5000,       5.0000,   6.00000,    257.3586
    217.5000,       5.0000,   6.00000,    297.1459
    222.5000,       5.0000,   6.00000,    400.3748
    227.5000,       5.0000,   6.00000,    440.2301
    232.5000,       5.0000,   6.00000,    441.0810
    237.5000,       5.0000,   6.00000,    429.2026
    242.5000,       5.0000,   6.00000,    430.2365
    247.5000,       5.0000,   6.00000,    425.1281
    252.5000,       5.0000,   6.00000,    451.1538
    257.5000,       5.0000,   6.00000,    474.0684
    262.5000,       5.0000,   6.00000,    491.6774
    267.5000,       5.0000,   6.00000,    508.3034
    272.5000,       5.0000,   6.00000,    509.7017
    277.5000,       5.0000,   6.00000,    528.5201
    282.5000,       5.0000,   6.00000,    525.4294
     37.5000,      25.0000,   1.00000,    338.4253
     42.5000,      25.0000,   1.00000,    334.6057
     47.5000,      25.0000,   1.00000,    339.9902
     52.5000,      25.0000,   1.00000,    349.7175
     57.5000,      25.0000,   1.00000,    350.0054
     62.5000,      25.0000,   1.00000,    324.4242
     67.5000,      25.0000,   1.00000,    307.9901
     72.5000,      25.0000,   1.00000,    284.4482
     77.5000,      25.0000,   1.00000,    269.5741
     82.5000,      25.0000,   1.00000,    276.5028
     87.5000,      25.0000,   1.00000,    299.3779
     92.5000,      25.0000,   1.00000,    306.4503
     97.5000,      25.0000,   1.00000,    337.7078
    102.5000,      25.0000,   1.00000,    352.5924
    107.5000,      25.0000,   1.00000,    360.9996
    112.5000,      25.0000,   1.00000,    344.1795
    117.5000,      25.0000,   1.00000,    329.8333
    122.5000,      25.0000,   1.00000,    302.9671
    127.5000,      25.0000,   1.00000,    288.3727
    132.5000,      25.0000,   1.00000,    268.4846
    137.5000,      25.0000,   1.00000,    249.3344
    142.5000,      25.0000,   1.00000,    253.7340
    147.5000,      25.0000,   1.00000,    262.8265
    152.5000,      25.0000,   1.00000,    261.5534
    157.5000,      25.0000,   1.00000,    280.4648
    162.5000,      25.0000,   1.00000,    289.0688
    167.5000,      25.0000,   1.00000,    274.8299
    172.5000,      25.0000,   1.00000,    276.9218
    177.5000,      25.0000,   1.00000,    292.7891
    182.5000,      25.0000,   1.00000,    303.4250
    187.5000,      25.0000,   1.00000,    317.8309
    192.5000,      25.0000,   1.00000,    332.4683
    197.5000,      25.0000,   1.00000,    334.1484
    202.5000,      25.0000,   1.00000,    321.5031
    207.5000,      25.0000,   1.00000,    318.8158
    212.5000,      25.0000,   1.00000,    335.6291
    217.5000,      25.0000,   1.00000,    353.0928
    222.5000,      25.0000,   1.00000,    370.5289
    227.5000,      25.0000,   1.00000,    400.5867
    232.5000,      25.0000,   1.00000,    428.7132
    237.5000,      25.0000,   1.00000,    439.1894
    242.5000,      25.0000,   1.00000,    445.7036
    247.5000,      25.0000,   1.00000,    448.6605
    252.5000,      25.0000,   1.00000,    451.9204
    257.5000,      25.0000,   1.00000,    460.1312
    262.5000,      25.0000,   1.00000,    484.4205
    267.5000,      25.0000,   1.00000,    499.4724
    272.5000,      25.0000,   1.00000,    510.0031
    277.5000,      25.0000,   1.00000,    511.4068
     37.5000,       5.0000,   7.00000,    316.8088
     42.5000,       5.0000,   7.00000,    339.4667
     47.5000,       5.0000,   7.00000,    351.8456
     52.5000,       5.0000,   7.00000,    377.2187
     57.5000,       5.0000,   7.00000,    366.0923
     62.5000,       5.0000,   7.00000,    332.7930
     67.5000,       5.0000,   7.00000,    326.5308
     72.5000,       5.0000,   7.00000,    243.3428
     77.5000,       5.0000,   7.00000,    247.2628
     82.5000,       5.0000,   7.00000,    263.0701
     87.5000,       5.0000,   7.00000,    255.8057
     92.5000,       5.0000,   7.00000,    350.0250
     97.5000,       5.0000,   7.00000,    428.0614
    102.5000,       5.0000,   7.00000,    288.0576
    107.5000,       5.0000,   7.00000,    409.9671
    112.5000,       5.0000,   7.00000,    353.3642
    117.5000,       5.0000,   7.00000,    341.2557
    122.5000,       5.0000,   7.00000,    357.4675
    127.5000,       5.0000,   7.00000,    236.5034
    132.5000,       5.0000,   7.00000,    252.0916
    137.5000,       5.0000,   7.00000,    275.6542
    142.5000,       5.0000,   7.00000,    205.3052
    147.5000,       5.0000,   7.00000,    243.5861
    152.5000,       5.0000,   7.00000,    300.1864
    157.5000,       5.0000,   7.00000,    270.0392
    162.5000,       5.0000,   7.00000,    287.9828
    167.5000,       5.0000,   7.00000,    296.3290
    172.5000,       5.0000,   7.00000,    267.8116
    177.5000,       5.0000,   7.00000,    284.3013
    182.5000,       5.0000,   7.00000,    298.6883
    187.5000,       5.0000,   7.00000,    324.5555
    192.5000,       5.0000,   7.00000,    348.7274
    197.5000,       5.0000,   7.00000,    353.3332
    202.5000,       5.0000,   7.00000,    358.4044
    207.5000,       5.0000,   7.00000,    333.3528
    212.5000,       5.0000,   7.00000,    265.1533
    217.5000,       5.0000,   7.00000,    302.9788
    222.5000,       5.0000,   7.00000,    406.1581
    227.5000,       5.0000,   7.00000,    445.2273
    232.5000,       5.0000,   7.00000,    446.4479
    237.5000,       5.0000,   7.00000,    434.8364
    242.5000,       5.0000,   7.00000,    437.5397
    247.5000,       5.0000,   7.00000,    439.6389
    252.5000,       5.0000,   7.00000,    461.8920
    257.5000,       5.0000,   7.00000,    466.2491
    262.5000,       5.0000,   7.00000,    484.4462
    267.5000,       5.0000,   7.00000,    496.9474
    272.5000,       5.0000,   7.00000,    505.2174
    277.5000,       5.0000,   7.00000,    524.0261
     42.5000,       5.0000,   8.00000,    359.1338
     47.5000,       5.0000,   8.00000,    371.6924
     52.5000,       5.0000,   8.00000,    390.1352
     57.5000,       5.0000,   8.00000,    365.8378
     62.5000,       5.0000,   8.00000,    343.5226
     67.5000,       5.0000,   8.00000,    329.6834
     72.5000,       5.0000,   8.00000,    249.6705
     77.5000,       5.0000,   8.00000,    253.1263
     82.5000,       5.0000,   8.00000,    262.8444
     87.5000,       5.0000,   8.00000,    267.8368
     92.5000,       5.0000,   8.00000,    366.5139
     97.5000,       5.0000,   8.00000,    449.2173
    102.5000,       5.0000,   8.00000,    311.1738
    107.5000,       5.0000,   8.00000,    439.6974
    112.5000,       5.0000,   8.00000,    377.7765
    117.5000,       5.0000,   8.00000,    363.4876
    122.5000,       5.0000,   8.00000,    373.6358
    127.5000,       5.0000,   8.00000,    243.7785
    132.5000,       5.0000,   8.00000,    254.4875
    137.5000,       5.0000,   8.00000,    274.9343
    142.5000,       5.0000,   8.00000,    215.4036
    147.5000,       5.0000,   8.00000,    243.8631
    152.5000,       5.0000,   8.00000,    304.8458
    157.5000,       5.0000,   8.00000,    273.5469
    162.5000,       5.0000,   8.00000,    290.2018
    167.5000,       5.0000,   8.00000,    312.6847
    172.5000,       5.0000,   8.00000,    287.6746
    177.5000,       5.0000,   8.00000,    303.1611
    182.5000,       5.0000,   8.00000,    316.7928
    187.5000,       5.0000,   8.00000,    336.1780
    192.5000,       5.0000,   8.00000,    355.9695
    197.5000,       5.0000,   8.00000,    366.6601
    202.5000,       5.0000,   8.00000,    370.2639
    207.5000,       5.0000,   8.00000,    342.5179
    212.5000,       5.0000,   8.00000,    272.2156
    217.5000,       5.0000,   8.00000,    309.4210
    222.5000,       5.0000,   8.00000,    413.7699
    227.5000,       5.0000,   8.00000,    450.8788
    232.5000,       5.0000,   8.00000,    450.5821
    237.5000,       5.0000,   8.00000,    437.2323
    242.5000,       5.0000,   8.00000,    440.6833
    247.5000,       5.0000,   8.00000,    449.4019
    252.5000,       5.0000,   8.00000,    475.5342
    257.5000,       5.0000,   8.00000,    474.3611
    262.5000,       5.0000,   8.00000,    472.7611
    267.5000,       5.0000,   8.00000,    486.4045
    272.5000,       5.0000,   8.00000,    497.6436
     52.5000,      35.0000,   1.00000,    366.1877
     57.5000,      35.0000,   1.00000,    344.9146
     62.5000,      35.0000,   1.00000,    330.9973
     67.5000,      35.0000,   1.00000,    320.2505
     72.5000,      35.0000,   1.00000,    304.0106
     77.5000,      35.0000,   1.00000,    314.0650
     82.5000,      35.0000,   1.00000,    333.4430
     87.5000,      35.0000,   1.00000,    323.9591
     92.5000,      35.0000,   1.00000,    356.6625
     97.5000,      35.0000,   1.00000,    380.5163
    102.5000,      35.0000,   1.00000,    396.8405
    107.5000,      35.0000,   1.00000,    420.9956
    112.5000,      35.0000,   1.00000,    403.5912
    117.5000,      35.0000,   1.00000,    368.2256
    122.5000,      35.0000,   1.00000,    364.1442
    127.5000,      35.0000,   1.00000,    321.4628
    132.5000,      35.0000,   1.00000,    298.8220
    137.5000,      35.0000,   1.00000,    288.0057
    142.5000,      35.0000,   1.00000,    265.0379
    147.5000,      35.0000,   1.00000,    272.2427
    152.5000,      35.0000,   1.00000,    282.4374
    157.5000,      35.0000,   1.00000,    275.6873
    162.5000,      35.0000,   1.00000,    300.8802
    167.5000,      35.0000,   1.00000,    320.7742
    172.5000,      35.0000,   1.00000,    329.7809
    177.5000,      35.0000,   1.00000,    345.7628
    182.5000,      35.0000,   1.00000,    349.6133
    187.5000,      35.0000,   1.00000,    353.8802
    192.5000,      35.0000,   1.00000,    358.8635
    197.5000,      35.0000,   1.00000,    346.4342
    202.5000,      35.0000,   1.00000,    344.6783
    207.5000,      35.0000,   1.00000,    363.1783
    212.5000,      35.0000,   1.00000,    377.9198
    217.5000,      35.0000,   1.00000,    388.9010
    222.5000,      35.0000,   1.00000,    395.3365
    227.5000,      35.0000,   1.00000,    401.4483
    232.5000,      35.0000,   1.00000,    422.1299
    237.5000,      35.0000,   1.00000,    448.1323
    242.5000,      35.0000,   1.00000,    459.3320
    247.5000,      35.0000,   1.00000,    467.7591
    252.5000,      35.0000,   1.00000,    470.8506
    257.5000,      35.0000,   1.00000,    477.9265
    262.5000,      35.0000,   1.00000,    484.0541
     52.5000,       5.0000,  10.00000,    404.7686
     57.5000,       5.0000,  10.00000,    377.7295
     62.5000,       5.0000,  10.00000,    344.8182
     67.5000,       5.0000,  10.00000,    332.2869
     72.5000,       5.0000,  10.00000,    252.7374
     77.5000,       5.0000,  10.00000,    267.8355
     82.5000,       5.0000,  10.00000,    292.6670
     87.5000,       5.0000,  10.00000,    296.8877
     92.5000,       5.0000,  10.00000,    412.1011
     97.5000,       5.0000,  10.00000,    512.8475
    102.5000,       5.0000,  10.00000,    348.9205
    107.5000,       5.0000,  10.00000,    493.6178
    112.5000,       5.0000,  10.00000,    426.6969
    117.5000,       5.0000,  10.00000,    411.5005
    122.5000,       5.0000,  10.00000,    423.5008
    127.5000,       5.0000,  10.00000,    271.9498
    132.5000,       5.0000,  10.00000,    279.8394
    137.5000,       5.0000,  10.00000,    291.5478
    142.5000,       5.0000,  10.00000,    217.6809
    147.5000,       5.0000,  10.00000,    252.6000
    152.5000,       5.0000,  10.00000,    315.0833
    157.5000,       5.0000,  10.00000,    279.1857
    162.5000,       5.0000,  10.00000,    309.0229
    167.5000,       5.0000,  10.00000,    339.1762
    172.5000,       5.0000,  10.00000,    314.7046
    177.5000,       5.0000,  10.00000,    328.6731
    182.5000,       5.0000,  10.00000,    336.8116
    187.5000,       5.0000,  10.00000,    363.4472
    192.5000,       5.0000,  10.00000,    387.9581
    197.5000,       5.0000,  10.00000,    390.6755
    202.5000,       5.0000,  10.00000,    391.5039
    207.5000,       5.0000,  10.00000,    360.7310
    212.5000,       5.0000,  10.00000,    282.9761
    217.5000,       5.0000,  10.00000,    322.1460
    222.5000,       5.0000,  10.00000,    432.1779
    227.5000,       5.0000,  10.00000,    466.5275
    232.5000,       5.0000,  10.00000,    460.4689
    237.5000,       5.0000,  10.00000,    445.0803
    242.5000,       5.0000,  10.00000,    446.8183
    247.5000,       5.0000,  10.00000,    454.2617
    252.5000,       5.0000,  10.00000,    481.2581
    257.5000,       5.0000,  10.00000,    486.8442
    262.5000,       5.0000,  10.00000,    487.5642
     67.5000,      45.0000,   1.00000,    341.1938
     72.5000,      45.0000,   1.00000,    349.6863
     77.5000,      45.0000,   1.00000,    372.6573
     82.5000,      45.0000,   1.00000,    373.8640
     87.5000,      45.0000,   1.00000,    394.9168
     92.5000,      45.0000,   1.00000,    409.8047
     97.5000,      45.0000,   1.00000,    430.4673
    102.5000,      45.0000,   1.00000,    448.3083
    107.5000,      45.0000,   1.00000,    445.6333
    112.5000,      45.0000,   1.00000,    448.1329
    117.5000,      45.0000,   1.00000,    437.2817
    122.5000,      45.0000,   1.00000,    399.9213
    127.5000,      45.0000,   1.00000,    388.8715
    132.5000,      45.0000,   1.00000,    362.1836
    137.5000,      45.0000,   1.00000,    338.6442
    142.5000,      45.0000,   1.00000,    317.2809
    147.5000,      45.0000,   1.00000,    303.4665
    152.5000,      45.0000,   1.00000,    307.6770
    157.5000,      45.0000,   1.00000,    308.8210
    162.5000,      45.0000,   1.00000,    313.1845
    167.5000,      45.0000,   1.00000,    334.9319
    172.5000,      45.0000,   1.00000,    348.1138
    177.5000,      45.0000,   1.00000,    362.2216
    182.5000,      45.0000,   1.00000,    377.3000
    187.5000,      45.0000,   1.00000,    383.3924
    192.5000,      45.0000,   1.00000,    376.4977
    197.5000,      45.0000,   1.00000,    373.0235
    202.5000,      45.0000,   1.00000,    387.0713
    207.5000,      45.0000,   1.00000,    404.8425
    212.5000,      45.0000,   1.00000,    411.1043
    217.5000,      45.0000,   1.00000,    414.1443
    222.5000,      45.0000,   1.00000,    421.3964
    227.5000,      45.0000,   1.00000,    422.7382
    232.5000,      45.0000,   1.00000,    433.6395
    237.5000,      45.0000,   1.00000,    452.1437
    242.5000,      45.0000,   1.00000,    467.3262
    247.5000,      45.0000,   1.00000,    472.0254
     67.5000,      15.0000,   4.00000,    329.2389
     72.5000,      15.0000,   4.00000,    305.0420
     77.5000,      15.0000,   4.00000,    298.0935
     82.5000,      15.0000,   4.00000,    322.1652
     87.5000,      15.0000,   4.00000,    384.4491
     92.5000,      15.0000,   4.00000,    477.5794
     97.5000,      15.0000,   4.00000,    500.5795
    102.5000,      15.0000,   4.00000,    528.8185
    107.5000,      15.0000,   4.00000,    491.0851
    112.5000,      15.0000,   4.00000,    516.2125
    117.5000,      15.0000,   4.00000,    489.6044
    122.5000,      15.0000,   4.00000,    431.4798
    127.5000,      15.0000,   4.00000,    379.6877
    132.5000,      15.0000,   4.00000,    324.9884
    137.5000,      15.0000,   4.00000,    299.5803
    142.5000,      15.0000,   4.00000,    282.7941
    147.5000,      15.0000,   4.00000,    288.4468
    152.5000,      15.0000,   4.00000,    310.3889
    157.5000,      15.0000,   4.00000,    323.9460
    162.5000,      15.0000,   4.00000,    327.9052
    167.5000,      15.0000,   4.00000,    337.4512
    172.5000,      15.0000,   4.00000,    337.9052
    177.5000,      15.0000,   4.00000,    343.8124
    182.5000,      15.0000,   4.00000,    367.0736
    187.5000,      15.0000,   4.00000,    394.0004
    192.5000,      15.0000,   4.00000,    419.2581
    197.5000,      15.0000,   4.00000,    426.9329
    202.5000,      15.0000,   4.00000,    414.9549
    207.5000,      15.0000,   4.00000,    373.7454
    212.5000,      15.0000,   4.00000,    342.9428
    217.5000,      15.0000,   4.00000,    366.3458
    222.5000,      15.0000,   4.00000,    432.5704
    227.5000,      15.0000,   4.00000,    477.5127
    232.5000,      15.0000,   4.00000,    480.4642
    237.5000,      15.0000,   4.00000,    468.3820
    242.5000,      15.0000,   4.00000,    458.8383
    247.5000,      15.0000,   4.00000,    466.1911
     82.5000,      55.0000,   1.00000,    431.1329
     87.5000,      55.0000,   1.00000,    438.5841
     92.5000,      55.0000,   1.00000,    451.6143
     97.5000,      55.0000,   1.00000,    466.4979
    102.5000,      55.0000,   1.00000,    474.8473
    107.5000,      55.0000,   1.00000,    483.7946
    112.5000,      55.0000,   1.00000,    486.4330
    117.5000,      55.0000,   1.00000,    476.6320
    122.5000,      55.0000,   1.00000,    454.9095
    127.5000,      55.0000,   1.00000,    428.7278
    132.5000,      55.0000,   1.00000,    424.6726
    137.5000,      55.0000,   1.00000,    402.9955
    142.5000,      55.0000,   1.00000,    386.6684
    147.5000,      55.0000,   1.00000,    364.9607
    152.5000,      55.0000,   1.00000,    342.6757
    157.5000,      55.0000,   1.00000,    340.0041
    162.5000,      55.0000,   1.00000,    341.9015
    167.5000,      55.0000,   1.00000,    346.9889
    172.5000,      55.0000,   1.00000,    361.0327
    177.5000,      55.0000,   1.00000,    377.0092
    182.5000,      55.0000,   1.00000,    385.2095
    187.5000,      55.0000,   1.00000,    379.5536
    192.5000,      55.0000,   1.00000,    385.5203
    197.5000,      55.0000,   1.00000,    399.1041
    202.5000,      55.0000,   1.00000,    419.3710
    207.5000,      55.0000,   1.00000,    438.8631
    212.5000,      55.0000,   1.00000,    444.4980
    217.5000,      55.0000,   1.00000,    449.0407
    222.5000,      55.0000,   1.00000,    448.9267
    227.5000,      55.0000,   1.00000,    448.3113
    232.5000,      55.0000,   1.00000,    449.9435
     82.5000,      15.0000,   5.00000,    355.3282
     87.5000,      15.0000,   5.00000,    424.7432
     92.5000,      15.0000,   5.00000,    528.9946
     97.5000,      15.0000,   5.00000,    559.7140
    102.5000,      15.0000,   5.00000,    601.8578
    107.5000,      15.0000,   5.00000,    565.8580
    112.5000,      15.0000,   5.00000,    592.2593
    117.5000,      15.0000,   5.00000,    554.8353
    122.5000,      15.0000,   5.00000,    482.2196
    127.5000,      15.0000,   5.00000,    423.0541
    132.5000,      15.0000,   5.00000,    367.3029
    137.5000,      15.0000,   5.00000,    344.7179
    142.5000,      15.0000,   5.00000,    328.0215
    147.5000,      15.0000,   5.00000,    327.3784
    152.5000,      15.0000,   5.00000,    343.8177
    157.5000,      15.0000,   5.00000,    352.7665
    162.5000,      15.0000,   5.00000,    348.8893
    167.5000,      15.0000,   5.00000,    349.9703
    172.5000,      15.0000,   5.00000,    349.6844
    177.5000,      15.0000,   5.00000,    352.4742
    182.5000,      15.0000,   5.00000,    379.7099
    187.5000,      15.0000,   5.00000,    404.5736
    192.5000,      15.0000,   5.00000,    433.9854
    197.5000,      15.0000,   5.00000,    449.5742
    202.5000,      15.0000,   5.00000,    442.3386
    207.5000,      15.0000,   5.00000,    403.3355
    212.5000,      15.0000,   5.00000,    370.8736
    217.5000,      15.0000,   5.00000,    395.4249
    222.5000,      15.0000,   5.00000,    459.8712
    227.5000,      15.0000,   5.00000,    503.0211
    232.5000,      15.0000,   5.00000,    501.3903
     97.5000,      65.0000,   1.00000,    491.5686
    102.5000,      65.0000,   1.00000,    487.0736
    107.5000,      65.0000,   1.00000,    495.0451
    112.5000,      65.0000,   1.00000,    495.3347
    117.5000,      65.0000,   1.00000,    502.4185
    122.5000,      65.0000,   1.00000,    515.1743
    127.5000,      65.0000,   1.00000,    499.8441
    132.5000,      65.0000,   1.00000,    467.8599
    137.5000,      65.0000,   1.00000,    458.2297
    142.5000,      65.0000,   1.00000,    428.9824
    147.5000,      65.0000,   1.00000,    409.9535
    152.5000,      65.0000,   1.00000,    394.6037
    157.5000,      65.0000,   1.00000,    378.4973
    162.5000,      65.0000,   1.00000,    381.9929
    167.5000,      65.0000,   1.00000,    385.0527
    172.5000,      65.0000,   1.00000,    384.5272
    177.5000,      65.0000,   1.00000,    389.9152
    182.5000,      65.0000,   1.00000,    385.2286
    187.5000,      65.0000,   1.00000,    381.4434
    192.5000,      65.0000,   1.00000,    399.6573
    197.5000,      65.0000,   1.00000,    421.3083
    202.5000,      65.0000,   1.00000,    432.0081
    207.5000,      65.0000,   1.00000,    446.6796
    212.5000,      65.0000,   1.00000,    458.2027
    217.5000,      65.0000,   1.00000,    468.4948
     97.5000,      15.0000,   6.00000,    613.4706
    102.5000,      15.0000,   6.00000,    652.4473
    107.5000,      15.0000,   6.00000,    609.3342
    112.5000,      15.0000,   6.00000,    641.3568
    117.5000,      15.0000,   6.00000,    613.5526
    122.5000,      15.0000,   6.00000,    545.1603
    127.5000,      15.0000,   6.00000,    477.9918
    132.5000,      15.0000,   6.00000,    406.6463
    137.5000,      15.0000,   6.00000,    373.5167
    142.5000,      15.0000,   6.00000,    353.3214
    147.5000,      15.0000,   6.00000,    353.4299
    152.5000,      15.0000,   6.00000,    373.4697
    157.5000,      15.0000,   6.00000,    385.5156
    162.5000,      15.0000,   6.00000,    380.4986
    167.5000,      15.0000,   6.00000,    379.1213
    172.5000,      15.0000,   6.00000,    374.2892
    177.5000,      15.0000,   6.00000,    369.2613
    182.5000,      15.0000,   6.00000,    387.9617
    187.5000,      15.0000,   6.00000,    413.1949
    192.5000,      15.0000,   6.00000,    442.1065
    197.5000,      15.0000,   6.00000,    463.3211
    202.5000,      15.0000,   6.00000,    453.4370
    207.5000,      15.0000,   6.00000,    413.2372
    212.5000,      15.0000,   6.00000,    385.4579
    217.5000,      15.0000,   6.00000,    414.2593
    105.0000,      30.0000,   3.00000,    647.0291
    110.0000,      30.0000,   3.00000,    655.5117
    115.0000,      30.0000,   3.00000,    599.4585
    120.0000,      30.0000,   3.00000,    583.4100
    125.0000,      30.0000,   3.00000,    530.8024
    130.0000,      30.0000,   3.00000,    477.0685
    135.0000,      30.0000,   3.00000,    431.4518
    140.0000,      30.0000,   3.00000,    394.0932
    145.0000,      30.0000,   3.00000,    386.8152
    150.0000,      30.0000,   3.00000,    381.6778
    155.0000,      30.0000,   3.00000,    378.3739
    160.0000,      30.0000,   3.00000,    387.9914
    165.0000,      30.0000,   3.00000,    393.0029
    170.0000,      30.0000,   3.00000,    388.0867
    175.0000,      30.0000,   3.00000,    396.8371
    180.0000,      30.0000,   3.00000,    405.7692
    185.0000,      30.0000,   3.00000,    414.3431
    190.0000,      30.0000,   3.00000,    429.3562
    195.0000,      30.0000,   3.00000,    436.3932
    200.0000,      30.0000,   3.00000,    427.8708
    205.0000,      30.0000,   3.00000,    426.9193
    210.0000,      30.0000,   3.00000,    436.5603
    112.5000,      25.0000,   4.00000,    659.6180
    117.5000,      25.0000,   4.00000,    632.7063
    122.5000,      25.0000,   4.00000,    563.7060
    127.5000,      25.0000,   4.00000,    520.0018
    132.5000,      25.0000,   4.00000,    458.0390
    137.5000,      25.0000,   4.00000,    400.7689
    142.5000,      25.0000,   4.00000,    404.1965
    147.5000,      25.0000,   4.00000,    393.5294
    152.5000,      25.0000,   4.00000,    383.6231
    157.5000,      25.0000,   4.00000,    402.6948
    162.5000,      25.0000,   4.00000,    406.1801
    167.5000,      25.0000,   4.00000,    397.5801
    172.5000,      25.0000,   4.00000,    402.4159
    177.5000,      25.0000,   4.00000,    411.0669
    182.5000,      25.0000,   4.00000,    420.2956
    187.5000,      25.0000,   4.00000,    436.9362
    192.5000,      25.0000,   4.00000,    450.7270
    197.5000,      25.0000,   4.00000,    455.1752
    202.5000,      25.0000,   4.00000,    434.4810
   5.57
ITERATION 2
MODEL RESISTIVITY
LAYER 1
61,     2.5000
     10.0000,     238.10
     15.0000,     248.07
     20.0000,     259.79
     25.0000,     253.17
     30.0000,     187.59
     35.0000,     158.94
     40.0000,     152.48
     45.0000,     186.86
     50.0000,     208.03
     55.0000,     230.49
     60.0000,     228.74
     65.0000,     220.57
     70.0000,     235.39
     75.0000,     186.28
     80.0000,     212.01
     85.0000,     235.22
     90.0000,     225.61
     95.0000,     340.82
    100.0000,     498.03
    105.0000,     358.82
    110.0000,     670.93
    115.0000,     585.92
    120.0000,     662.97
    125.0000,     742.60
    130.0000,     386.53
    135.0000,     324.71
    140.0000,     306.59
    145.0000,     187.47
    150.0000,     199.91
    155.0000,     254.72
    160.0000,     217.48
    165.0000,     236.93
    170.0000,     257.02
    175.0000,     223.37
    180.0000,     225.51
    185.0000,     234.77
    190.0000,     260.80
    195.0000,     269.00
    200.0000,     265.20
    205.0000,     258.21
    210.0000,     222.43
    215.0000,     162.66
    220.0000,     201.79
    225.0000,     303.50
    230.0000,     357.17
    235.0000,     390.52
    240.0000,     382.60
    245.0000,     391.13
    250.0000,     404.37
    255.0000,     459.69
    260.0000,     483.51
    265.0000,     498.95
    270.0000,     511.76
    275.0000,     514.80
    280.0000,     526.91
    285.0000,     508.76
    290.0000,     472.21
    295.0000,     519.75
    300.0000,     490.52
    305.0000,     588.63
           476.3242
LAYER 2
61,     5.2500
     10.0000,     314.68
     15.0000,     293.27
     20.0000,     302.95
     25.0000,     288.39
     30.0000,     223.49
     35.0000,     190.14
     40.0000,     183.00
     45.0000,     206.66
     50.0000,     232.80
     55.0000,     267.27
     60.0000,     279.73
     65.0000,     270.11
     70.0000,     259.93
     75.0000,     203.12
     80.0000,     216.52
     85.0000,     230.19
     90.0000,     213.12
     95.0000,     345.76
    100.0000,     482.42
    105.0000,     377.83
    110.0000,     633.77
    115.0000,     695.48
    120.0000,     761.62
    125.0000,     749.33
    130.0000,     361.97
    135.0000,     324.29
    140.0000,     287.76
    145.0000,     172.99
    150.0000,     193.73
    155.0000,     238.82
    160.0000,     229.83
    165.0000,     245.24
    170.0000,     257.66
    175.0000,     230.79
    180.0000,     233.11
    185.0000,     235.99
    190.0000,     257.79
    195.0000,     276.92
    200.0000,     275.48
    205.0000,     267.75
    210.0000,     240.93
    215.0000,     182.15
    220.0000,     224.49
    225.0000,     310.53
    230.0000,     360.01
    235.0000,     386.76
    240.0000,     384.96
    245.0000,     391.10
    250.0000,     408.38
    255.0000,     442.57
    260.0000,     471.20
    265.0000,     490.01
    270.0000,     509.48
    275.0000,     514.61
    280.0000,     540.42
    285.0000,     536.59
    290.0000,     498.74
    295.0000,     541.41
    300.0000,     533.98
    305.0000,     592.60
           541.5848
LAYER 3
59,     8.2750
     15.0000,     445.35
     20.0000,     452.35
     25.0000,     436.51
     30.0000,     374.42
     35.0000,     324.99
     40.0000,     294.07
     45.0000,     281.16
     50.0000,     292.33
     55.0000,     335.50
     60.0000,     365.00
     65.0000,     349.42
     70.0000,     296.03
     75.0000,     224.87
     80.0000,     223.94
     85.0000,     240.33
     90.0000,     252.56
     95.0000,     436.57
    100.0000,     501.87
    105.0000,     357.04
    110.0000,     502.48
    115.0000,     713.76
    120.0000,     795.38
    125.0000,     644.81
    130.0000,     322.83
    135.0000,     313.74
    140.0000,     267.97
    145.0000,     166.12
    150.0000,     189.49
    155.0000,     229.61
    160.0000,     238.58
    165.0000,     241.52
    170.0000,     240.24
    175.0000,     232.76
    180.0000,     244.12
    185.0000,     247.00
    190.0000,     268.75
    195.0000,     299.42
    200.0000,     304.18
    205.0000,     299.19
    210.0000,     286.82
    215.0000,     243.37
    220.0000,     285.06
    225.0000,     346.34
    230.0000,     378.30
    235.0000,     393.65
    240.0000,     402.64
    245.0000,     417.52
    250.0000,     434.72
    255.0000,     445.82
    260.0000,     465.54
    265.0000,     486.80
    270.0000,     507.75
    275.0000,     520.45
    280.0000,     559.67
    285.0000,     570.10
    290.0000,     547.09
    295.0000,     583.76
    300.0000,     623.63
           662.4835
LAYER 4
57,    11.6025
     20.0000,     748.20
     25.0000,     678.64
     30.0000,     632.00
     35.0000,     533.30
     40.0000,     444.02
     45.0000,     355.04
     50.0000,     326.84
     55.0000,     358.27
     60.0000,     389.30
     65.0000,     360.10
     70.0000,     272.51
     75.0000,     195.07
     80.0000,     189.48
     85.0000,     233.00
     90.0000,     325.66
     95.0000,     617.41
    100.0000,     548.98
    105.0000,     288.33
    110.0000,     324.67
    115.0000,     516.75
    120.0000,     602.86
    125.0000,     452.37
    130.0000,     261.65
    135.0000,     286.92
    140.0000,     256.17
    145.0000,     168.39
    150.0000,     192.23
    155.0000,     229.28
    160.0000,     235.43
    165.0000,     222.97
    170.0000,     213.65
    175.0000,     222.59
    180.0000,     246.26
    185.0000,     255.56
    190.0000,     279.58
    195.0000,     314.93
    200.0000,     325.00
    205.0000,     328.20
    210.0000,     336.87
    215.0000,     320.66
    220.0000,     360.95
    225.0000,     395.05
    230.0000,     404.21
    235.0000,     412.68
    240.0000,     436.16
    245.0000,     468.67
    250.0000,     486.29
    255.0000,     478.34
    260.0000,     479.63
    265.0000,     491.04
    270.0000,     504.67
    275.0000,     518.79
    280.0000,     563.77
    285.0000,     585.80
    290.0000,     595.77
    295.0000,     639.57
           789.0123
LAYER 5
53,    15.2628
     30.0000,     1228.0
     35.0000,     794.65
     40.0000,     614.44
     45.0000,     400.68
     50.0000,     306.80
     55.0000,     269.02
     60.0000,     244.38
     65.0000,     195.35
     70.0000,     135.83
     75.0000,     102.68
     80.0000,     112.42
     85.0000,     195.11
     90.0000,     446.59
     95.0000,     863.38
    100.0000,     610.15
    105.0000,     233.98
    110.0000,     147.95
    115.0000,     164.93
    120.0000,     184.12
    125.0000,     174.15
    130.0000,     173.42
    135.0000,     224.12
    140.0000,     238.23
    145.0000,     203.01
    150.0000,     211.35
    155.0000,     222.44
    160.0000,     208.86
    165.0000,     185.24
    170.0000,     176.60
    175.0000,     194.07
    180.0000,     223.75
    185.0000,     245.69
    190.0000,     268.03
    195.0000,     291.81
    200.0000,     307.35
    205.0000,     329.11
    210.0000,     369.30
    215.0000,     408.01
    220.0000,     439.80
    225.0000,     438.20
    230.0000,     427.19
    235.0000,     437.92
    240.0000,     479.99
    245.0000,     532.04
    250.0000,     553.66
    255.0000,     534.66
    260.0000,     508.70
    265.0000,     493.41
    270.0000,     491.81
    275.0000,     508.42
    280.0000,     567.38
    285.0000,     621.51
           804.1461
LAYER 6
49,    19.2890
     40.0000,     742.98
     45.0000,     398.34
     50.0000,     292.13
     55.0000,     217.94
     60.0000,     172.38
     65.0000,     129.03
     70.0000,      95.61
     75.0000,      82.76
     80.0000,     102.31
     85.0000,     192.49
     90.0000,     443.70
     95.0000,     767.02
    100.0000,     594.45
    105.0000,     270.95
    110.0000,     149.69
    115.0000,     124.72
    120.0000,     125.26
    125.0000,     134.96
    130.0000,     161.66
    135.0000,     209.23
    140.0000,     236.94
    145.0000,     230.57
    150.0000,     227.30
    155.0000,     219.20
    160.0000,     198.87
    165.0000,     178.50
    170.0000,     172.75
    175.0000,     186.20
    180.0000,     209.73
    185.0000,     231.35
    190.0000,     249.85
    195.0000,     265.86
    200.0000,     280.53
    205.0000,     303.02
    210.0000,     339.35
    215.0000,     378.73
    220.0000,     404.74
    225.0000,     407.96
    230.0000,     407.01
    235.0000,     422.60
    240.0000,     459.46
    245.0000,     500.81
    250.0000,     520.14
    255.0000,     510.38
    260.0000,     490.37
    265.0000,     478.98
    270.0000,     487.86
    275.0000,     515.89
           639.6245
LAYER 7
45,    23.7179
     50.0000,     332.96
     55.0000,     212.94
     60.0000,     163.73
     65.0000,     126.42
     70.0000,     103.73
     75.0000,      99.77
     80.0000,     128.89
     85.0000,     222.57
     90.0000,     423.36
     95.0000,     635.20
    100.0000,     568.57
    105.0000,     346.74
    110.0000,     213.64
    115.0000,     163.73
    120.0000,     152.09
    125.0000,     161.90
    130.0000,     189.69
    135.0000,     227.58
    140.0000,     252.26
    145.0000,     253.50
    150.0000,     244.33
    155.0000,     228.38
    160.0000,     208.28
    165.0000,     192.43
    170.0000,     188.41
    175.0000,     197.79
    180.0000,     215.23
    185.0000,     233.50
    190.0000,     249.49
    195.0000,     263.10
    200.0000,     276.78
    205.0000,     295.56
    210.0000,     321.69
    215.0000,     349.46
    220.0000,     369.59
    225.0000,     378.71
    230.0000,     385.59
    235.0000,     400.67
    240.0000,     425.83
    245.0000,     451.27
    250.0000,     464.70
    255.0000,     464.16
    260.0000,     461.18
    265.0000,     465.22
           507.4216
LAYER 8
41,    28.5897
     60.0000,     196.26
     65.0000,     159.38
     70.0000,     143.05
     75.0000,     146.35
     80.0000,     185.60
     85.0000,     279.18
     90.0000,     428.94
     95.0000,     573.04
    100.0000,     572.29
    105.0000,     445.50
    110.0000,     326.29
    115.0000,     259.38
    120.0000,     232.91
    125.0000,     233.17
    130.0000,     250.31
    135.0000,     272.56
    140.0000,     285.43
    145.0000,     283.00
    150.0000,     270.45
    155.0000,     253.01
    160.0000,     235.51
    165.0000,     223.47
    170.0000,     220.73
    175.0000,     227.66
    180.0000,     241.13
    185.0000,     256.70
    190.0000,     271.58
    195.0000,     285.09
    200.0000,     298.63
    205.0000,     314.45
    210.0000,     333.04
    215.0000,     351.39
    220.0000,     365.31
    225.0000,     373.85
    230.0000,     380.82
    235.0000,     391.54
    240.0000,     406.66
    245.0000,     419.89
    250.0000,     427.38
    255.0000,     432.15
           444.7480
LAYER 9
35,    33.9487
     75.0000,     205.41
     80.0000,     277.89
     85.0000,     357.49
     90.0000,     453.93
     95.0000,     569.68
    100.0000,     618.13
    105.0000,     568.91
    110.0000,     482.92
    115.0000,     409.84
    120.0000,     365.37
    125.0000,     345.55
    130.0000,     341.10
    135.0000,     341.35
    140.0000,     337.51
    145.0000,     326.46
    150.0000,     310.56
    155.0000,     293.42
    160.0000,     278.73
    165.0000,     269.76
    170.0000,     268.31
    175.0000,     274.25
    180.0000,     285.66
    185.0000,     299.81
    190.0000,     314.55
    195.0000,     328.94
    200.0000,     343.16
    205.0000,     357.59
    210.0000,     371.54
    215.0000,     382.73
    220.0000,     389.58
    225.0000,     392.84
    230.0000,     393.90
    235.0000,     398.60
    240.0000,     405.35
           412.5702
LAYER 10
29,    39.8436
     90.0000,     456.73
     95.0000,     632.23
    100.0000,     721.48
    105.0000,     739.70
    110.0000,     695.07
    115.0000,     614.99
    120.0000,     544.51
    125.0000,     492.29
    130.0000,     456.49
    135.0000,     429.77
    140.0000,     406.67
    145.0000,     384.83
    150.0000,     364.57
    155.0000,     347.25
    160.0000,     334.56
    165.0000,     327.90
    170.0000,     327.82
    175.0000,     333.85
    180.0000,     344.71
    185.0000,     358.72
    190.0000,     374.34
    195.0000,     390.63
    200.0000,     407.12
    205.0000,     422.53
    210.0000,     434.79
    215.0000,     439.09
    220.0000,     435.98
    225.0000,     430.74
           416.2130
LAYER 11
25,    46.3279
    100.0000,     946.19
    105.0000,     1048.0
    110.0000,     1027.6
    115.0000,     897.41
    120.0000,     771.10
    125.0000,     662.64
    130.0000,     586.03
    135.0000,     528.69
    140.0000,     485.43
    145.0000,     452.14
    150.0000,     426.70
    155.0000,     408.17
    160.0000,     396.39
    165.0000,     391.32
    170.0000,     392.64
    175.0000,     399.56
    180.0000,     411.12
    185.0000,     426.32
    190.0000,     444.28
    195.0000,     464.33
    200.0000,     487.23
    205.0000,     508.90
    210.0000,     526.62
    215.0000,     523.42
           496.0812
LAYER 12
21, 
    110.0000,     1834.7
    115.0000,     1292.0
    120.0000,     1000.7
    125.0000,     821.71
    130.0000,     705.74
    135.0000,     615.89
    140.0000,     555.06
    145.0000,     512.38
    150.0000,     482.56
    155.0000,     462.67
    160.0000,     451.25
    165.0000,     447.49
    170.0000,     450.46
    175.0000,     458.99
    180.0000,     472.20
    185.0000,     489.63
    190.0000,     511.55
    195.0000,     535.38
    200.0000,     566.65
    205.0000,     609.96
           676.3157
CALCULATED APPARENT RESISTIVITY
      7.5000,       5.0000,   1.00000,    280.9207
     12.5000,       5.0000,   1.00000,    281.9307
     17.5000,       5.0000,   1.00000,    273.8497
     22.5000,       5.0000,   1.00000,    268.7820
     27.5000,       5.0000,   1.00000,    226.2529
     32.5000,       5.0000,   1.00000,    210.6777
     37.5000,       5.0000,   1.00000,    196.6562
     42.5000,       5.0000,   1.00000,    217.1738
     47.5000,       5.0000,   1.00000,    223.6216
     52.5000,       5.0000,   1.00000,    246.6674
     57.5000,       5.0000,   1.00000,    249.1817
     62.5000,       5.0000,   1.00000,    235.7581
     67.5000,       5.0000,   1.00000,    252.2457
     72.5000,       5.0000,   1.00000,    209.0788
     77.5000,       5.0000,   1.00000,    227.3825
     82.5000,       5.0000,   1.00000,    249.4748
     87.5000,       5.0000,   1.00000,    262.2909
     92.5000,       5.0000,   1.00000,    321.2421
     97.5000,       5.0000,   1.00000,    449.2647
    102.5000,       5.0000,   1.00000,    348.3077
    107.5000,       5.0000,   1.00000,    617.1514
    112.5000,       5.0000,   1.00000,    535.0186
    117.5000,       5.0000,   1.00000,    539.9084
    122.5000,       5.0000,   1.00000,    586.8741
    127.5000,       5.0000,   1.00000,    378.3330
    132.5000,       5.0000,   1.00000,    332.1118
    137.5000,       5.0000,   1.00000,    291.2629
    142.5000,       5.0000,   1.00000,    208.0908
    147.5000,       5.0000,   1.00000,    213.5848
    152.5000,       5.0000,   1.00000,    238.9282
    157.5000,       5.0000,   1.00000,    216.0175
    162.5000,       5.0000,   1.00000,    236.0778
    167.5000,       5.0000,   1.00000,    246.7990
    172.5000,       5.0000,   1.00000,    228.0771
    177.5000,       5.0000,   1.00000,    241.5335
    182.5000,       5.0000,   1.00000,    243.9999
    187.5000,       5.0000,   1.00000,    257.6846
    192.5000,       5.0000,   1.00000,    266.5384
    197.5000,       5.0000,   1.00000,    262.6911
    202.5000,       5.0000,   1.00000,    254.4278
    207.5000,       5.0000,   1.00000,    249.7149
    212.5000,       5.0000,   1.00000,    216.3134
    217.5000,       5.0000,   1.00000,    245.4718
    222.5000,       5.0000,   1.00000,    306.8083
    227.5000,       5.0000,   1.00000,    337.5972
    232.5000,       5.0000,   1.00000,    372.0796
    237.5000,       5.0000,   1.00000,    386.5132
    242.5000,       5.0000,   1.00000,    408.6145
    247.5000,       5.0000,   1.00000,    417.5173
    252.5000,       5.0000,   1.00000,    453.8244
    257.5000,       5.0000,   1.00000,    468.9701
    262.5000,       5.0000,   1.00000,    490.2989
    267.5000,       5.0000,   1.00000,    508.2698
    272.5000,       5.0000,   1.00000,    511.6400
    277.5000,       5.0000,   1.00000,    523.5591
    282.5000,       5.0000,   1.00000,    527.1229
    287.5000,       5.0000,   1.00000,    502.5023
    292.5000,       5.0000,   1.00000,    555.2390
    297.5000,       5.0000,   1.00000,    499.9534
    302.5000,       5.0000,   1.00000,    588.8526
    307.5000,       5.0000,   1.00000,    505.3947
     12.5000,       5.0000,   2.00000,    323.2319
     17.5000,       5.0000,   2.00000,    326.4853
     22.5000,       5.0000,   2.00000,    327.4325
     27.5000,       5.0000,   2.00000,    275.6022
     32.5000,       5.0000,   2.00000,    251.7282
     37.5000,       5.0000,   2.00000,    243.7165
     42.5000,       5.0000,   2.00000,    260.4751
     47.5000,       5.0000,   2.00000,    259.2676
     52.5000,       5.0000,   2.00000,    270.7261
     57.5000,       5.0000,   2.00000,    254.1491
     62.5000,       5.0000,   2.00000,    249.8188
     67.5000,       5.0000,   2.00000,    270.0625
     72.5000,       5.0000,   2.00000,    218.8749
     77.5000,       5.0000,   2.00000,    251.5173
     82.5000,       5.0000,   2.00000,    285.8152
     87.5000,       5.0000,   2.00000,    248.3397
     92.5000,       5.0000,   2.00000,    358.2583
     97.5000,       5.0000,   2.00000,    428.7953
    102.5000,       5.0000,   2.00000,    308.6571
    107.5000,       5.0000,   2.00000,    546.2480
    112.5000,       5.0000,   2.00000,    434.4350
    117.5000,       5.0000,   2.00000,    401.9760
    122.5000,       5.0000,   2.00000,    519.0743
    127.5000,       5.0000,   2.00000,    313.3945
    132.5000,       5.0000,   2.00000,    309.8446
    137.5000,       5.0000,   2.00000,    327.1321
    142.5000,       5.0000,   2.00000,    202.8596
    147.5000,       5.0000,   2.00000,    219.7624
    152.5000,       5.0000,   2.00000,    264.1767
    157.5000,       5.0000,   2.00000,    209.4861
    162.5000,       5.0000,   2.00000,    226.4794
    167.5000,       5.0000,   2.00000,    257.9820
    172.5000,       5.0000,   2.00000,    232.0869
    177.5000,       5.0000,   2.00000,    242.0934
    182.5000,       5.0000,   2.00000,    252.6198
    187.5000,       5.0000,   2.00000,    263.9027
    192.5000,       5.0000,   2.00000,    270.0964
    197.5000,       5.0000,   2.00000,    266.1940
    202.5000,       5.0000,   2.00000,    290.0063
    207.5000,       5.0000,   2.00000,    291.9001
    212.5000,       5.0000,   2.00000,    232.3690
    217.5000,       5.0000,   2.00000,    266.1725
    222.5000,       5.0000,   2.00000,    351.5557
    227.5000,       5.0000,   2.00000,    366.8997
    232.5000,       5.0000,   2.00000,    372.5193
    237.5000,       5.0000,   2.00000,    390.7569
    242.5000,       5.0000,   2.00000,    412.8306
    247.5000,       5.0000,   2.00000,    428.4471
    252.5000,       5.0000,   2.00000,    464.6433
    257.5000,       5.0000,   2.00000,    476.6511
    262.5000,       5.0000,   2.00000,    489.8581
    267.5000,       5.0000,   2.00000,    506.1086
    272.5000,       5.0000,   2.00000,    512.0954
    277.5000,       5.0000,   2.00000,    545.5390
    282.5000,       5.0000,   2.00000,    542.4100
    287.5000,       5.0000,   2.00000,    531.4207
    292.5000,       5.0000,   2.00000,    565.2290
    297.5000,       5.0000,   2.00000,    542.6044
    302.5000,       5.0000,   2.00000,    630.4336
     17.5000,       5.0000,   3.00000,    383.6759
     22.5000,       5.0000,   3.00000,    388.8724
     27.5000,       5.0000,   3.00000,    315.5698
     32.5000,       5.0000,   3.00000,    282.5475
     37.5000,       5.0000,   3.00000,    267.8760
     42.5000,       5.0000,   3.00000,    295.6044
     47.5000,       5.0000,   3.00000,    291.0956
     52.5000,       5.0000,   3.00000,    286.4139
     57.5000,       5.0000,   3.00000,    270.7943
     62.5000,       5.0000,   3.00000,    258.9366
     67.5000,       5.0000,   3.00000,    272.4440
     72.5000,       5.0000,   3.00000,    233.5623
     77.5000,       5.0000,   3.00000,    266.5616
     82.5000,       5.0000,   3.00000,    271.0998
     87.5000,       5.0000,   3.00000,    273.5614
     92.5000,       5.0000,   3.00000,    336.5333
     97.5000,       5.0000,   3.00000,    415.8265
    102.5000,       5.0000,   3.00000,    285.2177
    107.5000,       5.0000,   3.00000,    404.5569
    112.5000,       5.0000,   3.00000,    366.1911
    117.5000,       5.0000,   3.00000,    386.0758
    122.5000,       5.0000,   3.00000,    377.1645
    127.5000,       5.0000,   3.00000,    277.6467
    132.5000,       5.0000,   3.00000,    290.1114
    137.5000,       5.0000,   3.00000,    299.4935
    142.5000,       5.0000,   3.00000,    215.4703
    147.5000,       5.0000,   3.00000,    224.5215
    152.5000,       5.0000,   3.00000,    263.3330
    157.5000,       5.0000,   3.00000,    227.4145
    162.5000,       5.0000,   3.00000,    232.2608
    167.5000,       5.0000,   3.00000,    253.3663
    172.5000,       5.0000,   3.00000,    238.3052
    177.5000,       5.0000,   3.00000,    242.3492
    182.5000,       5.0000,   3.00000,    249.1081
    187.5000,       5.0000,   3.00000,    267.6789
    192.5000,       5.0000,   3.00000,    275.9800
    197.5000,       5.0000,   3.00000,    296.2784
    202.5000,       5.0000,   3.00000,    321.6931
    207.5000,       5.0000,   3.00000,    306.0333
    212.5000,       5.0000,   3.00000,    237.6211
    217.5000,       5.0000,   3.00000,    275.4889
    222.5000,       5.0000,   3.00000,    379.2069
    227.5000,       5.0000,   3.00000,    410.6385
    232.5000,       5.0000,   3.00000,    400.0080
    237.5000,       5.0000,   3.00000,    385.5092
    242.5000,       5.0000,   3.00000,    407.6185
    247.5000,       5.0000,   3.00000,    428.5245
    252.5000,       5.0000,   3.00000,    471.9362
    257.5000,       5.0000,   3.00000,    485.2772
    262.5000,       5.0000,   3.00000,    493.5224
    267.5000,       5.0000,   3.00000,    502.2979
    272.5000,       5.0000,   3.00000,    522.1498
    277.5000,       5.0000,   3.00000,    549.5037
    282.5000,       5.0000,   3.00000,    561.0452
    287.5000,       5.0000,   3.00000,    523.4177
    292.5000,       5.0000,   3.00000,    582.9886
    297.5000,       5.0000,   3.00000,    564.7664
     22.5000,      15.0000,   1.00000,    391.3240
     27.5000,      15.0000,   1.00000,    352.0713
     32.5000,      15.0000,   1.00000,    302.7126
     37.5000,      15.0000,   1.00000,    291.8025
     42.5000,      15.0000,   1.00000,    297.2394
     47.5000,      15.0000,   1.00000,    306.3602
     52.5000,      15.0000,   1.00000,    300.8338
     57.5000,      15.0000,   1.00000,    287.9265
     62.5000,      15.0000,   1.00000,    275.5785
     67.5000,      15.0000,   1.00000,    266.3053
     72.5000,      15.0000,   1.00000,    271.6646
     77.5000,      15.0000,   1.00000,    257.2328
     82.5000,      15.0000,   1.00000,    278.6409
     87.5000,      15.0000,   1.00000,    297.3229
     92.5000,      15.0000,   1.00000,    341.0610
     97.5000,      15.0000,   1.00000,    326.0327
    102.5000,      15.0000,   1.00000,    342.1438
    107.5000,      15.0000,   1.00000,    325.5233
    112.5000,      15.0000,   1.00000,    352.0750
    117.5000,      15.0000,   1.00000,    340.4944
    122.5000,      15.0000,   1.00000,    334.0189
    127.5000,      15.0000,   1.00000,    299.1317
    132.5000,      15.0000,   1.00000,    274.1042
    137.5000,      15.0000,   1.00000,    259.9596
    142.5000,      15.0000,   1.00000,    254.0618
    147.5000,      15.0000,   1.00000,    245.3009
    152.5000,      15.0000,   1.00000,    243.5838
    157.5000,      15.0000,   1.00000,    253.2124
    162.5000,      15.0000,   1.00000,    253.3910
    167.5000,      15.0000,   1.00000,    245.4278
    172.5000,      15.0000,   1.00000,    245.6700
    177.5000,      15.0000,   1.00000,    247.1177
    182.5000,      15.0000,   1.00000,    252.2344
    187.5000,      15.0000,   1.00000,    264.3407
    192.5000,      15.0000,   1.00000,    296.5344
    197.5000,      15.0000,   1.00000,    321.4389
    202.5000,      15.0000,   1.00000,    320.0634
    207.5000,      15.0000,   1.00000,    288.7195
    212.5000,      15.0000,   1.00000,    276.0266
    217.5000,      15.0000,   1.00000,    305.5767
    222.5000,      15.0000,   1.00000,    366.8588
    227.5000,      15.0000,   1.00000,    419.3940
    232.5000,      15.0000,   1.00000,    421.1545
    237.5000,      15.0000,   1.00000,    401.8365
    242.5000,      15.0000,   1.00000,    398.3598
    247.5000,      15.0000,   1.00000,    430.0484
    252.5000,      15.0000,   1.00000,    462.0121
    257.5000,      15.0000,   1.00000,    486.8884
    262.5000,      15.0000,   1.00000,    496.2458
    267.5000,      15.0000,   1.00000,    512.3176
    272.5000,      15.0000,   1.00000,    525.5247
    277.5000,      15.0000,   1.00000,    547.7189
    282.5000,      15.0000,   1.00000,    536.2300
    287.5000,      15.0000,   1.00000,    555.1609
    292.5000,      15.0000,   1.00000,    559.4998
     22.5000,       5.0000,   4.00000,    435.7886
     27.5000,       5.0000,   4.00000,    347.5929
     32.5000,       5.0000,   4.00000,    302.0062
     37.5000,       5.0000,   4.00000,    281.4190
     42.5000,       5.0000,   4.00000,    310.2748
     47.5000,       5.0000,   4.00000,    308.2309
     52.5000,       5.0000,   4.00000,    317.5559
     57.5000,       5.0000,   4.00000,    296.5102
     62.5000,       5.0000,   4.00000,    272.2171
     67.5000,       5.0000,   4.00000,    290.4454
     72.5000,       5.0000,   4.00000,    235.4191
     77.5000,       5.0000,   4.00000,    249.7810
     82.5000,       5.0000,   4.00000,    284.3367
     87.5000,       5.0000,   4.00000,    255.6743
     92.5000,       5.0000,   4.00000,    342.0435
     97.5000,       5.0000,   4.00000,    405.1129
    102.5000,       5.0000,   4.00000,    240.2603
    107.5000,       5.0000,   4.00000,    380.8558
    112.5000,       5.0000,   4.00000,    327.0478
    117.5000,       5.0000,   4.00000,    330.9051
    122.5000,       5.0000,   4.00000,    389.2417
    127.5000,       5.0000,   4.00000,    234.5183
    132.5000,       5.0000,   4.00000,    263.2152
    137.5000,       5.0000,   4.00000,    285.4333
    142.5000,       5.0000,   4.00000,    202.5295
    147.5000,       5.0000,   4.00000,    231.7300
    152.5000,       5.0000,   4.00000,    274.6494
    157.5000,       5.0000,   4.00000,    235.6727
    162.5000,       5.0000,   4.00000,    252.6816
    167.5000,       5.0000,   4.00000,    261.2753
    172.5000,       5.0000,   4.00000,    233.6612
    177.5000,       5.0000,   4.00000,    246.6385
    182.5000,       5.0000,   4.00000,    248.4921
    187.5000,       5.0000,   4.00000,    268.2589
    192.5000,       5.0000,   4.00000,    304.7189
    197.5000,       5.0000,   4.00000,    325.2385
    202.5000,       5.0000,   4.00000,    335.7774
    207.5000,       5.0000,   4.00000,    309.8860
    212.5000,       5.0000,   4.00000,    239.1422
    217.5000,       5.0000,   4.00000,    283.4541
    222.5000,       5.0000,   4.00000,    394.3083
    227.5000,       5.0000,   4.00000,    435.7340
    232.5000,       5.0000,   4.00000,    430.9255
    237.5000,       5.0000,   4.00000,    400.4594
    242.5000,       5.0000,   4.00000,    401.6840
    247.5000,       5.0000,   4.00000,    422.1544
    252.5000,       5.0000,   4.00000,    471.7604
    257.5000,       5.0000,   4.00000,    488.0068
    262.5000,       5.0000,   4.00000,    496.9380
    267.5000,       5.0000,   4.00000,    515.2686
    272.5000,       5.0000,   4.00000,    520.8740
    277.5000,       5.0000,   4.00000,    559.9077
    282.5000,       5.0000,   4.00000,    547.7149
    287.5000,       5.0000,   4.00000,    529.1707
    292.5000,       5.0000,   4.00000,    591.0344
     30.0000,      20.0000,   1.00000,    360.6167
     35.0000,      20.0000,   1.00000,    322.1039
     40.0000,      20.0000,   1.00000,    304.5272
     45.0000,      20.0000,   1.00000,    314.4916
     50.0000,      20.0000,   1.00000,    330.0592
     55.0000,      20.0000,   1.00000,    331.7013
     60.0000,      20.0000,   1.00000,    331.4108
     65.0000,      20.0000,   1.00000,    300.6089
     70.0000,      20.0000,   1.00000,    269.6347
     75.0000,      20.0000,   1.00000,    276.1822
     80.0000,      20.0000,   1.00000,    253.4796
     85.0000,      20.0000,   1.00000,    285.2984
     90.0000,      20.0000,   1.00000,    322.9177
     95.0000,      20.0000,   1.00000,    289.7868
    100.0000,      20.0000,   1.00000,    337.5587
    105.0000,      20.0000,   1.00000,    336.0879
    110.0000,      20.0000,   1.00000,    306.0150
    115.0000,      20.0000,   1.00000,    345.8462
    120.0000,      20.0000,   1.00000,    308.2950
    125.0000,      20.0000,   1.00000,    298.5548
    130.0000,      20.0000,   1.00000,    297.4587
    135.0000,      20.0000,   1.00000,    228.5248
    140.0000,      20.0000,   1.00000,    239.7580
    145.0000,      20.0000,   1.00000,    253.3409
    150.0000,      20.0000,   1.00000,    242.6803
    155.0000,      20.0000,   1.00000,    268.0531
    160.0000,      20.0000,   1.00000,    275.4750
    165.0000,      20.0000,   1.00000,    262.0441
    170.0000,      20.0000,   1.00000,    263.9774
    175.0000,      20.0000,   1.00000,    253.7247
    180.0000,      20.0000,   1.00000,    253.4005
    185.0000,      20.0000,   1.00000,    285.8415
    190.0000,      20.0000,   1.00000,    311.8848
    195.0000,      20.0000,   1.00000,    329.7016
    200.0000,      20.0000,   1.00000,    331.2175
    205.0000,      20.0000,   1.00000,    304.2482
    210.0000,      20.0000,   1.00000,    296.1610
    215.0000,      20.0000,   1.00000,    316.6478
    220.0000,      20.0000,   1.00000,    347.8385
    225.0000,      20.0000,   1.00000,    394.6626
    230.0000,      20.0000,   1.00000,    428.1834
    235.0000,      20.0000,   1.00000,    436.6328
    240.0000,      20.0000,   1.00000,    430.8235
    245.0000,      20.0000,   1.00000,    426.3955
    250.0000,      20.0000,   1.00000,    435.0658
    255.0000,      20.0000,   1.00000,    461.4698
    260.0000,      20.0000,   1.00000,    496.0672
    265.0000,      20.0000,   1.00000,    511.4890
    270.0000,      20.0000,   1.00000,    532.2089
    275.0000,      20.0000,   1.00000,    528.1895
    280.0000,      20.0000,   1.00000,    529.8795
    285.0000,      20.0000,   1.00000,    551.9680
     27.5000,       5.0000,   5.00000,    368.8558
     32.5000,       5.0000,   5.00000,    316.0308
     37.5000,       5.0000,   5.00000,    291.1035
     42.5000,       5.0000,   5.00000,    313.0062
     47.5000,       5.0000,   5.00000,    323.0825
     52.5000,       5.0000,   5.00000,    345.7238
     57.5000,       5.0000,   5.00000,    325.6399
     62.5000,       5.0000,   5.00000,    303.5415
     67.5000,       5.0000,   5.00000,    302.7573
     72.5000,       5.0000,   5.00000,    223.0134
     77.5000,       5.0000,   5.00000,    252.3192
     82.5000,       5.0000,   5.00000,    266.5567
     87.5000,       5.0000,   5.00000,    253.4594
     92.5000,       5.0000,   5.00000,    340.5775
     97.5000,       5.0000,   5.00000,    393.9260
    102.5000,       5.0000,   5.00000,    241.0922
    107.5000,       5.0000,   5.00000,    368.5887
    112.5000,       5.0000,   5.00000,    311.1317
    117.5000,       5.0000,   5.00000,    322.0503
    122.5000,       5.0000,   5.00000,    371.4160
    127.5000,       5.0000,   5.00000,    236.3934
    132.5000,       5.0000,   5.00000,    241.2341
    137.5000,       5.0000,   5.00000,    273.9297
    142.5000,       5.0000,   5.00000,    192.4861
    147.5000,       5.0000,   5.00000,    226.7105
    152.5000,       5.0000,   5.00000,    293.8329
    157.5000,       5.0000,   5.00000,    247.6010
    162.5000,       5.0000,   5.00000,    261.6257
    167.5000,       5.0000,   5.00000,    278.6616
    172.5000,       5.0000,   5.00000,    239.5738
    177.5000,       5.0000,   5.00000,    243.8349
    182.5000,       5.0000,   5.00000,    256.1740
    187.5000,       5.0000,   5.00000,    290.3934
    192.5000,       5.0000,   5.00000,    326.3869
    197.5000,       5.0000,   5.00000,    339.3910
    202.5000,       5.0000,   5.00000,    342.7545
    207.5000,       5.0000,   5.00000,    315.5504
    212.5000,       5.0000,   5.00000,    242.6810
    217.5000,       5.0000,   5.00000,    288.4592
    222.5000,       5.0000,   5.00000,    405.2389
    227.5000,       5.0000,   5.00000,    443.2852
    232.5000,       5.0000,   5.00000,    444.2625
    237.5000,       5.0000,   5.00000,    424.0203
    242.5000,       5.0000,   5.00000,    414.1315
    247.5000,       5.0000,   5.00000,    417.5081
    252.5000,       5.0000,   5.00000,    463.2556
    257.5000,       5.0000,   5.00000,    483.8789
    262.5000,       5.0000,   5.00000,    505.8493
    267.5000,       5.0000,   5.00000,    517.4931
    272.5000,       5.0000,   5.00000,    530.5835
    277.5000,       5.0000,   5.00000,    543.7752
    282.5000,       5.0000,   5.00000,    549.1719
    287.5000,       5.0000,   5.00000,    528.4867
     32.5000,       5.0000,   6.00000,    328.3916
     37.5000,       5.0000,   6.00000,    296.9429
     42.5000,       5.0000,   6.00000,    326.6597
     47.5000,       5.0000,   6.00000,    335.6872
     52.5000,       5.0000,   6.00000,    361.7914
     57.5000,       5.0000,   6.00000,    358.2171
     62.5000,       5.0000,   6.00000,    326.3990
     67.5000,       5.0000,   6.00000,    304.5066
     72.5000,       5.0000,   6.00000,    229.9097
     77.5000,       5.0000,   6.00000,    238.7822
     82.5000,       5.0000,   6.00000,    260.3343
     87.5000,       5.0000,   6.00000,    251.7028
     92.5000,       5.0000,   6.00000,    335.0226
     97.5000,       5.0000,   6.00000,    419.2674
    102.5000,       5.0000,   6.00000,    256.8794
    107.5000,       5.0000,   6.00000,    368.3445
    112.5000,       5.0000,   6.00000,    320.1273
    117.5000,       5.0000,   6.00000,    333.0166
    122.5000,       5.0000,   6.00000,    357.0083
    127.5000,       5.0000,   6.00000,    229.0388
    132.5000,       5.0000,   6.00000,    252.8370
    137.5000,       5.0000,   6.00000,    259.1279
    142.5000,       5.0000,   6.00000,    190.9753
    147.5000,       5.0000,   6.00000,    227.2599
    152.5000,       5.0000,   6.00000,    294.7309
    157.5000,       5.0000,   6.00000,    263.2020
    162.5000,       5.0000,   6.00000,    271.4164
    167.5000,       5.0000,   6.00000,    286.2162
    172.5000,       5.0000,   6.00000,    253.0610
    177.5000,       5.0000,   6.00000,    253.6936
    182.5000,       5.0000,   6.00000,    272.3880
    187.5000,       5.0000,   6.00000,    314.6818
    192.5000,       5.0000,   6.00000,    337.6407
    197.5000,       5.0000,   6.00000,    343.2907
    202.5000,       5.0000,   6.00000,    351.6562
    207.5000,       5.0000,   6.00000,    324.5402
    212.5000,       5.0000,   6.00000,    248.5511
    217.5000,       5.0000,   6.00000,    293.9176
    222.5000,       5.0000,   6.00000,    408.0576
    227.5000,       5.0000,   6.00000,    447.1404
    232.5000,       5.0000,   6.00000,    448.7016
    237.5000,       5.0000,   6.00000,    433.9870
    242.5000,       5.0000,   6.00000,    435.6537
    247.5000,       5.0000,   6.00000,    427.2444
    252.5000,       5.0000,   6.00000,    456.3573
    257.5000,       5.0000,   6.00000,    481.6524
    262.5000,       5.0000,   6.00000,    500.3543
    267.5000,       5.0000,   6.00000,    522.4194
    272.5000,       5.0000,   6.00000,    518.0963
    277.5000,       5.0000,   6.00000,    546.6409
    282.5000,       5.0000,   6.00000,    545.7157
     37.5000,      25.0000,   1.00000,    339.0423
     42.5000,      25.0000,   1.00000,    334.0053
     47.5000,      25.0000,   1.00000,    339.1839
     52.5000,      25.0000,   1.00000,    353.7764
     57.5000,      25.0000,   1.00000,    357.6038
     62.5000,      25.0000,   1.00000,    329.6121
     67.5000,      25.0000,   1.00000,    310.7867
     72.5000,      25.0000,   1.00000,    283.9536
     77.5000,      25.0000,   1.00000,    266.2560
     82.5000,      25.0000,   1.00000,    273.0626
     87.5000,      25.0000,   1.00000,    296.9023
     92.5000,      25.0000,   1.00000,    301.7238
     97.5000,      25.0000,   1.00000,    334.9266
    102.5000,      25.0000,   1.00000,    349.3553
    107.5000,      25.0000,   1.00000,    358.9726
    112.5000,      25.0000,   1.00000,    340.6367
    117.5000,      25.0000,   1.00000,    329.1856
    122.5000,      25.0000,   1.00000,    303.0481
    127.5000,      25.0000,   1.00000,    289.2644
    132.5000,      25.0000,   1.00000,    264.8376
    137.5000,      25.0000,   1.00000,    238.7538
    142.5000,      25.0000,   1.00000,    243.8983
    147.5000,      25.0000,   1.00000,    255.1772
    152.5000,      25.0000,   1.00000,    253.1211
    157.5000,      25.0000,   1.00000,    276.3194
    162.5000,      25.0000,   1.00000,    289.0816
    167.5000,      25.0000,   1.00000,    273.3254
    172.5000,      25.0000,   1.00000,    275.6420
    177.5000,      25.0000,   1.00000,    292.8607
    182.5000,      25.0000,   1.00000,    303.1964
    187.5000,      25.0000,   1.00000,    317.6067
    192.5000,      25.0000,   1.00000,    333.1217
    197.5000,      25.0000,   1.00000,    334.3129
    202.5000,      25.0000,   1.00000,    318.8671
    207.5000,      25.0000,   1.00000,    315.7625
    212.5000,      25.0000,   1.00000,    334.2940
    217.5000,      25.0000,   1.00000,    352.0949
    222.5000,      25.0000,   1.00000,    370.0947
    227.5000,      25.0000,   1.00000,    403.3142
    232.5000,      25.0000,   1.00000,    434.0383
    237.5000,      25.0000,   1.00000,    444.1686
    242.5000,      25.0000,   1.00000,    451.5322
    247.5000,      25.0000,   1.00000,    454.8165
    252.5000,      25.0000,   1.00000,    459.2295
    257.5000,      25.0000,   1.00000,    468.2855
    262.5000,      25.0000,   1.00000,    497.7302
    267.5000,      25.0000,   1.00000,    509.1177
    272.5000,      25.0000,   1.00000,    525.0311
    277.5000,      25.0000,   1.00000,    527.4217
     37.5000,       5.0000,   7.00000,    312.6907
     42.5000,       5.0000,   7.00000,    342.7149
     47.5000,       5.0000,   7.00000,    350.5052
     52.5000,       5.0000,   7.00000,    380.3235
     57.5000,       5.0000,   7.00000,    368.5430
     62.5000,       5.0000,   7.00000,    330.3524
     67.5000,       5.0000,   7.00000,    323.2242
     72.5000,       5.0000,   7.00000,    228.0436
     77.5000,       5.0000,   7.00000,    237.7889
     82.5000,       5.0000,   7.00000,    259.3800
     87.5000,       5.0000,   7.00000,    246.1038
     92.5000,       5.0000,   7.00000,    360.1361
     97.5000,       5.0000,   7.00000,    453.5376
    102.5000,       5.0000,   7.00000,    269.2238
    107.5000,       5.0000,   7.00000,    402.3059
    112.5000,       5.0000,   7.00000,    337.6873
    117.5000,       5.0000,   7.00000,    336.5526
    122.5000,       5.0000,   7.00000,    368.3714
    127.5000,       5.0000,   7.00000,    226.6584
    132.5000,       5.0000,   7.00000,    248.0585
    137.5000,       5.0000,   7.00000,    277.0215
    142.5000,       5.0000,   7.00000,    189.4436
    147.5000,       5.0000,   7.00000,    231.6272
    152.5000,       5.0000,   7.00000,    298.9377
    157.5000,       5.0000,   7.00000,    263.0873
    162.5000,       5.0000,   7.00000,    285.2707
    167.5000,       5.0000,   7.00000,    295.5549
    172.5000,       5.0000,   7.00000,    262.1960
    177.5000,       5.0000,   7.00000,    281.2630
    182.5000,       5.0000,   7.00000,    294.7554
    187.5000,       5.0000,   7.00000,    322.3027
    192.5000,       5.0000,   7.00000,    347.3357
    197.5000,       5.0000,   7.00000,    351.1566
    202.5000,       5.0000,   7.00000,    359.6703
    207.5000,       5.0000,   7.00000,    335.5456
    212.5000,       5.0000,   7.00000,    255.3958
    217.5000,       5.0000,   7.00000,    298.4664
    222.5000,       5.0000,   7.00000,    411.3831
    227.5000,       5.0000,   7.00000,    449.0753
    232.5000,       5.0000,   7.00000,    451.5467
    237.5000,       5.0000,   7.00000,    438.2165
    242.5000,       5.0000,   7.00000,    443.0903
    247.5000,       5.0000,   7.00000,    444.7221
    252.5000,       5.0000,   7.00000,    470.9264
    257.5000,       5.0000,   7.00000,    473.9556
    262.5000,       5.0000,   7.00000,    495.3383
    267.5000,       5.0000,   7.00000,    504.4916
    272.5000,       5.0000,   7.00000,    517.2163
    277.5000,       5.0000,   7.00000,    545.0571
     42.5000,       5.0000,   8.00000,    360.9460
     47.5000,       5.0000,   8.00000,    370.0865
     52.5000,       5.0000,   8.00000,    390.2131
     57.5000,       5.0000,   8.00000,    362.2351
     62.5000,       5.0000,   8.00000,    337.6672
     67.5000,       5.0000,   8.00000,    324.3757
     72.5000,       5.0000,   8.00000,    233.3362
     77.5000,       5.0000,   8.00000,    242.2748
     82.5000,       5.0000,   8.00000,    257.8129
     87.5000,       5.0000,   8.00000,    263.5253
     92.5000,       5.0000,   8.00000,    387.1796
     97.5000,       5.0000,   8.00000,    485.5682
    102.5000,       5.0000,   8.00000,    294.5916
    107.5000,       5.0000,   8.00000,    431.7373
    112.5000,       5.0000,   8.00000,    358.0755
    117.5000,       5.0000,   8.00000,    353.8680
    122.5000,       5.0000,   8.00000,    379.2138
    127.5000,       5.0000,   8.00000,    232.4331
    132.5000,       5.0000,   8.00000,    252.1053
    137.5000,       5.0000,   8.00000,    279.6109
    142.5000,       5.0000,   8.00000,    202.5347
    147.5000,       5.0000,   8.00000,    233.4257
    152.5000,       5.0000,   8.00000,    304.6927
    157.5000,       5.0000,   8.00000,    266.2499
    162.5000,       5.0000,   8.00000,    285.3576
    167.5000,       5.0000,   8.00000,    311.7267
    172.5000,       5.0000,   8.00000,    282.2075
    177.5000,       5.0000,   8.00000,    300.3758
    182.5000,       5.0000,   8.00000,    312.7475
    187.5000,       5.0000,   8.00000,    333.2015
    192.5000,       5.0000,   8.00000,    353.2437
    197.5000,       5.0000,   8.00000,    364.4074
    202.5000,       5.0000,   8.00000,    371.2232
    207.5000,       5.0000,   8.00000,    343.9090
    212.5000,       5.0000,   8.00000,    261.3236
    217.5000,       5.0000,   8.00000,    303.9109
    222.5000,       5.0000,   8.00000,    418.0094
    227.5000,       5.0000,   8.00000,    452.9157
    232.5000,       5.0000,   8.00000,    454.3547
    237.5000,       5.0000,   8.00000,    439.6722
    242.5000,       5.0000,   8.00000,    445.4293
    247.5000,       5.0000,   8.00000,    455.6857
    252.5000,       5.0000,   8.00000,    486.3741
    257.5000,       5.0000,   8.00000,    484.6221
    262.5000,       5.0000,   8.00000,    477.4786
    267.5000,       5.0000,   8.00000,    495.9726
    272.5000,       5.0000,   8.00000,    509.8729
     52.5000,      35.0000,   1.00000,    365.1747
     57.5000,      35.0000,   1.00000,    344.6991
     62.5000,      35.0000,   1.00000,    331.4335
     67.5000,      35.0000,   1.00000,    324.0041
     72.5000,      35.0000,   1.00000,    307.3887
     77.5000,      35.0000,   1.00000,    322.4400
     82.5000,      35.0000,   1.00000,    347.2800
     87.5000,      35.0000,   1.00000,    332.4474
     92.5000,      35.0000,   1.00000,    366.0354
     97.5000,      35.0000,   1.00000,    388.6585
    102.5000,      35.0000,   1.00000,    402.7078
    107.5000,      35.0000,   1.00000,    427.8883
    112.5000,      35.0000,   1.00000,    403.7388
    117.5000,      35.0000,   1.00000,    359.1402
    122.5000,      35.0000,   1.00000,    357.0003
    127.5000,      35.0000,   1.00000,    312.2627
    132.5000,      35.0000,   1.00000,    292.6245
    137.5000,      35.0000,   1.00000,    284.8895
    142.5000,      35.0000,   1.00000,    259.5832
    147.5000,      35.0000,   1.00000,    269.3542
    152.5000,      35.0000,   1.00000,    281.1952
    157.5000,      35.0000,   1.00000,    271.2957
    162.5000,      35.0000,   1.00000,    298.6306
    167.5000,      35.0000,   1.00000,    319.7979
    172.5000,      35.0000,   1.00000,    328.1247
    177.5000,      35.0000,   1.00000,    345.7629
    182.5000,      35.0000,   1.00000,    349.1543
    187.5000,      35.0000,   1.00000,    354.1778
    192.5000,      35.0000,   1.00000,    360.4343
    197.5000,      35.0000,   1.00000,    344.9834
    202.5000,      35.0000,   1.00000,    341.4527
    207.5000,      35.0000,   1.00000,    360.5578
    212.5000,      35.0000,   1.00000,    375.2090
    217.5000,      35.0000,   1.00000,    387.1253
    222.5000,      35.0000,   1.00000,    394.8380
    227.5000,      35.0000,   1.00000,    401.8945
    232.5000,      35.0000,   1.00000,    424.9307
    237.5000,      35.0000,   1.00000,    454.0806
    242.5000,      35.0000,   1.00000,    465.5570
    247.5000,      35.0000,   1.00000,    476.4197
    252.5000,      35.0000,   1.00000,    476.4456
    257.5000,      35.0000,   1.00000,    488.3806
    262.5000,      35.0000,   1.00000,    498.8904
     52.5000,       5.0000,  10.00000,    400.5775
     57.5000,       5.0000,  10.00000,    369.0916
     62.5000,       5.0000,  10.00000,    332.2437
     67.5000,       5.0000,  10.00000,    321.6555
     72.5000,       5.0000,  10.00000,    234.1240
     77.5000,       5.0000,  10.00000,    258.6556
     82.5000,       5.0000,  10.00000,    297.2003
     87.5000,       5.0000,  10.00000,    304.4877
     92.5000,       5.0000,  10.00000,    456.4279
     97.5000,       5.0000,  10.00000,    578.9728
    102.5000,       5.0000,  10.00000,    339.8402
    107.5000,       5.0000,  10.00000,    490.7699
    112.5000,       5.0000,  10.00000,    405.4598
    117.5000,       5.0000,  10.00000,    398.8278
    122.5000,       5.0000,  10.00000,    426.0805
    127.5000,       5.0000,  10.00000,    257.3299
    132.5000,       5.0000,  10.00000,    278.1023
    137.5000,       5.0000,  10.00000,    299.2565
    142.5000,       5.0000,  10.00000,    206.8535
    147.5000,       5.0000,  10.00000,    247.4057
    152.5000,       5.0000,  10.00000,    322.8871
    157.5000,       5.0000,  10.00000,    275.4809
    162.5000,       5.0000,  10.00000,    305.7957
    167.5000,       5.0000,  10.00000,    337.6055
    172.5000,       5.0000,  10.00000,    307.6174
    177.5000,       5.0000,  10.00000,    324.4892
    182.5000,       5.0000,  10.00000,    331.6046
    187.5000,       5.0000,  10.00000,    361.5768
    192.5000,       5.0000,  10.00000,    387.8393
    197.5000,       5.0000,  10.00000,    389.7967
    202.5000,       5.0000,  10.00000,    393.3289
    207.5000,       5.0000,  10.00000,    362.9226
    212.5000,       5.0000,  10.00000,    271.9709
    217.5000,       5.0000,  10.00000,    316.9265
    222.5000,       5.0000,  10.00000,    437.6191
    227.5000,       5.0000,  10.00000,    469.3960
    232.5000,       5.0000,  10.00000,    464.2365
    237.5000,       5.0000,  10.00000,    448.0225
    242.5000,       5.0000,  10.00000,    451.8056
    247.5000,       5.0000,  10.00000,    460.0459
    252.5000,       5.0000,  10.00000,    487.1857
    257.5000,       5.0000,  10.00000,    494.1151
    262.5000,       5.0000,  10.00000,    495.8699
     67.5000,      45.0000,   1.00000,    350.1191
     72.5000,      45.0000,   1.00000,    365.4875
     77.5000,      45.0000,   1.00000,    397.5708
     82.5000,      45.0000,   1.00000,    398.0929
     87.5000,      45.0000,   1.00000,    420.0523
     92.5000,      45.0000,   1.00000,    432.7886
     97.5000,      45.0000,   1.00000,    452.8604
    102.5000,      45.0000,   1.00000,    471.6315
    107.5000,      45.0000,   1.00000,    465.6488
    112.5000,      45.0000,   1.00000,    465.9479
    117.5000,      45.0000,   1.00000,    448.4988
    122.5000,      45.0000,   1.00000,    397.8777
    127.5000,      45.0000,   1.00000,    384.3722
    132.5000,      45.0000,   1.00000,    356.3271
    137.5000,      45.0000,   1.00000,    334.1136
    142.5000,      45.0000,   1.00000,    313.4622
    147.5000,      45.0000,   1.00000,    300.1159
    152.5000,      45.0000,   1.00000,    307.4422
    157.5000,      45.0000,   1.00000,    309.4222
    162.5000,      45.0000,   1.00000,    313.7213
    167.5000,      45.0000,   1.00000,    338.4570
    172.5000,      45.0000,   1.00000,    351.2132
    177.5000,      45.0000,   1.00000,    363.8383
    182.5000,      45.0000,   1.00000,    379.2037
    187.5000,      45.0000,   1.00000,    385.4456
    192.5000,      45.0000,   1.00000,    377.1275
    197.5000,      45.0000,   1.00000,    373.4184
    202.5000,      45.0000,   1.00000,    389.1333
    207.5000,      45.0000,   1.00000,    408.4740
    212.5000,      45.0000,   1.00000,    415.1044
    217.5000,      45.0000,   1.00000,    418.2981
    222.5000,      45.0000,   1.00000,    427.1780
    227.5000,      45.0000,   1.00000,    428.0095
    232.5000,      45.0000,   1.00000,    440.0351
    237.5000,      45.0000,   1.00000,    456.8822
    242.5000,      45.0000,   1.00000,    474.6263
    247.5000,      45.0000,   1.00000,    480.1223
     67.5000,      15.0000,   4.00000,    316.1333
     72.5000,      15.0000,   4.00000,    294.3466
     77.5000,      15.0000,   4.00000,    296.8811
     82.5000,      15.0000,   4.00000,    336.6859
     87.5000,      15.0000,   4.00000,    427.0521
     92.5000,      15.0000,   4.00000,    552.3798
     97.5000,      15.0000,   4.00000,    567.8821
    102.5000,      15.0000,   4.00000,    575.6879
    107.5000,      15.0000,   4.00000,    497.5953
    112.5000,      15.0000,   4.00000,    518.8770
    117.5000,      15.0000,   4.00000,    490.8974
    122.5000,      15.0000,   4.00000,    431.9823
    127.5000,      15.0000,   4.00000,    381.7656
    132.5000,      15.0000,   4.00000,    326.5791
    137.5000,      15.0000,   4.00000,    301.2404
    142.5000,      15.0000,   4.00000,    281.6982
    147.5000,      15.0000,   4.00000,    286.0192
    152.5000,      15.0000,   4.00000,    311.3967
    157.5000,      15.0000,   4.00000,    326.4302
    162.5000,      15.0000,   4.00000,    329.4147
    167.5000,      15.0000,   4.00000,    339.5099
    172.5000,      15.0000,   4.00000,    337.7795
    177.5000,      15.0000,   4.00000,    341.2611
    182.5000,      15.0000,   4.00000,    365.4459
    187.5000,      15.0000,   4.00000,    393.4149
    192.5000,      15.0000,   4.00000,    420.9594
    197.5000,      15.0000,   4.00000,    430.7331
    202.5000,      15.0000,   4.00000,    421.0630
    207.5000,      15.0000,   4.00000,    376.9140
    212.5000,      15.0000,   4.00000,    343.5571
    217.5000,      15.0000,   4.00000,    368.5867
    222.5000,      15.0000,   4.00000,    440.7827
    227.5000,      15.0000,   4.00000,    487.7017
    232.5000,      15.0000,   4.00000,    488.7062
    237.5000,      15.0000,   4.00000,    472.8587
    242.5000,      15.0000,   4.00000,    463.8848
    247.5000,      15.0000,   4.00000,    473.2264
     82.5000,      55.0000,   1.00000,    465.7927
     87.5000,      55.0000,   1.00000,    472.1730
     92.5000,      55.0000,   1.00000,    485.6680
     97.5000,      55.0000,   1.00000,    504.1519
    102.5000,      55.0000,   1.00000,    514.0941
    107.5000,      55.0000,   1.00000,    524.4734
    112.5000,      55.0000,   1.00000,    525.8745
    117.5000,      55.0000,   1.00000,    510.9147
    122.5000,      55.0000,   1.00000,    478.6389
    127.5000,      55.0000,   1.00000,    439.1131
    132.5000,      55.0000,   1.00000,    431.4620
    137.5000,      55.0000,   1.00000,    405.4248
    142.5000,      55.0000,   1.00000,    388.6008
    147.5000,      55.0000,   1.00000,    365.6850
    152.5000,      55.0000,   1.00000,    341.5300
    157.5000,      55.0000,   1.00000,    340.1958
    162.5000,      55.0000,   1.00000,    343.0528
    167.5000,      55.0000,   1.00000,    348.5847
    172.5000,      55.0000,   1.00000,    365.1694
    177.5000,      55.0000,   1.00000,    384.7693
    182.5000,      55.0000,   1.00000,    394.5815
    187.5000,      55.0000,   1.00000,    386.3849
    192.5000,      55.0000,   1.00000,    391.3248
    197.5000,      55.0000,   1.00000,    405.1334
    202.5000,      55.0000,   1.00000,    426.7503
    207.5000,      55.0000,   1.00000,    448.8913
    212.5000,      55.0000,   1.00000,    455.1241
    217.5000,      55.0000,   1.00000,    461.3261
    222.5000,      55.0000,   1.00000,    458.9736
    227.5000,      55.0000,   1.00000,    459.4659
    232.5000,      55.0000,   1.00000,    461.2259
     82.5000,      15.0000,   5.00000,    382.4802
     87.5000,      15.0000,   5.00000,    490.0029
     92.5000,      15.0000,   5.00000,    637.3168
     97.5000,      15.0000,   5.00000,    663.9512
    102.5000,      15.0000,   5.00000,    685.2952
    107.5000,      15.0000,   5.00000,    598.3798
    112.5000,      15.0000,   5.00000,    619.4944
    117.5000,      15.0000,   5.00000,    577.5795
    122.5000,      15.0000,   5.00000,    500.7062
    127.5000,      15.0000,   5.00000,    440.6251
    132.5000,      15.0000,   5.00000,    381.9346
    137.5000,      15.0000,   5.00000,    357.5173
    142.5000,      15.0000,   5.00000,    335.0056
    147.5000,      15.0000,   5.00000,    329.8382
    152.5000,      15.0000,   5.00000,    347.5753
    157.5000,      15.0000,   5.00000,    356.3138
    162.5000,      15.0000,   5.00000,    349.0605
    167.5000,      15.0000,   5.00000,    350.0899
    172.5000,      15.0000,   5.00000,    350.3420
    177.5000,      15.0000,   5.00000,    353.9035
    182.5000,      15.0000,   5.00000,    385.4599
    187.5000,      15.0000,   5.00000,    411.3115
    192.5000,      15.0000,   5.00000,    442.4569
    197.5000,      15.0000,   5.00000,    459.9107
    202.5000,      15.0000,   5.00000,    454.6190
    207.5000,      15.0000,   5.00000,    412.7202
    212.5000,      15.0000,   5.00000,    377.4585
    217.5000,      15.0000,   5.00000,    405.1459
    222.5000,      15.0000,   5.00000,    474.1442
    227.5000,      15.0000,   5.00000,    520.6804
    232.5000,      15.0000,   5.00000,    515.9225
     97.5000,      65.0000,   1.00000,    541.8466
    102.5000,      65.0000,   1.00000,    539.0984
    107.5000,      65.0000,   1.00000,    550.0778
    112.5000,      65.0000,   1.00000,    550.1884
    117.5000,      65.0000,   1.00000,    555.9825
    122.5000,      65.0000,   1.00000,    566.6452
    127.5000,      65.0000,   1.00000,    539.0918
    132.5000,      65.0000,   1.00000,    490.3951
    137.5000,      65.0000,   1.00000,    476.3186
    142.5000,      65.0000,   1.00000,    441.3105
    147.5000,      65.0000,   1.00000,    420.6389
    152.5000,      65.0000,   1.00000,    403.2059
    157.5000,      65.0000,   1.00000,    384.0281
    162.5000,      65.0000,   1.00000,    388.0303
    167.5000,      65.0000,   1.00000,    390.5784
    172.5000,      65.0000,   1.00000,    389.2043
    177.5000,      65.0000,   1.00000,    397.2973
    182.5000,      65.0000,   1.00000,    393.7885
    187.5000,      65.0000,   1.00000,    390.2027
    192.5000,      65.0000,   1.00000,    412.5607
    197.5000,      65.0000,   1.00000,    437.1240
    202.5000,      65.0000,   1.00000,    447.7630
    207.5000,      65.0000,   1.00000,    460.5434
    212.5000,      65.0000,   1.00000,    473.1035
    217.5000,      65.0000,   1.00000,    484.3022
     97.5000,      15.0000,   6.00000,    755.9033
    102.5000,      15.0000,   6.00000,    769.9223
    107.5000,      15.0000,   6.00000,    665.4424
    112.5000,      15.0000,   6.00000,    693.4426
    117.5000,      15.0000,   6.00000,    660.5719
    122.5000,      15.0000,   6.00000,    585.5660
    127.5000,      15.0000,   6.00000,    514.2083
    132.5000,      15.0000,   6.00000,    436.2471
    137.5000,      15.0000,   6.00000,    399.8918
    142.5000,      15.0000,   6.00000,    372.5516
    147.5000,      15.0000,   6.00000,    366.6212
    152.5000,      15.0000,   6.00000,    387.4937
    157.5000,      15.0000,   6.00000,    397.7814
    162.5000,      15.0000,   6.00000,    386.1519
    167.5000,      15.0000,   6.00000,    381.8059
    172.5000,      15.0000,   6.00000,    375.8313
    177.5000,      15.0000,   6.00000,    370.2379
    182.5000,      15.0000,   6.00000,    392.9681
    187.5000,      15.0000,   6.00000,    421.9969
    192.5000,      15.0000,   6.00000,    456.7161
    197.5000,      15.0000,   6.00000,    483.5666
    202.5000,      15.0000,   6.00000,    475.0397
    207.5000,      15.0000,   6.00000,    427.5485
    212.5000,      15.0000,   6.00000,    396.7780
    217.5000,      15.0000,   6.00000,    428.4783
    105.0000,      30.0000,   3.00000,    758.2470
    110.0000,      30.0000,   3.00000,    751.2888
    115.0000,      30.0000,   3.00000,    657.5572
    120.0000,      30.0000,   3.00000,    636.9689
    125.0000,      30.0000,   3.00000,    577.0783
    130.0000,      30.0000,   3.00000,    517.4678
    135.0000,      30.0000,   3.00000,    465.1873
    140.0000,      30.0000,   3.00000,    420.8381
    145.0000,      30.0000,   3.00000,    412.4614
    150.0000,      30.0000,   3.00000,    402.6283
    155.0000,      30.0000,   3.00000,    392.4760
    160.0000,      30.0000,   3.00000,    400.8942
    165.0000,      30.0000,   3.00000,    404.1752
    170.0000,      30.0000,   3.00000,    394.6491
    175.0000,      30.0000,   3.00000,    402.7535
    180.0000,      30.0000,   3.00000,    411.8833
    185.0000,      30.0000,   3.00000,    421.8313
    190.0000,      30.0000,   3.00000,    440.8703
    195.0000,      30.0000,   3.00000,    451.9891
    200.0000,      30.0000,   3.00000,    443.3611
    205.0000,      30.0000,   3.00000,    445.7594
    210.0000,      30.0000,   3.00000,    457.2600
    112.5000,      25.0000,   4.00000,    739.1083
    117.5000,      25.0000,   4.00000,    701.0210
    122.5000,      25.0000,   4.00000,    617.8658
    127.5000,      25.0000,   4.00000,    575.9930
    132.5000,      25.0000,   4.00000,    504.7619
    137.5000,      25.0000,   4.00000,    434.6920
    142.5000,      25.0000,   4.00000,    440.9435
    147.5000,      25.0000,   4.00000,    424.3418
    152.5000,      25.0000,   4.00000,    405.2650
    157.5000,      25.0000,   4.00000,    424.7815
    162.5000,      25.0000,   4.00000,    425.1659
    167.5000,      25.0000,   4.00000,    410.2223
    172.5000,      25.0000,   4.00000,    412.6185
    177.5000,      25.0000,   4.00000,    420.3615
    182.5000,      25.0000,   4.00000,    428.9592
    187.5000,      25.0000,   4.00000,    447.6282
    192.5000,      25.0000,   4.00000,    462.7860
    197.5000,      25.0000,   4.00000,    472.2163
    202.5000,      25.0000,   4.00000,    451.1614
   2.87
ITERATION 3
MODEL RESISTIVITY
LAYER 1
61,     2.5000
     10.0000,     264.98
     15.0000,     271.38
     20.0000,     286.34
     25.0000,     280.21
     30.0000,     207.21
     35.0000,     174.21
     40.0000,     165.84
     45.0000,     199.88
     50.0000,     217.01
     55.0000,     235.07
     60.0000,     230.39
     65.0000,     219.96
     70.0000,     232.01
     75.0000,     184.48
     80.0000,     214.21
     85.0000,     237.51
     90.0000,     221.15
     95.0000,     330.00
    100.0000,     492.43
    105.0000,     359.00
    110.0000,     671.42
    115.0000,     598.72
    120.0000,     675.69
    125.0000,     733.92
    130.0000,     373.17
    135.0000,     309.09
    140.0000,     291.46
    145.0000,     181.15
    150.0000,     195.68
    155.0000,     251.22
    160.0000,     215.56
    165.0000,     233.98
    170.0000,     252.41
    175.0000,     219.56
    180.0000,     221.96
    185.0000,     231.08
    190.0000,     257.28
    195.0000,     266.71
    200.0000,     264.12
    205.0000,     258.64
    210.0000,     225.08
    215.0000,     165.97
    220.0000,     206.38
    225.0000,     308.74
    230.0000,     363.07
    235.0000,     397.21
    240.0000,     388.82
    245.0000,     396.22
    250.0000,     408.82
    255.0000,     464.19
    260.0000,     488.93
    265.0000,     506.13
    270.0000,     520.49
    275.0000,     525.63
    280.0000,     541.40
    285.0000,     526.65
    290.0000,     493.38
    295.0000,     545.64
    300.0000,     520.42
    305.0000,     619.34
           513.1460
LAYER 2
61,     5.2500
     10.0000,     327.86
     15.0000,     308.38
     20.0000,     322.15
     25.0000,     310.37
     30.0000,     240.20
     35.0000,     202.29
     40.0000,     190.69
     45.0000,     213.22
     50.0000,     237.94
     55.0000,     270.84
     60.0000,     278.70
     65.0000,     266.66
     70.0000,     257.80
     75.0000,     203.48
     80.0000,     218.38
     85.0000,     231.76
     90.0000,     216.89
     95.0000,     356.03
    100.0000,     484.61
    105.0000,     376.05
    110.0000,     646.70
    115.0000,     688.72
    120.0000,     748.43
    125.0000,     739.75
    130.0000,     348.08
    135.0000,     310.85
    140.0000,     279.66
    145.0000,     169.28
    150.0000,     192.19
    155.0000,     238.37
    160.0000,     227.99
    165.0000,     242.51
    170.0000,     254.67
    175.0000,     227.03
    180.0000,     229.55
    185.0000,     232.93
    190.0000,     254.98
    195.0000,     274.45
    200.0000,     274.35
    205.0000,     268.37
    210.0000,     242.65
    215.0000,     185.55
    220.0000,     228.10
    225.0000,     316.53
    230.0000,     365.32
    235.0000,     391.93
    240.0000,     389.33
    245.0000,     395.52
    250.0000,     412.47
    255.0000,     447.42
    260.0000,     475.82
    265.0000,     494.45
    270.0000,     513.30
    275.0000,     519.61
    280.0000,     546.53
    285.0000,     543.61
    290.0000,     508.69
    295.0000,     555.29
    300.0000,     551.06
    305.0000,     613.50
           570.0905
LAYER 3
59,     8.2750
     15.0000,     431.68
     20.0000,     446.26
     25.0000,     428.26
     30.0000,     358.62
     35.0000,     301.38
     40.0000,     268.08
     45.0000,     263.34
     50.0000,     292.18
     55.0000,     354.83
     60.0000,     388.70
     65.0000,     371.04
     70.0000,     318.52
     75.0000,     235.91
     80.0000,     217.56
     85.0000,     225.44
     90.0000,     256.25
     95.0000,     473.02
    100.0000,     497.03
    105.0000,     356.31
    110.0000,     547.72
    115.0000,     725.07
    120.0000,     792.09
    125.0000,     661.34
    130.0000,     313.52
    135.0000,     307.32
    140.0000,     266.44
    145.0000,     161.99
    150.0000,     188.98
    155.0000,     229.57
    160.0000,     236.37
    165.0000,     241.52
    170.0000,     243.75
    175.0000,     233.32
    180.0000,     243.72
    185.0000,     247.27
    190.0000,     268.56
    195.0000,     297.96
    200.0000,     303.27
    205.0000,     300.47
    210.0000,     286.98
    215.0000,     244.98
    220.0000,     285.26
    225.0000,     351.84
    230.0000,     381.87
    235.0000,     394.26
    240.0000,     402.17
    245.0000,     418.76
    250.0000,     437.38
    255.0000,     448.49
    260.0000,     466.62
    265.0000,     484.95
    270.0000,     502.91
    275.0000,     515.71
    280.0000,     554.38
    285.0000,     563.06
    290.0000,     541.08
    295.0000,     577.92
    300.0000,     615.68
           661.9124
LAYER 4
57,    11.6025
     20.0000,     698.25
     25.0000,     617.44
     30.0000,     547.00
     35.0000,     429.86
     40.0000,     356.03
     45.0000,     303.35
     50.0000,     322.13
     55.0000,     405.11
     60.0000,     464.57
     65.0000,     433.75
     70.0000,     327.72
     75.0000,     210.58
     80.0000,     168.25
     85.0000,     191.39
     90.0000,     313.31
     95.0000,     675.15
    100.0000,     524.46
    105.0000,     285.23
    110.0000,     380.57
    115.0000,     562.98
    120.0000,     629.60
    125.0000,     481.56
    130.0000,     255.79
    135.0000,     290.00
    140.0000,     259.96
    145.0000,     160.91
    150.0000,     188.61
    155.0000,     223.86
    160.0000,     228.58
    165.0000,     223.01
    170.0000,     220.80
    175.0000,     226.55
    180.0000,     248.80
    185.0000,     259.23
    190.0000,     282.60
    195.0000,     315.97
    200.0000,     326.52
    205.0000,     333.53
    210.0000,     339.51
    215.0000,     321.66
    220.0000,     358.01
    225.0000,     399.21
    230.0000,     404.35
    235.0000,     406.10
    240.0000,     428.07
    245.0000,     464.30
    250.0000,     485.82
    255.0000,     476.33
    260.0000,     475.12
    265.0000,     483.67
    270.0000,     495.84
    275.0000,     512.50
    280.0000,     560.07
    285.0000,     581.07
    290.0000,     588.46
    295.0000,     628.93
           764.5609
LAYER 5
53,    15.2628
     30.0000,     1166.1
     35.0000,     648.76
     40.0000,     495.31
     45.0000,     341.53
     50.0000,     295.00
     55.0000,     292.02
     60.0000,     279.29
     65.0000,     222.61
     70.0000,     148.57
     75.0000,     100.44
     80.0000,      94.58
     85.0000,     146.37
     90.0000,     375.41
     95.0000,     811.18
    100.0000,     540.29
    105.0000,     223.97
    110.0000,     164.13
    115.0000,     182.38
    120.0000,     202.16
    125.0000,     188.98
    130.0000,     179.13
    135.0000,     241.43
    140.0000,     249.61
    145.0000,     194.25
    150.0000,     200.50
    155.0000,     209.15
    160.0000,     196.99
    165.0000,     180.58
    170.0000,     177.57
    175.0000,     194.14
    180.0000,     224.11
    185.0000,     249.30
    190.0000,     273.55
    195.0000,     297.17
    200.0000,     313.29
    205.0000,     337.78
    210.0000,     375.32
    215.0000,     406.98
    220.0000,     430.64
    225.0000,     429.66
    230.0000,     414.64
    235.0000,     420.04
    240.0000,     462.28
    245.0000,     519.02
    250.0000,     543.40
    255.0000,     520.44
    260.0000,     493.20
    265.0000,     481.69
    270.0000,     487.11
    275.0000,     512.82
    280.0000,     583.01
    285.0000,     641.95
           835.1191
LAYER 6
49,    19.2890
     40.0000,     668.71
     45.0000,     382.13
     50.0000,     296.48
     55.0000,     230.66
     60.0000,     183.06
     65.0000,     133.32
     70.0000,      95.86
     75.0000,      80.02
     80.0000,      92.04
     85.0000,     159.84
     90.0000,     382.36
     95.0000,     702.86
    100.0000,     533.82
    105.0000,     258.71
    110.0000,     155.91
    115.0000,     130.15
    120.0000,     130.71
    125.0000,     141.48
    130.0000,     171.06
    135.0000,     230.51
    140.0000,     255.66
    145.0000,     232.45
    150.0000,     223.24
    155.0000,     213.30
    160.0000,     193.94
    165.0000,     176.72
    170.0000,     172.83
    175.0000,     185.23
    180.0000,     208.78
    185.0000,     232.86
    190.0000,     253.48
    195.0000,     269.70
    200.0000,     283.57
    205.0000,     304.48
    210.0000,     335.20
    215.0000,     365.72
    220.0000,     384.83
    225.0000,     388.36
    230.0000,     389.23
    235.0000,     407.48
    240.0000,     450.22
    245.0000,     498.29
    250.0000,     519.25
    255.0000,     504.81
    260.0000,     481.63
    265.0000,     472.29
    270.0000,     485.39
    275.0000,     519.06
           659.1700
LAYER 7
45,    23.7179
     50.0000,     362.35
     55.0000,     236.79
     60.0000,     178.55
     65.0000,     132.00
     70.0000,     105.57
     75.0000,      99.72
     80.0000,     124.80
     85.0000,     207.25
     90.0000,     392.48
     95.0000,     596.15
    100.0000,     525.61
    105.0000,     329.03
    110.0000,     213.53
    115.0000,     166.69
    120.0000,     156.15
    125.0000,     168.51
    130.0000,     202.19
    135.0000,     249.83
    140.0000,     275.38
    145.0000,     267.52
    150.0000,     252.52
    155.0000,     234.08
    160.0000,     213.05
    165.0000,     196.93
    170.0000,     192.00
    175.0000,     199.50
    180.0000,     215.95
    185.0000,     234.89
    190.0000,     251.69
    195.0000,     264.79
    200.0000,     276.37
    205.0000,     291.26
    210.0000,     310.96
    215.0000,     331.48
    220.0000,     347.58
    225.0000,     358.52
    230.0000,     370.70
    235.0000,     393.05
    240.0000,     426.93
    245.0000,     459.32
    250.0000,     473.89
    255.0000,     468.85
    260.0000,     459.79
    265.0000,     461.51
           500.8254
LAYER 8
41,    28.5897
     60.0000,     238.35
     65.0000,     180.20
     70.0000,     157.31
     75.0000,     158.50
     80.0000,     194.99
     85.0000,     283.26
     90.0000,     424.22
     95.0000,     555.87
    100.0000,     542.57
    105.0000,     422.30
    110.0000,     317.20
    115.0000,     258.20
    120.0000,     236.07
    125.0000,     240.57
    130.0000,     263.91
    135.0000,     293.39
    140.0000,     308.77
    145.0000,     303.30
    150.0000,     287.42
    155.0000,     267.75
    160.0000,     248.47
    165.0000,     234.58
    170.0000,     229.52
    175.0000,     233.83
    180.0000,     245.31
    185.0000,     259.95
    190.0000,     274.14
    195.0000,     286.18
    200.0000,     296.86
    205.0000,     308.29
    210.0000,     321.37
    215.0000,     334.93
    220.0000,     347.40
    225.0000,     359.01
    230.0000,     372.15
    235.0000,     390.46
    240.0000,     413.34
    245.0000,     431.21
    250.0000,     439.17
    255.0000,     439.66
           441.7505
LAYER 9
35,    33.9487
     75.0000,     244.13
     80.0000,     308.92
     85.0000,     382.48
     90.0000,     471.43
     95.0000,     571.83
    100.0000,     602.19
    105.0000,     547.26
    110.0000,     467.78
    115.0000,     403.32
    120.0000,     365.48
    125.0000,     351.12
    130.0000,     352.26
    135.0000,     357.78
    140.0000,     356.88
    145.0000,     346.09
    150.0000,     329.49
    155.0000,     311.50
    160.0000,     295.61
    165.0000,     284.87
    170.0000,     281.06
    175.0000,     284.33
    180.0000,     293.35
    185.0000,     305.69
    190.0000,     318.82
    195.0000,     331.14
    200.0000,     342.34
    205.0000,     352.80
    210.0000,     362.60
    215.0000,     371.15
    220.0000,     378.36
    225.0000,     385.45
    230.0000,     392.08
    235.0000,     401.80
    240.0000,     412.67
           421.5117
LAYER 10
29,    39.8436
     90.0000,     496.77
     95.0000,     650.65
    100.0000,     721.00
    105.0000,     728.43
    110.0000,     683.09
    115.0000,     608.18
    120.0000,     542.81
    125.0000,     494.64
    130.0000,     462.45
    135.0000,     438.98
    140.0000,     418.32
    145.0000,     398.03
    150.0000,     378.82
    155.0000,     362.17
    160.0000,     349.56
    165.0000,     342.28
    170.0000,     340.86
    175.0000,     345.11
    180.0000,     354.15
    185.0000,     366.54
    190.0000,     380.59
    195.0000,     394.97
    200.0000,     408.87
    205.0000,     421.12
    210.0000,     430.43
    215.0000,     433.75
    220.0000,     432.11
    225.0000,     430.49
           422.4261
LAYER 11
25,    46.3279
    100.0000,     945.09
    105.0000,     1039.0
    110.0000,     1017.9
    115.0000,     893.96
    120.0000,     769.53
    125.0000,     661.01
    130.0000,     584.51
    135.0000,     527.90
    140.0000,     486.03
    145.0000,     454.53
    150.0000,     431.07
    155.0000,     414.45
    160.0000,     404.17
    165.0000,     400.03
    170.0000,     401.61
    175.0000,     408.31
    180.0000,     419.45
    185.0000,     434.19
    190.0000,     451.60
    195.0000,     470.69
    200.0000,     491.86
    205.0000,     511.27
    210.0000,     526.69
    215.0000,     523.24
           498.2196
LAYER 12
21, 
    110.0000,     1728.2
    115.0000,     1271.6
    120.0000,     990.69
    125.0000,     810.30
    130.0000,     692.32
    135.0000,     601.68
    140.0000,     541.82
    145.0000,     501.30
    150.0000,     474.33
    155.0000,     457.52
    160.0000,     448.99
    165.0000,     447.66
    170.0000,     452.48
    175.0000,     462.38
    180.0000,     476.72
    185.0000,     495.30
    190.0000,     518.26
    195.0000,     542.54
    200.0000,     573.23
    205.0000,     614.18
           675.2419
CALCULATED APPARENT RESISTIVITY
      7.5000,       5.0000,   1.00000,    303.8019
     12.5000,       5.0000,   1.00000,    301.6121
     17.5000,       5.0000,   1.00000,    294.2725
     22.5000,       5.0000,   1.00000,    287.9639
     27.5000,       5.0000,   1.00000,    242.0334
     32.5000,       5.0000,   1.00000,    223.6361
     37.5000,       5.0000,   1.00000,    206.6368
     42.5000,       5.0000,   1.00000,    225.6349
     47.5000,       5.0000,   1.00000,    230.1946
     52.5000,       5.0000,   1.00000,    251.9361
     57.5000,       5.0000,   1.00000,    252.8948
     62.5000,       5.0000,   1.00000,    238.3952
     67.5000,       5.0000,   1.00000,    253.4227
     72.5000,       5.0000,   1.00000,    209.1297
     77.5000,       5.0000,   1.00000,    227.2957
     82.5000,       5.0000,   1.00000,    249.4071
     87.5000,       5.0000,   1.00000,    261.7708
     92.5000,       5.0000,   1.00000,    319.8745
     97.5000,       5.0000,   1.00000,    449.9981
    102.5000,       5.0000,   1.00000,    351.0250
    107.5000,       5.0000,   1.00000,    619.6153
    112.5000,       5.0000,   1.00000,    538.8132
    117.5000,       5.0000,   1.00000,    541.6656
    122.5000,       5.0000,   1.00000,    580.9489
    127.5000,       5.0000,   1.00000,    370.7043
    132.5000,       5.0000,   1.00000,    322.5036
    137.5000,       5.0000,   1.00000,    282.8748
    142.5000,       5.0000,   1.00000,    203.5293
    147.5000,       5.0000,   1.00000,    209.9614
    152.5000,       5.0000,   1.00000,    235.9202
    157.5000,       5.0000,   1.00000,    213.9742
    162.5000,       5.0000,   1.00000,    233.7900
    167.5000,       5.0000,   1.00000,    244.0789
    172.5000,       5.0000,   1.00000,    225.6405
    177.5000,       5.0000,   1.00000,    238.9439
    182.5000,       5.0000,   1.00000,    241.5019
    187.5000,       5.0000,   1.00000,    255.4971
    192.5000,       5.0000,   1.00000,    265.1558
    197.5000,       5.0000,   1.00000,    262.2472
    202.5000,       5.0000,   1.00000,    255.0162
    207.5000,       5.0000,   1.00000,    251.8249
    212.5000,       5.0000,   1.00000,    219.2451
    217.5000,       5.0000,   1.00000,    249.3970
    222.5000,       5.0000,   1.00000,    310.9496
    227.5000,       5.0000,   1.00000,    341.9726
    232.5000,       5.0000,   1.00000,    376.5416
    237.5000,       5.0000,   1.00000,    390.8429
    242.5000,       5.0000,   1.00000,    412.6288
    247.5000,       5.0000,   1.00000,    421.4843
    252.5000,       5.0000,   1.00000,    457.8578
    257.5000,       5.0000,   1.00000,    473.2224
    262.5000,       5.0000,   1.00000,    495.3268
    267.5000,       5.0000,   1.00000,    514.2068
    272.5000,       5.0000,   1.00000,    519.0162
    277.5000,       5.0000,   1.00000,    533.2706
    282.5000,       5.0000,   1.00000,    539.1954
    287.5000,       5.0000,   1.00000,    517.7325
    292.5000,       5.0000,   1.00000,    573.0875
    297.5000,       5.0000,   1.00000,    522.9541
    302.5000,       5.0000,   1.00000,    611.8378
    307.5000,       5.0000,   1.00000,    534.8830
     12.5000,       5.0000,   2.00000,    335.8224
     17.5000,       5.0000,   2.00000,    340.3107
     22.5000,       5.0000,   2.00000,    341.6654
     27.5000,       5.0000,   2.00000,    286.0318
     32.5000,       5.0000,   2.00000,    259.4398
     37.5000,       5.0000,   2.00000,    250.0549
     42.5000,       5.0000,   2.00000,    265.9671
     47.5000,       5.0000,   2.00000,    264.0711
     52.5000,       5.0000,   2.00000,    275.9990
     57.5000,       5.0000,   2.00000,    260.0591
     62.5000,       5.0000,   2.00000,    255.4501
     67.5000,       5.0000,   2.00000,    273.1731
     72.5000,       5.0000,   2.00000,    219.4469
     77.5000,       5.0000,   2.00000,    252.0824
     82.5000,       5.0000,   2.00000,    286.2578
     87.5000,       5.0000,   2.00000,    247.1181
     92.5000,       5.0000,   2.00000,    357.0153
     97.5000,       5.0000,   2.00000,    431.2460
    102.5000,       5.0000,   2.00000,    311.2132
    107.5000,       5.0000,   2.00000,    548.0443
    112.5000,       5.0000,   2.00000,    438.9897
    117.5000,       5.0000,   2.00000,    406.6923
    122.5000,       5.0000,   2.00000,    519.6335
    127.5000,       5.0000,   2.00000,    310.5916
    132.5000,       5.0000,   2.00000,    305.6705
    137.5000,       5.0000,   2.00000,    322.0003
    142.5000,       5.0000,   2.00000,    200.4182
    147.5000,       5.0000,   2.00000,    217.3464
    152.5000,       5.0000,   2.00000,    261.4948
    157.5000,       5.0000,   2.00000,    207.9315
    162.5000,       5.0000,   2.00000,    224.9033
    167.5000,       5.0000,   2.00000,    256.0807
    172.5000,       5.0000,   2.00000,    230.8257
    177.5000,       5.0000,   2.00000,    241.1534
    182.5000,       5.0000,   2.00000,    251.5065
    187.5000,       5.0000,   2.00000,    262.9858
    192.5000,       5.0000,   2.00000,    269.8545
    197.5000,       5.0000,   2.00000,    266.2826
    202.5000,       5.0000,   2.00000,    290.4796
    207.5000,       5.0000,   2.00000,    293.5340
    212.5000,       5.0000,   2.00000,    234.7122
    217.5000,       5.0000,   2.00000,    268.8562
    222.5000,       5.0000,   2.00000,    354.0288
    227.5000,       5.0000,   2.00000,    369.1024
    232.5000,       5.0000,   2.00000,    374.9522
    237.5000,       5.0000,   2.00000,    393.3358
    242.5000,       5.0000,   2.00000,    415.1184
    247.5000,       5.0000,   2.00000,    430.7259
    252.5000,       5.0000,   2.00000,    466.8979
    257.5000,       5.0000,   2.00000,    479.0925
    262.5000,       5.0000,   2.00000,    492.9205
    267.5000,       5.0000,   2.00000,    509.4626
    272.5000,       5.0000,   2.00000,    516.3221
    277.5000,       5.0000,   2.00000,    551.3720
    282.5000,       5.0000,   2.00000,    549.9835
    287.5000,       5.0000,   2.00000,    540.9598
    292.5000,       5.0000,   2.00000,    578.0361
    297.5000,       5.0000,   2.00000,    558.7535
    302.5000,       5.0000,   2.00000,    644.3891
     17.5000,       5.0000,   3.00000,    392.8093
     22.5000,       5.0000,   3.00000,    399.1183
     27.5000,       5.0000,   3.00000,    323.5911
     32.5000,       5.0000,   3.00000,    287.5415
     37.5000,       5.0000,   3.00000,    271.6561
     42.5000,       5.0000,   3.00000,    298.9158
     47.5000,       5.0000,   3.00000,    294.5162
     52.5000,       5.0000,   3.00000,    291.0038
     57.5000,       5.0000,   3.00000,    276.2240
     62.5000,       5.0000,   3.00000,    263.4258
     67.5000,       5.0000,   3.00000,    275.2570
     72.5000,       5.0000,   3.00000,    234.6685
     77.5000,       5.0000,   3.00000,    267.3947
     82.5000,       5.0000,   3.00000,    271.1777
     87.5000,       5.0000,   3.00000,    273.1048
     92.5000,       5.0000,   3.00000,    336.6718
     97.5000,       5.0000,   3.00000,    414.1115
    102.5000,       5.0000,   3.00000,    284.4079
    107.5000,       5.0000,   3.00000,    405.9778
    112.5000,       5.0000,   3.00000,    372.1270
    117.5000,       5.0000,   3.00000,    393.8526
    122.5000,       5.0000,   3.00000,    382.1721
    127.5000,       5.0000,   3.00000,    277.2779
    132.5000,       5.0000,   3.00000,    287.9948
    137.5000,       5.0000,   3.00000,    298.2502
    142.5000,       5.0000,   3.00000,    214.6881
    147.5000,       5.0000,   3.00000,    223.7997
    152.5000,       5.0000,   3.00000,    262.4159
    157.5000,       5.0000,   3.00000,    226.2850
    162.5000,       5.0000,   3.00000,    231.1274
    167.5000,       5.0000,   3.00000,    252.3280
    172.5000,       5.0000,   3.00000,    237.6477
    177.5000,       5.0000,   3.00000,    242.1413
    182.5000,       5.0000,   3.00000,    249.1111
    187.5000,       5.0000,   3.00000,    267.7585
    192.5000,       5.0000,   3.00000,    276.1782
    197.5000,       5.0000,   3.00000,    296.4480
    202.5000,       5.0000,   3.00000,    321.9580
    207.5000,       5.0000,   3.00000,    307.1245
    212.5000,       5.0000,   3.00000,    239.2300
    217.5000,       5.0000,   3.00000,    277.0956
    222.5000,       5.0000,   3.00000,    380.1339
    227.5000,       5.0000,   3.00000,    411.2683
    232.5000,       5.0000,   3.00000,    400.6613
    237.5000,       5.0000,   3.00000,    386.4251
    242.5000,       5.0000,   3.00000,    408.4338
    247.5000,       5.0000,   3.00000,    429.2478
    252.5000,       5.0000,   3.00000,    472.7034
    257.5000,       5.0000,   3.00000,    486.4361
    262.5000,       5.0000,   3.00000,    495.2463
    267.5000,       5.0000,   3.00000,    504.2653
    272.5000,       5.0000,   3.00000,    524.7242
    277.5000,       5.0000,   3.00000,    553.4424
    282.5000,       5.0000,   3.00000,    565.7573
    287.5000,       5.0000,   3.00000,    531.2960
    292.5000,       5.0000,   3.00000,    591.4768
    297.5000,       5.0000,   3.00000,    576.5917
     22.5000,      15.0000,   1.00000,    399.7408
     27.5000,      15.0000,   1.00000,    360.5049
     32.5000,      15.0000,   1.00000,    309.4776
     37.5000,      15.0000,   1.00000,    296.4097
     42.5000,      15.0000,   1.00000,    300.7722
     47.5000,      15.0000,   1.00000,    309.1513
     52.5000,      15.0000,   1.00000,    303.5904
     57.5000,      15.0000,   1.00000,    290.1535
     62.5000,      15.0000,   1.00000,    277.0189
     67.5000,      15.0000,   1.00000,    267.4588
     72.5000,      15.0000,   1.00000,    272.7928
     77.5000,      15.0000,   1.00000,    259.0776
     82.5000,      15.0000,   1.00000,    281.2094
     87.5000,      15.0000,   1.00000,    299.7054
     92.5000,      15.0000,   1.00000,    341.0494
     97.5000,      15.0000,   1.00000,    323.7693
    102.5000,      15.0000,   1.00000,    339.1826
    107.5000,      15.0000,   1.00000,    325.7836
    112.5000,      15.0000,   1.00000,    356.6630
    117.5000,      15.0000,   1.00000,    347.1735
    122.5000,      15.0000,   1.00000,    338.9914
    127.5000,      15.0000,   1.00000,    300.9516
    132.5000,      15.0000,   1.00000,    273.3902
    137.5000,      15.0000,   1.00000,    259.2213
    142.5000,      15.0000,   1.00000,    254.5147
    147.5000,      15.0000,   1.00000,    246.0504
    152.5000,      15.0000,   1.00000,    244.0987
    157.5000,      15.0000,   1.00000,    253.1738
    162.5000,      15.0000,   1.00000,    252.7523
    167.5000,      15.0000,   1.00000,    244.7399
    172.5000,      15.0000,   1.00000,    245.2397
    177.5000,      15.0000,   1.00000,    247.0206
    182.5000,      15.0000,   1.00000,    252.4360
    187.5000,      15.0000,   1.00000,    264.6409
    192.5000,      15.0000,   1.00000,    296.6625
    197.5000,      15.0000,   1.00000,    321.3946
    202.5000,      15.0000,   1.00000,    320.2468
    207.5000,      15.0000,   1.00000,    289.2844
    212.5000,      15.0000,   1.00000,    276.9983
    217.5000,      15.0000,   1.00000,    306.4648
    222.5000,      15.0000,   1.00000,    367.2837
    227.5000,      15.0000,   1.00000,    419.4075
    232.5000,      15.0000,   1.00000,    421.1772
    237.5000,      15.0000,   1.00000,    401.9058
    242.5000,      15.0000,   1.00000,    398.5545
    247.5000,      15.0000,   1.00000,    430.3264
    252.5000,      15.0000,   1.00000,    462.4928
    257.5000,      15.0000,   1.00000,    487.7991
    262.5000,      15.0000,   1.00000,    497.7029
    267.5000,      15.0000,   1.00000,    514.2326
    272.5000,      15.0000,   1.00000,    528.2099
    277.5000,      15.0000,   1.00000,    550.8598
    282.5000,      15.0000,   1.00000,    541.7150
    287.5000,      15.0000,   1.00000,    561.3632
    292.5000,      15.0000,   1.00000,    567.4059
     22.5000,       5.0000,   4.00000,    445.1628
     27.5000,       5.0000,   4.00000,    355.3421
     32.5000,       5.0000,   4.00000,    307.0066
     37.5000,       5.0000,   4.00000,    283.8267
     42.5000,       5.0000,   4.00000,    311.5066
     47.5000,       5.0000,   4.00000,    309.3848
     52.5000,       5.0000,   4.00000,    320.7582
     57.5000,       5.0000,   4.00000,    300.2144
     62.5000,       5.0000,   4.00000,    275.4084
     67.5000,       5.0000,   4.00000,    292.7264
     72.5000,       5.0000,   4.00000,    236.1577
     77.5000,       5.0000,   4.00000,    250.5498
     82.5000,       5.0000,   4.00000,    284.3222
     87.5000,       5.0000,   4.00000,    256.2522
     92.5000,       5.0000,   4.00000,    341.9120
     97.5000,       5.0000,   4.00000,    401.2650
    102.5000,       5.0000,   4.00000,    236.7406
    107.5000,       5.0000,   4.00000,    381.9698
    112.5000,       5.0000,   4.00000,    334.2594
    117.5000,       5.0000,   4.00000,    339.6045
    122.5000,       5.0000,   4.00000,    395.1682
    127.5000,       5.0000,   4.00000,    234.6729
    132.5000,       5.0000,   4.00000,    262.4040
    137.5000,       5.0000,   4.00000,    285.2516
    142.5000,       5.0000,   4.00000,    203.3045
    147.5000,       5.0000,   4.00000,    232.7757
    152.5000,       5.0000,   4.00000,    275.4592
    157.5000,       5.0000,   4.00000,    235.7641
    162.5000,       5.0000,   4.00000,    252.2360
    167.5000,       5.0000,   4.00000,    260.9714
    172.5000,       5.0000,   4.00000,    233.5470
    177.5000,       5.0000,   4.00000,    246.7794
    182.5000,       5.0000,   4.00000,    248.8132
    187.5000,       5.0000,   4.00000,    268.5664
    192.5000,       5.0000,   4.00000,    304.8609
    197.5000,       5.0000,   4.00000,    325.1054
    202.5000,       5.0000,   4.00000,    335.6610
    207.5000,       5.0000,   4.00000,    310.4370
    212.5000,       5.0000,   4.00000,    240.1884
    217.5000,       5.0000,   4.00000,    284.3979
    222.5000,       5.0000,   4.00000,    394.4329
    227.5000,       5.0000,   4.00000,    435.1874
    232.5000,       5.0000,   4.00000,    430.2243
    237.5000,       5.0000,   4.00000,    400.0009
    242.5000,       5.0000,   4.00000,    401.4208
    247.5000,       5.0000,   4.00000,    422.2286
    252.5000,       5.0000,   4.00000,    471.9204
    257.5000,       5.0000,   4.00000,    488.4122
    262.5000,       5.0000,   4.00000,    497.9156
    267.5000,       5.0000,   4.00000,    516.3179
    272.5000,       5.0000,   4.00000,    522.7828
    277.5000,       5.0000,   4.00000,    562.5583
    282.5000,       5.0000,   4.00000,    552.3359
    287.5000,       5.0000,   4.00000,    534.9772
    292.5000,       5.0000,   4.00000,    597.0722
     30.0000,      20.0000,   1.00000,    369.4729
     35.0000,      20.0000,   1.00000,    328.2944
     40.0000,      20.0000,   1.00000,    308.0701
     45.0000,      20.0000,   1.00000,    315.7824
     50.0000,      20.0000,   1.00000,    329.8102
     55.0000,      20.0000,   1.00000,    331.6338
     60.0000,      20.0000,   1.00000,    332.3214
     65.0000,      20.0000,   1.00000,    301.5470
     70.0000,      20.0000,   1.00000,    270.5051
     75.0000,      20.0000,   1.00000,    277.5035
     80.0000,      20.0000,   1.00000,    256.1163
     85.0000,      20.0000,   1.00000,    287.7533
     90.0000,      20.0000,   1.00000,    323.1474
     95.0000,      20.0000,   1.00000,    288.1561
    100.0000,      20.0000,   1.00000,    336.6723
    105.0000,      20.0000,   1.00000,    336.6597
    110.0000,      20.0000,   1.00000,    308.9910
    115.0000,      20.0000,   1.00000,    350.6882
    120.0000,      20.0000,   1.00000,    313.6040
    125.0000,      20.0000,   1.00000,    302.1004
    130.0000,      20.0000,   1.00000,    298.6688
    135.0000,      20.0000,   1.00000,    228.2259
    140.0000,      20.0000,   1.00000,    240.2826
    145.0000,      20.0000,   1.00000,    254.8507
    150.0000,      20.0000,   1.00000,    244.9249
    155.0000,      20.0000,   1.00000,    270.3889
    160.0000,      20.0000,   1.00000,    277.2328
    165.0000,      20.0000,   1.00000,    262.9405
    170.0000,      20.0000,   1.00000,    264.2856
    175.0000,      20.0000,   1.00000,    253.9925
    180.0000,      20.0000,   1.00000,    253.5329
    185.0000,      20.0000,   1.00000,    285.6930
    190.0000,      20.0000,   1.00000,    311.5122
    195.0000,      20.0000,   1.00000,    329.2416
    200.0000,      20.0000,   1.00000,    330.8773
    205.0000,      20.0000,   1.00000,    304.2270
    210.0000,      20.0000,   1.00000,    296.5548
    215.0000,      20.0000,   1.00000,    317.1557
    220.0000,      20.0000,   1.00000,    347.9960
    225.0000,      20.0000,   1.00000,    394.3241
    230.0000,      20.0000,   1.00000,    427.4423
    235.0000,      20.0000,   1.00000,    435.6807
    240.0000,      20.0000,   1.00000,    430.0813
    245.0000,      20.0000,   1.00000,    426.0979
    250.0000,      20.0000,   1.00000,    435.2311
    255.0000,      20.0000,   1.00000,    462.0433
    260.0000,      20.0000,   1.00000,    496.7174
    265.0000,      20.0000,   1.00000,    512.5500
    270.0000,      20.0000,   1.00000,    533.5187
    275.0000,      20.0000,   1.00000,    531.0349
    280.0000,      20.0000,   1.00000,    533.1496
    285.0000,      20.0000,   1.00000,    555.8047
     27.5000,       5.0000,   5.00000,    377.8653
     32.5000,       5.0000,   5.00000,    321.0318
     37.5000,       5.0000,   5.00000,    293.0415
     42.5000,       5.0000,   5.00000,    312.1060
     47.5000,       5.0000,   5.00000,    322.1317
     52.5000,       5.0000,   5.00000,    346.9136
     57.5000,       5.0000,   5.00000,    329.0895
     62.5000,       5.0000,   5.00000,    307.5272
     67.5000,       5.0000,   5.00000,    305.2069
     72.5000,       5.0000,   5.00000,    223.9353
     77.5000,       5.0000,   5.00000,    252.0443
     82.5000,       5.0000,   5.00000,    266.1878
     87.5000,       5.0000,   5.00000,    252.9415
     92.5000,       5.0000,   5.00000,    340.0053
     97.5000,       5.0000,   5.00000,    389.4242
    102.5000,       5.0000,   5.00000,    237.9064
    107.5000,       5.0000,   5.00000,    371.0043
    112.5000,       5.0000,   5.00000,    318.7873
    117.5000,       5.0000,   5.00000,    331.0217
    122.5000,       5.0000,   5.00000,    377.5664
    127.5000,       5.0000,   5.00000,    236.5803
    132.5000,       5.0000,   5.00000,    240.4188
    137.5000,       5.0000,   5.00000,    274.2566
    142.5000,       5.0000,   5.00000,    193.4978
    147.5000,       5.0000,   5.00000,    228.6463
    152.5000,       5.0000,   5.00000,    296.1670
    157.5000,       5.0000,   5.00000,    248.9744
    162.5000,       5.0000,   5.00000,    262.5113
    167.5000,       5.0000,   5.00000,    279.2139
    172.5000,       5.0000,   5.00000,    240.0007
    177.5000,       5.0000,   5.00000,    244.2755
    182.5000,       5.0000,   5.00000,    256.3851
    187.5000,       5.0000,   5.00000,    290.3224
    192.5000,       5.0000,   5.00000,    326.1259
    197.5000,       5.0000,   5.00000,    338.9243
    202.5000,       5.0000,   5.00000,    342.2153
    207.5000,       5.0000,   5.00000,    315.7415
    212.5000,       5.0000,   5.00000,    243.5026
    217.5000,       5.0000,   5.00000,    289.1330
    222.5000,       5.0000,   5.00000,    404.9398
    227.5000,       5.0000,   5.00000,    442.1329
    232.5000,       5.0000,   5.00000,    442.7042
    237.5000,       5.0000,   5.00000,    422.7075
    242.5000,       5.0000,   5.00000,    413.3558
    247.5000,       5.0000,   5.00000,    417.4739
    252.5000,       5.0000,   5.00000,    463.4008
    257.5000,       5.0000,   5.00000,    484.1015
    262.5000,       5.0000,   5.00000,    506.2618
    267.5000,       5.0000,   5.00000,    518.0803
    272.5000,       5.0000,   5.00000,    531.6313
    277.5000,       5.0000,   5.00000,    546.9328
    282.5000,       5.0000,   5.00000,    552.5267
    287.5000,       5.0000,   5.00000,    533.0619
     32.5000,       5.0000,   6.00000,    333.4821
     37.5000,       5.0000,   6.00000,    297.7232
     42.5000,       5.0000,   6.00000,    324.5968
     47.5000,       5.0000,   6.00000,    333.0332
     52.5000,       5.0000,   6.00000,    362.5832
     57.5000,       5.0000,   6.00000,    362.9798
     62.5000,       5.0000,   6.00000,    332.0891
     67.5000,       5.0000,   6.00000,    309.0140
     72.5000,       5.0000,   6.00000,    231.0243
     77.5000,       5.0000,   6.00000,    238.2784
     82.5000,       5.0000,   6.00000,    257.6301
     87.5000,       5.0000,   6.00000,    249.4717
     92.5000,       5.0000,   6.00000,    333.4030
     97.5000,       5.0000,   6.00000,    415.6050
    102.5000,       5.0000,   6.00000,    254.6363
    107.5000,       5.0000,   6.00000,    373.2513
    112.5000,       5.0000,   6.00000,    329.4248
    117.5000,       5.0000,   6.00000,    342.6650
    122.5000,       5.0000,   6.00000,    363.3392
    127.5000,       5.0000,   6.00000,    229.5119
    132.5000,       5.0000,   6.00000,    252.3122
    137.5000,       5.0000,   6.00000,    259.0036
    142.5000,       5.0000,   6.00000,    191.6074
    147.5000,       5.0000,   6.00000,    228.8774
    152.5000,       5.0000,   6.00000,    297.6353
    157.5000,       5.0000,   6.00000,    265.6131
    162.5000,       5.0000,   6.00000,    273.4948
    167.5000,       5.0000,   6.00000,    288.0434
    172.5000,       5.0000,   6.00000,    254.0689
    177.5000,       5.0000,   6.00000,    254.3079
    182.5000,       5.0000,   6.00000,    272.5084
    187.5000,       5.0000,   6.00000,    314.2210
    192.5000,       5.0000,   6.00000,    336.9044
    197.5000,       5.0000,   6.00000,    342.4586
    202.5000,       5.0000,   6.00000,    350.9447
    207.5000,       5.0000,   6.00000,    324.6273
    212.5000,       5.0000,   6.00000,    249.3516
    217.5000,       5.0000,   6.00000,    294.5071
    222.5000,       5.0000,   6.00000,    407.5948
    227.5000,       5.0000,   6.00000,    445.7490
    232.5000,       5.0000,   6.00000,    446.9174
    237.5000,       5.0000,   6.00000,    432.5307
    242.5000,       5.0000,   6.00000,    434.7841
    247.5000,       5.0000,   6.00000,    427.2014
    252.5000,       5.0000,   6.00000,    456.6211
    257.5000,       5.0000,   6.00000,    481.8046
    262.5000,       5.0000,   6.00000,    500.6302
    267.5000,       5.0000,   6.00000,    522.2859
    272.5000,       5.0000,   6.00000,    519.5342
    277.5000,       5.0000,   6.00000,    548.6970
    282.5000,       5.0000,   6.00000,    548.2246
     37.5000,      25.0000,   1.00000,    343.6227
     42.5000,      25.0000,   1.00000,    335.6696
     47.5000,      25.0000,   1.00000,    339.4553
     52.5000,      25.0000,   1.00000,    353.6370
     57.5000,      25.0000,   1.00000,    358.0919
     62.5000,      25.0000,   1.00000,    331.5455
     67.5000,      25.0000,   1.00000,    313.0437
     72.5000,      25.0000,   1.00000,    286.1972
     77.5000,      25.0000,   1.00000,    267.6595
     82.5000,      25.0000,   1.00000,    273.3697
     87.5000,      25.0000,   1.00000,    295.8307
     92.5000,      25.0000,   1.00000,    300.1884
     97.5000,      25.0000,   1.00000,    335.5939
    102.5000,      25.0000,   1.00000,    352.4486
    107.5000,      25.0000,   1.00000,    363.6221
    112.5000,      25.0000,   1.00000,    346.4415
    117.5000,      25.0000,   1.00000,    334.2283
    122.5000,      25.0000,   1.00000,    307.5508
    127.5000,      25.0000,   1.00000,    292.2928
    132.5000,      25.0000,   1.00000,    266.3367
    137.5000,      25.0000,   1.00000,    238.7552
    142.5000,      25.0000,   1.00000,    244.0452
    147.5000,      25.0000,   1.00000,    256.5465
    152.5000,      25.0000,   1.00000,    255.3308
    157.5000,      25.0000,   1.00000,    279.3778
    162.5000,      25.0000,   1.00000,    292.0281
    167.5000,      25.0000,   1.00000,    275.3939
    172.5000,      25.0000,   1.00000,    276.8664
    177.5000,      25.0000,   1.00000,    293.2719
    182.5000,      25.0000,   1.00000,    303.0200
    187.5000,      25.0000,   1.00000,    316.9620
    192.5000,      25.0000,   1.00000,    332.1842
    197.5000,      25.0000,   1.00000,    333.5649
    202.5000,      25.0000,   1.00000,    318.6765
    207.5000,      25.0000,   1.00000,    316.0296
    212.5000,      25.0000,   1.00000,    334.6367
    217.5000,      25.0000,   1.00000,    352.2934
    222.5000,      25.0000,   1.00000,    369.9791
    227.5000,      25.0000,   1.00000,    402.8960
    232.5000,      25.0000,   1.00000,    433.4793
    237.5000,      25.0000,   1.00000,    443.6658
    242.5000,      25.0000,   1.00000,    451.0932
    247.5000,      25.0000,   1.00000,    454.6392
    252.5000,      25.0000,   1.00000,    459.4060
    257.5000,      25.0000,   1.00000,    468.8817
    262.5000,      25.0000,   1.00000,    498.2373
    267.5000,      25.0000,   1.00000,    510.6136
    272.5000,      25.0000,   1.00000,    526.3267
    277.5000,      25.0000,   1.00000,    529.0604
     37.5000,       5.0000,   7.00000,    312.6474
     42.5000,       5.0000,   7.00000,    339.3068
     47.5000,       5.0000,   7.00000,    348.1401
     52.5000,       5.0000,   7.00000,    382.5620
     57.5000,       5.0000,   7.00000,    374.8790
     62.5000,       5.0000,   7.00000,    338.2299
     67.5000,       5.0000,   7.00000,    329.9840
     72.5000,       5.0000,   7.00000,    230.6619
     77.5000,       5.0000,   7.00000,    236.1862
     82.5000,       5.0000,   7.00000,    254.3577
     87.5000,       5.0000,   7.00000,    242.0753
     92.5000,       5.0000,   7.00000,    357.8256
     97.5000,       5.0000,   7.00000,    449.8163
    102.5000,       5.0000,   7.00000,    267.6797
    107.5000,       5.0000,   7.00000,    410.1445
    112.5000,       5.0000,   7.00000,    349.9272
    117.5000,       5.0000,   7.00000,    347.8762
    122.5000,       5.0000,   7.00000,    375.7173
    127.5000,       5.0000,   7.00000,    227.6226
    132.5000,       5.0000,   7.00000,    248.1672
    137.5000,       5.0000,   7.00000,    276.9490
    142.5000,       5.0000,   7.00000,    189.2455
    147.5000,       5.0000,   7.00000,    232.5332
    152.5000,       5.0000,   7.00000,    301.1926
    157.5000,       5.0000,   7.00000,    265.7009
    162.5000,       5.0000,   7.00000,    288.2261
    167.5000,       5.0000,   7.00000,    298.3900
    172.5000,       5.0000,   7.00000,    263.8824
    177.5000,       5.0000,   7.00000,    282.1396
    182.5000,       5.0000,   7.00000,    294.8995
    187.5000,       5.0000,   7.00000,    321.7553
    192.5000,       5.0000,   7.00000,    346.4009
    197.5000,       5.0000,   7.00000,    350.1450
    202.5000,       5.0000,   7.00000,    358.9269
    207.5000,       5.0000,   7.00000,    335.7442
    212.5000,       5.0000,   7.00000,    256.2248
    217.5000,       5.0000,   7.00000,    299.0475
    222.5000,       5.0000,   7.00000,    410.9712
    227.5000,       5.0000,   7.00000,    447.7997
    232.5000,       5.0000,   7.00000,    450.0441
    237.5000,       5.0000,   7.00000,    437.1429
    242.5000,       5.0000,   7.00000,    442.4754
    247.5000,       5.0000,   7.00000,    444.7477
    252.5000,       5.0000,   7.00000,    471.0705
    257.5000,       5.0000,   7.00000,    474.1352
    262.5000,       5.0000,   7.00000,    495.2757
    267.5000,       5.0000,   7.00000,    504.8496
    272.5000,       5.0000,   7.00000,    517.6865
    277.5000,       5.0000,   7.00000,    546.2936
     42.5000,       5.0000,   8.00000,    357.5319
     47.5000,       5.0000,   8.00000,    368.7888
     52.5000,       5.0000,   8.00000,    394.6575
     57.5000,       5.0000,   8.00000,    370.6453
     62.5000,       5.0000,   8.00000,    347.5692
     67.5000,       5.0000,   8.00000,    333.3428
     72.5000,       5.0000,   8.00000,    236.5678
     77.5000,       5.0000,   8.00000,    240.0972
     82.5000,       5.0000,   8.00000,    251.2628
     87.5000,       5.0000,   8.00000,    258.2395
     92.5000,       5.0000,   8.00000,    383.8812
     97.5000,       5.0000,   8.00000,    480.8116
    102.5000,       5.0000,   8.00000,    293.0740
    107.5000,       5.0000,   8.00000,    442.0551
    112.5000,       5.0000,   8.00000,    373.1312
    117.5000,       5.0000,   8.00000,    368.2385
    122.5000,       5.0000,   8.00000,    388.9093
    127.5000,       5.0000,   8.00000,    234.1041
    132.5000,       5.0000,   8.00000,    252.7206
    137.5000,       5.0000,   8.00000,    279.9268
    142.5000,       5.0000,   8.00000,    202.2168
    147.5000,       5.0000,   8.00000,    233.3282
    152.5000,       5.0000,   8.00000,    305.8711
    157.5000,       5.0000,   8.00000,    268.1590
    162.5000,       5.0000,   8.00000,    288.3138
    167.5000,       5.0000,   8.00000,    315.1737
    172.5000,       5.0000,   8.00000,    284.4164
    177.5000,       5.0000,   8.00000,    301.7018
    182.5000,       5.0000,   8.00000,    313.1731
    187.5000,       5.0000,   8.00000,    332.8691
    192.5000,       5.0000,   8.00000,    352.5092
    197.5000,       5.0000,   8.00000,    363.5519
    202.5000,       5.0000,   8.00000,    370.5831
    207.5000,       5.0000,   8.00000,    344.1579
    212.5000,       5.0000,   8.00000,    262.2454
    217.5000,       5.0000,   8.00000,    304.5611
    222.5000,       5.0000,   8.00000,    417.7835
    227.5000,       5.0000,   8.00000,    452.0718
    232.5000,       5.0000,   8.00000,    453.3750
    237.5000,       5.0000,   8.00000,    439.1023
    242.5000,       5.0000,   8.00000,    445.3031
    247.5000,       5.0000,   8.00000,    455.8717
    252.5000,       5.0000,   8.00000,    486.4843
    257.5000,       5.0000,   8.00000,    484.3768
    262.5000,       5.0000,   8.00000,    477.8810
    267.5000,       5.0000,   8.00000,    495.6557
    272.5000,       5.0000,   8.00000,    509.7698
     52.5000,      35.0000,   1.00000,    369.4743
     57.5000,      35.0000,   1.00000,    348.2946
     62.5000,      35.0000,   1.00000,    334.2996
     67.5000,      35.0000,   1.00000,    325.9607
     72.5000,      35.0000,   1.00000,    309.0843
     77.5000,      35.0000,   1.00000,    323.4155
     82.5000,      35.0000,   1.00000,    346.4338
     87.5000,      35.0000,   1.00000,    330.0105
     92.5000,      35.0000,   1.00000,    364.6649
     97.5000,      35.0000,   1.00000,    389.7088
    102.5000,      35.0000,   1.00000,    407.0349
    107.5000,      35.0000,   1.00000,    435.0741
    112.5000,      35.0000,   1.00000,    411.8360
    117.5000,      35.0000,   1.00000,    368.0403
    122.5000,      35.0000,   1.00000,    366.0061
    127.5000,      35.0000,   1.00000,    319.5562
    132.5000,      35.0000,   1.00000,    297.1233
    137.5000,      35.0000,   1.00000,    286.9829
    142.5000,      35.0000,   1.00000,    260.2553
    147.5000,      35.0000,   1.00000,    269.8474
    152.5000,      35.0000,   1.00000,    281.5487
    157.5000,      35.0000,   1.00000,    271.5450
    162.5000,      35.0000,   1.00000,    299.6045
    167.5000,      35.0000,   1.00000,    321.3585
    172.5000,      35.0000,   1.00000,    329.9145
    177.5000,      35.0000,   1.00000,    347.4300
    182.5000,      35.0000,   1.00000,    350.2548
    187.5000,      35.0000,   1.00000,    354.7184
    192.5000,      35.0000,   1.00000,    360.7254
    197.5000,      35.0000,   1.00000,    345.2950
    202.5000,      35.0000,   1.00000,    341.8462
    207.5000,      35.0000,   1.00000,    360.9478
    212.5000,      35.0000,   1.00000,    375.5938
    217.5000,      35.0000,   1.00000,    387.7243
    222.5000,      35.0000,   1.00000,    395.7383
    227.5000,      35.0000,   1.00000,    402.9306
    232.5000,      35.0000,   1.00000,    426.0194
    237.5000,      35.0000,   1.00000,    454.9510
    242.5000,      35.0000,   1.00000,    466.1647
    247.5000,      35.0000,   1.00000,    476.5585
    252.5000,      35.0000,   1.00000,    476.8908
    257.5000,      35.0000,   1.00000,    488.3186
    262.5000,      35.0000,   1.00000,    498.7084
     52.5000,       5.0000,  10.00000,    409.4567
     57.5000,       5.0000,  10.00000,    382.2266
     62.5000,       5.0000,  10.00000,    345.2834
     67.5000,       5.0000,  10.00000,    331.7242
     72.5000,       5.0000,  10.00000,    237.6464
     77.5000,       5.0000,  10.00000,    255.8139
     82.5000,       5.0000,  10.00000,    288.6143
     87.5000,       5.0000,  10.00000,    297.4935
     92.5000,       5.0000,  10.00000,    451.2130
     97.5000,       5.0000,  10.00000,    571.2057
    102.5000,       5.0000,  10.00000,    337.1266
    107.5000,       5.0000,  10.00000,    503.0144
    112.5000,       5.0000,  10.00000,    424.9440
    117.5000,       5.0000,  10.00000,    418.6344
    122.5000,       5.0000,  10.00000,    441.5655
    127.5000,       5.0000,  10.00000,    261.6736
    132.5000,       5.0000,  10.00000,    280.6671
    137.5000,       5.0000,  10.00000,    300.7007
    142.5000,       5.0000,  10.00000,    206.8928
    147.5000,       5.0000,  10.00000,    247.2804
    152.5000,       5.0000,  10.00000,    322.4670
    157.5000,       5.0000,  10.00000,    275.1950
    162.5000,       5.0000,  10.00000,    306.7927
    167.5000,       5.0000,  10.00000,    339.9460
    172.5000,       5.0000,  10.00000,    309.9163
    177.5000,       5.0000,  10.00000,    326.6644
    182.5000,       5.0000,  10.00000,    333.1402
    187.5000,       5.0000,  10.00000,    362.4948
    192.5000,       5.0000,  10.00000,    388.2810
    197.5000,       5.0000,  10.00000,    389.8374
    202.5000,       5.0000,  10.00000,    393.3022
    207.5000,       5.0000,  10.00000,    363.5375
    212.5000,       5.0000,  10.00000,    273.1071
    217.5000,       5.0000,  10.00000,    317.9538
    222.5000,       5.0000,  10.00000,    438.1278
    227.5000,       5.0000,  10.00000,    469.3907
    232.5000,       5.0000,  10.00000,    464.1358
    237.5000,       5.0000,  10.00000,    448.2885
    242.5000,       5.0000,  10.00000,    452.4977
    247.5000,       5.0000,  10.00000,    460.7925
    252.5000,       5.0000,  10.00000,    487.8814
    257.5000,       5.0000,  10.00000,    493.6869
    262.5000,       5.0000,  10.00000,    494.8694
     67.5000,      45.0000,   1.00000,    351.5511
     72.5000,      45.0000,   1.00000,    366.7087
     77.5000,      45.0000,   1.00000,    397.5424
     82.5000,      45.0000,   1.00000,    396.7648
     87.5000,      45.0000,   1.00000,    419.4790
     92.5000,      45.0000,   1.00000,    433.6755
     97.5000,      45.0000,   1.00000,    455.6499
    102.5000,      45.0000,   1.00000,    476.1133
    107.5000,      45.0000,   1.00000,    471.2756
    112.5000,      45.0000,   1.00000,    472.7395
    117.5000,      45.0000,   1.00000,    456.4414
    122.5000,      45.0000,   1.00000,    407.3665
    127.5000,      45.0000,   1.00000,    394.9473
    132.5000,      45.0000,   1.00000,    365.9157
    137.5000,      45.0000,   1.00000,    341.2224
    142.5000,      45.0000,   1.00000,    317.8085
    147.5000,      45.0000,   1.00000,    302.1327
    152.5000,      45.0000,   1.00000,    308.3682
    157.5000,      45.0000,   1.00000,    309.7366
    162.5000,      45.0000,   1.00000,    313.5508
    167.5000,      45.0000,   1.00000,    337.8417
    172.5000,      45.0000,   1.00000,    350.5453
    177.5000,      45.0000,   1.00000,    363.9291
    182.5000,      45.0000,   1.00000,    380.1137
    187.5000,      45.0000,   1.00000,    387.1924
    192.5000,      45.0000,   1.00000,    379.3302
    197.5000,      45.0000,   1.00000,    375.5428
    202.5000,      45.0000,   1.00000,    391.1126
    207.5000,      45.0000,   1.00000,    410.2673
    212.5000,      45.0000,   1.00000,    416.7421
    217.5000,      45.0000,   1.00000,    419.9197
    222.5000,      45.0000,   1.00000,    428.8034
    227.5000,      45.0000,   1.00000,    429.6956
    232.5000,      45.0000,   1.00000,    441.4747
    237.5000,      45.0000,   1.00000,    458.4387
    242.5000,      45.0000,   1.00000,    475.4869
    247.5000,      45.0000,   1.00000,    480.4095
     67.5000,      15.0000,   4.00000,    326.5388
     72.5000,      15.0000,   4.00000,    297.9468
     77.5000,      15.0000,   4.00000,    292.4201
     82.5000,      15.0000,   4.00000,    327.7058
     87.5000,      15.0000,   4.00000,    417.1482
     92.5000,      15.0000,   4.00000,    543.0251
     97.5000,      15.0000,   4.00000,    560.7758
    102.5000,      15.0000,   4.00000,    575.5917
    107.5000,      15.0000,   4.00000,    508.2198
    112.5000,      15.0000,   4.00000,    538.6438
    117.5000,      15.0000,   4.00000,    512.8056
    122.5000,      15.0000,   4.00000,    448.7822
    127.5000,      15.0000,   4.00000,    392.5970
    132.5000,      15.0000,   4.00000,    332.4021
    137.5000,      15.0000,   4.00000,    305.3979
    142.5000,      15.0000,   4.00000,    284.3572
    147.5000,      15.0000,   4.00000,    287.2085
    152.5000,      15.0000,   4.00000,    311.7746
    157.5000,      15.0000,   4.00000,    326.5734
    162.5000,      15.0000,   4.00000,    329.6749
    167.5000,      15.0000,   4.00000,    339.7358
    172.5000,      15.0000,   4.00000,    338.1170
    177.5000,      15.0000,   4.00000,    342.0695
    182.5000,      15.0000,   4.00000,    366.7283
    187.5000,      15.0000,   4.00000,    395.1811
    192.5000,      15.0000,   4.00000,    423.0207
    197.5000,      15.0000,   4.00000,    432.6088
    202.5000,      15.0000,   4.00000,    423.0037
    207.5000,      15.0000,   4.00000,    378.9977
    212.5000,      15.0000,   4.00000,    345.5731
    217.5000,      15.0000,   4.00000,    370.2207
    222.5000,      15.0000,   4.00000,    441.7821
    227.5000,      15.0000,   4.00000,    488.2106
    232.5000,      15.0000,   4.00000,    489.0031
    237.5000,      15.0000,   4.00000,    473.7762
    242.5000,      15.0000,   4.00000,    464.8984
    247.5000,      15.0000,   4.00000,    474.1195
     82.5000,      55.0000,   1.00000,    466.4940
     87.5000,      55.0000,   1.00000,    473.9192
     92.5000,      55.0000,   1.00000,    488.3744
     97.5000,      55.0000,   1.00000,    507.1685
    102.5000,      55.0000,   1.00000,    517.2770
    107.5000,      55.0000,   1.00000,    528.6570
    112.5000,      55.0000,   1.00000,    531.6719
    117.5000,      55.0000,   1.00000,    517.7945
    122.5000,      55.0000,   1.00000,    486.2650
    127.5000,      55.0000,   1.00000,    448.0861
    132.5000,      55.0000,   1.00000,    441.5649
    137.5000,      55.0000,   1.00000,    415.0601
    142.5000,      55.0000,   1.00000,    396.5673
    147.5000,      55.0000,   1.00000,    371.5298
    152.5000,      55.0000,   1.00000,    345.3679
    157.5000,      55.0000,   1.00000,    343.1916
    162.5000,      55.0000,   1.00000,    345.0279
    167.5000,      55.0000,   1.00000,    349.5140
    172.5000,      55.0000,   1.00000,    365.5668
    177.5000,      55.0000,   1.00000,    384.8148
    182.5000,      55.0000,   1.00000,    394.3917
    187.5000,      55.0000,   1.00000,    386.5287
    192.5000,      55.0000,   1.00000,    392.4320
    197.5000,      55.0000,   1.00000,    407.0356
    202.5000,      55.0000,   1.00000,    429.3273
    207.5000,      55.0000,   1.00000,    451.7777
    212.5000,      55.0000,   1.00000,    457.8748
    217.5000,      55.0000,   1.00000,    463.7723
    222.5000,      55.0000,   1.00000,    461.4471
    227.5000,      55.0000,   1.00000,    461.3200
    232.5000,      55.0000,   1.00000,    462.4873
     82.5000,      15.0000,   5.00000,    370.5719
     87.5000,      15.0000,   5.00000,    476.4646
     92.5000,      15.0000,   5.00000,    623.5822
     97.5000,      15.0000,   5.00000,    652.4271
    102.5000,      15.0000,   5.00000,    682.6746
    107.5000,      15.0000,   5.00000,    610.0492
    112.5000,      15.0000,   5.00000,    642.7048
    117.5000,      15.0000,   5.00000,    603.1021
    122.5000,      15.0000,   5.00000,    519.6088
    127.5000,      15.0000,   5.00000,    452.3788
    132.5000,      15.0000,   5.00000,    388.1632
    137.5000,      15.0000,   5.00000,    362.4020
    142.5000,      15.0000,   5.00000,    338.9475
    147.5000,      15.0000,   5.00000,    332.9394
    152.5000,      15.0000,   5.00000,    350.6268
    157.5000,      15.0000,   5.00000,    359.2566
    162.5000,      15.0000,   5.00000,    351.6902
    167.5000,      15.0000,   5.00000,    352.2535
    172.5000,      15.0000,   5.00000,    352.0646
    177.5000,      15.0000,   5.00000,    354.9848
    182.5000,      15.0000,   5.00000,    385.8864
    187.5000,      15.0000,   5.00000,    411.4700
    192.5000,      15.0000,   5.00000,    443.1493
    197.5000,      15.0000,   5.00000,    461.4056
    202.5000,      15.0000,   5.00000,    457.0373
    207.5000,      15.0000,   5.00000,    415.6657
    212.5000,      15.0000,   5.00000,    380.1904
    217.5000,      15.0000,   5.00000,    407.1794
    222.5000,      15.0000,   5.00000,    475.5833
    227.5000,      15.0000,   5.00000,    521.0610
    232.5000,      15.0000,   5.00000,    515.8365
     97.5000,      65.0000,   1.00000,    544.8311
    102.5000,      65.0000,   1.00000,    541.0145
    107.5000,      65.0000,   1.00000,    551.9444
    112.5000,      65.0000,   1.00000,    552.5955
    117.5000,      65.0000,   1.00000,    560.2708
    122.5000,      65.0000,   1.00000,    572.9602
    127.5000,      65.0000,   1.00000,    546.9078
    132.5000,      65.0000,   1.00000,    499.9074
    137.5000,      65.0000,   1.00000,    486.9451
    142.5000,      65.0000,   1.00000,    451.1794
    147.5000,      65.0000,   1.00000,    428.7744
    152.5000,      65.0000,   1.00000,    409.5442
    157.5000,      65.0000,   1.00000,    388.7737
    162.5000,      65.0000,   1.00000,    392.4265
    167.5000,      65.0000,   1.00000,    394.4807
    172.5000,      65.0000,   1.00000,    392.3947
    177.5000,      65.0000,   1.00000,    399.9055
    182.5000,      65.0000,   1.00000,    395.7732
    187.5000,      65.0000,   1.00000,    391.7976
    192.5000,      65.0000,   1.00000,    413.7765
    197.5000,      65.0000,   1.00000,    437.7993
    202.5000,      65.0000,   1.00000,    448.0469
    207.5000,      65.0000,   1.00000,    461.5103
    212.5000,      65.0000,   1.00000,    474.5214
    217.5000,      65.0000,   1.00000,    486.2291
     97.5000,      15.0000,   6.00000,    739.7851
    102.5000,      15.0000,   6.00000,    763.6072
    107.5000,      15.0000,   6.00000,    675.4425
    112.5000,      15.0000,   6.00000,    716.4586
    117.5000,      15.0000,   6.00000,    687.8239
    122.5000,      15.0000,   6.00000,    606.9306
    127.5000,      15.0000,   6.00000,    527.8886
    132.5000,      15.0000,   6.00000,    443.5626
    137.5000,      15.0000,   6.00000,    405.4574
    142.5000,      15.0000,   6.00000,    376.8596
    147.5000,      15.0000,   6.00000,    370.0400
    152.5000,      15.0000,   6.00000,    391.2434
    157.5000,      15.0000,   6.00000,    402.1367
    162.5000,      15.0000,   6.00000,    391.0081
    167.5000,      15.0000,   6.00000,    386.8521
    172.5000,      15.0000,   6.00000,    380.4593
    177.5000,      15.0000,   6.00000,    373.7822
    182.5000,      15.0000,   6.00000,    395.5526
    187.5000,      15.0000,   6.00000,    423.8346
    192.5000,      15.0000,   6.00000,    457.7959
    197.5000,      15.0000,   6.00000,    483.8576
    202.5000,      15.0000,   6.00000,    475.0876
    207.5000,      15.0000,   6.00000,    428.5472
    212.5000,      15.0000,   6.00000,    398.1993
    217.5000,      15.0000,   6.00000,    429.7359
    105.0000,      30.0000,   3.00000,    760.4927
    110.0000,      30.0000,   3.00000,    760.5651
    115.0000,      30.0000,   3.00000,    672.5387
    120.0000,      30.0000,   3.00000,    655.2664
    125.0000,      30.0000,   3.00000,    594.8081
    130.0000,      30.0000,   3.00000,    531.5700
    135.0000,      30.0000,   3.00000,    474.8285
    140.0000,      30.0000,   3.00000,    426.6747
    145.0000,      30.0000,   3.00000,    417.3923
    150.0000,      30.0000,   3.00000,    407.0567
    155.0000,      30.0000,   3.00000,    396.7055
    160.0000,      30.0000,   3.00000,    405.6003
    165.0000,      30.0000,   3.00000,    409.3071
    170.0000,      30.0000,   3.00000,    399.8227
    175.0000,      30.0000,   3.00000,    407.8363
    180.0000,      30.0000,   3.00000,    416.4143
    185.0000,      30.0000,   3.00000,    425.2578
    190.0000,      30.0000,   3.00000,    443.2500
    195.0000,      30.0000,   3.00000,    453.5632
    200.0000,      30.0000,   3.00000,    444.5521
    205.0000,      30.0000,   3.00000,    446.0713
    210.0000,      30.0000,   3.00000,    456.9416
    112.5000,      25.0000,   4.00000,    755.0630
    117.5000,      25.0000,   4.00000,    721.5311
    122.5000,      25.0000,   4.00000,    637.6890
    127.5000,      25.0000,   4.00000,    591.6401
    132.5000,      25.0000,   4.00000,    515.3041
    137.5000,      25.0000,   4.00000,    440.9997
    142.5000,      25.0000,   4.00000,    446.5650
    147.5000,      25.0000,   4.00000,    429.2132
    152.5000,      25.0000,   4.00000,    409.5016
    157.5000,      25.0000,   4.00000,    429.5233
    162.5000,      25.0000,   4.00000,    430.2950
    167.5000,      25.0000,   4.00000,    415.5956
    172.5000,      25.0000,   4.00000,    418.3092
    177.5000,      25.0000,   4.00000,    425.9465
    182.5000,      25.0000,   4.00000,    433.9344
    187.5000,      25.0000,   4.00000,    451.7827
    192.5000,      25.0000,   4.00000,    466.0826
    197.5000,      25.0000,   4.00000,    474.2822
    202.5000,      25.0000,   4.00000,    452.4055
   2.62
ITERATION 4
MODEL RESISTIVITY
LAYER 1
61,     2.5000
     10.0000,     261.05
     15.0000,     268.25
     20.0000,     283.02
     25.0000,     277.02
     30.0000,     204.97
     35.0000,     172.37
     40.0000,     163.93
     45.0000,     197.47
     50.0000,     214.91
     55.0000,     234.05
     60.0000,     230.67
     65.0000,     220.71
     70.0000,     232.36
     75.0000,     183.95
     80.0000,     212.85
     85.0000,     236.23
     90.0000,     221.02
     95.0000,     330.72
    100.0000,     491.68
    105.0000,     357.82
    110.0000,     672.06
    115.0000,     602.20
    120.0000,     681.69
    125.0000,     741.16
    130.0000,     376.36
    135.0000,     311.42
    140.0000,     293.46
    145.0000,     182.31
    150.0000,     196.92
    155.0000,     252.65
    160.0000,     216.60
    165.0000,     235.07
    170.0000,     253.59
    175.0000,     220.47
    180.0000,     222.81
    185.0000,     231.90
    190.0000,     258.00
    195.0000,     267.18
    200.0000,     264.30
    205.0000,     258.62
    210.0000,     224.92
    215.0000,     165.76
    220.0000,     205.93
    225.0000,     307.85
    230.0000,     361.76
    235.0000,     395.59
    240.0000,     387.33
    245.0000,     394.98
    250.0000,     407.71
    255.0000,     462.99
    260.0000,     487.54
    265.0000,     504.28
    270.0000,     518.20
    275.0000,     522.78
    280.0000,     537.93
    285.0000,     522.80
    290.0000,     489.35
    295.0000,     541.32
    300.0000,     516.75
    305.0000,     615.77
           509.2105
LAYER 2
61,     5.2500
     10.0000,     323.18
     15.0000,     305.90
     20.0000,     320.54
     25.0000,     309.48
     30.0000,     239.74
     35.0000,     201.90
     40.0000,     189.52
     45.0000,     211.16
     50.0000,     236.34
     55.0000,     270.63
     60.0000,     280.25
     65.0000,     268.73
     70.0000,     259.01
     75.0000,     203.53
     80.0000,     217.07
     85.0000,     230.23
     90.0000,     216.55
     95.0000,     356.64
    100.0000,     484.06
    105.0000,     374.79
    110.0000,     646.27
    115.0000,     691.29
    120.0000,     752.03
    125.0000,     744.05
    130.0000,     349.90
    135.0000,     312.64
    140.0000,     281.34
    145.0000,     169.88
    150.0000,     192.67
    155.0000,     238.87
    160.0000,     228.29
    165.0000,     242.98
    170.0000,     255.34
    175.0000,     227.60
    180.0000,     230.11
    185.0000,     233.54
    190.0000,     255.67
    195.0000,     275.10
    200.0000,     274.86
    205.0000,     268.68
    210.0000,     242.69
    215.0000,     185.42
    220.0000,     227.77
    225.0000,     315.76
    230.0000,     364.29
    235.0000,     390.72
    240.0000,     388.24
    245.0000,     394.69
    250.0000,     411.76
    255.0000,     446.62
    260.0000,     474.82
    265.0000,     493.21
    270.0000,     512.20
    275.0000,     518.17
    280.0000,     544.87
    285.0000,     541.90
    290.0000,     507.08
    295.0000,     553.37
    300.0000,     549.02
    305.0000,     610.65
           564.7949
LAYER 3
59,     8.2750
     15.0000,     429.59
     20.0000,     449.52
     25.0000,     435.54
     30.0000,     366.35
     35.0000,     309.14
     40.0000,     273.07
     45.0000,     264.97
     50.0000,     292.18
     55.0000,     354.74
     60.0000,     391.02
     65.0000,     374.51
     70.0000,     320.39
     75.0000,     236.68
     80.0000,     216.62
     85.0000,     223.89
     90.0000,     253.64
     95.0000,     468.12
    100.0000,     496.71
    105.0000,     355.93
    110.0000,     542.85
    115.0000,     724.78
    120.0000,     792.33
    125.0000,     659.36
    130.0000,     313.30
    135.0000,     307.74
    140.0000,     266.81
    145.0000,     161.52
    150.0000,     187.76
    155.0000,     228.12
    160.0000,     235.12
    165.0000,     240.48
    170.0000,     242.90
    175.0000,     232.91
    180.0000,     243.47
    185.0000,     247.17
    190.0000,     268.91
    195.0000,     298.82
    200.0000,     304.27
    205.0000,     301.03
    210.0000,     287.10
    215.0000,     244.73
    220.0000,     284.92
    225.0000,     350.68
    230.0000,     381.03
    235.0000,     394.08
    240.0000,     402.36
    245.0000,     419.00
    250.0000,     437.51
    255.0000,     448.41
    260.0000,     466.26
    265.0000,     484.71
    270.0000,     503.58
    275.0000,     516.52
    280.0000,     555.69
    285.0000,     565.72
    290.0000,     544.99
    295.0000,     582.33
    300.0000,     617.94
           658.9194
LAYER 4
57,    11.6025
     20.0000,     699.14
     25.0000,     634.56
     30.0000,     569.39
     35.0000,     458.42
     40.0000,     379.12
     45.0000,     314.90
     50.0000,     323.66
     55.0000,     397.67
     60.0000,     456.42
     65.0000,     429.53
     70.0000,     325.75
     75.0000,     211.20
     80.0000,     169.03
     85.0000,     193.88
     90.0000,     310.01
     95.0000,     657.90
    100.0000,     529.08
    105.0000,     288.03
    110.0000,     371.66
    115.0000,     557.32
    120.0000,     625.25
    125.0000,     474.10
    130.0000,     254.97
    135.0000,     289.15
    140.0000,     259.24
    145.0000,     160.40
    150.0000,     186.82
    155.0000,     222.00
    160.0000,     227.24
    165.0000,     221.20
    170.0000,     218.53
    175.0000,     225.23
    180.0000,     247.76
    185.0000,     258.01
    190.0000,     281.83
    195.0000,     316.09
    200.0000,     326.70
    205.0000,     332.43
    210.0000,     338.03
    215.0000,     320.14
    220.0000,     357.08
    225.0000,     396.81
    230.0000,     403.71
    235.0000,     407.98
    240.0000,     430.89
    245.0000,     466.59
    250.0000,     487.36
    255.0000,     477.82
    260.0000,     476.45
    265.0000,     485.13
    270.0000,     498.05
    275.0000,     514.41
    280.0000,     562.24
    285.0000,     585.82
    290.0000,     596.26
    295.0000,     638.03
           764.6289
LAYER 5
53,    15.2628
     30.0000,     1137.9
     35.0000,     681.60
     40.0000,     538.14
     45.0000,     365.77
     50.0000,     298.31
     55.0000,     278.58
     60.0000,     263.54
     65.0000,     215.52
     70.0000,     149.01
     75.0000,     100.62
     80.0000,      93.76
     85.0000,     156.53
     90.0000,     394.53
     95.0000,     809.71
    100.0000,     561.67
    105.0000,     232.73
    110.0000,     164.78
    115.0000,     182.54
    120.0000,     201.74
    125.0000,     187.85
    130.0000,     179.03
    135.0000,     238.26
    140.0000,     247.52
    145.0000,     196.38
    150.0000,     203.41
    155.0000,     213.04
    160.0000,     200.44
    165.0000,     181.87
    170.0000,     177.59
    175.0000,     194.74
    180.0000,     224.62
    185.0000,     247.99
    190.0000,     270.58
    195.0000,     293.37
    200.0000,     308.34
    205.0000,     330.84
    210.0000,     368.78
    215.0000,     403.65
    220.0000,     431.35
    225.0000,     431.53
    230.0000,     419.61
    235.0000,     428.17
    240.0000,     470.55
    245.0000,     525.05
    250.0000,     548.54
    255.0000,     527.58
    260.0000,     501.19
    265.0000,     487.88
    270.0000,     490.01
    275.0000,     511.95
    280.0000,     578.64
    285.0000,     638.69
           832.3226
LAYER 6
49,    19.2890
     40.0000,     673.05
     45.0000,     390.95
     50.0000,     294.48
     55.0000,     221.21
     60.0000,     175.88
     65.0000,     132.15
     70.0000,      96.64
     75.0000,      79.42
     80.0000,      91.20
     85.0000,     169.41
     90.0000,     401.80
     95.0000,     706.84
    100.0000,     549.86
    105.0000,     268.09
    110.0000,     158.93
    115.0000,     133.35
    120.0000,     134.13
    125.0000,     144.27
    130.0000,     172.44
    135.0000,     227.58
    140.0000,     252.39
    145.0000,     233.82
    150.0000,     226.82
    155.0000,     217.69
    160.0000,     197.58
    165.0000,     178.79
    170.0000,     174.30
    175.0000,     187.39
    180.0000,     211.09
    185.0000,     233.51
    190.0000,     251.90
    195.0000,     266.55
    200.0000,     279.43
    205.0000,     300.09
    210.0000,     333.13
    215.0000,     368.36
    220.0000,     391.67
    225.0000,     396.05
    230.0000,     396.68
    235.0000,     413.63
    240.0000,     452.83
    245.0000,     497.00
    250.0000,     517.75
    255.0000,     507.17
    260.0000,     487.17
    265.0000,     477.34
    270.0000,     487.96
    275.0000,     518.71
           654.2870
LAYER 7
45,    23.7179
     50.0000,     359.77
     55.0000,     228.85
     60.0000,     173.46
     65.0000,     131.07
     70.0000,     106.29
     75.0000,     100.01
     80.0000,     124.82
     85.0000,     211.20
     90.0000,     396.63
     95.0000,     590.96
    100.0000,     529.38
    105.0000,     336.44
    110.0000,     218.27
    115.0000,     171.26
    120.0000,     160.88
    125.0000,     172.67
    130.0000,     204.19
    135.0000,     247.47
    140.0000,     271.20
    145.0000,     265.60
    150.0000,     252.48
    155.0000,     234.76
    160.0000,     213.63
    165.0000,     197.25
    170.0000,     192.71
    175.0000,     201.28
    180.0000,     218.33
    185.0000,     236.53
    190.0000,     251.87
    195.0000,     263.88
    200.0000,     275.32
    205.0000,     291.39
    210.0000,     314.14
    215.0000,     338.56
    220.0000,     356.94
    225.0000,     366.82
    230.0000,     375.61
    235.0000,     393.04
    240.0000,     421.14
    245.0000,     449.49
    250.0000,     464.53
    255.0000,     463.82
    260.0000,     459.65
    265.0000,     462.80
           501.3105
LAYER 8
41,    28.5897
     60.0000,     235.71
     65.0000,     176.53
     70.0000,     155.02
     75.0000,     155.94
     80.0000,     189.76
     85.0000,     275.31
     90.0000,     411.54
     95.0000,     539.65
    100.0000,     536.09
    105.0000,     426.17
    110.0000,     323.85
    115.0000,     265.41
    120.0000,     243.16
    125.0000,     246.62
    130.0000,     267.38
    135.0000,     292.91
    140.0000,     305.51
    145.0000,     299.59
    150.0000,     283.90
    155.0000,     264.34
    160.0000,     245.19
    165.0000,     231.80
    170.0000,     227.84
    175.0000,     233.64
    180.0000,     246.26
    185.0000,     261.14
    190.0000,     274.98
    195.0000,     286.84
    200.0000,     298.12
    205.0000,     311.19
    210.0000,     326.74
    215.0000,     342.41
    220.0000,     354.93
    225.0000,     363.74
    230.0000,     372.10
    235.0000,     384.87
    240.0000,     402.69
    245.0000,     418.40
    250.0000,     427.09
    255.0000,     431.14
           438.6950
LAYER 9
35,    33.9487
     75.0000,     240.37
     80.0000,     295.37
     85.0000,     363.37
     90.0000,     448.84
     95.0000,     548.72
    100.0000,     588.31
    105.0000,     545.72
    110.0000,     474.01
    115.0000,     412.95
    120.0000,     375.94
    125.0000,     360.77
    130.0000,     359.61
    135.0000,     361.79
    140.0000,     357.71
    145.0000,     344.62
    150.0000,     326.36
    155.0000,     307.19
    160.0000,     290.76
    165.0000,     280.25
    170.0000,     277.43
    175.0000,     282.15
    180.0000,     292.52
    185.0000,     305.71
    190.0000,     319.28
    195.0000,     332.07
    200.0000,     344.18
    205.0000,     355.97
    210.0000,     367.07
    215.0000,     375.89
    220.0000,     381.44
    225.0000,     384.77
    230.0000,     387.10
    235.0000,     393.33
    240.0000,     402.14
           411.6737
LAYER 10
29,    39.8436
     90.0000,     479.67
     95.0000,     628.38
    100.0000,     703.12
    105.0000,     719.80
    110.0000,     683.92
    115.0000,     616.76
    120.0000,     555.44
    125.0000,     508.65
    130.0000,     475.77
    135.0000,     450.14
    140.0000,     426.59
    145.0000,     403.22
    150.0000,     381.07
    155.0000,     361.94
    160.0000,     347.60
    165.0000,     339.49
    170.0000,     338.11
    175.0000,     343.00
    180.0000,     352.87
    185.0000,     365.94
    190.0000,     380.51
    195.0000,     395.39
    200.0000,     409.90
    205.0000,     422.72
    210.0000,     432.02
    215.0000,     434.21
    220.0000,     430.14
    225.0000,     425.43
           413.9103
LAYER 11
25,    46.3279
    100.0000,     922.76
    105.0000,     1020.0
    110.0000,     1007.2
    115.0000,     896.19
    120.0000,     781.11
    125.0000,     678.58
    130.0000,     604.43
    135.0000,     547.65
    140.0000,     503.78
    145.0000,     469.20
    150.0000,     442.22
    155.0000,     422.20
    160.0000,     409.06
    165.0000,     402.82
    170.0000,     403.14
    175.0000,     409.22
    180.0000,     420.11
    185.0000,     434.73
    190.0000,     452.03
    195.0000,     471.04
    200.0000,     492.09
    205.0000,     511.10
    210.0000,     525.50
    215.0000,     520.39
           492.7984
LAYER 12
21, 
    110.0000,     1662.0
    115.0000,     1257.8
    120.0000,     999.79
    125.0000,     830.73
    130.0000,     718.06
    135.0000,     629.10
    140.0000,     567.97
    145.0000,     524.46
    150.0000,     493.68
    155.0000,     472.94
    160.0000,     460.85
    165.0000,     456.62
    170.0000,     459.30
    175.0000,     467.70
    180.0000,     480.99
    185.0000,     498.70
    190.0000,     520.85
    195.0000,     544.41
    200.0000,     574.26
    205.0000,     613.92
           672.5540
CALCULATED APPARENT RESISTIVITY
      7.5000,       5.0000,   1.00000,    299.9062
     12.5000,       5.0000,   1.00000,    298.7004
     17.5000,       5.0000,   1.00000,    291.7556
     22.5000,       5.0000,   1.00000,    286.1123
     27.5000,       5.0000,   1.00000,    240.7251
     32.5000,       5.0000,   1.00000,    222.5516
     37.5000,       5.0000,   1.00000,    205.5319
     42.5000,       5.0000,   1.00000,    224.3362
     47.5000,       5.0000,   1.00000,    229.1514
     52.5000,       5.0000,   1.00000,    251.3701
     57.5000,       5.0000,   1.00000,    253.0005
     62.5000,       5.0000,   1.00000,    238.7260
     67.5000,       5.0000,   1.00000,    253.6872
     72.5000,       5.0000,   1.00000,    208.9586
     77.5000,       5.0000,   1.00000,    226.7243
     82.5000,       5.0000,   1.00000,    248.6057
     87.5000,       5.0000,   1.00000,    261.2191
     92.5000,       5.0000,   1.00000,    319.7841
     97.5000,       5.0000,   1.00000,    449.4405
    102.5000,       5.0000,   1.00000,    350.5782
    107.5000,       5.0000,   1.00000,    620.0991
    112.5000,       5.0000,   1.00000,    540.4842
    117.5000,       5.0000,   1.00000,    543.6442
    122.5000,       5.0000,   1.00000,    583.6948
    127.5000,       5.0000,   1.00000,    372.5522
    132.5000,       5.0000,   1.00000,    324.1047
    137.5000,       5.0000,   1.00000,    284.1440
    142.5000,       5.0000,   1.00000,    204.2943
    147.5000,       5.0000,   1.00000,    210.6052
    152.5000,       5.0000,   1.00000,    236.4847
    157.5000,       5.0000,   1.00000,    214.4368
    162.5000,       5.0000,   1.00000,    234.2994
    167.5000,       5.0000,   1.00000,    244.6321
    172.5000,       5.0000,   1.00000,    226.1393
    177.5000,       5.0000,   1.00000,    239.4800
    182.5000,       5.0000,   1.00000,    242.0284
    187.5000,       5.0000,   1.00000,    255.9841
    192.5000,       5.0000,   1.00000,    265.5452
    197.5000,       5.0000,   1.00000,    262.4830
    202.5000,       5.0000,   1.00000,    255.0919
    207.5000,       5.0000,   1.00000,    251.7163
    212.5000,       5.0000,   1.00000,    219.0087
    217.5000,       5.0000,   1.00000,    248.9547
    222.5000,       5.0000,   1.00000,    310.2780
    227.5000,       5.0000,   1.00000,    341.1627
    232.5000,       5.0000,   1.00000,    375.6034
    237.5000,       5.0000,   1.00000,    389.9220
    242.5000,       5.0000,   1.00000,    411.7815
    247.5000,       5.0000,   1.00000,    420.6685
    252.5000,       5.0000,   1.00000,    456.9546
    257.5000,       5.0000,   1.00000,    472.2185
    262.5000,       5.0000,   1.00000,    494.0335
    267.5000,       5.0000,   1.00000,    512.6941
    272.5000,       5.0000,   1.00000,    517.1956
    277.5000,       5.0000,   1.00000,    531.1816
    282.5000,       5.0000,   1.00000,    536.9036
    287.5000,       5.0000,   1.00000,    515.2961
    292.5000,       5.0000,   1.00000,    570.3528
    297.5000,       5.0000,   1.00000,    520.0728
    302.5000,       5.0000,   1.00000,    608.5892
    307.5000,       5.0000,   1.00000,    531.0374
     12.5000,       5.0000,   2.00000,    333.4890
     17.5000,       5.0000,   2.00000,    338.5266
     22.5000,       5.0000,   2.00000,    340.4707
     27.5000,       5.0000,   2.00000,    285.6210
     32.5000,       5.0000,   2.00000,    259.4621
     37.5000,       5.0000,   2.00000,    250.0099
     42.5000,       5.0000,   2.00000,    265.6420
     47.5000,       5.0000,   2.00000,    263.7118
     52.5000,       5.0000,   2.00000,    275.8529
     57.5000,       5.0000,   2.00000,    260.1393
     62.5000,       5.0000,   2.00000,    255.5418
     67.5000,       5.0000,   2.00000,    273.1583
     72.5000,       5.0000,   2.00000,    219.3615
     77.5000,       5.0000,   2.00000,    251.6437
     82.5000,       5.0000,   2.00000,    285.5093
     87.5000,       5.0000,   2.00000,    247.0009
     92.5000,       5.0000,   2.00000,    357.6069
     97.5000,       5.0000,   2.00000,    430.9746
    102.5000,       5.0000,   2.00000,    310.4778
    107.5000,       5.0000,   2.00000,    548.2217
    112.5000,       5.0000,   2.00000,    439.9012
    117.5000,       5.0000,   2.00000,    407.4565
    122.5000,       5.0000,   2.00000,    520.3595
    127.5000,       5.0000,   2.00000,    310.9974
    132.5000,       5.0000,   2.00000,    306.2366
    137.5000,       5.0000,   2.00000,    322.7099
    142.5000,       5.0000,   2.00000,    200.7227
    147.5000,       5.0000,   2.00000,    217.6215
    152.5000,       5.0000,   2.00000,    261.7329
    157.5000,       5.0000,   2.00000,    208.0201
    162.5000,       5.0000,   2.00000,    225.0376
    167.5000,       5.0000,   2.00000,    256.2923
    172.5000,       5.0000,   2.00000,    230.9756
    177.5000,       5.0000,   2.00000,    241.3179
    182.5000,       5.0000,   2.00000,    251.7308
    187.5000,       5.0000,   2.00000,    263.1907
    192.5000,       5.0000,   2.00000,    269.9692
    197.5000,       5.0000,   2.00000,    266.3058
    202.5000,       5.0000,   2.00000,    290.4140
    207.5000,       5.0000,   2.00000,    293.3624
    212.5000,       5.0000,   2.00000,    234.5131
    217.5000,       5.0000,   2.00000,    268.5540
    222.5000,       5.0000,   2.00000,    353.6145
    227.5000,       5.0000,   2.00000,    368.7205
    232.5000,       5.0000,   2.00000,    374.5607
    237.5000,       5.0000,   2.00000,    392.9533
    242.5000,       5.0000,   2.00000,    414.8231
    247.5000,       5.0000,   2.00000,    430.3993
    252.5000,       5.0000,   2.00000,    466.5156
    257.5000,       5.0000,   2.00000,    478.6258
    262.5000,       5.0000,   2.00000,    492.2649
    267.5000,       5.0000,   2.00000,    508.7705
    272.5000,       5.0000,   2.00000,    515.4997
    277.5000,       5.0000,   2.00000,    550.4386
    282.5000,       5.0000,   2.00000,    548.9704
    287.5000,       5.0000,   2.00000,    539.6091
    292.5000,       5.0000,   2.00000,    576.1865
    297.5000,       5.0000,   2.00000,    556.7530
    302.5000,       5.0000,   2.00000,    642.0190
     17.5000,       5.0000,   3.00000,    391.3353
     22.5000,       5.0000,   3.00000,    398.4094
     27.5000,       5.0000,   3.00000,    323.5261
     32.5000,       5.0000,   3.00000,    288.0426
     37.5000,       5.0000,   3.00000,    272.0470
     42.5000,       5.0000,   3.00000,    298.9202
     47.5000,       5.0000,   3.00000,    294.3376
     52.5000,       5.0000,   3.00000,    291.0509
     57.5000,       5.0000,   3.00000,    276.6400
     62.5000,       5.0000,   3.00000,    263.7869
     67.5000,       5.0000,   3.00000,    275.2637
     72.5000,       5.0000,   3.00000,    234.3521
     77.5000,       5.0000,   3.00000,    266.7294
     82.5000,       5.0000,   3.00000,    270.7690
     87.5000,       5.0000,   3.00000,    273.4437
     92.5000,       5.0000,   3.00000,    337.7557
     97.5000,       5.0000,   3.00000,    414.2993
    102.5000,       5.0000,   3.00000,    283.7311
    107.5000,       5.0000,   3.00000,    405.8243
    112.5000,       5.0000,   3.00000,    373.1940
    117.5000,       5.0000,   3.00000,    395.0316
    122.5000,       5.0000,   3.00000,    382.6162
    127.5000,       5.0000,   3.00000,    277.1259
    132.5000,       5.0000,   3.00000,    288.0640
    137.5000,       5.0000,   3.00000,    298.4975
    142.5000,       5.0000,   3.00000,    214.8227
    147.5000,       5.0000,   3.00000,    223.9302
    152.5000,       5.0000,   3.00000,    262.5546
    157.5000,       5.0000,   3.00000,    226.3524
    162.5000,       5.0000,   3.00000,    231.1974
    167.5000,       5.0000,   3.00000,    252.4197
    172.5000,       5.0000,   3.00000,    237.6747
    177.5000,       5.0000,   3.00000,    242.1301
    182.5000,       5.0000,   3.00000,    249.0977
    187.5000,       5.0000,   3.00000,    267.7284
    192.5000,       5.0000,   3.00000,    276.0882
    197.5000,       5.0000,   3.00000,    296.2801
    202.5000,       5.0000,   3.00000,    321.7384
    207.5000,       5.0000,   3.00000,    306.9358
    212.5000,       5.0000,   3.00000,    239.1381
    217.5000,       5.0000,   3.00000,    276.9868
    222.5000,       5.0000,   3.00000,    379.9532
    227.5000,       5.0000,   3.00000,    411.1042
    232.5000,       5.0000,   3.00000,    400.5702
    237.5000,       5.0000,   3.00000,    386.3994
    242.5000,       5.0000,   3.00000,    408.4909
    247.5000,       5.0000,   3.00000,    429.3275
    252.5000,       5.0000,   3.00000,    472.7215
    257.5000,       5.0000,   3.00000,    486.3515
    262.5000,       5.0000,   3.00000,    495.0192
    267.5000,       5.0000,   3.00000,    504.0823
    272.5000,       5.0000,   3.00000,    524.4229
    277.5000,       5.0000,   3.00000,    553.0024
    282.5000,       5.0000,   3.00000,    565.1202
    287.5000,       5.0000,   3.00000,    530.2124
    292.5000,       5.0000,   3.00000,    590.1391
    297.5000,       5.0000,   3.00000,    575.0721
     22.5000,      15.0000,   1.00000,    398.8415
     27.5000,      15.0000,   1.00000,    360.1068
     32.5000,      15.0000,   1.00000,    309.3052
     37.5000,      15.0000,   1.00000,    296.2294
     42.5000,      15.0000,   1.00000,    300.4623
     47.5000,      15.0000,   1.00000,    309.0239
     52.5000,      15.0000,   1.00000,    303.8517
     57.5000,      15.0000,   1.00000,    290.8201
     62.5000,      15.0000,   1.00000,    277.7619
     67.5000,      15.0000,   1.00000,    267.7277
     72.5000,      15.0000,   1.00000,    272.3482
     77.5000,      15.0000,   1.00000,    258.4448
     82.5000,      15.0000,   1.00000,    280.9837
     87.5000,      15.0000,   1.00000,    300.1660
     92.5000,      15.0000,   1.00000,    341.6114
     97.5000,      15.0000,   1.00000,    323.8494
    102.5000,      15.0000,   1.00000,    338.9433
    107.5000,      15.0000,   1.00000,    325.9466
    112.5000,      15.0000,   1.00000,    357.4332
    117.5000,      15.0000,   1.00000,    348.4114
    122.5000,      15.0000,   1.00000,    339.9388
    127.5000,      15.0000,   1.00000,    301.2365
    132.5000,      15.0000,   1.00000,    273.3320
    137.5000,      15.0000,   1.00000,    259.2865
    142.5000,      15.0000,   1.00000,    254.6765
    147.5000,      15.0000,   1.00000,    246.2059
    152.5000,      15.0000,   1.00000,    244.2444
    157.5000,      15.0000,   1.00000,    253.3201
    162.5000,      15.0000,   1.00000,    252.8835
    167.5000,      15.0000,   1.00000,    244.8291
    172.5000,      15.0000,   1.00000,    245.2782
    177.5000,      15.0000,   1.00000,    247.0032
    182.5000,      15.0000,   1.00000,    252.3734
    187.5000,      15.0000,   1.00000,    264.5425
    192.5000,      15.0000,   1.00000,    296.5210
    197.5000,      15.0000,   1.00000,    321.2126
    202.5000,      15.0000,   1.00000,    320.0958
    207.5000,      15.0000,   1.00000,    289.2229
    212.5000,      15.0000,   1.00000,    276.9863
    217.5000,      15.0000,   1.00000,    306.4565
    222.5000,      15.0000,   1.00000,    367.2221
    227.5000,      15.0000,   1.00000,    419.2766
    232.5000,      15.0000,   1.00000,    421.0716
    237.5000,      15.0000,   1.00000,    401.9022
    242.5000,      15.0000,   1.00000,    398.6308
    247.5000,      15.0000,   1.00000,    430.4199
    252.5000,      15.0000,   1.00000,    462.5545
    257.5000,      15.0000,   1.00000,    487.7706
    262.5000,      15.0000,   1.00000,    497.6055
    267.5000,      15.0000,   1.00000,    514.0452
    272.5000,      15.0000,   1.00000,    527.8950
    277.5000,      15.0000,   1.00000,    550.3055
    282.5000,      15.0000,   1.00000,    540.7505
    287.5000,      15.0000,   1.00000,    560.1740
    292.5000,      15.0000,   1.00000,    566.0508
     22.5000,       5.0000,   4.00000,    444.5142
     27.5000,       5.0000,   4.00000,    355.4134
     32.5000,       5.0000,   4.00000,    307.4337
     37.5000,       5.0000,   4.00000,    284.0779
     42.5000,       5.0000,   4.00000,    311.2717
     47.5000,       5.0000,   4.00000,    309.1078
     52.5000,       5.0000,   4.00000,    320.7599
     57.5000,       5.0000,   4.00000,    300.9073
     62.5000,       5.0000,   4.00000,    276.2650
     67.5000,       5.0000,   4.00000,    293.0833
     72.5000,       5.0000,   4.00000,    235.8020
     77.5000,       5.0000,   4.00000,    249.8492
     82.5000,       5.0000,   4.00000,    283.9839
     87.5000,       5.0000,   4.00000,    256.6197
     92.5000,       5.0000,   4.00000,    342.8984
     97.5000,       5.0000,   4.00000,    401.5805
    102.5000,       5.0000,   4.00000,    236.5054
    107.5000,       5.0000,   4.00000,    382.1403
    112.5000,       5.0000,   4.00000,    335.2742
    117.5000,       5.0000,   4.00000,    340.9776
    122.5000,       5.0000,   4.00000,    396.2190
    127.5000,       5.0000,   4.00000,    234.7850
    132.5000,       5.0000,   4.00000,    262.3846
    137.5000,       5.0000,   4.00000,    285.4003
    142.5000,       5.0000,   4.00000,    203.3685
    147.5000,       5.0000,   4.00000,    232.9008
    152.5000,       5.0000,   4.00000,    275.6391
    157.5000,       5.0000,   4.00000,    235.8773
    162.5000,       5.0000,   4.00000,    252.3542
    167.5000,       5.0000,   4.00000,    261.0690
    172.5000,       5.0000,   4.00000,    233.5627
    177.5000,       5.0000,   4.00000,    246.7403
    182.5000,       5.0000,   4.00000,    248.7337
    187.5000,       5.0000,   4.00000,    268.4525
    192.5000,       5.0000,   4.00000,    304.7021
    197.5000,       5.0000,   4.00000,    324.8946
    202.5000,       5.0000,   4.00000,    335.4593
    207.5000,       5.0000,   4.00000,    310.3303
    212.5000,       5.0000,   4.00000,    240.2026
    217.5000,       5.0000,   4.00000,    284.4080
    222.5000,       5.0000,   4.00000,    394.3564
    227.5000,       5.0000,   4.00000,    435.1187
    232.5000,       5.0000,   4.00000,    430.2333
    237.5000,       5.0000,   4.00000,    400.1059
    242.5000,       5.0000,   4.00000,    401.6228
    247.5000,       5.0000,   4.00000,    422.4193
    252.5000,       5.0000,   4.00000,    472.0950
    257.5000,       5.0000,   4.00000,    488.5160
    262.5000,       5.0000,   4.00000,    497.8600
    267.5000,       5.0000,   4.00000,    516.2778
    272.5000,       5.0000,   4.00000,    522.4878
    277.5000,       5.0000,   4.00000,    562.0127
    282.5000,       5.0000,   4.00000,    551.5240
    287.5000,       5.0000,   4.00000,    534.0432
    292.5000,       5.0000,   4.00000,    595.9641
     30.0000,      20.0000,   1.00000,    368.6271
     35.0000,      20.0000,   1.00000,    327.5123
     40.0000,      20.0000,   1.00000,    307.2084
     45.0000,      20.0000,   1.00000,    315.0340
     50.0000,      20.0000,   1.00000,    329.5470
     55.0000,      20.0000,   1.00000,    332.0312
     60.0000,      20.0000,   1.00000,    333.1258
     65.0000,      20.0000,   1.00000,    302.3385
     70.0000,      20.0000,   1.00000,    270.8820
     75.0000,      20.0000,   1.00000,    277.3997
     80.0000,      20.0000,   1.00000,    255.7468
     85.0000,      20.0000,   1.00000,    287.4573
     90.0000,      20.0000,   1.00000,    322.8656
     95.0000,      20.0000,   1.00000,    287.8907
    100.0000,      20.0000,   1.00000,    336.6308
    105.0000,      20.0000,   1.00000,    336.9650
    110.0000,      20.0000,   1.00000,    309.6428
    115.0000,      20.0000,   1.00000,    351.6555
    120.0000,      20.0000,   1.00000,    314.6452
    125.0000,      20.0000,   1.00000,    303.1515
    130.0000,      20.0000,   1.00000,    299.3930
    135.0000,      20.0000,   1.00000,    228.4566
    140.0000,      20.0000,   1.00000,    240.3770
    145.0000,      20.0000,   1.00000,    255.0384
    150.0000,      20.0000,   1.00000,    245.1207
    155.0000,      20.0000,   1.00000,    270.5877
    160.0000,      20.0000,   1.00000,    277.4155
    165.0000,      20.0000,   1.00000,    263.0830
    170.0000,      20.0000,   1.00000,    264.3990
    175.0000,      20.0000,   1.00000,    254.0515
    180.0000,      20.0000,   1.00000,    253.5562
    185.0000,      20.0000,   1.00000,    285.6790
    190.0000,      20.0000,   1.00000,    311.4538
    195.0000,      20.0000,   1.00000,    329.1915
    200.0000,      20.0000,   1.00000,    330.8857
    205.0000,      20.0000,   1.00000,    304.2715
    210.0000,      20.0000,   1.00000,    296.5926
    215.0000,      20.0000,   1.00000,    317.1737
    220.0000,      20.0000,   1.00000,    347.9908
    225.0000,      20.0000,   1.00000,    394.2341
    230.0000,      20.0000,   1.00000,    427.2783
    235.0000,      20.0000,   1.00000,    435.5592
    240.0000,      20.0000,   1.00000,    430.0305
    245.0000,      20.0000,   1.00000,    426.0951
    250.0000,      20.0000,   1.00000,    435.2353
    255.0000,      20.0000,   1.00000,    462.0029
    260.0000,      20.0000,   1.00000,    496.6220
    265.0000,      20.0000,   1.00000,    512.2403
    270.0000,      20.0000,   1.00000,    532.9253
    275.0000,      20.0000,   1.00000,    530.1320
    280.0000,      20.0000,   1.00000,    532.1353
    285.0000,      20.0000,   1.00000,    554.6592
     27.5000,       5.0000,   5.00000,    377.7216
     32.5000,       5.0000,   5.00000,    321.3212
     37.5000,       5.0000,   5.00000,    293.0011
     42.5000,       5.0000,   5.00000,    311.5682
     47.5000,       5.0000,   5.00000,    321.4323
     52.5000,       5.0000,   5.00000,    346.6362
     57.5000,       5.0000,   5.00000,    329.6987
     62.5000,       5.0000,   5.00000,    308.5391
     67.5000,       5.0000,   5.00000,    305.8535
     72.5000,       5.0000,   5.00000,    223.8247
     77.5000,       5.0000,   5.00000,    251.5289
     82.5000,       5.0000,   5.00000,    265.7299
     87.5000,       5.0000,   5.00000,    252.9731
     92.5000,       5.0000,   5.00000,    340.4313
     97.5000,       5.0000,   5.00000,    389.4760
    102.5000,       5.0000,   5.00000,    237.8882
    107.5000,       5.0000,   5.00000,    371.5341
    112.5000,       5.0000,   5.00000,    319.9718
    117.5000,       5.0000,   5.00000,    332.3560
    122.5000,       5.0000,   5.00000,    378.8478
    127.5000,       5.0000,   5.00000,    237.0084
    132.5000,       5.0000,   5.00000,    240.6915
    137.5000,       5.0000,   5.00000,    274.4420
    142.5000,       5.0000,   5.00000,    193.5894
    147.5000,       5.0000,   5.00000,    228.8444
    152.5000,       5.0000,   5.00000,    296.4536
    157.5000,       5.0000,   5.00000,    249.1497
    162.5000,       5.0000,   5.00000,    262.6701
    167.5000,       5.0000,   5.00000,    279.3672
    172.5000,       5.0000,   5.00000,    240.0564
    177.5000,       5.0000,   5.00000,    244.2894
    182.5000,       5.0000,   5.00000,    256.3777
    187.5000,       5.0000,   5.00000,    290.2543
    192.5000,       5.0000,   5.00000,    326.0080
    197.5000,       5.0000,   5.00000,    338.8018
    202.5000,       5.0000,   5.00000,    342.1303
    207.5000,       5.0000,   5.00000,    315.7235
    212.5000,       5.0000,   5.00000,    243.5655
    217.5000,       5.0000,   5.00000,    289.1708
    222.5000,       5.0000,   5.00000,    404.8748
    227.5000,       5.0000,   5.00000,    442.0622
    232.5000,       5.0000,   5.00000,    442.6891
    237.5000,       5.0000,   5.00000,    422.7871
    242.5000,       5.0000,   5.00000,    413.4838
    247.5000,       5.0000,   5.00000,    417.5692
    252.5000,       5.0000,   5.00000,    463.5049
    257.5000,       5.0000,   5.00000,    484.1715
    262.5000,       5.0000,   5.00000,    506.1522
    267.5000,       5.0000,   5.00000,    517.8375
    272.5000,       5.0000,   5.00000,    531.0156
    277.5000,       5.0000,   5.00000,    545.9493
    282.5000,       5.0000,   5.00000,    551.6140
    287.5000,       5.0000,   5.00000,    532.1424
     32.5000,       5.0000,   6.00000,    333.5811
     37.5000,       5.0000,   6.00000,    297.6467
     42.5000,       5.0000,   6.00000,    323.8087
     47.5000,       5.0000,   6.00000,    331.9231
     52.5000,       5.0000,   6.00000,    361.6821
     57.5000,       5.0000,   6.00000,    363.0905
     62.5000,       5.0000,   6.00000,    332.8002
     67.5000,       5.0000,   6.00000,    309.6045
     72.5000,       5.0000,   6.00000,    231.1566
     77.5000,       5.0000,   6.00000,    237.8789
     82.5000,       5.0000,   6.00000,    257.0614
     87.5000,       5.0000,   6.00000,    249.0900
     92.5000,       5.0000,   6.00000,    333.1043
     97.5000,       5.0000,   6.00000,    415.1994
    102.5000,       5.0000,   6.00000,    254.5661
    107.5000,       5.0000,   6.00000,    373.9032
    112.5000,       5.0000,   6.00000,    330.7865
    117.5000,       5.0000,   6.00000,    344.1463
    122.5000,       5.0000,   6.00000,    364.5406
    127.5000,       5.0000,   6.00000,    229.9944
    132.5000,       5.0000,   6.00000,    252.7619
    137.5000,       5.0000,   6.00000,    259.3860
    142.5000,       5.0000,   6.00000,    191.7521
    147.5000,       5.0000,   6.00000,    229.1567
    152.5000,       5.0000,   6.00000,    298.0488
    157.5000,       5.0000,   6.00000,    265.8861
    162.5000,       5.0000,   6.00000,    273.7213
    167.5000,       5.0000,   6.00000,    288.2542
    172.5000,       5.0000,   6.00000,    254.2202
    177.5000,       5.0000,   6.00000,    254.4344
    182.5000,       5.0000,   6.00000,    272.5838
    187.5000,       5.0000,   6.00000,    314.2578
    192.5000,       5.0000,   6.00000,    336.9220
    197.5000,       5.0000,   6.00000,    342.4502
    202.5000,       5.0000,   6.00000,    350.9242
    207.5000,       5.0000,   6.00000,    324.6338
    212.5000,       5.0000,   6.00000,    249.4105
    217.5000,       5.0000,   6.00000,    294.5358
    222.5000,       5.0000,   6.00000,    407.4901
    227.5000,       5.0000,   6.00000,    445.6135
    232.5000,       5.0000,   6.00000,    446.8078
    237.5000,       5.0000,   6.00000,    432.4411
    242.5000,       5.0000,   6.00000,    434.7303
    247.5000,       5.0000,   6.00000,    427.1111
    252.5000,       5.0000,   6.00000,    456.5210
    257.5000,       5.0000,   6.00000,    481.6619
    262.5000,       5.0000,   6.00000,    500.2286
    267.5000,       5.0000,   6.00000,    521.6894
    272.5000,       5.0000,   6.00000,    518.4573
    277.5000,       5.0000,   6.00000,    547.4750
    282.5000,       5.0000,   6.00000,    547.1349
     37.5000,      25.0000,   1.00000,    342.4605
     42.5000,      25.0000,   1.00000,    334.6351
     47.5000,      25.0000,   1.00000,    338.5657
     52.5000,      25.0000,   1.00000,    353.0882
     57.5000,      25.0000,   1.00000,    357.9668
     62.5000,      25.0000,   1.00000,    331.8062
     67.5000,      25.0000,   1.00000,    313.4907
     72.5000,      25.0000,   1.00000,    286.4649
     77.5000,      25.0000,   1.00000,    267.5569
     82.5000,      25.0000,   1.00000,    272.9234
     87.5000,      25.0000,   1.00000,    294.9516
     92.5000,      25.0000,   1.00000,    299.2720
     97.5000,      25.0000,   1.00000,    334.9395
    102.5000,      25.0000,   1.00000,    352.2915
    107.5000,      25.0000,   1.00000,    364.0086
    112.5000,      25.0000,   1.00000,    347.2388
    117.5000,      25.0000,   1.00000,    335.2328
    122.5000,      25.0000,   1.00000,    308.5516
    127.5000,      25.0000,   1.00000,    293.1331
    132.5000,      25.0000,   1.00000,    267.0124
    137.5000,      25.0000,   1.00000,    239.1763
    142.5000,      25.0000,   1.00000,    244.3699
    147.5000,      25.0000,   1.00000,    256.7825
    152.5000,      25.0000,   1.00000,    255.5776
    157.5000,      25.0000,   1.00000,    279.6593
    162.5000,      25.0000,   1.00000,    292.2993
    167.5000,      25.0000,   1.00000,    275.6195
    172.5000,      25.0000,   1.00000,    277.0849
    177.5000,      25.0000,   1.00000,    293.4577
    182.5000,      25.0000,   1.00000,    303.1519
    187.5000,      25.0000,   1.00000,    317.0994
    192.5000,      25.0000,   1.00000,    332.3380
    197.5000,      25.0000,   1.00000,    333.7058
    202.5000,      25.0000,   1.00000,    318.7662
    207.5000,      25.0000,   1.00000,    316.0599
    212.5000,      25.0000,   1.00000,    334.6181
    217.5000,      25.0000,   1.00000,    352.2233
    222.5000,      25.0000,   1.00000,    369.8418
    227.5000,      25.0000,   1.00000,    402.6569
    232.5000,      25.0000,   1.00000,    433.1473
    237.5000,      25.0000,   1.00000,    443.3267
    242.5000,      25.0000,   1.00000,    450.8083
    247.5000,      25.0000,   1.00000,    454.3941
    252.5000,      25.0000,   1.00000,    459.0995
    257.5000,      25.0000,   1.00000,    468.4127
    262.5000,      25.0000,   1.00000,    497.5363
    267.5000,      25.0000,   1.00000,    509.6042
    272.5000,      25.0000,   1.00000,    525.2293
    277.5000,      25.0000,   1.00000,    527.9007
     37.5000,       5.0000,   7.00000,    312.6125
     42.5000,       5.0000,   7.00000,    338.5374
     47.5000,       5.0000,   7.00000,    346.6366
     52.5000,       5.0000,   7.00000,    380.8810
     57.5000,       5.0000,   7.00000,    374.1905
     62.5000,       5.0000,   7.00000,    338.3736
     67.5000,       5.0000,   7.00000,    330.2659
     72.5000,       5.0000,   7.00000,    230.5937
     77.5000,       5.0000,   7.00000,    235.7218
     82.5000,       5.0000,   7.00000,    253.6742
     87.5000,       5.0000,   7.00000,    241.4042
     92.5000,       5.0000,   7.00000,    357.1028
     97.5000,       5.0000,   7.00000,    448.8144
    102.5000,       5.0000,   7.00000,    267.3457
    107.5000,       5.0000,   7.00000,    410.7089
    112.5000,       5.0000,   7.00000,    351.3628
    117.5000,       5.0000,   7.00000,    349.4487
    122.5000,       5.0000,   7.00000,    376.9494
    127.5000,       5.0000,   7.00000,    227.9875
    132.5000,       5.0000,   7.00000,    248.5318
    137.5000,       5.0000,   7.00000,    277.4277
    142.5000,       5.0000,   7.00000,    189.4807
    147.5000,       5.0000,   7.00000,    232.8572
    152.5000,       5.0000,   7.00000,    301.6985
    157.5000,       5.0000,   7.00000,    266.0798
    162.5000,       5.0000,   7.00000,    288.5726
    167.5000,       5.0000,   7.00000,    298.7206
    172.5000,       5.0000,   7.00000,    264.1507
    177.5000,       5.0000,   7.00000,    282.3832
    182.5000,       5.0000,   7.00000,    295.0744
    187.5000,       5.0000,   7.00000,    321.9061
    192.5000,       5.0000,   7.00000,    346.5299
    197.5000,       5.0000,   7.00000,    350.1877
    202.5000,       5.0000,   7.00000,    358.8877
    207.5000,       5.0000,   7.00000,    335.7033
    212.5000,       5.0000,   7.00000,    256.2652
    217.5000,       5.0000,   7.00000,    299.0511
    222.5000,       5.0000,   7.00000,    410.8052
    227.5000,       5.0000,   7.00000,    447.5673
    232.5000,       5.0000,   7.00000,    449.7651
    237.5000,       5.0000,   7.00000,    436.8369
    242.5000,       5.0000,   7.00000,    442.1739
    247.5000,       5.0000,   7.00000,    444.4114
    252.5000,       5.0000,   7.00000,    470.6910
    257.5000,       5.0000,   7.00000,    473.6313
    262.5000,       5.0000,   7.00000,    494.4834
    267.5000,       5.0000,   7.00000,    503.8232
    272.5000,       5.0000,   7.00000,    516.3885
    277.5000,       5.0000,   7.00000,    544.8440
     42.5000,       5.0000,   8.00000,    356.7398
     47.5000,       5.0000,   8.00000,    366.9621
     52.5000,       5.0000,   8.00000,    392.3139
     57.5000,       5.0000,   8.00000,    369.2373
     62.5000,       5.0000,   8.00000,    347.0354
     67.5000,       5.0000,   8.00000,    332.9189
     72.5000,       5.0000,   8.00000,    236.0581
     77.5000,       5.0000,   8.00000,    239.2921
     82.5000,       5.0000,   8.00000,    250.3566
     87.5000,       5.0000,   8.00000,    257.4727
     92.5000,       5.0000,   8.00000,    382.9093
     97.5000,       5.0000,   8.00000,    479.2842
    102.5000,       5.0000,   8.00000,    292.4501
    107.5000,       5.0000,   8.00000,    442.3156
    112.5000,       5.0000,   8.00000,    374.5323
    117.5000,       5.0000,   8.00000,    369.8329
    122.5000,       5.0000,   8.00000,    390.1044
    127.5000,       5.0000,   8.00000,    234.4002
    132.5000,       5.0000,   8.00000,    252.9054
    137.5000,       5.0000,   8.00000,    280.2480
    142.5000,       5.0000,   8.00000,    202.4704
    147.5000,       5.0000,   8.00000,    233.7003
    152.5000,       5.0000,   8.00000,    306.4199
    157.5000,       5.0000,   8.00000,    268.6150
    162.5000,       5.0000,   8.00000,    288.7870
    167.5000,       5.0000,   8.00000,    315.6784
    172.5000,       5.0000,   8.00000,    284.8080
    177.5000,       5.0000,   8.00000,    302.0523
    182.5000,       5.0000,   8.00000,    313.4691
    187.5000,       5.0000,   8.00000,    333.0958
    192.5000,       5.0000,   8.00000,    352.6481
    197.5000,       5.0000,   8.00000,    363.5553
    202.5000,       5.0000,   8.00000,    370.4710
    207.5000,       5.0000,   8.00000,    344.0591
    212.5000,       5.0000,   8.00000,    262.2486
    217.5000,       5.0000,   8.00000,    304.5313
    222.5000,       5.0000,   8.00000,    417.5555
    227.5000,       5.0000,   8.00000,    451.7101
    232.5000,       5.0000,   8.00000,    452.9224
    237.5000,       5.0000,   8.00000,    438.5868
    242.5000,       5.0000,   8.00000,    444.7314
    247.5000,       5.0000,   8.00000,    455.2249
    252.5000,       5.0000,   8.00000,    485.7352
    257.5000,       5.0000,   8.00000,    483.4962
    262.5000,       5.0000,   8.00000,    476.6893
    267.5000,       5.0000,   8.00000,    494.4130
    272.5000,       5.0000,   8.00000,    508.2738
     52.5000,      35.0000,   1.00000,    368.3169
     57.5000,      35.0000,   1.00000,    346.9718
     62.5000,      35.0000,   1.00000,    332.7877
     67.5000,      35.0000,   1.00000,    324.4709
     72.5000,      35.0000,   1.00000,    307.7243
     77.5000,      35.0000,   1.00000,    322.2321
     82.5000,      35.0000,   1.00000,    345.2212
     87.5000,      35.0000,   1.00000,    328.7953
     92.5000,      35.0000,   1.00000,    363.5589
     97.5000,      35.0000,   1.00000,    388.8469
    102.5000,      35.0000,   1.00000,    406.3720
    107.5000,      35.0000,   1.00000,    434.5444
    112.5000,      35.0000,   1.00000,    411.5906
    117.5000,      35.0000,   1.00000,    368.2831
    122.5000,      35.0000,   1.00000,    366.5636
    127.5000,      35.0000,   1.00000,    320.1726
    132.5000,      35.0000,   1.00000,    297.6117
    137.5000,      35.0000,   1.00000,    287.2858
    142.5000,      35.0000,   1.00000,    260.3920
    147.5000,      35.0000,   1.00000,    270.0763
    152.5000,      35.0000,   1.00000,    281.9086
    157.5000,      35.0000,   1.00000,    271.9184
    162.5000,      35.0000,   1.00000,    300.0519
    167.5000,      35.0000,   1.00000,    321.8721
    172.5000,      35.0000,   1.00000,    330.4310
    177.5000,      35.0000,   1.00000,    347.9238
    182.5000,      35.0000,   1.00000,    350.6442
    187.5000,      35.0000,   1.00000,    354.9815
    192.5000,      35.0000,   1.00000,    360.8870
    197.5000,      35.0000,   1.00000,    345.3621
    202.5000,      35.0000,   1.00000,    341.8358
    207.5000,      35.0000,   1.00000,    360.8409
    212.5000,      35.0000,   1.00000,    375.3740
    217.5000,      35.0000,   1.00000,    387.3684
    222.5000,      35.0000,   1.00000,    395.2707
    227.5000,      35.0000,   1.00000,    402.3764
    232.5000,      35.0000,   1.00000,    425.3505
    237.5000,      35.0000,   1.00000,    454.1589
    242.5000,      35.0000,   1.00000,    465.2398
    247.5000,      35.0000,   1.00000,    475.4740
    252.5000,      35.0000,   1.00000,    475.6153
    257.5000,      35.0000,   1.00000,    486.9555
    262.5000,      35.0000,   1.00000,    497.2701
     52.5000,       5.0000,  10.00000,    406.3690
     57.5000,       5.0000,  10.00000,    379.6787
     62.5000,       5.0000,  10.00000,    343.2872
     67.5000,       5.0000,  10.00000,    329.7381
     72.5000,       5.0000,  10.00000,    236.0137
     77.5000,       5.0000,  10.00000,    254.0683
     82.5000,       5.0000,  10.00000,    287.0324
     87.5000,       5.0000,  10.00000,    296.2121
     92.5000,       5.0000,  10.00000,    449.7430
     97.5000,       5.0000,  10.00000,    569.2327
    102.5000,       5.0000,  10.00000,    336.1396
    107.5000,       5.0000,  10.00000,    502.6962
    112.5000,       5.0000,  10.00000,    426.0123
    117.5000,       5.0000,  10.00000,    420.0572
    122.5000,       5.0000,  10.00000,    442.5917
    127.5000,       5.0000,  10.00000,    261.7823
    132.5000,       5.0000,  10.00000,    280.5795
    137.5000,       5.0000,  10.00000,    300.6395
    142.5000,       5.0000,  10.00000,    206.8771
    147.5000,       5.0000,  10.00000,    247.5307
    152.5000,       5.0000,  10.00000,    323.0856
    157.5000,       5.0000,  10.00000,    275.7128
    162.5000,       5.0000,  10.00000,    307.3521
    167.5000,       5.0000,  10.00000,    340.5992
    172.5000,       5.0000,  10.00000,    310.5184
    177.5000,       5.0000,  10.00000,    327.2396
    182.5000,       5.0000,  10.00000,    333.5488
    187.5000,       5.0000,  10.00000,    362.7072
    192.5000,       5.0000,  10.00000,    388.2880
    197.5000,       5.0000,  10.00000,    389.6453
    202.5000,       5.0000,  10.00000,    393.0042
    207.5000,       5.0000,  10.00000,    363.3070
    212.5000,       5.0000,  10.00000,    273.0420
    217.5000,       5.0000,  10.00000,    317.8389
    222.5000,       5.0000,  10.00000,    437.7504
    227.5000,       5.0000,  10.00000,    468.8453
    232.5000,       5.0000,  10.00000,    463.4177
    237.5000,       5.0000,  10.00000,    447.3708
    242.5000,       5.0000,  10.00000,    451.3640
    247.5000,       5.0000,  10.00000,    459.4785
    252.5000,       5.0000,  10.00000,    486.4135
    257.5000,       5.0000,  10.00000,    492.2607
    262.5000,       5.0000,  10.00000,    493.3349
     67.5000,      45.0000,   1.00000,    348.9231
     72.5000,      45.0000,   1.00000,    364.0363
     77.5000,      45.0000,   1.00000,    394.8990
     82.5000,      45.0000,   1.00000,    394.2821
     87.5000,      45.0000,   1.00000,    417.1628
     92.5000,      45.0000,   1.00000,    431.7534
     97.5000,      45.0000,   1.00000,    454.1088
    102.5000,      45.0000,   1.00000,    474.9393
    107.5000,      45.0000,   1.00000,    470.3376
    112.5000,      45.0000,   1.00000,    471.8813
    117.5000,      45.0000,   1.00000,    455.7250
    122.5000,      45.0000,   1.00000,    407.0168
    127.5000,      45.0000,   1.00000,    394.8390
    132.5000,      45.0000,   1.00000,    366.0492
    137.5000,      45.0000,   1.00000,    341.3677
    142.5000,      45.0000,   1.00000,    317.8382
    147.5000,      45.0000,   1.00000,    302.0720
    152.5000,      45.0000,   1.00000,    308.3513
    157.5000,      45.0000,   1.00000,    309.7867
    162.5000,      45.0000,   1.00000,    313.7176
    167.5000,      45.0000,   1.00000,    338.1352
    172.5000,      45.0000,   1.00000,    350.7993
    177.5000,      45.0000,   1.00000,    364.1431
    182.5000,      45.0000,   1.00000,    380.3111
    187.5000,      45.0000,   1.00000,    387.3635
    192.5000,      45.0000,   1.00000,    379.4467
    197.5000,      45.0000,   1.00000,    375.5555
    202.5000,      45.0000,   1.00000,    390.9649
    207.5000,      45.0000,   1.00000,    409.9611
    212.5000,      45.0000,   1.00000,    416.2817
    217.5000,      45.0000,   1.00000,    419.3166
    222.5000,      45.0000,   1.00000,    428.0619
    227.5000,      45.0000,   1.00000,    428.8027
    232.5000,      45.0000,   1.00000,    440.4231
    237.5000,      45.0000,   1.00000,    457.2223
    242.5000,      45.0000,   1.00000,    474.1767
    247.5000,      45.0000,   1.00000,    479.0118
     67.5000,      15.0000,   4.00000,    323.4625
     72.5000,      15.0000,   4.00000,    295.0660
     77.5000,      15.0000,   4.00000,    289.7371
     82.5000,      15.0000,   4.00000,    325.0453
     87.5000,      15.0000,   4.00000,    414.3246
     92.5000,      15.0000,   4.00000,    539.8098
     97.5000,      15.0000,   4.00000,    557.7644
    102.5000,      15.0000,   4.00000,    573.4546
    107.5000,      15.0000,   4.00000,    507.8133
    112.5000,      15.0000,   4.00000,    539.2357
    117.5000,      15.0000,   4.00000,    513.8354
    122.5000,      15.0000,   4.00000,    449.3427
    127.5000,      15.0000,   4.00000,    392.5661
    132.5000,      15.0000,   4.00000,    332.0172
    137.5000,      15.0000,   4.00000,    305.0229
    142.5000,      15.0000,   4.00000,    284.1165
    147.5000,      15.0000,   4.00000,    287.1543
    152.5000,      15.0000,   4.00000,    311.8628
    157.5000,      15.0000,   4.00000,    326.7334
    162.5000,      15.0000,   4.00000,    329.9120
    167.5000,      15.0000,   4.00000,    340.0781
    172.5000,      15.0000,   4.00000,    338.4212
    177.5000,      15.0000,   4.00000,    342.3474
    182.5000,      15.0000,   4.00000,    366.9514
    187.5000,      15.0000,   4.00000,    395.2804
    192.5000,      15.0000,   4.00000,    422.9352
    197.5000,      15.0000,   4.00000,    432.3061
    202.5000,      15.0000,   4.00000,    422.5911
    207.5000,      15.0000,   4.00000,    378.6548
    212.5000,      15.0000,   4.00000,    345.3397
    217.5000,      15.0000,   4.00000,    369.9467
    222.5000,      15.0000,   4.00000,    441.3069
    227.5000,      15.0000,   4.00000,    487.4221
    232.5000,      15.0000,   4.00000,    487.8997
    237.5000,      15.0000,   4.00000,    472.3905
    242.5000,      15.0000,   4.00000,    463.3375
    247.5000,      15.0000,   4.00000,    472.4379
     82.5000,      55.0000,   1.00000,    463.1136
     87.5000,      55.0000,   1.00000,    470.8554
     92.5000,      55.0000,   1.00000,    485.5649
     97.5000,      55.0000,   1.00000,    504.6238
    102.5000,      55.0000,   1.00000,    514.8415
    107.5000,      55.0000,   1.00000,    526.4384
    112.5000,      55.0000,   1.00000,    529.7662
    117.5000,      55.0000,   1.00000,    516.2505
    122.5000,      55.0000,   1.00000,    485.2159
    127.5000,      55.0000,   1.00000,    447.6071
    132.5000,      55.0000,   1.00000,    441.2734
    137.5000,      55.0000,   1.00000,    414.8892
    142.5000,      55.0000,   1.00000,    396.3276
    147.5000,      55.0000,   1.00000,    371.1837
    152.5000,      55.0000,   1.00000,    344.9460
    157.5000,      55.0000,   1.00000,    342.7366
    162.5000,      55.0000,   1.00000,    344.5603
    167.5000,      55.0000,   1.00000,    349.0513
    172.5000,      55.0000,   1.00000,    365.1042
    177.5000,      55.0000,   1.00000,    384.4159
    182.5000,      55.0000,   1.00000,    394.0836
    187.5000,      55.0000,   1.00000,    386.2353
    192.5000,      55.0000,   1.00000,    392.2148
    197.5000,      55.0000,   1.00000,    406.8319
    202.5000,      55.0000,   1.00000,    429.0853
    207.5000,      55.0000,   1.00000,    451.4066
    212.5000,      55.0000,   1.00000,    457.2737
    217.5000,      55.0000,   1.00000,    462.9418
    222.5000,      55.0000,   1.00000,    460.4424
    227.5000,      55.0000,   1.00000,    460.2332
    232.5000,      55.0000,   1.00000,    461.3618
     82.5000,      15.0000,   5.00000,    367.0356
     87.5000,      15.0000,   5.00000,    472.4780
     92.5000,      15.0000,   5.00000,    618.6944
     97.5000,      15.0000,   5.00000,    647.5458
    102.5000,      15.0000,   5.00000,    678.7007
    107.5000,      15.0000,   5.00000,    608.4296
    112.5000,      15.0000,   5.00000,    642.5500
    117.5000,      15.0000,   5.00000,    603.9575
    122.5000,      15.0000,   5.00000,    520.2286
    127.5000,      15.0000,   5.00000,    452.3574
    132.5000,      15.0000,   5.00000,    387.6327
    137.5000,      15.0000,   5.00000,    361.7332
    142.5000,      15.0000,   5.00000,    338.3563
    147.5000,      15.0000,   5.00000,    332.5273
    152.5000,      15.0000,   5.00000,    350.2987
    157.5000,      15.0000,   5.00000,    358.9283
    162.5000,      15.0000,   5.00000,    351.3327
    167.5000,      15.0000,   5.00000,    351.9124
    172.5000,      15.0000,   5.00000,    351.7521
    177.5000,      15.0000,   5.00000,    354.7169
    182.5000,      15.0000,   5.00000,    385.6115
    187.5000,      15.0000,   5.00000,    411.0172
    192.5000,      15.0000,   5.00000,    442.6107
    197.5000,      15.0000,   5.00000,    460.8409
    202.5000,      15.0000,   5.00000,    456.5497
    207.5000,      15.0000,   5.00000,    415.3499
    212.5000,      15.0000,   5.00000,    379.9810
    217.5000,      15.0000,   5.00000,    406.8928
    222.5000,      15.0000,   5.00000,    475.0711
    227.5000,      15.0000,   5.00000,    520.2711
    232.5000,      15.0000,   5.00000,    514.7635
     97.5000,      65.0000,   1.00000,    541.5430
    102.5000,      65.0000,   1.00000,    537.8333
    107.5000,      65.0000,   1.00000,    548.7495
    112.5000,      65.0000,   1.00000,    549.5618
    117.5000,      65.0000,   1.00000,    557.5190
    122.5000,      65.0000,   1.00000,    570.5672
    127.5000,      65.0000,   1.00000,    545.1069
    132.5000,      65.0000,   1.00000,    498.8698
    137.5000,      65.0000,   1.00000,    486.2304
    142.5000,      65.0000,   1.00000,    450.6758
    147.5000,      65.0000,   1.00000,    428.1610
    152.5000,      65.0000,   1.00000,    408.7349
    157.5000,      65.0000,   1.00000,    387.8492
    162.5000,      65.0000,   1.00000,    391.4490
    167.5000,      65.0000,   1.00000,    393.4883
    172.5000,      65.0000,   1.00000,    391.3851
    177.5000,      65.0000,   1.00000,    398.9061
    182.5000,      65.0000,   1.00000,    394.8618
    187.5000,      65.0000,   1.00000,    390.9468
    192.5000,      65.0000,   1.00000,    412.9709
    197.5000,      65.0000,   1.00000,    437.0274
    202.5000,      65.0000,   1.00000,    447.1723
    207.5000,      65.0000,   1.00000,    460.6321
    212.5000,      65.0000,   1.00000,    473.6686
    217.5000,      65.0000,   1.00000,    485.3870
     97.5000,      15.0000,   6.00000,    733.5815
    102.5000,      15.0000,   6.00000,    758.3503
    107.5000,      15.0000,   6.00000,    672.7736
    112.5000,      15.0000,   6.00000,    715.2855
    117.5000,      15.0000,   6.00000,    687.8781
    122.5000,      15.0000,   6.00000,    606.9014
    127.5000,      15.0000,   6.00000,    527.3080
    132.5000,      15.0000,   6.00000,    442.6171
    137.5000,      15.0000,   6.00000,    404.4946
    142.5000,      15.0000,   6.00000,    376.0231
    147.5000,      15.0000,   6.00000,    369.3551
    152.5000,      15.0000,   6.00000,    390.5755
    157.5000,      15.0000,   6.00000,    401.4423
    162.5000,      15.0000,   6.00000,    390.2936
    167.5000,      15.0000,   6.00000,    386.1451
    172.5000,      15.0000,   6.00000,    379.7515
    177.5000,      15.0000,   6.00000,    373.0403
    182.5000,      15.0000,   6.00000,    394.6838
    187.5000,      15.0000,   6.00000,    422.7834
    192.5000,      15.0000,   6.00000,    456.6330
    197.5000,      15.0000,   6.00000,    482.6919
    202.5000,      15.0000,   6.00000,    474.0018
    207.5000,      15.0000,   6.00000,    427.8580
    212.5000,      15.0000,   6.00000,    397.8949
    217.5000,      15.0000,   6.00000,    429.5759
    105.0000,      30.0000,   3.00000,    756.2839
    110.0000,      30.0000,   3.00000,    757.4083
    115.0000,      30.0000,   3.00000,    670.6788
    120.0000,      30.0000,   3.00000,    653.8391
    125.0000,      30.0000,   3.00000,    593.8369
    130.0000,      30.0000,   3.00000,    530.6113
    135.0000,      30.0000,   3.00000,    473.7690
    140.0000,      30.0000,   3.00000,    425.6344
    145.0000,      30.0000,   3.00000,    416.4430
    150.0000,      30.0000,   3.00000,    406.1966
    155.0000,      30.0000,   3.00000,    395.8971
    160.0000,      30.0000,   3.00000,    404.7683
    165.0000,      30.0000,   3.00000,    408.4476
    170.0000,      30.0000,   3.00000,    398.9390
    175.0000,      30.0000,   3.00000,    406.8813
    180.0000,      30.0000,   3.00000,    415.3445
    185.0000,      30.0000,   3.00000,    424.0525
    190.0000,      30.0000,   3.00000,    441.9114
    195.0000,      30.0000,   3.00000,    452.1834
    200.0000,      30.0000,   3.00000,    443.3663
    205.0000,      30.0000,   3.00000,    445.1590
    210.0000,      30.0000,   3.00000,    456.1290
    112.5000,      25.0000,   4.00000,    752.9063
    117.5000,      25.0000,   4.00000,    719.9155
    122.5000,      25.0000,   4.00000,    636.5400
    127.5000,      25.0000,   4.00000,    590.3061
    132.5000,      25.0000,   4.00000,    513.7706
    137.5000,      25.0000,   4.00000,    439.5104
    142.5000,      25.0000,   4.00000,    445.2057
    147.5000,      25.0000,   4.00000,    428.1026
    152.5000,      25.0000,   4.00000,    408.6108
    157.5000,      25.0000,   4.00000,    428.6732
    162.5000,      25.0000,   4.00000,    429.4318
    167.5000,      25.0000,   4.00000,    414.6856
    172.5000,      25.0000,   4.00000,    417.3210
    177.5000,      25.0000,   4.00000,    424.8531
    182.5000,      25.0000,   4.00000,    432.6969
    187.5000,      25.0000,   4.00000,    450.3425
    192.5000,      25.0000,   4.00000,    464.4796
    197.5000,      25.0000,   4.00000,    472.7003
    202.5000,      25.0000,   4.00000,    451.0513
   2.61
REFERENCE MODEL USED
CONSTANT REFERENCE MODEL METHOD
Reference resistivity is
358.453
TOPOGRAPHICAL DATA
2
64
      0.0000     539.8700
      5.0000     539.5300
     10.0000     539.1700
     15.0000     538.8200
     20.0000     538.6000
     25.0000     538.3500
     30.0000     538.1600
     35.0000     538.0800
     40.0000     538.0000
     45.0000     538.0500
     50.0000     537.9300
     55.0000     537.8500
     60.0000     537.7600
     65.0000     537.5600
     70.0000     537.4000
     75.0000     537.2700
     80.0000     537.1200
     85.0000     537.0100
     90.0000     536.9200
     95.0000     537.1300
    100.0000     537.0400
    105.0000     536.9400
    110.0000     536.6600
    115.0000     537.3200
    120.0000     537.7300
    125.0000     538.0400
    130.0000     538.1800
    135.0000     538.3500
    140.0000     538.5700
    145.0000     538.7200
    150.0000     539.0000
    155.0000     539.4000
    160.0000     539.8300
    165.0000     540.0800
    170.0000     540.4000
    175.0000     540.7300
    180.0000     541.0400
    185.0000     541.4100
    190.0000     541.7700
    195.0000     541.9700
    200.0000     542.3500
    205.0000     542.5800
    210.0000     543.0600
    215.0000     543.4500
    220.0000     543.8700
    225.0000     543.9500
    230.0000     544.5900
    235.0000     545.0500
    240.0000     545.5200
    245.0000     545.9000
    250.0000     546.3100
    255.0000     546.7100
    260.0000     547.1300
    265.0000     547.5200
    270.0000     547.9300
    275.0000     548.2800
    280.0000     548.6000
    285.0000     548.9100
    290.0000     549.2000
    295.0000     549.5200
    300.0000     549.8100
    305.0000     550.1400
    310.0000     550.4500
    315.0000     550.7200
1
DAMPED FINITE-ELEMENT METHOD USED FOR TOPOGRAPHIC MODELLING WITH DAMPING FACTOR OF 0.75
       0.21126
     534.92981
       0.04274
COORDINATES FOR ELECTRODES
       0.00000        4.94470
       4.96935        4.39191
       9.93643        3.81912
      14.90466        3.25637
      19.88585        2.82312
      24.86436        2.35998
      29.84807        1.95668
      34.83945        1.66320
      39.83083        1.36966
      44.82814        1.20598
      49.81701        0.87253
      54.80839        0.57899
      59.79917        0.27552
      64.78205       -0.13777
      69.76809       -0.51111
      74.75628       -0.85455
      79.74305       -1.21797
      84.73257       -1.54143
      89.72336       -1.84497
      94.72336       -1.84857
      99.71413       -2.15211
     104.70430       -2.46558
     109.67993       -2.95864
     114.65985       -2.51097
     119.65598       -2.31428
     124.65504       -2.21778
     129.65451       -2.29143
     134.65433       -2.33511
     139.65433       -2.32870
     144.65393       -2.39240
     149.65349       -2.32592
     154.65001       -2.13920
     159.64531       -1.92244
     164.64517       -1.88602
     169.64403       -1.77950
     174.64268       -1.66300
     179.64175       -1.56650
     184.63931       -1.40989
     189.63715       -1.26324
     194.63713       -1.27693
     199.63435       -1.11028
     204.63432       -1.09385
     209.62720       -0.82695
     214.62408       -0.65026
     219.61981       -0.44353
     224.61803       -0.57719
     229.59970       -0.14963
     234.59361        0.09719
     239.58701        0.35411
     244.58423        0.52076
     249.58037        0.71746
     254.57687        0.90417
     259.57257        1.11090
     264.56946        1.28758
     269.56558        1.48428
     274.56372        1.62089
     279.56256        1.72736
     284.56165        1.82386
     289.56107        1.90036
     294.55991        2.00689
     299.55933        2.08334
     304.55798        2.19989
     309.55704        2.29639
     314.55673        2.35279
Shift matrix
  0    0.0000    2.5000    5.2500    8.2750   11.6025   15.2628   19.2890   23.7179   28.5897   33.9487   39.8436   46.3279   53.4607 
  1    4.9447    3.9004    3.0045    2.2548    1.6442    1.1618    0.7928    0.5208    0.3280    0.1972    0.1127    0.0609    0.0310 
  2    4.3919    3.5185    2.7570    2.1082    1.5694    1.1344    0.7937    0.5359    0.3479    0.2163    0.1282    0.0721    0.0383 
  3    3.8191    3.1030    2.4693    1.9206    1.4568    1.0749    0.7693    0.5325    0.3553    0.2276    0.1395    0.0814    0.0450 
  4    3.2564    2.6782    2.1600    1.7050    1.3144    0.9873    0.7206    0.5097    0.3482    0.2290    0.1444    0.0870    0.0498 
  5    2.8231    2.3415    1.9061    1.5201    1.1851    0.9012    0.6668    0.4787    0.3325    0.2227    0.1433    0.0882    0.0517 
  6    2.3600    1.9736    1.6213    1.3059    1.0294    0.7923    0.5941    0.4328    0.3055    0.2083    0.1366    0.0859    0.0516 
  7    1.9567    1.6472    1.3631    1.1067    0.8801    0.6840    0.5184    0.3821    0.2732    0.1889    0.1259    0.0805    0.0493 
  8    1.6632    1.4065    1.1697    0.9549    0.7639    0.5977    0.4563    0.3390    0.2445    0.1707    0.1150    0.0744    0.0461 
  9    1.3697    1.1632    0.9719    0.7976    0.6418    0.5052    0.3884    0.2908    0.2115    0.1490    0.1014    0.0664    0.0416 
 10    1.2060    1.0266    0.8599    0.7077    0.5711    0.4512    0.3481    0.2617    0.1912    0.1354    0.0926    0.0610    0.0385 
 11    0.8725    0.7461    0.6280    0.5197    0.4219    0.3355    0.2607    0.1976    0.1456    0.1041    0.0720    0.0479    0.0307 
 12    0.5790    0.4969    0.4200    0.3491    0.2849    0.2278    0.1781    0.1358    0.1008    0.0727    0.0507    0.0341    0.0220 
 13    0.2755    0.2373    0.2014    0.1682    0.1379    0.1108    0.0872    0.0669    0.0501    0.0364    0.0256    0.0174    0.0114 
 14   -0.1378   -0.1192   -0.1017   -0.0854   -0.0705   -0.0571   -0.0452   -0.0350   -0.0264   -0.0194   -0.0138   -0.0095   -0.0063 
 15   -0.5111   -0.4442   -0.3806   -0.3212   -0.2665   -0.2170   -0.1731   -0.1350   -0.1027   -0.0760   -0.0546   -0.0379   -0.0254 
 16   -0.8546   -0.7453   -0.6411   -0.5433   -0.4528   -0.3706   -0.2973   -0.2333   -0.1787   -0.1333   -0.0965   -0.0677   -0.0458 
 17   -1.2180   -1.0660   -0.9206   -0.7835   -0.6561   -0.5398   -0.4355   -0.3439   -0.2652   -0.1993   -0.1455   -0.1030   -0.0704 
 18   -1.5414   -1.3531   -1.1724   -1.0014   -0.8420   -0.6957   -0.5640   -0.4478   -0.3473   -0.2627   -0.1932   -0.1378   -0.0950 
 19   -1.8450   -1.6239   -1.4113   -1.2093   -1.0204   -0.8465   -0.6893   -0.5498   -0.4287   -0.3261   -0.2414   -0.1734   -0.1205 
 20   -1.8486   -1.6272   -1.4141   -1.2118   -1.0226   -0.8483   -0.6908   -0.5510   -0.4297   -0.3269   -0.2420   -0.1738   -0.1208 
 21   -2.1521   -1.8992   -1.6552   -1.4229   -1.2048   -1.0033   -0.8204   -0.6574   -0.5153   -0.3942   -0.2935   -0.2123   -0.1486 
 22   -2.4656   -2.1814   -1.9066   -1.6440   -1.3968   -1.1676   -0.9586   -0.7717   -0.6079   -0.4676   -0.3503   -0.2550   -0.1798 
 23   -2.9586   -2.6277   -2.3063   -1.9979   -1.7061   -1.4341   -1.1847   -0.9602   -0.7620   -0.5909   -0.4467   -0.3284   -0.2341 
 24   -2.5110   -2.2224   -1.9431   -1.6763   -1.4249   -1.1917   -0.9790   -0.7886   -0.6216   -0.4785   -0.3588   -0.2614   -0.1845 
 25   -2.3143   -2.0451   -1.7850   -1.5369   -1.3037   -1.0878   -0.8913   -0.7160   -0.5627   -0.4316   -0.3225   -0.2340   -0.1644 
 26   -2.2178   -1.9583   -1.7077   -1.4690   -1.2447   -1.0374   -0.8490   -0.6810   -0.5343   -0.4092   -0.3051   -0.2210   -0.1549 
 27   -2.2914   -2.0245   -1.7667   -1.5208   -1.2897   -1.0758   -0.8813   -0.7077   -0.5559   -0.4263   -0.3183   -0.2309   -0.1622 
 28   -2.3351   -2.0638   -1.8017   -1.5516   -1.3164   -1.0987   -0.9005   -0.7236   -0.5688   -0.4365   -0.3263   -0.2368   -0.1665 
 29   -2.3287   -2.0581   -1.7965   -1.5471   -1.3125   -1.0953   -0.8977   -0.7212   -0.5669   -0.4350   -0.3251   -0.2360   -0.1659 
 30   -2.3924   -2.1155   -1.8477   -1.5921   -1.3516   -1.1289   -0.9259   -0.7446   -0.5859   -0.4501   -0.3367   -0.2447   -0.1723 
 31   -2.3259   -2.0556   -1.7943   -1.5451   -1.3108   -1.0939   -0.8965   -0.7202   -0.5661   -0.4344   -0.3246   -0.2356   -0.1656 
 32   -2.1392   -1.8876   -1.6449   -1.4139   -1.1970   -0.9967   -0.8148   -0.6528   -0.5116   -0.3912   -0.2913   -0.2106   -0.1474 
 33   -1.9224   -1.6933   -1.4726   -1.2629   -1.0666   -0.8857   -0.7219   -0.5765   -0.4502   -0.3429   -0.2542   -0.1829   -0.1273 
 34   -1.8860   -1.6607   -1.4437   -1.2377   -1.0449   -0.8672   -0.7065   -0.5639   -0.4401   -0.3350   -0.2482   -0.1784   -0.1241 
 35   -1.7795   -1.5654   -1.3595   -1.1642   -0.9816   -0.8136   -0.6619   -0.5274   -0.4108   -0.3121   -0.2307   -0.1655   -0.1148 
 36   -1.6630   -1.4614   -1.2678   -1.0843   -0.9130   -0.7556   -0.6137   -0.4881   -0.3795   -0.2877   -0.2121   -0.1517   -0.1049 
 37   -1.5665   -1.3754   -1.1921   -1.0185   -0.8566   -0.7080   -0.5742   -0.4560   -0.3539   -0.2678   -0.1971   -0.1406   -0.0970 
 38   -1.4099   -1.2362   -1.0697   -0.9123   -0.7658   -0.6317   -0.5111   -0.4049   -0.3134   -0.2364   -0.1734   -0.1233   -0.0847 
 39   -1.2632   -1.1061   -0.9557   -0.8137   -0.6818   -0.5613   -0.4532   -0.3581   -0.2764   -0.2079   -0.1520   -0.1077   -0.0737 
 40   -1.2769   -1.1182   -0.9663   -0.8229   -0.6896   -0.5678   -0.4585   -0.3624   -0.2798   -0.2105   -0.1539   -0.1091   -0.0747 
 41   -1.1103   -0.9707   -0.8374   -0.7118   -0.5952   -0.4890   -0.3938   -0.3104   -0.2389   -0.1792   -0.1305   -0.0921   -0.0628 
 42   -1.0938   -0.9562   -0.8247   -0.7009   -0.5860   -0.4813   -0.3875   -0.3054   -0.2350   -0.1761   -0.1283   -0.0905   -0.0617 
 43   -0.8269   -0.7210   -0.6201   -0.5253   -0.4376   -0.3580   -0.2871   -0.2252   -0.1724   -0.1285   -0.0930   -0.0652   -0.0441 
 44   -0.6503   -0.5659   -0.4857   -0.4106   -0.3413   -0.2785   -0.2227   -0.1741   -0.1328   -0.0986   -0.0711   -0.0496   -0.0333 
 45   -0.4435   -0.3852   -0.3298   -0.2781   -0.2305   -0.1875   -0.1494   -0.1163   -0.0884   -0.0653   -0.0468   -0.0325   -0.0217 
 46   -0.5772   -0.5020   -0.4305   -0.3635   -0.3019   -0.2460   -0.1965   -0.1534   -0.1169   -0.0866   -0.0623   -0.0434   -0.0291 
 47   -0.1496   -0.1295   -0.1105   -0.0928   -0.0766   -0.0620   -0.0492   -0.0381   -0.0287   -0.0211   -0.0150   -0.0103   -0.0068 
 48    0.0972    0.0839    0.0714    0.0597    0.0491    0.0396    0.0313    0.0241    0.0181    0.0132    0.0093    0.0064    0.0042 
 49    0.3541    0.3048    0.2584    0.2155    0.1765    0.1417    0.1112    0.0853    0.0637    0.0461    0.0324    0.0219    0.0143 
 50    0.5208    0.4473    0.3784    0.3148    0.2571    0.2058    0.1611    0.1230    0.0915    0.0660    0.0461    0.0311    0.0201 
 51    0.7175    0.6147    0.5186    0.4301    0.3501    0.2792    0.2177    0.1656    0.1225    0.0879    0.0611    0.0409    0.0263 
 52    0.9042    0.7728    0.6502    0.5378    0.4364    0.3468    0.2693    0.2039    0.1502    0.1073    0.0741    0.0493    0.0315 
 53    1.1109    0.9469    0.7943    0.6547    0.5293    0.4189    0.3239    0.2440    0.1788    0.1269    0.0871    0.0575    0.0365 
 54    1.2876    1.0948    0.9159    0.7527    0.6066    0.4783    0.3684    0.2764    0.2015    0.1423    0.0971    0.0637    0.0401 
 55    1.4843    1.2585    1.0496    0.8597    0.6902    0.5420    0.4156    0.3102    0.2249    0.1579    0.1070    0.0698    0.0436 
 56    1.6209    1.3716    1.1414    0.9326    0.7467    0.5847    0.4468    0.3324    0.2401    0.1678    0.1132    0.0734    0.0456 
 57    1.7274    1.4593    1.2123    0.9886    0.7899    0.6171    0.4703    0.3489    0.2512    0.1750    0.1176    0.0759    0.0469 
 58    1.8239    1.5386    1.2761    1.0387    0.8283    0.6457    0.4910    0.3633    0.2608    0.1811    0.1213    0.0780    0.0480 
 59    1.9004    1.6012    1.3263    1.0780    0.8583    0.6679    0.5069    0.3743    0.2681    0.1857    0.1240    0.0795    0.0488 
 60    2.0069    1.6882    1.3957    1.1321    0.8993    0.6982    0.5284    0.3890    0.2777    0.1917    0.1275    0.0814    0.0497 
 61    2.0833    1.7503    1.4451    1.1705    0.9283    0.7193    0.5434    0.3991    0.2842    0.1957    0.1298    0.0826    0.0502 
 62    2.1999    1.8447    1.5199    1.2282    0.9716    0.7508    0.5654    0.4139    0.2937    0.2013    0.1329    0.0842    0.0509 
 63    2.2964    1.9225    1.5812    1.2753    1.0067    0.7761    0.5829    0.4255    0.3010    0.2056    0.1352    0.0853    0.0514 
 64    2.3528    1.9679    1.6168    1.3025    1.0268    0.7905    0.5929    0.4320    0.3050    0.2080    0.1365    0.0859    0.0516 
Topography damping parameter
   7.9033
Blocks sensitivity and uncertainity values (with smoothness constrain)
                     Resistivity      
Block No.  Sensitivity  % Uncertainity
     1       1.1653        3.04
     2       1.3024        2.40
     3       1.7365        2.03
     4       2.1573        1.80
     5       2.3572        1.60
     6       2.5879        1.49
     7       2.8744        1.39
     8       3.2814        1.35
     9       3.4939        1.34
    10       3.8585        1.28
    11       3.9540        1.26
    12       3.9140        1.27
    13       3.9220        1.33
    14       3.5587        1.31
    15       3.6863        1.36
    16       3.8499        1.38
    17       3.8757        1.32
    18       4.5989        1.32
    19       5.0087        1.35
    20       4.0172        1.30
    21       4.7126        1.42
    22       4.7611        1.30
    23       4.7710        1.30
    24       4.8199        1.37
    25       4.0050        1.34
    26       4.2784        1.36
    27       4.3632        1.40
    28       3.7369        1.36
    29       4.0412        1.37
    30       4.4506        1.39
    31       4.2748        1.33
    32       4.3779        1.34
    33       4.4746        1.36
    34       4.3018        1.33
    35       4.3869        1.33
    36       4.4069        1.33
    37       4.5162        1.33
    38       4.6685        1.31
    39       4.6846        1.31
    40       4.7209        1.31
    41       4.5789        1.31
    42       3.9866        1.26
    43       4.1860        1.27
    44       4.6389        1.30
    45       4.5965        1.30
    46       4.3969        1.31
    47       4.2710        1.29
    48       4.1928        1.29
    49       4.1112        1.29
    50       4.0985        1.30
    51       4.0007        1.30
    52       3.8773        1.30
    53       3.6543        1.35
    54       3.4492        1.36
    55       3.2015        1.43
    56       2.8195        1.54
    57       2.3740        1.65
    58       2.0585        1.86
    59       1.6240        2.07
    60       1.3457        2.49
    61       1.0124        3.20
    62       0.6601        3.87
    63       0.4674        3.99
    64       0.6225        3.89
    65       0.7743        3.72
    66       0.8351        3.59
    67       0.9190        3.43
    68       1.0088        3.31
    69       1.1214        3.20
    70       1.1449        3.26
    71       1.2329        3.19
    72       1.2354        3.21
    73       1.2389        3.22
    74       1.2947        3.18
    75       1.1619        3.19
    76       1.2687        3.13
    77       1.4652        3.02
    78       1.5460        2.92
    79       2.0177        2.83
    80       2.2740        2.82
    81       1.5490        3.08
    82       1.7634        3.14
    83       1.5355        3.24
    84       1.6290        3.16
    85       1.8378        3.09
    86       1.4887        3.08
    87       1.6725        3.04
    88       1.8414        2.96
    89       1.4751        3.00
    90       1.6156        3.00
    91       1.8774        2.96
    92       1.6551        3.03
    93       1.6791        3.05
    94       1.7303        3.06
    95       1.6318        3.05
    96       1.6995        3.02
    97       1.7238        3.00
    98       1.8197        2.97
    99       1.8617        2.98
   100       1.8568        2.98
   101       1.8859        2.97
   102       1.8296        2.94
   103       1.5663        2.97
   104       1.6584        2.94
   105       1.7950        2.98
   106       1.7121        3.05
   107       1.6634        3.05
   108       1.5704        3.07
   109       1.5283        3.07
   110       1.4708        3.10
   111       1.4301        3.12
   112       1.3500        3.16
   113       1.2938        3.19
   114       1.1938        3.30
   115       1.1237        3.31
   116       1.0451        3.43
   117       0.9282        3.56
   118       0.8037        3.68
   119       0.7091        3.78
   120       0.5737        3.91
   121       0.4977        3.96
   122       0.6257        3.85
   123       0.6112        4.78
   124       0.2860        6.24
   125       0.3528        6.23
   126       0.3983        6.19
   127       0.4591        6.09
   128       0.5387        5.92
   129       0.6073        5.75
   130       0.6261        5.77
   131       0.6427        5.77
   132       0.6447        5.80
   133       0.6656        5.77
   134       0.6969        5.68
   135       0.7352        5.66
   136       0.8030        5.48
   137       0.9800        5.13
   138       1.0297        5.11
   139       1.2930        4.89
   140       1.4240        4.66
   141       1.1781        4.99
   142       1.0083        5.37
   143       0.8873        5.61
   144       0.9163        5.55
   145       1.0212        5.37
   146       1.0414        5.26
   147       1.1384        5.04
   148       1.2430        4.84
   149       1.0685        5.08
   150       1.1297        4.97
   151       1.2049        4.95
   152       1.1070        5.15
   153       1.0880        5.18
   154       1.0940        5.18
   155       1.0738        5.20
   156       1.1022        5.14
   157       1.1034        5.15
   158       1.1387        5.12
   159       1.1514        5.15
   160       1.1272        5.20
   161       1.1229        5.18
   162       1.1034        5.12
   163       0.9845        5.28
   164       1.0230        5.20
   165       1.0807        5.21
   166       1.0476        5.31
   167       1.0359        5.28
   168       0.9907        5.30
   169       0.9630        5.31
   170       0.9368        5.35
   171       0.9013        5.40
   172       0.8543        5.45
   173       0.8063        5.51
   174       0.7491        5.63
   175       0.6925        5.70
   176       0.6340        5.82
   177       0.5587        5.93
   178       0.4828        6.02
   179       0.4084        6.10
   180       0.3341        6.16
   181       0.6706        4.62
   182       0.6065        6.77
   183       0.2049        10.18
   184       0.2432        10.23
   185       0.3083        10.07
   186       0.3803        9.76
   187       0.4571        9.36
   188       0.4903        9.15
   189       0.5053        9.17
   190       0.5031        9.27
   191       0.5058        9.30
   192       0.5352        9.28
   193       0.6158        9.07
   194       0.6937        8.63
   195       0.8124        7.90
   196       0.7573        8.19
   197       0.8730        7.91
   198       0.9976        7.30
   199       1.0385        7.12
   200       0.9023        7.87
   201       0.6852        8.85
   202       0.6582        8.97
   203       0.7722        8.55
   204       0.9149        7.90
   205       0.9190        7.65
   206       0.9666        7.30
   207       0.8849        7.80
   208       0.8799        7.68
   209       0.8870        7.72
   210       0.8472        8.01
   211       0.8196        8.13
   212       0.8159        8.16
   213       0.8119        8.16
   214       0.8141        8.12
   215       0.8061        8.20
   216       0.8049        8.25
   217       0.7989        8.30
   218       0.7837        8.39
   219       0.7740        8.39
   220       0.7534        8.35
   221       0.7090        8.61
   222       0.7008        8.61
   223       0.7138        8.63
   224       0.7007        8.72
   225       0.6984        8.66
   226       0.6807        8.69
   227       0.6588        8.73
   228       0.6377        8.79
   229       0.6185        8.87
   230       0.5963        8.93
   231       0.5665        9.01
   232       0.5303        9.16
   233       0.4884        9.30
   234       0.4378        9.43
   235       0.3840        9.58
   236       0.3322        9.74
   237       0.2833        9.82
   238       0.7741        6.14
   239       1.0283        6.10
   240       0.2506        12.66
   241       0.2767        12.77
   242       0.3417        12.31
   243       0.3803        12.07
   244       0.4069        12.02
   245       0.4083        12.11
   246       0.4072        12.26
   247       0.4535        12.23
   248       0.5482        11.83
   249       0.6071        11.32
   250       0.6078        11.04
   251       0.5173        11.85
   252       0.6000        11.13
   253       0.6929        10.47
   254       0.7741        9.86
   255       0.8687        9.25
   256       0.7796        9.85
   257       0.7687        10.02
   258       0.8340        9.60
   259       0.8157        9.87
   260       0.8396        9.44
   261       0.8188        9.38
   262       0.7111        10.52
   263       0.7042        10.43
   264       0.7242        10.21
   265       0.7161        10.37
   266       0.6982        10.54
   267       0.6851        10.65
   268       0.6742        10.73
   269       0.6643        10.77
   270       0.6469        10.98
   271       0.6371        11.10
   272       0.6307        11.15
   273       0.6172        11.27
   274       0.6005        11.39
   275       0.5744        11.54
   276       0.5388        11.90
   277       0.5228        12.02
   278       0.5207        12.03
   279       0.5180        12.07
   280       0.5172        12.04
   281       0.5016        12.12
   282       0.4801        12.22
   283       0.4620        12.30
   284       0.4504        12.37
   285       0.4371        12.40
   286       0.4163        12.46
   287       0.3884        12.40
   288       0.3577        12.32
   289       0.3211        12.40
   290       0.2911        12.33
   291       1.1268        6.09
   292       1.0091        6.71
   293       0.2335        11.80
   294       0.2668        11.86
   295       0.3106        11.75
   296       0.3416        11.86
   297       0.3723        12.00
   298       0.4394        11.90
   299       0.5077        11.75
   300       0.4840        11.86
   301       0.4042        12.13
   302       0.4129        11.99
   303       0.5582        10.87
   304       0.5603        10.99
   305       0.5168        11.46
   306       0.6192        10.64
   307       0.7074        9.94
   308       0.7425        9.69
   309       0.7239        9.90
   310       0.6848        10.34
   311       0.6913        10.14
   312       0.6551        10.30
   313       0.5793        11.03
   314       0.5733        11.05
   315       0.5858        10.88
   316       0.5845        10.93
   317       0.5744        11.09
   318       0.5642        11.20
   319       0.5572        11.23
   320       0.5492        11.24
   321       0.5375        11.34
   322       0.5293        11.41
   323       0.5200        11.46
   324       0.5047        11.57
   325       0.4853        11.70
   326       0.4642        11.83
   327       0.4445        11.99
   328       0.4296        12.08
   329       0.4169        12.15
   330       0.4076        12.22
   331       0.4010        12.25
   332       0.3855        12.30
   333       0.3680        12.36
   334       0.3515        12.41
   335       0.3389        12.45
   336       0.3270        12.25
   337       0.3111        11.99
   338       0.2898        11.90
   339       0.2707        11.68
   340       1.3084        5.88
   341       1.0820        7.06
   342       0.2405        10.84
   343       0.2797        10.98
   344       0.3166        11.07
   345       0.3615        11.34
   346       0.3830        11.59
   347       0.3479        11.69
   348       0.3048        11.71
   349       0.3692        11.30
   350       0.5093        10.49
   351       0.5014        10.65
   352       0.4097        11.33
   353       0.4095        11.34
   354       0.4681        10.94
   355       0.5143        10.65
   356       0.5222        10.66
   357       0.5218        10.70
   358       0.5291        10.58
   359       0.5127        10.68
   360       0.4789        10.96
   361       0.4678        11.02
   362       0.4679        10.99
   363       0.4653        11.03
   364       0.4606        11.12
   365       0.4548        11.19
   366       0.4499        11.19
   367       0.4453        11.17
   368       0.4398        11.19
   369       0.4334        11.22
   370       0.4236        11.26
   371       0.4101        11.33
   372       0.3962        11.40
   373       0.3818        11.47
   374       0.3684        11.54
   375       0.3538        11.60
   376       0.3373        11.67
   377       0.3218        11.73
   378       0.3106        11.77
   379       0.2973        11.80
   380       0.2867        11.83
   381       0.2737        11.59
   382       0.2602        11.28
   383       0.2470        11.14
   384       0.2356        10.87
   385       1.4153        5.85
   386       1.5640        5.87
   387       0.2463        9.91
   388       0.2643        10.18
   389       0.2688        10.35
   390       0.2519        10.68
   391       0.2489        10.87
   392       0.3113        10.61
   393       0.4075        10.22
   394       0.4133        10.27
   395       0.3378        10.67
   396       0.2938        10.86
   397       0.3045        10.82
   398       0.3368        10.70
   399       0.3632        10.62
   400       0.3836        10.53
   401       0.3974        10.46
   402       0.3956        10.47
   403       0.3833        10.55
   404       0.3748        10.60
   405       0.3708        10.62
   406       0.3678        10.65
   407       0.3647        10.69
   408       0.3603        10.72
   409       0.3562        10.72
   410       0.3523        10.70
   411       0.3482        10.70
   412       0.3432        10.70
   413       0.3353        10.72
   414       0.3258        10.75
   415       0.3161        10.78
   416       0.3057        10.81
   417       0.2956        10.84
   418       0.2828        10.88
   419       0.2676        10.92
   420       0.2524        10.95
   421       0.2410        10.98
   422       0.2326        10.71
   423       0.2239        10.38
   424       0.2133        10.23
   425       0.2016        9.96
   426       1.4700        5.82
   427       1.8703        5.13
   428       0.1937        9.01
   429       0.2102        9.21
   430       0.2408        9.29
   431       0.2955        9.48
   432       0.3028        9.76
   433       0.2585        9.91
   434       0.2164        10.02
   435       0.2119        10.04
   436       0.2333        10.01
   437       0.2592        9.96
   438       0.2808        9.91
   439       0.2940        9.88
   440       0.2974        9.88
   441       0.2942        9.89
   442       0.2905        9.91
   443       0.2883        9.93
   444       0.2867        9.94
   445       0.2844        9.96
   446       0.2807        9.97
   447       0.2770        9.97
   448       0.2731        9.96
   449       0.2692        9.96
   450       0.2650        9.96
   451       0.2589        9.96
   452       0.2514        9.97
   453       0.2447        9.98
   454       0.2372        9.99
   455       0.2294        10.01
   456       0.2196        10.02
   457       0.2081        9.75
   458       0.1966        9.43
   459       0.1893        9.28
   460       0.1817        9.04
   461       1.6485        5.30
   462       1.3736        5.74
   463       0.2096        8.06
   464       0.2001        8.30
   465       0.1800        8.48
   466       0.1573        8.84
   467       0.1564        9.13
   468       0.1716        9.12
   469       0.1899        9.10
   470       0.2056        9.09
   471       0.2154        9.08
   472       0.2195        9.07
   473       0.2198        9.08
   474       0.2188        9.08
   475       0.2181        9.09
   476       0.2175        9.09
   477       0.2164        9.10
   478       0.2142        9.10
   479       0.2117        9.10
   480       0.2088        9.10
   481       0.2057        9.10
   482       0.2023        9.10
   483       0.1979        9.10
   484       0.1923        9.10
   485       0.1868        9.10
   486       0.1811        8.82
   487       0.1751        8.50
   488       0.1682        8.36
   489       0.1615        8.13
   490       1.7566        5.07
   491       1.0415        6.17
   492       0.1177        7.24
   493       0.1160        7.47
   494       0.1192        7.61
   495       0.1293        7.92
   496       0.1409        8.18
   497       0.1502        8.18
   498       0.1559        8.18
   499       0.1587        8.17
   500       0.1598        8.18
   501       0.1604        8.18
   502       0.1610        8.18
   503       0.1615        8.18
   504       0.1616        8.18
   505       0.1608        8.18
   506       0.1594        8.18
   507       0.1575        8.18
   508       0.1554        8.18
   509       0.1529        8.18
   510       0.1499        8.18
   511       0.1461        7.91
   512       0.1422        7.60
   513       0.1376        7.46
   514       0.1333        7.24
   515       1.6204        5.29
   516       4.0452        2.69
   517       0.3237        7.16
   518       0.3366        7.38
   519       0.3540        7.51
   520       0.3711        7.84
   521       0.3866        8.15
   522       0.3990        8.14
   523       0.4084        8.13
   524       0.4157        8.13
   525       0.4212        8.12
   526       0.4252        8.12
   527       0.4277        8.11
   528       0.4285        8.11
   529       0.4278        8.11
   530       0.4257        8.10
   531       0.4225        8.10
   532       0.4185        7.79
   533       0.4137        7.45
   534       0.4076        7.32
   535       0.4011        7.10
   536       5.8657        1.95
Average Sensitivity 3.7991
Model inversion constraint
0
Data inversion constraint
0
INITIAL DAMPING FACTOR  0.150
MINIMUM DAMPING FACTOR  0.015
VERTICAL TO HORIZONTAL FILTER RATIO   1.00
Flatness filter is directly used on model parameters.
Jacobian matrix is recalculated for first 2 iterations only.
Finer mesh used.
Factor to increase damping factor with depth is   1.20
Damping factor is optimised for each iteration
Normal least-sqaures constrain used on data
Normal least-squares constrain used on model
Finite-element method was used in forward modelling.
Logarithm of apparent resistivity values used as inversion parameter.
Limit imposed on range of model resistivity values
Average model resistivity used as reference resistivity
Upper and lower range limits are 10.000 and 0.100
Effect of side blocks is slightly reduced
Relative change in RMS error for convergence is 1.0000
Minimum change in RMS error for line search is 0.5000
Ratio of maximum number of model blocks to data points 30.00
Factor to increase model depth range is 1.05
Position of electrodes are not rounded to nearest unit electrode spacing.
Position of electrodes for dipole-dipole array are automatically switched
Recalculation of Jacobian matrix is not restarted in quasi-Newton steps.
Standard Gauss-Newton inversion method used
Width of model cells is 1.00 times the unit electrode spacing
REFERENCE MODEL USED
CONSTANT REFERENCE MODEL METHOD
Reference resistivity is 358.4529 with multiplication factor 1.00
Number of nodes between adjacent electrodes is 4


Mean Error 0.0002
Average absolute error 0.0164
Standard deviation of error distribution 0.0261
Error Distribution
      0.0000,      5.0000,  1.00000,   313.59,   299.91,  0.0446
      5.0000,      5.0000,  1.00000,   289.76,   298.70, -0.0304
     10.0000,      5.0000,  1.00000,   261.34,   291.76, -0.1101   ***
     15.0000,      5.0000,  1.00000,   251.88,   286.11, -0.1274   ***
     20.0000,      5.0000,  1.00000,   202.10,   240.73, -0.1749   ***
     25.0000,      5.0000,  1.00000,   185.12,   222.55, -0.1842   ***
     30.0000,      5.0000,  1.00000,   171.79,   205.53, -0.1793   ***
     35.0000,      5.0000,  1.00000,   200.09,   224.34, -0.1144   ***
     40.0000,      5.0000,  1.00000,   211.82,   229.15, -0.0787   ***
     45.0000,      5.0000,  1.00000,   247.13,   251.37, -0.0170
     50.0000,      5.0000,  1.00000,   251.39,   253.00, -0.0064
     55.0000,      5.0000,  1.00000,   240.56,   238.73,  0.0076
     60.0000,      5.0000,  1.00000,   252.30,   253.69, -0.0055
     65.0000,      5.0000,  1.00000,   200.17,   208.96, -0.0430
     70.0000,      5.0000,  1.00000,   206.92,   226.72, -0.0914   ***
     75.0000,      5.0000,  1.00000,   209.89,   248.61, -0.1693   ***
     80.0000,      5.0000,  1.00000,   238.05,   261.22, -0.0929   ***
     85.0000,      5.0000,  1.00000,   296.93,   319.78, -0.0742   ***
     90.0000,      5.0000,  1.00000,   442.15,   449.44, -0.0164
     95.0000,      5.0000,  1.00000,   351.91,   350.58,  0.0038
    100.0000,      5.0000,  1.00000,   654.06,   620.10,  0.0533
    105.0000,      5.0000,  1.00000,   535.84,   540.48, -0.0086
    110.0000,      5.0000,  1.00000,   552.20,   543.64,  0.0156
    115.0000,      5.0000,  1.00000,   566.45,   583.69, -0.0300
    120.0000,      5.0000,  1.00000,   377.64,   372.55,  0.0136
    125.0000,      5.0000,  1.00000,   306.28,   324.10, -0.0566
    130.0000,      5.0000,  1.00000,   281.99,   284.14, -0.0076
    135.0000,      5.0000,  1.00000,   205.46,   204.29,  0.0057
    140.0000,      5.0000,  1.00000,   191.18,   210.61, -0.0968   ***
    145.0000,      5.0000,  1.00000,   236.05,   236.48, -0.0018
    150.0000,      5.0000,  1.00000,   213.62,   214.44, -0.0038
    155.0000,      5.0000,  1.00000,   245.91,   234.30,  0.0483
    160.0000,      5.0000,  1.00000,   255.26,   244.63,  0.0425
    165.0000,      5.0000,  1.00000,   230.54,   226.14,  0.0193
    170.0000,      5.0000,  1.00000,   230.99,   239.48, -0.0361
    175.0000,      5.0000,  1.00000,   231.81,   242.03, -0.0431
    180.0000,      5.0000,  1.00000,   247.84,   255.98, -0.0323
    185.0000,      5.0000,  1.00000,   253.51,   265.55, -0.0464
    190.0000,      5.0000,  1.00000,   258.82,   262.48, -0.0141
    195.0000,      5.0000,  1.00000,   252.51,   255.09, -0.0102
    200.0000,      5.0000,  1.00000,   240.13,   251.72, -0.0471
    205.0000,      5.0000,  1.00000,   222.25,   219.01,  0.0147
    210.0000,      5.0000,  1.00000,   236.64,   248.95, -0.0507
    215.0000,      5.0000,  1.00000,   303.58,   310.28, -0.0218
    220.0000,      5.0000,  1.00000,   341.73,   341.16,  0.0017
    225.0000,      5.0000,  1.00000,   376.37,   375.60,  0.0020
    230.0000,      5.0000,  1.00000,   391.42,   389.92,  0.0038
    235.0000,      5.0000,  1.00000,   415.81,   411.78,  0.0097
    240.0000,      5.0000,  1.00000,   414.29,   420.67, -0.0153
    245.0000,      5.0000,  1.00000,   460.22,   456.95,  0.0071
    250.0000,      5.0000,  1.00000,   466.73,   472.22, -0.0117
    255.0000,      5.0000,  1.00000,   495.80,   494.03,  0.0036
    260.0000,      5.0000,  1.00000,   507.01,   512.69, -0.0111
    265.0000,      5.0000,  1.00000,   519.15,   517.20,  0.0038
    270.0000,      5.0000,  1.00000,   529.20,   531.18, -0.0037
    275.0000,      5.0000,  1.00000,   525.21,   536.90, -0.0220
    280.0000,      5.0000,  1.00000,   521.24,   515.30,  0.0115
    285.0000,      5.0000,  1.00000,   557.77,   570.35, -0.0223
    290.0000,      5.0000,  1.00000,   516.95,   520.07, -0.0060
    295.0000,      5.0000,  1.00000,   625.32,   608.59,  0.0271
    300.0000,      5.0000,  1.00000,   495.33,   531.04, -0.0696   ***
      0.0000,      5.0000,  2.00000,   372.97,   333.49,  0.1119   ***
      5.0000,      5.0000,  2.00000,   358.14,   338.53,  0.0563
     10.0000,      5.0000,  2.00000,   345.24,   340.47,  0.0139
     15.0000,      5.0000,  2.00000,   283.68,   285.62, -0.0068
     20.0000,      5.0000,  2.00000,   256.13,   259.46, -0.0129
     25.0000,      5.0000,  2.00000,   244.65,   250.01, -0.0217
     30.0000,      5.0000,  2.00000,   271.11,   265.64,  0.0204
     35.0000,      5.0000,  2.00000,   272.48,   263.71,  0.0327
     40.0000,      5.0000,  2.00000,   284.32,   275.85,  0.0302
     45.0000,      5.0000,  2.00000,   270.43,   260.14,  0.0388
     50.0000,      5.0000,  2.00000,   266.77,   255.54,  0.0430
     55.0000,      5.0000,  2.00000,   290.37,   273.16,  0.0611
     60.0000,      5.0000,  2.00000,   227.52,   219.36,  0.0365
     65.0000,      5.0000,  2.00000,   247.41,   251.64, -0.0170
     70.0000,      5.0000,  2.00000,   285.11,   285.51, -0.0014
     75.0000,      5.0000,  2.00000,   251.97,   247.00,  0.0199
     80.0000,      5.0000,  2.00000,   354.65,   357.61, -0.0083
     85.0000,      5.0000,  2.00000,   438.21,   430.97,  0.0167
     90.0000,      5.0000,  2.00000,   315.44,   310.48,  0.0159
     95.0000,      5.0000,  2.00000,   593.41,   548.22,  0.0792   ***
    100.0000,      5.0000,  2.00000,   467.25,   439.90,  0.0603
    105.0000,      5.0000,  2.00000,   406.24,   407.46, -0.0030
    110.0000,      5.0000,  2.00000,   557.19,   520.36,  0.0684   ***
    115.0000,      5.0000,  2.00000,   316.99,   311.00,  0.0191
    120.0000,      5.0000,  2.00000,   297.88,   306.24, -0.0277
    125.0000,      5.0000,  2.00000,   321.90,   322.71, -0.0025
    130.0000,      5.0000,  2.00000,   190.47,   200.72, -0.0524
    135.0000,      5.0000,  2.00000,   215.94,   217.62, -0.0078
    140.0000,      5.0000,  2.00000,   264.47,   261.73,  0.0104
    145.0000,      5.0000,  2.00000,   205.65,   208.02, -0.0115
    150.0000,      5.0000,  2.00000,   227.57,   225.04,  0.0112
    155.0000,      5.0000,  2.00000,   270.39,   256.29,  0.0535
    160.0000,      5.0000,  2.00000,   235.51,   230.98,  0.0194
    165.0000,      5.0000,  2.00000,   239.28,   241.32, -0.0085
    170.0000,      5.0000,  2.00000,   251.56,   251.73, -0.0007
    175.0000,      5.0000,  2.00000,   262.80,   263.19, -0.0015
    180.0000,      5.0000,  2.00000,   267.34,   269.97, -0.0098
    185.0000,      5.0000,  2.00000,   266.87,   266.31,  0.0021
    190.0000,      5.0000,  2.00000,   298.52,   290.41,  0.0275
    195.0000,      5.0000,  2.00000,   307.04,   293.36,  0.0456
    200.0000,      5.0000,  2.00000,   235.11,   234.51,  0.0026
    205.0000,      5.0000,  2.00000,   270.93,   268.55,  0.0088
    210.0000,      5.0000,  2.00000,   356.60,   353.61,  0.0084
    215.0000,      5.0000,  2.00000,   363.78,   368.72, -0.0135
    220.0000,      5.0000,  2.00000,   372.53,   374.56, -0.0054
    225.0000,      5.0000,  2.00000,   379.29,   392.95, -0.0354
    230.0000,      5.0000,  2.00000,   406.12,   414.82, -0.0212
    235.0000,      5.0000,  2.00000,   417.90,   430.40, -0.0295
    240.0000,      5.0000,  2.00000,   463.36,   466.52, -0.0068
    245.0000,      5.0000,  2.00000,   477.74,   478.63, -0.0018
    250.0000,      5.0000,  2.00000,   479.50,   492.26, -0.0263
    255.0000,      5.0000,  2.00000,   514.17,   508.77,  0.0106
    260.0000,      5.0000,  2.00000,   516.03,   515.50,  0.0010
    265.0000,      5.0000,  2.00000,   557.28,   550.44,  0.0124
    270.0000,      5.0000,  2.00000,   552.90,   548.97,  0.0071
    275.0000,      5.0000,  2.00000,   546.45,   539.61,  0.0126
    280.0000,      5.0000,  2.00000,   598.72,   576.19,  0.0384
    285.0000,      5.0000,  2.00000,   571.36,   556.75,  0.0259
    290.0000,      5.0000,  2.00000,   660.40,   642.02,  0.0282
      0.0000,      5.0000,  3.00000,   427.73,   391.34,  0.0889   ***
      5.0000,      5.0000,  3.00000,   422.36,   398.41,  0.0584
     10.0000,      5.0000,  3.00000,   327.94,   323.53,  0.0135
     15.0000,      5.0000,  3.00000,   289.27,   288.04,  0.0043
     20.0000,      5.0000,  3.00000,   275.86,   272.05,  0.0139
     25.0000,      5.0000,  3.00000,   310.68,   298.92,  0.0386
     30.0000,      5.0000,  3.00000,   308.39,   294.34,  0.0466
     35.0000,      5.0000,  3.00000,   301.56,   291.05,  0.0355
     40.0000,      5.0000,  3.00000,   293.00,   276.64,  0.0575
     45.0000,      5.0000,  3.00000,   277.62,   263.79,  0.0511
     50.0000,      5.0000,  3.00000,   286.07,   275.26,  0.0385
     55.0000,      5.0000,  3.00000,   239.54,   234.35,  0.0219
     60.0000,      5.0000,  3.00000,   280.13,   266.73,  0.0490
     65.0000,      5.0000,  3.00000,   283.06,   270.77,  0.0444
     70.0000,      5.0000,  3.00000,   270.61,   273.44, -0.0104
     75.0000,      5.0000,  3.00000,   327.58,   337.76, -0.0306
     80.0000,      5.0000,  3.00000,   420.52,   414.30,  0.0149
     85.0000,      5.0000,  3.00000,   284.54,   283.73,  0.0029
     90.0000,      5.0000,  3.00000,   405.94,   405.82,  0.0003
     95.0000,      5.0000,  3.00000,   370.23,   373.19, -0.0080
    100.0000,      5.0000,  3.00000,   407.70,   395.03,  0.0316
    105.0000,      5.0000,  3.00000,   386.75,   382.62,  0.0108
    110.0000,      5.0000,  3.00000,   280.65,   277.13,  0.0126
    115.0000,      5.0000,  3.00000,   282.62,   288.06, -0.0191
    120.0000,      5.0000,  3.00000,   302.35,   298.50,  0.0128
    125.0000,      5.0000,  3.00000,   217.12,   214.82,  0.0106
    130.0000,      5.0000,  3.00000,   222.81,   223.93, -0.0050
    135.0000,      5.0000,  3.00000,   261.90,   262.55, -0.0025
    140.0000,      5.0000,  3.00000,   227.36,   226.35,  0.0044
    145.0000,      5.0000,  3.00000,   231.79,   231.20,  0.0025
    150.0000,      5.0000,  3.00000,   256.57,   252.42,  0.0163
    155.0000,      5.0000,  3.00000,   237.62,   237.67, -0.0003
    160.0000,      5.0000,  3.00000,   243.95,   242.13,  0.0075
    165.0000,      5.0000,  3.00000,   249.50,   249.10,  0.0016
    170.0000,      5.0000,  3.00000,   268.38,   267.73,  0.0024
    175.0000,      5.0000,  3.00000,   279.41,   276.09,  0.0119
    180.0000,      5.0000,  3.00000,   300.51,   296.28,  0.0142
    185.0000,      5.0000,  3.00000,   337.70,   321.74,  0.0484
    190.0000,      5.0000,  3.00000,   313.56,   306.94,  0.0214
    195.0000,      5.0000,  3.00000,   241.91,   239.14,  0.0115
    200.0000,      5.0000,  3.00000,   277.24,   276.99,  0.0009
    205.0000,      5.0000,  3.00000,   390.78,   379.95,  0.0281
    210.0000,      5.0000,  3.00000,   414.04,   411.10,  0.0071
    215.0000,      5.0000,  3.00000,   398.93,   400.57, -0.0041
    220.0000,      5.0000,  3.00000,   384.50,   386.40, -0.0049
    225.0000,      5.0000,  3.00000,   398.36,   408.49, -0.0251
    230.0000,      5.0000,  3.00000,   419.83,   429.33, -0.0224
    235.0000,      5.0000,  3.00000,   467.42,   472.72, -0.0113
    240.0000,      5.0000,  3.00000,   481.67,   486.35, -0.0097
    245.0000,      5.0000,  3.00000,   493.09,   495.02, -0.0039
    250.0000,      5.0000,  3.00000,   499.54,   504.08, -0.0090
    255.0000,      5.0000,  3.00000,   524.91,   524.42,  0.0009
    260.0000,      5.0000,  3.00000,   552.87,   553.00, -0.0002
    265.0000,      5.0000,  3.00000,   567.04,   565.12,  0.0034
    270.0000,      5.0000,  3.00000,   534.03,   530.21,  0.0072
    275.0000,      5.0000,  3.00000,   606.95,   590.14,  0.0281
    280.0000,      5.0000,  3.00000,   579.93,   575.07,  0.0084
      0.0000,     15.0000,  1.00000,   427.70,   398.84,  0.0699   ***
      5.0000,     15.0000,  1.00000,   374.73,   360.11,  0.0398
     10.0000,     15.0000,  1.00000,   313.68,   309.31,  0.0140
     15.0000,     15.0000,  1.00000,   300.19,   296.23,  0.0133
     20.0000,     15.0000,  1.00000,   306.92,   300.46,  0.0213
     25.0000,     15.0000,  1.00000,   319.48,   309.02,  0.0333
     30.0000,     15.0000,  1.00000,   315.35,   303.85,  0.0371
     35.0000,     15.0000,  1.00000,   298.40,   290.82,  0.0257
     40.0000,     15.0000,  1.00000,   281.66,   277.76,  0.0140
     45.0000,     15.0000,  1.00000,   269.17,   267.73,  0.0054
     50.0000,     15.0000,  1.00000,   278.60,   272.35,  0.0227
     55.0000,     15.0000,  1.00000,   267.54,   258.44,  0.0346
     60.0000,     15.0000,  1.00000,   287.83,   280.98,  0.0241
     65.0000,     15.0000,  1.00000,   308.44,   300.17,  0.0272
     70.0000,     15.0000,  1.00000,   344.77,   341.61,  0.0092
     75.0000,     15.0000,  1.00000,   317.53,   323.85, -0.0197
     80.0000,     15.0000,  1.00000,   340.51,   338.94,  0.0046
     85.0000,     15.0000,  1.00000,   319.10,   325.95, -0.0212
     90.0000,     15.0000,  1.00000,   351.34,   357.43, -0.0172
     95.0000,     15.0000,  1.00000,   345.02,   348.41, -0.0098
    100.0000,     15.0000,  1.00000,   339.40,   339.94, -0.0016
    105.0000,     15.0000,  1.00000,   300.96,   301.24, -0.0009
    110.0000,     15.0000,  1.00000,   277.69,   273.33,  0.0158
    115.0000,     15.0000,  1.00000,   258.76,   259.29, -0.0020
    120.0000,     15.0000,  1.00000,   263.51,   254.68,  0.0341
    125.0000,     15.0000,  1.00000,   251.20,   246.21,  0.0201
    130.0000,     15.0000,  1.00000,   243.44,   244.24, -0.0033
    135.0000,     15.0000,  1.00000,   249.65,   253.32, -0.0146
    140.0000,     15.0000,  1.00000,   249.65,   252.88, -0.0129
    145.0000,     15.0000,  1.00000,   238.13,   244.83, -0.0278
    150.0000,     15.0000,  1.00000,   244.02,   245.28, -0.0051
    155.0000,     15.0000,  1.00000,   246.67,   247.00, -0.0013
    160.0000,     15.0000,  1.00000,   254.96,   252.37,  0.0102
    165.0000,     15.0000,  1.00000,   269.93,   264.54,  0.0202
    170.0000,     15.0000,  1.00000,   299.43,   296.52,  0.0098
    175.0000,     15.0000,  1.00000,   331.44,   321.21,  0.0314
    180.0000,     15.0000,  1.00000,   321.52,   320.10,  0.0044
    185.0000,     15.0000,  1.00000,   288.83,   289.22, -0.0013
    190.0000,     15.0000,  1.00000,   276.38,   276.99, -0.0022
    195.0000,     15.0000,  1.00000,   306.10,   306.46, -0.0012
    200.0000,     15.0000,  1.00000,   368.94,   367.22,  0.0047
    205.0000,     15.0000,  1.00000,   429.87,   419.28,  0.0250
    210.0000,     15.0000,  1.00000,   425.91,   421.07,  0.0114
    215.0000,     15.0000,  1.00000,   400.31,   401.90, -0.0040
    220.0000,     15.0000,  1.00000,   395.15,   398.63, -0.0088
    225.0000,     15.0000,  1.00000,   424.65,   430.42, -0.0135
    230.0000,     15.0000,  1.00000,   456.78,   462.55, -0.0126
    235.0000,     15.0000,  1.00000,   487.23,   487.77, -0.0011
    240.0000,     15.0000,  1.00000,   497.48,   497.61, -0.0003
    245.0000,     15.0000,  1.00000,   512.15,   514.05, -0.0037
    250.0000,     15.0000,  1.00000,   525.90,   527.90, -0.0038
    255.0000,     15.0000,  1.00000,   547.44,   550.31, -0.0052
    260.0000,     15.0000,  1.00000,   537.10,   540.75, -0.0068
    265.0000,     15.0000,  1.00000,   569.75,   560.17,  0.0169
    270.0000,     15.0000,  1.00000,   563.75,   566.05, -0.0041
      0.0000,      5.0000,  4.00000,   465.92,   444.51,  0.0470
      5.0000,      5.0000,  4.00000,   368.11,   355.41,  0.0351
     10.0000,      5.0000,  4.00000,   311.51,   307.43,  0.0132
     15.0000,      5.0000,  4.00000,   287.77,   284.08,  0.0129
     20.0000,      5.0000,  4.00000,   319.07,   311.27,  0.0247
     25.0000,      5.0000,  4.00000,   318.96,   309.11,  0.0314
     30.0000,      5.0000,  4.00000,   326.57,   320.76,  0.0180
     35.0000,      5.0000,  4.00000,   310.77,   300.91,  0.0323
     40.0000,      5.0000,  4.00000,   279.50,   276.27,  0.0117
     45.0000,      5.0000,  4.00000,   295.50,   293.08,  0.0082
     50.0000,      5.0000,  4.00000,   244.11,   235.80,  0.0346
     55.0000,      5.0000,  4.00000,   265.17,   249.85,  0.0595
     60.0000,      5.0000,  4.00000,   294.23,   283.98,  0.0355
     65.0000,      5.0000,  4.00000,   253.93,   256.62, -0.0105
     70.0000,      5.0000,  4.00000,   327.13,   342.90, -0.0471
     75.0000,      5.0000,  4.00000,   401.95,   401.58,  0.0009
     80.0000,      5.0000,  4.00000,   237.36,   236.51,  0.0036
     85.0000,      5.0000,  4.00000,   370.94,   382.14, -0.0297
     90.0000,      5.0000,  4.00000,   328.85,   335.27, -0.0193
     95.0000,      5.0000,  4.00000,   336.38,   340.98, -0.0136
    100.0000,      5.0000,  4.00000,   398.29,   396.22,  0.0052
    105.0000,      5.0000,  4.00000,   229.10,   234.79, -0.0245
    110.0000,      5.0000,  4.00000,   262.07,   262.38, -0.0012
    115.0000,      5.0000,  4.00000,   288.87,   285.40,  0.0121
    120.0000,      5.0000,  4.00000,   206.24,   203.37,  0.0140
    125.0000,      5.0000,  4.00000,   231.44,   232.90, -0.0063
    130.0000,      5.0000,  4.00000,   273.85,   275.64, -0.0065
    135.0000,      5.0000,  4.00000,   234.49,   235.88, -0.0059
    140.0000,      5.0000,  4.00000,   252.33,   252.35, -0.0001
    145.0000,      5.0000,  4.00000,   256.96,   261.07, -0.0159
    150.0000,      5.0000,  4.00000,   230.61,   233.56, -0.0127
    155.0000,      5.0000,  4.00000,   246.33,   246.74, -0.0017
    160.0000,      5.0000,  4.00000,   247.91,   248.73, -0.0033
    165.0000,      5.0000,  4.00000,   270.12,   268.45,  0.0062
    170.0000,      5.0000,  4.00000,   308.01,   304.70,  0.0108
    175.0000,      5.0000,  4.00000,   332.26,   324.89,  0.0224
    180.0000,      5.0000,  4.00000,   339.10,   335.46,  0.0108
    185.0000,      5.0000,  4.00000,   314.90,   310.33,  0.0146
    190.0000,      5.0000,  4.00000,   239.19,   240.20, -0.0042
    195.0000,      5.0000,  4.00000,   286.53,   284.41,  0.0074
    200.0000,      5.0000,  4.00000,   402.66,   394.36,  0.0208
    205.0000,      5.0000,  4.00000,   443.42,   435.12,  0.0189
    210.0000,      5.0000,  4.00000,   438.01,   430.23,  0.0179
    215.0000,      5.0000,  4.00000,   398.94,   400.11, -0.0029
    220.0000,      5.0000,  4.00000,   400.62,   401.62, -0.0025
    225.0000,      5.0000,  4.00000,   420.75,   422.42, -0.0039
    230.0000,      5.0000,  4.00000,   466.74,   472.10, -0.0114
    235.0000,      5.0000,  4.00000,   487.43,   488.52, -0.0022
    240.0000,      5.0000,  4.00000,   495.41,   497.86, -0.0049
    245.0000,      5.0000,  4.00000,   514.18,   516.28, -0.0041
    250.0000,      5.0000,  4.00000,   517.21,   522.49, -0.0101
    255.0000,      5.0000,  4.00000,   560.91,   562.01, -0.0020
    260.0000,      5.0000,  4.00000,   550.93,   551.52, -0.0011
    265.0000,      5.0000,  4.00000,   538.97,   534.04,  0.0092
    270.0000,      5.0000,  4.00000,   590.71,   595.96, -0.0089
      0.0000,     20.0000,  1.00000,   388.34,   368.63,  0.0521
      5.0000,     20.0000,  1.00000,   337.91,   327.51,  0.0313
     10.0000,     20.0000,  1.00000,   309.31,   307.21,  0.0068
     15.0000,     20.0000,  1.00000,   317.00,   315.03,  0.0062
     20.0000,     20.0000,  1.00000,   328.64,   329.55, -0.0028
     25.0000,     20.0000,  1.00000,   321.91,   332.03, -0.0310
     30.0000,     20.0000,  1.00000,   319.94,   333.13, -0.0404
     35.0000,     20.0000,  1.00000,   300.64,   302.34, -0.0056
     40.0000,     20.0000,  1.00000,   273.10,   270.88,  0.0082
     45.0000,     20.0000,  1.00000,   277.55,   277.40,  0.0006
     50.0000,     20.0000,  1.00000,   259.11,   255.75,  0.0131
     55.0000,     20.0000,  1.00000,   296.94,   287.46,  0.0325
     60.0000,     20.0000,  1.00000,   331.94,   322.87,  0.0277
     65.0000,     20.0000,  1.00000,   286.93,   287.89, -0.0033
     70.0000,     20.0000,  1.00000,   328.19,   336.63, -0.0254
     75.0000,     20.0000,  1.00000,   336.56,   336.96, -0.0012
     80.0000,     20.0000,  1.00000,   309.54,   309.64, -0.0003
     85.0000,     20.0000,  1.00000,   343.14,   351.66, -0.0245
     90.0000,     20.0000,  1.00000,   304.19,   314.65, -0.0338
     95.0000,     20.0000,  1.00000,   300.08,   303.15, -0.0102
    100.0000,     20.0000,  1.00000,   301.47,   299.39,  0.0069
    105.0000,     20.0000,  1.00000,   228.10,   228.46, -0.0016
    110.0000,     20.0000,  1.00000,   242.83,   240.38,  0.0101
    115.0000,     20.0000,  1.00000,   261.35,   255.04,  0.0245
    120.0000,     20.0000,  1.00000,   248.17,   245.12,  0.0124
    125.0000,     20.0000,  1.00000,   270.93,   270.59,  0.0013
    130.0000,     20.0000,  1.00000,   272.42,   277.42, -0.0182
    135.0000,     20.0000,  1.00000,   259.28,   263.08, -0.0146
    140.0000,     20.0000,  1.00000,   260.67,   264.40, -0.0142
    145.0000,     20.0000,  1.00000,   251.96,   254.05, -0.0083
    150.0000,     20.0000,  1.00000,   256.17,   253.56,  0.0103
    155.0000,     20.0000,  1.00000,   287.42,   285.68,  0.0061
    160.0000,     20.0000,  1.00000,   315.36,   311.45,  0.0125
    165.0000,     20.0000,  1.00000,   335.49,   329.19,  0.0190
    170.0000,     20.0000,  1.00000,   333.02,   330.89,  0.0064
    175.0000,     20.0000,  1.00000,   303.73,   304.27, -0.0018
    180.0000,     20.0000,  1.00000,   294.56,   296.59, -0.0069
    185.0000,     20.0000,  1.00000,   318.44,   317.17,  0.0040
    190.0000,     20.0000,  1.00000,   347.38,   347.99, -0.0017
    195.0000,     20.0000,  1.00000,   394.54,   394.23,  0.0008
    200.0000,     20.0000,  1.00000,   430.73,   427.28,  0.0080
    205.0000,     20.0000,  1.00000,   439.59,   435.56,  0.0092
    210.0000,     20.0000,  1.00000,   434.07,   430.03,  0.0094
    215.0000,     20.0000,  1.00000,   426.03,   426.10, -0.0001
    220.0000,     20.0000,  1.00000,   436.23,   435.24,  0.0023
    225.0000,     20.0000,  1.00000,   461.82,   462.00, -0.0004
    230.0000,     20.0000,  1.00000,   495.67,   496.62, -0.0019
    235.0000,     20.0000,  1.00000,   510.54,   512.24, -0.0033
    240.0000,     20.0000,  1.00000,   532.43,   532.93, -0.0009
    245.0000,     20.0000,  1.00000,   529.82,   530.13, -0.0006
    250.0000,     20.0000,  1.00000,   537.56,   532.14,  0.0101
    255.0000,     20.0000,  1.00000,   548.38,   554.66, -0.0114
      0.0000,      5.0000,  5.00000,   389.84,   377.72,  0.0316
      5.0000,      5.0000,  5.00000,   331.04,   321.32,  0.0298
     10.0000,      5.0000,  5.00000,   295.96,   293.00,  0.0100
     15.0000,      5.0000,  5.00000,   313.51,   311.57,  0.0062
     20.0000,      5.0000,  5.00000,   326.07,   321.43,  0.0143
     25.0000,      5.0000,  5.00000,   341.65,   346.64, -0.0145
     30.0000,      5.0000,  5.00000,   321.31,   329.70, -0.0258
     35.0000,      5.0000,  5.00000,   301.92,   308.54, -0.0217
     40.0000,      5.0000,  5.00000,   309.48,   305.85,  0.0118
     45.0000,      5.0000,  5.00000,   230.93,   223.82,  0.0313
     50.0000,      5.0000,  5.00000,   260.64,   251.53,  0.0356
     55.0000,      5.0000,  5.00000,   279.51,   265.73,  0.0506
     60.0000,      5.0000,  5.00000,   253.80,   252.97,  0.0033
     65.0000,      5.0000,  5.00000,   324.22,   340.43, -0.0488
     70.0000,      5.0000,  5.00000,   381.28,   389.48, -0.0213
     75.0000,      5.0000,  5.00000,   236.50,   237.89, -0.0059
     80.0000,      5.0000,  5.00000,   371.10,   371.53, -0.0012
     85.0000,      5.0000,  5.00000,   314.17,   319.97, -0.0183
     90.0000,      5.0000,  5.00000,   322.44,   332.36, -0.0303
     95.0000,      5.0000,  5.00000,   375.84,   378.85, -0.0080
    100.0000,      5.0000,  5.00000,   235.36,   237.01, -0.0070
    105.0000,      5.0000,  5.00000,   241.96,   240.69,  0.0053
    110.0000,      5.0000,  5.00000,   276.57,   274.44,  0.0077
    115.0000,      5.0000,  5.00000,   194.27,   193.59,  0.0035
    120.0000,      5.0000,  5.00000,   230.50,   228.84,  0.0072
    125.0000,      5.0000,  5.00000,   298.51,   296.45,  0.0069
    130.0000,      5.0000,  5.00000,   251.21,   249.15,  0.0082
    135.0000,      5.0000,  5.00000,   266.20,   262.67,  0.0133
    140.0000,      5.0000,  5.00000,   276.00,   279.37, -0.0121
    145.0000,      5.0000,  5.00000,   234.84,   240.06, -0.0220
    150.0000,      5.0000,  5.00000,   243.27,   244.29, -0.0042
    155.0000,      5.0000,  5.00000,   255.59,   256.38, -0.0031
    160.0000,      5.0000,  5.00000,   286.37,   290.25, -0.0135
    165.0000,      5.0000,  5.00000,   331.13,   326.01,  0.0156
    170.0000,      5.0000,  5.00000,   341.65,   338.80,  0.0084
    175.0000,      5.0000,  5.00000,   342.10,   342.13, -0.0001
    180.0000,      5.0000,  5.00000,   316.96,   315.72,  0.0039
    185.0000,      5.0000,  5.00000,   244.56,   243.57,  0.0041
    190.0000,      5.0000,  5.00000,   293.48,   289.17,  0.0148
    195.0000,      5.0000,  5.00000,   409.43,   404.87,  0.0112
    200.0000,      5.0000,  5.00000,   442.83,   442.06,  0.0017
    205.0000,      5.0000,  5.00000,   445.19,   442.69,  0.0056
    210.0000,      5.0000,  5.00000,   426.94,   422.79,  0.0098
    215.0000,      5.0000,  5.00000,   415.12,   413.48,  0.0040
    220.0000,      5.0000,  5.00000,   419.94,   417.57,  0.0057
    225.0000,      5.0000,  5.00000,   465.95,   463.50,  0.0053
    230.0000,      5.0000,  5.00000,   483.09,   484.17, -0.0022
    235.0000,      5.0000,  5.00000,   504.96,   506.15, -0.0024
    240.0000,      5.0000,  5.00000,   516.13,   517.84, -0.0033
    245.0000,      5.0000,  5.00000,   529.12,   531.02, -0.0036
    250.0000,      5.0000,  5.00000,   550.40,   545.95,  0.0081
    255.0000,      5.0000,  5.00000,   566.22,   551.61,  0.0261
    260.0000,      5.0000,  5.00000,   523.59,   532.14, -0.0162
      0.0000,      5.0000,  6.00000,   345.07,   333.58,  0.0339
      5.0000,      5.0000,  6.00000,   302.37,   297.65,  0.0157
     10.0000,      5.0000,  6.00000,   322.00,   323.81, -0.0056
     15.0000,      5.0000,  6.00000,   326.28,   331.92, -0.0172
     20.0000,      5.0000,  6.00000,   343.81,   361.68, -0.0507
     25.0000,      5.0000,  6.00000,   341.19,   363.09, -0.0622
     30.0000,      5.0000,  6.00000,   323.26,   332.80, -0.0291
     35.0000,      5.0000,  6.00000,   307.23,   309.60, -0.0077
     40.0000,      5.0000,  6.00000,   233.72,   231.16,  0.0110
     45.0000,      5.0000,  6.00000,   244.76,   237.88,  0.0285
     50.0000,      5.0000,  6.00000,   264.82,   257.06,  0.0297
     55.0000,      5.0000,  6.00000,   251.10,   249.09,  0.0080
     60.0000,      5.0000,  6.00000,   321.04,   333.10, -0.0369
     65.0000,      5.0000,  6.00000,   398.85,   415.20, -0.0402
     70.0000,      5.0000,  6.00000,   252.36,   254.57, -0.0087
     75.0000,      5.0000,  6.00000,   372.27,   373.90, -0.0044
     80.0000,      5.0000,  6.00000,   331.27,   330.79,  0.0015
     85.0000,      5.0000,  6.00000,   342.05,   344.15, -0.0061
     90.0000,      5.0000,  6.00000,   359.49,   364.54, -0.0140
     95.0000,      5.0000,  6.00000,   226.73,   229.99, -0.0143
    100.0000,      5.0000,  6.00000,   256.55,   252.76,  0.0149
    105.0000,      5.0000,  6.00000,   256.74,   259.39, -0.0103
    110.0000,      5.0000,  6.00000,   194.05,   191.75,  0.0119
    115.0000,      5.0000,  6.00000,   230.16,   229.16,  0.0044
    120.0000,      5.0000,  6.00000,   297.60,   298.05, -0.0015
    125.0000,      5.0000,  6.00000,   266.37,   265.89,  0.0018
    130.0000,      5.0000,  6.00000,   272.96,   273.72, -0.0028
    135.0000,      5.0000,  6.00000,   287.20,   288.25, -0.0036
    140.0000,      5.0000,  6.00000,   254.92,   254.22,  0.0028
    145.0000,      5.0000,  6.00000,   252.94,   254.43, -0.0059
    150.0000,      5.0000,  6.00000,   272.22,   272.58, -0.0014
    155.0000,      5.0000,  6.00000,   311.42,   314.26, -0.0091
    160.0000,      5.0000,  6.00000,   334.89,   336.92, -0.0061
    165.0000,      5.0000,  6.00000,   344.42,   342.45,  0.0057
    170.0000,      5.0000,  6.00000,   346.75,   350.92, -0.0120
    175.0000,      5.0000,  6.00000,   329.57,   324.63,  0.0151
    180.0000,      5.0000,  6.00000,   249.84,   249.41,  0.0017
    185.0000,      5.0000,  6.00000,   295.94,   294.54,  0.0048
    190.0000,      5.0000,  6.00000,   412.21,   407.49,  0.0115
    195.0000,      5.0000,  6.00000,   442.94,   445.61, -0.0060
    200.0000,      5.0000,  6.00000,   448.57,   446.81,  0.0039
    205.0000,      5.0000,  6.00000,   434.08,   432.44,  0.0038
    210.0000,      5.0000,  6.00000,   436.16,   434.73,  0.0033
    215.0000,      5.0000,  6.00000,   430.26,   427.11,  0.0074
    220.0000,      5.0000,  6.00000,   458.03,   456.52,  0.0033
    225.0000,      5.0000,  6.00000,   479.48,   481.66, -0.0045
    230.0000,      5.0000,  6.00000,   500.74,   500.23,  0.0010
    235.0000,      5.0000,  6.00000,   524.61,   521.69,  0.0056
    240.0000,      5.0000,  6.00000,   520.48,   518.46,  0.0039
    245.0000,      5.0000,  6.00000,   553.66,   547.47,  0.0112
    250.0000,      5.0000,  6.00000,   547.50,   547.13,  0.0007
      0.0000,     25.0000,  1.00000,   354.05,   342.46,  0.0333
      5.0000,     25.0000,  1.00000,   336.10,   334.64,  0.0044
     10.0000,     25.0000,  1.00000,   324.28,   338.57, -0.0431
     15.0000,     25.0000,  1.00000,   333.94,   353.09, -0.0557
     20.0000,     25.0000,  1.00000,   346.01,   357.97, -0.0340
     25.0000,     25.0000,  1.00000,   320.99,   331.81, -0.0332
     30.0000,     25.0000,  1.00000,   302.02,   313.49, -0.0373
     35.0000,     25.0000,  1.00000,   277.33,   286.46, -0.0324
     40.0000,     25.0000,  1.00000,   265.84,   267.56, -0.0064
     45.0000,     25.0000,  1.00000,   279.72,   272.92,  0.0246
     50.0000,     25.0000,  1.00000,   306.87,   294.95,  0.0396
     55.0000,     25.0000,  1.00000,   301.46,   299.27,  0.0073
     60.0000,     25.0000,  1.00000,   332.60,   334.94, -0.0070
     65.0000,     25.0000,  1.00000,   343.66,   352.29, -0.0248
     70.0000,     25.0000,  1.00000,   359.60,   364.01, -0.0122
     75.0000,     25.0000,  1.00000,   347.40,   347.24,  0.0005
     80.0000,     25.0000,  1.00000,   331.92,   335.23, -0.0099
     85.0000,     25.0000,  1.00000,   306.38,   308.55, -0.0071
     90.0000,     25.0000,  1.00000,   289.06,   293.13, -0.0140
     95.0000,     25.0000,  1.00000,   264.80,   267.01, -0.0083
    100.0000,     25.0000,  1.00000,   240.84,   239.18,  0.0069
    105.0000,     25.0000,  1.00000,   242.81,   244.37, -0.0064
    110.0000,     25.0000,  1.00000,   258.54,   256.78,  0.0068
    115.0000,     25.0000,  1.00000,   256.45,   255.58,  0.0034
    120.0000,     25.0000,  1.00000,   280.27,   279.66,  0.0022
    125.0000,     25.0000,  1.00000,   293.47,   292.30,  0.0040
    130.0000,     25.0000,  1.00000,   273.33,   275.62, -0.0083
    135.0000,     25.0000,  1.00000,   277.15,   277.08,  0.0003
    140.0000,     25.0000,  1.00000,   291.08,   293.46, -0.0081
    145.0000,     25.0000,  1.00000,   303.98,   303.15,  0.0027
    150.0000,     25.0000,  1.00000,   321.18,   317.10,  0.0128
    155.0000,     25.0000,  1.00000,   333.25,   332.34,  0.0027
    160.0000,     25.0000,  1.00000,   332.86,   333.71, -0.0025
    165.0000,     25.0000,  1.00000,   317.50,   318.77, -0.0040
    170.0000,     25.0000,  1.00000,   314.87,   316.06, -0.0038
    175.0000,     25.0000,  1.00000,   333.55,   334.62, -0.0032
    180.0000,     25.0000,  1.00000,   349.26,   352.22, -0.0084
    185.0000,     25.0000,  1.00000,   368.92,   369.84, -0.0025
    190.0000,     25.0000,  1.00000,   401.28,   402.66, -0.0034
    195.0000,     25.0000,  1.00000,   432.66,   433.15, -0.0011
    200.0000,     25.0000,  1.00000,   442.80,   443.33, -0.0012
    205.0000,     25.0000,  1.00000,   453.94,   450.81,  0.0069
    210.0000,     25.0000,  1.00000,   455.39,   454.39,  0.0022
    215.0000,     25.0000,  1.00000,   459.32,   459.10,  0.0005
    220.0000,     25.0000,  1.00000,   469.67,   468.41,  0.0027
    225.0000,     25.0000,  1.00000,   497.48,   497.54, -0.0001
    230.0000,     25.0000,  1.00000,   513.51,   509.60,  0.0076
    235.0000,     25.0000,  1.00000,   532.59,   525.23,  0.0139
    240.0000,     25.0000,  1.00000,   526.72,   527.90, -0.0022
      0.0000,      5.0000,  7.00000,   318.99,   312.61,  0.0202
      5.0000,      5.0000,  7.00000,   333.96,   338.54, -0.0136
     10.0000,      5.0000,  7.00000,   330.83,   346.64, -0.0467
     15.0000,      5.0000,  7.00000,   360.31,   380.88, -0.0555
     20.0000,      5.0000,  7.00000,   359.42,   374.19, -0.0403
     25.0000,      5.0000,  7.00000,   328.29,   338.37, -0.0303
     30.0000,      5.0000,  7.00000,   320.96,   330.27, -0.0286
     35.0000,      5.0000,  7.00000,   227.66,   230.59, -0.0128
     40.0000,      5.0000,  7.00000,   235.74,   235.72,  0.0001
     45.0000,      5.0000,  7.00000,   263.21,   253.67,  0.0369
     50.0000,      5.0000,  7.00000,   246.47,   241.40,  0.0208
     55.0000,      5.0000,  7.00000,   347.70,   357.10, -0.0267
     60.0000,      5.0000,  7.00000,   426.41,   448.81, -0.0512
     65.0000,      5.0000,  7.00000,   261.50,   267.35, -0.0221
     70.0000,      5.0000,  7.00000,   407.32,   410.71, -0.0083
     75.0000,      5.0000,  7.00000,   354.64,   351.36,  0.0093
     80.0000,      5.0000,  7.00000,   353.35,   349.45,  0.0111
     85.0000,      5.0000,  7.00000,   378.62,   376.95,  0.0044
     90.0000,      5.0000,  7.00000,   225.96,   227.99, -0.0089
     95.0000,      5.0000,  7.00000,   250.57,   248.53,  0.0082
    100.0000,      5.0000,  7.00000,   275.06,   277.43, -0.0086
    105.0000,      5.0000,  7.00000,   187.20,   189.48, -0.0121
    110.0000,      5.0000,  7.00000,   234.03,   232.86,  0.0050
    115.0000,      5.0000,  7.00000,   299.51,   301.70, -0.0073
    120.0000,      5.0000,  7.00000,   271.60,   266.08,  0.0205
    125.0000,      5.0000,  7.00000,   291.17,   288.57,  0.0090
    130.0000,      5.0000,  7.00000,   298.00,   298.72, -0.0024
    135.0000,      5.0000,  7.00000,   263.60,   264.15, -0.0021
    140.0000,      5.0000,  7.00000,   279.24,   282.38, -0.0112
    145.0000,      5.0000,  7.00000,   294.28,   295.07, -0.0027
    150.0000,      5.0000,  7.00000,   318.68,   321.91, -0.0101
    155.0000,      5.0000,  7.00000,   345.46,   346.53, -0.0031
    160.0000,      5.0000,  7.00000,   347.04,   350.19, -0.0090
    165.0000,      5.0000,  7.00000,   356.87,   358.89, -0.0056
    170.0000,      5.0000,  7.00000,   335.89,   335.70,  0.0006
    175.0000,      5.0000,  7.00000,   254.33,   256.27, -0.0076
    180.0000,      5.0000,  7.00000,   297.97,   299.05, -0.0036
    185.0000,      5.0000,  7.00000,   416.34,   410.81,  0.0134
    190.0000,      5.0000,  7.00000,   447.98,   447.57,  0.0009
    195.0000,      5.0000,  7.00000,   446.69,   449.77, -0.0069
    200.0000,      5.0000,  7.00000,   438.03,   436.84,  0.0027
    205.0000,      5.0000,  7.00000,   446.94,   442.17,  0.0107
    210.0000,      5.0000,  7.00000,   448.22,   444.41,  0.0085
    215.0000,      5.0000,  7.00000,   473.53,   470.69,  0.0060
    220.0000,      5.0000,  7.00000,   474.62,   473.63,  0.0021
    225.0000,      5.0000,  7.00000,   497.20,   494.48,  0.0055
    230.0000,      5.0000,  7.00000,   507.61,   503.82,  0.0075
    235.0000,      5.0000,  7.00000,   524.84,   516.39,  0.0162
    240.0000,      5.0000,  7.00000,   547.52,   544.84,  0.0049
      0.0000,      5.0000,  8.00000,   344.79,   356.74, -0.0341
      5.0000,      5.0000,  8.00000,   352.40,   366.96, -0.0405
     10.0000,      5.0000,  8.00000,   386.15,   392.31, -0.0158
     15.0000,      5.0000,  8.00000,   367.28,   369.24, -0.0053
     20.0000,      5.0000,  8.00000,   336.85,   347.04, -0.0298
     25.0000,      5.0000,  8.00000,   320.26,   332.92, -0.0388
     30.0000,      5.0000,  8.00000,   226.96,   236.06, -0.0393
     35.0000,      5.0000,  8.00000,   232.04,   239.29, -0.0308
     40.0000,      5.0000,  8.00000,   255.45,   250.36,  0.0201
     45.0000,      5.0000,  8.00000,   256.07,   257.47, -0.0055
     50.0000,      5.0000,  8.00000,   382.62,   382.91, -0.0008
     55.0000,      5.0000,  8.00000,   457.29,   479.28, -0.0470
     60.0000,      5.0000,  8.00000,   282.77,   292.45, -0.0337
     65.0000,      5.0000,  8.00000,   436.92,   442.32, -0.0123
     70.0000,      5.0000,  8.00000,   381.14,   374.53,  0.0175
     75.0000,      5.0000,  8.00000,   378.64,   369.83,  0.0235
     80.0000,      5.0000,  8.00000,   394.72,   390.10,  0.0118
     85.0000,      5.0000,  8.00000,   234.23,   234.40, -0.0007
     90.0000,      5.0000,  8.00000,   259.64,   252.91,  0.0263
     95.0000,      5.0000,  8.00000,   274.84,   280.25, -0.0195
    100.0000,      5.0000,  8.00000,   201.36,   202.47, -0.0055
    105.0000,      5.0000,  8.00000,   233.68,   233.70, -0.0001
    110.0000,      5.0000,  8.00000,   305.31,   306.42, -0.0036
    115.0000,      5.0000,  8.00000,   270.62,   268.62,  0.0074
    120.0000,      5.0000,  8.00000,   289.53,   288.79,  0.0026
    125.0000,      5.0000,  8.00000,   318.58,   315.68,  0.0091
    130.0000,      5.0000,  8.00000,   288.90,   284.81,  0.0143
    135.0000,      5.0000,  8.00000,   303.28,   302.05,  0.0040
    140.0000,      5.0000,  8.00000,   310.16,   313.47, -0.0106
    145.0000,      5.0000,  8.00000,   328.64,   333.10, -0.0135
    150.0000,      5.0000,  8.00000,   348.53,   352.65, -0.0118
    155.0000,      5.0000,  8.00000,   358.03,   363.56, -0.0153
    160.0000,      5.0000,  8.00000,   367.83,   370.47, -0.0072
    165.0000,      5.0000,  8.00000,   340.65,   344.06, -0.0100
    170.0000,      5.0000,  8.00000,   260.87,   262.25, -0.0053
    175.0000,      5.0000,  8.00000,   309.42,   304.53,  0.0159
    180.0000,      5.0000,  8.00000,   408.18,   417.56, -0.0227
    185.0000,      5.0000,  8.00000,   447.62,   451.71, -0.0091
    190.0000,      5.0000,  8.00000,   452.40,   452.92, -0.0011
    195.0000,      5.0000,  8.00000,   438.06,   438.59, -0.0012
    200.0000,      5.0000,  8.00000,   441.77,   444.73, -0.0067
    205.0000,      5.0000,  8.00000,   458.11,   455.22,  0.0063
    210.0000,      5.0000,  8.00000,   482.47,   485.74, -0.0068
    215.0000,      5.0000,  8.00000,   486.19,   483.50,  0.0056
    220.0000,      5.0000,  8.00000,   477.33,   476.69,  0.0013
    225.0000,      5.0000,  8.00000,   500.48,   494.41,  0.0122
    230.0000,      5.0000,  8.00000,   508.47,   508.27,  0.0004
      0.0000,     35.0000,  1.00000,   384.12,   368.32,  0.0420
      5.0000,     35.0000,  1.00000,   357.15,   346.97,  0.0289
     10.0000,     35.0000,  1.00000,   334.17,   332.79,  0.0041
     15.0000,     35.0000,  1.00000,   314.89,   324.47, -0.0300
     20.0000,     35.0000,  1.00000,   292.83,   307.72, -0.0496
     25.0000,     35.0000,  1.00000,   313.05,   322.23, -0.0289
     30.0000,     35.0000,  1.00000,   342.81,   345.22, -0.0070
     35.0000,     35.0000,  1.00000,   331.45,   328.80,  0.0080
     40.0000,     35.0000,  1.00000,   369.05,   363.56,  0.0150
     45.0000,     35.0000,  1.00000,   394.74,   388.85,  0.0150
     50.0000,     35.0000,  1.00000,   405.12,   406.37, -0.0031
     55.0000,     35.0000,  1.00000,   429.03,   434.54, -0.0128
     60.0000,     35.0000,  1.00000,   404.88,   411.59, -0.0164
     65.0000,     35.0000,  1.00000,   365.86,   368.28, -0.0066
     70.0000,     35.0000,  1.00000,   369.30,   366.56,  0.0074
     75.0000,     35.0000,  1.00000,   322.73,   320.17,  0.0079
     80.0000,     35.0000,  1.00000,   296.28,   297.61, -0.0045
     85.0000,     35.0000,  1.00000,   287.99,   287.29,  0.0025
     90.0000,     35.0000,  1.00000,   261.04,   260.39,  0.0025
     95.0000,     35.0000,  1.00000,   268.65,   270.08, -0.0053
    100.0000,     35.0000,  1.00000,   279.57,   281.91, -0.0083
    105.0000,     35.0000,  1.00000,   272.43,   271.92,  0.0019
    110.0000,     35.0000,  1.00000,   298.99,   300.05, -0.0036
    115.0000,     35.0000,  1.00000,   322.67,   321.87,  0.0025
    120.0000,     35.0000,  1.00000,   334.81,   330.43,  0.0132
    125.0000,     35.0000,  1.00000,   353.26,   347.92,  0.0152
    130.0000,     35.0000,  1.00000,   350.72,   350.64,  0.0002
    135.0000,     35.0000,  1.00000,   355.22,   354.98,  0.0007
    140.0000,     35.0000,  1.00000,   359.28,   360.89, -0.0045
    145.0000,     35.0000,  1.00000,   341.27,   345.36, -0.0119
    150.0000,     35.0000,  1.00000,   336.22,   341.84, -0.0166
    155.0000,     35.0000,  1.00000,   355.85,   360.84, -0.0139
    160.0000,     35.0000,  1.00000,   369.05,   375.37, -0.0170
    165.0000,     35.0000,  1.00000,   380.30,   387.37, -0.0184
    170.0000,     35.0000,  1.00000,   390.18,   395.27, -0.0130
    175.0000,     35.0000,  1.00000,   396.77,   402.38, -0.0140
    180.0000,     35.0000,  1.00000,   418.17,   425.35, -0.0170
    185.0000,     35.0000,  1.00000,   448.88,   454.16, -0.0117
    190.0000,     35.0000,  1.00000,   463.23,   465.24, -0.0043
    195.0000,     35.0000,  1.00000,   474.57,   475.47, -0.0019
    200.0000,     35.0000,  1.00000,   479.08,   475.62,  0.0073
    205.0000,     35.0000,  1.00000,   496.11,   486.96,  0.0186
    210.0000,     35.0000,  1.00000,   503.57,   497.27,  0.0126
      0.0000,      5.0000, 10.00000,   437.77,   406.37,  0.0744   ***
      5.0000,      5.0000, 10.00000,   403.80,   379.68,  0.0616
     10.0000,      5.0000, 10.00000,   355.00,   343.29,  0.0336
     15.0000,      5.0000, 10.00000,   328.95,   329.74, -0.0024
     20.0000,      5.0000, 10.00000,   222.77,   236.01, -0.0578
     25.0000,      5.0000, 10.00000,   245.98,   254.07, -0.0324
     30.0000,      5.0000, 10.00000,   267.01,   287.03, -0.0723   ***
     35.0000,      5.0000, 10.00000,   292.85,   296.21, -0.0114
     40.0000,      5.0000, 10.00000,   479.59,   449.74,  0.0643
     45.0000,      5.0000, 10.00000,   556.19,   569.23, -0.0232
     50.0000,      5.0000, 10.00000,   326.00,   336.14, -0.0306
     55.0000,      5.0000, 10.00000,   497.05,   502.70, -0.0113
     60.0000,      5.0000, 10.00000,   434.63,   426.01,  0.0200
     65.0000,      5.0000, 10.00000,   431.46,   420.06,  0.0268
     70.0000,      5.0000, 10.00000,   458.05,   442.59,  0.0343
     75.0000,      5.0000, 10.00000,   263.66,   261.78,  0.0071
     80.0000,      5.0000, 10.00000,   287.94,   280.58,  0.0259
     85.0000,      5.0000, 10.00000,   298.87,   300.64, -0.0059
     90.0000,      5.0000, 10.00000,   202.92,   206.88, -0.0193
     95.0000,      5.0000, 10.00000,   250.53,   247.53,  0.0120
    100.0000,      5.0000, 10.00000,   320.51,   323.09, -0.0080
    105.0000,      5.0000, 10.00000,   275.55,   275.71, -0.0006
    110.0000,      5.0000, 10.00000,   305.10,   307.35, -0.0073
    115.0000,      5.0000, 10.00000,   343.43,   340.60,  0.0083
    120.0000,      5.0000, 10.00000,   308.91,   310.52, -0.0052
    125.0000,      5.0000, 10.00000,   333.66,   327.24,  0.0194
    130.0000,      5.0000, 10.00000,   328.35,   333.55, -0.0157
    135.0000,      5.0000, 10.00000,   359.54,   362.71, -0.0088
    140.0000,      5.0000, 10.00000,   381.22,   388.29, -0.0184
    145.0000,      5.0000, 10.00000,   382.60,   389.65, -0.0182
    150.0000,      5.0000, 10.00000,   384.27,   393.00, -0.0225
    155.0000,      5.0000, 10.00000,   359.84,   363.31, -0.0096
    160.0000,      5.0000, 10.00000,   268.21,   273.04, -0.0178
    165.0000,      5.0000, 10.00000,   316.29,   317.84, -0.0049
    170.0000,      5.0000, 10.00000,   417.19,   437.75, -0.0481
    175.0000,      5.0000, 10.00000,   465.25,   468.85, -0.0077
    180.0000,      5.0000, 10.00000,   447.30,   463.42, -0.0354
    185.0000,      5.0000, 10.00000,   445.52,   447.37, -0.0041
    190.0000,      5.0000, 10.00000,   450.76,   451.36, -0.0013
    195.0000,      5.0000, 10.00000,   461.79,   459.48,  0.0050
    200.0000,      5.0000, 10.00000,   485.20,   486.41, -0.0025
    205.0000,      5.0000, 10.00000,   500.79,   492.26,  0.0172
    210.0000,      5.0000, 10.00000,   500.70,   493.33,  0.0148
      0.0000,     45.0000,  1.00000,   360.72,   348.92,  0.0333
      5.0000,     45.0000,  1.00000,   370.94,   364.04,  0.0188
     10.0000,     45.0000,  1.00000,   399.99,   394.90,  0.0128
     15.0000,     45.0000,  1.00000,   391.80,   394.28, -0.0063
     20.0000,     45.0000,  1.00000,   419.39,   417.16,  0.0053
     25.0000,     45.0000,  1.00000,   436.10,   431.75,  0.0100
     30.0000,     45.0000,  1.00000,   458.66,   454.11,  0.0100
     35.0000,     45.0000,  1.00000,   479.94,   474.94,  0.0105
     40.0000,     45.0000,  1.00000,   475.91,   470.34,  0.0118
     45.0000,     45.0000,  1.00000,   468.08,   471.88, -0.0081
     50.0000,     45.0000,  1.00000,   444.55,   455.72, -0.0248
     55.0000,     45.0000,  1.00000,   400.15,   407.02, -0.0170
     60.0000,     45.0000,  1.00000,   393.98,   394.84, -0.0022
     65.0000,     45.0000,  1.00000,   372.06,   366.05,  0.0163
     70.0000,     45.0000,  1.00000,   347.95,   341.37,  0.0191
     75.0000,     45.0000,  1.00000,   324.02,   317.84,  0.0193
     80.0000,     45.0000,  1.00000,   306.45,   302.07,  0.0144
     85.0000,     45.0000,  1.00000,   310.50,   308.35,  0.0070
     90.0000,     45.0000,  1.00000,   308.53,   309.79, -0.0041
     95.0000,     45.0000,  1.00000,   311.94,   313.72, -0.0057
    100.0000,     45.0000,  1.00000,   334.90,   338.14, -0.0096
    105.0000,     45.0000,  1.00000,   348.49,   350.80, -0.0066
    110.0000,     45.0000,  1.00000,   364.33,   364.14,  0.0005
    115.0000,     45.0000,  1.00000,   381.34,   380.31,  0.0027
    120.0000,     45.0000,  1.00000,   387.40,   387.36,  0.0001
    125.0000,     45.0000,  1.00000,   381.53,   379.45,  0.0055
    130.0000,     45.0000,  1.00000,   373.20,   375.56, -0.0063
    135.0000,     45.0000,  1.00000,   386.86,   390.96, -0.0105
    140.0000,     45.0000,  1.00000,   402.96,   409.96, -0.0172
    145.0000,     45.0000,  1.00000,   407.78,   416.28, -0.0206
    150.0000,     45.0000,  1.00000,   411.39,   419.32, -0.0191
    155.0000,     45.0000,  1.00000,   421.94,   428.06, -0.0144
    160.0000,     45.0000,  1.00000,   425.09,   428.80, -0.0087
    165.0000,     45.0000,  1.00000,   439.76,   440.42, -0.0015
    170.0000,     45.0000,  1.00000,   458.48,   457.22,  0.0028
    175.0000,     45.0000,  1.00000,   484.87,   474.18,  0.0223
    180.0000,     45.0000,  1.00000,   484.22,   479.01,  0.0108
      0.0000,     15.0000,  4.00000,   342.74,   323.46,  0.0579
      5.0000,     15.0000,  4.00000,   290.07,   295.07, -0.0171
     10.0000,     15.0000,  4.00000,   264.69,   289.74, -0.0904   ***
     15.0000,     15.0000,  4.00000,   297.12,   325.05, -0.0898   ***
     20.0000,     15.0000,  4.00000,   431.10,   414.32,  0.0397
     25.0000,     15.0000,  4.00000,   578.71,   539.81,  0.0696   ***
     30.0000,     15.0000,  4.00000,   595.53,   557.76,  0.0655   ***
     35.0000,     15.0000,  4.00000,   574.54,   573.45,  0.0019
     40.0000,     15.0000,  4.00000,   501.94,   507.81, -0.0116
     45.0000,     15.0000,  4.00000,   527.67,   539.24, -0.0217
     50.0000,     15.0000,  4.00000,   511.40,   513.84, -0.0047
     55.0000,     15.0000,  4.00000,   450.07,   449.34,  0.0016
     60.0000,     15.0000,  4.00000,   400.12,   392.57,  0.0191
     65.0000,     15.0000,  4.00000,   339.90,   332.02,  0.0235
     70.0000,     15.0000,  4.00000,   313.35,   305.02,  0.0269
     75.0000,     15.0000,  4.00000,   289.23,   284.12,  0.0178
     80.0000,     15.0000,  4.00000,   291.64,   287.15,  0.0155
     85.0000,     15.0000,  4.00000,   317.74,   311.86,  0.0187
     90.0000,     15.0000,  4.00000,   327.64,   326.73,  0.0028
     95.0000,     15.0000,  4.00000,   327.15,   329.91, -0.0084
    100.0000,     15.0000,  4.00000,   336.66,   340.08, -0.0101
    105.0000,     15.0000,  4.00000,   334.68,   338.42, -0.0111
    110.0000,     15.0000,  4.00000,   344.88,   342.35,  0.0074
    115.0000,     15.0000,  4.00000,   369.51,   366.95,  0.0070
    120.0000,     15.0000,  4.00000,   391.29,   395.28, -0.0102
    125.0000,     15.0000,  4.00000,   421.47,   422.94, -0.0035
    130.0000,     15.0000,  4.00000,   423.12,   432.31, -0.0215
    135.0000,     15.0000,  4.00000,   412.24,   422.59, -0.0248
    140.0000,     15.0000,  4.00000,   370.26,   378.65, -0.0224
    145.0000,     15.0000,  4.00000,   340.87,   345.34, -0.0130
    150.0000,     15.0000,  4.00000,   363.51,   369.95, -0.0176
    155.0000,     15.0000,  4.00000,   436.51,   441.31, -0.0109
    160.0000,     15.0000,  4.00000,   482.28,   487.42, -0.0106
    165.0000,     15.0000,  4.00000,   488.11,   487.90,  0.0004
    170.0000,     15.0000,  4.00000,   477.58,   472.39,  0.0109
    175.0000,     15.0000,  4.00000,   475.38,   463.34,  0.0257
    180.0000,     15.0000,  4.00000,   481.86,   472.44,  0.0198
      0.0000,     55.0000,  1.00000,   474.82,   463.11,  0.0250
      5.0000,     55.0000,  1.00000,   477.61,   470.86,  0.0142
     10.0000,     55.0000,  1.00000,   488.90,   485.56,  0.0069
     15.0000,     55.0000,  1.00000,   504.71,   504.62,  0.0002
     20.0000,     55.0000,  1.00000,   520.07,   514.84,  0.0101
     25.0000,     55.0000,  1.00000,   530.51,   526.44,  0.0077
     30.0000,     55.0000,  1.00000,   540.03,   529.77,  0.0192
     35.0000,     55.0000,  1.00000,   521.64,   516.25,  0.0104
     40.0000,     55.0000,  1.00000,   480.83,   485.22, -0.0091
     45.0000,     55.0000,  1.00000,   439.75,   447.61, -0.0177
     50.0000,     55.0000,  1.00000,   439.92,   441.27, -0.0031
     55.0000,     55.0000,  1.00000,   419.93,   414.89,  0.0121
     60.0000,     55.0000,  1.00000,   405.05,   396.33,  0.0218
     65.0000,     55.0000,  1.00000,   378.27,   371.18,  0.0189
     70.0000,     55.0000,  1.00000,   351.32,   344.95,  0.0183
     75.0000,     55.0000,  1.00000,   344.80,   342.74,  0.0060
     80.0000,     55.0000,  1.00000,   345.64,   344.56,  0.0031
     85.0000,     55.0000,  1.00000,   350.04,   349.05,  0.0028
     90.0000,     55.0000,  1.00000,   365.62,   365.10,  0.0014
     95.0000,     55.0000,  1.00000,   380.97,   384.42, -0.0090
    100.0000,     55.0000,  1.00000,   390.04,   394.08, -0.0103
    105.0000,     55.0000,  1.00000,   380.77,   386.24, -0.0142
    110.0000,     55.0000,  1.00000,   389.94,   392.21, -0.0058
    115.0000,     55.0000,  1.00000,   404.64,   406.83, -0.0054
    120.0000,     55.0000,  1.00000,   425.69,   429.09, -0.0079
    125.0000,     55.0000,  1.00000,   447.39,   451.41, -0.0089
    130.0000,     55.0000,  1.00000,   456.38,   457.27, -0.0020
    135.0000,     55.0000,  1.00000,   460.17,   462.94, -0.0060
    140.0000,     55.0000,  1.00000,   464.86,   460.44,  0.0095
    145.0000,     55.0000,  1.00000,   466.72,   460.23,  0.0140
    150.0000,     55.0000,  1.00000,   470.92,   461.36,  0.0205
      0.0000,     15.0000,  5.00000,   342.89,   367.04, -0.0680   ***
      5.0000,     15.0000,  5.00000,   486.39,   472.48,  0.0290
     10.0000,     15.0000,  5.00000,   665.44,   618.69,  0.0728   ***
     15.0000,     15.0000,  5.00000,   702.54,   647.55,  0.0815   ***
     20.0000,     15.0000,  5.00000,   697.12,   678.70,  0.0268
     25.0000,     15.0000,  5.00000,   601.12,   608.43, -0.0121
     30.0000,     15.0000,  5.00000,   628.10,   642.55, -0.0227
     35.0000,     15.0000,  5.00000,   596.71,   603.96, -0.0121
     40.0000,     15.0000,  5.00000,   516.26,   520.23, -0.0077
     45.0000,     15.0000,  5.00000,   453.59,   452.36,  0.0027
     50.0000,     15.0000,  5.00000,   392.31,   387.63,  0.0120
     55.0000,     15.0000,  5.00000,   369.65,   361.73,  0.0217
     60.0000,     15.0000,  5.00000,   344.98,   338.36,  0.0194
     65.0000,     15.0000,  5.00000,   342.39,   332.53,  0.0292
     70.0000,     15.0000,  5.00000,   360.36,   350.30,  0.0283
     75.0000,     15.0000,  5.00000,   361.86,   358.93,  0.0081
     80.0000,     15.0000,  5.00000,   351.27,   351.33, -0.0002
     85.0000,     15.0000,  5.00000,   350.70,   351.91, -0.0034
     90.0000,     15.0000,  5.00000,   349.95,   351.75, -0.0051
     95.0000,     15.0000,  5.00000,   354.51,   354.72, -0.0006
    100.0000,     15.0000,  5.00000,   380.06,   385.61, -0.0145
    105.0000,     15.0000,  5.00000,   408.06,   411.02, -0.0072
    110.0000,     15.0000,  5.00000,   437.74,   442.61, -0.0111
    115.0000,     15.0000,  5.00000,   454.29,   460.84, -0.0143
    120.0000,     15.0000,  5.00000,   450.45,   456.55, -0.0135
    125.0000,     15.0000,  5.00000,   412.97,   415.35, -0.0057
    130.0000,     15.0000,  5.00000,   381.32,   379.98,  0.0035
    135.0000,     15.0000,  5.00000,   408.26,   406.89,  0.0034
    140.0000,     15.0000,  5.00000,   481.15,   475.07,  0.0127
    145.0000,     15.0000,  5.00000,   528.93,   520.27,  0.0165
    150.0000,     15.0000,  5.00000,   520.94,   514.76,  0.0119
      0.0000,     65.0000,  1.00000,   542.32,   541.54,  0.0014
      5.0000,     65.0000,  1.00000,   543.48,   537.83,  0.0104
     10.0000,     65.0000,  1.00000,   555.10,   548.75,  0.0115
     15.0000,     65.0000,  1.00000,   560.42,   549.56,  0.0196
     20.0000,     65.0000,  1.00000,   577.87,   557.52,  0.0358
     25.0000,     65.0000,  1.00000,   590.31,   570.57,  0.0340
     30.0000,     65.0000,  1.00000,   547.68,   545.11,  0.0047
     35.0000,     65.0000,  1.00000,   494.28,   498.87, -0.0093
     40.0000,     65.0000,  1.00000,   478.74,   486.23, -0.0155
     45.0000,     65.0000,  1.00000,   447.08,   450.68, -0.0080
     50.0000,     65.0000,  1.00000,   426.29,   428.16, -0.0044
     55.0000,     65.0000,  1.00000,   410.96,   408.73,  0.0054
     60.0000,     65.0000,  1.00000,   389.75,   387.85,  0.0049
     65.0000,     65.0000,  1.00000,   394.47,   391.45,  0.0077
     70.0000,     65.0000,  1.00000,   396.11,   393.49,  0.0066
     75.0000,     65.0000,  1.00000,   392.11,   391.39,  0.0018
     80.0000,     65.0000,  1.00000,   399.71,   398.91,  0.0020
     85.0000,     65.0000,  1.00000,   395.62,   394.86,  0.0019
     90.0000,     65.0000,  1.00000,   389.59,   390.95, -0.0035
     95.0000,     65.0000,  1.00000,   410.70,   412.97, -0.0055
    100.0000,     65.0000,  1.00000,   436.01,   437.03, -0.0023
    105.0000,     65.0000,  1.00000,   447.72,   447.17,  0.0012
    110.0000,     65.0000,  1.00000,   463.99,   460.63,  0.0073
    115.0000,     65.0000,  1.00000,   480.21,   473.67,  0.0137
    120.0000,     65.0000,  1.00000,   491.54,   485.39,  0.0126
      0.0000,     15.0000,  6.00000,   773.24,   733.58,  0.0526
      5.0000,     15.0000,  6.00000,   768.36,   758.35,  0.0131
     10.0000,     15.0000,  6.00000,   670.54,   672.77, -0.0033
     15.0000,     15.0000,  6.00000,   712.57,   715.29, -0.0038
     20.0000,     15.0000,  6.00000,   679.23,   687.88, -0.0127
     25.0000,     15.0000,  6.00000,   601.38,   606.90, -0.0091
     30.0000,     15.0000,  6.00000,   524.04,   527.31, -0.0062
     35.0000,     15.0000,  6.00000,   443.67,   442.62,  0.0024
     40.0000,     15.0000,  6.00000,   406.59,   404.49,  0.0052
     45.0000,     15.0000,  6.00000,   376.35,   376.02,  0.0009
     50.0000,     15.0000,  6.00000,   372.63,   369.36,  0.0088
     55.0000,     15.0000,  6.00000,   398.13,   390.58,  0.0191
     60.0000,     15.0000,  6.00000,   402.81,   401.44,  0.0034
     65.0000,     15.0000,  6.00000,   389.39,   390.29, -0.0023
     70.0000,     15.0000,  6.00000,   386.66,   386.15,  0.0013
     75.0000,     15.0000,  6.00000,   377.54,   379.75, -0.0058
     80.0000,     15.0000,  6.00000,   374.27,   373.04,  0.0033
     85.0000,     15.0000,  6.00000,   395.33,   394.68,  0.0016
     90.0000,     15.0000,  6.00000,   427.10,   422.78,  0.0101
     95.0000,     15.0000,  6.00000,   461.69,   456.63,  0.0110
    100.0000,     15.0000,  6.00000,   474.64,   482.69, -0.0168
    105.0000,     15.0000,  6.00000,   473.02,   474.00, -0.0021
    110.0000,     15.0000,  6.00000,   428.15,   427.86,  0.0007
    115.0000,     15.0000,  6.00000,   403.12,   397.89,  0.0130
    120.0000,     15.0000,  6.00000,   431.85,   429.58,  0.0053
      0.0000,     30.0000,  3.00000,   780.83,   756.28,  0.0319
      5.0000,     30.0000,  3.00000,   763.76,   757.41,  0.0083
     10.0000,     30.0000,  3.00000,   665.91,   670.68, -0.0071
     15.0000,     30.0000,  3.00000,   654.14,   653.84,  0.0005
     20.0000,     30.0000,  3.00000,   599.21,   593.84,  0.0090
     25.0000,     30.0000,  3.00000,   527.23,   530.61, -0.0064
     30.0000,     30.0000,  3.00000,   472.12,   473.77, -0.0035
     35.0000,     30.0000,  3.00000,   424.72,   425.63, -0.0021
     40.0000,     30.0000,  3.00000,   416.68,   416.44,  0.0006
     45.0000,     30.0000,  3.00000,   404.08,   406.20, -0.0052
     50.0000,     30.0000,  3.00000,   393.01,   395.90, -0.0073
     55.0000,     30.0000,  3.00000,   407.65,   404.77,  0.0071
     60.0000,     30.0000,  3.00000,   406.00,   408.45, -0.0060
     65.0000,     30.0000,  3.00000,   398.00,   398.94, -0.0024
     70.0000,     30.0000,  3.00000,   407.16,   406.88,  0.0007
     75.0000,     30.0000,  3.00000,   417.23,   415.34,  0.0045
     80.0000,     30.0000,  3.00000,   428.56,   424.05,  0.0106
     85.0000,     30.0000,  3.00000,   445.14,   441.91,  0.0073
     90.0000,     30.0000,  3.00000,   460.51,   452.18,  0.0183
     95.0000,     30.0000,  3.00000,   450.27,   443.37,  0.0155
    100.0000,     30.0000,  3.00000,   452.78,   445.16,  0.0170
    105.0000,     30.0000,  3.00000,   458.48,   456.13,  0.0051
      0.0000,     25.0000,  4.00000,   747.92,   752.91, -0.0066
      5.0000,     25.0000,  4.00000,   714.34,   719.92, -0.0078
     10.0000,     25.0000,  4.00000,   637.85,   636.54,  0.0021
     15.0000,     25.0000,  4.00000,   589.91,   590.31, -0.0007
     20.0000,     25.0000,  4.00000,   512.05,   513.77, -0.0034
     25.0000,     25.0000,  4.00000,   438.97,   439.51, -0.0012
     30.0000,     25.0000,  4.00000,   444.25,   445.21, -0.0022
     35.0000,     25.0000,  4.00000,   424.49,   428.10, -0.0085
     40.0000,     25.0000,  4.00000,   405.15,   408.61, -0.0085
     45.0000,     25.0000,  4.00000,   422.61,   428.67, -0.0143
     50.0000,     25.0000,  4.00000,   426.61,   429.43, -0.0066
     55.0000,     25.0000,  4.00000,   410.46,   414.69, -0.0102
     60.0000,     25.0000,  4.00000,   411.58,   417.32, -0.0139
     65.0000,     25.0000,  4.00000,   432.50,   424.85,  0.0178
     70.0000,     25.0000,  4.00000,   445.94,   432.70,  0.0302
     75.0000,     25.0000,  4.00000,   463.97,   450.34,  0.0298
     80.0000,     25.0000,  4.00000,   477.25,   464.48,  0.0271
     85.0000,     25.0000,  4.00000,   487.57,   472.70,  0.0310
     90.0000,     25.0000,  4.00000,   463.85,   451.05,  0.0280

Iteration  Time for this iteration  Total Time   RMS Error
     1               9.53               9.53        5.568
     2               5.66              15.19        2.872
     3               1.78              16.97        2.623
     4               1.56              18.53        2.613

RES2DINV ver. 3.56.22
Windows XP Version 5.1
Key ID number is K3-FFACFFAC-FFAC
