# Supplementary material for: Electrical resistivity tomography data across the Hockai Fault Zone (Ardenne, Belgium)
Source: Data Brief. 2016 Dec 21;11:1–4. doi: 10.1016/j.dib.2016.12.028 (PMC5220259; doi:10.1016/j.dib.2016.12.028)
Supplement: Supplementary file 2 — Supplementary material [file mmc2.zip › output/INV/20100809-1_normal.INV]

E
      5.0000
7
901
1
0
      7.5000,       5.0000,   1.00000,    313.5942
     12.5000,       5.0000,   1.00000,    289.7606
     17.5000,       5.0000,   1.00000,    261.3417
     22.5000,       5.0000,   1.00000,    251.8820
     27.5000,       5.0000,   1.00000,    202.1024
     32.5000,       5.0000,   1.00000,    185.1169
     37.5000,       5.0000,   1.00000,    171.7932
     42.5000,       5.0000,   1.00000,    200.0892
     47.5000,       5.0000,   1.00000,    211.8178
     52.5000,       5.0000,   1.00000,    247.1343
     57.5000,       5.0000,   1.00000,    251.3906
     62.5000,       5.0000,   1.00000,    240.5576
     67.5000,       5.0000,   1.00000,    252.2961
     72.5000,       5.0000,   1.00000,    200.1724
     77.5000,       5.0000,   1.00000,    206.9215
     82.5000,       5.0000,   1.00000,    209.8918
     87.5000,       5.0000,   1.00000,    238.0490
     92.5000,       5.0000,   1.00000,    296.9297
     97.5000,       5.0000,   1.00000,    442.1468
    102.5000,       5.0000,   1.00000,    351.9068
    107.5000,       5.0000,   1.00000,    654.0598
    112.5000,       5.0000,   1.00000,    535.8427
    117.5000,       5.0000,   1.00000,    552.2041
    122.5000,       5.0000,   1.00000,    566.4492
    127.5000,       5.0000,   1.00000,    377.6387
    132.5000,       5.0000,   1.00000,    306.2785
    137.5000,       5.0000,   1.00000,    281.9852
    142.5000,       5.0000,   1.00000,    205.4591
    147.5000,       5.0000,   1.00000,    191.1823
    152.5000,       5.0000,   1.00000,    236.0497
    157.5000,       5.0000,   1.00000,    213.6229
    162.5000,       5.0000,   1.00000,    245.9057
    167.5000,       5.0000,   1.00000,    255.2625
    172.5000,       5.0000,   1.00000,    230.5371
    177.5000,       5.0000,   1.00000,    230.9929
    182.5000,       5.0000,   1.00000,    231.8093
    187.5000,       5.0000,   1.00000,    247.8358
    192.5000,       5.0000,   1.00000,    253.5108
    197.5000,       5.0000,   1.00000,    258.8173
    202.5000,       5.0000,   1.00000,    252.5121
    207.5000,       5.0000,   1.00000,    240.1296
    212.5000,       5.0000,   1.00000,    222.2465
    217.5000,       5.0000,   1.00000,    236.6362
    222.5000,       5.0000,   1.00000,    303.5777
    227.5000,       5.0000,   1.00000,    341.7278
    232.5000,       5.0000,   1.00000,    376.3685
    237.5000,       5.0000,   1.00000,    391.4201
    242.5000,       5.0000,   1.00000,    415.8086
    247.5000,       5.0000,   1.00000,    414.2888
    252.5000,       5.0000,   1.00000,    460.2182
    257.5000,       5.0000,   1.00000,    466.7335
    262.5000,       5.0000,   1.00000,    495.8003
    267.5000,       5.0000,   1.00000,    507.0117
    272.5000,       5.0000,   1.00000,    519.1524
    277.5000,       5.0000,   1.00000,    529.1987
    282.5000,       5.0000,   1.00000,    525.2059
    287.5000,       5.0000,   1.00000,    521.2390
    292.5000,       5.0000,   1.00000,    557.7681
    297.5000,       5.0000,   1.00000,    516.9470
    302.5000,       5.0000,   1.00000,    625.3239
    307.5000,       5.0000,   1.00000,    495.3267
     12.5000,       5.0000,   2.00000,    372.9722
     17.5000,       5.0000,   2.00000,    358.1406
     22.5000,       5.0000,   2.00000,    345.2410
     27.5000,       5.0000,   2.00000,    283.6793
     32.5000,       5.0000,   2.00000,    256.1323
     37.5000,       5.0000,   2.00000,    244.6534
     42.5000,       5.0000,   2.00000,    271.1066
     47.5000,       5.0000,   2.00000,    272.4798
     52.5000,       5.0000,   2.00000,    284.3214
     57.5000,       5.0000,   2.00000,    270.4349
     62.5000,       5.0000,   2.00000,    266.7671
     67.5000,       5.0000,   2.00000,    290.3669
     72.5000,       5.0000,   2.00000,    227.5213
     77.5000,       5.0000,   2.00000,    247.4117
     82.5000,       5.0000,   2.00000,    285.1060
     87.5000,       5.0000,   2.00000,    251.9711
     92.5000,       5.0000,   2.00000,    354.6512
     97.5000,       5.0000,   2.00000,    438.2135
    102.5000,       5.0000,   2.00000,    315.4410
    107.5000,       5.0000,   2.00000,    593.4076
    112.5000,       5.0000,   2.00000,    467.2526
    117.5000,       5.0000,   2.00000,    406.2438
    122.5000,       5.0000,   2.00000,    557.1935
    127.5000,       5.0000,   2.00000,    316.9866
    132.5000,       5.0000,   2.00000,    297.8808
    137.5000,       5.0000,   2.00000,    321.9002
    142.5000,       5.0000,   2.00000,    190.4690
    147.5000,       5.0000,   2.00000,    215.9413
    152.5000,       5.0000,   2.00000,    264.4666
    157.5000,       5.0000,   2.00000,    205.6459
    162.5000,       5.0000,   2.00000,    227.5661
    167.5000,       5.0000,   2.00000,    270.3874
    172.5000,       5.0000,   2.00000,    235.5107
    177.5000,       5.0000,   2.00000,    239.2796
    182.5000,       5.0000,   2.00000,    251.5610
    187.5000,       5.0000,   2.00000,    262.7962
    192.5000,       5.0000,   2.00000,    267.3378
    197.5000,       5.0000,   2.00000,    266.8741
    202.5000,       5.0000,   2.00000,    298.5229
    207.5000,       5.0000,   2.00000,    307.0354
    212.5000,       5.0000,   2.00000,    235.1124
    217.5000,       5.0000,   2.00000,    270.9283
    222.5000,       5.0000,   2.00000,    356.6010
    227.5000,       5.0000,   2.00000,    363.7760
    232.5000,       5.0000,   2.00000,    372.5264
    237.5000,       5.0000,   2.00000,    379.2913
    242.5000,       5.0000,   2.00000,    406.1190
    247.5000,       5.0000,   2.00000,    417.9011
    252.5000,       5.0000,   2.00000,    463.3589
    257.5000,       5.0000,   2.00000,    477.7448
    262.5000,       5.0000,   2.00000,    479.4984
    267.5000,       5.0000,   2.00000,    514.1728
    272.5000,       5.0000,   2.00000,    516.0275
    277.5000,       5.0000,   2.00000,    557.2827
    282.5000,       5.0000,   2.00000,    552.9016
    287.5000,       5.0000,   2.00000,    546.4517
    292.5000,       5.0000,   2.00000,    598.7161
    297.5000,       5.0000,   2.00000,    571.3593
    302.5000,       5.0000,   2.00000,    660.4025
     17.5000,       5.0000,   3.00000,    427.7333
     22.5000,       5.0000,   3.00000,    422.3594
     27.5000,       5.0000,   3.00000,    327.9364
     32.5000,       5.0000,   3.00000,    289.2732
     37.5000,       5.0000,   3.00000,    275.8623
     42.5000,       5.0000,   3.00000,    310.6781
     47.5000,       5.0000,   3.00000,    308.3908
     52.5000,       5.0000,   3.00000,    301.5590
     57.5000,       5.0000,   3.00000,    293.0001
     62.5000,       5.0000,   3.00000,    277.6154
     67.5000,       5.0000,   3.00000,    286.0750
     72.5000,       5.0000,   3.00000,    239.5409
     77.5000,       5.0000,   3.00000,    280.1304
     82.5000,       5.0000,   3.00000,    283.0551
     87.5000,       5.0000,   3.00000,    270.6119
     92.5000,       5.0000,   3.00000,    327.5797
     97.5000,       5.0000,   3.00000,    420.5167
    102.5000,       5.0000,   3.00000,    284.5413
    107.5000,       5.0000,   3.00000,    405.9407
    112.5000,       5.0000,   3.00000,    370.2259
    117.5000,       5.0000,   3.00000,    407.7003
    122.5000,       5.0000,   3.00000,    386.7517
    127.5000,       5.0000,   3.00000,    280.6464
    132.5000,       5.0000,   3.00000,    282.6152
    137.5000,       5.0000,   3.00000,    302.3531
    142.5000,       5.0000,   3.00000,    217.1183
    147.5000,       5.0000,   3.00000,    222.8099
    152.5000,       5.0000,   3.00000,    261.9016
    157.5000,       5.0000,   3.00000,    227.3571
    162.5000,       5.0000,   3.00000,    231.7872
    167.5000,       5.0000,   3.00000,    256.5663
    172.5000,       5.0000,   3.00000,    237.6151
    177.5000,       5.0000,   3.00000,    243.9498
    182.5000,       5.0000,   3.00000,    249.5042
    187.5000,       5.0000,   3.00000,    268.3840
    192.5000,       5.0000,   3.00000,    279.4073
    197.5000,       5.0000,   3.00000,    300.5083
    202.5000,       5.0000,   3.00000,    337.6973
    207.5000,       5.0000,   3.00000,    313.5625
    212.5000,       5.0000,   3.00000,    241.9071
    217.5000,       5.0000,   3.00000,    277.2414
    222.5000,       5.0000,   3.00000,    390.7821
    227.5000,       5.0000,   3.00000,    414.0371
    232.5000,       5.0000,   3.00000,    398.9261
    237.5000,       5.0000,   3.00000,    384.5046
    242.5000,       5.0000,   3.00000,    398.3554
    247.5000,       5.0000,   3.00000,    419.8271
    252.5000,       5.0000,   3.00000,    467.4191
    257.5000,       5.0000,   3.00000,    481.6741
    262.5000,       5.0000,   3.00000,    493.0875
    267.5000,       5.0000,   3.00000,    499.5434
    272.5000,       5.0000,   3.00000,    524.9147
    277.5000,       5.0000,   3.00000,    552.8658
    282.5000,       5.0000,   3.00000,    567.0377
    287.5000,       5.0000,   3.00000,    534.0336
    292.5000,       5.0000,   3.00000,    606.9493
    297.5000,       5.0000,   3.00000,    579.9254
     22.5000,      15.0000,   1.00000,    427.7036
     27.5000,      15.0000,   1.00000,    374.7259
     32.5000,      15.0000,   1.00000,    313.6814
     37.5000,      15.0000,   1.00000,    300.1873
     42.5000,      15.0000,   1.00000,    306.9165
     47.5000,      15.0000,   1.00000,    319.4833
     52.5000,      15.0000,   1.00000,    315.3518
     57.5000,      15.0000,   1.00000,    298.4039
     62.5000,      15.0000,   1.00000,    281.6641
     67.5000,      15.0000,   1.00000,    269.1747
     72.5000,      15.0000,   1.00000,    278.6027
     77.5000,      15.0000,   1.00000,    267.5399
     82.5000,      15.0000,   1.00000,    287.8346
     87.5000,      15.0000,   1.00000,    308.4443
     92.5000,      15.0000,   1.00000,    344.7654
     97.5000,      15.0000,   1.00000,    317.5275
    102.5000,      15.0000,   1.00000,    340.5091
    107.5000,      15.0000,   1.00000,    319.0969
    112.5000,      15.0000,   1.00000,    351.3401
    117.5000,      15.0000,   1.00000,    345.0151
    122.5000,      15.0000,   1.00000,    339.3975
    127.5000,      15.0000,   1.00000,    300.9601
    132.5000,      15.0000,   1.00000,    277.6931
    137.5000,      15.0000,   1.00000,    258.7598
    142.5000,      15.0000,   1.00000,    263.5086
    147.5000,      15.0000,   1.00000,    251.2039
    152.5000,      15.0000,   1.00000,    243.4394
    157.5000,      15.0000,   1.00000,    249.6528
    162.5000,      15.0000,   1.00000,    249.6455
    167.5000,      15.0000,   1.00000,    238.1263
    172.5000,      15.0000,   1.00000,    244.0230
    177.5000,      15.0000,   1.00000,    246.6746
    182.5000,      15.0000,   1.00000,    254.9553
    187.5000,      15.0000,   1.00000,    269.9277
    192.5000,      15.0000,   1.00000,    299.4324
    197.5000,      15.0000,   1.00000,    331.4437
    202.5000,      15.0000,   1.00000,    321.5223
    207.5000,      15.0000,   1.00000,    288.8332
    212.5000,      15.0000,   1.00000,    276.3795
    217.5000,      15.0000,   1.00000,    306.0962
    222.5000,      15.0000,   1.00000,    368.9419
    227.5000,      15.0000,   1.00000,    429.8734
    232.5000,      15.0000,   1.00000,    425.9084
    237.5000,      15.0000,   1.00000,    400.3052
    242.5000,      15.0000,   1.00000,    395.1454
    247.5000,      15.0000,   1.00000,    424.6481
    252.5000,      15.0000,   1.00000,    456.7783
    257.5000,      15.0000,   1.00000,    487.2322
    262.5000,      15.0000,   1.00000,    497.4806
    267.5000,      15.0000,   1.00000,    512.1518
    272.5000,      15.0000,   1.00000,    525.9015
    277.5000,      15.0000,   1.00000,    547.4445
    282.5000,      15.0000,   1.00000,    537.1009
    287.5000,      15.0000,   1.00000,    569.7484
    292.5000,      15.0000,   1.00000,    563.7503
     22.5000,       5.0000,   4.00000,    465.9207
     27.5000,       5.0000,   4.00000,    368.1057
     32.5000,       5.0000,   4.00000,    311.5104
     37.5000,       5.0000,   4.00000,    287.7731
     42.5000,       5.0000,   4.00000,    319.0651
     47.5000,       5.0000,   4.00000,    318.9566
     52.5000,       5.0000,   4.00000,    326.5716
     57.5000,       5.0000,   4.00000,    310.7733
     62.5000,       5.0000,   4.00000,    279.5026
     67.5000,       5.0000,   4.00000,    295.4986
     72.5000,       5.0000,   4.00000,    244.1113
     77.5000,       5.0000,   4.00000,    265.1660
     82.5000,       5.0000,   4.00000,    294.2348
     87.5000,       5.0000,   4.00000,    253.9277
     92.5000,       5.0000,   4.00000,    327.1280
     97.5000,       5.0000,   4.00000,    401.9499
    102.5000,       5.0000,   4.00000,    237.3564
    107.5000,       5.0000,   4.00000,    370.9392
    112.5000,       5.0000,   4.00000,    328.8519
    117.5000,       5.0000,   4.00000,    336.3817
    122.5000,       5.0000,   4.00000,    398.2891
    127.5000,       5.0000,   4.00000,    229.1009
    132.5000,       5.0000,   4.00000,    262.0707
    137.5000,       5.0000,   4.00000,    288.8686
    142.5000,       5.0000,   4.00000,    206.2441
    147.5000,       5.0000,   4.00000,    231.4358
    152.5000,       5.0000,   4.00000,    273.8493
    157.5000,       5.0000,   4.00000,    234.4854
    162.5000,       5.0000,   4.00000,    252.3258
    167.5000,       5.0000,   4.00000,    256.9626
    172.5000,       5.0000,   4.00000,    230.6145
    177.5000,       5.0000,   4.00000,    246.3292
    182.5000,       5.0000,   4.00000,    247.9071
    187.5000,       5.0000,   4.00000,    270.1199
    192.5000,       5.0000,   4.00000,    308.0063
    197.5000,       5.0000,   4.00000,    332.2603
    202.5000,       5.0000,   4.00000,    339.0963
    207.5000,       5.0000,   4.00000,    314.9020
    212.5000,       5.0000,   4.00000,    239.1884
    217.5000,       5.0000,   4.00000,    286.5338
    222.5000,       5.0000,   4.00000,    402.6632
    227.5000,       5.0000,   4.00000,    443.4230
    232.5000,       5.0000,   4.00000,    438.0134
    237.5000,       5.0000,   4.00000,    398.9380
    242.5000,       5.0000,   4.00000,    400.6220
    247.5000,       5.0000,   4.00000,    420.7545
    252.5000,       5.0000,   4.00000,    466.7415
    257.5000,       5.0000,   4.00000,    487.4252
    262.5000,       5.0000,   4.00000,    495.4134
    267.5000,       5.0000,   4.00000,    514.1828
    272.5000,       5.0000,   4.00000,    517.2145
    277.5000,       5.0000,   4.00000,    560.9068
    282.5000,       5.0000,   4.00000,    550.9319
    287.5000,       5.0000,   4.00000,    538.9716
    292.5000,       5.0000,   4.00000,    590.7079
     30.0000,      20.0000,   1.00000,    388.3369
     35.0000,      20.0000,   1.00000,    337.9113
     40.0000,      20.0000,   1.00000,    309.3062
     45.0000,      20.0000,   1.00000,    317.0024
     50.0000,      20.0000,   1.00000,    328.6378
     55.0000,      20.0000,   1.00000,    321.9086
     60.0000,      20.0000,   1.00000,    319.9351
     65.0000,      20.0000,   1.00000,    300.6351
     70.0000,      20.0000,   1.00000,    273.1001
     75.0000,      20.0000,   1.00000,    277.5545
     80.0000,      20.0000,   1.00000,    259.1105
     85.0000,      20.0000,   1.00000,    296.9416
     90.0000,      20.0000,   1.00000,    331.9351
     95.0000,      20.0000,   1.00000,    286.9288
    100.0000,      20.0000,   1.00000,    328.1861
    105.0000,      20.0000,   1.00000,    336.5639
    110.0000,      20.0000,   1.00000,    309.5361
    115.0000,      20.0000,   1.00000,    343.1426
    120.0000,      20.0000,   1.00000,    304.1860
    125.0000,      20.0000,   1.00000,    300.0803
    130.0000,      20.0000,   1.00000,    301.4674
    135.0000,      20.0000,   1.00000,    228.0951
    140.0000,      20.0000,   1.00000,    242.8269
    145.0000,      20.0000,   1.00000,    261.3548
    150.0000,      20.0000,   1.00000,    248.1687
    155.0000,      20.0000,   1.00000,    270.9350
    160.0000,      20.0000,   1.00000,    272.4202
    165.0000,      20.0000,   1.00000,    259.2770
    170.0000,      20.0000,   1.00000,    260.6720
    175.0000,      20.0000,   1.00000,    251.9613
    180.0000,      20.0000,   1.00000,    256.1700
    185.0000,      20.0000,   1.00000,    287.4224
    190.0000,      20.0000,   1.00000,    315.3617
    195.0000,      20.0000,   1.00000,    335.4939
    200.0000,      20.0000,   1.00000,    333.0210
    205.0000,      20.0000,   1.00000,    303.7263
    210.0000,      20.0000,   1.00000,    294.5638
    215.0000,      20.0000,   1.00000,    318.4370
    220.0000,      20.0000,   1.00000,    347.3830
    225.0000,      20.0000,   1.00000,    394.5351
    230.0000,      20.0000,   1.00000,    430.7254
    235.0000,      20.0000,   1.00000,    439.5867
    240.0000,      20.0000,   1.00000,    434.0714
    245.0000,      20.0000,   1.00000,    426.0332
    250.0000,      20.0000,   1.00000,    436.2340
    255.0000,      20.0000,   1.00000,    461.8193
    260.0000,      20.0000,   1.00000,    495.6715
    265.0000,      20.0000,   1.00000,    510.5407
    270.0000,      20.0000,   1.00000,    532.4325
    275.0000,      20.0000,   1.00000,    529.8249
    280.0000,      20.0000,   1.00000,    537.5606
    285.0000,      20.0000,   1.00000,    548.3798
     27.5000,       5.0000,   5.00000,    389.8429
     32.5000,       5.0000,   5.00000,    331.0433
     37.5000,       5.0000,   5.00000,    295.9592
     42.5000,       5.0000,   5.00000,    313.5106
     47.5000,       5.0000,   5.00000,    326.0716
     52.5000,       5.0000,   5.00000,    341.6548
     57.5000,       5.0000,   5.00000,    321.3134
     62.5000,       5.0000,   5.00000,    301.9232
     67.5000,       5.0000,   5.00000,    309.4811
     72.5000,       5.0000,   5.00000,    230.9323
     77.5000,       5.0000,   5.00000,    260.6383
     82.5000,       5.0000,   5.00000,    279.5122
     87.5000,       5.0000,   5.00000,    253.8040
     92.5000,       5.0000,   5.00000,    324.2151
     97.5000,       5.0000,   5.00000,    381.2827
    102.5000,       5.0000,   5.00000,    236.4983
    107.5000,       5.0000,   5.00000,    371.1005
    112.5000,       5.0000,   5.00000,    314.1689
    117.5000,       5.0000,   5.00000,    322.4430
    122.5000,       5.0000,   5.00000,    375.8377
    127.5000,       5.0000,   5.00000,    235.3553
    132.5000,       5.0000,   5.00000,    241.9590
    137.5000,       5.0000,   5.00000,    276.5690
    142.5000,       5.0000,   5.00000,    194.2729
    147.5000,       5.0000,   5.00000,    230.4970
    152.5000,       5.0000,   5.00000,    298.5119
    157.5000,       5.0000,   5.00000,    251.2066
    162.5000,       5.0000,   5.00000,    266.1964
    167.5000,       5.0000,   5.00000,    276.0049
    172.5000,       5.0000,   5.00000,    234.8390
    177.5000,       5.0000,   5.00000,    243.2716
    182.5000,       5.0000,   5.00000,    255.5854
    187.5000,       5.0000,   5.00000,    286.3720
    192.5000,       5.0000,   5.00000,    331.1329
    197.5000,       5.0000,   5.00000,    341.6452
    202.5000,       5.0000,   5.00000,    342.0991
    207.5000,       5.0000,   5.00000,    316.9628
    212.5000,       5.0000,   5.00000,    244.5583
    217.5000,       5.0000,   5.00000,    293.4819
    222.5000,       5.0000,   5.00000,    409.4301
    227.5000,       5.0000,   5.00000,    442.8298
    232.5000,       5.0000,   5.00000,    445.1943
    237.5000,       5.0000,   5.00000,    426.9367
    242.5000,       5.0000,   5.00000,    415.1230
    247.5000,       5.0000,   5.00000,    419.9379
    252.5000,       5.0000,   5.00000,    465.9538
    257.5000,       5.0000,   5.00000,    483.0945
    262.5000,       5.0000,   5.00000,    504.9561
    267.5000,       5.0000,   5.00000,    516.1346
    272.5000,       5.0000,   5.00000,    529.1187
    277.5000,       5.0000,   5.00000,    550.4048
    282.5000,       5.0000,   5.00000,    566.2231
    287.5000,       5.0000,   5.00000,    523.5908
     32.5000,       5.0000,   6.00000,    345.0727
     37.5000,       5.0000,   6.00000,    302.3687
     42.5000,       5.0000,   6.00000,    321.9976
     47.5000,       5.0000,   6.00000,    326.2780
     52.5000,       5.0000,   6.00000,    343.8080
     57.5000,       5.0000,   6.00000,    341.1896
     62.5000,       5.0000,   6.00000,    323.2551
     67.5000,       5.0000,   6.00000,    307.2323
     72.5000,       5.0000,   6.00000,    233.7236
     77.5000,       5.0000,   6.00000,    244.7604
     82.5000,       5.0000,   6.00000,    264.8173
     87.5000,       5.0000,   6.00000,    251.0989
     92.5000,       5.0000,   6.00000,    321.0423
     97.5000,       5.0000,   6.00000,    398.8488
    102.5000,       5.0000,   6.00000,    252.3574
    107.5000,       5.0000,   6.00000,    372.2672
    112.5000,       5.0000,   6.00000,    331.2713
    117.5000,       5.0000,   6.00000,    342.0487
    122.5000,       5.0000,   6.00000,    359.4858
    127.5000,       5.0000,   6.00000,    226.7329
    132.5000,       5.0000,   6.00000,    256.5499
    137.5000,       5.0000,   6.00000,    256.7381
    142.5000,       5.0000,   6.00000,    194.0457
    147.5000,       5.0000,   6.00000,    230.1561
    152.5000,       5.0000,   6.00000,    297.5950
    157.5000,       5.0000,   6.00000,    266.3690
    162.5000,       5.0000,   6.00000,    272.9562
    167.5000,       5.0000,   6.00000,    287.2044
    172.5000,       5.0000,   6.00000,    254.9204
    177.5000,       5.0000,   6.00000,    252.9386
    182.5000,       5.0000,   6.00000,    272.2152
    187.5000,       5.0000,   6.00000,    311.4225
    192.5000,       5.0000,   6.00000,    334.8888
    197.5000,       5.0000,   6.00000,    344.4184
    202.5000,       5.0000,   6.00000,    346.7483
    207.5000,       5.0000,   6.00000,    329.5652
    212.5000,       5.0000,   6.00000,    249.8371
    217.5000,       5.0000,   6.00000,    295.9435
    222.5000,       5.0000,   6.00000,    412.2075
    227.5000,       5.0000,   6.00000,    442.9422
    232.5000,       5.0000,   6.00000,    448.5749
    237.5000,       5.0000,   6.00000,    434.0805
    242.5000,       5.0000,   6.00000,    436.1553
    247.5000,       5.0000,   6.00000,    430.2632
    252.5000,       5.0000,   6.00000,    458.0252
    257.5000,       5.0000,   6.00000,    479.4802
    262.5000,       5.0000,   6.00000,    500.7407
    267.5000,       5.0000,   6.00000,    524.6060
    272.5000,       5.0000,   6.00000,    520.4793
    277.5000,       5.0000,   6.00000,    553.6589
    282.5000,       5.0000,   6.00000,    547.4982
     37.5000,      25.0000,   1.00000,    354.0468
     42.5000,      25.0000,   1.00000,    336.1042
     47.5000,      25.0000,   1.00000,    324.2845
     52.5000,      25.0000,   1.00000,    333.9444
     57.5000,      25.0000,   1.00000,    346.0117
     62.5000,      25.0000,   1.00000,    320.9853
     67.5000,      25.0000,   1.00000,    302.0222
     72.5000,      25.0000,   1.00000,    277.3325
     77.5000,      25.0000,   1.00000,    265.8398
     82.5000,      25.0000,   1.00000,    279.7203
     87.5000,      25.0000,   1.00000,    306.8710
     92.5000,      25.0000,   1.00000,    301.4575
     97.5000,      25.0000,   1.00000,    332.5969
    102.5000,      25.0000,   1.00000,    343.6637
    107.5000,      25.0000,   1.00000,    359.6049
    112.5000,      25.0000,   1.00000,    347.3988
    117.5000,      25.0000,   1.00000,    331.9232
    122.5000,      25.0000,   1.00000,    306.3815
    127.5000,      25.0000,   1.00000,    289.0631
    132.5000,      25.0000,   1.00000,    264.7954
    137.5000,      25.0000,   1.00000,    240.8431
    142.5000,      25.0000,   1.00000,    242.8087
    147.5000,      25.0000,   1.00000,    258.5448
    152.5000,      25.0000,   1.00000,    256.4474
    157.5000,      25.0000,   1.00000,    280.2682
    162.5000,      25.0000,   1.00000,    293.4668
    167.5000,      25.0000,   1.00000,    273.3299
    172.5000,      25.0000,   1.00000,    277.1542
    177.5000,      25.0000,   1.00000,    291.0842
    182.5000,      25.0000,   1.00000,    303.9839
    187.5000,      25.0000,   1.00000,    321.1834
    192.5000,      25.0000,   1.00000,    333.2509
    197.5000,      25.0000,   1.00000,    332.8644
    202.5000,      25.0000,   1.00000,    317.4978
    207.5000,      25.0000,   1.00000,    314.8677
    212.5000,      25.0000,   1.00000,    333.5481
    217.5000,      25.0000,   1.00000,    349.2615
    222.5000,      25.0000,   1.00000,    368.9181
    227.5000,      25.0000,   1.00000,    401.2762
    232.5000,      25.0000,   1.00000,    432.6634
    237.5000,      25.0000,   1.00000,    442.7988
    242.5000,      25.0000,   1.00000,    453.9448
    247.5000,      25.0000,   1.00000,    455.3913
    252.5000,      25.0000,   1.00000,    459.3246
    257.5000,      25.0000,   1.00000,    469.6681
    262.5000,      25.0000,   1.00000,    497.4786
    267.5000,      25.0000,   1.00000,    513.5091
    272.5000,      25.0000,   1.00000,    532.5911
    277.5000,      25.0000,   1.00000,    526.7158
     37.5000,       5.0000,   7.00000,    318.9915
     42.5000,       5.0000,   7.00000,    333.9553
     47.5000,       5.0000,   7.00000,    330.8266
     52.5000,       5.0000,   7.00000,    360.3069
     57.5000,       5.0000,   7.00000,    359.4150
     62.5000,       5.0000,   7.00000,    328.2900
     67.5000,       5.0000,   7.00000,    320.9565
     72.5000,       5.0000,   7.00000,    227.6569
     77.5000,       5.0000,   7.00000,    235.7445
     82.5000,       5.0000,   7.00000,    263.2083
     87.5000,       5.0000,   7.00000,    246.4743
     92.5000,       5.0000,   7.00000,    347.7026
     97.5000,       5.0000,   7.00000,    426.4104
    102.5000,       5.0000,   7.00000,    261.4995
    107.5000,       5.0000,   7.00000,    407.3226
    112.5000,       5.0000,   7.00000,    354.6432
    117.5000,       5.0000,   7.00000,    353.3539
    122.5000,       5.0000,   7.00000,    378.6185
    127.5000,       5.0000,   7.00000,    225.9636
    132.5000,       5.0000,   7.00000,    250.5717
    137.5000,       5.0000,   7.00000,    275.0586
    142.5000,       5.0000,   7.00000,    187.2027
    147.5000,       5.0000,   7.00000,    234.0344
    152.5000,       5.0000,   7.00000,    299.5106
    157.5000,       5.0000,   7.00000,    271.5967
    162.5000,       5.0000,   7.00000,    291.1714
    167.5000,       5.0000,   7.00000,    297.9958
    172.5000,       5.0000,   7.00000,    263.5967
    177.5000,       5.0000,   7.00000,    279.2410
    182.5000,       5.0000,   7.00000,    294.2784
    187.5000,       5.0000,   7.00000,    318.6751
    192.5000,       5.0000,   7.00000,    345.4629
    197.5000,       5.0000,   7.00000,    347.0421
    202.5000,       5.0000,   7.00000,    356.8688
    207.5000,       5.0000,   7.00000,    335.8902
    212.5000,       5.0000,   7.00000,    254.3311
    217.5000,       5.0000,   7.00000,    297.9651
    222.5000,       5.0000,   7.00000,    416.3396
    227.5000,       5.0000,   7.00000,    447.9776
    232.5000,       5.0000,   7.00000,    446.6885
    237.5000,       5.0000,   7.00000,    438.0332
    242.5000,       5.0000,   7.00000,    446.9364
    247.5000,       5.0000,   7.00000,    448.2200
    252.5000,       5.0000,   7.00000,    473.5264
    257.5000,       5.0000,   7.00000,    474.6162
    262.5000,       5.0000,   7.00000,    497.2036
    267.5000,       5.0000,   7.00000,    507.6081
    272.5000,       5.0000,   7.00000,    524.8387
    277.5000,       5.0000,   7.00000,    547.5222
     42.5000,       5.0000,   8.00000,    344.7932
     47.5000,       5.0000,   8.00000,    352.3996
     52.5000,       5.0000,   8.00000,    386.1477
     57.5000,       5.0000,   8.00000,    367.2847
     62.5000,       5.0000,   8.00000,    336.8498
     67.5000,       5.0000,   8.00000,    320.2607
     72.5000,       5.0000,   8.00000,    226.9599
     77.5000,       5.0000,   8.00000,    232.0434
     82.5000,       5.0000,   8.00000,    255.4487
     87.5000,       5.0000,   8.00000,    256.0652
     92.5000,       5.0000,   8.00000,    382.6213
     97.5000,       5.0000,   8.00000,    457.2939
    102.5000,       5.0000,   8.00000,    282.7676
    107.5000,       5.0000,   8.00000,    436.9221
    112.5000,       5.0000,   8.00000,    381.1400
    117.5000,       5.0000,   8.00000,    378.6433
    122.5000,       5.0000,   8.00000,    394.7182
    127.5000,       5.0000,   8.00000,    234.2331
    132.5000,       5.0000,   8.00000,    259.6418
    137.5000,       5.0000,   8.00000,    274.8386
    142.5000,       5.0000,   8.00000,    201.3595
    147.5000,       5.0000,   8.00000,    233.6758
    152.5000,       5.0000,   8.00000,    305.3076
    157.5000,       5.0000,   8.00000,    270.6206
    162.5000,       5.0000,   8.00000,    289.5266
    167.5000,       5.0000,   8.00000,    318.5797
    172.5000,       5.0000,   8.00000,    288.8976
    177.5000,       5.0000,   8.00000,    303.2774
    182.5000,       5.0000,   8.00000,    310.1623
    187.5000,       5.0000,   8.00000,    328.6379
    192.5000,       5.0000,   8.00000,    348.5274
    197.5000,       5.0000,   8.00000,    358.0277
    202.5000,       5.0000,   8.00000,    367.8312
    207.5000,       5.0000,   8.00000,    340.6486
    212.5000,       5.0000,   8.00000,    260.8701
    217.5000,       5.0000,   8.00000,    309.4199
    222.5000,       5.0000,   8.00000,    408.1758
    227.5000,       5.0000,   8.00000,    447.6231
    232.5000,       5.0000,   8.00000,    452.4031
    237.5000,       5.0000,   8.00000,    438.0649
    242.5000,       5.0000,   8.00000,    441.7727
    247.5000,       5.0000,   8.00000,    458.1099
    252.5000,       5.0000,   8.00000,    482.4660
    257.5000,       5.0000,   8.00000,    486.1913
    262.5000,       5.0000,   8.00000,    477.3323
    267.5000,       5.0000,   8.00000,    500.4761
    272.5000,       5.0000,   8.00000,    508.4661
     52.5000,      35.0000,   1.00000,    384.1183
     57.5000,      35.0000,   1.00000,    357.1496
     62.5000,      35.0000,   1.00000,    334.1703
     67.5000,      35.0000,   1.00000,    314.8901
     72.5000,      35.0000,   1.00000,    292.8280
     77.5000,      35.0000,   1.00000,    313.0541
     82.5000,      35.0000,   1.00000,    342.8116
     87.5000,      35.0000,   1.00000,    331.4496
     92.5000,      35.0000,   1.00000,    369.0526
     97.5000,      35.0000,   1.00000,    394.7431
    102.5000,      35.0000,   1.00000,    405.1183
    107.5000,      35.0000,   1.00000,    429.0312
    112.5000,      35.0000,   1.00000,    404.8825
    117.5000,      35.0000,   1.00000,    365.8646
    122.5000,      35.0000,   1.00000,    369.3018
    127.5000,      35.0000,   1.00000,    322.7270
    132.5000,      35.0000,   1.00000,    296.2758
    137.5000,      35.0000,   1.00000,    287.9930
    142.5000,      35.0000,   1.00000,    261.0449
    147.5000,      35.0000,   1.00000,    268.6498
    152.5000,      35.0000,   1.00000,    279.5742
    157.5000,      35.0000,   1.00000,    272.4323
    162.5000,      35.0000,   1.00000,    298.9863
    167.5000,      35.0000,   1.00000,    322.6715
    172.5000,      35.0000,   1.00000,    334.8138
    177.5000,      35.0000,   1.00000,    353.2562
    182.5000,      35.0000,   1.00000,    350.7179
    187.5000,      35.0000,   1.00000,    355.2194
    192.5000,      35.0000,   1.00000,    359.2760
    197.5000,      35.0000,   1.00000,    341.2662
    202.5000,      35.0000,   1.00000,    336.2231
    207.5000,      35.0000,   1.00000,    355.8500
    212.5000,      35.0000,   1.00000,    369.0548
    217.5000,      35.0000,   1.00000,    380.3038
    222.5000,      35.0000,   1.00000,    390.1797
    227.5000,      35.0000,   1.00000,    396.7690
    232.5000,      35.0000,   1.00000,    418.1706
    237.5000,      35.0000,   1.00000,    448.8841
    242.5000,      35.0000,   1.00000,    463.2334
    247.5000,      35.0000,   1.00000,    474.5684
    252.5000,      35.0000,   1.00000,    479.0763
    257.5000,      35.0000,   1.00000,    496.1094
    262.5000,      35.0000,   1.00000,    503.5717
     52.5000,       5.0000,  10.00000,    437.7715
     57.5000,       5.0000,  10.00000,    403.7954
     62.5000,       5.0000,  10.00000,    355.0035
     67.5000,       5.0000,  10.00000,    328.9528
     72.5000,       5.0000,  10.00000,    222.7676
     77.5000,       5.0000,  10.00000,    245.9751
     82.5000,       5.0000,  10.00000,    267.0089
     87.5000,       5.0000,  10.00000,    292.8496
     92.5000,       5.0000,  10.00000,    479.5907
     97.5000,       5.0000,  10.00000,    556.1854
    102.5000,       5.0000,  10.00000,    325.9962
    107.5000,       5.0000,  10.00000,    497.0509
    112.5000,       5.0000,  10.00000,    434.6250
    117.5000,       5.0000,  10.00000,    431.4645
    122.5000,       5.0000,  10.00000,    458.0514
    127.5000,       5.0000,  10.00000,    263.6561
    132.5000,       5.0000,  10.00000,    287.9356
    137.5000,       5.0000,  10.00000,    298.8695
    142.5000,       5.0000,  10.00000,    202.9229
    147.5000,       5.0000,  10.00000,    250.5294
    152.5000,       5.0000,  10.00000,    320.5101
    157.5000,       5.0000,  10.00000,    275.5536
    162.5000,       5.0000,  10.00000,    305.1030
    167.5000,       5.0000,  10.00000,    343.4264
    172.5000,       5.0000,  10.00000,    308.9082
    177.5000,       5.0000,  10.00000,    333.6559
    182.5000,       5.0000,  10.00000,    328.3477
    187.5000,       5.0000,  10.00000,    359.5356
    192.5000,       5.0000,  10.00000,    381.2158
    197.5000,       5.0000,  10.00000,    382.6010
    202.5000,       5.0000,  10.00000,    384.2682
    207.5000,       5.0000,  10.00000,    359.8381
    212.5000,       5.0000,  10.00000,    268.2141
    217.5000,       5.0000,  10.00000,    316.2860
    222.5000,       5.0000,  10.00000,    417.1877
    227.5000,       5.0000,  10.00000,    465.2458
    232.5000,       5.0000,  10.00000,    447.3037
    237.5000,       5.0000,  10.00000,    445.5234
    242.5000,       5.0000,  10.00000,    450.7640
    247.5000,       5.0000,  10.00000,    461.7937
    252.5000,       5.0000,  10.00000,    485.2000
    257.5000,       5.0000,  10.00000,    500.7878
    262.5000,       5.0000,  10.00000,    500.7029
     67.5000,      45.0000,   1.00000,    360.7206
     72.5000,      45.0000,   1.00000,    370.9384
     77.5000,      45.0000,   1.00000,    399.9902
     82.5000,      45.0000,   1.00000,    391.8046
     87.5000,      45.0000,   1.00000,    419.3932
     92.5000,      45.0000,   1.00000,    436.1033
     97.5000,      45.0000,   1.00000,    458.6628
    102.5000,      45.0000,   1.00000,    479.9383
    107.5000,      45.0000,   1.00000,    475.9079
    112.5000,      45.0000,   1.00000,    468.0789
    117.5000,      45.0000,   1.00000,    444.5483
    122.5000,      45.0000,   1.00000,    400.1506
    127.5000,      45.0000,   1.00000,    393.9803
    132.5000,      45.0000,   1.00000,    372.0627
    137.5000,      45.0000,   1.00000,    347.9517
    142.5000,      45.0000,   1.00000,    324.0196
    147.5000,      45.0000,   1.00000,    306.4529
    152.5000,      45.0000,   1.00000,    310.5026
    157.5000,      45.0000,   1.00000,    308.5262
    162.5000,      45.0000,   1.00000,    311.9411
    167.5000,      45.0000,   1.00000,    334.8962
    172.5000,      45.0000,   1.00000,    348.4916
    177.5000,      45.0000,   1.00000,    364.3344
    182.5000,      45.0000,   1.00000,    381.3352
    187.5000,      45.0000,   1.00000,    387.3971
    192.5000,      45.0000,   1.00000,    381.5345
    197.5000,      45.0000,   1.00000,    373.2002
    202.5000,      45.0000,   1.00000,    386.8646
    207.5000,      45.0000,   1.00000,    402.9568
    212.5000,      45.0000,   1.00000,    407.7760
    217.5000,      45.0000,   1.00000,    411.3858
    222.5000,      45.0000,   1.00000,    421.9433
    227.5000,      45.0000,   1.00000,    425.0864
    232.5000,      45.0000,   1.00000,    439.7592
    237.5000,      45.0000,   1.00000,    458.4844
    242.5000,      45.0000,   1.00000,    484.8698
    247.5000,      45.0000,   1.00000,    484.2183
     67.5000,      15.0000,   4.00000,    342.7352
     72.5000,      15.0000,   4.00000,    290.0692
     77.5000,      15.0000,   4.00000,    264.6949
     82.5000,      15.0000,   4.00000,    297.1158
     87.5000,      15.0000,   4.00000,    431.0980
     92.5000,      15.0000,   4.00000,    578.7094
     97.5000,      15.0000,   4.00000,    595.5336
    102.5000,      15.0000,   4.00000,    574.5396
    107.5000,      15.0000,   4.00000,    501.9383
    112.5000,      15.0000,   4.00000,    527.6650
    117.5000,      15.0000,   4.00000,    511.4023
    122.5000,      15.0000,   4.00000,    450.0667
    127.5000,      15.0000,   4.00000,    400.1183
    132.5000,      15.0000,   4.00000,    339.8996
    137.5000,      15.0000,   4.00000,    313.3545
    142.5000,      15.0000,   4.00000,    289.2270
    147.5000,      15.0000,   4.00000,    291.6371
    152.5000,      15.0000,   4.00000,    317.7401
    157.5000,      15.0000,   4.00000,    327.6417
    162.5000,      15.0000,   4.00000,    327.1534
    167.5000,      15.0000,   4.00000,    336.6608
    172.5000,      15.0000,   4.00000,    334.6838
    177.5000,      15.0000,   4.00000,    344.8795
    182.5000,      15.0000,   4.00000,    369.5125
    187.5000,      15.0000,   4.00000,    391.2874
    192.5000,      15.0000,   4.00000,    421.4678
    197.5000,      15.0000,   4.00000,    423.1170
    202.5000,      15.0000,   4.00000,    412.2418
    207.5000,      15.0000,   4.00000,    370.2613
    212.5000,      15.0000,   4.00000,    340.8672
    217.5000,      15.0000,   4.00000,    363.5085
    222.5000,      15.0000,   4.00000,    436.5075
    227.5000,      15.0000,   4.00000,    482.2800
    232.5000,      15.0000,   4.00000,    488.1061
    237.5000,      15.0000,   4.00000,    477.5842
    242.5000,      15.0000,   4.00000,    475.3768
    247.5000,      15.0000,   4.00000,    481.8643
     82.5000,      55.0000,   1.00000,    474.8181
     87.5000,      55.0000,   1.00000,    477.6081
     92.5000,      55.0000,   1.00000,    488.9039
     97.5000,      55.0000,   1.00000,    504.7118
    102.5000,      55.0000,   1.00000,    520.0678
    107.5000,      55.0000,   1.00000,    530.5085
    112.5000,      55.0000,   1.00000,    540.0336
    117.5000,      55.0000,   1.00000,    521.6372
    122.5000,      55.0000,   1.00000,    480.8314
    127.5000,      55.0000,   1.00000,    439.7473
    132.5000,      55.0000,   1.00000,    439.9161
    137.5000,      55.0000,   1.00000,    419.9341
    142.5000,      55.0000,   1.00000,    405.0470
    147.5000,      55.0000,   1.00000,    378.2719
    152.5000,      55.0000,   1.00000,    351.3183
    157.5000,      55.0000,   1.00000,    344.7957
    162.5000,      55.0000,   1.00000,    345.6356
    167.5000,      55.0000,   1.00000,    350.0442
    172.5000,      55.0000,   1.00000,    365.6155
    177.5000,      55.0000,   1.00000,    380.9667
    182.5000,      55.0000,   1.00000,    390.0391
    187.5000,      55.0000,   1.00000,    380.7718
    192.5000,      55.0000,   1.00000,    389.9416
    197.5000,      55.0000,   1.00000,    404.6391
    202.5000,      55.0000,   1.00000,    425.6900
    207.5000,      55.0000,   1.00000,    447.3924
    212.5000,      55.0000,   1.00000,    456.3781
    217.5000,      55.0000,   1.00000,    460.1707
    222.5000,      55.0000,   1.00000,    464.8569
    227.5000,      55.0000,   1.00000,    466.7230
    232.5000,      55.0000,   1.00000,    470.9164
     82.5000,      15.0000,   5.00000,    342.8898
     87.5000,      15.0000,   5.00000,    486.3938
     92.5000,      15.0000,   5.00000,    665.4374
     97.5000,      15.0000,   5.00000,    702.5447
    102.5000,      15.0000,   5.00000,    697.1161
    107.5000,      15.0000,   5.00000,    601.1182
    112.5000,      15.0000,   5.00000,    628.0999
    117.5000,      15.0000,   5.00000,    596.7128
    122.5000,      15.0000,   5.00000,    516.2576
    127.5000,      15.0000,   5.00000,    453.5914
    132.5000,      15.0000,   5.00000,    392.3094
    137.5000,      15.0000,   5.00000,    369.6514
    142.5000,      15.0000,   5.00000,    344.9840
    147.5000,      15.0000,   5.00000,    342.3858
    152.5000,      15.0000,   5.00000,    360.3605
    157.5000,      15.0000,   5.00000,    361.8611
    162.5000,      15.0000,   5.00000,    351.2668
    167.5000,      15.0000,   5.00000,    350.7045
    172.5000,      15.0000,   5.00000,    349.9520
    177.5000,      15.0000,   5.00000,    354.5145
    182.5000,      15.0000,   5.00000,    380.0598
    187.5000,      15.0000,   5.00000,    408.0645
    192.5000,      15.0000,   5.00000,    437.7401
    197.5000,      15.0000,   5.00000,    454.2903
    202.5000,      15.0000,   5.00000,    450.4467
    207.5000,      15.0000,   5.00000,    412.9720
    212.5000,      15.0000,   5.00000,    381.3186
    217.5000,      15.0000,   5.00000,    408.2639
    222.5000,      15.0000,   5.00000,    481.1510
    227.5000,      15.0000,   5.00000,    528.9283
    232.5000,      15.0000,   5.00000,    520.9433
     97.5000,      65.0000,   1.00000,    542.3215
    102.5000,      65.0000,   1.00000,    543.4774
    107.5000,      65.0000,   1.00000,    555.0951
    112.5000,      65.0000,   1.00000,    560.4206
    117.5000,      65.0000,   1.00000,    577.8666
    122.5000,      65.0000,   1.00000,    590.3085
    127.5000,      65.0000,   1.00000,    547.6763
    132.5000,      65.0000,   1.00000,    494.2765
    137.5000,      65.0000,   1.00000,    478.7424
    142.5000,      65.0000,   1.00000,    447.0848
    147.5000,      65.0000,   1.00000,    426.2882
    152.5000,      65.0000,   1.00000,    410.9599
    157.5000,      65.0000,   1.00000,    389.7543
    162.5000,      65.0000,   1.00000,    394.4656
    167.5000,      65.0000,   1.00000,    396.1104
    172.5000,      65.0000,   1.00000,    392.1090
    177.5000,      65.0000,   1.00000,    399.7081
    182.5000,      65.0000,   1.00000,    395.6206
    187.5000,      65.0000,   1.00000,    389.5892
    192.5000,      65.0000,   1.00000,    410.6965
    197.5000,      65.0000,   1.00000,    436.0081
    202.5000,      65.0000,   1.00000,    447.7150
    207.5000,      65.0000,   1.00000,    463.9861
    212.5000,      65.0000,   1.00000,    480.2117
    217.5000,      65.0000,   1.00000,    491.5426
     97.5000,      15.0000,   6.00000,    773.2371
    102.5000,      15.0000,   6.00000,    768.3613
    107.5000,      15.0000,   6.00000,    670.5374
    112.5000,      15.0000,   6.00000,    712.5662
    117.5000,      15.0000,   6.00000,    679.2289
    122.5000,      15.0000,   6.00000,    601.3781
    127.5000,      15.0000,   6.00000,    524.0405
    132.5000,      15.0000,   6.00000,    443.6707
    137.5000,      15.0000,   6.00000,    406.5871
    142.5000,      15.0000,   6.00000,    376.3489
    147.5000,      15.0000,   6.00000,    372.6330
    152.5000,      15.0000,   6.00000,    398.1268
    157.5000,      15.0000,   6.00000,    402.8116
    162.5000,      15.0000,   6.00000,    389.3905
    167.5000,      15.0000,   6.00000,    386.6593
    172.5000,      15.0000,   6.00000,    377.5373
    177.5000,      15.0000,   6.00000,    374.2668
    182.5000,      15.0000,   6.00000,    395.3297
    187.5000,      15.0000,   6.00000,    427.0951
    192.5000,      15.0000,   6.00000,    461.6889
    197.5000,      15.0000,   6.00000,    474.6396
    202.5000,      15.0000,   6.00000,    473.0247
    207.5000,      15.0000,   6.00000,    428.1549
    212.5000,      15.0000,   6.00000,    403.1190
    217.5000,      15.0000,   6.00000,    431.8489
    105.0000,      30.0000,   3.00000,    780.8270
    110.0000,      30.0000,   3.00000,    763.7589
    115.0000,      30.0000,   3.00000,    665.9072
    120.0000,      30.0000,   3.00000,    654.1370
    125.0000,      30.0000,   3.00000,    599.2095
    130.0000,      30.0000,   3.00000,    527.2269
    135.0000,      30.0000,   3.00000,    472.1162
    140.0000,      30.0000,   3.00000,    424.7249
    145.0000,      30.0000,   3.00000,    416.6776
    150.0000,      30.0000,   3.00000,    404.0826
    155.0000,      30.0000,   3.00000,    393.0123
    160.0000,      30.0000,   3.00000,    407.6537
    165.0000,      30.0000,   3.00000,    406.0034
    170.0000,      30.0000,   3.00000,    397.9991
    175.0000,      30.0000,   3.00000,    407.1628
    180.0000,      30.0000,   3.00000,    417.2349
    185.0000,      30.0000,   3.00000,    428.5577
    190.0000,      30.0000,   3.00000,    445.1414
    195.0000,      30.0000,   3.00000,    460.5139
    200.0000,      30.0000,   3.00000,    450.2715
    205.0000,      30.0000,   3.00000,    452.7783
    210.0000,      30.0000,   3.00000,    458.4819
    112.5000,      25.0000,   4.00000,    747.9220
    117.5000,      25.0000,   4.00000,    714.3354
    122.5000,      25.0000,   4.00000,    637.8491
    127.5000,      25.0000,   4.00000,    589.9081
    132.5000,      25.0000,   4.00000,    512.0489
    137.5000,      25.0000,   4.00000,    438.9655
    142.5000,      25.0000,   4.00000,    444.2491
    147.5000,      25.0000,   4.00000,    424.4937
    152.5000,      25.0000,   4.00000,    405.1465
    157.5000,      25.0000,   4.00000,    422.6073
    162.5000,      25.0000,   4.00000,    426.6091
    167.5000,      25.0000,   4.00000,    410.4599
    172.5000,      25.0000,   4.00000,    411.5773
    177.5000,      25.0000,   4.00000,    432.4999
    182.5000,      25.0000,   4.00000,    445.9414
    187.5000,      25.0000,   4.00000,    463.9712
    192.5000,      25.0000,   4.00000,    477.2469
    197.5000,      25.0000,   4.00000,    487.5675
    202.5000,      25.0000,   4.00000,    463.8451
INVERSION RESULTS
INITIAL RMS ERROR
 27.35
NUMBER OF LAYERS
12
NUMBER OF BLOCKS
536
ITERATION 1
MODEL RESISTIVITY
LAYER 1
61,     2.5000
     10.0000,     333.08
     15.0000,     314.44
     20.0000,     318.36
     25.0000,     312.85
     30.0000,     249.88
     35.0000,     211.80
     40.0000,     195.43
     45.0000,     214.15
     50.0000,     224.12
     55.0000,     237.08
     60.0000,     232.93
     65.0000,     219.63
     70.0000,     221.27
     75.0000,     179.02
     80.0000,     204.16
     85.0000,     240.58
     90.0000,     260.52
     95.0000,     407.10
    100.0000,     558.45
    105.0000,     394.65
    110.0000,     589.85
    115.0000,     534.75
    120.0000,     580.82
    125.0000,     599.60
    130.0000,     340.50
    135.0000,     305.07
    140.0000,     287.08
    145.0000,     186.79
    150.0000,     195.92
    155.0000,     235.55
    160.0000,     207.40
    165.0000,     217.49
    170.0000,     228.28
    175.0000,     205.90
    180.0000,     211.31
    185.0000,     220.81
    190.0000,     245.05
    195.0000,     259.31
    200.0000,     262.85
    205.0000,     263.38
    210.0000,     240.02
    215.0000,     190.91
    220.0000,     231.10
    225.0000,     321.76
    230.0000,     367.41
    235.0000,     397.67
    240.0000,     397.69
    245.0000,     411.39
    250.0000,     427.08
    255.0000,     473.43
    260.0000,     497.19
    265.0000,     517.24
    270.0000,     537.23
    275.0000,     551.33
    280.0000,     575.66
    285.0000,     571.46
    290.0000,     549.02
    295.0000,     596.10
    300.0000,     589.75
    305.0000,     658.99
           630.8177
LAYER 2
61,     5.2500
     10.0000,     350.85
     15.0000,     329.88
     20.0000,     331.29
     25.0000,     320.43
     30.0000,     262.43
     35.0000,     221.80
     40.0000,     205.54
     45.0000,     220.82
     50.0000,     232.67
     55.0000,     245.86
     60.0000,     242.97
     65.0000,     229.48
     70.0000,     222.37
     75.0000,     182.69
     80.0000,     201.54
     85.0000,     234.39
     90.0000,     261.96
     95.0000,     408.51
    100.0000,     541.97
    105.0000,     409.89
    110.0000,     561.20
    115.0000,     538.66
    120.0000,     582.93
    125.0000,     578.43
    130.0000,     343.49
    135.0000,     303.12
    140.0000,     277.46
    145.0000,     188.01
    150.0000,     195.08
    155.0000,     230.77
    160.0000,     211.43
    165.0000,     219.50
    170.0000,     228.40
    175.0000,     209.62
    180.0000,     213.94
    185.0000,     224.41
    190.0000,     248.23
    195.0000,     264.29
    200.0000,     268.74
    205.0000,     267.77
    210.0000,     242.51
    215.0000,     197.61
    220.0000,     235.46
    225.0000,     321.73
    230.0000,     370.54
    235.0000,     398.13
    240.0000,     399.88
    245.0000,     411.46
    250.0000,     428.53
    255.0000,     469.02
    260.0000,     493.48
    265.0000,     512.46
    270.0000,     531.63
    275.0000,     546.82
    280.0000,     569.69
    285.0000,     566.65
    290.0000,     550.91
    295.0000,     589.45
    300.0000,     597.47
    305.0000,     649.43
           637.8379
LAYER 3
59,     8.2750
     15.0000,     378.98
     20.0000,     373.05
     25.0000,     354.68
     30.0000,     302.72
     35.0000,     259.18
     40.0000,     238.64
     45.0000,     245.99
     50.0000,     255.69
     55.0000,     266.50
     60.0000,     262.87
     65.0000,     245.73
     70.0000,     225.17
     75.0000,     187.30
     80.0000,     197.18
     85.0000,     226.79
     90.0000,     269.40
     95.0000,     412.45
    100.0000,     516.01
    105.0000,     415.81
    110.0000,     495.88
    115.0000,     499.58
    120.0000,     534.24
    125.0000,     505.19
    130.0000,     329.18
    135.0000,     289.38
    140.0000,     260.40
    145.0000,     191.37
    150.0000,     196.43
    155.0000,     227.21
    160.0000,     218.89
    165.0000,     223.96
    170.0000,     229.50
    175.0000,     216.93
    180.0000,     221.55
    185.0000,     234.44
    190.0000,     259.00
    195.0000,     278.13
    200.0000,     285.02
    205.0000,     282.67
    210.0000,     256.44
    215.0000,     218.69
    220.0000,     252.50
    225.0000,     330.14
    230.0000,     379.21
    235.0000,     402.65
    240.0000,     405.87
    245.0000,     415.39
    250.0000,     431.89
    255.0000,     463.18
    260.0000,     484.75
    265.0000,     501.06
    270.0000,     517.83
    275.0000,     533.95
    280.0000,     554.69
    285.0000,     555.22
    290.0000,     550.33
    295.0000,     580.74
    300.0000,     606.06
           641.9248
LAYER 4
57,    11.6025
     20.0000,     445.56
     25.0000,     411.84
     30.0000,     366.19
     35.0000,     315.57
     40.0000,     287.87
     45.0000,     282.93
     50.0000,     284.75
     55.0000,     288.65
     60.0000,     279.88
     65.0000,     255.41
     70.0000,     223.25
     75.0000,     184.73
     80.0000,     188.25
     85.0000,     217.46
     90.0000,     272.70
     95.0000,     409.57
    100.0000,     484.26
    105.0000,     390.92
    110.0000,     413.81
    115.0000,     413.91
    120.0000,     433.20
    125.0000,     402.58
    130.0000,     287.70
    135.0000,     260.87
    140.0000,     240.26
    145.0000,     191.49
    150.0000,     197.94
    155.0000,     226.17
    160.0000,     224.13
    165.0000,     226.77
    170.0000,     229.82
    175.0000,     222.25
    180.0000,     228.91
    185.0000,     244.78
    190.0000,     271.34
    195.0000,     293.90
    200.0000,     304.44
    205.0000,     303.65
    210.0000,     279.73
    215.0000,     247.95
    220.0000,     278.54
    225.0000,     347.46
    230.0000,     392.28
    235.0000,     411.64
    240.0000,     415.26
    245.0000,     423.69
    250.0000,     438.00
    255.0000,     461.22
    260.0000,     477.51
    265.0000,     489.84
    270.0000,     503.72
    275.0000,     519.44
    280.0000,     539.44
    285.0000,     544.26
    290.0000,     550.03
    295.0000,     576.04
           624.3795
LAYER 5
53,    15.2628
     30.0000,     548.36
     35.0000,     461.83
     40.0000,     419.84
     45.0000,     374.50
     50.0000,     346.68
     55.0000,     321.01
     60.0000,     292.09
     65.0000,     253.88
     70.0000,     214.22
     75.0000,     183.90
     80.0000,     183.12
     85.0000,     211.44
     90.0000,     270.13
     95.0000,     354.70
    100.0000,     378.98
    105.0000,     320.44
    110.0000,     285.94
    115.0000,     263.66
    120.0000,     253.67
    125.0000,     236.94
    130.0000,     209.13
    135.0000,     204.75
    140.0000,     203.71
    145.0000,     194.61
    150.0000,     203.86
    155.0000,     221.26
    160.0000,     225.44
    165.0000,     225.89
    170.0000,     226.51
    175.0000,     227.72
    180.0000,     238.07
    185.0000,     256.90
    190.0000,     282.99
    195.0000,     308.33
    200.0000,     326.48
    205.0000,     334.76
    210.0000,     328.89
    215.0000,     320.39
    220.0000,     342.08
    225.0000,     382.75
    230.0000,     412.53
    235.0000,     427.81
    240.0000,     435.32
    245.0000,     443.72
    250.0000,     453.56
    255.0000,     464.35
    260.0000,     472.18
    265.0000,     479.18
    270.0000,     489.86
    275.0000,     503.84
    280.0000,     524.29
    285.0000,     538.27
           574.5566
LAYER 6
49,    19.2890
     40.0000,     530.08
     45.0000,     435.09
     50.0000,     391.90
     55.0000,     344.35
     60.0000,     304.73
     65.0000,     262.30
     70.0000,     226.40
     75.0000,     203.57
     80.0000,     203.70
     85.0000,     228.54
     90.0000,     274.61
     95.0000,     323.73
    100.0000,     332.16
    105.0000,     295.04
    110.0000,     256.92
    115.0000,     228.94
    120.0000,     211.79
    125.0000,     199.96
    130.0000,     191.84
    135.0000,     194.08
    140.0000,     199.77
    145.0000,     204.12
    150.0000,     213.58
    155.0000,     224.20
    160.0000,     228.32
    165.0000,     228.85
    170.0000,     229.80
    175.0000,     233.97
    180.0000,     244.83
    185.0000,     262.43
    190.0000,     285.30
    195.0000,     309.13
    200.0000,     329.79
    205.0000,     344.66
    210.0000,     352.37
    215.0000,     358.76
    220.0000,     376.07
    225.0000,     400.65
    230.0000,     421.09
    235.0000,     434.82
    240.0000,     444.56
    245.0000,     453.41
    250.0000,     461.66
    255.0000,     469.04
    260.0000,     475.72
    265.0000,     482.73
    270.0000,     494.34
    275.0000,     507.35
           536.0793
LAYER 7
45,    23.7179
     50.0000,     449.77
     55.0000,     374.89
     60.0000,     334.05
     65.0000,     293.29
     70.0000,     263.11
     75.0000,     245.06
     80.0000,     246.02
     85.0000,     265.71
     90.0000,     298.06
     95.0000,     327.18
    100.0000,     330.65
    105.0000,     306.18
    110.0000,     273.75
    115.0000,     245.62
    120.0000,     225.86
    125.0000,     214.06
    130.0000,     209.29
    135.0000,     211.74
    140.0000,     217.77
    145.0000,     224.41
    150.0000,     231.95
    155.0000,     238.35
    160.0000,     241.22
    165.0000,     242.07
    170.0000,     243.78
    175.0000,     248.83
    180.0000,     259.06
    185.0000,     274.59
    190.0000,     294.32
    195.0000,     315.85
    200.0000,     336.57
    205.0000,     354.51
    210.0000,     368.86
    215.0000,     381.78
    220.0000,     397.25
    225.0000,     414.41
    230.0000,     429.52
    235.0000,     441.56
    240.0000,     451.47
    245.0000,     460.09
    250.0000,     467.71
    255.0000,     474.56
    260.0000,     482.55
    265.0000,     490.61
           508.2142
LAYER 8
41,    28.5897
     60.0000,     385.57
     65.0000,     340.76
     70.0000,     316.89
     75.0000,     305.36
     80.0000,     306.83
     85.0000,     321.00
     90.0000,     342.35
     95.0000,     361.16
    100.0000,     364.15
    105.0000,     348.21
    110.0000,     322.17
    115.0000,     295.31
    120.0000,     273.45
    125.0000,     258.82
    130.0000,     251.40
    135.0000,     250.18
    140.0000,     252.64
    145.0000,     256.51
    150.0000,     260.59
    155.0000,     263.66
    160.0000,     265.12
    165.0000,     266.03
    170.0000,     268.26
    175.0000,     273.56
    180.0000,     283.08
    185.0000,     296.93
    190.0000,     314.41
    195.0000,     334.07
    200.0000,     354.14
    205.0000,     373.04
    210.0000,     389.77
    215.0000,     404.50
    220.0000,     418.42
    225.0000,     431.52
    230.0000,     442.78
    235.0000,     452.40
    240.0000,     461.23
    245.0000,     468.71
    250.0000,     474.35
    255.0000,     480.76
           492.3442
LAYER 9
35,    33.9487
     75.0000,     375.78
     80.0000,     382.81
     85.0000,     391.58
     90.0000,     404.12
     95.0000,     421.01
    100.0000,     428.18
    105.0000,     419.99
    110.0000,     399.52
    115.0000,     372.77
    120.0000,     347.00
    125.0000,     326.42
    130.0000,     312.39
    135.0000,     304.26
    140.0000,     300.30
    145.0000,     298.73
    150.0000,     298.24
    155.0000,     297.98
    160.0000,     297.79
    165.0000,     298.34
    170.0000,     300.75
    175.0000,     306.12
    180.0000,     315.16
    185.0000,     328.01
    190.0000,     344.24
    195.0000,     362.89
    200.0000,     382.64
    205.0000,     401.90
    210.0000,     419.25
    215.0000,     433.45
    220.0000,     445.05
    225.0000,     454.75
    230.0000,     461.75
    235.0000,     467.82
    240.0000,     474.01
           481.8615
LAYER 10
29,    39.8436
     90.0000,     468.96
     95.0000,     507.97
    100.0000,     523.60
    105.0000,     525.63
    110.0000,     510.27
    115.0000,     477.91
    120.0000,     442.59
    125.0000,     410.70
    130.0000,     385.86
    135.0000,     367.83
    140.0000,     355.36
    145.0000,     346.90
    150.0000,     341.18
    155.0000,     337.37
    160.0000,     335.22
    165.0000,     334.99
    170.0000,     337.24
    175.0000,     342.58
    180.0000,     351.48
    185.0000,     364.07
    190.0000,     380.14
    195.0000,     399.05
    200.0000,     419.78
    205.0000,     440.28
    210.0000,     458.79
    215.0000,     470.76
    220.0000,     478.36
    225.0000,     483.25
           484.7329
LAYER 11
25,    46.3279
    100.0000,     655.55
    105.0000,     683.56
    110.0000,     670.86
    115.0000,     615.77
    120.0000,     557.91
    125.0000,     503.68
    130.0000,     463.04
    135.0000,     432.39
    140.0000,     410.28
    145.0000,     394.61
    150.0000,     383.69
    155.0000,     376.40
    160.0000,     372.16
    165.0000,     370.88
    170.0000,     372.71
    175.0000,     377.98
    180.0000,     387.03
    185.0000,     400.11
    190.0000,     417.29
    195.0000,     438.10
    200.0000,     462.93
    205.0000,     486.97
    210.0000,     509.10
    215.0000,     518.34
           517.0259
LAYER 12
21, 
    110.0000,     959.72
    115.0000,     779.28
    120.0000,     663.10
    125.0000,     583.40
    130.0000,     528.08
    135.0000,     483.59
    140.0000,     453.15
    145.0000,     431.95
    150.0000,     417.23
    155.0000,     407.35
    160.0000,     401.44
    165.0000,     399.16
    170.0000,     400.46
    175.0000,     405.55
    180.0000,     414.84
    185.0000,     428.86
    190.0000,     448.59
    195.0000,     471.13
    200.0000,     500.09
    205.0000,     536.82
           585.3937
CALCULATED APPARENT RESISTIVITY
      7.5000,       5.0000,   1.00000,    346.9054
     12.5000,       5.0000,   1.00000,    328.7735
     17.5000,       5.0000,   1.00000,    317.6888
     22.5000,       5.0000,   1.00000,    305.0112
     27.5000,       5.0000,   1.00000,    265.4915
     32.5000,       5.0000,   1.00000,    243.3674
     37.5000,       5.0000,   1.00000,    224.1789
     42.5000,       5.0000,   1.00000,    231.1241
     47.5000,       5.0000,   1.00000,    229.3894
     52.5000,       5.0000,   1.00000,    240.1683
     57.5000,       5.0000,   1.00000,    236.0912
     62.5000,       5.0000,   1.00000,    220.9576
     67.5000,       5.0000,   1.00000,    229.4473
     72.5000,       5.0000,   1.00000,    198.1462
     77.5000,       5.0000,   1.00000,    219.7428
     82.5000,       5.0000,   1.00000,    253.7871
     87.5000,       5.0000,   1.00000,    285.4989
     92.5000,       5.0000,   1.00000,    354.8255
     97.5000,       5.0000,   1.00000,    471.3498
    102.5000,       5.0000,   1.00000,    375.1986
    107.5000,       5.0000,   1.00000,    557.2786
    112.5000,       5.0000,   1.00000,    480.5343
    117.5000,       5.0000,   1.00000,    468.6872
    122.5000,       5.0000,   1.00000,    490.8244
    127.5000,       5.0000,   1.00000,    341.5951
    132.5000,       5.0000,   1.00000,    313.1947
    137.5000,       5.0000,   1.00000,    277.1019
    142.5000,       5.0000,   1.00000,    208.7868
    147.5000,       5.0000,   1.00000,    212.6443
    152.5000,       5.0000,   1.00000,    227.0242
    157.5000,       5.0000,   1.00000,    206.8785
    162.5000,       5.0000,   1.00000,    219.5524
    167.5000,       5.0000,   1.00000,    226.4576
    172.5000,       5.0000,   1.00000,    213.1853
    177.5000,       5.0000,   1.00000,    225.9573
    182.5000,       5.0000,   1.00000,    231.4661
    187.5000,       5.0000,   1.00000,    245.6926
    192.5000,       5.0000,   1.00000,    258.1698
    197.5000,       5.0000,   1.00000,    258.3883
    202.5000,       5.0000,   1.00000,    254.5947
    207.5000,       5.0000,   1.00000,    254.5446
    212.5000,       5.0000,   1.00000,    230.7143
    217.5000,       5.0000,   1.00000,    259.2457
    222.5000,       5.0000,   1.00000,    316.2879
    227.5000,       5.0000,   1.00000,    348.5203
    232.5000,       5.0000,   1.00000,    380.8392
    237.5000,       5.0000,   1.00000,    399.0354
    242.5000,       5.0000,   1.00000,    421.7735
    247.5000,       5.0000,   1.00000,    434.7345
    252.5000,       5.0000,   1.00000,    468.4872
    257.5000,       5.0000,   1.00000,    486.4080
    262.5000,       5.0000,   1.00000,    509.9332
    267.5000,       5.0000,   1.00000,    531.2560
    272.5000,       5.0000,   1.00000,    540.7159
    277.5000,       5.0000,   1.00000,    558.8795
    282.5000,       5.0000,   1.00000,    568.3226
    287.5000,       5.0000,   1.00000,    557.8280
    292.5000,       5.0000,   1.00000,    602.9028
    297.5000,       5.0000,   1.00000,    583.3823
    302.5000,       5.0000,   1.00000,    641.1266
    307.5000,       5.0000,   1.00000,    617.6794
     12.5000,       5.0000,   2.00000,    340.0931
     17.5000,       5.0000,   2.00000,    334.2710
     22.5000,       5.0000,   2.00000,    334.3642
     27.5000,       5.0000,   2.00000,    292.3448
     32.5000,       5.0000,   2.00000,    264.8533
     37.5000,       5.0000,   2.00000,    252.3789
     42.5000,       5.0000,   2.00000,    256.7756
     47.5000,       5.0000,   2.00000,    250.4088
     52.5000,       5.0000,   2.00000,    255.3217
     57.5000,       5.0000,   2.00000,    241.6259
     62.5000,       5.0000,   2.00000,    235.9146
     67.5000,       5.0000,   2.00000,    248.1408
     72.5000,       5.0000,   2.00000,    209.4722
     77.5000,       5.0000,   2.00000,    239.8776
     82.5000,       5.0000,   2.00000,    276.5875
     87.5000,       5.0000,   2.00000,    261.7098
     92.5000,       5.0000,   2.00000,    371.8518
     97.5000,       5.0000,   2.00000,    431.7460
    102.5000,       5.0000,   2.00000,    317.8228
    107.5000,       5.0000,   2.00000,    487.9247
    112.5000,       5.0000,   2.00000,    424.4323
    117.5000,       5.0000,   2.00000,    390.0238
    122.5000,       5.0000,   2.00000,    445.2451
    127.5000,       5.0000,   2.00000,    292.5229
    132.5000,       5.0000,   2.00000,    299.6248
    137.5000,       5.0000,   2.00000,    309.0458
    142.5000,       5.0000,   2.00000,    206.3642
    147.5000,       5.0000,   2.00000,    219.5184
    152.5000,       5.0000,   2.00000,    252.8004
    157.5000,       5.0000,   2.00000,    207.3962
    162.5000,       5.0000,   2.00000,    218.8066
    167.5000,       5.0000,   2.00000,    241.8598
    172.5000,       5.0000,   2.00000,    223.2435
    177.5000,       5.0000,   2.00000,    233.5271
    182.5000,       5.0000,   2.00000,    243.4023
    187.5000,       5.0000,   2.00000,    254.0363
    192.5000,       5.0000,   2.00000,    262.4183
    197.5000,       5.0000,   2.00000,    261.0573
    202.5000,       5.0000,   2.00000,    281.3188
    207.5000,       5.0000,   2.00000,    285.0954
    212.5000,       5.0000,   2.00000,    239.8197
    217.5000,       5.0000,   2.00000,    270.8250
    222.5000,       5.0000,   2.00000,    348.6900
    227.5000,       5.0000,   2.00000,    367.8257
    232.5000,       5.0000,   2.00000,    374.8534
    237.5000,       5.0000,   2.00000,    396.6656
    242.5000,       5.0000,   2.00000,    421.7624
    247.5000,       5.0000,   2.00000,    440.0228
    252.5000,       5.0000,   2.00000,    473.2957
    257.5000,       5.0000,   2.00000,    487.8620
    262.5000,       5.0000,   2.00000,    504.2980
    267.5000,       5.0000,   2.00000,    521.4794
    272.5000,       5.0000,   2.00000,    530.5445
    277.5000,       5.0000,   2.00000,    562.0964
    282.5000,       5.0000,   2.00000,    564.2937
    287.5000,       5.0000,   2.00000,    559.3279
    292.5000,       5.0000,   2.00000,    595.2594
    297.5000,       5.0000,   2.00000,    586.8800
    302.5000,       5.0000,   2.00000,    635.2659
     17.5000,       5.0000,   3.00000,    361.9009
     22.5000,       5.0000,   3.00000,    366.4684
     27.5000,       5.0000,   3.00000,    318.4104
     32.5000,       5.0000,   3.00000,    284.2076
     37.5000,       5.0000,   3.00000,    265.9084
     42.5000,       5.0000,   3.00000,    279.0720
     47.5000,       5.0000,   3.00000,    274.8579
     52.5000,       5.0000,   3.00000,    272.8706
     57.5000,       5.0000,   3.00000,    263.5614
     62.5000,       5.0000,   3.00000,    254.4180
     67.5000,       5.0000,   3.00000,    262.1253
     72.5000,       5.0000,   3.00000,    226.6428
     77.5000,       5.0000,   3.00000,    250.8932
     82.5000,       5.0000,   3.00000,    261.7714
     87.5000,       5.0000,   3.00000,    280.6907
     92.5000,       5.0000,   3.00000,    345.5151
     97.5000,       5.0000,   3.00000,    406.0481
    102.5000,       5.0000,   3.00000,    289.7343
    107.5000,       5.0000,   3.00000,    384.6258
    112.5000,       5.0000,   3.00000,    366.8286
    117.5000,       5.0000,   3.00000,    381.0262
    122.5000,       5.0000,   3.00000,    363.8838
    127.5000,       5.0000,   3.00000,    271.6451
    132.5000,       5.0000,   3.00000,    284.2061
    137.5000,       5.0000,   3.00000,    289.5681
    142.5000,       5.0000,   3.00000,    220.2069
    147.5000,       5.0000,   3.00000,    226.5714
    152.5000,       5.0000,   3.00000,    256.6821
    157.5000,       5.0000,   3.00000,    226.6895
    162.5000,       5.0000,   3.00000,    229.2059
    167.5000,       5.0000,   3.00000,    246.0642
    172.5000,       5.0000,   3.00000,    234.7142
    177.5000,       5.0000,   3.00000,    239.6820
    182.5000,       5.0000,   3.00000,    246.7411
    187.5000,       5.0000,   3.00000,    261.8380
    192.5000,       5.0000,   3.00000,    269.9758
    197.5000,       5.0000,   3.00000,    287.4895
    202.5000,       5.0000,   3.00000,    308.9738
    207.5000,       5.0000,   3.00000,    297.0226
    212.5000,       5.0000,   3.00000,    243.4868
    217.5000,       5.0000,   3.00000,    277.7341
    222.5000,       5.0000,   3.00000,    369.4058
    227.5000,       5.0000,   3.00000,    400.8571
    232.5000,       5.0000,   3.00000,    393.7055
    237.5000,       5.0000,   3.00000,    387.0479
    242.5000,       5.0000,   3.00000,    412.1172
    247.5000,       5.0000,   3.00000,    435.9762
    252.5000,       5.0000,   3.00000,    475.0802
    257.5000,       5.0000,   3.00000,    488.9829
    262.5000,       5.0000,   3.00000,    498.4888
    267.5000,       5.0000,   3.00000,    508.6927
    272.5000,       5.0000,   3.00000,    527.6973
    277.5000,       5.0000,   3.00000,    552.9521
    282.5000,       5.0000,   3.00000,    561.9493
    287.5000,       5.0000,   3.00000,    543.1940
    292.5000,       5.0000,   3.00000,    583.8813
    297.5000,       5.0000,   3.00000,    578.7901
     22.5000,      15.0000,   1.00000,    368.2315
     27.5000,      15.0000,   1.00000,    340.3080
     32.5000,      15.0000,   1.00000,    302.7631
     37.5000,      15.0000,   1.00000,    285.4920
     42.5000,      15.0000,   1.00000,    283.7306
     47.5000,      15.0000,   1.00000,    289.9249
     52.5000,      15.0000,   1.00000,    290.5088
     57.5000,      15.0000,   1.00000,    284.7608
     62.5000,      15.0000,   1.00000,    276.5551
     67.5000,      15.0000,   1.00000,    264.2869
     72.5000,      15.0000,   1.00000,    261.3468
     77.5000,      15.0000,   1.00000,    248.7072
     82.5000,      15.0000,   1.00000,    273.6179
     87.5000,      15.0000,   1.00000,    301.5730
     92.5000,      15.0000,   1.00000,    343.2595
     97.5000,      15.0000,   1.00000,    327.4164
    102.5000,      15.0000,   1.00000,    333.4661
    107.5000,      15.0000,   1.00000,    321.2439
    112.5000,      15.0000,   1.00000,    346.0145
    117.5000,      15.0000,   1.00000,    340.7631
    122.5000,      15.0000,   1.00000,    332.8174
    127.5000,      15.0000,   1.00000,    297.9832
    132.5000,      15.0000,   1.00000,    271.5390
    137.5000,      15.0000,   1.00000,    259.5921
    142.5000,      15.0000,   1.00000,    253.9860
    147.5000,      15.0000,   1.00000,    246.7523
    152.5000,      15.0000,   1.00000,    243.8671
    157.5000,      15.0000,   1.00000,    250.3702
    162.5000,      15.0000,   1.00000,    249.9683
    167.5000,      15.0000,   1.00000,    243.5036
    172.5000,      15.0000,   1.00000,    244.7252
    177.5000,      15.0000,   1.00000,    247.1964
    182.5000,      15.0000,   1.00000,    252.1803
    187.5000,      15.0000,   1.00000,    262.8813
    192.5000,      15.0000,   1.00000,    289.5148
    197.5000,      15.0000,   1.00000,    310.6099
    202.5000,      15.0000,   1.00000,    310.8318
    207.5000,      15.0000,   1.00000,    286.7832
    212.5000,      15.0000,   1.00000,    278.2355
    217.5000,      15.0000,   1.00000,    306.7306
    222.5000,      15.0000,   1.00000,    361.2230
    227.5000,      15.0000,   1.00000,    406.9003
    232.5000,      15.0000,   1.00000,    411.7078
    237.5000,      15.0000,   1.00000,    399.6794
    242.5000,      15.0000,   1.00000,    402.3039
    247.5000,      15.0000,   1.00000,    434.3805
    252.5000,      15.0000,   1.00000,    464.7460
    257.5000,      15.0000,   1.00000,    486.5634
    262.5000,      15.0000,   1.00000,    495.7664
    267.5000,      15.0000,   1.00000,    510.1936
    272.5000,      15.0000,   1.00000,    523.8378
    277.5000,      15.0000,   1.00000,    542.6060
    282.5000,      15.0000,   1.00000,    542.7166
    287.5000,      15.0000,   1.00000,    554.6025
    292.5000,      15.0000,   1.00000,    559.6838
     22.5000,       5.0000,   4.00000,    396.8218
     27.5000,       5.0000,   4.00000,    339.5903
     32.5000,       5.0000,   4.00000,    299.5504
     37.5000,       5.0000,   4.00000,    277.0499
     42.5000,       5.0000,   4.00000,    292.2559
     47.5000,       5.0000,   4.00000,    293.0063
     52.5000,       5.0000,   4.00000,    305.2410
     57.5000,       5.0000,   4.00000,    293.4401
     62.5000,       5.0000,   4.00000,    275.3293
     67.5000,       5.0000,   4.00000,    285.5063
     72.5000,       5.0000,   4.00000,    233.4271
     77.5000,       5.0000,   4.00000,    241.7750
     82.5000,       5.0000,   4.00000,    274.4816
     87.5000,       5.0000,   4.00000,    265.2941
     92.5000,       5.0000,   4.00000,    344.4377
     97.5000,       5.0000,   4.00000,    395.0153
    102.5000,       5.0000,   4.00000,    255.0512
    107.5000,       5.0000,   4.00000,    368.6736
    112.5000,       5.0000,   4.00000,    327.7288
    117.5000,       5.0000,   4.00000,    331.0703
    122.5000,       5.0000,   4.00000,    376.0922
    127.5000,       5.0000,   4.00000,    245.5516
    132.5000,       5.0000,   4.00000,    265.6322
    137.5000,       5.0000,   4.00000,    280.3181
    142.5000,       5.0000,   4.00000,    212.8582
    147.5000,       5.0000,   4.00000,    237.2451
    152.5000,       5.0000,   4.00000,    269.8675
    157.5000,       5.0000,   4.00000,    236.8405
    162.5000,       5.0000,   4.00000,    250.5697
    167.5000,       5.0000,   4.00000,    258.1667
    172.5000,       5.0000,   4.00000,    236.0530
    177.5000,       5.0000,   4.00000,    247.6033
    182.5000,       5.0000,   4.00000,    250.6911
    187.5000,       5.0000,   4.00000,    267.5511
    192.5000,       5.0000,   4.00000,    298.3661
    197.5000,       5.0000,   4.00000,    315.9212
    202.5000,       5.0000,   4.00000,    324.9054
    207.5000,       5.0000,   4.00000,    303.0582
    212.5000,       5.0000,   4.00000,    246.1010
    217.5000,       5.0000,   4.00000,    284.9801
    222.5000,       5.0000,   4.00000,    383.0122
    227.5000,       5.0000,   4.00000,    422.7948
    232.5000,       5.0000,   4.00000,    419.4532
    237.5000,       5.0000,   4.00000,    397.9684
    242.5000,       5.0000,   4.00000,    403.0447
    247.5000,       5.0000,   4.00000,    426.2823
    252.5000,       5.0000,   4.00000,    471.2905
    257.5000,       5.0000,   4.00000,    486.3647
    262.5000,       5.0000,   4.00000,    495.0789
    267.5000,       5.0000,   4.00000,    510.5632
    272.5000,       5.0000,   4.00000,    517.9945
    277.5000,       5.0000,   4.00000,    548.9934
    282.5000,       5.0000,   4.00000,    545.8434
    287.5000,       5.0000,   4.00000,    531.7471
    292.5000,       5.0000,   4.00000,    573.1299
     30.0000,      20.0000,   1.00000,    346.7405
     35.0000,      20.0000,   1.00000,    316.7355
     40.0000,      20.0000,   1.00000,    301.7192
     45.0000,      20.0000,   1.00000,    308.2014
     50.0000,      20.0000,   1.00000,    321.2480
     55.0000,      20.0000,   1.00000,    325.4897
     60.0000,      20.0000,   1.00000,    326.9269
     65.0000,      20.0000,   1.00000,    298.6511
     70.0000,      20.0000,   1.00000,    269.5186
     75.0000,      20.0000,   1.00000,    271.9355
     80.0000,      20.0000,   1.00000,    256.2987
     85.0000,      20.0000,   1.00000,    286.5005
     90.0000,      20.0000,   1.00000,    323.1924
     95.0000,      20.0000,   1.00000,    299.6858
    100.0000,      20.0000,   1.00000,    339.4583
    105.0000,      20.0000,   1.00000,    335.6812
    110.0000,      20.0000,   1.00000,    309.5206
    115.0000,      20.0000,   1.00000,    338.7567
    120.0000,      20.0000,   1.00000,    305.9568
    125.0000,      20.0000,   1.00000,    297.0725
    130.0000,      20.0000,   1.00000,    297.3274
    135.0000,      20.0000,   1.00000,    240.2633
    140.0000,      20.0000,   1.00000,    248.0270
    145.0000,      20.0000,   1.00000,    257.7826
    150.0000,      20.0000,   1.00000,    249.4112
    155.0000,      20.0000,   1.00000,    269.4351
    160.0000,      20.0000,   1.00000,    273.6827
    165.0000,      20.0000,   1.00000,    261.7872
    170.0000,      20.0000,   1.00000,    263.6603
    175.0000,      20.0000,   1.00000,    256.2670
    180.0000,      20.0000,   1.00000,    257.0741
    185.0000,      20.0000,   1.00000,    285.2469
    190.0000,      20.0000,   1.00000,    308.6507
    195.0000,      20.0000,   1.00000,    324.9702
    200.0000,      20.0000,   1.00000,    326.5037
    205.0000,      20.0000,   1.00000,    304.3561
    210.0000,      20.0000,   1.00000,    298.0379
    215.0000,      20.0000,   1.00000,    317.5475
    220.0000,      20.0000,   1.00000,    347.0251
    225.0000,      20.0000,   1.00000,    388.7456
    230.0000,      20.0000,   1.00000,    419.4899
    235.0000,      20.0000,   1.00000,    428.9513
    240.0000,      20.0000,   1.00000,    426.4294
    245.0000,      20.0000,   1.00000,    425.4333
    250.0000,      20.0000,   1.00000,    434.4638
    255.0000,      20.0000,   1.00000,    458.8214
    260.0000,      20.0000,   1.00000,    488.4897
    265.0000,      20.0000,   1.00000,    502.2143
    270.0000,      20.0000,   1.00000,    517.6522
    275.0000,      20.0000,   1.00000,    520.4649
    280.0000,      20.0000,   1.00000,    521.3899
    285.0000,      20.0000,   1.00000,    537.4377
     27.5000,       5.0000,   5.00000,    357.2785
     32.5000,       5.0000,   5.00000,    311.0454
     37.5000,       5.0000,   5.00000,    289.2281
     42.5000,       5.0000,   5.00000,    301.6585
     47.5000,       5.0000,   5.00000,    312.8626
     52.5000,       5.0000,   5.00000,    334.9454
     57.5000,       5.0000,   5.00000,    323.9243
     62.5000,       5.0000,   5.00000,    305.9569
     67.5000,       5.0000,   5.00000,    300.7932
     72.5000,       5.0000,   5.00000,    229.5755
     77.5000,       5.0000,   5.00000,    249.9772
     82.5000,       5.0000,   5.00000,    264.5727
     87.5000,       5.0000,   5.00000,    262.2327
     92.5000,       5.0000,   5.00000,    340.7318
     97.5000,       5.0000,   5.00000,    386.0322
    102.5000,       5.0000,   5.00000,    259.8973
    107.5000,       5.0000,   5.00000,    364.9062
    112.5000,       5.0000,   5.00000,    315.9928
    117.5000,       5.0000,   5.00000,    319.8899
    122.5000,       5.0000,   5.00000,    356.7047
    127.5000,       5.0000,   5.00000,    247.6647
    132.5000,       5.0000,   5.00000,    250.0676
    137.5000,       5.0000,   5.00000,    274.2006
    142.5000,       5.0000,   5.00000,    206.6738
    147.5000,       5.0000,   5.00000,    236.3257
    152.5000,       5.0000,   5.00000,    289.9376
    157.5000,       5.0000,   5.00000,    250.5231
    162.5000,       5.0000,   5.00000,    261.6690
    167.5000,       5.0000,   5.00000,    276.3043
    172.5000,       5.0000,   5.00000,    244.2321
    177.5000,       5.0000,   5.00000,    248.2747
    182.5000,       5.0000,   5.00000,    260.4083
    187.5000,       5.0000,   5.00000,    290.1423
    192.5000,       5.0000,   5.00000,    322.1396
    197.5000,       5.0000,   5.00000,    334.1973
    202.5000,       5.0000,   5.00000,    335.9261
    207.5000,       5.0000,   5.00000,    310.9578
    212.5000,       5.0000,   5.00000,    250.7185
    217.5000,       5.0000,   5.00000,    290.6278
    222.5000,       5.0000,   5.00000,    394.7298
    227.5000,       5.0000,   5.00000,    433.1425
    232.5000,       5.0000,   5.00000,    433.7105
    237.5000,       5.0000,   5.00000,    418.5311
    242.5000,       5.0000,   5.00000,    412.3345
    247.5000,       5.0000,   5.00000,    418.8230
    252.5000,       5.0000,   5.00000,    459.9415
    257.5000,       5.0000,   5.00000,    479.7532
    262.5000,       5.0000,   5.00000,    498.1412
    267.5000,       5.0000,   5.00000,    508.0146
    272.5000,       5.0000,   5.00000,    518.0050
    277.5000,       5.0000,   5.00000,    533.9740
    282.5000,       5.0000,   5.00000,    535.3498
    287.5000,       5.0000,   5.00000,    521.0479
     32.5000,       5.0000,   6.00000,    324.9449
     37.5000,       5.0000,   6.00000,    298.1801
     42.5000,       5.0000,   6.00000,    321.0219
     47.5000,       5.0000,   6.00000,    332.2424
     52.5000,       5.0000,   6.00000,    355.4402
     57.5000,       5.0000,   6.00000,    353.8662
     62.5000,       5.0000,   6.00000,    327.1656
     67.5000,       5.0000,   6.00000,    306.8850
     72.5000,       5.0000,   6.00000,    240.7386
     77.5000,       5.0000,   6.00000,    244.9089
     82.5000,       5.0000,   6.00000,    261.7873
     87.5000,       5.0000,   6.00000,    260.7480
     92.5000,       5.0000,   6.00000,    333.7049
     97.5000,       5.0000,   6.00000,    404.6238
    102.5000,       5.0000,   6.00000,    275.7029
    107.5000,       5.0000,   6.00000,    373.8441
    112.5000,       5.0000,   6.00000,    330.0206
    117.5000,       5.0000,   6.00000,    330.6590
    122.5000,       5.0000,   6.00000,    343.8637
    127.5000,       5.0000,   6.00000,    238.3115
    132.5000,       5.0000,   6.00000,    258.8897
    137.5000,       5.0000,   6.00000,    262.7420
    142.5000,       5.0000,   6.00000,    206.8014
    147.5000,       5.0000,   6.00000,    238.7064
    152.5000,       5.0000,   6.00000,    294.5102
    157.5000,       5.0000,   6.00000,    267.1228
    162.5000,       5.0000,   6.00000,    273.2661
    167.5000,       5.0000,   6.00000,    285.4767
    172.5000,       5.0000,   6.00000,    257.7670
    177.5000,       5.0000,   6.00000,    258.6690
    182.5000,       5.0000,   6.00000,    276.8625
    187.5000,       5.0000,   6.00000,    314.4967
    192.5000,       5.0000,   6.00000,    336.8888
    197.5000,       5.0000,   6.00000,    343.0574
    202.5000,       5.0000,   6.00000,    348.3519
    207.5000,       5.0000,   6.00000,    321.3818
    212.5000,       5.0000,   6.00000,    257.3689
    217.5000,       5.0000,   6.00000,    297.2054
    222.5000,       5.0000,   6.00000,    400.5328
    227.5000,       5.0000,   6.00000,    440.4502
    232.5000,       5.0000,   6.00000,    441.3022
    237.5000,       5.0000,   6.00000,    429.4020
    242.5000,       5.0000,   6.00000,    430.4158
    247.5000,       5.0000,   6.00000,    425.2858
    252.5000,       5.0000,   6.00000,    451.2953
    257.5000,       5.0000,   6.00000,    474.1915
    262.5000,       5.0000,   6.00000,    491.7592
    267.5000,       5.0000,   6.00000,    508.3357
    272.5000,       5.0000,   6.00000,    509.6683
    277.5000,       5.0000,   6.00000,    528.4754
    282.5000,       5.0000,   6.00000,    525.3611
     37.5000,      25.0000,   1.00000,    338.4240
     42.5000,      25.0000,   1.00000,    334.5309
     47.5000,      25.0000,   1.00000,    339.8814
     52.5000,      25.0000,   1.00000,    349.6302
     57.5000,      25.0000,   1.00000,    349.9618
     62.5000,      25.0000,   1.00000,    324.4061
     67.5000,      25.0000,   1.00000,    307.9325
     72.5000,      25.0000,   1.00000,    284.3429
     77.5000,      25.0000,   1.00000,    269.4313
     82.5000,      25.0000,   1.00000,    276.3421
     87.5000,      25.0000,   1.00000,    299.1981
     92.5000,      25.0000,   1.00000,    306.2517
     97.5000,      25.0000,   1.00000,    337.4565
    102.5000,      25.0000,   1.00000,    352.2829
    107.5000,      25.0000,   1.00000,    360.5960
    112.5000,      25.0000,   1.00000,    343.6841
    117.5000,      25.0000,   1.00000,    329.3313
    122.5000,      25.0000,   1.00000,    302.4960
    127.5000,      25.0000,   1.00000,    287.9467
    132.5000,      25.0000,   1.00000,    268.1138
    137.5000,      25.0000,   1.00000,    248.9972
    142.5000,      25.0000,   1.00000,    253.4073
    147.5000,      25.0000,   1.00000,    262.4931
    152.5000,      25.0000,   1.00000,    261.2381
    157.5000,      25.0000,   1.00000,    280.1438
    162.5000,      25.0000,   1.00000,    288.7646
    167.5000,      25.0000,   1.00000,    274.5876
    172.5000,      25.0000,   1.00000,    276.7361
    177.5000,      25.0000,   1.00000,    292.6571
    182.5000,      25.0000,   1.00000,    303.3486
    187.5000,      25.0000,   1.00000,    317.8026
    192.5000,      25.0000,   1.00000,    332.4680
    197.5000,      25.0000,   1.00000,    334.1594
    202.5000,      25.0000,   1.00000,    321.5173
    207.5000,      25.0000,   1.00000,    318.8411
    212.5000,      25.0000,   1.00000,    335.6897
    217.5000,      25.0000,   1.00000,    353.1944
    222.5000,      25.0000,   1.00000,    370.6641
    227.5000,      25.0000,   1.00000,    400.7438
    232.5000,      25.0000,   1.00000,    428.8829
    237.5000,      25.0000,   1.00000,    439.3602
    242.5000,      25.0000,   1.00000,    445.8576
    247.5000,      25.0000,   1.00000,    448.7838
    252.5000,      25.0000,   1.00000,    452.0104
    257.5000,      25.0000,   1.00000,    460.1783
    262.5000,      25.0000,   1.00000,    484.4276
    267.5000,      25.0000,   1.00000,    499.4277
    272.5000,      25.0000,   1.00000,    509.9505
    277.5000,      25.0000,   1.00000,    511.3358
     37.5000,       5.0000,   7.00000,    316.8110
     42.5000,       5.0000,   7.00000,    339.4406
     47.5000,       5.0000,   7.00000,    351.8257
     52.5000,       5.0000,   7.00000,    377.1972
     57.5000,       5.0000,   7.00000,    366.0978
     62.5000,       5.0000,   7.00000,    332.7717
     67.5000,       5.0000,   7.00000,    326.3811
     72.5000,       5.0000,   7.00000,    243.1316
     77.5000,       5.0000,   7.00000,    246.9667
     82.5000,       5.0000,   7.00000,    262.7693
     87.5000,       5.0000,   7.00000,    255.6136
     92.5000,       5.0000,   7.00000,    349.9220
     97.5000,       5.0000,   7.00000,    428.0203
    102.5000,       5.0000,   7.00000,    287.9271
    107.5000,       5.0000,   7.00000,    409.4724
    112.5000,       5.0000,   7.00000,    352.7325
    117.5000,       5.0000,   7.00000,    340.5333
    122.5000,       5.0000,   7.00000,    356.6826
    127.5000,       5.0000,   7.00000,    236.0184
    132.5000,       5.0000,   7.00000,    251.6383
    137.5000,       5.0000,   7.00000,    275.2025
    142.5000,       5.0000,   7.00000,    205.0031
    147.5000,       5.0000,   7.00000,    243.2590
    152.5000,       5.0000,   7.00000,    299.8188
    157.5000,       5.0000,   7.00000,    269.7219
    162.5000,       5.0000,   7.00000,    287.6607
    167.5000,       5.0000,   7.00000,    296.0354
    172.5000,       5.0000,   7.00000,    267.5958
    177.5000,       5.0000,   7.00000,    284.1382
    182.5000,       5.0000,   7.00000,    298.6056
    187.5000,       5.0000,   7.00000,    324.5522
    192.5000,       5.0000,   7.00000,    348.7728
    197.5000,       5.0000,   7.00000,    353.3989
    202.5000,       5.0000,   7.00000,    358.4692
    207.5000,       5.0000,   7.00000,    333.3926
    212.5000,       5.0000,   7.00000,    265.1864
    217.5000,       5.0000,   7.00000,    303.0615
    222.5000,       5.0000,   7.00000,    406.3479
    227.5000,       5.0000,   7.00000,    445.4845
    232.5000,       5.0000,   7.00000,    446.7039
    237.5000,       5.0000,   7.00000,    435.0629
    242.5000,       5.0000,   7.00000,    437.7311
    247.5000,       5.0000,   7.00000,    439.7886
    252.5000,       5.0000,   7.00000,    462.0039
    257.5000,       5.0000,   7.00000,    466.3042
    262.5000,       5.0000,   7.00000,    484.4438
    267.5000,       5.0000,   7.00000,    496.8902
    272.5000,       5.0000,   7.00000,    505.1468
    277.5000,       5.0000,   7.00000,    523.9310
     42.5000,       5.0000,   8.00000,    359.1817
     47.5000,       5.0000,   8.00000,    371.7499
     52.5000,       5.0000,   8.00000,    390.1505
     57.5000,       5.0000,   8.00000,    365.8449
     62.5000,       5.0000,   8.00000,    343.4683
     67.5000,       5.0000,   8.00000,    329.5309
     72.5000,       5.0000,   8.00000,    249.4501
     77.5000,       5.0000,   8.00000,    252.8224
     82.5000,       5.0000,   8.00000,    262.5638
     87.5000,       5.0000,   8.00000,    267.6952
     92.5000,       5.0000,   8.00000,    366.5443
     97.5000,       5.0000,   8.00000,    449.3706
    102.5000,       5.0000,   8.00000,    311.1327
    107.5000,       5.0000,   8.00000,    439.2710
    112.5000,       5.0000,   8.00000,    377.1483
    117.5000,       5.0000,   8.00000,    362.7045
    122.5000,       5.0000,   8.00000,    372.7595
    127.5000,       5.0000,   8.00000,    243.2303
    132.5000,       5.0000,   8.00000,    253.9996
    137.5000,       5.0000,   8.00000,    274.4972
    142.5000,       5.0000,   8.00000,    215.1119
    147.5000,       5.0000,   8.00000,    243.6059
    152.5000,       5.0000,   8.00000,    304.5464
    157.5000,       5.0000,   8.00000,    273.2766
    162.5000,       5.0000,   8.00000,    289.9122
    167.5000,       5.0000,   8.00000,    312.3802
    172.5000,       5.0000,   8.00000,    287.4439
    177.5000,       5.0000,   8.00000,    302.9957
    182.5000,       5.0000,   8.00000,    316.7146
    187.5000,       5.0000,   8.00000,    336.1884
    192.5000,       5.0000,   8.00000,    356.0403
    197.5000,       5.0000,   8.00000,    366.7534
    202.5000,       5.0000,   8.00000,    370.3568
    207.5000,       5.0000,   8.00000,    342.5777
    212.5000,       5.0000,   8.00000,    272.2530
    217.5000,       5.0000,   8.00000,    309.5022
    222.5000,       5.0000,   8.00000,    413.9536
    227.5000,       5.0000,   8.00000,    451.1263
    232.5000,       5.0000,   8.00000,    450.8252
    237.5000,       5.0000,   8.00000,    437.4409
    242.5000,       5.0000,   8.00000,    440.8539
    247.5000,       5.0000,   8.00000,    449.5322
    252.5000,       5.0000,   8.00000,    475.6110
    257.5000,       5.0000,   8.00000,    474.3587
    262.5000,       5.0000,   8.00000,    472.6764
    267.5000,       5.0000,   8.00000,    486.3075
    272.5000,       5.0000,   8.00000,    497.5335
     52.5000,      35.0000,   1.00000,    366.1677
     57.5000,      35.0000,   1.00000,    344.8608
     62.5000,      35.0000,   1.00000,    330.9077
     67.5000,      35.0000,   1.00000,    320.1677
     72.5000,      35.0000,   1.00000,    303.9680
     77.5000,      35.0000,   1.00000,    314.0452
     82.5000,      35.0000,   1.00000,    333.4445
     87.5000,      35.0000,   1.00000,    323.9684
     92.5000,      35.0000,   1.00000,    356.6175
     97.5000,      35.0000,   1.00000,    380.4168
    102.5000,      35.0000,   1.00000,    396.6866
    107.5000,      35.0000,   1.00000,    420.7381
    112.5000,      35.0000,   1.00000,    403.2539
    117.5000,      35.0000,   1.00000,    367.7873
    122.5000,      35.0000,   1.00000,    363.6260
    127.5000,      35.0000,   1.00000,    320.9461
    132.5000,      35.0000,   1.00000,    298.3506
    137.5000,      35.0000,   1.00000,    287.6142
    142.5000,      35.0000,   1.00000,    264.7538
    147.5000,      35.0000,   1.00000,    272.0146
    152.5000,      35.0000,   1.00000,    282.2478
    157.5000,      35.0000,   1.00000,    275.5485
    162.5000,      35.0000,   1.00000,    300.7239
    167.5000,      35.0000,   1.00000,    320.6233
    172.5000,      35.0000,   1.00000,    329.6581
    177.5000,      35.0000,   1.00000,    345.6563
    182.5000,      35.0000,   1.00000,    349.5521
    187.5000,      35.0000,   1.00000,    353.8579
    192.5000,      35.0000,   1.00000,    358.8567
    197.5000,      35.0000,   1.00000,    346.4408
    202.5000,      35.0000,   1.00000,    344.6984
    207.5000,      35.0000,   1.00000,    363.2213
    212.5000,      35.0000,   1.00000,    377.9839
    217.5000,      35.0000,   1.00000,    388.9695
    222.5000,      35.0000,   1.00000,    395.3981
    227.5000,      35.0000,   1.00000,    401.4982
    232.5000,      35.0000,   1.00000,    422.1651
    237.5000,      35.0000,   1.00000,    448.1594
    242.5000,      35.0000,   1.00000,    459.3414
    247.5000,      35.0000,   1.00000,    467.7343
    252.5000,      35.0000,   1.00000,    470.7806
    257.5000,      35.0000,   1.00000,    477.8430
    262.5000,      35.0000,   1.00000,    483.9437
     52.5000,       5.0000,  10.00000,    404.8717
     57.5000,       5.0000,  10.00000,    377.7563
     62.5000,       5.0000,  10.00000,    344.7335
     67.5000,       5.0000,  10.00000,    332.0923
     72.5000,       5.0000,  10.00000,    252.5240
     77.5000,       5.0000,  10.00000,    267.5613
     82.5000,       5.0000,  10.00000,    292.4549
     87.5000,       5.0000,  10.00000,    296.8955
     92.5000,       5.0000,  10.00000,    412.4170
     97.5000,       5.0000,  10.00000,    513.3770
    102.5000,       5.0000,  10.00000,    349.1159
    107.5000,       5.0000,  10.00000,    493.4293
    112.5000,       5.0000,  10.00000,    426.1683
    117.5000,       5.0000,  10.00000,    410.7306
    122.5000,       5.0000,  10.00000,    422.5637
    127.5000,       5.0000,  10.00000,    271.3477
    132.5000,       5.0000,  10.00000,    279.3149
    137.5000,       5.0000,  10.00000,    291.1206
    142.5000,       5.0000,  10.00000,    217.4496
    147.5000,       5.0000,  10.00000,    252.4375
    152.5000,       5.0000,  10.00000,    314.9585
    157.5000,       5.0000,  10.00000,    279.0971
    162.5000,       5.0000,  10.00000,    308.8890
    167.5000,       5.0000,  10.00000,    339.0071
    172.5000,       5.0000,  10.00000,    314.5443
    177.5000,       5.0000,  10.00000,    328.5244
    182.5000,       5.0000,  10.00000,    336.7372
    187.5000,       5.0000,  10.00000,    363.4504
    192.5000,       5.0000,  10.00000,    388.0162
    197.5000,       5.0000,  10.00000,    390.7653
    202.5000,       5.0000,  10.00000,    391.5872
    207.5000,       5.0000,  10.00000,    360.7662
    212.5000,       5.0000,  10.00000,    282.9838
    217.5000,       5.0000,  10.00000,    322.1824
    222.5000,       5.0000,  10.00000,    432.2938
    227.5000,       5.0000,  10.00000,    466.6886
    232.5000,       5.0000,  10.00000,    460.6096
    237.5000,       5.0000,  10.00000,    445.1849
    242.5000,       5.0000,  10.00000,    446.8840
    247.5000,       5.0000,  10.00000,    454.2882
    252.5000,       5.0000,  10.00000,    481.2408
    257.5000,       5.0000,  10.00000,    486.7989
    262.5000,       5.0000,  10.00000,    487.4628
     67.5000,      45.0000,   1.00000,    341.2566
     72.5000,      45.0000,   1.00000,    349.7838
     77.5000,      45.0000,   1.00000,    372.7852
     82.5000,      45.0000,   1.00000,    374.0050
     87.5000,      45.0000,   1.00000,    395.0346
     92.5000,      45.0000,   1.00000,    409.8727
     97.5000,      45.0000,   1.00000,    430.4746
    102.5000,      45.0000,   1.00000,    448.2620
    107.5000,      45.0000,   1.00000,    445.5775
    112.5000,      45.0000,   1.00000,    448.0490
    117.5000,      45.0000,   1.00000,    437.1276
    122.5000,      45.0000,   1.00000,    399.6626
    127.5000,      45.0000,   1.00000,    388.5490
    132.5000,      45.0000,   1.00000,    361.8290
    137.5000,      45.0000,   1.00000,    338.3022
    142.5000,      45.0000,   1.00000,    316.9993
    147.5000,      45.0000,   1.00000,    303.2734
    152.5000,      45.0000,   1.00000,    307.5515
    157.5000,      45.0000,   1.00000,    308.7729
    162.5000,      45.0000,   1.00000,    313.2059
    167.5000,      45.0000,   1.00000,    334.9925
    172.5000,      45.0000,   1.00000,    348.2026
    177.5000,      45.0000,   1.00000,    362.2867
    182.5000,      45.0000,   1.00000,    377.3265
    187.5000,      45.0000,   1.00000,    383.3643
    192.5000,      45.0000,   1.00000,    376.4144
    197.5000,      45.0000,   1.00000,    372.9294
    202.5000,      45.0000,   1.00000,    386.9878
    207.5000,      45.0000,   1.00000,    404.7696
    212.5000,      45.0000,   1.00000,    411.0361
    217.5000,      45.0000,   1.00000,    414.0683
    222.5000,      45.0000,   1.00000,    421.3063
    227.5000,      45.0000,   1.00000,    422.6243
    232.5000,      45.0000,   1.00000,    433.4966
    237.5000,      45.0000,   1.00000,    451.9698
    242.5000,      45.0000,   1.00000,    467.1525
    247.5000,      45.0000,   1.00000,    471.8511
     67.5000,      15.0000,   4.00000,    329.1689
     72.5000,      15.0000,   4.00000,    304.8712
     77.5000,      15.0000,   4.00000,    297.8918
     82.5000,      15.0000,   4.00000,    322.0816
     87.5000,      15.0000,   4.00000,    384.6666
     92.5000,      15.0000,   4.00000,    478.1794
     97.5000,      15.0000,   4.00000,    501.2973
    102.5000,      15.0000,   4.00000,    529.3661
    107.5000,      15.0000,   4.00000,    491.1917
    112.5000,      15.0000,   4.00000,    515.9555
    117.5000,      15.0000,   4.00000,    489.0251
    122.5000,      15.0000,   4.00000,    430.8264
    127.5000,      15.0000,   4.00000,    379.0876
    132.5000,      15.0000,   4.00000,    324.5403
    137.5000,      15.0000,   4.00000,    299.2462
    142.5000,      15.0000,   4.00000,    282.5837
    147.5000,      15.0000,   4.00000,    288.3473
    152.5000,      15.0000,   4.00000,    310.3535
    157.5000,      15.0000,   4.00000,    323.9552
    162.5000,      15.0000,   4.00000,    327.9345
    167.5000,      15.0000,   4.00000,    337.4790
    172.5000,      15.0000,   4.00000,    337.9320
    177.5000,      15.0000,   4.00000,    343.8237
    182.5000,      15.0000,   4.00000,    367.0897
    187.5000,      15.0000,   4.00000,    394.0189
    192.5000,      15.0000,   4.00000,    419.2574
    197.5000,      15.0000,   4.00000,    426.9245
    202.5000,      15.0000,   4.00000,    414.9133
    207.5000,      15.0000,   4.00000,    373.6682
    212.5000,      15.0000,   4.00000,    342.8594
    217.5000,      15.0000,   4.00000,    366.2893
    222.5000,      15.0000,   4.00000,    432.5487
    227.5000,      15.0000,   4.00000,    477.5067
    232.5000,      15.0000,   4.00000,    480.4477
    237.5000,      15.0000,   4.00000,    468.3284
    242.5000,      15.0000,   4.00000,    458.7616
    247.5000,      15.0000,   4.00000,    466.0864
     82.5000,      55.0000,   1.00000,    431.3815
     87.5000,      55.0000,   1.00000,    438.7467
     92.5000,      55.0000,   1.00000,    451.6783
     97.5000,      55.0000,   1.00000,    466.5004
    102.5000,      55.0000,   1.00000,    474.8661
    107.5000,      55.0000,   1.00000,    483.8518
    112.5000,      55.0000,   1.00000,    486.5197
    117.5000,      55.0000,   1.00000,    476.7214
    122.5000,      55.0000,   1.00000,    454.9435
    127.5000,      55.0000,   1.00000,    428.6520
    132.5000,      55.0000,   1.00000,    424.5268
    137.5000,      55.0000,   1.00000,    402.7946
    142.5000,      55.0000,   1.00000,    386.4622
    147.5000,      55.0000,   1.00000,    364.7825
    152.5000,      55.0000,   1.00000,    342.5554
    157.5000,      55.0000,   1.00000,    339.9320
    162.5000,      55.0000,   1.00000,    341.8807
    167.5000,      55.0000,   1.00000,    347.0182
    172.5000,      55.0000,   1.00000,    361.0897
    177.5000,      55.0000,   1.00000,    377.0805
    182.5000,      55.0000,   1.00000,    385.2722
    187.5000,      55.0000,   1.00000,    379.5815
    192.5000,      55.0000,   1.00000,    385.4891
    197.5000,      55.0000,   1.00000,    399.0285
    202.5000,      55.0000,   1.00000,    419.2513
    207.5000,      55.0000,   1.00000,    438.7008
    212.5000,      55.0000,   1.00000,    444.3149
    217.5000,      55.0000,   1.00000,    448.8371
    222.5000,      55.0000,   1.00000,    448.7041
    227.5000,      55.0000,   1.00000,    448.0918
    232.5000,      55.0000,   1.00000,    449.7209
     82.5000,      15.0000,   5.00000,    355.3234
     87.5000,      15.0000,   5.00000,    425.0966
     92.5000,      15.0000,   5.00000,    529.7999
     97.5000,      15.0000,   5.00000,    560.6826
    102.5000,      15.0000,   5.00000,    602.6915
    107.5000,      15.0000,   5.00000,    566.2067
    112.5000,      15.0000,   5.00000,    592.2072
    117.5000,      15.0000,   5.00000,    554.3961
    122.5000,      15.0000,   5.00000,    481.6686
    127.5000,      15.0000,   5.00000,    422.5360
    132.5000,      15.0000,   5.00000,    366.9243
    137.5000,      15.0000,   5.00000,    344.4550
    142.5000,      15.0000,   5.00000,    327.8783
    147.5000,      15.0000,   5.00000,    327.3382
    152.5000,      15.0000,   5.00000,    343.8134
    157.5000,      15.0000,   5.00000,    352.7660
    162.5000,      15.0000,   5.00000,    348.8675
    167.5000,      15.0000,   5.00000,    349.9265
    172.5000,      15.0000,   5.00000,    349.6403
    177.5000,      15.0000,   5.00000,    352.4614
    182.5000,      15.0000,   5.00000,    379.7457
    187.5000,      15.0000,   5.00000,    404.6530
    192.5000,      15.0000,   5.00000,    434.0583
    197.5000,      15.0000,   5.00000,    449.6021
    202.5000,      15.0000,   5.00000,    442.2888
    207.5000,      15.0000,   5.00000,    403.2131
    212.5000,      15.0000,   5.00000,    370.7264
    217.5000,      15.0000,   5.00000,    395.2890
    222.5000,      15.0000,   5.00000,    459.7602
    227.5000,      15.0000,   5.00000,    502.9533
    232.5000,      15.0000,   5.00000,    501.3400
     97.5000,      65.0000,   1.00000,    491.6491
    102.5000,      65.0000,   1.00000,    487.1283
    107.5000,      65.0000,   1.00000,    495.0969
    112.5000,      65.0000,   1.00000,    495.4315
    117.5000,      65.0000,   1.00000,    502.5715
    122.5000,      65.0000,   1.00000,    515.3547
    127.5000,      65.0000,   1.00000,    499.9696
    132.5000,      65.0000,   1.00000,    467.8560
    137.5000,      65.0000,   1.00000,    458.1400
    142.5000,      65.0000,   1.00000,    428.8203
    147.5000,      65.0000,   1.00000,    409.7716
    152.5000,      65.0000,   1.00000,    394.4402
    157.5000,      65.0000,   1.00000,    378.3827
    162.5000,      65.0000,   1.00000,    381.9079
    167.5000,      65.0000,   1.00000,    384.9873
    172.5000,      65.0000,   1.00000,    384.4727
    177.5000,      65.0000,   1.00000,    389.8463
    182.5000,      65.0000,   1.00000,    385.1441
    187.5000,      65.0000,   1.00000,    381.3565
    192.5000,      65.0000,   1.00000,    399.5836
    197.5000,      65.0000,   1.00000,    421.2488
    202.5000,      65.0000,   1.00000,    431.9430
    207.5000,      65.0000,   1.00000,    446.5808
    212.5000,      65.0000,   1.00000,    458.0787
    217.5000,      65.0000,   1.00000,    468.3354
     97.5000,      15.0000,   6.00000,    614.6968
    102.5000,      15.0000,   6.00000,    653.4739
    107.5000,      15.0000,   6.00000,    609.7689
    112.5000,      15.0000,   6.00000,    641.3472
    117.5000,      15.0000,   6.00000,    613.1203
    122.5000,      15.0000,   6.00000,    544.5945
    127.5000,      15.0000,   6.00000,    477.4548
    132.5000,      15.0000,   6.00000,    406.2571
    137.5000,      15.0000,   6.00000,    373.2481
    142.5000,      15.0000,   6.00000,    353.1706
    147.5000,      15.0000,   6.00000,    353.3795
    152.5000,      15.0000,   6.00000,    373.4542
    157.5000,      15.0000,   6.00000,    385.4897
    162.5000,      15.0000,   6.00000,    380.4263
    167.5000,      15.0000,   6.00000,    378.9957
    172.5000,      15.0000,   6.00000,    374.1328
    177.5000,      15.0000,   6.00000,    369.1106
    182.5000,      15.0000,   6.00000,    387.8466
    187.5000,      15.0000,   6.00000,    413.1385
    192.5000,      15.0000,   6.00000,    442.1147
    197.5000,      15.0000,   6.00000,    463.3693
    202.5000,      15.0000,   6.00000,    453.4644
    207.5000,      15.0000,   6.00000,    413.2074
    212.5000,      15.0000,   6.00000,    385.3893
    217.5000,      15.0000,   6.00000,    414.1892
    105.0000,      30.0000,   3.00000,    647.6622
    110.0000,      30.0000,   3.00000,    655.8263
    115.0000,      30.0000,   3.00000,    599.3908
    120.0000,      30.0000,   3.00000,    583.1288
    125.0000,      30.0000,   3.00000,    530.3814
    130.0000,      30.0000,   3.00000,    476.6363
    135.0000,      30.0000,   3.00000,    431.0858
    140.0000,      30.0000,   3.00000,    393.8474
    145.0000,      30.0000,   3.00000,    386.6465
    150.0000,      30.0000,   3.00000,    381.5631
    155.0000,      30.0000,   3.00000,    378.2866
    160.0000,      30.0000,   3.00000,    387.8967
    165.0000,      30.0000,   3.00000,    392.8885
    170.0000,      30.0000,   3.00000,    387.9516
    175.0000,      30.0000,   3.00000,    396.6879
    180.0000,      30.0000,   3.00000,    405.6223
    185.0000,      30.0000,   3.00000,    414.2130
    190.0000,      30.0000,   3.00000,    429.2459
    195.0000,      30.0000,   3.00000,    436.3075
    200.0000,      30.0000,   3.00000,    427.8210
    205.0000,      30.0000,   3.00000,    426.9158
    210.0000,      30.0000,   3.00000,    436.5747
    112.5000,      25.0000,   4.00000,    659.6605
    117.5000,      25.0000,   4.00000,    632.4246
    122.5000,      25.0000,   4.00000,    563.1812
    127.5000,      25.0000,   4.00000,    519.4230
    132.5000,      25.0000,   4.00000,    457.5428
    137.5000,      25.0000,   4.00000,    400.4261
    142.5000,      25.0000,   4.00000,    403.9593
    147.5000,      25.0000,   4.00000,    393.3725
    152.5000,      25.0000,   4.00000,    383.5116
    157.5000,      25.0000,   4.00000,    402.5805
    162.5000,      25.0000,   4.00000,    406.0469
    167.5000,      25.0000,   4.00000,    397.4173
    172.5000,      25.0000,   4.00000,    402.2317
    177.5000,      25.0000,   4.00000,    410.8828
    182.5000,      25.0000,   4.00000,    420.1285
    187.5000,      25.0000,   4.00000,    436.7935
    192.5000,      25.0000,   4.00000,    450.6102
    197.5000,      25.0000,   4.00000,    455.0899
    202.5000,      25.0000,   4.00000,    434.4234
   5.56
ITERATION 2
MODEL RESISTIVITY
LAYER 1
61,     2.5000
     10.0000,     241.22
     15.0000,     247.10
     20.0000,     259.50
     25.0000,     255.61
     30.0000,     191.74
     35.0000,     162.28
     40.0000,     154.76
     45.0000,     187.58
     50.0000,     208.01
     55.0000,     230.05
     60.0000,     228.75
     65.0000,     220.82
     70.0000,     235.42
     75.0000,     187.70
     80.0000,     214.64
     85.0000,     239.78
     90.0000,     231.68
     95.0000,     348.76
    100.0000,     505.04
    105.0000,     363.40
    110.0000,     667.53
    115.0000,     588.79
    120.0000,     666.85
    125.0000,     741.70
    130.0000,     388.66
    135.0000,     326.59
    140.0000,     306.40
    145.0000,     188.30
    150.0000,     200.17
    155.0000,     253.13
    160.0000,     216.68
    165.0000,     234.96
    170.0000,     253.53
    175.0000,     220.70
    180.0000,     222.98
    185.0000,     232.21
    190.0000,     258.00
    195.0000,     266.88
    200.0000,     263.91
    205.0000,     257.72
    210.0000,     223.14
    215.0000,     164.50
    220.0000,     203.86
    225.0000,     304.92
    230.0000,     358.04
    235.0000,     391.17
    240.0000,     383.90
    245.0000,     392.79
    250.0000,     406.15
    255.0000,     460.39
    260.0000,     483.97
    265.0000,     499.48
    270.0000,     512.62
    275.0000,     516.25
    280.0000,     528.96
    285.0000,     511.54
    290.0000,     475.67
    295.0000,     521.59
    300.0000,     492.88
    305.0000,     587.70
           490.6744
LAYER 2
61,     5.2500
     10.0000,     328.88
     15.0000,     299.91
     20.0000,     305.40
     25.0000,     291.07
     30.0000,     228.05
     35.0000,     194.04
     40.0000,     185.48
     45.0000,     207.58
     50.0000,     232.34
     55.0000,     264.59
     60.0000,     275.91
     65.0000,     266.75
     70.0000,     257.92
     75.0000,     203.30
     80.0000,     218.15
     85.0000,     233.63
     90.0000,     219.19
     95.0000,     354.10
    100.0000,     491.75
    105.0000,     383.24
    110.0000,     634.74
    115.0000,     686.09
    120.0000,     752.25
    125.0000,     744.49
    130.0000,     364.50
    135.0000,     326.18
    140.0000,     290.16
    145.0000,     175.67
    150.0000,     195.60
    155.0000,     240.34
    160.0000,     229.77
    165.0000,     244.41
    170.0000,     256.38
    175.0000,     229.78
    180.0000,     232.00
    185.0000,     235.48
    190.0000,     257.33
    195.0000,     276.24
    200.0000,     275.33
    205.0000,     267.97
    210.0000,     241.12
    215.0000,     183.83
    220.0000,     225.74
    225.0000,     312.07
    230.0000,     361.57
    235.0000,     388.34
    240.0000,     386.55
    245.0000,     392.70
    250.0000,     409.64
    255.0000,     444.07
    260.0000,     472.17
    265.0000,     490.64
    270.0000,     510.33
    275.0000,     516.54
    280.0000,     542.21
    285.0000,     539.17
    290.0000,     503.75
    295.0000,     545.24
    300.0000,     538.20
    305.0000,     597.10
           559.7871
LAYER 3
59,     8.2750
     15.0000,     481.42
     20.0000,     462.17
     25.0000,     435.52
     30.0000,     373.89
     35.0000,     327.10
     40.0000,     295.83
     45.0000,     282.19
     50.0000,     291.93
     55.0000,     330.64
     60.0000,     356.76
     65.0000,     342.30
     70.0000,     292.68
     75.0000,     223.69
     80.0000,     222.86
     85.0000,     238.18
     90.0000,     250.97
     95.0000,     433.12
    100.0000,     504.90
    105.0000,     362.51
    110.0000,     509.51
    115.0000,     694.49
    120.0000,     774.99
    125.0000,     645.38
    130.0000,     326.15
    135.0000,     317.57
    140.0000,     275.31
    145.0000,     171.33
    150.0000,     194.81
    155.0000,     236.78
    160.0000,     243.55
    165.0000,     246.78
    170.0000,     246.55
    175.0000,     238.04
    180.0000,     248.34
    185.0000,     251.58
    190.0000,     273.35
    195.0000,     303.21
    200.0000,     307.65
    205.0000,     301.61
    210.0000,     287.38
    215.0000,     244.91
    220.0000,     285.42
    225.0000,     348.08
    230.0000,     381.50
    235.0000,     397.24
    240.0000,     404.85
    245.0000,     417.86
    250.0000,     433.99
    255.0000,     446.41
    260.0000,     466.49
    265.0000,     487.66
    270.0000,     509.93
    275.0000,     524.95
    280.0000,     564.70
    285.0000,     577.78
    290.0000,     558.05
    295.0000,     596.07
    300.0000,     637.63
           688.2812
LAYER 4
57,    11.6025
     20.0000,     750.69
     25.0000,     656.89
     30.0000,     604.44
     35.0000,     527.41
     40.0000,     443.71
     45.0000,     359.08
     50.0000,     330.22
     55.0000,     356.63
     60.0000,     383.14
     65.0000,     355.16
     70.0000,     270.73
     75.0000,     193.07
     80.0000,     184.96
     85.0000,     221.51
     90.0000,     302.34
     95.0000,     570.53
    100.0000,     524.77
    105.0000,     285.42
    110.0000,     327.88
    115.0000,     495.81
    120.0000,     579.26
    125.0000,     451.01
    130.0000,     258.88
    135.0000,     285.70
    140.0000,     261.42
    145.0000,     170.99
    150.0000,     195.49
    155.0000,     235.99
    160.0000,     240.97
    165.0000,     229.67
    170.0000,     222.31
    175.0000,     230.40
    180.0000,     252.75
    185.0000,     262.17
    190.0000,     286.45
    195.0000,     321.46
    200.0000,     330.92
    205.0000,     331.85
    210.0000,     337.34
    215.0000,     321.37
    220.0000,     359.33
    225.0000,     395.21
    230.0000,     407.30
    235.0000,     416.71
    240.0000,     437.84
    245.0000,     466.50
    250.0000,     482.57
    255.0000,     477.23
    260.0000,     480.94
    265.0000,     494.16
    270.0000,     511.12
    275.0000,     529.26
    280.0000,     575.70
    285.0000,     601.91
    290.0000,     610.09
    295.0000,     657.42
           804.0135
LAYER 5
53,    15.2628
     30.0000,     934.59
     35.0000,     712.10
     40.0000,     572.00
     45.0000,     398.40
     50.0000,     310.86
     55.0000,     273.55
     60.0000,     247.34
     65.0000,     197.65
     70.0000,     135.77
     75.0000,      99.14
     80.0000,     105.39
     85.0000,     176.58
     90.0000,     383.15
     95.0000,     720.55
    100.0000,     525.23
    105.0000,     214.61
    110.0000,     143.55
    115.0000,     158.40
    120.0000,     177.25
    125.0000,     167.74
    130.0000,     159.46
    135.0000,     204.61
    140.0000,     219.20
    145.0000,     183.29
    150.0000,     190.29
    155.0000,     203.28
    160.0000,     192.34
    165.0000,     172.67
    170.0000,     166.99
    175.0000,     184.21
    180.0000,     212.49
    185.0000,     234.75
    190.0000,     258.43
    195.0000,     283.77
    200.0000,     300.35
    205.0000,     320.85
    210.0000,     358.02
    215.0000,     394.41
    220.0000,     423.15
    225.0000,     423.50
    230.0000,     417.17
    235.0000,     431.07
    240.0000,     473.15
    245.0000,     523.75
    250.0000,     546.80
    255.0000,     533.15
    260.0000,     512.98
    265.0000,     502.10
    270.0000,     502.98
    275.0000,     519.47
    280.0000,     566.41
    285.0000,     612.04
           723.8635
LAYER 6
49,    19.2890
     40.0000,     567.84
     45.0000,     362.95
     50.0000,     279.67
     55.0000,     219.00
     60.0000,     176.93
     65.0000,     134.49
     70.0000,      99.23
     75.0000,      84.03
     80.0000,     102.01
     85.0000,     187.03
     90.0000,     411.56
     95.0000,     687.64
    100.0000,     538.21
    105.0000,     256.53
    110.0000,     147.95
    115.0000,     123.54
    120.0000,     122.64
    125.0000,     128.51
    130.0000,     146.75
    135.0000,     185.65
    140.0000,     207.29
    145.0000,     196.97
    150.0000,     192.14
    155.0000,     186.30
    160.0000,     170.32
    165.0000,     154.49
    170.0000,     151.39
    175.0000,     164.70
    180.0000,     187.11
    185.0000,     208.90
    190.0000,     229.01
    195.0000,     247.31
    200.0000,     263.66
    205.0000,     285.82
    210.0000,     319.90
    215.0000,     356.38
    220.0000,     379.99
    225.0000,     384.48
    230.0000,     387.54
    235.0000,     407.17
    240.0000,     447.06
    245.0000,     491.40
    250.0000,     515.46
    255.0000,     511.41
    260.0000,     495.70
    265.0000,     485.01
    270.0000,     487.18
    275.0000,     504.76
           570.9773
LAYER 7
45,    23.7179
     50.0000,     291.07
     55.0000,     211.25
     60.0000,     170.73
     65.0000,     138.41
     70.0000,     116.22
     75.0000,     112.48
     80.0000,     145.29
     85.0000,     247.72
     90.0000,     457.85
     95.0000,     669.36
    100.0000,     597.45
    105.0000,     371.55
    110.0000,     233.76
    115.0000,     178.93
    120.0000,     162.84
    125.0000,     167.12
    130.0000,     187.19
    135.0000,     217.00
    140.0000,     233.97
    145.0000,     229.08
    150.0000,     217.34
    155.0000,     202.32
    160.0000,     184.82
    165.0000,     171.64
    170.0000,     169.33
    175.0000,     179.14
    180.0000,     196.58
    185.0000,     215.49
    190.0000,     232.98
    195.0000,     248.38
    200.0000,     263.11
    205.0000,     281.45
    210.0000,     305.79
    215.0000,     331.14
    220.0000,     349.45
    225.0000,     359.04
    230.0000,     368.73
    235.0000,     387.81
    240.0000,     417.52
    245.0000,     447.89
    250.0000,     466.52
    255.0000,     469.25
    260.0000,     465.50
    265.0000,     464.22
           479.4389
LAYER 8
41,    28.5897
     60.0000,     207.44
     65.0000,     186.26
     70.0000,     174.43
     75.0000,     182.06
     80.0000,     234.70
     85.0000,     354.24
     90.0000,     538.29
     95.0000,     708.45
    100.0000,     702.98
    105.0000,     549.62
    110.0000,     405.25
    115.0000,     321.21
    120.0000,     283.59
    125.0000,     275.56
    130.0000,     285.29
    135.0000,     300.38
    140.0000,     305.50
    145.0000,     295.48
    150.0000,     277.46
    155.0000,     257.02
    160.0000,     238.13
    165.0000,     225.65
    170.0000,     223.04
    175.0000,     230.37
    180.0000,     244.42
    185.0000,     260.71
    190.0000,     276.19
    195.0000,     289.73
    200.0000,     302.19
    205.0000,     315.78
    210.0000,     331.43
    215.0000,     346.98
    220.0000,     359.14
    225.0000,     367.80
    230.0000,     376.92
    235.0000,     391.13
    240.0000,     410.62
    245.0000,     427.82
    250.0000,     438.34
    255.0000,     442.96
           447.0459
LAYER 9
35,    33.9487
     75.0000,     268.54
     80.0000,     376.30
     85.0000,     490.64
     90.0000,     622.61
     95.0000,     772.72
    100.0000,     831.65
    105.0000,     763.97
    110.0000,     651.07
    115.0000,     555.54
    120.0000,     494.88
    125.0000,     463.40
    130.0000,     449.61
    135.0000,     440.98
    140.0000,     427.30
    145.0000,     405.68
    150.0000,     380.00
    155.0000,     354.82
    160.0000,     334.05
    165.0000,     320.97
    170.0000,     317.19
    175.0000,     322.02
    180.0000,     332.77
    185.0000,     345.85
    190.0000,     358.32
    195.0000,     368.73
    200.0000,     377.17
    205.0000,     384.69
    210.0000,     391.91
    215.0000,     398.33
    220.0000,     402.85
    225.0000,     406.01
    230.0000,     408.85
    235.0000,     415.82
    240.0000,     425.01
           433.6609
LAYER 10
29,    39.8436
     90.0000,     631.57
     95.0000,     846.34
    100.0000,     953.61
    105.0000,     971.04
    110.0000,     921.68
    115.0000,     840.44
    120.0000,     767.42
    125.0000,     709.84
    130.0000,     665.66
    135.0000,     627.91
    140.0000,     591.46
    145.0000,     555.01
    150.0000,     520.46
    155.0000,     490.41
    160.0000,     467.27
    165.0000,     452.66
    170.0000,     446.77
    175.0000,     448.29
    180.0000,     454.70
    185.0000,     462.92
    190.0000,     470.23
    195.0000,     475.01
    200.0000,     476.89
    205.0000,     476.57
    210.0000,     474.49
    215.0000,     471.39
    220.0000,     466.10
    225.0000,     460.90
           448.9389
LAYER 11
25,    46.3279
    100.0000,     1082.4
    105.0000,     1156.0
    110.0000,     1155.9
    115.0000,     1103.3
    120.0000,     1033.6
    125.0000,     955.57
    130.0000,     885.94
    135.0000,     822.23
    140.0000,     765.17
    145.0000,     714.81
    150.0000,     671.89
    155.0000,     637.18
    160.0000,     611.41
    165.0000,     594.66
    170.0000,     586.03
    175.0000,     583.62
    180.0000,     584.91
    185.0000,     587.10
    190.0000,     587.66
    195.0000,     585.13
    200.0000,     578.76
    205.0000,     570.30
    210.0000,     559.62
    215.0000,     547.23
           525.9451
LAYER 12
21, 
    110.0000,     1348.4
    115.0000,     1286.8
    120.0000,     1209.7
    125.0000,     1126.0
    130.0000,     1045.9
    135.0000,     962.59
    140.0000,     891.55
    145.0000,     831.82
    150.0000,     783.04
    155.0000,     744.88
    160.0000,     716.97
    165.0000,     698.53
    170.0000,     687.92
    175.0000,     682.82
    180.0000,     680.54
    185.0000,     678.21
    190.0000,     673.14
    195.0000,     665.04
    200.0000,     652.82
    205.0000,     637.31
           620.5386
CALCULATED APPARENT RESISTIVITY
      7.5000,       5.0000,   1.00000,    286.3259
     12.5000,       5.0000,   1.00000,    284.0538
     17.5000,       5.0000,   1.00000,    276.1205
     22.5000,       5.0000,   1.00000,    270.7314
     27.5000,       5.0000,   1.00000,    229.0479
     32.5000,       5.0000,   1.00000,    213.1297
     37.5000,       5.0000,   1.00000,    198.6281
     42.5000,       5.0000,   1.00000,    217.8211
     47.5000,       5.0000,   1.00000,    223.6219
     52.5000,       5.0000,   1.00000,    245.7313
     57.5000,       5.0000,   1.00000,    248.1332
     62.5000,       5.0000,   1.00000,    235.0513
     67.5000,       5.0000,   1.00000,    251.4495
     72.5000,       5.0000,   1.00000,    209.6850
     77.5000,       5.0000,   1.00000,    228.5186
     82.5000,       5.0000,   1.00000,    251.6970
     87.5000,       5.0000,   1.00000,    266.2206
     92.5000,       5.0000,   1.00000,    325.7352
     97.5000,       5.0000,   1.00000,    453.1609
    102.5000,       5.0000,   1.00000,    352.6545
    107.5000,       5.0000,   1.00000,    615.0342
    112.5000,       5.0000,   1.00000,    534.6533
    117.5000,       5.0000,   1.00000,    538.7429
    122.5000,       5.0000,   1.00000,    583.8448
    127.5000,       5.0000,   1.00000,    379.5577
    132.5000,       5.0000,   1.00000,    333.7403
    137.5000,       5.0000,   1.00000,    292.2755
    142.5000,       5.0000,   1.00000,    209.8705
    147.5000,       5.0000,   1.00000,    214.9576
    152.5000,       5.0000,   1.00000,    239.1265
    157.5000,       5.0000,   1.00000,    216.2923
    162.5000,       5.0000,   1.00000,    235.6244
    167.5000,       5.0000,   1.00000,    245.7880
    172.5000,       5.0000,   1.00000,    227.2983
    177.5000,       5.0000,   1.00000,    240.5286
    182.5000,       5.0000,   1.00000,    243.1614
    187.5000,       5.0000,   1.00000,    256.8233
    192.5000,       5.0000,   1.00000,    265.9719
    197.5000,       5.0000,   1.00000,    262.4404
    202.5000,       5.0000,   1.00000,    254.6004
    207.5000,       5.0000,   1.00000,    250.2807
    212.5000,       5.0000,   1.00000,    217.7298
    217.5000,       5.0000,   1.00000,    246.9163
    222.5000,       5.0000,   1.00000,    308.0375
    227.5000,       5.0000,   1.00000,    338.9362
    232.5000,       5.0000,   1.00000,    373.2186
    237.5000,       5.0000,   1.00000,    387.8369
    242.5000,       5.0000,   1.00000,    409.7630
    247.5000,       5.0000,   1.00000,    418.8418
    252.5000,       5.0000,   1.00000,    454.6475
    257.5000,       5.0000,   1.00000,    469.9383
    262.5000,       5.0000,   1.00000,    491.3154
    267.5000,       5.0000,   1.00000,    509.5658
    272.5000,       5.0000,   1.00000,    513.4500
    277.5000,       5.0000,   1.00000,    525.8994
    282.5000,       5.0000,   1.00000,    529.8231
    287.5000,       5.0000,   1.00000,    506.2362
    292.5000,       5.0000,   1.00000,    557.9989
    297.5000,       5.0000,   1.00000,    506.6978
    302.5000,       5.0000,   1.00000,    592.7207
    307.5000,       5.0000,   1.00000,    519.4896
     12.5000,       5.0000,   2.00000,    324.9536
     17.5000,       5.0000,   2.00000,    326.8836
     22.5000,       5.0000,   2.00000,    328.5184
     27.5000,       5.0000,   2.00000,    277.4919
     32.5000,       5.0000,   2.00000,    252.8160
     37.5000,       5.0000,   2.00000,    244.2288
     42.5000,       5.0000,   2.00000,    259.8513
     47.5000,       5.0000,   2.00000,    258.4449
     52.5000,       5.0000,   2.00000,    269.5150
     57.5000,       5.0000,   2.00000,    253.4772
     62.5000,       5.0000,   2.00000,    249.1666
     67.5000,       5.0000,   2.00000,    268.6550
     72.5000,       5.0000,   2.00000,    218.3730
     77.5000,       5.0000,   2.00000,    250.5581
     82.5000,       5.0000,   2.00000,    285.2050
     87.5000,       5.0000,   2.00000,    249.9551
     92.5000,       5.0000,   2.00000,    359.9812
     97.5000,       5.0000,   2.00000,    429.6693
    102.5000,       5.0000,   2.00000,    309.9919
    107.5000,       5.0000,   2.00000,    541.3555
    112.5000,       5.0000,   2.00000,    434.2276
    117.5000,       5.0000,   2.00000,    402.0135
    122.5000,       5.0000,   2.00000,    514.1622
    127.5000,       5.0000,   2.00000,    313.1780
    132.5000,       5.0000,   2.00000,    310.3999
    137.5000,       5.0000,   2.00000,    326.8229
    142.5000,       5.0000,   2.00000,    204.2977
    147.5000,       5.0000,   2.00000,    220.8993
    152.5000,       5.0000,   2.00000,    264.0447
    157.5000,       5.0000,   2.00000,    209.9132
    162.5000,       5.0000,   2.00000,    226.6305
    167.5000,       5.0000,   2.00000,    257.5134
    172.5000,       5.0000,   2.00000,    232.1089
    177.5000,       5.0000,   2.00000,    242.1614
    182.5000,       5.0000,   2.00000,    252.6608
    187.5000,       5.0000,   2.00000,    263.7977
    192.5000,       5.0000,   2.00000,    270.1133
    197.5000,       5.0000,   2.00000,    266.3997
    202.5000,       5.0000,   2.00000,    289.9092
    207.5000,       5.0000,   2.00000,    291.9296
    212.5000,       5.0000,   2.00000,    233.5520
    217.5000,       5.0000,   2.00000,    267.1299
    222.5000,       5.0000,   2.00000,    351.9973
    227.5000,       5.0000,   2.00000,    367.5473
    232.5000,       5.0000,   2.00000,    373.1848
    237.5000,       5.0000,   2.00000,    391.6173
    242.5000,       5.0000,   2.00000,    413.7999
    247.5000,       5.0000,   2.00000,    429.5494
    252.5000,       5.0000,   2.00000,    465.3454
    257.5000,       5.0000,   2.00000,    477.6012
    262.5000,       5.0000,   2.00000,    491.1178
    267.5000,       5.0000,   2.00000,    507.6214
    272.5000,       5.0000,   2.00000,    514.0140
    277.5000,       5.0000,   2.00000,    547.3834
    282.5000,       5.0000,   2.00000,    544.9703
    287.5000,       5.0000,   2.00000,    535.1643
    292.5000,       5.0000,   2.00000,    570.3443
    297.5000,       5.0000,   2.00000,    547.7706
    302.5000,       5.0000,   2.00000,    632.2623
     17.5000,       5.0000,   3.00000,    380.2286
     22.5000,       5.0000,   3.00000,    386.2948
     27.5000,       5.0000,   3.00000,    316.3495
     32.5000,       5.0000,   3.00000,    282.4867
     37.5000,       5.0000,   3.00000,    266.8162
     42.5000,       5.0000,   3.00000,    292.9776
     47.5000,       5.0000,   3.00000,    289.0502
     52.5000,       5.0000,   3.00000,    285.0269
     57.5000,       5.0000,   3.00000,    270.2816
     62.5000,       5.0000,   3.00000,    258.6158
     67.5000,       5.0000,   3.00000,    271.1892
     72.5000,       5.0000,   3.00000,    232.2786
     77.5000,       5.0000,   3.00000,    264.2648
     82.5000,       5.0000,   3.00000,    269.9301
     87.5000,       5.0000,   3.00000,    274.4927
     92.5000,       5.0000,   3.00000,    338.4809
     97.5000,       5.0000,   3.00000,    415.9871
    102.5000,       5.0000,   3.00000,    285.5437
    107.5000,       5.0000,   3.00000,    401.6266
    112.5000,       5.0000,   3.00000,    364.9200
    117.5000,       5.0000,   3.00000,    384.6947
    122.5000,       5.0000,   3.00000,    375.5299
    127.5000,       5.0000,   3.00000,    276.9224
    132.5000,       5.0000,   3.00000,    289.3642
    137.5000,       5.0000,   3.00000,    298.4533
    142.5000,       5.0000,   3.00000,    215.9937
    147.5000,       5.0000,   3.00000,    224.6693
    152.5000,       5.0000,   3.00000,    262.3425
    157.5000,       5.0000,   3.00000,    226.8085
    162.5000,       5.0000,   3.00000,    231.4946
    167.5000,       5.0000,   3.00000,    252.4895
    172.5000,       5.0000,   3.00000,    237.9841
    177.5000,       5.0000,   3.00000,    242.1739
    182.5000,       5.0000,   3.00000,    249.1263
    187.5000,       5.0000,   3.00000,    267.4720
    192.5000,       5.0000,   3.00000,    275.8073
    197.5000,       5.0000,   3.00000,    295.9030
    202.5000,       5.0000,   3.00000,    320.9455
    207.5000,       5.0000,   3.00000,    305.5507
    212.5000,       5.0000,   3.00000,    238.4887
    217.5000,       5.0000,   3.00000,    276.0225
    222.5000,       5.0000,   3.00000,    378.7744
    227.5000,       5.0000,   3.00000,    410.1965
    232.5000,       5.0000,   3.00000,    399.8475
    237.5000,       5.0000,   3.00000,    385.9692
    242.5000,       5.0000,   3.00000,    408.2704
    247.5000,       5.0000,   3.00000,    429.4673
    252.5000,       5.0000,   3.00000,    472.4731
    257.5000,       5.0000,   3.00000,    485.9374
    262.5000,       5.0000,   3.00000,    494.2710
    267.5000,       5.0000,   3.00000,    503.2687
    272.5000,       5.0000,   3.00000,    523.0410
    277.5000,       5.0000,   3.00000,    550.3322
    282.5000,       5.0000,   3.00000,    562.4241
    287.5000,       5.0000,   3.00000,    527.7267
    292.5000,       5.0000,   3.00000,    584.8820
    297.5000,       5.0000,   3.00000,    566.4592
     22.5000,      15.0000,   1.00000,    387.6074
     27.5000,      15.0000,   1.00000,    350.3059
     32.5000,      15.0000,   1.00000,    302.2854
     37.5000,      15.0000,   1.00000,    289.9812
     42.5000,      15.0000,   1.00000,    294.2831
     47.5000,      15.0000,   1.00000,    303.2502
     52.5000,      15.0000,   1.00000,    298.9130
     57.5000,      15.0000,   1.00000,    287.0509
     62.5000,      15.0000,   1.00000,    275.0641
     67.5000,      15.0000,   1.00000,    265.3151
     72.5000,      15.0000,   1.00000,    269.8247
     77.5000,      15.0000,   1.00000,    256.1388
     82.5000,      15.0000,   1.00000,    278.6995
     87.5000,      15.0000,   1.00000,    299.7440
     92.5000,      15.0000,   1.00000,    344.2892
     97.5000,      15.0000,   1.00000,    328.9569
    102.5000,      15.0000,   1.00000,    342.7405
    107.5000,      15.0000,   1.00000,    324.7541
    112.5000,      15.0000,   1.00000,    350.7379
    117.5000,      15.0000,   1.00000,    339.6991
    122.5000,      15.0000,   1.00000,    333.1069
    127.5000,      15.0000,   1.00000,    298.8051
    132.5000,      15.0000,   1.00000,    273.7815
    137.5000,      15.0000,   1.00000,    259.8126
    142.5000,      15.0000,   1.00000,    254.0852
    147.5000,      15.0000,   1.00000,    245.1374
    152.5000,      15.0000,   1.00000,    242.9464
    157.5000,      15.0000,   1.00000,    252.1042
    162.5000,      15.0000,   1.00000,    252.0848
    167.5000,      15.0000,   1.00000,    244.3819
    172.5000,      15.0000,   1.00000,    245.0230
    177.5000,      15.0000,   1.00000,    246.7830
    182.5000,      15.0000,   1.00000,    252.0166
    187.5000,      15.0000,   1.00000,    264.1841
    192.5000,      15.0000,   1.00000,    296.0127
    197.5000,      15.0000,   1.00000,    320.6103
    202.5000,      15.0000,   1.00000,    319.3347
    207.5000,      15.0000,   1.00000,    288.6258
    212.5000,      15.0000,   1.00000,    276.3164
    217.5000,      15.0000,   1.00000,    305.8507
    222.5000,      15.0000,   1.00000,    366.6066
    227.5000,      15.0000,   1.00000,    418.6251
    232.5000,      15.0000,   1.00000,    420.6808
    237.5000,      15.0000,   1.00000,    401.9779
    242.5000,      15.0000,   1.00000,    399.0144
    247.5000,      15.0000,   1.00000,    430.6990
    252.5000,      15.0000,   1.00000,    462.5003
    257.5000,      15.0000,   1.00000,    487.0352
    262.5000,      15.0000,   1.00000,    496.2982
    267.5000,      15.0000,   1.00000,    512.0801
    272.5000,      15.0000,   1.00000,    525.3391
    277.5000,      15.0000,   1.00000,    547.7734
    282.5000,      15.0000,   1.00000,    538.4493
    287.5000,      15.0000,   1.00000,    556.2781
    292.5000,      15.0000,   1.00000,    559.7434
     22.5000,       5.0000,   4.00000,    429.3829
     27.5000,       5.0000,   4.00000,    345.8979
     32.5000,       5.0000,   4.00000,    301.0381
     37.5000,       5.0000,   4.00000,    279.5564
     42.5000,       5.0000,   4.00000,    306.3775
     47.5000,       5.0000,   4.00000,    304.9416
     52.5000,       5.0000,   4.00000,    315.1248
     57.5000,       5.0000,   4.00000,    295.5522
     62.5000,       5.0000,   4.00000,    271.9925
     67.5000,       5.0000,   4.00000,    289.1699
     72.5000,       5.0000,   4.00000,    234.3359
     77.5000,       5.0000,   4.00000,    248.4966
     82.5000,       5.0000,   4.00000,    283.6264
     87.5000,       5.0000,   4.00000,    258.3155
     92.5000,       5.0000,   4.00000,    345.7722
     97.5000,       5.0000,   4.00000,    408.0921
    102.5000,       5.0000,   4.00000,    242.4514
    107.5000,       5.0000,   4.00000,    379.0208
    112.5000,       5.0000,   4.00000,    325.9899
    117.5000,       5.0000,   4.00000,    329.9317
    122.5000,       5.0000,   4.00000,    386.9476
    127.5000,       5.0000,   4.00000,    234.9104
    132.5000,       5.0000,   4.00000,    263.0319
    137.5000,       5.0000,   4.00000,    284.5553
    142.5000,       5.0000,   4.00000,    203.1376
    147.5000,       5.0000,   4.00000,    231.4939
    152.5000,       5.0000,   4.00000,    272.9532
    157.5000,       5.0000,   4.00000,    234.4542
    162.5000,       5.0000,   4.00000,    250.9646
    167.5000,       5.0000,   4.00000,    259.6568
    172.5000,       5.0000,   4.00000,    233.0055
    177.5000,       5.0000,   4.00000,    246.0325
    182.5000,       5.0000,   4.00000,    248.2104
    187.5000,       5.0000,   4.00000,    267.9075
    192.5000,       5.0000,   4.00000,    304.0418
    197.5000,       5.0000,   4.00000,    324.3409
    202.5000,       5.0000,   4.00000,    334.6368
    207.5000,       5.0000,   4.00000,    309.1307
    212.5000,       5.0000,   4.00000,    239.8070
    217.5000,       5.0000,   4.00000,    283.6368
    222.5000,       5.0000,   4.00000,    393.4138
    227.5000,       5.0000,   4.00000,    434.7529
    232.5000,       5.0000,   4.00000,    430.2310
    237.5000,       5.0000,   4.00000,    400.5884
    242.5000,       5.0000,   4.00000,    402.0824
    247.5000,       5.0000,   4.00000,    422.7807
    252.5000,       5.0000,   4.00000,    471.8835
    257.5000,       5.0000,   4.00000,    488.0320
    262.5000,       5.0000,   4.00000,    496.7805
    267.5000,       5.0000,   4.00000,    514.8012
    272.5000,       5.0000,   4.00000,    520.5386
    277.5000,       5.0000,   4.00000,    559.2730
    282.5000,       5.0000,   4.00000,    548.9848
    287.5000,       5.0000,   4.00000,    530.3745
    292.5000,       5.0000,   4.00000,    589.1655
     30.0000,      20.0000,   1.00000,    356.8238
     35.0000,      20.0000,   1.00000,    319.6042
     40.0000,      20.0000,   1.00000,    302.3020
     45.0000,      20.0000,   1.00000,    311.4545
     50.0000,      20.0000,   1.00000,    326.4818
     55.0000,      20.0000,   1.00000,    328.7251
     60.0000,      20.0000,   1.00000,    329.1684
     65.0000,      20.0000,   1.00000,    299.2358
     70.0000,      20.0000,   1.00000,    269.2213
     75.0000,      20.0000,   1.00000,    276.2215
     80.0000,      20.0000,   1.00000,    255.9211
     85.0000,      20.0000,   1.00000,    289.7279
     90.0000,      20.0000,   1.00000,    329.4210
     95.0000,      20.0000,   1.00000,    297.3486
    100.0000,      20.0000,   1.00000,    343.5532
    105.0000,      20.0000,   1.00000,    339.8409
    110.0000,      20.0000,   1.00000,    308.0237
    115.0000,      20.0000,   1.00000,    345.7693
    120.0000,      20.0000,   1.00000,    308.3962
    125.0000,      20.0000,   1.00000,    299.0405
    130.0000,      20.0000,   1.00000,    298.4811
    135.0000,      20.0000,   1.00000,    230.9068
    140.0000,      20.0000,   1.00000,    241.8111
    145.0000,      20.0000,   1.00000,    254.6707
    150.0000,      20.0000,   1.00000,    243.6123
    155.0000,      20.0000,   1.00000,    267.7934
    160.0000,      20.0000,   1.00000,    274.6562
    165.0000,      20.0000,   1.00000,    261.1935
    170.0000,      20.0000,   1.00000,    263.0173
    175.0000,      20.0000,   1.00000,    253.3645
    180.0000,      20.0000,   1.00000,    253.5007
    185.0000,      20.0000,   1.00000,    285.6548
    190.0000,      20.0000,   1.00000,    311.5628
    195.0000,      20.0000,   1.00000,    329.3051
    200.0000,      20.0000,   1.00000,    330.8686
    205.0000,      20.0000,   1.00000,    304.3525
    210.0000,      20.0000,   1.00000,    296.4206
    215.0000,      20.0000,   1.00000,    316.9117
    220.0000,      20.0000,   1.00000,    348.0954
    225.0000,      20.0000,   1.00000,    394.6129
    230.0000,      20.0000,   1.00000,    427.9327
    235.0000,      20.0000,   1.00000,    436.3912
    240.0000,      20.0000,   1.00000,    430.7595
    245.0000,      20.0000,   1.00000,    426.4629
    250.0000,      20.0000,   1.00000,    434.8894
    255.0000,      20.0000,   1.00000,    460.7615
    260.0000,      20.0000,   1.00000,    494.6324
    265.0000,      20.0000,   1.00000,    509.8311
    270.0000,      20.0000,   1.00000,    530.3815
    275.0000,      20.0000,   1.00000,    527.8251
    280.0000,      20.0000,   1.00000,    528.9587
    285.0000,      20.0000,   1.00000,    549.7977
     27.5000,       5.0000,   5.00000,    365.0228
     32.5000,       5.0000,   5.00000,    313.5045
     37.5000,       5.0000,   5.00000,    288.9209
     42.5000,       5.0000,   5.00000,    309.0470
     47.5000,       5.0000,   5.00000,    319.1898
     52.5000,       5.0000,   5.00000,    342.1282
     57.5000,       5.0000,   5.00000,    323.8794
     62.5000,       5.0000,   5.00000,    302.8308
     67.5000,       5.0000,   5.00000,    301.8091
     72.5000,       5.0000,   5.00000,    223.3383
     77.5000,       5.0000,   5.00000,    252.3127
     82.5000,       5.0000,   5.00000,    268.5750
     87.5000,       5.0000,   5.00000,    258.2350
     92.5000,       5.0000,   5.00000,    347.7736
     97.5000,       5.0000,   5.00000,    401.3264
    102.5000,       5.0000,   5.00000,    245.7051
    107.5000,       5.0000,   5.00000,    370.0560
    112.5000,       5.0000,   5.00000,    311.9177
    117.5000,       5.0000,   5.00000,    321.9243
    122.5000,       5.0000,   5.00000,    370.0733
    127.5000,       5.0000,   5.00000,    237.4189
    132.5000,       5.0000,   5.00000,    242.8291
    137.5000,       5.0000,   5.00000,    274.9058
    142.5000,       5.0000,   5.00000,    194.0831
    147.5000,       5.0000,   5.00000,    227.4568
    152.5000,       5.0000,   5.00000,    292.4366
    157.5000,       5.0000,   5.00000,    246.5715
    162.5000,       5.0000,   5.00000,    260.0744
    167.5000,       5.0000,   5.00000,    276.7856
    172.5000,       5.0000,   5.00000,    238.8775
    177.5000,       5.0000,   5.00000,    243.4500
    182.5000,       5.0000,   5.00000,    255.9935
    187.5000,       5.0000,   5.00000,    289.9500
    192.5000,       5.0000,   5.00000,    325.7400
    197.5000,       5.0000,   5.00000,    338.6853
    202.5000,       5.0000,   5.00000,    341.8336
    207.5000,       5.0000,   5.00000,    314.8941
    212.5000,       5.0000,   5.00000,    243.3923
    217.5000,       5.0000,   5.00000,    288.6594
    222.5000,       5.0000,   5.00000,    404.3724
    227.5000,       5.0000,   5.00000,    442.5536
    232.5000,       5.0000,   5.00000,    443.6553
    237.5000,       5.0000,   5.00000,    423.8901
    242.5000,       5.0000,   5.00000,    414.2119
    247.5000,       5.0000,   5.00000,    417.7170
    252.5000,       5.0000,   5.00000,    462.7393
    257.5000,       5.0000,   5.00000,    483.0954
    262.5000,       5.0000,   5.00000,    504.4845
    267.5000,       5.0000,   5.00000,    515.9797
    272.5000,       5.0000,   5.00000,    529.0485
    277.5000,       5.0000,   5.00000,    543.1677
    282.5000,       5.0000,   5.00000,    547.6542
    287.5000,       5.0000,   5.00000,    526.9426
     32.5000,       5.0000,   6.00000,    324.7516
     37.5000,       5.0000,   6.00000,    294.0247
     42.5000,       5.0000,   6.00000,    322.9326
     47.5000,       5.0000,   6.00000,    332.2410
     52.5000,       5.0000,   6.00000,    358.1441
     57.5000,       5.0000,   6.00000,    355.6173
     62.5000,       5.0000,   6.00000,    325.3337
     67.5000,       5.0000,   6.00000,    304.5612
     72.5000,       5.0000,   6.00000,    231.2978
     77.5000,       5.0000,   6.00000,    241.3297
     82.5000,       5.0000,   6.00000,    264.8600
     87.5000,       5.0000,   6.00000,    259.0872
     92.5000,       5.0000,   6.00000,    346.1208
     97.5000,       5.0000,   6.00000,    430.9423
    102.5000,       5.0000,   6.00000,    264.0594
    107.5000,       5.0000,   6.00000,    374.1945
    112.5000,       5.0000,   6.00000,    323.6109
    117.5000,       5.0000,   6.00000,    334.7302
    122.5000,       5.0000,   6.00000,    358.0823
    127.5000,       5.0000,   6.00000,    231.1829
    132.5000,       5.0000,   6.00000,    255.9076
    137.5000,       5.0000,   6.00000,    262.9044
    142.5000,       5.0000,   6.00000,    194.2265
    147.5000,       5.0000,   6.00000,    229.7436
    152.5000,       5.0000,   6.00000,    295.5775
    157.5000,       5.0000,   6.00000,    263.2329
    162.5000,       5.0000,   6.00000,    270.9287
    167.5000,       5.0000,   6.00000,    285.3989
    172.5000,       5.0000,   6.00000,    252.8891
    177.5000,       5.0000,   6.00000,    253.9740
    182.5000,       5.0000,   6.00000,    272.8697
    187.5000,       5.0000,   6.00000,    314.7664
    192.5000,       5.0000,   6.00000,    337.8542
    197.5000,       5.0000,   6.00000,    343.5824
    202.5000,       5.0000,   6.00000,    351.5349
    207.5000,       5.0000,   6.00000,    324.4367
    212.5000,       5.0000,   6.00000,    249.6381
    217.5000,       5.0000,   6.00000,    294.5212
    222.5000,       5.0000,   6.00000,    407.8133
    227.5000,       5.0000,   6.00000,    447.0014
    232.5000,       5.0000,   6.00000,    448.5881
    237.5000,       5.0000,   6.00000,    433.9799
    242.5000,       5.0000,   6.00000,    435.2874
    247.5000,       5.0000,   6.00000,    426.9214
    252.5000,       5.0000,   6.00000,    455.2764
    257.5000,       5.0000,   6.00000,    479.9963
    262.5000,       5.0000,   6.00000,    498.3521
    267.5000,       5.0000,   6.00000,    520.2033
    272.5000,       5.0000,   6.00000,    516.9642
    277.5000,       5.0000,   6.00000,    543.8102
    282.5000,       5.0000,   6.00000,    542.0062
     37.5000,      25.0000,   1.00000,    335.7965
     42.5000,      25.0000,   1.00000,    331.2834
     47.5000,      25.0000,   1.00000,    336.8280
     52.5000,      25.0000,   1.00000,    350.7589
     57.5000,      25.0000,   1.00000,    354.2338
     62.5000,      25.0000,   1.00000,    327.2505
     67.5000,      25.0000,   1.00000,    310.0227
     72.5000,      25.0000,   1.00000,    285.6125
     77.5000,      25.0000,   1.00000,    270.3129
     82.5000,      25.0000,   1.00000,    279.8295
     87.5000,      25.0000,   1.00000,    306.5082
     92.5000,      25.0000,   1.00000,    312.2594
     97.5000,      25.0000,   1.00000,    345.3369
    102.5000,      25.0000,   1.00000,    358.7738
    107.5000,      25.0000,   1.00000,    365.9698
    112.5000,      25.0000,   1.00000,    345.2780
    117.5000,      25.0000,   1.00000,    332.6441
    122.5000,      25.0000,   1.00000,    305.9124
    127.5000,      25.0000,   1.00000,    292.3592
    132.5000,      25.0000,   1.00000,    268.7083
    137.5000,      25.0000,   1.00000,    243.3132
    142.5000,      25.0000,   1.00000,    248.6119
    147.5000,      25.0000,   1.00000,    259.1353
    152.5000,      25.0000,   1.00000,    256.3260
    157.5000,      25.0000,   1.00000,    278.5549
    162.5000,      25.0000,   1.00000,    290.0958
    167.5000,      25.0000,   1.00000,    274.2137
    172.5000,      25.0000,   1.00000,    276.4094
    177.5000,      25.0000,   1.00000,    293.4338
    182.5000,      25.0000,   1.00000,    304.1175
    187.5000,      25.0000,   1.00000,    318.7505
    192.5000,      25.0000,   1.00000,    334.2034
    197.5000,      25.0000,   1.00000,    335.4835
    202.5000,      25.0000,   1.00000,    320.2230
    207.5000,      25.0000,   1.00000,    317.0400
    212.5000,      25.0000,   1.00000,    335.4195
    217.5000,      25.0000,   1.00000,    353.2805
    222.5000,      25.0000,   1.00000,    371.3401
    227.5000,      25.0000,   1.00000,    404.2472
    232.5000,      25.0000,   1.00000,    434.5022
    237.5000,      25.0000,   1.00000,    444.2751
    242.5000,      25.0000,   1.00000,    451.0966
    247.5000,      25.0000,   1.00000,    453.8607
    252.5000,      25.0000,   1.00000,    457.7108
    257.5000,      25.0000,   1.00000,    466.3654
    262.5000,      25.0000,   1.00000,    495.3464
    267.5000,      25.0000,   1.00000,    507.6099
    272.5000,      25.0000,   1.00000,    522.5098
    277.5000,      25.0000,   1.00000,    524.3342
     37.5000,       5.0000,   7.00000,    309.3316
     42.5000,       5.0000,   7.00000,    338.6805
     47.5000,       5.0000,   7.00000,    347.8107
     52.5000,       5.0000,   7.00000,    377.5043
     57.5000,       5.0000,   7.00000,    366.3288
     62.5000,       5.0000,   7.00000,    329.6221
     67.5000,       5.0000,   7.00000,    323.8542
     72.5000,       5.0000,   7.00000,    231.0079
     77.5000,       5.0000,   7.00000,    242.2186
     82.5000,       5.0000,   7.00000,    266.3187
     87.5000,       5.0000,   7.00000,    256.0976
     92.5000,       5.0000,   7.00000,    374.3552
     97.5000,       5.0000,   7.00000,    469.0241
    102.5000,       5.0000,   7.00000,    279.1746
    107.5000,       5.0000,   7.00000,    411.8743
    112.5000,       5.0000,   7.00000,    344.4860
    117.5000,       5.0000,   7.00000,    341.7297
    122.5000,       5.0000,   7.00000,    372.2439
    127.5000,       5.0000,   7.00000,    230.4363
    132.5000,       5.0000,   7.00000,    252.9229
    137.5000,       5.0000,   7.00000,    282.7317
    142.5000,       5.0000,   7.00000,    194.5626
    147.5000,       5.0000,   7.00000,    236.3156
    152.5000,       5.0000,   7.00000,    302.5719
    157.5000,       5.0000,   7.00000,    265.6301
    162.5000,       5.0000,   7.00000,    286.4854
    167.5000,       5.0000,   7.00000,    296.5547
    172.5000,       5.0000,   7.00000,    263.5512
    177.5000,       5.0000,   7.00000,    282.3831
    182.5000,       5.0000,   7.00000,    296.3134
    187.5000,       5.0000,   7.00000,    324.0329
    192.5000,       5.0000,   7.00000,    349.1090
    197.5000,       5.0000,   7.00000,    352.9594
    202.5000,       5.0000,   7.00000,    360.9176
    207.5000,       5.0000,   7.00000,    336.4789
    212.5000,       5.0000,   7.00000,    257.2179
    217.5000,       5.0000,   7.00000,    299.8331
    222.5000,       5.0000,   7.00000,    412.0624
    227.5000,       5.0000,   7.00000,    449.7852
    232.5000,       5.0000,   7.00000,    452.0351
    237.5000,       5.0000,   7.00000,    438.5302
    242.5000,       5.0000,   7.00000,    442.6952
    247.5000,       5.0000,   7.00000,    443.9178
    252.5000,       5.0000,   7.00000,    469.2734
    257.5000,       5.0000,   7.00000,    472.1527
    262.5000,       5.0000,   7.00000,    493.1266
    267.5000,       5.0000,   7.00000,    503.0801
    272.5000,       5.0000,   7.00000,    514.6885
    277.5000,       5.0000,   7.00000,    540.7804
     42.5000,       5.0000,   8.00000,    356.8681
     47.5000,       5.0000,   8.00000,    367.5070
     52.5000,       5.0000,   8.00000,    388.4330
     57.5000,       5.0000,   8.00000,    361.5062
     62.5000,       5.0000,   8.00000,    338.0590
     67.5000,       5.0000,   8.00000,    326.1463
     72.5000,       5.0000,   8.00000,    237.3207
     77.5000,       5.0000,   8.00000,    248.2952
     82.5000,       5.0000,   8.00000,    266.9120
     87.5000,       5.0000,   8.00000,    275.4240
     92.5000,       5.0000,   8.00000,    404.0745
     97.5000,       5.0000,   8.00000,    504.4440
    102.5000,       5.0000,   8.00000,    306.9978
    107.5000,       5.0000,   8.00000,    445.1281
    112.5000,       5.0000,   8.00000,    368.4255
    117.5000,       5.0000,   8.00000,    362.6243
    122.5000,       5.0000,   8.00000,    386.8536
    127.5000,       5.0000,   8.00000,    238.2354
    132.5000,       5.0000,   8.00000,    258.6363
    137.5000,       5.0000,   8.00000,    287.0434
    142.5000,       5.0000,   8.00000,    209.1253
    147.5000,       5.0000,   8.00000,    240.2574
    152.5000,       5.0000,   8.00000,    311.2761
    157.5000,       5.0000,   8.00000,    271.3926
    162.5000,       5.0000,   8.00000,    289.4797
    167.5000,       5.0000,   8.00000,    314.9196
    172.5000,       5.0000,   8.00000,    285.2860
    177.5000,       5.0000,   8.00000,    303.2439
    182.5000,       5.0000,   8.00000,    315.9621
    187.5000,       5.0000,   8.00000,    336.9250
    192.5000,       5.0000,   8.00000,    357.2693
    197.5000,       5.0000,   8.00000,    368.0776
    202.5000,       5.0000,   8.00000,    374.2266
    207.5000,       5.0000,   8.00000,    346.3602
    212.5000,       5.0000,   8.00000,    264.1784
    217.5000,       5.0000,   8.00000,    306.2622
    222.5000,       5.0000,   8.00000,    419.7278
    227.5000,       5.0000,   8.00000,    454.5618
    232.5000,       5.0000,   8.00000,    455.5190
    237.5000,       5.0000,   8.00000,    440.4374
    242.5000,       5.0000,   8.00000,    445.3628
    247.5000,       5.0000,   8.00000,    454.9283
    252.5000,       5.0000,   8.00000,    484.7269
    257.5000,       5.0000,   8.00000,    483.0031
    262.5000,       5.0000,   8.00000,    476.4794
    267.5000,       5.0000,   8.00000,    493.7937
    272.5000,       5.0000,   8.00000,    506.6031
     52.5000,      35.0000,   1.00000,    363.5861
     57.5000,      35.0000,   1.00000,    344.0149
     62.5000,      35.0000,   1.00000,    332.2388
     67.5000,      35.0000,   1.00000,    326.2288
     72.5000,      35.0000,   1.00000,    311.8672
     77.5000,      35.0000,   1.00000,    330.1186
     82.5000,      35.0000,   1.00000,    358.4528
     87.5000,      35.0000,   1.00000,    345.5060
     92.5000,      35.0000,   1.00000,    380.5860
     97.5000,      35.0000,   1.00000,    403.7207
    102.5000,      35.0000,   1.00000,    417.7974
    107.5000,      35.0000,   1.00000,    442.4937
    112.5000,      35.0000,   1.00000,    417.0688
    117.5000,      35.0000,   1.00000,    371.0192
    122.5000,      35.0000,   1.00000,    368.1251
    127.5000,      35.0000,   1.00000,    322.2917
    132.5000,      35.0000,   1.00000,    301.6185
    137.5000,      35.0000,   1.00000,    293.1578
    142.5000,      35.0000,   1.00000,    267.5791
    147.5000,      35.0000,   1.00000,    277.7193
    152.5000,      35.0000,   1.00000,    289.8637
    157.5000,      35.0000,   1.00000,    279.6690
    162.5000,      35.0000,   1.00000,    306.5190
    167.5000,      35.0000,   1.00000,    326.8776
    172.5000,      35.0000,   1.00000,    334.5233
    177.5000,      35.0000,   1.00000,    351.7137
    182.5000,      35.0000,   1.00000,    355.2510
    187.5000,      35.0000,   1.00000,    360.2681
    192.5000,      35.0000,   1.00000,    366.4474
    197.5000,      35.0000,   1.00000,    351.1672
    202.5000,      35.0000,   1.00000,    347.4875
    207.5000,      35.0000,   1.00000,    366.1066
    212.5000,      35.0000,   1.00000,    380.3519
    217.5000,      35.0000,   1.00000,    391.6816
    222.5000,      35.0000,   1.00000,    398.6687
    227.5000,      35.0000,   1.00000,    405.0529
    232.5000,      35.0000,   1.00000,    427.2780
    237.5000,      35.0000,   1.00000,    455.4539
    242.5000,      35.0000,   1.00000,    466.2356
    247.5000,      35.0000,   1.00000,    476.4184
    252.5000,      35.0000,   1.00000,    476.5979
    257.5000,      35.0000,   1.00000,    487.1129
    262.5000,      35.0000,   1.00000,    496.3083
     52.5000,       5.0000,  10.00000,    399.9902
     57.5000,       5.0000,  10.00000,    370.8124
     62.5000,       5.0000,  10.00000,    335.9871
     67.5000,       5.0000,  10.00000,    326.5502
     72.5000,       5.0000,  10.00000,    240.1084
     77.5000,       5.0000,  10.00000,    266.8777
     82.5000,       5.0000,  10.00000,    308.7485
     87.5000,       5.0000,  10.00000,    319.2259
     92.5000,       5.0000,  10.00000,    477.6291
     97.5000,       5.0000,  10.00000,    603.3314
    102.5000,       5.0000,  10.00000,    356.1660
    107.5000,       5.0000,  10.00000,    510.5760
    112.5000,       5.0000,  10.00000,    422.0454
    117.5000,       5.0000,  10.00000,    414.3326
    122.5000,       5.0000,  10.00000,    440.9342
    127.5000,       5.0000,  10.00000,    267.1857
    132.5000,       5.0000,  10.00000,    288.2976
    137.5000,       5.0000,  10.00000,    309.9313
    142.5000,       5.0000,  10.00000,    215.4078
    147.5000,       5.0000,  10.00000,    256.8082
    152.5000,       5.0000,  10.00000,    333.7331
    157.5000,       5.0000,  10.00000,    284.9912
    162.5000,       5.0000,  10.00000,    314.8270
    167.5000,       5.0000,  10.00000,    346.1824
    172.5000,       5.0000,  10.00000,    315.3700
    177.5000,       5.0000,  10.00000,    332.0964
    182.5000,       5.0000,  10.00000,    339.6893
    187.5000,       5.0000,  10.00000,    370.0033
    192.5000,       5.0000,  10.00000,    396.5019
    197.5000,       5.0000,  10.00000,    398.2071
    202.5000,       5.0000,  10.00000,    400.7789
    207.5000,       5.0000,  10.00000,    368.9670
    212.5000,       5.0000,  10.00000,    277.2357
    217.5000,       5.0000,  10.00000,    321.5062
    222.5000,       5.0000,  10.00000,    441.6383
    227.5000,       5.0000,  10.00000,    473.0557
    232.5000,       5.0000,  10.00000,    467.1395
    237.5000,       5.0000,  10.00000,    450.2818
    242.5000,       5.0000,  10.00000,    453.3231
    247.5000,       5.0000,  10.00000,    461.1658
    252.5000,       5.0000,  10.00000,    488.1848
    257.5000,       5.0000,  10.00000,    494.1141
    262.5000,       5.0000,  10.00000,    494.7883
     67.5000,      45.0000,   1.00000,    354.9880
     72.5000,      45.0000,   1.00000,    373.4532
     77.5000,      45.0000,   1.00000,    409.1822
     82.5000,      45.0000,   1.00000,    411.3771
     87.5000,      45.0000,   1.00000,    434.9857
     92.5000,      45.0000,   1.00000,    449.1823
     97.5000,      45.0000,   1.00000,    470.4787
    102.5000,      45.0000,   1.00000,    490.1184
    107.5000,      45.0000,   1.00000,    484.2000
    112.5000,      45.0000,   1.00000,    484.1971
    117.5000,      45.0000,   1.00000,    465.7458
    122.5000,      45.0000,   1.00000,    413.6261
    127.5000,      45.0000,   1.00000,    399.3460
    132.5000,      45.0000,   1.00000,    369.9811
    137.5000,      45.0000,   1.00000,    346.6268
    142.5000,      45.0000,   1.00000,    324.8593
    147.5000,      45.0000,   1.00000,    310.4564
    152.5000,      45.0000,   1.00000,    317.5587
    157.5000,      45.0000,   1.00000,    319.5079
    162.5000,      45.0000,   1.00000,    324.2449
    167.5000,      45.0000,   1.00000,    350.1182
    172.5000,      45.0000,   1.00000,    363.2213
    177.5000,      45.0000,   1.00000,    375.9737
    182.5000,      45.0000,   1.00000,    391.3041
    187.5000,      45.0000,   1.00000,    397.4345
    192.5000,      45.0000,   1.00000,    388.8630
    197.5000,      45.0000,   1.00000,    384.7809
    202.5000,      45.0000,   1.00000,    399.9829
    207.5000,      45.0000,   1.00000,    418.7059
    212.5000,      45.0000,   1.00000,    424.5666
    217.5000,      45.0000,   1.00000,    426.7503
    222.5000,      45.0000,   1.00000,    434.4184
    227.5000,      45.0000,   1.00000,    434.4157
    232.5000,      45.0000,   1.00000,    445.7260
    237.5000,      45.0000,   1.00000,    462.5215
    242.5000,      45.0000,   1.00000,    479.0460
    247.5000,      45.0000,   1.00000,    483.2778
     67.5000,      15.0000,   4.00000,    323.3056
     72.5000,      15.0000,   4.00000,    303.2102
     77.5000,      15.0000,   4.00000,    308.3026
     82.5000,      15.0000,   4.00000,    351.1270
     87.5000,      15.0000,   4.00000,    446.1216
     92.5000,      15.0000,   4.00000,    576.3760
     97.5000,      15.0000,   4.00000,    592.4943
    102.5000,      15.0000,   4.00000,    600.2542
    107.5000,      15.0000,   4.00000,    519.9677
    112.5000,      15.0000,   4.00000,    541.7135
    117.5000,      15.0000,   4.00000,    512.2455
    122.5000,      15.0000,   4.00000,    450.6665
    127.5000,      15.0000,   4.00000,    398.1798
    132.5000,      15.0000,   4.00000,    340.8496
    137.5000,      15.0000,   4.00000,    314.6888
    142.5000,      15.0000,   4.00000,    294.1300
    147.5000,      15.0000,   4.00000,    297.6234
    152.5000,      15.0000,   4.00000,    323.1137
    157.5000,      15.0000,   4.00000,    338.2762
    162.5000,      15.0000,   4.00000,    341.5349
    167.5000,      15.0000,   4.00000,    352.6319
    172.5000,      15.0000,   4.00000,    351.1682
    177.5000,      15.0000,   4.00000,    355.0358
    182.5000,      15.0000,   4.00000,    379.9172
    187.5000,      15.0000,   4.00000,    408.6456
    192.5000,      15.0000,   4.00000,    436.5217
    197.5000,      15.0000,   4.00000,    445.6074
    202.5000,      15.0000,   4.00000,    434.3189
    207.5000,      15.0000,   4.00000,    388.0611
    212.5000,      15.0000,   4.00000,    352.8005
    217.5000,      15.0000,   4.00000,    376.7887
    222.5000,      15.0000,   4.00000,    448.6596
    227.5000,      15.0000,   4.00000,    495.4228
    232.5000,      15.0000,   4.00000,    495.8970
    237.5000,      15.0000,   4.00000,    479.7668
    242.5000,      15.0000,   4.00000,    469.6581
    247.5000,      15.0000,   4.00000,    477.9354
     82.5000,      55.0000,   1.00000,    480.7437
     87.5000,      55.0000,   1.00000,    488.8349
     92.5000,      55.0000,   1.00000,    503.8454
     97.5000,      55.0000,   1.00000,    523.2307
    102.5000,      55.0000,   1.00000,    533.1637
    107.5000,      55.0000,   1.00000,    543.5098
    112.5000,      55.0000,   1.00000,    544.7372
    117.5000,      55.0000,   1.00000,    529.0303
    122.5000,      55.0000,   1.00000,    495.5537
    127.5000,      55.0000,   1.00000,    454.9038
    132.5000,      55.0000,   1.00000,    446.7833
    137.5000,      55.0000,   1.00000,    419.8168
    142.5000,      55.0000,   1.00000,    402.1196
    147.5000,      55.0000,   1.00000,    378.3712
    152.5000,      55.0000,   1.00000,    353.4186
    157.5000,      55.0000,   1.00000,    351.8099
    162.5000,      55.0000,   1.00000,    354.4878
    167.5000,      55.0000,   1.00000,    360.0477
    172.5000,      55.0000,   1.00000,    377.2411
    177.5000,      55.0000,   1.00000,    397.8767
    182.5000,      55.0000,   1.00000,    408.7576
    187.5000,      55.0000,   1.00000,    400.8172
    192.5000,      55.0000,   1.00000,    406.1157
    197.5000,      55.0000,   1.00000,    419.7281
    202.5000,      55.0000,   1.00000,    441.2369
    207.5000,      55.0000,   1.00000,    463.1055
    212.5000,      55.0000,   1.00000,    468.7939
    217.5000,      55.0000,   1.00000,    474.2816
    222.5000,      55.0000,   1.00000,    471.5666
    227.5000,      55.0000,   1.00000,    470.6422
    232.5000,      55.0000,   1.00000,    471.0862
     82.5000,      15.0000,   5.00000,    398.6278
     87.5000,      15.0000,   5.00000,    511.2689
     92.5000,      15.0000,   5.00000,    663.8641
     97.5000,      15.0000,   5.00000,    690.4858
    102.5000,      15.0000,   5.00000,    711.5295
    107.5000,      15.0000,   5.00000,    622.5198
    112.5000,      15.0000,   5.00000,    644.1158
    117.5000,      15.0000,   5.00000,    600.7509
    122.5000,      15.0000,   5.00000,    520.8389
    127.5000,      15.0000,   5.00000,    458.4843
    132.5000,      15.0000,   5.00000,    397.9166
    137.5000,      15.0000,   5.00000,    372.7750
    142.5000,      15.0000,   5.00000,    349.3778
    147.5000,      15.0000,   5.00000,    343.4840
    152.5000,      15.0000,   5.00000,    361.3422
    157.5000,      15.0000,   5.00000,    369.8278
    162.5000,      15.0000,   5.00000,    362.1047
    167.5000,      15.0000,   5.00000,    363.3707
    172.5000,      15.0000,   5.00000,    364.0986
    177.5000,      15.0000,   5.00000,    368.7133
    182.5000,      15.0000,   5.00000,    402.4084
    187.5000,      15.0000,   5.00000,    429.3705
    192.5000,      15.0000,   5.00000,    461.7242
    197.5000,      15.0000,   5.00000,    479.0075
    202.5000,      15.0000,   5.00000,    472.3184
    207.5000,      15.0000,   5.00000,    428.1384
    212.5000,      15.0000,   5.00000,    390.4679
    217.5000,      15.0000,   5.00000,    417.1806
    222.5000,      15.0000,   5.00000,    487.1528
    227.5000,      15.0000,   5.00000,    533.5951
    232.5000,      15.0000,   5.00000,    527.9012
     97.5000,      65.0000,   1.00000,    559.2604
    102.5000,      65.0000,   1.00000,    556.4664
    107.5000,      65.0000,   1.00000,    567.3792
    112.5000,      65.0000,   1.00000,    566.9682
    117.5000,      65.0000,   1.00000,    572.5074
    122.5000,      65.0000,   1.00000,    582.8157
    127.5000,      65.0000,   1.00000,    554.4474
    132.5000,      65.0000,   1.00000,    504.9372
    137.5000,      65.0000,   1.00000,    490.3692
    142.5000,      65.0000,   1.00000,    454.7332
    147.5000,      65.0000,   1.00000,    433.5539
    152.5000,      65.0000,   1.00000,    415.7671
    157.5000,      65.0000,   1.00000,    396.1992
    162.5000,      65.0000,   1.00000,    400.2113
    167.5000,      65.0000,   1.00000,    402.6537
    172.5000,      65.0000,   1.00000,    400.7772
    177.5000,      65.0000,   1.00000,    408.7850
    182.5000,      65.0000,   1.00000,    405.5451
    187.5000,      65.0000,   1.00000,    402.1703
    192.5000,      65.0000,   1.00000,    425.5538
    197.5000,      65.0000,   1.00000,    451.7904
    202.5000,      65.0000,   1.00000,    462.8150
    207.5000,      65.0000,   1.00000,    477.0363
    212.5000,      65.0000,   1.00000,    489.6588
    217.5000,      65.0000,   1.00000,    500.7374
     97.5000,      15.0000,   6.00000,    780.0386
    102.5000,      15.0000,   6.00000,    793.6008
    107.5000,      15.0000,   6.00000,    687.8727
    112.5000,      15.0000,   6.00000,    716.4644
    117.5000,      15.0000,   6.00000,    683.1603
    122.5000,      15.0000,   6.00000,    605.8140
    127.5000,      15.0000,   6.00000,    532.3562
    132.5000,      15.0000,   6.00000,    452.4952
    137.5000,      15.0000,   6.00000,    415.1974
    142.5000,      15.0000,   6.00000,    387.0520
    147.5000,      15.0000,   6.00000,    380.6349
    152.5000,      15.0000,   6.00000,    401.7527
    157.5000,      15.0000,   6.00000,    412.0931
    162.5000,      15.0000,   6.00000,    400.1510
    167.5000,      15.0000,   6.00000,    395.9198
    172.5000,      15.0000,   6.00000,    389.8335
    177.5000,      15.0000,   6.00000,    384.1930
    182.5000,      15.0000,   6.00000,    407.7632
    187.5000,      15.0000,   6.00000,    437.9444
    192.5000,      15.0000,   6.00000,    474.4142
    197.5000,      15.0000,   6.00000,    502.9683
    202.5000,      15.0000,   6.00000,    493.4150
    207.5000,      15.0000,   6.00000,    444.9412
    212.5000,      15.0000,   6.00000,    412.0005
    217.5000,      15.0000,   6.00000,    443.0320
    105.0000,      30.0000,   3.00000,    779.0073
    110.0000,      30.0000,   3.00000,    772.3206
    115.0000,      30.0000,   3.00000,    677.7077
    120.0000,      30.0000,   3.00000,    656.2409
    125.0000,      30.0000,   3.00000,    595.0477
    130.0000,      30.0000,   3.00000,    533.9319
    135.0000,      30.0000,   3.00000,    480.5419
    140.0000,      30.0000,   3.00000,    435.2823
    145.0000,      30.0000,   3.00000,    426.5530
    150.0000,      30.0000,   3.00000,    416.3282
    155.0000,      30.0000,   3.00000,    405.8569
    160.0000,      30.0000,   3.00000,    414.5189
    165.0000,      30.0000,   3.00000,    417.9555
    170.0000,      30.0000,   3.00000,    408.3427
    175.0000,      30.0000,   3.00000,    416.8073
    180.0000,      30.0000,   3.00000,    426.0764
    185.0000,      30.0000,   3.00000,    436.0853
    190.0000,      30.0000,   3.00000,    455.6443
    195.0000,      30.0000,   3.00000,    467.2254
    200.0000,      30.0000,   3.00000,    460.0025
    205.0000,      30.0000,   3.00000,    463.1533
    210.0000,      30.0000,   3.00000,    473.6696
    112.5000,      25.0000,   4.00000,    758.3477
    117.5000,      25.0000,   4.00000,    719.3948
    122.5000,      25.0000,   4.00000,    635.4150
    127.5000,      25.0000,   4.00000,    592.6259
    132.5000,      25.0000,   4.00000,    519.9557
    137.5000,      25.0000,   4.00000,    448.8516
    142.5000,      25.0000,   4.00000,    455.1222
    147.5000,      25.0000,   4.00000,    438.0504
    152.5000,      25.0000,   4.00000,    418.4417
    157.5000,      25.0000,   4.00000,    438.2089
    162.5000,      25.0000,   4.00000,    438.6862
    167.5000,      25.0000,   4.00000,    423.7246
    172.5000,      25.0000,   4.00000,    426.6162
    177.5000,      25.0000,   4.00000,    434.8356
    182.5000,      25.0000,   4.00000,    443.8788
    187.5000,      25.0000,   4.00000,    462.8176
    192.5000,      25.0000,   4.00000,    478.3656
    197.5000,      25.0000,   4.00000,    487.5094
    202.5000,      25.0000,   4.00000,    465.9605
   3.34
ITERATION 3
MODEL RESISTIVITY
LAYER 1
61,     2.5000
     10.0000,     245.84
     15.0000,     252.50
     20.0000,     266.31
     25.0000,     262.88
     30.0000,     197.02
     35.0000,     166.48
     40.0000,     158.50
     45.0000,     191.39
     50.0000,     210.49
     55.0000,     230.94
     60.0000,     228.33
     65.0000,     219.59
     70.0000,     233.60
     75.0000,     186.76
     80.0000,     215.54
     85.0000,     240.45
     90.0000,     229.07
     95.0000,     342.87
    100.0000,     501.48
    105.0000,     363.13
    110.0000,     672.18
    115.0000,     594.78
    120.0000,     672.20
    125.0000,     740.80
    130.0000,     383.96
    135.0000,     320.88
    140.0000,     301.55
    145.0000,     186.15
    150.0000,     199.00
    155.0000,     252.89
    160.0000,     216.68
    165.0000,     234.97
    170.0000,     253.40
    175.0000,     220.42
    180.0000,     222.64
    185.0000,     231.77
    190.0000,     257.65
    195.0000,     266.72
    200.0000,     263.89
    205.0000,     257.93
    210.0000,     223.71
    215.0000,     164.98
    220.0000,     204.71
    225.0000,     306.28
    230.0000,     359.81
    235.0000,     393.22
    240.0000,     385.52
    245.0000,     393.90
    250.0000,     407.07
    255.0000,     461.72
    260.0000,     485.72
    265.0000,     501.75
    270.0000,     515.21
    275.0000,     519.18
    280.0000,     532.65
    285.0000,     515.80
    290.0000,     480.49
    295.0000,     527.87
    300.0000,     499.97
    305.0000,     595.71
           496.8073
LAYER 2
61,     5.2500
     10.0000,     330.55
     15.0000,     303.78
     20.0000,     311.01
     25.0000,     297.31
     30.0000,     232.75
     35.0000,     197.82
     40.0000,     188.06
     45.0000,     209.58
     50.0000,     233.44
     55.0000,     265.36
     60.0000,     275.50
     65.0000,     265.62
     70.0000,     257.23
     75.0000,     203.42
     80.0000,     218.83
     85.0000,     233.71
     90.0000,     218.40
     95.0000,     354.44
    100.0000,     489.68
    105.0000,     381.53
    110.0000,     641.19
    115.0000,     688.33
    120.0000,     751.72
    125.0000,     744.05
    130.0000,     359.37
    135.0000,     321.34
    140.0000,     286.87
    145.0000,     173.77
    150.0000,     194.85
    155.0000,     240.22
    160.0000,     229.66
    165.0000,     244.26
    170.0000,     256.23
    175.0000,     229.13
    180.0000,     231.32
    185.0000,     234.72
    190.0000,     256.61
    195.0000,     275.69
    200.0000,     275.06
    205.0000,     268.15
    210.0000,     241.69
    215.0000,     184.52
    220.0000,     226.67
    225.0000,     313.72
    230.0000,     363.03
    235.0000,     389.72
    240.0000,     387.60
    245.0000,     393.63
    250.0000,     410.48
    255.0000,     444.98
    260.0000,     473.14
    265.0000,     491.60
    270.0000,     511.14
    275.0000,     517.58
    280.0000,     543.80
    285.0000,     540.96
    290.0000,     505.85
    295.0000,     548.66
    300.0000,     542.38
    305.0000,     602.47
           564.5028
LAYER 3
59,     8.2750
     15.0000,     477.89
     20.0000,     463.71
     25.0000,     435.54
     30.0000,     371.32
     35.0000,     323.39
     40.0000,     291.30
     45.0000,     279.00
     50.0000,     292.48
     55.0000,     336.97
     60.0000,     364.98
     65.0000,     349.94
     70.0000,     300.11
     75.0000,     226.94
     80.0000,     219.66
     85.0000,     232.05
     90.0000,     250.03
     95.0000,     443.41
    100.0000,     500.38
    105.0000,     358.54
    110.0000,     520.87
    115.0000,     701.58
    120.0000,     776.73
    125.0000,     649.41
    130.0000,     321.08
    135.0000,     313.66
    140.0000,     271.85
    145.0000,     167.79
    150.0000,     192.86
    155.0000,     234.84
    160.0000,     241.92
    165.0000,     246.07
    170.0000,     246.74
    175.0000,     237.42
    180.0000,     247.51
    185.0000,     250.64
    190.0000,     272.11
    195.0000,     301.81
    200.0000,     306.57
    205.0000,     301.63
    210.0000,     287.73
    215.0000,     245.47
    220.0000,     285.85
    225.0000,     349.53
    230.0000,     381.69
    235.0000,     396.25
    240.0000,     403.83
    245.0000,     417.70
    250.0000,     434.36
    255.0000,     446.29
    260.0000,     465.90
    265.0000,     486.52
    270.0000,     508.26
    275.0000,     523.76
    280.0000,     564.32
    285.0000,     577.15
    290.0000,     557.18
    295.0000,     595.30
    300.0000,     635.63
           686.7184
LAYER 4
57,    11.6025
     20.0000,     747.16
     25.0000,     642.90
     30.0000,     583.08
     35.0000,     504.22
     40.0000,     425.46
     45.0000,     350.11
     50.0000,     333.15
     55.0000,     373.86
     60.0000,     408.12
     65.0000,     378.91
     70.0000,     288.17
     75.0000,     197.14
     80.0000,     175.21
     85.0000,     206.15
     90.0000,     299.74
     95.0000,     599.03
    100.0000,     519.55
    105.0000,     280.43
    110.0000,     340.54
    115.0000,     511.41
    120.0000,     588.93
    125.0000,     457.81
    130.0000,     255.20
    135.0000,     284.71
    140.0000,     258.64
    145.0000,     165.53
    150.0000,     191.66
    155.0000,     231.10
    160.0000,     236.76
    165.0000,     228.09
    170.0000,     222.85
    175.0000,     230.28
    180.0000,     252.42
    185.0000,     261.81
    190.0000,     285.54
    195.0000,     319.98
    200.0000,     329.85
    205.0000,     332.82
    210.0000,     338.63
    215.0000,     322.09
    220.0000,     359.16
    225.0000,     395.84
    230.0000,     405.14
    235.0000,     411.86
    240.0000,     433.14
    245.0000,     463.98
    250.0000,     481.74
    255.0000,     475.52
    260.0000,     478.51
    265.0000,     491.37
    270.0000,     508.53
    275.0000,     528.28
    280.0000,     576.82
    285.0000,     603.20
    290.0000,     610.15
    295.0000,     656.56
           798.1679
LAYER 5
53,    15.2628
     30.0000,     902.12
     35.0000,     679.57
     40.0000,     552.36
     45.0000,     395.75
     50.0000,     319.39
     55.0000,     288.81
     60.0000,     262.69
     65.0000,     208.54
     70.0000,     141.69
     75.0000,      98.50
     80.0000,      97.39
     85.0000,     162.22
     90.0000,     379.24
     95.0000,     757.82
    100.0000,     530.49
    105.0000,     214.51
    110.0000,     149.39
    115.0000,     166.70
    120.0000,     186.13
    125.0000,     174.91
    130.0000,     164.22
    135.0000,     214.22
    140.0000,     226.59
    145.0000,     183.47
    150.0000,     190.08
    155.0000,     201.74
    160.0000,     190.47
    165.0000,     172.26
    170.0000,     168.04
    175.0000,     185.57
    180.0000,     214.87
    185.0000,     238.45
    190.0000,     262.44
    195.0000,     287.13
    200.0000,     303.28
    205.0000,     324.64
    210.0000,     361.40
    215.0000,     395.62
    220.0000,     421.85
    225.0000,     421.01
    230.0000,     411.71
    235.0000,     423.04
    240.0000,     465.51
    245.0000,     518.72
    250.0000,     543.56
    255.0000,     528.82
    260.0000,     508.40
    265.0000,     499.05
    270.0000,     502.53
    275.0000,     522.07
    280.0000,     571.84
    285.0000,     618.42
           729.1862
LAYER 6
49,    19.2890
     40.0000,     561.20
     45.0000,     371.85
     50.0000,     291.84
     55.0000,     229.26
     60.0000,     183.64
     65.0000,     137.71
     70.0000,     100.69
     75.0000,      83.17
     80.0000,      97.64
     85.0000,     179.68
     90.0000,     413.68
     95.0000,     718.62
    100.0000,     550.60
    105.0000,     260.15
    110.0000,     152.85
    115.0000,     128.79
    120.0000,     128.37
    125.0000,     134.95
    130.0000,     155.40
    135.0000,     200.43
    140.0000,     222.93
    145.0000,     207.12
    150.0000,     199.90
    155.0000,     191.97
    160.0000,     174.16
    165.0000,     157.64
    170.0000,     154.53
    175.0000,     167.98
    180.0000,     191.38
    185.0000,     214.61
    190.0000,     235.32
    195.0000,     252.98
    200.0000,     268.23
    205.0000,     289.43
    210.0000,     321.72
    215.0000,     355.53
    220.0000,     377.24
    225.0000,     381.52
    230.0000,     384.41
    235.0000,     404.41
    240.0000,     446.34
    245.0000,     493.49
    250.0000,     518.65
    255.0000,     513.26
    260.0000,     496.54
    265.0000,     486.42
    270.0000,     489.68
    275.0000,     508.43
           575.4740
LAYER 7
45,    23.7179
     50.0000,     304.48
     55.0000,     219.92
     60.0000,     175.88
     65.0000,     140.72
     70.0000,     117.61
     75.0000,     112.79
     80.0000,     143.56
     85.0000,     244.32
     90.0000,     458.37
     95.0000,     678.68
    100.0000,     597.05
    105.0000,     368.22
    110.0000,     233.87
    115.0000,     180.84
    120.0000,     166.03
    125.0000,     172.21
    130.0000,     196.03
    135.0000,     231.66
    140.0000,     251.25
    145.0000,     244.10
    150.0000,     229.76
    155.0000,     212.13
    160.0000,     192.15
    165.0000,     177.26
    170.0000,     173.95
    175.0000,     183.28
    180.0000,     200.95
    185.0000,     220.55
    190.0000,     238.31
    195.0000,     253.10
    200.0000,     266.69
    205.0000,     283.64
    210.0000,     306.14
    215.0000,     329.70
    220.0000,     347.41
    225.0000,     358.02
    230.0000,     369.45
    235.0000,     390.81
    240.0000,     423.47
    245.0000,     456.45
    250.0000,     475.72
    255.0000,     477.19
    260.0000,     471.82
    265.0000,     469.78
           483.9557
LAYER 8
41,    28.5897
     60.0000,     213.40
     65.0000,     188.61
     70.0000,     175.85
     75.0000,     182.54
     80.0000,     232.13
     85.0000,     346.64
     90.0000,     524.15
     95.0000,     685.07
    100.0000,     669.28
    105.0000,     518.00
    110.0000,     383.15
    115.0000,     306.67
    120.0000,     274.06
    125.0000,     270.21
    130.0000,     284.86
    135.0000,     305.65
    140.0000,     314.68
    145.0000,     305.45
    150.0000,     286.63
    155.0000,     264.62
    160.0000,     243.89
    165.0000,     229.73
    170.0000,     225.73
    175.0000,     231.98
    180.0000,     245.47
    185.0000,     261.64
    190.0000,     277.01
    195.0000,     290.16
    200.0000,     302.00
    205.0000,     314.83
    210.0000,     329.67
    215.0000,     344.80
    220.0000,     357.63
    225.0000,     368.19
    230.0000,     379.83
    235.0000,     396.70
    240.0000,     418.95
    245.0000,     438.15
    250.0000,     448.99
    255.0000,     452.66
           455.0201
LAYER 9
35,    33.9487
     75.0000,     265.48
     80.0000,     362.83
     85.0000,     466.38
     90.0000,     584.75
     95.0000,     712.87
    100.0000,     752.45
    105.0000,     682.28
    110.0000,     580.07
    115.0000,     497.98
    120.0000,     448.67
    125.0000,     426.51
    130.0000,     421.26
    135.0000,     420.78
    140.0000,     413.85
    145.0000,     396.74
    150.0000,     373.59
    155.0000,     349.44
    160.0000,     328.66
    165.0000,     314.93
    170.0000,     310.13
    175.0000,     313.86
    180.0000,     323.79
    185.0000,     336.53
    190.0000,     349.10
    195.0000,     359.91
    200.0000,     368.97
    205.0000,     377.26
    210.0000,     385.37
    215.0000,     393.01
    220.0000,     399.45
    225.0000,     405.34
    230.0000,     411.06
    235.0000,     420.06
    240.0000,     431.14
           442.1637
LAYER 10
29,    39.8436
     90.0000,     579.22
     95.0000,     750.87
    100.0000,     828.92
    105.0000,     831.23
    110.0000,     783.76
    115.0000,     715.77
    120.0000,     658.89
    125.0000,     617.29
    130.0000,     587.97
    135.0000,     563.79
    140.0000,     539.01
    145.0000,     511.76
    150.0000,     483.92
    155.0000,     458.36
    160.0000,     437.85
    165.0000,     424.46
    170.0000,     418.86
    175.0000,     420.24
    180.0000,     426.65
    185.0000,     435.45
    190.0000,     444.12
    195.0000,     451.02
    200.0000,     455.64
    205.0000,     458.30
    210.0000,     459.39
    215.0000,     459.18
    220.0000,     457.22
    225.0000,     455.39
           448.6857
LAYER 11
25,    46.3279
    100.0000,     915.66
    105.0000,     960.15
    110.0000,     952.12
    115.0000,     908.14
    120.0000,     854.76
    125.0000,     798.11
    130.0000,     749.33
    135.0000,     705.23
    140.0000,     665.18
    145.0000,     628.69
    150.0000,     596.46
    155.0000,     569.56
    160.0000,     549.14
    165.0000,     535.86
    170.0000,     529.43
    175.0000,     528.67
    180.0000,     531.75
    185.0000,     536.46
    190.0000,     540.61
    195.0000,     542.64
    200.0000,     541.77
    205.0000,     538.49
    210.0000,     532.86
    215.0000,     524.88
           509.4563
LAYER 12
21, 
    110.0000,     1088.0
    115.0000,     1038.7
    120.0000,     980.39
    125.0000,     919.55
    130.0000,     862.75
    135.0000,     804.29
    140.0000,     754.29
    145.0000,     711.66
    150.0000,     676.24
    155.0000,     648.08
    160.0000,     627.38
    165.0000,     614.01
    170.0000,     607.09
    175.0000,     605.13
    180.0000,     606.25
    185.0000,     608.32
    190.0000,     609.16
    195.0000,     607.43
    200.0000,     602.50
    205.0000,     594.46
           584.5461
CALCULATED APPARENT RESISTIVITY
      7.5000,       5.0000,   1.00000,    290.3953
     12.5000,       5.0000,   1.00000,    288.6213
     17.5000,       5.0000,   1.00000,    281.1184
     22.5000,       5.0000,   1.00000,    275.9417
     27.5000,       5.0000,   1.00000,    233.4319
     32.5000,       5.0000,   1.00000,    216.9568
     37.5000,       5.0000,   1.00000,    201.6581
     42.5000,       5.0000,   1.00000,    220.5102
     47.5000,       5.0000,   1.00000,    225.5451
     52.5000,       5.0000,   1.00000,    247.1855
     57.5000,       5.0000,   1.00000,    248.9582
     62.5000,       5.0000,   1.00000,    235.4843
     67.5000,       5.0000,   1.00000,    251.5464
     72.5000,       5.0000,   1.00000,    209.3111
     77.5000,       5.0000,   1.00000,    228.1615
     82.5000,       5.0000,   1.00000,    251.0452
     87.5000,       5.0000,   1.00000,    264.8921
     92.5000,       5.0000,   1.00000,    323.7613
     97.5000,       5.0000,   1.00000,    452.2335
    102.5000,       5.0000,   1.00000,    352.4199
    107.5000,       5.0000,   1.00000,    617.3563
    112.5000,       5.0000,   1.00000,    536.6586
    117.5000,       5.0000,   1.00000,    540.4097
    122.5000,       5.0000,   1.00000,    583.2499
    127.5000,       5.0000,   1.00000,    376.7899
    132.5000,       5.0000,   1.00000,    330.0058
    137.5000,       5.0000,   1.00000,    289.0990
    142.5000,       5.0000,   1.00000,    207.8366
    147.5000,       5.0000,   1.00000,    213.4268
    152.5000,       5.0000,   1.00000,    238.2663
    157.5000,       5.0000,   1.00000,    215.7901
    162.5000,       5.0000,   1.00000,    235.3152
    167.5000,       5.0000,   1.00000,    245.4925
    172.5000,       5.0000,   1.00000,    226.9374
    177.5000,       5.0000,   1.00000,    240.1191
    182.5000,       5.0000,   1.00000,    242.6600
    187.5000,       5.0000,   1.00000,    256.3829
    192.5000,       5.0000,   1.00000,    265.6793
    197.5000,       5.0000,   1.00000,    262.3502
    202.5000,       5.0000,   1.00000,    254.7181
    207.5000,       5.0000,   1.00000,    250.7873
    212.5000,       5.0000,   1.00000,    218.2596
    217.5000,       5.0000,   1.00000,    247.7610
    222.5000,       5.0000,   1.00000,    309.0184
    227.5000,       5.0000,   1.00000,    339.9294
    232.5000,       5.0000,   1.00000,    374.2808
    237.5000,       5.0000,   1.00000,    388.7581
    242.5000,       5.0000,   1.00000,    410.5972
    247.5000,       5.0000,   1.00000,    419.6021
    252.5000,       5.0000,   1.00000,    455.5884
    257.5000,       5.0000,   1.00000,    470.9601
    262.5000,       5.0000,   1.00000,    492.6252
    267.5000,       5.0000,   1.00000,    511.1541
    272.5000,       5.0000,   1.00000,    515.3618
    277.5000,       5.0000,   1.00000,    528.3979
    282.5000,       5.0000,   1.00000,    532.8491
    287.5000,       5.0000,   1.00000,    509.8106
    292.5000,       5.0000,   1.00000,    562.4667
    297.5000,       5.0000,   1.00000,    511.5001
    302.5000,       5.0000,   1.00000,    598.2704
    307.5000,       5.0000,   1.00000,    524.3501
     12.5000,       5.0000,   2.00000,    327.8434
     17.5000,       5.0000,   2.00000,    330.4904
     22.5000,       5.0000,   2.00000,    332.3138
     27.5000,       5.0000,   2.00000,    280.4422
     32.5000,       5.0000,   2.00000,    255.3218
     37.5000,       5.0000,   2.00000,    246.5479
     42.5000,       5.0000,   2.00000,    262.1147
     47.5000,       5.0000,   2.00000,    260.3173
     52.5000,       5.0000,   2.00000,    271.5077
     57.5000,       5.0000,   2.00000,    255.4666
     62.5000,       5.0000,   2.00000,    250.8728
     67.5000,       5.0000,   2.00000,    269.4933
     72.5000,       5.0000,   2.00000,    218.1385
     77.5000,       5.0000,   2.00000,    250.5004
     82.5000,       5.0000,   2.00000,    285.0491
     87.5000,       5.0000,   2.00000,    248.5461
     92.5000,       5.0000,   2.00000,    358.1877
     97.5000,       5.0000,   2.00000,    429.2230
    102.5000,       5.0000,   2.00000,    309.9219
    107.5000,       5.0000,   2.00000,    543.0792
    112.5000,       5.0000,   2.00000,    435.3177
    117.5000,       5.0000,   2.00000,    403.0705
    122.5000,       5.0000,   2.00000,    515.4921
    127.5000,       5.0000,   2.00000,    312.0025
    132.5000,       5.0000,   2.00000,    308.4357
    137.5000,       5.0000,   2.00000,    324.7716
    142.5000,       5.0000,   2.00000,    202.8210
    147.5000,       5.0000,   2.00000,    219.5608
    152.5000,       5.0000,   2.00000,    263.0286
    157.5000,       5.0000,   2.00000,    209.1983
    162.5000,       5.0000,   2.00000,    226.0851
    167.5000,       5.0000,   2.00000,    257.1287
    172.5000,       5.0000,   2.00000,    231.7624
    177.5000,       5.0000,   2.00000,    241.8801
    182.5000,       5.0000,   2.00000,    252.3064
    187.5000,       5.0000,   2.00000,    263.5075
    192.5000,       5.0000,   2.00000,    269.9769
    197.5000,       5.0000,   2.00000,    266.2977
    202.5000,       5.0000,   2.00000,    290.0141
    207.5000,       5.0000,   2.00000,    292.3789
    212.5000,       5.0000,   2.00000,    233.8845
    217.5000,       5.0000,   2.00000,    267.6047
    222.5000,       5.0000,   2.00000,    352.5024
    227.5000,       5.0000,   2.00000,    367.8391
    232.5000,       5.0000,   2.00000,    373.5168
    237.5000,       5.0000,   2.00000,    391.9208
    242.5000,       5.0000,   2.00000,    413.9748
    247.5000,       5.0000,   2.00000,    429.7249
    252.5000,       5.0000,   2.00000,    465.6982
    257.5000,       5.0000,   2.00000,    478.0564
    262.5000,       5.0000,   2.00000,    491.8056
    267.5000,       5.0000,   2.00000,    508.4639
    272.5000,       5.0000,   2.00000,    515.1075
    277.5000,       5.0000,   2.00000,    549.0791
    282.5000,       5.0000,   2.00000,    546.9752
    287.5000,       5.0000,   2.00000,    537.4238
    292.5000,       5.0000,   2.00000,    573.1258
    297.5000,       5.0000,   2.00000,    551.2966
    302.5000,       5.0000,   2.00000,    636.0579
     17.5000,       5.0000,   3.00000,    382.6046
     22.5000,       5.0000,   3.00000,    389.0411
     27.5000,       5.0000,   3.00000,    318.2009
     32.5000,       5.0000,   3.00000,    284.0458
     37.5000,       5.0000,   3.00000,    268.3907
     42.5000,       5.0000,   3.00000,    294.7945
     47.5000,       5.0000,   3.00000,    290.6891
     52.5000,       5.0000,   3.00000,    286.9481
     57.5000,       5.0000,   3.00000,    272.2475
     62.5000,       5.0000,   3.00000,    260.0279
     67.5000,       5.0000,   3.00000,    271.9935
     72.5000,       5.0000,   3.00000,    232.4009
     77.5000,       5.0000,   3.00000,    264.6098
     82.5000,       5.0000,   3.00000,    269.6987
     87.5000,       5.0000,   3.00000,    273.2801
     92.5000,       5.0000,   3.00000,    336.6773
     97.5000,       5.0000,   3.00000,    413.8015
    102.5000,       5.0000,   3.00000,    284.2568
    107.5000,       5.0000,   3.00000,    402.1514
    112.5000,       5.0000,   3.00000,    366.5229
    117.5000,       5.0000,   3.00000,    386.8941
    122.5000,       5.0000,   3.00000,    376.9082
    127.5000,       5.0000,   3.00000,    276.4872
    132.5000,       5.0000,   3.00000,    288.2905
    137.5000,       5.0000,   3.00000,    297.7483
    142.5000,       5.0000,   3.00000,    215.1680
    147.5000,       5.0000,   3.00000,    223.9922
    152.5000,       5.0000,   3.00000,    261.8788
    157.5000,       5.0000,   3.00000,    226.2470
    162.5000,       5.0000,   3.00000,    231.0487
    167.5000,       5.0000,   3.00000,    252.1779
    172.5000,       5.0000,   3.00000,    237.6947
    177.5000,       5.0000,   3.00000,    241.9805
    182.5000,       5.0000,   3.00000,    248.9473
    187.5000,       5.0000,   3.00000,    267.3778
    192.5000,       5.0000,   3.00000,    275.7195
    197.5000,       5.0000,   3.00000,    295.8520
    202.5000,       5.0000,   3.00000,    321.0029
    207.5000,       5.0000,   3.00000,    305.7780
    212.5000,       5.0000,   3.00000,    238.5200
    217.5000,       5.0000,   3.00000,    276.0985
    222.5000,       5.0000,   3.00000,    378.8188
    227.5000,       5.0000,   3.00000,    410.0976
    232.5000,       5.0000,   3.00000,    399.6823
    237.5000,       5.0000,   3.00000,    385.7464
    242.5000,       5.0000,   3.00000,    407.9984
    247.5000,       5.0000,   3.00000,    429.1675
    252.5000,       5.0000,   3.00000,    472.4114
    257.5000,       5.0000,   3.00000,    486.0969
    262.5000,       5.0000,   3.00000,    494.6698
    267.5000,       5.0000,   3.00000,    503.7666
    272.5000,       5.0000,   3.00000,    523.7980
    277.5000,       5.0000,   3.00000,    551.5477
    282.5000,       5.0000,   3.00000,    563.7300
    287.5000,       5.0000,   3.00000,    529.1233
    292.5000,       5.0000,   3.00000,    586.8875
    297.5000,       5.0000,   3.00000,    569.2268
     22.5000,      15.0000,   1.00000,    389.3450
     27.5000,      15.0000,   1.00000,    352.0788
     32.5000,      15.0000,   1.00000,    303.6426
     37.5000,      15.0000,   1.00000,    291.2227
     42.5000,      15.0000,   1.00000,    295.5039
     47.5000,      15.0000,   1.00000,    304.3728
     52.5000,      15.0000,   1.00000,    299.9001
     57.5000,      15.0000,   1.00000,    287.7236
     62.5000,      15.0000,   1.00000,    275.3848
     67.5000,      15.0000,   1.00000,    265.5944
     72.5000,      15.0000,   1.00000,    270.2412
     77.5000,      15.0000,   1.00000,    256.5668
     82.5000,      15.0000,   1.00000,    278.8974
     87.5000,      15.0000,   1.00000,    298.8168
     92.5000,      15.0000,   1.00000,    341.8784
     97.5000,      15.0000,   1.00000,    325.7667
    102.5000,      15.0000,   1.00000,    340.1263
    107.5000,      15.0000,   1.00000,    323.9830
    112.5000,      15.0000,   1.00000,    351.6832
    117.5000,      15.0000,   1.00000,    341.2641
    122.5000,      15.0000,   1.00000,    334.1903
    127.5000,      15.0000,   1.00000,    298.7274
    132.5000,      15.0000,   1.00000,    273.0030
    137.5000,      15.0000,   1.00000,    259.0533
    142.5000,      15.0000,   1.00000,    253.7351
    147.5000,      15.0000,   1.00000,    244.9700
    152.5000,      15.0000,   1.00000,    242.8277
    157.5000,      15.0000,   1.00000,    251.9193
    162.5000,      15.0000,   1.00000,    251.7841
    167.5000,      15.0000,   1.00000,    244.0282
    172.5000,      15.0000,   1.00000,    244.6757
    177.5000,      15.0000,   1.00000,    246.4842
    182.5000,      15.0000,   1.00000,    251.7787
    187.5000,      15.0000,   1.00000,    263.9611
    192.5000,      15.0000,   1.00000,    295.8417
    197.5000,      15.0000,   1.00000,    320.4480
    202.5000,      15.0000,   1.00000,    319.1811
    207.5000,      15.0000,   1.00000,    288.4160
    212.5000,      15.0000,   1.00000,    276.1343
    217.5000,      15.0000,   1.00000,    305.6103
    222.5000,      15.0000,   1.00000,    366.3227
    227.5000,      15.0000,   1.00000,    418.3521
    232.5000,      15.0000,   1.00000,    420.3590
    237.5000,      15.0000,   1.00000,    401.5554
    242.5000,      15.0000,   1.00000,    398.5622
    247.5000,      15.0000,   1.00000,    430.3394
    252.5000,      15.0000,   1.00000,    462.3167
    257.5000,      15.0000,   1.00000,    487.1161
    262.5000,      15.0000,   1.00000,    496.5920
    267.5000,      15.0000,   1.00000,    512.5883
    272.5000,      15.0000,   1.00000,    526.0374
    277.5000,      15.0000,   1.00000,    548.5607
    282.5000,      15.0000,   1.00000,    539.3372
    287.5000,      15.0000,   1.00000,    557.5342
    292.5000,      15.0000,   1.00000,    561.5165
     22.5000,       5.0000,   4.00000,    431.3495
     27.5000,       5.0000,   4.00000,    347.2602
     32.5000,       5.0000,   4.00000,    301.9698
     37.5000,       5.0000,   4.00000,    280.2632
     42.5000,       5.0000,   4.00000,    307.1951
     47.5000,       5.0000,   4.00000,    305.5540
     52.5000,       5.0000,   4.00000,    316.2974
     57.5000,       5.0000,   4.00000,    296.6854
     62.5000,       5.0000,   4.00000,    272.8577
     67.5000,       5.0000,   4.00000,    289.9409
     72.5000,       5.0000,   4.00000,    234.4276
     77.5000,       5.0000,   4.00000,    248.5673
     82.5000,       5.0000,   4.00000,    283.0840
     87.5000,       5.0000,   4.00000,    256.7751
     92.5000,       5.0000,   4.00000,    343.1232
     97.5000,       5.0000,   4.00000,    403.9967
    102.5000,       5.0000,   4.00000,    239.4152
    107.5000,       5.0000,   4.00000,    378.6600
    112.5000,       5.0000,   4.00000,    327.7536
    117.5000,       5.0000,   4.00000,    332.2394
    122.5000,       5.0000,   4.00000,    388.6915
    127.5000,       5.0000,   4.00000,    234.1846
    132.5000,       5.0000,   4.00000,    262.1610
    137.5000,       5.0000,   4.00000,    284.0659
    142.5000,       5.0000,   4.00000,    202.7271
    147.5000,       5.0000,   4.00000,    231.3803
    152.5000,       5.0000,   4.00000,    273.1105
    157.5000,       5.0000,   4.00000,    234.3168
    162.5000,       5.0000,   4.00000,    250.7838
    167.5000,       5.0000,   4.00000,    259.5278
    172.5000,       5.0000,   4.00000,    232.7389
    177.5000,       5.0000,   4.00000,    245.8324
    182.5000,       5.0000,   4.00000,    247.9763
    187.5000,       5.0000,   4.00000,    267.6756
    192.5000,       5.0000,   4.00000,    303.8459
    197.5000,       5.0000,   4.00000,    324.1053
    202.5000,       5.0000,   4.00000,    334.4258
    207.5000,       5.0000,   4.00000,    309.0365
    212.5000,       5.0000,   4.00000,    239.5592
    217.5000,       5.0000,   4.00000,    283.4373
    222.5000,       5.0000,   4.00000,    393.1346
    227.5000,       5.0000,   4.00000,    434.2532
    232.5000,       5.0000,   4.00000,    429.6656
    237.5000,       5.0000,   4.00000,    399.9588
    242.5000,       5.0000,   4.00000,    401.5161
    247.5000,       5.0000,   4.00000,    422.3251
    252.5000,       5.0000,   4.00000,    471.6543
    257.5000,       5.0000,   4.00000,    487.9658
    262.5000,       5.0000,   4.00000,    496.9588
    267.5000,       5.0000,   4.00000,    515.1141
    272.5000,       5.0000,   4.00000,    521.0479
    277.5000,       5.0000,   4.00000,    560.1031
    282.5000,       5.0000,   4.00000,    549.8026
    287.5000,       5.0000,   4.00000,    531.4145
    292.5000,       5.0000,   4.00000,    590.7192
     30.0000,      20.0000,   1.00000,    357.5905
     35.0000,      20.0000,   1.00000,    319.8354
     40.0000,      20.0000,   1.00000,    301.8448
     45.0000,      20.0000,   1.00000,    310.6817
     50.0000,      20.0000,   1.00000,    325.4508
     55.0000,      20.0000,   1.00000,    327.8800
     60.0000,      20.0000,   1.00000,    328.8091
     65.0000,      20.0000,   1.00000,    299.0533
     70.0000,      20.0000,   1.00000,    268.9751
     75.0000,      20.0000,   1.00000,    275.9988
     80.0000,      20.0000,   1.00000,    255.2050
     85.0000,      20.0000,   1.00000,    287.9085
     90.0000,      20.0000,   1.00000,    325.6870
     95.0000,      20.0000,   1.00000,    292.4838
    100.0000,      20.0000,   1.00000,    339.1949
    105.0000,      20.0000,   1.00000,    336.7225
    110.0000,      20.0000,   1.00000,    306.5666
    115.0000,      20.0000,   1.00000,    345.6634
    120.0000,      20.0000,   1.00000,    308.7501
    125.0000,      20.0000,   1.00000,    298.8857
    130.0000,      20.0000,   1.00000,    297.5244
    135.0000,      20.0000,   1.00000,    229.2483
    140.0000,      20.0000,   1.00000,    240.6425
    145.0000,      20.0000,   1.00000,    254.0703
    150.0000,      20.0000,   1.00000,    243.4302
    155.0000,      20.0000,   1.00000,    267.9763
    160.0000,      20.0000,   1.00000,    274.7903
    165.0000,      20.0000,   1.00000,    261.0500
    170.0000,      20.0000,   1.00000,    262.6684
    175.0000,      20.0000,   1.00000,    252.8333
    180.0000,      20.0000,   1.00000,    252.7969
    185.0000,      20.0000,   1.00000,    284.9122
    190.0000,      20.0000,   1.00000,    310.7556
    195.0000,      20.0000,   1.00000,    328.4526
    200.0000,      20.0000,   1.00000,    330.0518
    205.0000,      20.0000,   1.00000,    303.5781
    210.0000,      20.0000,   1.00000,    295.7799
    215.0000,      20.0000,   1.00000,    316.3040
    220.0000,      20.0000,   1.00000,    347.3719
    225.0000,      20.0000,   1.00000,    393.8148
    230.0000,      20.0000,   1.00000,    427.0832
    235.0000,      20.0000,   1.00000,    435.5163
    240.0000,      20.0000,   1.00000,    429.9494
    245.0000,      20.0000,   1.00000,    425.7834
    250.0000,      20.0000,   1.00000,    434.3819
    255.0000,      20.0000,   1.00000,    460.4388
    260.0000,      20.0000,   1.00000,    494.4561
    265.0000,      20.0000,   1.00000,    509.7858
    270.0000,      20.0000,   1.00000,    530.4500
    275.0000,      20.0000,   1.00000,    527.9249
    280.0000,      20.0000,   1.00000,    529.2595
    285.0000,      20.0000,   1.00000,    550.4232
     27.5000,       5.0000,   5.00000,    365.8492
     32.5000,       5.0000,   5.00000,    313.7231
     37.5000,       5.0000,   5.00000,    288.5942
     42.5000,       5.0000,   5.00000,    308.2533
     47.5000,       5.0000,   5.00000,    318.3365
     52.5000,       5.0000,   5.00000,    341.9629
     57.5000,       5.0000,   5.00000,    324.3665
     62.5000,       5.0000,   5.00000,    303.6423
     67.5000,       5.0000,   5.00000,    302.3702
     72.5000,       5.0000,   5.00000,    223.0809
     77.5000,       5.0000,   5.00000,    251.4986
     82.5000,       5.0000,   5.00000,    266.8027
     87.5000,       5.0000,   5.00000,    255.3909
     92.5000,       5.0000,   5.00000,    343.5586
     97.5000,       5.0000,   5.00000,    395.1519
    102.5000,       5.0000,   5.00000,    241.6604
    107.5000,       5.0000,   5.00000,    368.4725
    112.5000,       5.0000,   5.00000,    312.8060
    117.5000,       5.0000,   5.00000,    323.7068
    122.5000,       5.0000,   5.00000,    371.3469
    127.5000,       5.0000,   5.00000,    236.4035
    132.5000,       5.0000,   5.00000,    241.2563
    137.5000,       5.0000,   5.00000,    273.8945
    142.5000,       5.0000,   5.00000,    193.3642
    147.5000,       5.0000,   5.00000,    227.2439
    152.5000,       5.0000,   5.00000,    292.8661
    157.5000,       5.0000,   5.00000,    246.6880
    162.5000,       5.0000,   5.00000,    260.1401
    167.5000,       5.0000,   5.00000,    276.7870
    172.5000,       5.0000,   5.00000,    238.5856
    177.5000,       5.0000,   5.00000,    243.0547
    182.5000,       5.0000,   5.00000,    255.4479
    187.5000,       5.0000,   5.00000,    289.3444
    192.5000,       5.0000,   5.00000,    325.0943
    197.5000,       5.0000,   5.00000,    337.9766
    202.5000,       5.0000,   5.00000,    341.1429
    207.5000,       5.0000,   5.00000,    314.4380
    212.5000,       5.0000,   5.00000,    242.9165
    217.5000,       5.0000,   5.00000,    288.2206
    222.5000,       5.0000,   5.00000,    403.7640
    227.5000,       5.0000,   5.00000,    441.6172
    232.5000,       5.0000,   5.00000,    442.6443
    237.5000,       5.0000,   5.00000,    422.9274
    242.5000,       5.0000,   5.00000,    413.4268
    247.5000,       5.0000,   5.00000,    417.1651
    252.5000,       5.0000,   5.00000,    462.3979
    257.5000,       5.0000,   5.00000,    482.8225
    262.5000,       5.0000,   5.00000,    504.4051
    267.5000,       5.0000,   5.00000,    515.9822
    272.5000,       5.0000,   5.00000,    529.1954
    277.5000,       5.0000,   5.00000,    543.6230
    282.5000,       5.0000,   5.00000,    548.2392
    287.5000,       5.0000,   5.00000,    527.6984
     32.5000,       5.0000,   6.00000,    323.8896
     37.5000,       5.0000,   6.00000,    292.3476
     42.5000,       5.0000,   6.00000,    320.5834
     47.5000,       5.0000,   6.00000,    329.6839
     52.5000,       5.0000,   6.00000,    356.7762
     57.5000,       5.0000,   6.00000,    355.7585
     62.5000,       5.0000,   6.00000,    325.9562
     67.5000,       5.0000,   6.00000,    304.8399
     72.5000,       5.0000,   6.00000,    230.3743
     77.5000,       5.0000,   6.00000,    239.2465
     82.5000,       5.0000,   6.00000,    261.0208
     87.5000,       5.0000,   6.00000,    254.3076
     92.5000,       5.0000,   6.00000,    339.5069
     97.5000,       5.0000,   6.00000,    422.8166
    102.5000,       5.0000,   6.00000,    258.9825
    107.5000,       5.0000,   6.00000,    371.2398
    112.5000,       5.0000,   6.00000,    323.5253
    117.5000,       5.0000,   6.00000,    335.5328
    122.5000,       5.0000,   6.00000,    358.0463
    127.5000,       5.0000,   6.00000,    229.5906
    132.5000,       5.0000,   6.00000,    253.7407
    137.5000,       5.0000,   6.00000,    260.5972
    142.5000,       5.0000,   6.00000,    192.7017
    147.5000,       5.0000,   6.00000,    228.7203
    152.5000,       5.0000,   6.00000,    295.3282
    157.5000,       5.0000,   6.00000,    263.2193
    162.5000,       5.0000,   6.00000,    270.9126
    167.5000,       5.0000,   6.00000,    285.3264
    172.5000,       5.0000,   6.00000,    252.4260
    177.5000,       5.0000,   6.00000,    253.2227
    182.5000,       5.0000,   6.00000,    271.8665
    187.5000,       5.0000,   6.00000,    313.5904
    192.5000,       5.0000,   6.00000,    336.4725
    197.5000,       5.0000,   6.00000,    342.1399
    202.5000,       5.0000,   6.00000,    350.2637
    207.5000,       5.0000,   6.00000,    323.5512
    212.5000,       5.0000,   6.00000,    248.8917
    217.5000,       5.0000,   6.00000,    293.7699
    222.5000,       5.0000,   6.00000,    406.7469
    227.5000,       5.0000,   6.00000,    445.5678
    232.5000,       5.0000,   6.00000,    447.1053
    237.5000,       5.0000,   6.00000,    432.6496
    242.5000,       5.0000,   6.00000,    434.2533
    247.5000,       5.0000,   6.00000,    426.1129
    252.5000,       5.0000,   6.00000,    454.6631
    257.5000,       5.0000,   6.00000,    479.4526
    262.5000,       5.0000,   6.00000,    497.8891
    267.5000,       5.0000,   6.00000,    519.7065
    272.5000,       5.0000,   6.00000,    516.6299
    277.5000,       5.0000,   6.00000,    543.9575
    282.5000,       5.0000,   6.00000,    542.2846
     37.5000,      25.0000,   1.00000,    333.8193
     42.5000,      25.0000,   1.00000,    328.7307
     47.5000,      25.0000,   1.00000,    334.0420
     52.5000,      25.0000,   1.00000,    348.3188
     57.5000,      25.0000,   1.00000,    352.3320
     62.5000,      25.0000,   1.00000,    325.9549
     67.5000,      25.0000,   1.00000,    308.9169
     72.5000,      25.0000,   1.00000,    284.1396
     77.5000,      25.0000,   1.00000,    267.9245
     82.5000,      25.0000,   1.00000,    275.8591
     87.5000,      25.0000,   1.00000,    300.4171
     92.5000,      25.0000,   1.00000,    305.4456
     97.5000,      25.0000,   1.00000,    339.0102
    102.5000,      25.0000,   1.00000,    353.4717
    107.5000,      25.0000,   1.00000,    362.1280
    112.5000,      25.0000,   1.00000,    342.8680
    117.5000,      25.0000,   1.00000,    330.5474
    122.5000,      25.0000,   1.00000,    304.2773
    127.5000,      25.0000,   1.00000,    290.4504
    132.5000,      25.0000,   1.00000,    266.4792
    137.5000,      25.0000,   1.00000,    240.7105
    142.5000,      25.0000,   1.00000,    246.0249
    147.5000,      25.0000,   1.00000,    257.3125
    152.5000,      25.0000,   1.00000,    255.0992
    157.5000,      25.0000,   1.00000,    277.9041
    162.5000,      25.0000,   1.00000,    289.7833
    167.5000,      25.0000,   1.00000,    273.6508
    172.5000,      25.0000,   1.00000,    275.5501
    177.5000,      25.0000,   1.00000,    292.3086
    182.5000,      25.0000,   1.00000,    302.6650
    187.5000,      25.0000,   1.00000,    317.0042
    192.5000,      25.0000,   1.00000,    332.3231
    197.5000,      25.0000,   1.00000,    333.6432
    202.5000,      25.0000,   1.00000,    318.6084
    207.5000,      25.0000,   1.00000,    315.6851
    212.5000,      25.0000,   1.00000,    334.1525
    217.5000,      25.0000,   1.00000,    351.9732
    222.5000,      25.0000,   1.00000,    369.9320
    227.5000,      25.0000,   1.00000,    402.7871
    232.5000,      25.0000,   1.00000,    433.0607
    237.5000,      25.0000,   1.00000,    442.9045
    242.5000,      25.0000,   1.00000,    449.8276
    247.5000,      25.0000,   1.00000,    452.7296
    252.5000,      25.0000,   1.00000,    456.7424
    257.5000,      25.0000,   1.00000,    465.5233
    262.5000,      25.0000,   1.00000,    494.5457
    267.5000,      25.0000,   1.00000,    506.8337
    272.5000,      25.0000,   1.00000,    521.8835
    277.5000,      25.0000,   1.00000,    523.8953
     37.5000,       5.0000,   7.00000,    306.2532
     42.5000,       5.0000,   7.00000,    334.8117
     47.5000,       5.0000,   7.00000,    344.0263
     52.5000,       5.0000,   7.00000,    375.2931
     57.5000,       5.0000,   7.00000,    365.6844
     62.5000,       5.0000,   7.00000,    329.6461
     67.5000,       5.0000,   7.00000,    323.6171
     72.5000,       5.0000,   7.00000,    229.3727
     77.5000,       5.0000,   7.00000,    238.4252
     82.5000,       5.0000,   7.00000,    260.1042
     87.5000,       5.0000,   7.00000,    248.9765
     92.5000,       5.0000,   7.00000,    365.3287
     97.5000,       5.0000,   7.00000,    458.1965
    102.5000,       5.0000,   7.00000,    272.6259
    107.5000,       5.0000,   7.00000,    407.6971
    112.5000,       5.0000,   7.00000,    343.4906
    117.5000,       5.0000,   7.00000,    341.1252
    122.5000,       5.0000,   7.00000,    370.7785
    127.5000,       5.0000,   7.00000,    227.9578
    132.5000,       5.0000,   7.00000,    249.8849
    137.5000,       5.0000,   7.00000,    279.4521
    142.5000,       5.0000,   7.00000,    191.8719
    147.5000,       5.0000,   7.00000,    234.0732
    152.5000,       5.0000,   7.00000,    300.9178
    157.5000,       5.0000,   7.00000,    264.6629
    162.5000,       5.0000,   7.00000,    286.0088
    167.5000,       5.0000,   7.00000,    296.0334
    172.5000,       5.0000,   7.00000,    262.6504
    177.5000,       5.0000,   7.00000,    281.2299
    182.5000,       5.0000,   7.00000,    294.7444
    187.5000,       5.0000,   7.00000,    322.0514
    192.5000,       5.0000,   7.00000,    346.8861
    197.5000,       5.0000,   7.00000,    350.6950
    202.5000,       5.0000,   7.00000,    358.9140
    207.5000,       5.0000,   7.00000,    335.0482
    212.5000,       5.0000,   7.00000,    256.0659
    217.5000,       5.0000,   7.00000,    298.6249
    222.5000,       5.0000,   7.00000,    410.4016
    227.5000,       5.0000,   7.00000,    447.7410
    232.5000,       5.0000,   7.00000,    450.0228
    237.5000,       5.0000,   7.00000,    436.7515
    242.5000,       5.0000,   7.00000,    441.2035
    247.5000,       5.0000,   7.00000,    442.6908
    252.5000,       5.0000,   7.00000,    468.1993
    257.5000,       5.0000,   7.00000,    471.0891
    262.5000,       5.0000,   7.00000,    492.0998
    267.5000,       5.0000,   7.00000,    501.9875
    272.5000,       5.0000,   7.00000,    513.8755
    277.5000,       5.0000,   7.00000,    540.4510
     42.5000,       5.0000,   8.00000,    351.7574
     47.5000,       5.0000,   8.00000,    362.9101
     52.5000,       5.0000,   8.00000,    385.3034
     57.5000,       5.0000,   8.00000,    359.7061
     62.5000,       5.0000,   8.00000,    337.1327
     67.5000,       5.0000,   8.00000,    324.9258
     72.5000,       5.0000,   8.00000,    234.5878
     77.5000,       5.0000,   8.00000,    242.7560
     82.5000,       5.0000,   8.00000,    258.2649
     87.5000,       5.0000,   8.00000,    266.1550
     92.5000,       5.0000,   8.00000,    392.2054
     97.5000,       5.0000,   8.00000,    490.1284
    102.5000,       5.0000,   8.00000,    298.5842
    107.5000,       5.0000,   8.00000,    439.1390
    112.5000,       5.0000,   8.00000,    366.1676
    117.5000,       5.0000,   8.00000,    360.8797
    122.5000,       5.0000,   8.00000,    383.8655
    127.5000,       5.0000,   8.00000,    234.7062
    132.5000,       5.0000,   8.00000,    254.5119
    137.5000,       5.0000,   8.00000,    282.6066
    142.5000,       5.0000,   8.00000,    205.5681
    147.5000,       5.0000,   8.00000,    236.5385
    152.5000,       5.0000,   8.00000,    307.8320
    157.5000,       5.0000,   8.00000,    268.9858
    162.5000,       5.0000,   8.00000,    287.7344
    167.5000,       5.0000,   8.00000,    313.6009
    172.5000,       5.0000,   8.00000,    283.7620
    177.5000,       5.0000,   8.00000,    301.4356
    182.5000,       5.0000,   8.00000,    313.6910
    187.5000,       5.0000,   8.00000,    334.1088
    192.5000,       5.0000,   8.00000,    354.1167
    197.5000,       5.0000,   8.00000,    364.9680
    202.5000,       5.0000,   8.00000,    371.3768
    207.5000,       5.0000,   8.00000,    344.1495
    212.5000,       5.0000,   8.00000,    262.4818
    217.5000,       5.0000,   8.00000,    304.4489
    222.5000,       5.0000,   8.00000,    417.3135
    227.5000,       5.0000,   8.00000,    451.7774
    232.5000,       5.0000,   8.00000,    452.8279
    237.5000,       5.0000,   8.00000,    438.0143
    242.5000,       5.0000,   8.00000,    443.2423
    247.5000,       5.0000,   8.00000,    453.0777
    252.5000,       5.0000,   8.00000,    482.9857
    257.5000,       5.0000,   8.00000,    481.1885
    262.5000,       5.0000,   8.00000,    474.6940
    267.5000,       5.0000,   8.00000,    492.0960
    272.5000,       5.0000,   8.00000,    505.1863
     52.5000,      35.0000,   1.00000,    358.3971
     57.5000,      35.0000,   1.00000,    338.6595
     62.5000,      35.0000,   1.00000,    326.5582
     67.5000,      35.0000,   1.00000,    320.1390
     72.5000,      35.0000,   1.00000,    305.2917
     77.5000,      35.0000,   1.00000,    322.2567
     82.5000,      35.0000,   1.00000,    348.3112
     87.5000,      35.0000,   1.00000,    334.0493
     92.5000,      35.0000,   1.00000,    368.4034
     97.5000,      35.0000,   1.00000,    391.9569
    102.5000,      35.0000,   1.00000,    407.0829
    107.5000,      35.0000,   1.00000,    432.9659
    112.5000,      35.0000,   1.00000,    409.0154
    117.5000,      35.0000,   1.00000,    364.6397
    122.5000,      35.0000,   1.00000,    362.3297
    127.5000,      35.0000,   1.00000,    317.0370
    132.5000,      35.0000,   1.00000,    296.2745
    137.5000,      35.0000,   1.00000,    287.6614
    142.5000,      35.0000,   1.00000,    262.2022
    147.5000,      35.0000,   1.00000,    272.4286
    152.5000,      35.0000,   1.00000,    284.6992
    157.5000,      35.0000,   1.00000,    274.7229
    162.5000,      35.0000,   1.00000,    302.0897
    167.5000,      35.0000,   1.00000,    322.9896
    172.5000,      35.0000,   1.00000,    331.0125
    177.5000,      35.0000,   1.00000,    348.3149
    182.5000,      35.0000,   1.00000,    351.5844
    187.5000,      35.0000,   1.00000,    356.4047
    192.5000,      35.0000,   1.00000,    362.5167
    197.5000,      35.0000,   1.00000,    347.2496
    202.5000,      35.0000,   1.00000,    343.6477
    207.5000,      35.0000,   1.00000,    362.3358
    212.5000,      35.0000,   1.00000,    376.6096
    217.5000,      35.0000,   1.00000,    388.0842
    222.5000,      35.0000,   1.00000,    395.2787
    227.5000,      35.0000,   1.00000,    401.7176
    232.5000,      35.0000,   1.00000,    423.8986
    237.5000,      35.0000,   1.00000,    452.0289
    242.5000,      35.0000,   1.00000,    462.8155
    247.5000,      35.0000,   1.00000,    473.0365
    252.5000,      35.0000,   1.00000,    473.2692
    257.5000,      35.0000,   1.00000,    483.9792
    262.5000,      35.0000,   1.00000,    493.4093
     52.5000,       5.0000,  10.00000,    394.6898
     57.5000,       5.0000,  10.00000,    366.7184
     62.5000,       5.0000,  10.00000,    332.1953
     67.5000,       5.0000,  10.00000,    321.8703
     72.5000,       5.0000,  10.00000,    234.5300
     77.5000,       5.0000,  10.00000,    257.7914
     82.5000,       5.0000,  10.00000,    295.6830
     87.5000,       5.0000,  10.00000,    305.3953
     92.5000,       5.0000,  10.00000,    459.3159
     97.5000,       5.0000,  10.00000,    580.8988
    102.5000,       5.0000,  10.00000,    342.9708
    107.5000,       5.0000,  10.00000,    499.0690
    112.5000,       5.0000,  10.00000,    416.2525
    117.5000,       5.0000,  10.00000,    409.5676
    122.5000,       5.0000,  10.00000,    434.9344
    127.5000,       5.0000,  10.00000,    261.6525
    132.5000,       5.0000,  10.00000,    281.9068
    137.5000,       5.0000,  10.00000,    302.8853
    142.5000,       5.0000,  10.00000,    209.9955
    147.5000,       5.0000,  10.00000,    250.9327
    152.5000,       5.0000,  10.00000,    326.8998
    157.5000,       5.0000,  10.00000,    279.1909
    162.5000,       5.0000,  10.00000,    309.6848
    167.5000,       5.0000,  10.00000,    341.6642
    172.5000,       5.0000,  10.00000,    311.5224
    177.5000,       5.0000,  10.00000,    328.3031
    182.5000,       5.0000,  10.00000,    335.5162
    187.5000,       5.0000,  10.00000,    365.3561
    192.5000,       5.0000,  10.00000,    391.4838
    197.5000,       5.0000,  10.00000,    393.0619
    202.5000,       5.0000,  10.00000,    395.8102
    207.5000,       5.0000,  10.00000,    364.8209
    212.5000,       5.0000,  10.00000,    274.0735
    217.5000,       5.0000,  10.00000,    318.1016
    222.5000,       5.0000,  10.00000,    437.2116
    227.5000,       5.0000,  10.00000,    468.1560
    232.5000,       5.0000,  10.00000,    462.4109
    237.5000,       5.0000,  10.00000,    446.0136
    242.5000,       5.0000,  10.00000,    449.4190
    247.5000,       5.0000,  10.00000,    457.4952
    252.5000,       5.0000,  10.00000,    484.4489
    257.5000,       5.0000,  10.00000,    490.4330
    262.5000,       5.0000,  10.00000,    491.2832
     67.5000,      45.0000,   1.00000,    343.4400
     72.5000,      45.0000,   1.00000,    360.5687
     77.5000,      45.0000,   1.00000,    394.0334
     82.5000,      45.0000,   1.00000,    395.2405
     87.5000,      45.0000,   1.00000,    417.9138
     92.5000,      45.0000,   1.00000,    431.8082
     97.5000,      45.0000,   1.00000,    452.8980
    102.5000,      45.0000,   1.00000,    472.5585
    107.5000,      45.0000,   1.00000,    467.4913
    112.5000,      45.0000,   1.00000,    468.5659
    117.5000,      45.0000,   1.00000,    451.9019
    122.5000,      45.0000,   1.00000,    402.4304
    127.5000,      45.0000,   1.00000,    389.4317
    132.5000,      45.0000,   1.00000,    361.1171
    137.5000,      45.0000,   1.00000,    338.0069
    142.5000,      45.0000,   1.00000,    316.2861
    147.5000,      45.0000,   1.00000,    302.1151
    152.5000,      45.0000,   1.00000,    309.2266
    157.5000,      45.0000,   1.00000,    311.3198
    162.5000,      45.0000,   1.00000,    316.1872
    167.5000,      45.0000,   1.00000,    341.7319
    172.5000,      45.0000,   1.00000,    354.7413
    177.5000,      45.0000,   1.00000,    367.9387
    182.5000,      45.0000,   1.00000,    383.6470
    187.5000,      45.0000,   1.00000,    390.2188
    192.5000,      45.0000,   1.00000,    382.1099
    197.5000,      45.0000,   1.00000,    378.0963
    202.5000,      45.0000,   1.00000,    393.2142
    207.5000,      45.0000,   1.00000,    411.8014
    212.5000,      45.0000,   1.00000,    417.5541
    217.5000,      45.0000,   1.00000,    419.8093
    222.5000,      45.0000,   1.00000,    427.6664
    227.5000,      45.0000,   1.00000,    427.7997
    232.5000,      45.0000,   1.00000,    439.0972
    237.5000,      45.0000,   1.00000,    455.7070
    242.5000,      45.0000,   1.00000,    472.1732
    247.5000,      45.0000,   1.00000,    476.5625
     67.5000,      15.0000,   4.00000,    314.1745
     72.5000,      15.0000,   4.00000,    292.0015
     77.5000,      15.0000,   4.00000,    293.5114
     82.5000,      15.0000,   4.00000,    332.6042
     87.5000,      15.0000,   4.00000,    422.9108
     92.5000,      15.0000,   4.00000,    547.9324
     97.5000,      15.0000,   4.00000,    564.1525
    102.5000,      15.0000,   4.00000,    574.4633
    107.5000,      15.0000,   4.00000,    501.6187
    112.5000,      15.0000,   4.00000,    526.6630
    117.5000,      15.0000,   4.00000,    500.2190
    122.5000,      15.0000,   4.00000,    439.8571
    127.5000,      15.0000,   4.00000,    387.7096
    132.5000,      15.0000,   4.00000,    330.8787
    137.5000,      15.0000,   4.00000,    305.0537
    142.5000,      15.0000,   4.00000,    284.8835
    147.5000,      15.0000,   4.00000,    288.4805
    152.5000,      15.0000,   4.00000,    313.5584
    157.5000,      15.0000,   4.00000,    328.6769
    162.5000,      15.0000,   4.00000,    332.3994
    167.5000,      15.0000,   4.00000,    343.5856
    172.5000,      15.0000,   4.00000,    342.3265
    177.5000,      15.0000,   4.00000,    346.5993
    182.5000,      15.0000,   4.00000,    371.4088
    187.5000,      15.0000,   4.00000,    399.9545
    192.5000,      15.0000,   4.00000,    427.7004
    197.5000,      15.0000,   4.00000,    436.7103
    202.5000,      15.0000,   4.00000,    425.9224
    207.5000,      15.0000,   4.00000,    380.7505
    212.5000,      15.0000,   4.00000,    346.2177
    217.5000,      15.0000,   4.00000,    369.8685
    222.5000,      15.0000,   4.00000,    440.5585
    227.5000,      15.0000,   4.00000,    486.4442
    232.5000,      15.0000,   4.00000,    487.0416
    237.5000,      15.0000,   4.00000,    471.4622
    242.5000,      15.0000,   4.00000,    461.9691
    247.5000,      15.0000,   4.00000,    470.5695
     82.5000,      55.0000,   1.00000,    458.5512
     87.5000,      55.0000,   1.00000,    466.2755
     92.5000,      55.0000,   1.00000,    480.8537
     97.5000,      55.0000,   1.00000,    499.6727
    102.5000,      55.0000,   1.00000,    509.4233
    107.5000,      55.0000,   1.00000,    520.0425
    112.5000,      55.0000,   1.00000,    522.1563
    117.5000,      55.0000,   1.00000,    507.8571
    122.5000,      55.0000,   1.00000,    476.5811
    127.5000,      55.0000,   1.00000,    438.7346
    132.5000,      55.0000,   1.00000,    432.1053
    137.5000,      55.0000,   1.00000,    406.8094
    142.5000,      55.0000,   1.00000,    389.8174
    147.5000,      55.0000,   1.00000,    366.5980
    152.5000,      55.0000,   1.00000,    342.2158
    157.5000,      55.0000,   1.00000,    340.7024
    162.5000,      55.0000,   1.00000,    343.3996
    167.5000,      55.0000,   1.00000,    348.9368
    172.5000,      55.0000,   1.00000,    365.7580
    177.5000,      55.0000,   1.00000,    386.0685
    182.5000,      55.0000,   1.00000,    396.8380
    187.5000,      55.0000,   1.00000,    389.0772
    192.5000,      55.0000,   1.00000,    394.7707
    197.5000,      55.0000,   1.00000,    408.6442
    202.5000,      55.0000,   1.00000,    430.2186
    207.5000,      55.0000,   1.00000,    452.1496
    212.5000,      55.0000,   1.00000,    457.7885
    217.5000,      55.0000,   1.00000,    463.3207
    222.5000,      55.0000,   1.00000,    460.7106
    227.5000,      55.0000,   1.00000,    459.8951
    232.5000,      55.0000,   1.00000,    460.4639
     82.5000,      15.0000,   5.00000,    373.2269
     87.5000,      15.0000,   5.00000,    479.2859
     92.5000,      15.0000,   5.00000,    624.1736
     97.5000,      15.0000,   5.00000,    650.5197
    102.5000,      15.0000,   5.00000,    674.4028
    107.5000,      15.0000,   5.00000,    595.2213
    112.5000,      15.0000,   5.00000,    620.6499
    117.5000,      15.0000,   5.00000,    581.2485
    122.5000,      15.0000,   5.00000,    503.4570
    127.5000,      15.0000,   5.00000,    442.2106
    132.5000,      15.0000,   5.00000,    383.0726
    137.5000,      15.0000,   5.00000,    358.8443
    142.5000,      15.0000,   5.00000,    336.3779
    147.5000,      15.0000,   5.00000,    330.9591
    152.5000,      15.0000,   5.00000,    348.5014
    157.5000,      15.0000,   5.00000,    357.0106
    162.5000,      15.0000,   5.00000,    349.8941
    167.5000,      15.0000,   5.00000,    351.3292
    172.5000,      15.0000,   5.00000,    352.1733
    177.5000,      15.0000,   5.00000,    356.7163
    182.5000,      15.0000,   5.00000,    389.3730
    187.5000,      15.0000,   5.00000,    415.4145
    192.5000,      15.0000,   5.00000,    447.2089
    197.5000,      15.0000,   5.00000,    464.5774
    202.5000,      15.0000,   5.00000,    458.8496
    207.5000,      15.0000,   5.00000,    416.5482
    212.5000,      15.0000,   5.00000,    380.0948
    217.5000,      15.0000,   5.00000,    406.2858
    222.5000,      15.0000,   5.00000,    474.3382
    227.5000,      15.0000,   5.00000,    519.4247
    232.5000,      15.0000,   5.00000,    513.9593
     97.5000,      65.0000,   1.00000,    530.6254
    102.5000,      65.0000,   1.00000,    527.5591
    107.5000,      65.0000,   1.00000,    538.0515
    112.5000,      65.0000,   1.00000,    538.1200
    117.5000,      65.0000,   1.00000,    544.7925
    122.5000,      65.0000,   1.00000,    556.3397
    127.5000,      65.0000,   1.00000,    530.4459
    132.5000,      65.0000,   1.00000,    484.2873
    137.5000,      65.0000,   1.00000,    471.3437
    142.5000,      65.0000,   1.00000,    437.6743
    147.5000,      65.0000,   1.00000,    417.4724
    152.5000,      65.0000,   1.00000,    400.4286
    157.5000,      65.0000,   1.00000,    381.6162
    162.5000,      65.0000,   1.00000,    385.7262
    167.5000,      65.0000,   1.00000,    388.2665
    172.5000,      65.0000,   1.00000,    386.5363
    177.5000,      65.0000,   1.00000,    394.2518
    182.5000,      65.0000,   1.00000,    390.9512
    187.5000,      65.0000,   1.00000,    387.7288
    192.5000,      65.0000,   1.00000,    410.6328
    197.5000,      65.0000,   1.00000,    436.1265
    202.5000,      65.0000,   1.00000,    446.8083
    207.5000,      65.0000,   1.00000,    460.8551
    212.5000,      65.0000,   1.00000,    473.6456
    217.5000,      65.0000,   1.00000,    485.0155
     97.5000,      15.0000,   6.00000,    728.9203
    102.5000,      15.0000,   6.00000,    745.5050
    107.5000,      15.0000,   6.00000,    651.5228
    112.5000,      15.0000,   6.00000,    684.1296
    117.5000,      15.0000,   6.00000,    655.8470
    122.5000,      15.0000,   6.00000,    581.7534
    127.5000,      15.0000,   6.00000,    510.2064
    132.5000,      15.0000,   6.00000,    432.6289
    137.5000,      15.0000,   6.00000,    396.6884
    142.5000,      15.0000,   6.00000,    369.8502
    147.5000,      15.0000,   6.00000,    364.1114
    152.5000,      15.0000,   6.00000,    384.8958
    157.5000,      15.0000,   6.00000,    395.3877
    162.5000,      15.0000,   6.00000,    384.4669
    167.5000,      15.0000,   6.00000,    380.6962
    172.5000,      15.0000,   6.00000,    374.9108
    177.5000,      15.0000,   6.00000,    369.3439
    182.5000,      15.0000,   6.00000,    391.8492
    187.5000,      15.0000,   6.00000,    420.7434
    192.5000,      15.0000,   6.00000,    455.8480
    197.5000,      15.0000,   6.00000,    483.3604
    202.5000,      15.0000,   6.00000,    474.3413
    207.5000,      15.0000,   6.00000,    428.1028
    212.5000,      15.0000,   6.00000,    397.0319
    217.5000,      15.0000,   6.00000,    427.5593
    105.0000,      30.0000,   3.00000,    733.3655
    110.0000,      30.0000,   3.00000,    730.7029
    115.0000,      30.0000,   3.00000,    644.1024
    120.0000,      30.0000,   3.00000,    625.8349
    125.0000,      30.0000,   3.00000,    568.6843
    130.0000,      30.0000,   3.00000,    510.1710
    135.0000,      30.0000,   3.00000,    458.6474
    140.0000,      30.0000,   3.00000,    415.1007
    145.0000,      30.0000,   3.00000,    406.9491
    150.0000,      30.0000,   3.00000,    397.5201
    155.0000,      30.0000,   3.00000,    387.9850
    160.0000,      30.0000,   3.00000,    396.7516
    165.0000,      30.0000,   3.00000,    400.4954
    170.0000,      30.0000,   3.00000,    391.6045
    175.0000,      30.0000,   3.00000,    399.8821
    180.0000,      30.0000,   3.00000,    408.7359
    185.0000,      30.0000,   3.00000,    418.2033
    190.0000,      30.0000,   3.00000,    436.7895
    195.0000,      30.0000,   3.00000,    447.8337
    200.0000,      30.0000,   3.00000,    440.7255
    205.0000,      30.0000,   3.00000,    443.8647
    210.0000,      30.0000,   3.00000,    454.2048
    112.5000,      25.0000,   4.00000,    717.9264
    117.5000,      25.0000,   4.00000,    683.4431
    122.5000,      25.0000,   4.00000,    604.9796
    127.5000,      25.0000,   4.00000,    564.2358
    132.5000,      25.0000,   4.00000,    494.4655
    137.5000,      25.0000,   4.00000,    426.3634
    142.5000,      25.0000,   4.00000,    432.6221
    147.5000,      25.0000,   4.00000,    416.5938
    152.5000,      25.0000,   4.00000,    398.2611
    157.5000,      25.0000,   4.00000,    417.6825
    162.5000,      25.0000,   4.00000,    418.6073
    167.5000,      25.0000,   4.00000,    404.7573
    172.5000,      25.0000,   4.00000,    407.8477
    177.5000,      25.0000,   4.00000,    415.9227
    182.5000,      25.0000,   4.00000,    424.5380
    187.5000,      25.0000,   4.00000,    442.5091
    192.5000,      25.0000,   4.00000,    457.0771
    197.5000,      25.0000,   4.00000,    465.7162
    202.5000,      25.0000,   4.00000,    445.0272
   3.01
ITERATION 4
MODEL RESISTIVITY
LAYER 1
61,     2.5000
     10.0000,     248.85
     15.0000,     256.36
     20.0000,     271.36
     25.0000,     268.31
     30.0000,     200.97
     35.0000,     169.61
     40.0000,     161.27
     45.0000,     194.29
     50.0000,     212.63
     55.0000,     232.27
     60.0000,     228.83
     65.0000,     219.38
     70.0000,     232.59
     75.0000,     185.64
     80.0000,     214.83
     85.0000,     239.05
     90.0000,     225.65
     95.0000,     336.91
    100.0000,     495.61
    105.0000,     359.44
    110.0000,     669.89
    115.0000,     596.80
    120.0000,     675.22
    125.0000,     738.82
    130.0000,     378.78
    135.0000,     314.61
    140.0000,     295.56
    145.0000,     182.80
    150.0000,     196.45
    155.0000,     250.99
    160.0000,     215.38
    165.0000,     233.76
    170.0000,     252.19
    175.0000,     219.39
    180.0000,     221.69
    185.0000,     230.77
    190.0000,     256.66
    195.0000,     265.85
    200.0000,     263.18
    205.0000,     257.53
    210.0000,     223.78
    215.0000,     165.10
    220.0000,     205.06
    225.0000,     306.89
    230.0000,     360.87
    235.0000,     394.75
    240.0000,     386.97
    245.0000,     395.17
    250.0000,     408.30
    255.0000,     463.35
    260.0000,     487.55
    265.0000,     503.82
    270.0000,     517.25
    275.0000,     521.29
    280.0000,     535.16
    285.0000,     518.60
    290.0000,     483.68
    295.0000,     532.12
    300.0000,     504.94
    305.0000,     601.33
           501.3468
LAYER 2
61,     5.2500
     10.0000,     330.92
     15.0000,     306.33
     20.0000,     315.03
     25.0000,     301.91
     30.0000,     236.26
     35.0000,     200.72
     40.0000,     190.04
     45.0000,     211.13
     50.0000,     234.34
     55.0000,     266.39
     60.0000,     275.88
     65.0000,     265.47
     70.0000,     257.12
     75.0000,     203.25
     80.0000,     218.35
     85.0000,     232.52
     90.0000,     217.45
     95.0000,     354.65
    100.0000,     486.89
    105.0000,     378.92
    110.0000,     642.78
    115.0000,     689.70
    120.0000,     751.82
    125.0000,     742.84
    130.0000,     354.78
    135.0000,     316.57
    140.0000,     282.90
    145.0000,     171.49
    150.0000,     193.23
    155.0000,     238.95
    160.0000,     228.74
    165.0000,     243.35
    170.0000,     255.33
    175.0000,     228.10
    180.0000,     230.36
    185.0000,     233.72
    190.0000,     255.57
    195.0000,     274.77
    200.0000,     274.39
    205.0000,     267.87
    210.0000,     241.75
    215.0000,     184.71
    220.0000,     226.92
    225.0000,     314.36
    230.0000,     363.45
    235.0000,     390.09
    240.0000,     387.83
    245.0000,     393.96
    250.0000,     410.81
    255.0000,     445.43
    260.0000,     473.64
    265.0000,     492.17
    270.0000,     511.50
    275.0000,     518.21
    280.0000,     544.81
    285.0000,     542.00
    290.0000,     507.14
    295.0000,     550.89
    300.0000,     545.30
    305.0000,     606.28
           568.2800
LAYER 3
59,     8.2750
     15.0000,     473.79
     20.0000,     464.24
     25.0000,     435.60
     30.0000,     370.10
     35.0000,     322.14
     40.0000,     289.88
     45.0000,     278.26
     50.0000,     293.92
     55.0000,     342.92
     60.0000,     372.76
     65.0000,     357.26
     70.0000,     306.80
     75.0000,     230.16
     80.0000,     218.37
     85.0000,     228.88
     90.0000,     251.41
     95.0000,     453.53
    100.0000,     500.75
    105.0000,     360.67
    110.0000,     533.40
    115.0000,     714.76
    120.0000,     786.96
    125.0000,     657.75
    130.0000,     321.24
    135.0000,     313.69
    140.0000,     271.10
    145.0000,     166.99
    150.0000,     192.62
    155.0000,     234.39
    160.0000,     242.08
    165.0000,     246.86
    170.0000,     247.97
    175.0000,     238.13
    180.0000,     248.04
    185.0000,     251.01
    190.0000,     272.18
    195.0000,     301.70
    200.0000,     306.54
    205.0000,     301.98
    210.0000,     287.85
    215.0000,     245.50
    220.0000,     285.70
    225.0000,     349.90
    230.0000,     380.83
    235.0000,     394.21
    240.0000,     401.71
    245.0000,     416.44
    250.0000,     433.59
    255.0000,     445.24
    260.0000,     464.66
    265.0000,     485.13
    270.0000,     506.52
    275.0000,     522.57
    280.0000,     563.74
    285.0000,     576.37
    290.0000,     556.47
    295.0000,     594.77
    300.0000,     634.64
           686.3375
LAYER 4
57,    11.6025
     20.0000,     743.88
     25.0000,     634.61
     30.0000,     571.80
     35.0000,     494.61
     40.0000,     420.10
     45.0000,     349.02
     50.0000,     338.39
     55.0000,     389.15
     60.0000,     429.72
     65.0000,     399.13
     70.0000,     302.60
     75.0000,     202.05
     80.0000,     172.29
     85.0000,     200.72
     90.0000,     302.77
     95.0000,     620.78
    100.0000,     523.08
    105.0000,     286.18
    110.0000,     356.63
    115.0000,     532.52
    120.0000,     607.84
    125.0000,     471.92
    130.0000,     260.92
    135.0000,     291.83
    140.0000,     263.04
    145.0000,     167.29
    150.0000,     193.68
    155.0000,     232.25
    160.0000,     238.82
    165.0000,     231.56
    170.0000,     227.13
    175.0000,     234.12
    180.0000,     256.15
    185.0000,     265.42
    190.0000,     288.72
    195.0000,     322.79
    200.0000,     332.47
    205.0000,     335.80
    210.0000,     340.85
    215.0000,     323.52
    220.0000,     360.36
    225.0000,     397.57
    230.0000,     404.57
    235.0000,     408.96
    240.0000,     430.18
    245.0000,     462.75
    250.0000,     481.70
    255.0000,     474.71
    260.0000,     477.19
    265.0000,     489.82
    270.0000,     506.83
    275.0000,     527.50
    280.0000,     577.29
    285.0000,     603.93
    290.0000,     610.71
    295.0000,     656.95
           796.6514
LAYER 5
53,    15.2628
     30.0000,     883.57
     35.0000,     667.43
     40.0000,     549.80
     45.0000,     399.45
     50.0000,     327.95
     55.0000,     301.20
     60.0000,     275.33
     65.0000,     216.80
     70.0000,     145.10
     75.0000,      98.08
     80.0000,      94.25
     85.0000,     156.63
     90.0000,     373.32
     95.0000,     752.96
    100.0000,     522.58
    105.0000,     214.92
    110.0000,     151.20
    115.0000,     167.74
    120.0000,     187.54
    125.0000,     177.46
    130.0000,     168.05
    135.0000,     221.50
    140.0000,     233.44
    145.0000,     187.74
    150.0000,     193.47
    155.0000,     203.69
    160.0000,     192.29
    165.0000,     174.72
    170.0000,     171.10
    175.0000,     188.98
    180.0000,     219.14
    185.0000,     243.73
    190.0000,     268.19
    195.0000,     292.76
    200.0000,     308.70
    205.0000,     330.48
    210.0000,     367.59
    215.0000,     402.32
    220.0000,     429.31
    225.0000,     428.40
    230.0000,     416.98
    235.0000,     426.48
    240.0000,     469.35
    245.0000,     524.40
    250.0000,     549.75
    255.0000,     532.98
    260.0000,     510.95
    265.0000,     500.90
    270.0000,     504.10
    275.0000,     524.03
    280.0000,     574.80
    285.0000,     622.31
           735.1508
LAYER 6
49,    19.2890
     40.0000,     556.22
     45.0000,     376.22
     50.0000,     298.75
     55.0000,     235.22
     60.0000,     187.73
     65.0000,     138.65
     70.0000,      99.36
     75.0000,      80.34
     80.0000,      93.09
     85.0000,     171.01
     90.0000,     394.01
     95.0000,     685.74
    100.0000,     527.32
    105.0000,     253.60
    110.0000,     149.75
    115.0000,     125.11
    120.0000,     124.53
    125.0000,     131.80
    130.0000,     153.42
    135.0000,     199.79
    140.0000,     222.36
    145.0000,     205.75
    150.0000,     197.70
    155.0000,     188.98
    160.0000,     171.40
    165.0000,     155.62
    170.0000,     153.06
    175.0000,     166.77
    180.0000,     190.69
    185.0000,     214.77
    190.0000,     236.09
    195.0000,     253.90
    200.0000,     269.22
    205.0000,     290.84
    210.0000,     323.78
    215.0000,     358.71
    220.0000,     381.91
    225.0000,     387.24
    230.0000,     390.25
    235.0000,     410.57
    240.0000,     453.94
    245.0000,     502.82
    250.0000,     527.93
    255.0000,     520.41
    260.0000,     501.44
    265.0000,     489.83
    270.0000,     492.02
    275.0000,     510.13
           577.7141
LAYER 7
45,    23.7179
     50.0000,     310.23
     55.0000,     222.34
     60.0000,     176.42
     65.0000,     138.72
     70.0000,     114.02
     75.0000,     107.73
     80.0000,     135.94
     85.0000,     230.01
     90.0000,     429.17
     95.0000,     636.50
    100.0000,     566.20
    105.0000,     356.28
    110.0000,     228.85
    115.0000,     176.55
    120.0000,     161.32
    125.0000,     167.01
    130.0000,     190.19
    135.0000,     224.84
    140.0000,     243.35
    145.0000,     235.59
    150.0000,     221.06
    155.0000,     203.70
    160.0000,     184.65
    165.0000,     170.82
    170.0000,     168.16
    175.0000,     177.67
    180.0000,     195.47
    185.0000,     215.37
    190.0000,     233.40
    195.0000,     248.33
    200.0000,     262.08
    205.0000,     279.38
    210.0000,     302.45
    215.0000,     327.00
    220.0000,     346.12
    225.0000,     358.18
    230.0000,     370.79
    235.0000,     393.41
    240.0000,     427.72
    245.0000,     462.12
    250.0000,     481.34
    255.0000,     481.55
    260.0000,     474.84
    265.0000,     471.55
           484.8457
LAYER 8
41,    28.5897
     60.0000,     213.13
     65.0000,     184.39
     70.0000,     169.80
     75.0000,     174.65
     80.0000,     220.44
     85.0000,     327.16
     90.0000,     493.28
     95.0000,     648.83
    100.0000,     644.54
    105.0000,     510.25
    110.0000,     384.01
    115.0000,     309.14
    120.0000,     275.47
    125.0000,     269.71
    130.0000,     281.94
    135.0000,     299.95
    140.0000,     306.43
    145.0000,     295.54
    150.0000,     276.08
    155.0000,     254.27
    160.0000,     234.29
    165.0000,     220.96
    170.0000,     217.42
    175.0000,     223.70
    180.0000,     236.96
    185.0000,     252.86
    190.0000,     267.93
    195.0000,     280.78
    200.0000,     292.42
    205.0000,     305.23
    210.0000,     320.28
    215.0000,     335.95
    220.0000,     349.69
    225.0000,     361.41
    230.0000,     374.26
    235.0000,     392.43
    240.0000,     416.32
    245.0000,     437.13
    250.0000,     448.22
    255.0000,     451.73
           454.7158
LAYER 9
35,    33.9487
     75.0000,     256.39
     80.0000,     348.11
     85.0000,     445.95
     90.0000,     560.03
     95.0000,     691.49
    100.0000,     745.71
    105.0000,     693.19
    110.0000,     601.87
    115.0000,     523.07
    120.0000,     472.29
    125.0000,     446.44
    130.0000,     436.39
    135.0000,     430.58
    140.0000,     418.48
    145.0000,     397.10
    150.0000,     370.95
    155.0000,     345.02
    160.0000,     323.31
    165.0000,     309.04
    170.0000,     303.69
    175.0000,     306.63
    180.0000,     315.50
    185.0000,     326.98
    190.0000,     338.14
    195.0000,     347.53
    200.0000,     355.33
    205.0000,     362.62
    210.0000,     370.08
    215.0000,     377.53
    220.0000,     384.29
    225.0000,     391.10
    230.0000,     398.16
    235.0000,     408.30
    240.0000,     421.19
           436.2081
LAYER 10
29,    39.8436
     90.0000,     559.69
     95.0000,     744.67
    100.0000,     840.71
    105.0000,     865.98
    110.0000,     835.73
    115.0000,     777.77
    120.0000,     722.28
    125.0000,     676.51
    130.0000,     639.69
    135.0000,     606.34
    140.0000,     572.09
    145.0000,     536.23
    150.0000,     501.25
    155.0000,     470.18
    160.0000,     445.52
    165.0000,     428.92
    170.0000,     420.54
    175.0000,     419.20
    180.0000,     422.69
    185.0000,     428.32
    190.0000,     433.61
    195.0000,     437.11
    200.0000,     438.54
    205.0000,     438.52
    210.0000,     437.56
    215.0000,     436.37
    220.0000,     434.36
    225.0000,     433.73
           430.5338
LAYER 11
25,    46.3279
    100.0000,     926.52
    105.0000,     1006.3
    110.0000,     1023.4
    115.0000,     1000.1
    120.0000,     956.65
    125.0000,     899.79
    130.0000,     843.00
    135.0000,     786.48
    140.0000,     732.56
    145.0000,     682.77
    150.0000,     638.86
    155.0000,     602.27
    160.0000,     573.95
    165.0000,     554.13
    170.0000,     541.98
    175.0000,     535.79
    180.0000,     533.36
    185.0000,     532.31
    190.0000,     530.46
    195.0000,     526.60
    200.0000,     519.98
    205.0000,     512.12
    210.0000,     502.85
    215.0000,     493.38
           478.0786
LAYER 12
21, 
    110.0000,     1136.9
    115.0000,     1129.6
    120.0000,     1093.9
    125.0000,     1039.3
    130.0000,     977.42
    135.0000,     905.51
    140.0000,     839.43
    145.0000,     780.89
    150.0000,     731.15
    155.0000,     690.78
    160.0000,     659.85
    165.0000,     637.77
    170.0000,     623.11
    175.0000,     613.79
    180.0000,     607.51
    185.0000,     601.87
    190.0000,     594.54
    195.0000,     585.62
    200.0000,     573.55
    205.0000,     558.65
           541.9279
CALCULATED APPARENT RESISTIVITY
      7.5000,       5.0000,   1.00000,    292.9656
     12.5000,       5.0000,   1.00000,    291.8124
     17.5000,       5.0000,   1.00000,    284.7382
     22.5000,       5.0000,   1.00000,    279.8439
     27.5000,       5.0000,   1.00000,    236.8138
     32.5000,       5.0000,   1.00000,    219.9721
     37.5000,       5.0000,   1.00000,    204.1253
     42.5000,       5.0000,   1.00000,    222.8347
     47.5000,       5.0000,   1.00000,    227.4114
     52.5000,       5.0000,   1.00000,    248.8824
     57.5000,       5.0000,   1.00000,    250.2003
     62.5000,       5.0000,   1.00000,    236.3103
     67.5000,       5.0000,   1.00000,    251.9267
     72.5000,       5.0000,   1.00000,    208.9523
     77.5000,       5.0000,   1.00000,    227.4836
     82.5000,       5.0000,   1.00000,    249.9342
     87.5000,       5.0000,   1.00000,    263.1668
     92.5000,       5.0000,   1.00000,    321.6539
     97.5000,       5.0000,   1.00000,    450.5959
    102.5000,       5.0000,   1.00000,    351.2743
    107.5000,       5.0000,   1.00000,    618.0229
    112.5000,       5.0000,   1.00000,    537.9360
    117.5000,       5.0000,   1.00000,    541.3810
    122.5000,       5.0000,   1.00000,    582.8323
    127.5000,       5.0000,   1.00000,    374.2821
    132.5000,       5.0000,   1.00000,    326.7392
    137.5000,       5.0000,   1.00000,    286.1135
    142.5000,       5.0000,   1.00000,    205.5750
    147.5000,       5.0000,   1.00000,    211.6163
    152.5000,       5.0000,   1.00000,    237.0024
    157.5000,       5.0000,   1.00000,    214.8590
    162.5000,       5.0000,   1.00000,    234.5819
    167.5000,       5.0000,   1.00000,    244.8811
    172.5000,       5.0000,   1.00000,    226.3615
    177.5000,       5.0000,   1.00000,    239.5509
    182.5000,       5.0000,   1.00000,    242.0423
    187.5000,       5.0000,   1.00000,    255.7995
    192.5000,       5.0000,   1.00000,    265.1919
    197.5000,       5.0000,   1.00000,    262.0073
    202.5000,       5.0000,   1.00000,    254.5524
    207.5000,       5.0000,   1.00000,    250.9203
    212.5000,       5.0000,   1.00000,    218.4108
    217.5000,       5.0000,   1.00000,    248.1220
    222.5000,       5.0000,   1.00000,    309.4603
    227.5000,       5.0000,   1.00000,    340.4326
    232.5000,       5.0000,   1.00000,    374.8877
    237.5000,       5.0000,   1.00000,    389.3661
    242.5000,       5.0000,   1.00000,    411.2547
    247.5000,       5.0000,   1.00000,    420.2793
    252.5000,       5.0000,   1.00000,    456.4494
    257.5000,       5.0000,   1.00000,    471.8307
    262.5000,       5.0000,   1.00000,    493.6819
    267.5000,       5.0000,   1.00000,    512.2773
    272.5000,       5.0000,   1.00000,    516.6550
    277.5000,       5.0000,   1.00000,    530.0233
    282.5000,       5.0000,   1.00000,    534.7919
    287.5000,       5.0000,   1.00000,    512.1648
    292.5000,       5.0000,   1.00000,    565.4644
    297.5000,       5.0000,   1.00000,    514.9037
    302.5000,       5.0000,   1.00000,    602.2153
    307.5000,       5.0000,   1.00000,    528.0185
     12.5000,       5.0000,   2.00000,    329.8810
     17.5000,       5.0000,   2.00000,    333.2267
     22.5000,       5.0000,   2.00000,    335.2993
     27.5000,       5.0000,   2.00000,    282.9522
     32.5000,       5.0000,   2.00000,    257.5983
     37.5000,       5.0000,   2.00000,    248.7583
     42.5000,       5.0000,   2.00000,    264.4098
     47.5000,       5.0000,   2.00000,    262.3763
     52.5000,       5.0000,   2.00000,    273.7336
     57.5000,       5.0000,   2.00000,    257.5292
     62.5000,       5.0000,   2.00000,    252.6506
     67.5000,       5.0000,   2.00000,    270.6844
     72.5000,       5.0000,   2.00000,    218.3449
     77.5000,       5.0000,   2.00000,    250.6408
     82.5000,       5.0000,   2.00000,    284.8642
     87.5000,       5.0000,   2.00000,    247.5684
     92.5000,       5.0000,   2.00000,    357.4597
     97.5000,       5.0000,   2.00000,    429.7212
    102.5000,       5.0000,   2.00000,    310.0911
    107.5000,       5.0000,   2.00000,    544.9119
    112.5000,       5.0000,   2.00000,    437.1091
    117.5000,       5.0000,   2.00000,    404.9053
    122.5000,       5.0000,   2.00000,    517.3860
    127.5000,       5.0000,   2.00000,    311.5736
    132.5000,       5.0000,   2.00000,    307.5903
    137.5000,       5.0000,   2.00000,    323.8411
    142.5000,       5.0000,   2.00000,    201.9227
    147.5000,       5.0000,   2.00000,    218.7850
    152.5000,       5.0000,   2.00000,    262.5805
    157.5000,       5.0000,   2.00000,    208.8621
    162.5000,       5.0000,   2.00000,    225.8517
    167.5000,       5.0000,   2.00000,    257.0650
    172.5000,       5.0000,   2.00000,    231.7262
    177.5000,       5.0000,   2.00000,    241.9013
    182.5000,       5.0000,   2.00000,    252.2513
    187.5000,       5.0000,   2.00000,    263.4747
    192.5000,       5.0000,   2.00000,    270.0230
    197.5000,       5.0000,   2.00000,    266.3206
    202.5000,       5.0000,   2.00000,    290.1567
    207.5000,       5.0000,   2.00000,    292.7533
    212.5000,       5.0000,   2.00000,    234.1165
    217.5000,       5.0000,   2.00000,    267.9087
    222.5000,       5.0000,   2.00000,    352.8324
    227.5000,       5.0000,   2.00000,    368.0651
    232.5000,       5.0000,   2.00000,    373.7794
    237.5000,       5.0000,   2.00000,    392.1518
    242.5000,       5.0000,   2.00000,    414.1227
    247.5000,       5.0000,   2.00000,    429.8798
    252.5000,       5.0000,   2.00000,    465.9747
    257.5000,       5.0000,   2.00000,    478.3634
    262.5000,       5.0000,   2.00000,    492.2532
    267.5000,       5.0000,   2.00000,    508.9009
    272.5000,       5.0000,   2.00000,    515.7064
    277.5000,       5.0000,   2.00000,    550.0709
    282.5000,       5.0000,   2.00000,    548.1524
    287.5000,       5.0000,   2.00000,    538.8159
    292.5000,       5.0000,   2.00000,    574.9565
    297.5000,       5.0000,   2.00000,    553.7797
    302.5000,       5.0000,   2.00000,    638.7319
     17.5000,       5.0000,   3.00000,    384.7415
     22.5000,       5.0000,   3.00000,    391.5996
     27.5000,       5.0000,   3.00000,    320.1197
     32.5000,       5.0000,   3.00000,    285.8261
     37.5000,       5.0000,   3.00000,    270.2256
     42.5000,       5.0000,   3.00000,    296.9444
     47.5000,       5.0000,   3.00000,    292.7192
     52.5000,       5.0000,   3.00000,    289.2081
     57.5000,       5.0000,   3.00000,    274.4399
     62.5000,       5.0000,   3.00000,    261.7741
     67.5000,       5.0000,   3.00000,    273.3340
     72.5000,       5.0000,   3.00000,    233.0373
     77.5000,       5.0000,   3.00000,    265.1977
     82.5000,       5.0000,   3.00000,    269.7699
     87.5000,       5.0000,   3.00000,    272.8819
     92.5000,       5.0000,   3.00000,    336.4846
     97.5000,       5.0000,   3.00000,    413.6228
    102.5000,       5.0000,   3.00000,    283.8925
    107.5000,       5.0000,   3.00000,    403.2162
    112.5000,       5.0000,   3.00000,    368.7542
    117.5000,       5.0000,   3.00000,    389.8301
    122.5000,       5.0000,   3.00000,    378.9123
    127.5000,       5.0000,   3.00000,    276.7179
    132.5000,       5.0000,   3.00000,    288.1678
    137.5000,       5.0000,   3.00000,    297.9557
    142.5000,       5.0000,   3.00000,    215.0849
    147.5000,       5.0000,   3.00000,    224.0150
    152.5000,       5.0000,   3.00000,    262.1219
    157.5000,       5.0000,   3.00000,    226.3121
    162.5000,       5.0000,   3.00000,    231.1352
    167.5000,       5.0000,   3.00000,    252.3506
    172.5000,       5.0000,   3.00000,    237.8662
    177.5000,       5.0000,   3.00000,    242.2167
    182.5000,       5.0000,   3.00000,    249.1561
    187.5000,       5.0000,   3.00000,    267.6222
    192.5000,       5.0000,   3.00000,    275.9370
    197.5000,       5.0000,   3.00000,    296.0837
    202.5000,       5.0000,   3.00000,    321.3245
    207.5000,       5.0000,   3.00000,    306.2356
    212.5000,       5.0000,   3.00000,    238.7356
    217.5000,       5.0000,   3.00000,    276.3412
    222.5000,       5.0000,   3.00000,    379.0922
    227.5000,       5.0000,   3.00000,    410.3073
    232.5000,       5.0000,   3.00000,    399.8079
    237.5000,       5.0000,   3.00000,    385.7744
    242.5000,       5.0000,   3.00000,    407.9594
    247.5000,       5.0000,   3.00000,    429.0389
    252.5000,       5.0000,   3.00000,    472.3935
    257.5000,       5.0000,   3.00000,    486.1329
    262.5000,       5.0000,   3.00000,    494.8166
    267.5000,       5.0000,   3.00000,    503.8401
    272.5000,       5.0000,   3.00000,    524.0366
    277.5000,       5.0000,   3.00000,    552.0639
    282.5000,       5.0000,   3.00000,    564.2639
    287.5000,       5.0000,   3.00000,    529.7702
    292.5000,       5.0000,   3.00000,    587.9669
    297.5000,       5.0000,   3.00000,    570.9888
     22.5000,      15.0000,   1.00000,    391.4065
     27.5000,      15.0000,   1.00000,    354.1451
     32.5000,      15.0000,   1.00000,    305.3370
     37.5000,      15.0000,   1.00000,    292.8735
     42.5000,      15.0000,   1.00000,    297.1948
     47.5000,      15.0000,   1.00000,    306.0686
     52.5000,      15.0000,   1.00000,    301.5301
     57.5000,      15.0000,   1.00000,    289.1490
     62.5000,      15.0000,   1.00000,    276.5235
     67.5000,      15.0000,   1.00000,    266.5955
     72.5000,      15.0000,   1.00000,    271.1514
     77.5000,      15.0000,   1.00000,    257.3001
     82.5000,      15.0000,   1.00000,    279.5417
     87.5000,      15.0000,   1.00000,    299.0392
     92.5000,      15.0000,   1.00000,    341.4709
     97.5000,      15.0000,   1.00000,    324.7293
    102.5000,      15.0000,   1.00000,    339.3433
    107.5000,      15.0000,   1.00000,    324.3656
    112.5000,      15.0000,   1.00000,    353.3969
    117.5000,      15.0000,   1.00000,    343.4362
    122.5000,      15.0000,   1.00000,    335.9655
    127.5000,      15.0000,   1.00000,    299.3658
    132.5000,      15.0000,   1.00000,    272.8867
    137.5000,      15.0000,   1.00000,    258.9671
    142.5000,      15.0000,   1.00000,    253.9900
    147.5000,      15.0000,   1.00000,    245.3584
    152.5000,      15.0000,   1.00000,    243.2263
    157.5000,      15.0000,   1.00000,    252.2393
    162.5000,      15.0000,   1.00000,    251.9719
    167.5000,      15.0000,   1.00000,    244.1007
    172.5000,      15.0000,   1.00000,    244.7099
    177.5000,      15.0000,   1.00000,    246.5436
    182.5000,      15.0000,   1.00000,    251.8506
    187.5000,      15.0000,   1.00000,    264.0198
    192.5000,      15.0000,   1.00000,    295.9615
    197.5000,      15.0000,   1.00000,    320.6042
    202.5000,      15.0000,   1.00000,    319.3831
    207.5000,      15.0000,   1.00000,    288.5597
    212.5000,      15.0000,   1.00000,    276.2659
    217.5000,      15.0000,   1.00000,    305.6860
    222.5000,      15.0000,   1.00000,    366.3731
    227.5000,      15.0000,   1.00000,    418.4033
    232.5000,      15.0000,   1.00000,    420.3515
    237.5000,      15.0000,   1.00000,    401.4052
    242.5000,      15.0000,   1.00000,    398.2943
    247.5000,      15.0000,   1.00000,    430.0656
    252.5000,      15.0000,   1.00000,    462.0736
    257.5000,      15.0000,   1.00000,    486.9645
    262.5000,      15.0000,   1.00000,    496.4810
    267.5000,      15.0000,   1.00000,    512.5618
    272.5000,      15.0000,   1.00000,    526.0665
    277.5000,      15.0000,   1.00000,    548.5924
    282.5000,      15.0000,   1.00000,    539.4101
    287.5000,      15.0000,   1.00000,    557.8259
    292.5000,      15.0000,   1.00000,    562.1903
     22.5000,       5.0000,   4.00000,    433.7297
     27.5000,       5.0000,   4.00000,    349.1190
     32.5000,       5.0000,   4.00000,    303.4520
     37.5000,       5.0000,   4.00000,    281.5837
     42.5000,       5.0000,   4.00000,    308.7188
     47.5000,       5.0000,   4.00000,    306.9219
     52.5000,       5.0000,   4.00000,    318.1847
     57.5000,       5.0000,   4.00000,    298.4858
     62.5000,       5.0000,   4.00000,    274.3637
     67.5000,       5.0000,   4.00000,    291.3370
     72.5000,       5.0000,   4.00000,    235.0442
     77.5000,       5.0000,   4.00000,    249.1108
     82.5000,       5.0000,   4.00000,    283.2326
     87.5000,       5.0000,   4.00000,    256.3718
     92.5000,       5.0000,   4.00000,    342.4452
     97.5000,       5.0000,   4.00000,    402.6422
    102.5000,       5.0000,   4.00000,    238.0567
    107.5000,       5.0000,   4.00000,    379.4880
    112.5000,       5.0000,   4.00000,    330.0259
    117.5000,       5.0000,   4.00000,    334.9122
    122.5000,       5.0000,   4.00000,    390.9454
    127.5000,       5.0000,   4.00000,    234.1621
    132.5000,       5.0000,   4.00000,    261.9385
    137.5000,       5.0000,   4.00000,    284.1655
    142.5000,       5.0000,   4.00000,    202.8219
    147.5000,       5.0000,   4.00000,    231.7700
    152.5000,       5.0000,   4.00000,    273.7198
    157.5000,       5.0000,   4.00000,    234.6115
    162.5000,       5.0000,   4.00000,    251.0425
    167.5000,       5.0000,   4.00000,    259.7656
    172.5000,       5.0000,   4.00000,    232.8071
    177.5000,       5.0000,   4.00000,    245.9621
    182.5000,       5.0000,   4.00000,    248.0406
    187.5000,       5.0000,   4.00000,    267.7253
    192.5000,       5.0000,   4.00000,    303.9666
    197.5000,       5.0000,   4.00000,    324.2243
    202.5000,       5.0000,   4.00000,    334.6065
    207.5000,       5.0000,   4.00000,    309.3108
    212.5000,       5.0000,   4.00000,    239.6301
    217.5000,       5.0000,   4.00000,    283.5690
    222.5000,       5.0000,   4.00000,    393.2892
    227.5000,       5.0000,   4.00000,    434.2632
    232.5000,       5.0000,   4.00000,    429.5599
    237.5000,       5.0000,   4.00000,    399.7000
    242.5000,       5.0000,   4.00000,    401.2172
    247.5000,       5.0000,   4.00000,    422.0238
    252.5000,       5.0000,   4.00000,    471.4169
    257.5000,       5.0000,   4.00000,    487.7004
    262.5000,       5.0000,   4.00000,    496.7831
    267.5000,       5.0000,   4.00000,    514.8591
    272.5000,       5.0000,   4.00000,    520.8859
    277.5000,       5.0000,   4.00000,    560.0656
    282.5000,       5.0000,   4.00000,    549.6915
    287.5000,       5.0000,   4.00000,    531.4830
    292.5000,       5.0000,   4.00000,    591.0879
     30.0000,      20.0000,   1.00000,    359.3018
     35.0000,      20.0000,   1.00000,    321.0538
     40.0000,      20.0000,   1.00000,    302.4956
     45.0000,      20.0000,   1.00000,    311.1932
     50.0000,      20.0000,   1.00000,    325.8979
     55.0000,      20.0000,   1.00000,    328.5139
     60.0000,      20.0000,   1.00000,    329.7985
     65.0000,      20.0000,   1.00000,    300.0688
     70.0000,      20.0000,   1.00000,    269.8769
     75.0000,      20.0000,   1.00000,    276.8465
     80.0000,      20.0000,   1.00000,    255.6950
     85.0000,      20.0000,   1.00000,    287.9232
     90.0000,      20.0000,   1.00000,    324.7866
     95.0000,      20.0000,   1.00000,    290.8261
    100.0000,      20.0000,   1.00000,    338.0694
    105.0000,      20.0000,   1.00000,    336.4445
    110.0000,      20.0000,   1.00000,    307.2643
    115.0000,      20.0000,   1.00000,    347.2773
    120.0000,      20.0000,   1.00000,    310.2795
    125.0000,      20.0000,   1.00000,    299.7688
    130.0000,      20.0000,   1.00000,    297.6385
    135.0000,      20.0000,   1.00000,    228.5952
    140.0000,      20.0000,   1.00000,    240.2484
    145.0000,      20.0000,   1.00000,    254.1076
    150.0000,      20.0000,   1.00000,    243.7434
    155.0000,      20.0000,   1.00000,    268.5595
    160.0000,      20.0000,   1.00000,    275.2974
    165.0000,      20.0000,   1.00000,    261.2639
    170.0000,      20.0000,   1.00000,    262.6748
    175.0000,      20.0000,   1.00000,    252.6323
    180.0000,      20.0000,   1.00000,    252.4200
    185.0000,      20.0000,   1.00000,    284.5250
    190.0000,      20.0000,   1.00000,    310.3469
    195.0000,      20.0000,   1.00000,    328.0436
    200.0000,      20.0000,   1.00000,    329.6850
    205.0000,      20.0000,   1.00000,    303.2113
    210.0000,      20.0000,   1.00000,    295.5008
    215.0000,      20.0000,   1.00000,    316.0421
    220.0000,      20.0000,   1.00000,    346.9817
    225.0000,      20.0000,   1.00000,    393.2919
    230.0000,      20.0000,   1.00000,    426.4428
    235.0000,      20.0000,   1.00000,    434.7785
    240.0000,      20.0000,   1.00000,    429.1616
    245.0000,      20.0000,   1.00000,    424.9409
    250.0000,      20.0000,   1.00000,    433.5301
    255.0000,      20.0000,   1.00000,    459.6442
    260.0000,      20.0000,   1.00000,    493.6640
    265.0000,      20.0000,   1.00000,    508.9880
    270.0000,      20.0000,   1.00000,    529.6079
    275.0000,      20.0000,   1.00000,    526.9825
    280.0000,      20.0000,   1.00000,    528.3579
    285.0000,      20.0000,   1.00000,    549.6491
     27.5000,       5.0000,   5.00000,    367.6324
     32.5000,       5.0000,   5.00000,    314.9458
     37.5000,       5.0000,   5.00000,    289.3396
     42.5000,       5.0000,   5.00000,    308.7642
     47.5000,       5.0000,   5.00000,    318.8253
     52.5000,       5.0000,   5.00000,    343.1096
     57.5000,       5.0000,   5.00000,    325.8929
     62.5000,       5.0000,   5.00000,    305.2458
     67.5000,       5.0000,   5.00000,    303.7314
     72.5000,       5.0000,   5.00000,    223.6227
     77.5000,       5.0000,   5.00000,    251.7234
     82.5000,       5.0000,   5.00000,    266.4861
     87.5000,       5.0000,   5.00000,    254.3600
     92.5000,       5.0000,   5.00000,    342.1040
     97.5000,       5.0000,   5.00000,    392.7980
    102.5000,       5.0000,   5.00000,    240.0468
    107.5000,       5.0000,   5.00000,    369.1435
    112.5000,       5.0000,   5.00000,    314.8527
    117.5000,       5.0000,   5.00000,    326.1999
    122.5000,       5.0000,   5.00000,    373.2524
    127.5000,       5.0000,   5.00000,    236.1834
    132.5000,       5.0000,   5.00000,    240.5616
    137.5000,       5.0000,   5.00000,    273.5231
    142.5000,       5.0000,   5.00000,    193.1321
    147.5000,       5.0000,   5.00000,    227.4205
    152.5000,       5.0000,   5.00000,    293.5462
    157.5000,       5.0000,   5.00000,    247.0597
    162.5000,       5.0000,   5.00000,    260.4513
    167.5000,       5.0000,   5.00000,    277.0049
    172.5000,       5.0000,   5.00000,    238.5110
    177.5000,       5.0000,   5.00000,    242.8714
    182.5000,       5.0000,   5.00000,    255.1396
    187.5000,       5.0000,   5.00000,    289.0142
    192.5000,       5.0000,   5.00000,    324.7964
    197.5000,       5.0000,   5.00000,    337.6694
    202.5000,       5.0000,   5.00000,    340.8635
    207.5000,       5.0000,   5.00000,    314.3376
    212.5000,       5.0000,   5.00000,    242.7500
    217.5000,       5.0000,   5.00000,    288.1003
    222.5000,       5.0000,   5.00000,    403.5693
    227.5000,       5.0000,   5.00000,    441.1552
    232.5000,       5.0000,   5.00000,    442.0275
    237.5000,       5.0000,   5.00000,    422.2297
    242.5000,       5.0000,   5.00000,    412.7326
    247.5000,       5.0000,   5.00000,    416.5016
    252.5000,       5.0000,   5.00000,    461.7758
    257.5000,       5.0000,   5.00000,    482.1235
    262.5000,       5.0000,   5.00000,    503.7463
    267.5000,       5.0000,   5.00000,    515.1685
    272.5000,       5.0000,   5.00000,    528.3890
    277.5000,       5.0000,   5.00000,    542.8815
    282.5000,       5.0000,   5.00000,    547.4735
    287.5000,       5.0000,   5.00000,    527.0845
     32.5000,       5.0000,   6.00000,    324.6919
     37.5000,       5.0000,   6.00000,    292.4631
     42.5000,       5.0000,   6.00000,    320.3242
     47.5000,       5.0000,   6.00000,    329.2593
     52.5000,       5.0000,   6.00000,    357.3347
     57.5000,       5.0000,   6.00000,    357.2844
     62.5000,       5.0000,   6.00000,    327.7103
     67.5000,       5.0000,   6.00000,    306.4178
     72.5000,       5.0000,   6.00000,    230.7902
     77.5000,       5.0000,   6.00000,    239.0604
     82.5000,       5.0000,   6.00000,    259.8189
     87.5000,       5.0000,   6.00000,    252.5117
     92.5000,       5.0000,   6.00000,    337.2779
     97.5000,       5.0000,   6.00000,    420.1509
    102.5000,       5.0000,   6.00000,    257.2827
    107.5000,       5.0000,   6.00000,    371.9840
    112.5000,       5.0000,   6.00000,    325.6732
    117.5000,       5.0000,   6.00000,    337.9985
    122.5000,       5.0000,   6.00000,    359.6287
    127.5000,       5.0000,   6.00000,    229.2323
    132.5000,       5.0000,   6.00000,    252.8472
    137.5000,       5.0000,   6.00000,    259.6218
    142.5000,       5.0000,   6.00000,    192.0387
    147.5000,       5.0000,   6.00000,    228.4100
    152.5000,       5.0000,   6.00000,    295.5917
    157.5000,       5.0000,   6.00000,    263.5252
    162.5000,       5.0000,   6.00000,    271.1868
    167.5000,       5.0000,   6.00000,    285.4816
    172.5000,       5.0000,   6.00000,    252.1966
    177.5000,       5.0000,   6.00000,    252.7446
    182.5000,       5.0000,   6.00000,    271.1837
    187.5000,       5.0000,   6.00000,    312.7957
    192.5000,       5.0000,   6.00000,    335.5531
    197.5000,       5.0000,   6.00000,    341.1611
    202.5000,       5.0000,   6.00000,    349.3909
    207.5000,       5.0000,   6.00000,    322.9638
    212.5000,       5.0000,   6.00000,    248.3829
    217.5000,       5.0000,   6.00000,    293.2462
    222.5000,       5.0000,   6.00000,    405.9431
    227.5000,       5.0000,   6.00000,    444.4266
    232.5000,       5.0000,   6.00000,    445.7826
    237.5000,       5.0000,   6.00000,    431.3185
    242.5000,       5.0000,   6.00000,    433.0221
    247.5000,       5.0000,   6.00000,    424.8709
    252.5000,       5.0000,   6.00000,    453.3871
    257.5000,       5.0000,   6.00000,    478.1116
    262.5000,       5.0000,   6.00000,    496.5121
    267.5000,       5.0000,   6.00000,    518.0509
    272.5000,       5.0000,   6.00000,    514.9617
    277.5000,       5.0000,   6.00000,    542.3924
    282.5000,       5.0000,   6.00000,    540.6843
     37.5000,      25.0000,   1.00000,    334.0429
     42.5000,      25.0000,   1.00000,    328.5372
     47.5000,      25.0000,   1.00000,    333.6867
     52.5000,      25.0000,   1.00000,    348.2523
     57.5000,      25.0000,   1.00000,    352.7533
     62.5000,      25.0000,   1.00000,    326.9514
     67.5000,      25.0000,   1.00000,    310.0071
     72.5000,      25.0000,   1.00000,    284.9619
     77.5000,      25.0000,   1.00000,    268.0986
     82.5000,      25.0000,   1.00000,    275.2100
     87.5000,      25.0000,   1.00000,    298.9853
     92.5000,      25.0000,   1.00000,    303.6645
     97.5000,      25.0000,   1.00000,    337.7855
    102.5000,      25.0000,   1.00000,    353.0299
    107.5000,      25.0000,   1.00000,    362.5275
    112.5000,      25.0000,   1.00000,    344.0225
    117.5000,      25.0000,   1.00000,    331.7210
    122.5000,      25.0000,   1.00000,    305.2148
    127.5000,      25.0000,   1.00000,    290.7755
    132.5000,      25.0000,   1.00000,    266.1488
    137.5000,      25.0000,   1.00000,    239.8101
    142.5000,      25.0000,   1.00000,    245.1366
    147.5000,      25.0000,   1.00000,    256.8448
    152.5000,      25.0000,   1.00000,    254.9740
    157.5000,      25.0000,   1.00000,    278.1493
    162.5000,      25.0000,   1.00000,    290.1479
    167.5000,      25.0000,   1.00000,    273.7200
    172.5000,      25.0000,   1.00000,    275.3000
    177.5000,      25.0000,   1.00000,    291.7752
    182.5000,      25.0000,   1.00000,    301.8688
    187.5000,      25.0000,   1.00000,    315.9721
    192.5000,      25.0000,   1.00000,    331.1400
    197.5000,      25.0000,   1.00000,    332.4362
    202.5000,      25.0000,   1.00000,    317.4967
    207.5000,      25.0000,   1.00000,    314.7113
    212.5000,      25.0000,   1.00000,    333.2030
    217.5000,      25.0000,   1.00000,    350.9029
    222.5000,      25.0000,   1.00000,    368.6461
    227.5000,      25.0000,   1.00000,    401.2955
    232.5000,      25.0000,   1.00000,    431.4457
    237.5000,      25.0000,   1.00000,    441.2223
    242.5000,      25.0000,   1.00000,    448.0855
    247.5000,      25.0000,   1.00000,    450.9542
    252.5000,      25.0000,   1.00000,    454.9321
    257.5000,      25.0000,   1.00000,    463.6608
    262.5000,      25.0000,   1.00000,    492.6084
    267.5000,      25.0000,   1.00000,    504.7853
    272.5000,      25.0000,   1.00000,    519.7606
    277.5000,      25.0000,   1.00000,    521.7507
     37.5000,       5.0000,   7.00000,    305.8815
     42.5000,       5.0000,   7.00000,    334.0263
     47.5000,       5.0000,   7.00000,    343.1956
     52.5000,       5.0000,   7.00000,    375.6906
     57.5000,       5.0000,   7.00000,    367.1666
     62.5000,       5.0000,   7.00000,    331.6292
     67.5000,       5.0000,   7.00000,    325.3983
     72.5000,       5.0000,   7.00000,    229.7727
     77.5000,       5.0000,   7.00000,    237.6557
     82.5000,       5.0000,   7.00000,    258.0838
     87.5000,       5.0000,   7.00000,    246.5273
     92.5000,       5.0000,   7.00000,    362.6899
     97.5000,       5.0000,   7.00000,    455.2213
    102.5000,       5.0000,   7.00000,    270.8581
    107.5000,       5.0000,   7.00000,    408.8473
    112.5000,       5.0000,   7.00000,    346.0314
    117.5000,       5.0000,   7.00000,    343.6832
    122.5000,       5.0000,   7.00000,    372.4209
    127.5000,       5.0000,   7.00000,    227.5696
    132.5000,       5.0000,   7.00000,    248.9269
    137.5000,       5.0000,   7.00000,    278.2622
    142.5000,       5.0000,   7.00000,    190.7884
    147.5000,       5.0000,   7.00000,    233.2810
    152.5000,       5.0000,   7.00000,    300.5988
    157.5000,       5.0000,   7.00000,    264.6043
    162.5000,       5.0000,   7.00000,    286.1740
    167.5000,       5.0000,   7.00000,    296.0888
    172.5000,       5.0000,   7.00000,    262.2667
    177.5000,       5.0000,   7.00000,    280.5618
    182.5000,       5.0000,   7.00000,    293.7479
    187.5000,       5.0000,   7.00000,    320.7312
    192.5000,       5.0000,   7.00000,    345.3227
    197.5000,       5.0000,   7.00000,    349.0280
    202.5000,       5.0000,   7.00000,    357.3691
    207.5000,       5.0000,   7.00000,    333.8896
    212.5000,       5.0000,   7.00000,    255.1064
    217.5000,       5.0000,   7.00000,    297.5550
    222.5000,       5.0000,   7.00000,    408.8436
    227.5000,       5.0000,   7.00000,    445.7656
    232.5000,       5.0000,   7.00000,    447.9019
    237.5000,       5.0000,   7.00000,    434.6628
    242.5000,       5.0000,   7.00000,    439.1913
    247.5000,       5.0000,   7.00000,    440.7263
    252.5000,       5.0000,   7.00000,    466.1006
    257.5000,       5.0000,   7.00000,    468.8214
    262.5000,       5.0000,   7.00000,    489.7383
    267.5000,       5.0000,   7.00000,    499.3212
    272.5000,       5.0000,   7.00000,    511.2217
    277.5000,       5.0000,   7.00000,    537.8488
     42.5000,       5.0000,   8.00000,    350.7996
     47.5000,       5.0000,   8.00000,    362.2024
     52.5000,       5.0000,   8.00000,    385.8744
     57.5000,       5.0000,   8.00000,    361.3477
     62.5000,       5.0000,   8.00000,    339.2042
     67.5000,       5.0000,   8.00000,    326.8036
     72.5000,       5.0000,   8.00000,    234.7968
     77.5000,       5.0000,   8.00000,    241.5436
     82.5000,       5.0000,   8.00000,    255.6683
     87.5000,       5.0000,   8.00000,    263.3022
     92.5000,       5.0000,   8.00000,    389.2172
     97.5000,       5.0000,   8.00000,    486.7936
    102.5000,       5.0000,   8.00000,    296.6888
    107.5000,       5.0000,   8.00000,    440.6801
    112.5000,       5.0000,   8.00000,    369.1588
    117.5000,       5.0000,   8.00000,    363.9329
    122.5000,       5.0000,   8.00000,    385.8467
    127.5000,       5.0000,   8.00000,    234.3831
    132.5000,       5.0000,   8.00000,    253.5901
    137.5000,       5.0000,   8.00000,    281.3769
    142.5000,       5.0000,   8.00000,    204.3273
    147.5000,       5.0000,   8.00000,    235.3192
    152.5000,       5.0000,   8.00000,    306.9724
    157.5000,       5.0000,   8.00000,    268.4796
    162.5000,       5.0000,   8.00000,    287.5484
    167.5000,       5.0000,   8.00000,    313.5012
    172.5000,       5.0000,   8.00000,    283.2708
    177.5000,       5.0000,   8.00000,    300.6021
    182.5000,       5.0000,   8.00000,    312.3864
    187.5000,       5.0000,   8.00000,    332.3511
    192.5000,       5.0000,   8.00000,    351.9977
    197.5000,       5.0000,   8.00000,    362.6978
    202.5000,       5.0000,   8.00000,    369.1588
    207.5000,       5.0000,   8.00000,    342.3211
    212.5000,       5.0000,   8.00000,    260.9974
    217.5000,       5.0000,   8.00000,    302.7614
    222.5000,       5.0000,   8.00000,    414.9240
    227.5000,       5.0000,   8.00000,    448.9278
    232.5000,       5.0000,   8.00000,    449.8351
    237.5000,       5.0000,   8.00000,    435.0620
    242.5000,       5.0000,   8.00000,    440.3483
    247.5000,       5.0000,   8.00000,    450.2039
    252.5000,       5.0000,   8.00000,    479.9182
    257.5000,       5.0000,   8.00000,    477.8190
    262.5000,       5.0000,   8.00000,    471.1702
    267.5000,       5.0000,   8.00000,    488.3184
    272.5000,       5.0000,   8.00000,    501.4126
     52.5000,      35.0000,   1.00000,    359.0530
     57.5000,      35.0000,   1.00000,    339.2591
     62.5000,      35.0000,   1.00000,    326.8778
     67.5000,      35.0000,   1.00000,    320.2387
     72.5000,      35.0000,   1.00000,    305.1676
     77.5000,      35.0000,   1.00000,    321.7138
     82.5000,      35.0000,   1.00000,    347.0912
     87.5000,      35.0000,   1.00000,    332.2536
     92.5000,      35.0000,   1.00000,    366.8313
     97.5000,      35.0000,   1.00000,    390.9247
    102.5000,      35.0000,   1.00000,    406.7858
    107.5000,      35.0000,   1.00000,    433.4090
    112.5000,      35.0000,   1.00000,    409.7968
    117.5000,      35.0000,   1.00000,    365.7940
    122.5000,      35.0000,   1.00000,    363.5930
    127.5000,      35.0000,   1.00000,    317.8943
    132.5000,      35.0000,   1.00000,    296.4121
    137.5000,      35.0000,   1.00000,    287.0973
    142.5000,      35.0000,   1.00000,    261.1607
    147.5000,      35.0000,   1.00000,    271.2870
    152.5000,      35.0000,   1.00000,    283.5454
    157.5000,      35.0000,   1.00000,    273.5722
    162.5000,      35.0000,   1.00000,    301.1407
    167.5000,      35.0000,   1.00000,    322.1777
    172.5000,      35.0000,   1.00000,    330.1730
    177.5000,      35.0000,   1.00000,    347.2924
    182.5000,      35.0000,   1.00000,    350.1617
    187.5000,      35.0000,   1.00000,    354.5715
    192.5000,      35.0000,   1.00000,    360.3723
    197.5000,      35.0000,   1.00000,    344.9027
    202.5000,      35.0000,   1.00000,    341.1306
    207.5000,      35.0000,   1.00000,    359.6129
    212.5000,      35.0000,   1.00000,    373.6628
    217.5000,      35.0000,   1.00000,    384.9798
    222.5000,      35.0000,   1.00000,    392.0594
    227.5000,      35.0000,   1.00000,    398.2966
    232.5000,      35.0000,   1.00000,    420.1985
    237.5000,      35.0000,   1.00000,    448.0370
    242.5000,      35.0000,   1.00000,    458.5877
    247.5000,      35.0000,   1.00000,    468.5756
    252.5000,      35.0000,   1.00000,    468.5872
    257.5000,      35.0000,   1.00000,    479.1505
    262.5000,      35.0000,   1.00000,    488.4595
     52.5000,       5.0000,  10.00000,    396.4059
     57.5000,       5.0000,  10.00000,    369.1598
     62.5000,       5.0000,  10.00000,    334.3444
     67.5000,       5.0000,  10.00000,    323.2595
     72.5000,       5.0000,  10.00000,    234.3135
     77.5000,       5.0000,  10.00000,    256.0388
     82.5000,       5.0000,  10.00000,    292.3758
     87.5000,       5.0000,  10.00000,    301.9668
     92.5000,       5.0000,  10.00000,    455.7599
     97.5000,       5.0000,  10.00000,    576.8445
    102.5000,       5.0000,  10.00000,    340.7227
    107.5000,       5.0000,  10.00000,    501.0634
    112.5000,       5.0000,  10.00000,    420.2055
    117.5000,       5.0000,  10.00000,    413.7600
    122.5000,       5.0000,  10.00000,    438.1031
    127.5000,       5.0000,  10.00000,    261.8509
    132.5000,       5.0000,  10.00000,    281.3739
    137.5000,       5.0000,  10.00000,    301.8854
    142.5000,       5.0000,  10.00000,    208.7655
    147.5000,       5.0000,  10.00000,    249.5365
    152.5000,       5.0000,  10.00000,    325.4127
    157.5000,       5.0000,  10.00000,    277.8599
    162.5000,       5.0000,  10.00000,    308.6288
    167.5000,       5.0000,  10.00000,    340.7907
    172.5000,       5.0000,  10.00000,    310.5397
    177.5000,       5.0000,  10.00000,    327.0717
    182.5000,       5.0000,  10.00000,    333.7688
    187.5000,       5.0000,  10.00000,    363.0145
    192.5000,       5.0000,  10.00000,    388.5740
    197.5000,       5.0000,  10.00000,    389.7883
    202.5000,       5.0000,  10.00000,    392.3570
    207.5000,       5.0000,  10.00000,    361.6852
    212.5000,       5.0000,  10.00000,    271.5214
    217.5000,       5.0000,  10.00000,    315.1762
    222.5000,       5.0000,  10.00000,    433.1599
    227.5000,       5.0000,  10.00000,    463.4767
    232.5000,       5.0000,  10.00000,    457.5488
    237.5000,       5.0000,  10.00000,    441.2386
    242.5000,       5.0000,  10.00000,    444.6350
    247.5000,       5.0000,  10.00000,    452.5748
    252.5000,       5.0000,  10.00000,    479.0522
    257.5000,       5.0000,  10.00000,    484.7093
    262.5000,       5.0000,  10.00000,    485.3678
     67.5000,      45.0000,   1.00000,    343.2960
     72.5000,      45.0000,   1.00000,    360.1928
     77.5000,      45.0000,   1.00000,    393.1898
     82.5000,      45.0000,   1.00000,    393.9776
     87.5000,      45.0000,   1.00000,    416.7637
     92.5000,      45.0000,   1.00000,    430.8416
     97.5000,      45.0000,   1.00000,    452.2603
    102.5000,      45.0000,   1.00000,    472.2496
    107.5000,      45.0000,   1.00000,    467.3836
    112.5000,      45.0000,   1.00000,    468.6883
    117.5000,      45.0000,   1.00000,    452.3778
    122.5000,      45.0000,   1.00000,    403.4893
    127.5000,      45.0000,   1.00000,    390.8085
    132.5000,      45.0000,   1.00000,    362.2469
    137.5000,      45.0000,   1.00000,    338.5148
    142.5000,      45.0000,   1.00000,    316.0401
    147.5000,      45.0000,   1.00000,    301.1583
    152.5000,      45.0000,   1.00000,    307.8925
    157.5000,      45.0000,   1.00000,    309.7052
    162.5000,      45.0000,   1.00000,    314.3339
    167.5000,      45.0000,   1.00000,    339.6605
    172.5000,      45.0000,   1.00000,    352.4366
    177.5000,      45.0000,   1.00000,    365.5738
    182.5000,      45.0000,   1.00000,    381.1901
    187.5000,      45.0000,   1.00000,    387.6619
    192.5000,      45.0000,   1.00000,    379.4027
    197.5000,      45.0000,   1.00000,    375.0760
    202.5000,      45.0000,   1.00000,    389.7268
    207.5000,      45.0000,   1.00000,    407.7907
    212.5000,      45.0000,   1.00000,    413.0986
    217.5000,      45.0000,   1.00000,    414.9937
    222.5000,      45.0000,   1.00000,    422.5343
    227.5000,      45.0000,   1.00000,    422.3855
    232.5000,      45.0000,   1.00000,    433.2604
    237.5000,      45.0000,   1.00000,    449.3493
    242.5000,      45.0000,   1.00000,    465.3368
    247.5000,      45.0000,   1.00000,    469.3697
     67.5000,      15.0000,   4.00000,    315.4923
     72.5000,      15.0000,   4.00000,    291.6708
     77.5000,      15.0000,   4.00000,    291.2851
     82.5000,      15.0000,   4.00000,    329.1833
     87.5000,      15.0000,   4.00000,    418.8717
     92.5000,      15.0000,   4.00000,    543.5905
     97.5000,      15.0000,   4.00000,    560.1832
    102.5000,      15.0000,   4.00000,    572.7548
    107.5000,      15.0000,   4.00000,    503.2257
    112.5000,      15.0000,   4.00000,    530.9540
    117.5000,      15.0000,   4.00000,    505.2126
    122.5000,      15.0000,   4.00000,    443.5158
    127.5000,      15.0000,   4.00000,    389.6440
    132.5000,      15.0000,   4.00000,    331.2636
    137.5000,      15.0000,   4.00000,    304.8970
    142.5000,      15.0000,   4.00000,    284.2231
    147.5000,      15.0000,   4.00000,    287.2749
    152.5000,      15.0000,   4.00000,    312.0318
    157.5000,      15.0000,   4.00000,    326.9719
    162.5000,      15.0000,   4.00000,    330.5891
    167.5000,      15.0000,   4.00000,    341.6484
    172.5000,      15.0000,   4.00000,    340.1391
    177.5000,      15.0000,   4.00000,    344.2092
    182.5000,      15.0000,   4.00000,    368.6460
    187.5000,      15.0000,   4.00000,    396.7138
    192.5000,      15.0000,   4.00000,    423.9432
    197.5000,      15.0000,   4.00000,    432.4287
    202.5000,      15.0000,   4.00000,    421.4397
    207.5000,      15.0000,   4.00000,    376.4829
    212.5000,      15.0000,   4.00000,    342.0852
    217.5000,      15.0000,   4.00000,    365.1490
    222.5000,      15.0000,   4.00000,    434.6345
    227.5000,      15.0000,   4.00000,    479.4823
    232.5000,      15.0000,   4.00000,    479.6620
    237.5000,      15.0000,   4.00000,    463.9855
    242.5000,      15.0000,   4.00000,    454.4279
    247.5000,      15.0000,   4.00000,    462.6965
     82.5000,      55.0000,   1.00000,    458.2083
     87.5000,      55.0000,   1.00000,    466.0316
     92.5000,      55.0000,   1.00000,    480.6498
     97.5000,      55.0000,   1.00000,    499.4330
    102.5000,      55.0000,   1.00000,    508.9768
    107.5000,      55.0000,   1.00000,    519.5138
    112.5000,      55.0000,   1.00000,    521.7944
    117.5000,      55.0000,   1.00000,    507.7574
    122.5000,      55.0000,   1.00000,    476.8635
    127.5000,      55.0000,   1.00000,    439.5811
    132.5000,      55.0000,   1.00000,    433.2758
    137.5000,      55.0000,   1.00000,    407.8129
    142.5000,      55.0000,   1.00000,    390.2756
    147.5000,      55.0000,   1.00000,    366.3615
    152.5000,      55.0000,   1.00000,    341.2511
    157.5000,      55.0000,   1.00000,    339.2718
    162.5000,      55.0000,   1.00000,    341.4131
    167.5000,      55.0000,   1.00000,    346.3496
    172.5000,      55.0000,   1.00000,    362.6779
    177.5000,      55.0000,   1.00000,    382.5814
    182.5000,      55.0000,   1.00000,    393.0629
    187.5000,      55.0000,   1.00000,    385.1679
    192.5000,      55.0000,   1.00000,    390.8600
    197.5000,      55.0000,   1.00000,    404.4925
    202.5000,      55.0000,   1.00000,    425.7196
    207.5000,      55.0000,   1.00000,    447.1978
    212.5000,      55.0000,   1.00000,    452.3062
    217.5000,      55.0000,   1.00000,    457.2641
    222.5000,      55.0000,   1.00000,    454.1401
    227.5000,      55.0000,   1.00000,    452.8042
    232.5000,      55.0000,   1.00000,    452.8350
     82.5000,      15.0000,   5.00000,    369.4167
     87.5000,      15.0000,   5.00000,    474.8177
     92.5000,      15.0000,   5.00000,    619.3526
     97.5000,      15.0000,   5.00000,    646.0170
    102.5000,      15.0000,   5.00000,    672.5502
    107.5000,      15.0000,   5.00000,    597.3570
    112.5000,      15.0000,   5.00000,    626.0805
    117.5000,      15.0000,   5.00000,    587.5355
    122.5000,      15.0000,   5.00000,    508.1072
    127.5000,      15.0000,   5.00000,    444.8367
    132.5000,      15.0000,   5.00000,    383.8582
    137.5000,      15.0000,   5.00000,    359.0335
    142.5000,      15.0000,   5.00000,    336.0802
    147.5000,      15.0000,   5.00000,    330.1705
    152.5000,      15.0000,   5.00000,    347.5009
    157.5000,      15.0000,   5.00000,    355.7220
    162.5000,      15.0000,   5.00000,    348.1721
    167.5000,      15.0000,   5.00000,    349.1300
    172.5000,      15.0000,   5.00000,    349.4264
    177.5000,      15.0000,   5.00000,    353.3839
    182.5000,      15.0000,   5.00000,    385.3268
    187.5000,      15.0000,   5.00000,    410.5527
    192.5000,      15.0000,   5.00000,    441.8296
    197.5000,      15.0000,   5.00000,    458.8667
    202.5000,      15.0000,   5.00000,    453.1931
    207.5000,      15.0000,   5.00000,    411.3459
    212.5000,      15.0000,   5.00000,    375.0047
    217.5000,      15.0000,   5.00000,    400.3199
    222.5000,      15.0000,   5.00000,    466.8207
    227.5000,      15.0000,   5.00000,    510.5224
    232.5000,      15.0000,   5.00000,    504.4676
     97.5000,      65.0000,   1.00000,    530.8305
    102.5000,      65.0000,   1.00000,    527.2527
    107.5000,      65.0000,   1.00000,    537.3846
    112.5000,      65.0000,   1.00000,    537.3397
    117.5000,      65.0000,   1.00000,    544.1845
    122.5000,      65.0000,   1.00000,    555.9700
    127.5000,      65.0000,   1.00000,    530.5012
    132.5000,      65.0000,   1.00000,    484.9652
    137.5000,      65.0000,   1.00000,    472.3214
    142.5000,      65.0000,   1.00000,    438.4233
    147.5000,      65.0000,   1.00000,    417.6089
    152.5000,      65.0000,   1.00000,    399.8111
    157.5000,      65.0000,   1.00000,    380.1747
    162.5000,      65.0000,   1.00000,    383.7401
    167.5000,      65.0000,   1.00000,    385.6705
    172.5000,      65.0000,   1.00000,    383.2702
    177.5000,      65.0000,   1.00000,    390.4758
    182.5000,      65.0000,   1.00000,    386.8241
    187.5000,      65.0000,   1.00000,    383.2071
    192.5000,      65.0000,   1.00000,    405.5781
    197.5000,      65.0000,   1.00000,    430.4983
    202.5000,      65.0000,   1.00000,    440.5351
    207.5000,      65.0000,   1.00000,    454.2838
    212.5000,      65.0000,   1.00000,    466.7455
    217.5000,      65.0000,   1.00000,    477.7729
     97.5000,      15.0000,   6.00000,    724.2971
    102.5000,      15.0000,   6.00000,    743.8730
    107.5000,      15.0000,   6.00000,    654.1967
    112.5000,      15.0000,   6.00000,    690.4681
    117.5000,      15.0000,   6.00000,    663.3281
    122.5000,      15.0000,   6.00000,    587.5090
    127.5000,      15.0000,   6.00000,    513.6133
    132.5000,      15.0000,   6.00000,    433.8956
    137.5000,      15.0000,   6.00000,    397.2673
    142.5000,      15.0000,   6.00000,    369.8353
    147.5000,      15.0000,   6.00000,    363.5047
    152.5000,      15.0000,   6.00000,    384.1137
    157.5000,      15.0000,   6.00000,    394.4137
    162.5000,      15.0000,   6.00000,    383.0900
    167.5000,      15.0000,   6.00000,    378.8255
    172.5000,      15.0000,   6.00000,    372.3039
    177.5000,      15.0000,   6.00000,    365.8224
    182.5000,      15.0000,   6.00000,    387.2710
    187.5000,      15.0000,   6.00000,    415.0596
    192.5000,      15.0000,   6.00000,    449.1960
    197.5000,      15.0000,   6.00000,    476.0290
    202.5000,      15.0000,   6.00000,    466.7911
    207.5000,      15.0000,   6.00000,    421.3488
    212.5000,      15.0000,   6.00000,    390.6689
    217.5000,      15.0000,   6.00000,    420.3999
    105.0000,      30.0000,   3.00000,    734.2480
    110.0000,      30.0000,   3.00000,    733.5785
    115.0000,      30.0000,   3.00000,    648.3171
    120.0000,      30.0000,   3.00000,    630.7904
    125.0000,      30.0000,   3.00000,    573.1956
    130.0000,      30.0000,   3.00000,    513.5156
    135.0000,      30.0000,   3.00000,    460.5292
    140.0000,      30.0000,   3.00000,    415.5587
    145.0000,      30.0000,   3.00000,    406.8993
    150.0000,      30.0000,   3.00000,    397.0228
    155.0000,      30.0000,   3.00000,    386.9881
    160.0000,      30.0000,   3.00000,    395.4810
    165.0000,      30.0000,   3.00000,    398.8273
    170.0000,      30.0000,   3.00000,    389.2955
    175.0000,      30.0000,   3.00000,    396.7841
    180.0000,      30.0000,   3.00000,    404.6220
    185.0000,      30.0000,   3.00000,    412.9754
    190.0000,      30.0000,   3.00000,    430.5544
    195.0000,      30.0000,   3.00000,    440.8597
    200.0000,      30.0000,   3.00000,    433.6457
    205.0000,      30.0000,   3.00000,    436.5706
    210.0000,      30.0000,   3.00000,    446.2543
    112.5000,      25.0000,   4.00000,    723.3867
    117.5000,      25.0000,   4.00000,    689.9406
    122.5000,      25.0000,   4.00000,    610.7940
    127.5000,      25.0000,   4.00000,    568.6450
    132.5000,      25.0000,   4.00000,    497.1416
    137.5000,      25.0000,   4.00000,    427.3759
    142.5000,      25.0000,   4.00000,    433.0596
    147.5000,      25.0000,   4.00000,    416.5072
    152.5000,      25.0000,   4.00000,    397.6053
    157.5000,      25.0000,   4.00000,    416.7170
    162.5000,      25.0000,   4.00000,    417.2617
    167.5000,      25.0000,   4.00000,    402.8565
    172.5000,      25.0000,   4.00000,    405.2888
    177.5000,      25.0000,   4.00000,    412.4188
    182.5000,      25.0000,   4.00000,    419.9189
    187.5000,      25.0000,   4.00000,    436.6857
    192.5000,      25.0000,   4.00000,    450.1865
    197.5000,      25.0000,   4.00000,    458.0288
    202.5000,      25.0000,   4.00000,    437.2129
   2.96
ITERATION 5
MODEL RESISTIVITY
LAYER 1
61,     2.5000
     10.0000,     252.63
     15.0000,     260.51
     20.0000,     276.74
     25.0000,     274.12
     30.0000,     205.06
     35.0000,     172.68
     40.0000,     163.83
     45.0000,     196.84
     50.0000,     214.49
     55.0000,     234.07
     60.0000,     230.56
     65.0000,     220.75
     70.0000,     233.13
     75.0000,     185.24
     80.0000,     214.35
     85.0000,     237.38
     90.0000,     221.37
     95.0000,     329.50
    100.0000,     487.39
    105.0000,     354.16
    110.0000,     669.18
    115.0000,     603.49
    120.0000,     684.84
    125.0000,     743.38
    130.0000,     375.71
    135.0000,     309.21
    140.0000,     290.09
    145.0000,     179.86
    150.0000,     194.43
    155.0000,     249.71
    160.0000,     214.58
    165.0000,     233.12
    170.0000,     251.42
    175.0000,     218.47
    180.0000,     220.63
    185.0000,     229.44
    190.0000,     255.03
    195.0000,     264.00
    200.0000,     261.08
    205.0000,     255.52
    210.0000,     222.39
    215.0000,     164.04
    220.0000,     204.03
    225.0000,     305.46
    230.0000,     359.49
    235.0000,     393.94
    240.0000,     386.77
    245.0000,     395.39
    250.0000,     408.97
    255.0000,     464.90
    260.0000,     489.85
    265.0000,     506.82
    270.0000,     520.44
    275.0000,     524.68
    280.0000,     538.92
    285.0000,     522.43
    290.0000,     487.76
    295.0000,     537.35
    300.0000,     511.02
    305.0000,     607.71
           505.8411
LAYER 2
61,     5.2500
     10.0000,     332.09
     15.0000,     309.05
     20.0000,     319.07
     25.0000,     306.68
     30.0000,     239.94
     35.0000,     203.63
     40.0000,     191.65
     45.0000,     212.24
     50.0000,     235.44
     55.0000,     269.06
     60.0000,     278.87
     65.0000,     268.27
     70.0000,     259.48
     75.0000,     204.20
     80.0000,     217.99
     85.0000,     230.96
     90.0000,     216.83
     95.0000,     356.33
    100.0000,     484.39
    105.0000,     376.50
    110.0000,     647.71
    115.0000,     694.54
    120.0000,     755.46
    125.0000,     746.55
    130.0000,     350.69
    135.0000,     312.39
    140.0000,     279.79
    145.0000,     169.28
    150.0000,     191.98
    155.0000,     238.25
    160.0000,     228.13
    165.0000,     242.95
    170.0000,     255.16
    175.0000,     227.60
    180.0000,     229.91
    185.0000,     233.26
    190.0000,     255.09
    195.0000,     274.33
    200.0000,     274.10
    205.0000,     267.80
    210.0000,     241.76
    215.0000,     185.18
    220.0000,     227.15
    225.0000,     314.64
    230.0000,     363.27
    235.0000,     389.58
    240.0000,     387.27
    245.0000,     393.75
    250.0000,     410.71
    255.0000,     445.37
    260.0000,     473.49
    265.0000,     492.18
    270.0000,     511.53
    275.0000,     518.85
    280.0000,     546.25
    285.0000,     543.50
    290.0000,     508.78
    295.0000,     553.77
    300.0000,     548.92
    305.0000,     610.43
           571.6244
LAYER 3
59,     8.2750
     15.0000,     471.89
     20.0000,     466.32
     25.0000,     437.10
     30.0000,     370.36
     35.0000,     321.97
     40.0000,     288.72
     45.0000,     278.02
     50.0000,     297.75
     55.0000,     354.08
     60.0000,     387.69
     65.0000,     371.56
     70.0000,     317.47
     75.0000,     234.15
     80.0000,     215.97
     85.0000,     223.48
     90.0000,     251.76
     95.0000,     465.18
    100.0000,     505.10
    105.0000,     367.07
    110.0000,     550.05
    115.0000,     729.42
    120.0000,     798.06
    125.0000,     667.89
    130.0000,     319.28
    135.0000,     313.68
    140.0000,     271.46
    145.0000,     165.29
    150.0000,     191.98
    155.0000,     234.21
    160.0000,     242.24
    165.0000,     248.24
    170.0000,     250.96
    175.0000,     241.43
    180.0000,     252.03
    185.0000,     255.48
    190.0000,     277.15
    195.0000,     307.26
    200.0000,     312.45
    205.0000,     307.85
    210.0000,     292.48
    215.0000,     250.17
    220.0000,     289.50
    225.0000,     354.09
    230.0000,     384.07
    235.0000,     395.68
    240.0000,     402.39
    245.0000,     417.66
    250.0000,     435.22
    255.0000,     446.07
    260.0000,     464.48
    265.0000,     484.25
    270.0000,     505.30
    275.0000,     521.97
    280.0000,     564.31
    285.0000,     576.61
    290.0000,     556.25
    295.0000,     594.71
    300.0000,     633.49
           684.2691
LAYER 4
57,    11.6025
     20.0000,     753.90
     25.0000,     638.57
     30.0000,     572.85
     35.0000,     495.85
     40.0000,     421.25
     45.0000,     351.35
     50.0000,     346.56
     55.0000,     407.14
     60.0000,     454.60
     65.0000,     421.74
     70.0000,     315.47
     75.0000,     204.25
     80.0000,     167.01
     85.0000,     190.89
     90.0000,     296.92
     95.0000,     626.82
    100.0000,     529.78
    105.0000,     296.88
    110.0000,     372.64
    115.0000,     550.04
    120.0000,     623.06
    125.0000,     482.22
    130.0000,     261.27
    135.0000,     297.08
    140.0000,     267.97
    145.0000,     166.37
    150.0000,     193.35
    155.0000,     232.50
    160.0000,     239.51
    165.0000,     233.93
    170.0000,     231.92
    175.0000,     240.74
    180.0000,     264.61
    185.0000,     274.85
    190.0000,     299.06
    195.0000,     334.23
    200.0000,     344.67
    205.0000,     347.91
    210.0000,     351.16
    215.0000,     334.06
    220.0000,     369.32
    225.0000,     406.50
    230.0000,     412.79
    235.0000,     415.16
    240.0000,     435.42
    245.0000,     469.01
    250.0000,     489.27
    255.0000,     481.41
    260.0000,     482.40
    265.0000,     493.66
    270.0000,     509.75
    275.0000,     530.14
    280.0000,     580.76
    285.0000,     606.58
    290.0000,     611.83
    295.0000,     656.97
           792.6455
LAYER 5
53,    15.2628
     30.0000,     908.54
     35.0000,     691.75
     40.0000,     567.89
     45.0000,     404.04
     50.0000,     326.85
     55.0000,     297.24
     60.0000,     271.19
     65.0000,     213.56
     70.0000,     142.28
     75.0000,      95.51
     80.0000,      90.82
     85.0000,     148.26
     90.0000,     348.54
     95.0000,     698.42
    100.0000,     500.64
    105.0000,     213.78
    110.0000,     151.51
    115.0000,     169.90
    120.0000,     192.71
    125.0000,     181.82
    130.0000,     169.69
    135.0000,     227.05
    140.0000,     238.91
    145.0000,     186.98
    150.0000,     191.96
    155.0000,     202.95
    160.0000,     191.01
    165.0000,     172.61
    170.0000,     168.93
    175.0000,     187.18
    180.0000,     217.13
    185.0000,     240.38
    190.0000,     263.01
    195.0000,     286.26
    200.0000,     302.22
    205.0000,     324.01
    210.0000,     361.04
    215.0000,     398.01
    220.0000,     425.35
    225.0000,     426.32
    230.0000,     418.63
    235.0000,     430.83
    240.0000,     474.90
    245.0000,     531.30
    250.0000,     559.21
    255.0000,     544.55
    260.0000,     523.14
    265.0000,     511.95
    270.0000,     512.85
    275.0000,     529.86
    280.0000,     578.28
    285.0000,     623.19
           735.7504
LAYER 6
49,    19.2890
     40.0000,     568.62
     45.0000,     376.38
     50.0000,     293.11
     55.0000,     226.88
     60.0000,     180.67
     65.0000,     134.56
     70.0000,      97.26
     75.0000,      79.41
     80.0000,      92.53
     85.0000,     167.30
     90.0000,     370.98
     95.0000,     626.33
    100.0000,     490.24
    105.0000,     244.02
    110.0000,     146.64
    115.0000,     125.07
    120.0000,     127.24
    125.0000,     135.34
    130.0000,     157.05
    135.0000,     206.30
    140.0000,     228.70
    145.0000,     207.34
    150.0000,     197.63
    155.0000,     188.71
    160.0000,     169.76
    165.0000,     151.99
    170.0000,     147.72
    175.0000,     159.66
    180.0000,     180.81
    185.0000,     200.98
    190.0000,     218.19
    195.0000,     232.87
    200.0000,     246.54
    205.0000,     266.76
    210.0000,     298.29
    215.0000,     333.27
    220.0000,     357.90
    225.0000,     367.19
    230.0000,     375.66
    235.0000,     400.27
    240.0000,     445.67
    245.0000,     496.13
    250.0000,     524.84
    255.0000,     522.03
    260.0000,     506.56
    265.0000,     495.76
    270.0000,     497.18
    275.0000,     512.79
           578.1874
LAYER 7
45,    23.7179
     50.0000,     312.39
     55.0000,     218.50
     60.0000,     173.02
     65.0000,     137.86
     70.0000,     115.20
     75.0000,     110.85
     80.0000,     141.41
     85.0000,     236.18
     90.0000,     423.95
     95.0000,     605.65
    100.0000,     536.74
    105.0000,     343.39
    110.0000,     223.74
    115.0000,     175.24
    120.0000,     162.65
    125.0000,     169.92
    130.0000,     194.55
    135.0000,     231.58
    140.0000,     250.42
    145.0000,     240.04
    150.0000,     223.77
    155.0000,     205.38
    160.0000,     184.55
    165.0000,     168.43
    170.0000,     163.53
    175.0000,     170.64
    180.0000,     185.25
    185.0000,     201.10
    190.0000,     215.02
    195.0000,     226.75
    200.0000,     238.46
    205.0000,     254.23
    210.0000,     276.05
    215.0000,     300.20
    220.0000,     320.26
    225.0000,     334.89
    230.0000,     350.90
    235.0000,     376.33
    240.0000,     412.04
    245.0000,     447.74
    250.0000,     470.43
    255.0000,     475.12
    260.0000,     472.45
    265.0000,     471.03
           485.7157
LAYER 8
41,    28.5897
     60.0000,     215.92
     65.0000,     189.26
     70.0000,     176.98
     75.0000,     184.66
     80.0000,     236.39
     85.0000,     349.62
     90.0000,     514.13
     95.0000,     655.53
    100.0000,     639.63
    105.0000,     503.85
    110.0000,     378.49
    115.0000,     304.72
    120.0000,     272.26
    125.0000,     267.66
    130.0000,     281.41
    135.0000,     301.53
    140.0000,     309.45
    145.0000,     298.75
    150.0000,     279.36
    155.0000,     257.56
    160.0000,     236.93
    165.0000,     222.43
    170.0000,     217.63
    175.0000,     222.58
    180.0000,     234.13
    185.0000,     247.87
    190.0000,     260.70
    195.0000,     271.80
    200.0000,     282.33
    205.0000,     294.34
    210.0000,     308.72
    215.0000,     323.87
    220.0000,     337.31
    225.0000,     349.06
    230.0000,     362.27
    235.0000,     381.17
    240.0000,     405.18
    245.0000,     425.89
    250.0000,     438.93
    255.0000,     445.39
           452.0849
LAYER 9
35,    33.9487
     75.0000,     268.17
     80.0000,     373.91
     85.0000,     482.14
     90.0000,     600.17
     95.0000,     729.00
    100.0000,     770.63
    105.0000,     703.59
    110.0000,     600.42
    115.0000,     513.19
    120.0000,     457.49
    125.0000,     429.43
    130.0000,     419.57
    135.0000,     416.11
    140.0000,     407.77
    145.0000,     390.74
    150.0000,     369.07
    155.0000,     347.29
    160.0000,     329.01
    165.0000,     317.53
    170.0000,     314.74
    175.0000,     320.24
    180.0000,     331.56
    185.0000,     345.19
    190.0000,     358.08
    195.0000,     368.74
    200.0000,     377.18
    205.0000,     384.17
    210.0000,     390.19
    215.0000,     395.05
    220.0000,     397.97
    225.0000,     400.11
    230.0000,     402.47
    235.0000,     411.18
    240.0000,     422.58
           433.8284
LAYER 10
29,    39.8436
     90.0000,     588.29
     95.0000,     787.68
    100.0000,     882.18
    105.0000,     894.11
    110.0000,     844.40
    115.0000,     764.50
    120.0000,     692.38
    125.0000,     636.28
    130.0000,     595.90
    135.0000,     564.92
    140.0000,     537.61
    145.0000,     511.53
    150.0000,     487.67
    155.0000,     467.92
    160.0000,     454.16
    165.0000,     447.98
    170.0000,     449.82
    175.0000,     458.65
    180.0000,     472.09
    185.0000,     486.86
    190.0000,     499.66
    195.0000,     508.18
    200.0000,     511.37
    205.0000,     509.40
    210.0000,     502.59
    215.0000,     493.18
    220.0000,     479.77
    225.0000,     467.83
           446.6026
LAYER 11
25,    46.3279
    100.0000,     951.91
    105.0000,     1032.9
    110.0000,     1035.2
    115.0000,     987.79
    120.0000,     918.93
    125.0000,     840.49
    130.0000,     773.63
    135.0000,     717.62
    140.0000,     672.72
    145.0000,     637.61
    150.0000,     611.55
    155.0000,     594.25
    160.0000,     585.67
    165.0000,     585.72
    170.0000,     593.49
    175.0000,     607.07
    180.0000,     623.60
    185.0000,     639.48
    190.0000,     650.71
    195.0000,     653.97
    200.0000,     647.03
    205.0000,     631.54
    210.0000,     608.08
    215.0000,     581.88
           540.0136
LAYER 12
21, 
    110.0000,     1125.4
    115.0000,     1109.4
    120.0000,     1048.2
    125.0000,     968.83
    130.0000,     892.51
    135.0000,     818.11
    140.0000,     761.35
    145.0000,     719.99
    150.0000,     692.07
    155.0000,     676.00
    160.0000,     670.60
    165.0000,     674.72
    170.0000,     686.59
    175.0000,     703.58
    180.0000,     722.26
    185.0000,     738.46
    190.0000,     747.26
    195.0000,     744.24
    200.0000,     727.50
    205.0000,     695.26
           647.6336
CALCULATED APPARENT RESISTIVITY
      7.5000,       5.0000,   1.00000,    296.5786
     12.5000,       5.0000,   1.00000,    295.6616
     17.5000,       5.0000,   1.00000,    289.0634
     22.5000,       5.0000,   1.00000,    284.3531
     27.5000,       5.0000,   1.00000,    240.5678
     32.5000,       5.0000,   1.00000,    223.1873
     37.5000,       5.0000,   1.00000,    206.6521
     42.5000,       5.0000,   1.00000,    225.3136
     47.5000,       5.0000,   1.00000,    229.6725
     52.5000,       5.0000,   1.00000,    251.6062
     57.5000,       5.0000,   1.00000,    252.8707
     62.5000,       5.0000,   1.00000,    238.6311
     67.5000,       5.0000,   1.00000,    253.7814
     72.5000,       5.0000,   1.00000,    209.3021
     77.5000,       5.0000,   1.00000,    226.9298
     82.5000,       5.0000,   1.00000,    248.4711
     87.5000,       5.0000,   1.00000,    260.9249
     92.5000,       5.0000,   1.00000,    319.2080
     97.5000,       5.0000,   1.00000,    448.9353
    102.5000,       5.0000,   1.00000,    350.0772
    107.5000,       5.0000,   1.00000,    620.5482
    112.5000,       5.0000,   1.00000,    541.6736
    117.5000,       5.0000,   1.00000,    544.7674
    122.5000,       5.0000,   1.00000,    585.0029
    127.5000,       5.0000,   1.00000,    372.9636
    132.5000,       5.0000,   1.00000,    324.0224
    137.5000,       5.0000,   1.00000,    283.5229
    142.5000,       5.0000,   1.00000,    203.5811
    147.5000,       5.0000,   1.00000,    210.0431
    152.5000,       5.0000,   1.00000,    236.0387
    157.5000,       5.0000,   1.00000,    214.2550
    162.5000,       5.0000,   1.00000,    234.3087
    167.5000,       5.0000,   1.00000,    244.7976
    172.5000,       5.0000,   1.00000,    226.2667
    177.5000,       5.0000,   1.00000,    239.5160
    182.5000,       5.0000,   1.00000,    241.9073
    187.5000,       5.0000,   1.00000,    255.6404
    192.5000,       5.0000,   1.00000,    264.9934
    197.5000,       5.0000,   1.00000,    261.7606
    202.5000,       5.0000,   1.00000,    254.3622
    207.5000,       5.0000,   1.00000,    250.9364
    212.5000,       5.0000,   1.00000,    218.2497
    217.5000,       5.0000,   1.00000,    248.1383
    222.5000,       5.0000,   1.00000,    309.4310
    227.5000,       5.0000,   1.00000,    340.3598
    232.5000,       5.0000,   1.00000,    374.9213
    237.5000,       5.0000,   1.00000,    389.5515
    242.5000,       5.0000,   1.00000,    411.7256
    247.5000,       5.0000,   1.00000,    421.0144
    252.5000,       5.0000,   1.00000,    457.6273
    257.5000,       5.0000,   1.00000,    473.2132
    262.5000,       5.0000,   1.00000,    495.4606
    267.5000,       5.0000,   1.00000,    514.2557
    272.5000,       5.0000,   1.00000,    518.9273
    277.5000,       5.0000,   1.00000,    532.6885
    282.5000,       5.0000,   1.00000,    537.7284
    287.5000,       5.0000,   1.00000,    515.4404
    292.5000,       5.0000,   1.00000,    569.3087
    297.5000,       5.0000,   1.00000,    519.0414
    302.5000,       5.0000,   1.00000,    606.6686
    307.5000,       5.0000,   1.00000,    531.7242
     12.5000,       5.0000,   2.00000,    333.3054
     17.5000,       5.0000,   2.00000,    337.4518
     22.5000,       5.0000,   2.00000,    339.8560
     27.5000,       5.0000,   2.00000,    286.5381
     32.5000,       5.0000,   2.00000,    260.6913
     37.5000,       5.0000,   2.00000,    251.6581
     42.5000,       5.0000,   2.00000,    267.4523
     47.5000,       5.0000,   2.00000,    265.2478
     52.5000,       5.0000,   2.00000,    277.1940
     57.5000,       5.0000,   2.00000,    260.7550
     62.5000,       5.0000,   2.00000,    255.5339
     67.5000,       5.0000,   2.00000,    272.9063
     72.5000,       5.0000,   2.00000,    218.9090
     77.5000,       5.0000,   2.00000,    250.5106
     82.5000,       5.0000,   2.00000,    284.0186
     87.5000,       5.0000,   2.00000,    246.2030
     92.5000,       5.0000,   2.00000,    356.9793
     97.5000,       5.0000,   2.00000,    430.3719
    102.5000,       5.0000,   2.00000,    309.9594
    107.5000,       5.0000,   2.00000,    547.9597
    112.5000,       5.0000,   2.00000,    440.2415
    117.5000,       5.0000,   2.00000,    407.6565
    122.5000,       5.0000,   2.00000,    520.6119
    127.5000,       5.0000,   2.00000,    311.3786
    132.5000,       5.0000,   2.00000,    306.7057
    137.5000,       5.0000,   2.00000,    323.0303
    142.5000,       5.0000,   2.00000,    201.0541
    147.5000,       5.0000,   2.00000,    218.0766
    152.5000,       5.0000,   2.00000,    262.2217
    157.5000,       5.0000,   2.00000,    208.6078
    162.5000,       5.0000,   2.00000,    225.9459
    167.5000,       5.0000,   2.00000,    257.5271
    172.5000,       5.0000,   2.00000,    232.1949
    177.5000,       5.0000,   2.00000,    242.5771
    182.5000,       5.0000,   2.00000,    252.9830
    187.5000,       5.0000,   2.00000,    264.2909
    192.5000,       5.0000,   2.00000,    270.8522
    197.5000,       5.0000,   2.00000,    266.9950
    202.5000,       5.0000,   2.00000,    290.9449
    207.5000,       5.0000,   2.00000,    293.7213
    212.5000,       5.0000,   2.00000,    234.7337
    217.5000,       5.0000,   2.00000,    268.6805
    222.5000,       5.0000,   2.00000,    353.7514
    227.5000,       5.0000,   2.00000,    368.8524
    232.5000,       5.0000,   2.00000,    374.6947
    237.5000,       5.0000,   2.00000,    393.1967
    242.5000,       5.0000,   2.00000,    415.2537
    247.5000,       5.0000,   2.00000,    431.0950
    252.5000,       5.0000,   2.00000,    467.4612
    257.5000,       5.0000,   2.00000,    479.9586
    262.5000,       5.0000,   2.00000,    494.0596
    267.5000,       5.0000,   2.00000,    510.6767
    272.5000,       5.0000,   2.00000,    517.6418
    277.5000,       5.0000,   2.00000,    552.4351
    282.5000,       5.0000,   2.00000,    550.5311
    287.5000,       5.0000,   2.00000,    541.1549
    292.5000,       5.0000,   2.00000,    577.6417
    297.5000,       5.0000,   2.00000,    557.1584
    302.5000,       5.0000,   2.00000,    641.9789
     17.5000,       5.0000,   3.00000,    389.4134
     22.5000,       5.0000,   3.00000,    396.8091
     27.5000,       5.0000,   3.00000,    324.1052
     32.5000,       5.0000,   3.00000,    289.2414
     37.5000,       5.0000,   3.00000,    273.3376
     42.5000,       5.0000,   3.00000,    300.2967
     47.5000,       5.0000,   3.00000,    295.7848
     52.5000,       5.0000,   3.00000,    292.6441
     57.5000,       5.0000,   3.00000,    277.6960
     62.5000,       5.0000,   3.00000,    264.3879
     67.5000,       5.0000,   3.00000,    275.2495
     72.5000,       5.0000,   3.00000,    233.6467
     77.5000,       5.0000,   3.00000,    265.1690
     82.5000,       5.0000,   3.00000,    269.1883
     87.5000,       5.0000,   3.00000,    272.2544
     92.5000,       5.0000,   3.00000,    336.5367
     97.5000,       5.0000,   3.00000,    413.3516
    102.5000,       5.0000,   3.00000,    282.9363
    107.5000,       5.0000,   3.00000,    404.4476
    112.5000,       5.0000,   3.00000,    371.9515
    117.5000,       5.0000,   3.00000,    394.1175
    122.5000,       5.0000,   3.00000,    381.8299
    127.5000,       5.0000,   3.00000,    276.8342
    132.5000,       5.0000,   3.00000,    287.8323
    137.5000,       5.0000,   3.00000,    298.2466
    142.5000,       5.0000,   3.00000,    214.9689
    147.5000,       5.0000,   3.00000,    224.0674
    152.5000,       5.0000,   3.00000,    262.4974
    157.5000,       5.0000,   3.00000,    226.4314
    162.5000,       5.0000,   3.00000,    231.4142
    167.5000,       5.0000,   3.00000,    252.8689
    172.5000,       5.0000,   3.00000,    238.3384
    177.5000,       5.0000,   3.00000,    242.7972
    182.5000,       5.0000,   3.00000,    249.8162
    187.5000,       5.0000,   3.00000,    268.4244
    192.5000,       5.0000,   3.00000,    276.6567
    197.5000,       5.0000,   3.00000,    296.7992
    202.5000,       5.0000,   3.00000,    322.1371
    207.5000,       5.0000,   3.00000,    307.2442
    212.5000,       5.0000,   3.00000,    239.4717
    217.5000,       5.0000,   3.00000,    277.2784
    222.5000,       5.0000,   3.00000,    380.3286
    227.5000,       5.0000,   3.00000,    411.6505
    232.5000,       5.0000,   3.00000,    401.2677
    237.5000,       5.0000,   3.00000,    387.3555
    242.5000,       5.0000,   3.00000,    409.7646
    247.5000,       5.0000,   3.00000,    430.9057
    252.5000,       5.0000,   3.00000,    474.5866
    257.5000,       5.0000,   3.00000,    488.4029
    262.5000,       5.0000,   3.00000,    497.2136
    267.5000,       5.0000,   3.00000,    506.1031
    272.5000,       5.0000,   3.00000,    526.4245
    277.5000,       5.0000,   3.00000,    554.6968
    282.5000,       5.0000,   3.00000,    566.5620
    287.5000,       5.0000,   3.00000,    531.8267
    292.5000,       5.0000,   3.00000,    590.5385
    297.5000,       5.0000,   3.00000,    574.2500
     22.5000,      15.0000,   1.00000,    396.5219
     27.5000,      15.0000,   1.00000,    358.9401
     32.5000,      15.0000,   1.00000,    309.2169
     37.5000,      15.0000,   1.00000,    296.3067
     42.5000,      15.0000,   1.00000,    300.4038
     47.5000,      15.0000,   1.00000,    309.1977
     52.5000,      15.0000,   1.00000,    304.4904
     57.5000,      15.0000,   1.00000,    291.8112
     62.5000,      15.0000,   1.00000,    278.6036
     67.5000,      15.0000,   1.00000,    268.0690
     72.5000,      15.0000,   1.00000,    271.9457
     77.5000,      15.0000,   1.00000,    257.6707
     82.5000,      15.0000,   1.00000,    279.9610
     87.5000,      15.0000,   1.00000,    299.3459
     92.5000,      15.0000,   1.00000,    341.2505
     97.5000,      15.0000,   1.00000,    323.5530
    102.5000,      15.0000,   1.00000,    338.2802
    107.5000,      15.0000,   1.00000,    324.8959
    112.5000,      15.0000,   1.00000,    356.0455
    117.5000,      15.0000,   1.00000,    346.9291
    122.5000,      15.0000,   1.00000,    338.8188
    127.5000,      15.0000,   1.00000,    300.4570
    132.5000,      15.0000,   1.00000,    272.7263
    137.5000,      15.0000,   1.00000,    258.8456
    142.5000,      15.0000,   1.00000,    254.4152
    147.5000,      15.0000,   1.00000,    245.9586
    152.5000,      15.0000,   1.00000,    243.8654
    157.5000,      15.0000,   1.00000,    252.8592
    162.5000,      15.0000,   1.00000,    252.4475
    167.5000,      15.0000,   1.00000,    244.4286
    172.5000,      15.0000,   1.00000,    244.9949
    177.5000,      15.0000,   1.00000,    246.8486
    182.5000,      15.0000,   1.00000,    252.1929
    187.5000,      15.0000,   1.00000,    264.3891
    192.5000,      15.0000,   1.00000,    296.4618
    197.5000,      15.0000,   1.00000,    321.1540
    202.5000,      15.0000,   1.00000,    320.0508
    207.5000,      15.0000,   1.00000,    289.2681
    212.5000,      15.0000,   1.00000,    277.1075
    217.5000,      15.0000,   1.00000,    306.6952
    222.5000,      15.0000,   1.00000,    367.6729
    227.5000,      15.0000,   1.00000,    420.0119
    232.5000,      15.0000,   1.00000,    422.1709
    237.5000,      15.0000,   1.00000,    403.3829
    242.5000,      15.0000,   1.00000,    400.4248
    247.5000,      15.0000,   1.00000,    432.4800
    252.5000,      15.0000,   1.00000,    464.6917
    257.5000,      15.0000,   1.00000,    489.7695
    262.5000,      15.0000,   1.00000,    499.3245
    267.5000,      15.0000,   1.00000,    515.5009
    272.5000,      15.0000,   1.00000,    529.0486
    277.5000,      15.0000,   1.00000,    551.4152
    282.5000,      15.0000,   1.00000,    542.0648
    287.5000,      15.0000,   1.00000,    560.5953
    292.5000,      15.0000,   1.00000,    565.2816
     22.5000,       5.0000,   4.00000,    439.8682
     27.5000,       5.0000,   4.00000,    353.9190
     32.5000,       5.0000,   4.00000,    307.3092
     37.5000,       5.0000,   4.00000,    284.6894
     42.5000,       5.0000,   4.00000,    311.8082
     47.5000,       5.0000,   4.00000,    309.5583
     52.5000,       5.0000,   4.00000,    321.5488
     57.5000,       5.0000,   4.00000,    301.6485
     62.5000,       5.0000,   4.00000,    276.9561
     67.5000,       5.0000,   4.00000,    293.3710
     72.5000,       5.0000,   4.00000,    235.5001
     77.5000,       5.0000,   4.00000,    249.1505
     82.5000,       5.0000,   4.00000,    282.7999
     87.5000,       5.0000,   4.00000,    255.6889
     92.5000,       5.0000,   4.00000,    341.8247
     97.5000,       5.0000,   4.00000,    401.2783
    102.5000,       5.0000,   4.00000,    236.2628
    107.5000,       5.0000,   4.00000,    380.7638
    112.5000,       5.0000,   4.00000,    333.4384
    117.5000,       5.0000,   4.00000,    339.0480
    122.5000,       5.0000,   4.00000,    394.6160
    127.5000,       5.0000,   4.00000,    234.1670
    132.5000,       5.0000,   4.00000,    261.6419
    137.5000,       5.0000,   4.00000,    284.4612
    142.5000,       5.0000,   4.00000,    202.9464
    147.5000,       5.0000,   4.00000,    232.3171
    152.5000,       5.0000,   4.00000,    274.6739
    157.5000,       5.0000,   4.00000,    235.1049
    162.5000,       5.0000,   4.00000,    251.5138
    167.5000,       5.0000,   4.00000,    260.2348
    172.5000,       5.0000,   4.00000,    233.0247
    177.5000,       5.0000,   4.00000,    246.2576
    182.5000,       5.0000,   4.00000,    248.2753
    187.5000,       5.0000,   4.00000,    267.9895
    192.5000,       5.0000,   4.00000,    304.3284
    197.5000,       5.0000,   4.00000,    324.5797
    202.5000,       5.0000,   4.00000,    335.0861
    207.5000,       5.0000,   4.00000,    310.0535
    212.5000,       5.0000,   4.00000,    240.2382
    217.5000,       5.0000,   4.00000,    284.5035
    222.5000,       5.0000,   4.00000,    394.6926
    227.5000,       5.0000,   4.00000,    435.8805
    232.5000,       5.0000,   4.00000,    431.4171
    237.5000,       5.0000,   4.00000,    401.6924
    242.5000,       5.0000,   4.00000,    403.5282
    247.5000,       5.0000,   4.00000,    424.6038
    252.5000,       5.0000,   4.00000,    474.4297
    257.5000,       5.0000,   4.00000,    490.7187
    262.5000,       5.0000,   4.00000,    499.8967
    267.5000,       5.0000,   4.00000,    517.8607
    272.5000,       5.0000,   4.00000,    523.9341
    277.5000,       5.0000,   4.00000,    563.2121
    282.5000,       5.0000,   4.00000,    552.4435
    287.5000,       5.0000,   4.00000,    534.0912
    292.5000,       5.0000,   4.00000,    594.1680
     30.0000,      20.0000,   1.00000,    364.3817
     35.0000,      20.0000,   1.00000,    325.0105
     40.0000,      20.0000,   1.00000,    305.4964
     45.0000,      20.0000,   1.00000,    313.8400
     50.0000,      20.0000,   1.00000,    328.4569
     55.0000,      20.0000,   1.00000,    331.2149
     60.0000,      20.0000,   1.00000,    332.6874
     65.0000,      20.0000,   1.00000,    302.3962
     70.0000,      20.0000,   1.00000,    271.4718
     75.0000,      20.0000,   1.00000,    277.8759
     80.0000,      20.0000,   1.00000,    256.0494
     85.0000,      20.0000,   1.00000,    287.7654
     90.0000,      20.0000,   1.00000,    323.7751
     95.0000,      20.0000,   1.00000,    289.0318
    100.0000,      20.0000,   1.00000,    337.2917
    105.0000,      20.0000,   1.00000,    337.0695
    110.0000,      20.0000,   1.00000,    309.2661
    115.0000,      20.0000,   1.00000,    350.5341
    120.0000,      20.0000,   1.00000,    313.2608
    125.0000,      20.0000,   1.00000,    301.8521
    130.0000,      20.0000,   1.00000,    298.5702
    135.0000,      20.0000,   1.00000,    228.1417
    140.0000,      20.0000,   1.00000,    240.0331
    145.0000,      20.0000,   1.00000,    254.5286
    150.0000,      20.0000,   1.00000,    244.4989
    155.0000,      20.0000,   1.00000,    269.7020
    160.0000,      20.0000,   1.00000,    276.3996
    165.0000,      20.0000,   1.00000,    261.9874
    170.0000,      20.0000,   1.00000,    263.1547
    175.0000,      20.0000,   1.00000,    252.8940
    180.0000,      20.0000,   1.00000,    252.5249
    185.0000,      20.0000,   1.00000,    284.6399
    190.0000,      20.0000,   1.00000,    310.4924
    195.0000,      20.0000,   1.00000,    328.3755
    200.0000,      20.0000,   1.00000,    330.2988
    205.0000,      20.0000,   1.00000,    303.9542
    210.0000,      20.0000,   1.00000,    296.5083
    215.0000,      20.0000,   1.00000,    317.4336
    220.0000,      20.0000,   1.00000,    348.7122
    225.0000,      20.0000,   1.00000,    395.4236
    230.0000,      20.0000,   1.00000,    428.9024
    235.0000,      20.0000,   1.00000,    437.4798
    240.0000,      20.0000,   1.00000,    432.1548
    245.0000,      20.0000,   1.00000,    428.2732
    250.0000,      20.0000,   1.00000,    437.1479
    255.0000,      20.0000,   1.00000,    463.5160
    260.0000,      20.0000,   1.00000,    497.6917
    265.0000,      20.0000,   1.00000,    513.0439
    270.0000,      20.0000,   1.00000,    533.6215
    275.0000,      20.0000,   1.00000,    530.9012
    280.0000,      20.0000,   1.00000,    532.3169
    285.0000,      20.0000,   1.00000,    553.8168
     27.5000,       5.0000,   5.00000,    373.0905
     32.5000,       5.0000,   5.00000,    319.1024
     37.5000,       5.0000,   5.00000,    292.4039
     42.5000,       5.0000,   5.00000,    311.3107
     47.5000,       5.0000,   5.00000,    321.0071
     52.5000,       5.0000,   5.00000,    346.2706
     57.5000,       5.0000,   5.00000,    329.3635
     62.5000,       5.0000,   5.00000,    308.4836
     67.5000,       5.0000,   5.00000,    306.1582
     72.5000,       5.0000,   5.00000,    224.3630
     77.5000,       5.0000,   5.00000,    251.6925
     82.5000,       5.0000,   5.00000,    265.7151
     87.5000,       5.0000,   5.00000,    252.9268
     92.5000,       5.0000,   5.00000,    340.5413
     97.5000,       5.0000,   5.00000,    390.4511
    102.5000,       5.0000,   5.00000,    238.4641
    107.5000,       5.0000,   5.00000,    371.1506
    112.5000,       5.0000,   5.00000,    318.5379
    117.5000,       5.0000,   5.00000,    330.5290
    122.5000,       5.0000,   5.00000,    376.9403
    127.5000,       5.0000,   5.00000,    236.2911
    132.5000,       5.0000,   5.00000,    240.1064
    137.5000,       5.0000,   5.00000,    273.5238
    142.5000,       5.0000,   5.00000,    193.0037
    147.5000,       5.0000,   5.00000,    227.9298
    152.5000,       5.0000,   5.00000,    294.8873
    157.5000,       5.0000,   5.00000,    247.8487
    162.5000,       5.0000,   5.00000,    261.1725
    167.5000,       5.0000,   5.00000,    277.6119
    172.5000,       5.0000,   5.00000,    238.6940
    177.5000,       5.0000,   5.00000,    242.9776
    182.5000,       5.0000,   5.00000,    255.1236
    187.5000,       5.0000,   5.00000,    288.9626
    192.5000,       5.0000,   5.00000,    324.7986
    197.5000,       5.0000,   5.00000,    337.7881
    202.5000,       5.0000,   5.00000,    341.2006
    207.5000,       5.0000,   5.00000,    315.0535
    212.5000,       5.0000,   5.00000,    243.4263
    217.5000,       5.0000,   5.00000,    289.2081
    222.5000,       5.0000,   5.00000,    405.3258
    227.5000,       5.0000,   5.00000,    443.1866
    232.5000,       5.0000,   5.00000,    444.3167
    237.5000,       5.0000,   5.00000,    424.7370
    242.5000,       5.0000,   5.00000,    415.6841
    247.5000,       5.0000,   5.00000,    419.8354
    252.5000,       5.0000,   5.00000,    465.6417
    257.5000,       5.0000,   5.00000,    486.0217
    262.5000,       5.0000,   5.00000,    507.7408
    267.5000,       5.0000,   5.00000,    518.9801
    272.5000,       5.0000,   5.00000,    532.1367
    277.5000,       5.0000,   5.00000,    546.8455
    282.5000,       5.0000,   5.00000,    551.2358
    287.5000,       5.0000,   5.00000,    530.6203
     32.5000,       5.0000,   6.00000,    329.0119
     37.5000,       5.0000,   6.00000,    295.4289
     42.5000,       5.0000,   6.00000,    322.7166
     47.5000,       5.0000,   6.00000,    331.0861
     52.5000,       5.0000,   6.00000,    360.4816
     57.5000,       5.0000,   6.00000,    361.3853
     62.5000,       5.0000,   6.00000,    331.6962
     67.5000,       5.0000,   6.00000,    309.6934
     72.5000,       5.0000,   6.00000,    231.8868
     77.5000,       5.0000,   6.00000,    239.0179
     82.5000,       5.0000,   6.00000,    258.3183
     87.5000,       5.0000,   6.00000,    250.2679
     92.5000,       5.0000,   6.00000,    334.7504
     97.5000,       5.0000,   6.00000,    417.6840
    102.5000,       5.0000,   6.00000,    255.9945
    107.5000,       5.0000,   6.00000,    374.8615
    112.5000,       5.0000,   6.00000,    330.2269
    117.5000,       5.0000,   6.00000,    343.0118
    122.5000,       5.0000,   6.00000,    363.5229
    127.5000,       5.0000,   6.00000,    229.5078
    132.5000,       5.0000,   6.00000,    252.5347
    137.5000,       5.0000,   6.00000,    259.2816
    142.5000,       5.0000,   6.00000,    191.5548
    147.5000,       5.0000,   6.00000,    228.5475
    152.5000,       5.0000,   6.00000,    296.7963
    157.5000,       5.0000,   6.00000,    264.5807
    162.5000,       5.0000,   6.00000,    272.2308
    167.5000,       5.0000,   6.00000,    286.4724
    172.5000,       5.0000,   6.00000,    252.6598
    177.5000,       5.0000,   6.00000,    253.0138
    182.5000,       5.0000,   6.00000,    271.2101
    187.5000,       5.0000,   6.00000,    312.7652
    192.5000,       5.0000,   6.00000,    335.6073
    197.5000,       5.0000,   6.00000,    341.4193
    202.5000,       5.0000,   6.00000,    350.0132
    207.5000,       5.0000,   6.00000,    324.0568
    212.5000,       5.0000,   6.00000,    249.4313
    217.5000,       5.0000,   6.00000,    294.8431
    222.5000,       5.0000,   6.00000,    408.4029
    227.5000,       5.0000,   6.00000,    447.2549
    232.5000,       5.0000,   6.00000,    448.8742
    237.5000,       5.0000,   6.00000,    434.6194
    242.5000,       5.0000,   6.00000,    436.8646
    247.5000,       5.0000,   6.00000,    429.1378
    252.5000,       5.0000,   6.00000,    458.3200
    257.5000,       5.0000,   6.00000,    483.1444
    262.5000,       5.0000,   6.00000,    501.5947
    267.5000,       5.0000,   6.00000,    522.8136
    272.5000,       5.0000,   6.00000,    519.7244
    277.5000,       5.0000,   6.00000,    547.5959
    282.5000,       5.0000,   6.00000,    545.6938
     37.5000,      25.0000,   1.00000,    337.6499
     42.5000,      25.0000,   1.00000,    331.4580
     47.5000,      25.0000,   1.00000,    336.3624
     52.5000,      25.0000,   1.00000,    351.1288
     57.5000,      25.0000,   1.00000,    355.9204
     62.5000,      25.0000,   1.00000,    330.3337
     67.5000,      25.0000,   1.00000,    312.8864
     72.5000,      25.0000,   1.00000,    286.8315
     77.5000,      25.0000,   1.00000,    268.6653
     82.5000,      25.0000,   1.00000,    274.4998
     87.5000,      25.0000,   1.00000,    297.2772
     92.5000,      25.0000,   1.00000,    301.7138
     97.5000,      25.0000,   1.00000,    337.0330
    102.5000,      25.0000,   1.00000,    353.8392
    107.5000,      25.0000,   1.00000,    364.8852
    112.5000,      25.0000,   1.00000,    347.5919
    117.5000,      25.0000,   1.00000,    335.2880
    122.5000,      25.0000,   1.00000,    308.1721
    127.5000,      25.0000,   1.00000,    292.7471
    132.5000,      25.0000,   1.00000,    266.9562
    137.5000,      25.0000,   1.00000,    239.5179
    142.5000,      25.0000,   1.00000,    244.8219
    147.5000,      25.0000,   1.00000,    256.9825
    152.5000,      25.0000,   1.00000,    255.5408
    157.5000,      25.0000,   1.00000,    279.3453
    162.5000,      25.0000,   1.00000,    291.6382
    167.5000,      25.0000,   1.00000,    274.9147
    172.5000,      25.0000,   1.00000,    276.2560
    177.5000,      25.0000,   1.00000,    292.4520
    182.5000,      25.0000,   1.00000,    302.3356
    187.5000,      25.0000,   1.00000,    316.5075
    192.5000,      25.0000,   1.00000,    331.8955
    197.5000,      25.0000,   1.00000,    333.5250
    202.5000,      25.0000,   1.00000,    318.8524
    207.5000,      25.0000,   1.00000,    316.4227
    212.5000,      25.0000,   1.00000,    335.4479
    217.5000,      25.0000,   1.00000,    353.6528
    222.5000,      25.0000,   1.00000,    371.8278
    227.5000,      25.0000,   1.00000,    404.9266
    232.5000,      25.0000,   1.00000,    435.5017
    237.5000,      25.0000,   1.00000,    445.5719
    242.5000,      25.0000,   1.00000,    452.7458
    247.5000,      25.0000,   1.00000,    455.9249
    252.5000,      25.0000,   1.00000,    460.2441
    257.5000,      25.0000,   1.00000,    469.1753
    262.5000,      25.0000,   1.00000,    498.1752
    267.5000,      25.0000,   1.00000,    510.3862
    272.5000,      25.0000,   1.00000,    525.4365
    277.5000,      25.0000,   1.00000,    527.4489
     37.5000,       5.0000,   7.00000,    308.9641
     42.5000,       5.0000,   7.00000,    336.4725
     47.5000,       5.0000,   7.00000,    345.1927
     52.5000,       5.0000,   7.00000,    379.1973
     57.5000,       5.0000,   7.00000,    371.7023
     62.5000,       5.0000,   7.00000,    336.3596
     67.5000,       5.0000,   7.00000,    329.5080
     72.5000,       5.0000,   7.00000,    231.2290
     77.5000,       5.0000,   7.00000,    237.3954
     82.5000,       5.0000,   7.00000,    256.0273
     87.5000,       5.0000,   7.00000,    243.6798
     92.5000,       5.0000,   7.00000,    359.7697
     97.5000,       5.0000,   7.00000,    452.6049
    102.5000,       5.0000,   7.00000,    269.7209
    107.5000,       5.0000,   7.00000,    412.7877
    112.5000,       5.0000,   7.00000,    351.7307
    117.5000,       5.0000,   7.00000,    349.5685
    122.5000,       5.0000,   7.00000,    377.1442
    127.5000,       5.0000,   7.00000,    228.2105
    132.5000,       5.0000,   7.00000,    248.9911
    137.5000,       5.0000,   7.00000,    278.1042
    142.5000,       5.0000,   7.00000,    190.0399
    147.5000,       5.0000,   7.00000,    233.0822
    152.5000,       5.0000,   7.00000,    301.4862
    157.5000,       5.0000,   7.00000,    265.6516
    162.5000,       5.0000,   7.00000,    287.6589
    167.5000,       5.0000,   7.00000,    297.6362
    172.5000,       5.0000,   7.00000,    263.2343
    177.5000,       5.0000,   7.00000,    281.2829
    182.5000,       5.0000,   7.00000,    294.1638
    187.5000,       5.0000,   7.00000,    321.1751
    192.5000,       5.0000,   7.00000,    345.9470
    197.5000,       5.0000,   7.00000,    349.8976
    202.5000,       5.0000,   7.00000,    358.7058
    207.5000,       5.0000,   7.00000,    335.7573
    212.5000,       5.0000,   7.00000,    256.8008
    217.5000,       5.0000,   7.00000,    299.9529
    222.5000,       5.0000,   7.00000,    412.4570
    227.5000,       5.0000,   7.00000,    449.8520
    232.5000,       5.0000,   7.00000,    452.2751
    237.5000,       5.0000,   7.00000,    439.2071
    242.5000,       5.0000,   7.00000,    444.2252
    247.5000,       5.0000,   7.00000,    446.2338
    252.5000,       5.0000,   7.00000,    472.4384
    257.5000,       5.0000,   7.00000,    475.2475
    262.5000,       5.0000,   7.00000,    496.1245
    267.5000,       5.0000,   7.00000,    505.4511
    272.5000,       5.0000,   7.00000,    517.4446
    277.5000,       5.0000,   7.00000,    544.5648
     42.5000,       5.0000,   8.00000,    353.6048
     47.5000,       5.0000,   8.00000,    364.6954
     52.5000,       5.0000,   8.00000,    389.9650
     57.5000,       5.0000,   8.00000,    366.3812
     62.5000,       5.0000,   8.00000,    344.4539
     67.5000,       5.0000,   8.00000,    331.3230
     72.5000,       5.0000,   8.00000,    236.3368
     77.5000,       5.0000,   8.00000,    241.1438
     82.5000,       5.0000,   8.00000,    253.3144
     87.5000,       5.0000,   8.00000,    260.2275
     92.5000,       5.0000,   8.00000,    386.1037
     97.5000,       5.0000,   8.00000,    484.0029
    102.5000,       5.0000,   8.00000,    295.5759
    107.5000,       5.0000,   8.00000,    445.4862
    112.5000,       5.0000,   8.00000,    375.8977
    117.5000,       5.0000,   8.00000,    371.0519
    122.5000,       5.0000,   8.00000,    391.7452
    127.5000,       5.0000,   8.00000,    235.5507
    132.5000,       5.0000,   8.00000,    254.2438
    137.5000,       5.0000,   8.00000,    281.7613
    142.5000,       5.0000,   8.00000,    203.7156
    147.5000,       5.0000,   8.00000,    235.0112
    152.5000,       5.0000,   8.00000,    307.7190
    157.5000,       5.0000,   8.00000,    269.4885
    162.5000,       5.0000,   8.00000,    289.2666
    167.5000,       5.0000,   8.00000,    315.7104
    172.5000,       5.0000,   8.00000,    284.8263
    177.5000,       5.0000,   8.00000,    301.9928
    182.5000,       5.0000,   8.00000,    313.6000
    187.5000,       5.0000,   8.00000,    333.6888
    192.5000,       5.0000,   8.00000,    353.5806
    197.5000,       5.0000,   8.00000,    364.5653
    202.5000,       5.0000,   8.00000,    371.5774
    207.5000,       5.0000,   8.00000,    345.2691
    212.5000,       5.0000,   8.00000,    263.5567
    217.5000,       5.0000,   8.00000,    306.2234
    222.5000,       5.0000,   8.00000,    420.0509
    227.5000,       5.0000,   8.00000,    454.7227
    232.5000,       5.0000,   8.00000,    455.9221
    237.5000,       5.0000,   8.00000,    441.2237
    242.5000,       5.0000,   8.00000,    447.0355
    247.5000,       5.0000,   8.00000,    457.3508
    252.5000,       5.0000,   8.00000,    487.9519
    257.5000,       5.0000,   8.00000,    485.8845
    262.5000,       5.0000,   8.00000,    479.2555
    267.5000,       5.0000,   8.00000,    496.2533
    272.5000,       5.0000,   8.00000,    509.4197
     52.5000,      35.0000,   1.00000,    363.6829
     57.5000,      35.0000,   1.00000,    343.3230
     62.5000,      35.0000,   1.00000,    330.1184
     67.5000,      35.0000,   1.00000,    322.6321
     72.5000,      35.0000,   1.00000,    306.6185
     77.5000,      35.0000,   1.00000,    322.1738
     82.5000,      35.0000,   1.00000,    346.5056
     87.5000,      35.0000,   1.00000,    330.9743
     92.5000,      35.0000,   1.00000,    366.1909
     97.5000,      35.0000,   1.00000,    391.4643
    102.5000,      35.0000,   1.00000,    408.8294
    107.5000,      35.0000,   1.00000,    437.0005
    112.5000,      35.0000,   1.00000,    414.0683
    117.5000,      35.0000,   1.00000,    370.6334
    122.5000,      35.0000,   1.00000,    368.8768
    127.5000,      35.0000,   1.00000,    322.3221
    132.5000,      35.0000,   1.00000,    299.7186
    137.5000,      35.0000,   1.00000,    289.3415
    142.5000,      35.0000,   1.00000,    262.4686
    147.5000,      35.0000,   1.00000,    272.4172
    152.5000,      35.0000,   1.00000,    284.5970
    157.5000,      35.0000,   1.00000,    274.6902
    162.5000,      35.0000,   1.00000,    302.7116
    167.5000,      35.0000,   1.00000,    324.2640
    172.5000,      35.0000,   1.00000,    332.6918
    177.5000,      35.0000,   1.00000,    350.2568
    182.5000,      35.0000,   1.00000,    353.3160
    187.5000,      35.0000,   1.00000,    357.9286
    192.5000,      35.0000,   1.00000,    364.0988
    197.5000,      35.0000,   1.00000,    348.8631
    202.5000,      35.0000,   1.00000,    345.4894
    207.5000,      35.0000,   1.00000,    364.6688
    212.5000,      35.0000,   1.00000,    379.4862
    217.5000,      35.0000,   1.00000,    391.5847
    222.5000,      35.0000,   1.00000,    399.3404
    227.5000,      35.0000,   1.00000,    406.2425
    232.5000,      35.0000,   1.00000,    428.9209
    237.5000,      35.0000,   1.00000,    457.4734
    242.5000,      35.0000,   1.00000,    468.3577
    247.5000,      35.0000,   1.00000,    478.4757
    252.5000,      35.0000,   1.00000,    478.5717
    257.5000,      35.0000,   1.00000,    489.3495
    262.5000,      35.0000,   1.00000,    498.9796
     52.5000,       5.0000,  10.00000,    401.9389
     57.5000,       5.0000,  10.00000,    375.1909
     62.5000,       5.0000,  10.00000,    339.7898
     67.5000,       5.0000,  10.00000,    327.5497
     72.5000,       5.0000,  10.00000,    235.7300
     77.5000,       5.0000,  10.00000,    255.6031
     82.5000,       5.0000,  10.00000,    289.8732
     87.5000,       5.0000,  10.00000,    298.7618
     92.5000,       5.0000,  10.00000,    452.6318
     97.5000,       5.0000,  10.00000,    574.1403
    102.5000,       5.0000,  10.00000,    339.8096
    107.5000,       5.0000,  10.00000,    507.2506
    112.5000,       5.0000,  10.00000,    428.8062
    117.5000,       5.0000,  10.00000,    423.1898
    122.5000,       5.0000,  10.00000,    446.7006
    127.5000,       5.0000,  10.00000,    264.4940
    132.5000,       5.0000,  10.00000,    283.6476
    137.5000,       5.0000,  10.00000,    304.0256
    142.5000,       5.0000,  10.00000,    209.3459
    147.5000,       5.0000,  10.00000,    250.4444
    152.5000,       5.0000,  10.00000,    327.1328
    157.5000,       5.0000,  10.00000,    279.3594
    162.5000,       5.0000,  10.00000,    310.8053
    167.5000,       5.0000,  10.00000,    343.7908
    172.5000,       5.0000,  10.00000,    313.4460
    177.5000,       5.0000,  10.00000,    330.4168
    182.5000,       5.0000,  10.00000,    337.1782
    187.5000,       5.0000,  10.00000,    366.7975
    192.5000,       5.0000,  10.00000,    392.7791
    197.5000,       5.0000,  10.00000,    394.3892
    202.5000,       5.0000,  10.00000,    397.6523
    207.5000,       5.0000,  10.00000,    367.3772
    212.5000,       5.0000,  10.00000,    276.2369
    217.5000,       5.0000,  10.00000,    321.2707
    222.5000,       5.0000,  10.00000,    442.0613
    227.5000,       5.0000,  10.00000,    473.4647
    232.5000,       5.0000,  10.00000,    467.9028
    237.5000,       5.0000,  10.00000,    451.6158
    242.5000,       5.0000,  10.00000,    455.6144
    247.5000,       5.0000,  10.00000,    463.9695
    252.5000,       5.0000,  10.00000,    491.4868
    257.5000,       5.0000,  10.00000,    497.1878
    262.5000,       5.0000,  10.00000,    497.8984
     67.5000,      45.0000,   1.00000,    345.4990
     72.5000,      45.0000,   1.00000,    361.7350
     77.5000,      45.0000,   1.00000,    393.9195
     82.5000,      45.0000,   1.00000,    394.1890
     87.5000,      45.0000,   1.00000,    417.5056
     92.5000,      45.0000,   1.00000,    432.3830
     97.5000,      45.0000,   1.00000,    455.0098
    102.5000,      45.0000,   1.00000,    476.2109
    107.5000,      45.0000,   1.00000,    471.9588
    112.5000,      45.0000,   1.00000,    473.9774
    117.5000,      45.0000,   1.00000,    458.3315
    122.5000,      45.0000,   1.00000,    409.9192
    127.5000,      45.0000,   1.00000,    397.8517
    132.5000,      45.0000,   1.00000,    369.0355
    137.5000,      45.0000,   1.00000,    344.5851
    142.5000,      45.0000,   1.00000,    321.2092
    147.5000,      45.0000,   1.00000,    305.4726
    152.5000,      45.0000,   1.00000,    311.9993
    157.5000,      45.0000,   1.00000,    313.7004
    162.5000,      45.0000,   1.00000,    318.1581
    167.5000,      45.0000,   1.00000,    343.5572
    172.5000,      45.0000,   1.00000,    356.7606
    177.5000,      45.0000,   1.00000,    370.5262
    182.5000,      45.0000,   1.00000,    387.0349
    187.5000,      45.0000,   1.00000,    394.3804
    192.5000,      45.0000,   1.00000,    386.5782
    197.5000,      45.0000,   1.00000,    382.7283
    202.5000,      45.0000,   1.00000,    398.2408
    207.5000,      45.0000,   1.00000,    417.2913
    212.5000,      45.0000,   1.00000,    423.5250
    217.5000,      45.0000,   1.00000,    426.3006
    222.5000,      45.0000,   1.00000,    434.8104
    227.5000,      45.0000,   1.00000,    435.5750
    232.5000,      45.0000,   1.00000,    447.4408
    237.5000,      45.0000,   1.00000,    464.6128
    242.5000,      45.0000,   1.00000,    481.4947
    247.5000,      45.0000,   1.00000,    485.9491
     67.5000,      15.0000,   4.00000,    319.7097
     72.5000,      15.0000,   4.00000,    293.8199
     77.5000,      15.0000,   4.00000,    290.8781
     82.5000,      15.0000,   4.00000,    327.0789
     87.5000,      15.0000,   4.00000,    416.0057
     92.5000,      15.0000,   4.00000,    541.0641
     97.5000,      15.0000,   4.00000,    558.9691
    102.5000,      15.0000,   4.00000,    575.4634
    107.5000,      15.0000,   4.00000,    510.1866
    112.5000,      15.0000,   4.00000,    542.1838
    117.5000,      15.0000,   4.00000,    517.4266
    122.5000,      15.0000,   4.00000,    453.4690
    127.5000,      15.0000,   4.00000,    396.9673
    132.5000,      15.0000,   4.00000,    336.2405
    137.5000,      15.0000,   4.00000,    309.2655
    142.5000,      15.0000,   4.00000,    288.2617
    147.5000,      15.0000,   4.00000,    291.4526
    152.5000,      15.0000,   4.00000,    316.7357
    157.5000,      15.0000,   4.00000,    332.0905
    162.5000,      15.0000,   4.00000,    335.7001
    167.5000,      15.0000,   4.00000,    346.7434
    172.5000,      15.0000,   4.00000,    345.5142
    177.5000,      15.0000,   4.00000,    349.8906
    182.5000,      15.0000,   4.00000,    375.1706
    187.5000,      15.0000,   4.00000,    404.2094
    192.5000,      15.0000,   4.00000,    432.4246
    197.5000,      15.0000,   4.00000,    441.7315
    202.5000,      15.0000,   4.00000,    431.3307
    207.5000,      15.0000,   4.00000,    386.0685
    212.5000,      15.0000,   4.00000,    351.7309
    217.5000,      15.0000,   4.00000,    376.3777
    222.5000,      15.0000,   4.00000,    448.7214
    227.5000,      15.0000,   4.00000,    495.8514
    232.5000,      15.0000,   4.00000,    496.7421
    237.5000,      15.0000,   4.00000,    481.4885
    242.5000,      15.0000,   4.00000,    472.4803
    247.5000,      15.0000,   4.00000,    481.8680
     82.5000,      55.0000,   1.00000,    460.8811
     87.5000,      55.0000,   1.00000,    469.4351
     92.5000,      55.0000,   1.00000,    484.8669
     97.5000,      55.0000,   1.00000,    504.4536
    102.5000,      55.0000,   1.00000,    514.4495
    107.5000,      55.0000,   1.00000,    525.6846
    112.5000,      55.0000,   1.00000,    528.8854
    117.5000,      55.0000,   1.00000,    515.5278
    122.5000,      55.0000,   1.00000,    485.2136
    127.5000,      55.0000,   1.00000,    448.6028
    132.5000,      55.0000,   1.00000,    442.9149
    137.5000,      55.0000,   1.00000,    417.1605
    142.5000,      55.0000,   1.00000,    399.1482
    147.5000,      55.0000,   1.00000,    374.4925
    152.5000,      55.0000,   1.00000,    348.6913
    157.5000,      55.0000,   1.00000,    346.8674
    162.5000,      55.0000,   1.00000,    349.1632
    167.5000,      55.0000,   1.00000,    354.2247
    172.5000,      55.0000,   1.00000,    370.9343
    177.5000,      55.0000,   1.00000,    391.1264
    182.5000,      55.0000,   1.00000,    401.7683
    187.5000,      55.0000,   1.00000,    394.1928
    192.5000,      55.0000,   1.00000,    400.6040
    197.5000,      55.0000,   1.00000,    415.5066
    202.5000,      55.0000,   1.00000,    438.2598
    207.5000,      55.0000,   1.00000,    461.1984
    212.5000,      55.0000,   1.00000,    467.4496
    217.5000,      55.0000,   1.00000,    473.5152
    222.5000,      55.0000,   1.00000,    471.4674
    227.5000,      55.0000,   1.00000,    471.3555
    232.5000,      55.0000,   1.00000,    472.5236
     82.5000,      15.0000,   5.00000,    367.9755
     87.5000,      15.0000,   5.00000,    472.7382
     92.5000,      15.0000,   5.00000,    617.8612
     97.5000,      15.0000,   5.00000,    645.9380
    102.5000,      15.0000,   5.00000,    677.2216
    107.5000,      15.0000,   5.00000,    607.2792
    112.5000,      15.0000,   5.00000,    641.4672
    117.5000,      15.0000,   5.00000,    604.1515
    122.5000,      15.0000,   5.00000,    521.7372
    127.5000,      15.0000,   5.00000,    455.1326
    132.5000,      15.0000,   5.00000,    391.2352
    137.5000,      15.0000,   5.00000,    365.6368
    142.5000,      15.0000,   5.00000,    342.3880
    147.5000,      15.0000,   5.00000,    336.9996
    152.5000,      15.0000,   5.00000,    355.4818
    157.5000,      15.0000,   5.00000,    364.6685
    162.5000,      15.0000,   5.00000,    357.4727
    167.5000,      15.0000,   5.00000,    358.6646
    172.5000,      15.0000,   5.00000,    359.0793
    177.5000,      15.0000,   5.00000,    362.8461
    182.5000,      15.0000,   5.00000,    395.2328
    187.5000,      15.0000,   5.00000,    421.3812
    192.5000,      15.0000,   5.00000,    453.8640
    197.5000,      15.0000,   5.00000,    472.2438
    202.5000,      15.0000,   5.00000,    467.5601
    207.5000,      15.0000,   5.00000,    425.3427
    212.5000,      15.0000,   5.00000,    388.9501
    217.5000,      15.0000,   5.00000,    416.3705
    222.5000,      15.0000,   5.00000,    486.7208
    227.5000,      15.0000,   5.00000,    533.5068
    232.5000,      15.0000,   5.00000,    528.4064
     97.5000,      65.0000,   1.00000,    538.3694
    102.5000,      65.0000,   1.00000,    534.8901
    107.5000,      65.0000,   1.00000,    545.5187
    112.5000,      65.0000,   1.00000,    545.8066
    117.5000,      65.0000,   1.00000,    553.4307
    122.5000,      65.0000,   1.00000,    566.4071
    127.5000,      65.0000,   1.00000,    541.6884
    132.5000,      65.0000,   1.00000,    496.7592
    137.5000,      65.0000,   1.00000,    484.8544
    142.5000,      65.0000,   1.00000,    450.5131
    147.5000,      65.0000,   1.00000,    429.0970
    152.5000,      65.0000,   1.00000,    410.6841
    157.5000,      65.0000,   1.00000,    390.6075
    162.5000,      65.0000,   1.00000,    394.7012
    167.5000,      65.0000,   1.00000,    397.1852
    172.5000,      65.0000,   1.00000,    395.3416
    177.5000,      65.0000,   1.00000,    403.1893
    182.5000,      65.0000,   1.00000,    399.6311
    187.5000,      65.0000,   1.00000,    396.2209
    192.5000,      65.0000,   1.00000,    419.3929
    197.5000,      65.0000,   1.00000,    445.2220
    202.5000,      65.0000,   1.00000,    456.4142
    207.5000,      65.0000,   1.00000,    471.5164
    212.5000,      65.0000,   1.00000,    485.6194
    217.5000,      65.0000,   1.00000,    498.3611
     97.5000,      15.0000,   6.00000,    726.3362
    102.5000,      15.0000,   6.00000,    751.1887
    107.5000,      15.0000,   6.00000,    666.9304
    112.5000,      15.0000,   6.00000,    709.3183
    117.5000,      15.0000,   6.00000,    683.8488
    122.5000,      15.0000,   6.00000,    604.7611
    127.5000,      15.0000,   6.00000,    526.9109
    132.5000,      15.0000,   6.00000,    443.6318
    137.5000,      15.0000,   6.00000,    405.9317
    142.5000,      15.0000,   6.00000,    378.0433
    147.5000,      15.0000,   6.00000,    372.3190
    152.5000,      15.0000,   6.00000,    394.3622
    157.5000,      15.0000,   6.00000,    405.9514
    162.5000,      15.0000,   6.00000,    395.3596
    167.5000,      15.0000,   6.00000,    391.7939
    172.5000,      15.0000,   6.00000,    385.8333
    177.5000,      15.0000,   6.00000,    379.5295
    182.5000,      15.0000,   6.00000,    401.9213
    187.5000,      15.0000,   6.00000,    430.7992
    192.5000,      15.0000,   6.00000,    465.9504
    197.5000,      15.0000,   6.00000,    493.6004
    202.5000,      15.0000,   6.00000,    484.9020
    207.5000,      15.0000,   6.00000,    438.5880
    212.5000,      15.0000,   6.00000,    408.0176
    217.5000,      15.0000,   6.00000,    440.6482
    105.0000,      30.0000,   3.00000,    746.1772
    110.0000,      30.0000,   3.00000,    748.9546
    115.0000,      30.0000,   3.00000,    664.6491
    120.0000,      30.0000,   3.00000,    648.2923
    125.0000,      30.0000,   3.00000,    589.6166
    130.0000,      30.0000,   3.00000,    527.5396
    135.0000,      30.0000,   3.00000,    472.2065
    140.0000,      30.0000,   3.00000,    425.7139
    145.0000,      30.0000,   3.00000,    417.2860
    150.0000,      30.0000,   3.00000,    407.8210
    155.0000,      30.0000,   3.00000,    398.4138
    160.0000,      30.0000,   3.00000,    407.9880
    165.0000,      30.0000,   3.00000,    412.3567
    170.0000,      30.0000,   3.00000,    403.4454
    175.0000,      30.0000,   3.00000,    412.0284
    180.0000,      30.0000,   3.00000,    420.9861
    185.0000,      30.0000,   3.00000,    430.2456
    190.0000,      30.0000,   3.00000,    448.8830
    195.0000,      30.0000,   3.00000,    459.8817
    200.0000,      30.0000,   3.00000,    452.2544
    205.0000,      30.0000,   3.00000,    455.3263
    210.0000,      30.0000,   3.00000,    466.6721
    112.5000,      25.0000,   4.00000,    742.6270
    117.5000,      25.0000,   4.00000,    710.3061
    122.5000,      25.0000,   4.00000,    629.3597
    127.5000,      25.0000,   4.00000,    585.1076
    132.5000,      25.0000,   4.00000,    510.1698
    137.5000,      25.0000,   4.00000,    437.5956
    142.5000,      25.0000,   4.00000,    443.9716
    147.5000,      25.0000,   4.00000,    427.6532
    152.5000,      25.0000,   4.00000,    409.1928
    157.5000,      25.0000,   4.00000,    430.0338
    162.5000,      25.0000,   4.00000,    431.6066
    167.5000,      25.0000,   4.00000,    417.7821
    172.5000,      25.0000,   4.00000,    421.3167
    177.5000,      25.0000,   4.00000,    429.7343
    182.5000,      25.0000,   4.00000,    438.4254
    187.5000,      25.0000,   4.00000,    456.7089
    192.5000,      25.0000,   4.00000,    471.4898
    197.5000,      25.0000,   4.00000,    480.2148
    202.5000,      25.0000,   4.00000,    458.7723
   2.75
ITERATION 6
MODEL RESISTIVITY
LAYER 1
61,     2.5000
     10.0000,     251.74
     15.0000,     259.44
     20.0000,     275.70
     25.0000,     273.13
     30.0000,     204.27
     35.0000,     172.02
     40.0000,     163.18
     45.0000,     196.04
     50.0000,     213.61
     55.0000,     233.42
     60.0000,     230.37
     65.0000,     220.90
     70.0000,     233.42
     75.0000,     185.48
     80.0000,     214.85
     85.0000,     237.84
     90.0000,     221.35
     95.0000,     329.35
    100.0000,     487.49
    105.0000,     354.69
    110.0000,     672.84
    115.0000,     608.45
    120.0000,     690.86
    125.0000,     748.25
    130.0000,     376.97
    135.0000,     309.78
    140.0000,     290.66
    145.0000,     180.30
    150.0000,     195.15
    155.0000,     250.84
    160.0000,     215.46
    165.0000,     233.91
    170.0000,     252.05
    175.0000,     218.80
    180.0000,     220.83
    185.0000,     229.51
    190.0000,     254.99
    195.0000,     263.85
    200.0000,     260.85
    205.0000,     255.30
    210.0000,     222.23
    215.0000,     163.87
    220.0000,     203.77
    225.0000,     304.92
    230.0000,     358.67
    235.0000,     392.98
    240.0000,     385.82
    245.0000,     394.42
    250.0000,     407.88
    255.0000,     463.69
    260.0000,     488.66
    265.0000,     505.64
    270.0000,     519.45
    275.0000,     523.78
    280.0000,     538.24
    285.0000,     522.03
    290.0000,     487.65
    295.0000,     537.86
    300.0000,     512.10
    305.0000,     609.21
           505.5449
LAYER 2
61,     5.2500
     10.0000,     330.72
     15.0000,     308.09
     20.0000,     318.59
     25.0000,     306.46
     30.0000,     239.79
     35.0000,     203.50
     40.0000,     191.35
     45.0000,     211.80
     50.0000,     234.99
     55.0000,     268.94
     60.0000,     279.10
     65.0000,     268.73
     70.0000,     260.08
     75.0000,     204.56
     80.0000,     218.37
     85.0000,     231.27
     90.0000,     217.14
     95.0000,     357.41
    100.0000,     485.28
    105.0000,     376.72
    110.0000,     650.65
    115.0000,     696.61
    120.0000,     757.45
    125.0000,     749.51
    130.0000,     351.20
    135.0000,     312.95
    140.0000,     280.47
    145.0000,     169.61
    150.0000,     192.55
    155.0000,     239.05
    160.0000,     228.67
    165.0000,     243.38
    170.0000,     255.49
    175.0000,     227.69
    180.0000,     229.92
    185.0000,     233.19
    190.0000,     254.94
    195.0000,     274.10
    200.0000,     273.83
    205.0000,     267.52
    210.0000,     241.52
    215.0000,     185.07
    220.0000,     226.91
    225.0000,     314.09
    230.0000,     362.51
    235.0000,     388.74
    240.0000,     386.42
    245.0000,     392.97
    250.0000,     409.95
    255.0000,     444.62
    260.0000,     472.69
    265.0000,     491.30
    270.0000,     510.93
    275.0000,     518.17
    280.0000,     545.99
    285.0000,     543.65
    290.0000,     509.08
    295.0000,     554.73
    300.0000,     549.69
    305.0000,     610.71
           568.4841
LAYER 3
59,     8.2750
     15.0000,     470.93
     20.0000,     467.46
     25.0000,     438.76
     30.0000,     371.60
     35.0000,     322.88
     40.0000,     289.35
     45.0000,     278.87
     50.0000,     299.45
     55.0000,     357.21
     60.0000,     391.49
     65.0000,     374.98
     70.0000,     319.96
     75.0000,     234.93
     80.0000,     215.42
     85.0000,     222.26
     90.0000,     251.36
     95.0000,     466.98
    100.0000,     505.86
    105.0000,     367.13
    110.0000,     552.40
    115.0000,     728.93
    120.0000,     796.22
    125.0000,     668.54
    130.0000,     318.41
    135.0000,     313.39
    140.0000,     271.09
    145.0000,     164.74
    150.0000,     191.52
    155.0000,     233.83
    160.0000,     241.81
    165.0000,     247.96
    170.0000,     250.95
    175.0000,     241.39
    180.0000,     252.01
    185.0000,     255.50
    190.0000,     277.13
    195.0000,     307.17
    200.0000,     312.45
    205.0000,     307.96
    210.0000,     292.54
    215.0000,     250.54
    220.0000,     289.60
    225.0000,     353.85
    230.0000,     383.61
    235.0000,     395.01
    240.0000,     401.61
    245.0000,     417.13
    250.0000,     435.17
    255.0000,     446.40
    260.0000,     464.90
    265.0000,     484.68
    270.0000,     506.18
    275.0000,     522.84
    280.0000,     566.13
    285.0000,     579.08
    290.0000,     558.45
    295.0000,     596.77
    300.0000,     632.15
           677.3518
LAYER 4
57,    11.6025
     20.0000,     757.42
     25.0000,     642.64
     30.0000,     575.81
     35.0000,     498.01
     40.0000,     423.32
     45.0000,     354.05
     50.0000,     351.10
     55.0000,     414.61
     60.0000,     463.57
     65.0000,     429.16
     70.0000,     319.60
     75.0000,     204.77
     80.0000,     165.22
     85.0000,     187.76
     90.0000,     294.42
     95.0000,     628.03
    100.0000,     530.51
    105.0000,     297.34
    110.0000,     375.04
    115.0000,     550.48
    120.0000,     621.82
    125.0000,     482.85
    130.0000,     260.23
    135.0000,     296.80
    140.0000,     267.09
    145.0000,     165.06
    150.0000,     191.89
    155.0000,     231.00
    160.0000,     238.27
    165.0000,     233.36
    170.0000,     232.13
    175.0000,     241.29
    180.0000,     265.48
    185.0000,     276.05
    190.0000,     300.43
    195.0000,     335.81
    200.0000,     346.72
    205.0000,     350.39
    210.0000,     353.62
    215.0000,     336.93
    220.0000,     371.79
    225.0000,     408.64
    230.0000,     414.53
    235.0000,     416.27
    240.0000,     436.09
    245.0000,     469.97
    250.0000,     491.21
    255.0000,     484.02
    260.0000,     485.09
    265.0000,     496.21
    270.0000,     512.52
    275.0000,     532.73
    280.0000,     584.41
    285.0000,     610.41
    290.0000,     614.08
    295.0000,     657.05
           779.9289
LAYER 5
53,    15.2628
     30.0000,     915.09
     35.0000,     696.13
     40.0000,     572.08
     45.0000,     407.59
     50.0000,     330.62
     55.0000,     301.25
     60.0000,     274.61
     65.0000,     215.39
     70.0000,     142.56
     75.0000,      94.64
     80.0000,      88.91
     85.0000,     144.40
     90.0000,     341.56
     95.0000,     691.04
    100.0000,     498.46
    105.0000,     213.98
    110.0000,     152.69
    115.0000,     172.19
    120.0000,     195.98
    125.0000,     184.64
    130.0000,     170.82
    135.0000,     228.66
    140.0000,     239.72
    145.0000,     186.34
    150.0000,     190.85
    155.0000,     201.93
    160.0000,     190.48
    165.0000,     172.71
    170.0000,     169.68
    175.0000,     188.49
    180.0000,     219.14
    185.0000,     243.11
    190.0000,     266.26
    195.0000,     290.04
    200.0000,     306.89
    205.0000,     329.78
    210.0000,     367.88
    215.0000,     406.16
    220.0000,     433.72
    225.0000,     434.39
    230.0000,     426.23
    235.0000,     437.79
    240.0000,     481.37
    245.0000,     537.71
    250.0000,     565.94
    255.0000,     551.07
    260.0000,     528.72
    265.0000,     516.22
    270.0000,     515.76
    275.0000,     531.22
    280.0000,     578.16
    285.0000,     620.14
           724.6412
LAYER 6
49,    19.2890
     40.0000,     570.41
     45.0000,     377.48
     50.0000,     293.95
     55.0000,     227.23
     60.0000,     180.60
     65.0000,     134.09
     70.0000,      96.54
     75.0000,      78.42
     80.0000,      90.96
     85.0000,     164.17
     90.0000,     364.81
     95.0000,     619.05
    100.0000,     486.86
    105.0000,     243.48
    110.0000,     147.09
    115.0000,     126.33
    120.0000,     129.21
    125.0000,     137.35
    130.0000,     158.71
    135.0000,     208.59
    140.0000,     230.79
    145.0000,     208.16
    150.0000,     197.85
    155.0000,     188.88
    160.0000,     170.07
    165.0000,     152.43
    170.0000,     148.26
    175.0000,     160.26
    180.0000,     181.50
    185.0000,     201.78
    190.0000,     218.99
    195.0000,     233.70
    200.0000,     247.65
    205.0000,     268.28
    210.0000,     300.24
    215.0000,     335.83
    220.0000,     360.99
    225.0000,     370.88
    230.0000,     379.89
    235.0000,     404.72
    240.0000,     449.89
    245.0000,     499.87
    250.0000,     527.99
    255.0000,     524.38
    260.0000,     507.73
    265.0000,     495.49
    270.0000,     495.34
    275.0000,     509.02
           570.9183
LAYER 7
45,    23.7179
     50.0000,     311.94
     55.0000,     217.58
     60.0000,     172.01
     65.0000,     136.93
     70.0000,     114.41
     75.0000,     110.08
     80.0000,     140.49
     85.0000,     234.78
     90.0000,     421.72
     95.0000,     603.52
    100.0000,     535.72
    105.0000,     343.44
    110.0000,     224.39
    115.0000,     176.42
    120.0000,     164.27
    125.0000,     171.68
    130.0000,     196.41
    135.0000,     233.99
    140.0000,     252.90
    145.0000,     241.79
    150.0000,     224.91
    155.0000,     206.20
    160.0000,     185.14
    165.0000,     168.73
    170.0000,     163.46
    175.0000,     170.08
    180.0000,     184.10
    185.0000,     199.31
    190.0000,     212.56
    195.0000,     223.71
    200.0000,     235.00
    205.0000,     250.40
    210.0000,     271.83
    215.0000,     295.79
    220.0000,     316.04
    225.0000,     331.28
    230.0000,     347.95
    235.0000,     373.67
    240.0000,     409.12
    245.0000,     444.18
    250.0000,     466.04
    255.0000,     470.02
    260.0000,     466.76
    265.0000,     464.55
           478.4008
LAYER 8
41,    28.5897
     60.0000,     214.97
     65.0000,     188.73
     70.0000,     176.74
     75.0000,     184.72
     80.0000,     237.19
     85.0000,     351.66
     90.0000,     517.68
     95.0000,     660.56
    100.0000,     644.65
    105.0000,     507.84
    110.0000,     381.68
    115.0000,     307.54
    120.0000,     274.91
    125.0000,     270.13
    130.0000,     283.84
    135.0000,     304.16
    140.0000,     312.02
    145.0000,     300.81
    150.0000,     280.83
    155.0000,     258.50
    160.0000,     237.34
    165.0000,     222.18
    170.0000,     216.54
    175.0000,     220.44
    180.0000,     230.74
    185.0000,     243.11
    190.0000,     254.56
    195.0000,     264.38
    200.0000,     273.78
    205.0000,     284.76
    210.0000,     298.21
    215.0000,     312.72
    220.0000,     325.98
    225.0000,     338.02
    230.0000,     351.64
    235.0000,     370.68
    240.0000,     394.53
    245.0000,     415.07
    250.0000,     427.64
    255.0000,     433.87
           441.0192
LAYER 9
35,    33.9487
     75.0000,     269.15
     80.0000,     377.56
     85.0000,     488.39
     90.0000,     608.93
     95.0000,     740.85
    100.0000,     783.69
    105.0000,     715.36
    110.0000,     610.07
    115.0000,     520.90
    120.0000,     463.65
    125.0000,     434.36
    130.0000,     423.59
    135.0000,     419.49
    140.0000,     410.52
    145.0000,     392.76
    150.0000,     370.33
    155.0000,     347.80
    160.0000,     328.67
    165.0000,     316.15
    170.0000,     312.04
    175.0000,     315.89
    180.0000,     325.24
    185.0000,     336.69
    190.0000,     347.33
    195.0000,     355.83
    200.0000,     362.30
    205.0000,     367.60
    210.0000,     372.26
    215.0000,     376.29
    220.0000,     378.97
    225.0000,     381.44
    230.0000,     384.41
    235.0000,     393.33
    240.0000,     405.08
           417.7947
LAYER 10
29,    39.8436
     90.0000,     596.90
     95.0000,     802.81
    100.0000,     900.86
    105.0000,     913.71
    110.0000,     862.61
    115.0000,     779.87
    120.0000,     704.64
    125.0000,     645.59
    130.0000,     602.70
    135.0000,     569.67
    140.0000,     540.69
    145.0000,     513.21
    150.0000,     488.15
    155.0000,     467.27
    160.0000,     452.31
    165.0000,     444.68
    170.0000,     444.71
    175.0000,     451.28
    180.0000,     462.00
    185.0000,     473.70
    190.0000,     483.24
    195.0000,     488.56
    200.0000,     488.84
    205.0000,     484.51
    210.0000,     476.02
    215.0000,     465.93
    220.0000,     452.74
    225.0000,     441.79
           423.1218
LAYER 11
25,    46.3279
    100.0000,     970.20
    105.0000,     1055.0
    110.0000,     1057.9
    115.0000,     1009.0
    120.0000,     936.94
    125.0000,     854.14
    130.0000,     783.14
    135.0000,     723.50
    140.0000,     675.67
    145.0000,     638.26
    150.0000,     610.36
    155.0000,     591.44
    160.0000,     581.25
    165.0000,     579.44
    170.0000,     584.95
    175.0000,     595.71
    180.0000,     608.83
    185.0000,     620.77
    190.0000,     627.74
    195.0000,     626.81
    200.0000,     616.01
    205.0000,     597.79
    210.0000,     572.71
    215.0000,     546.44
           506.2489
LAYER 12
21, 
    110.0000,     1144.6
    115.0000,     1130.1
    120.0000,     1066.8
    125.0000,     983.25
    130.0000,     902.36
    135.0000,     823.19
    140.0000,     762.66
    145.0000,     718.37
    150.0000,     688.14
    155.0000,     670.08
    160.0000,     662.73
    165.0000,     664.68
    170.0000,     673.94
    175.0000,     687.69
    180.0000,     702.45
    185.0000,     714.06
    190.0000,     717.72
    195.0000,     710.20
    200.0000,     689.40
    205.0000,     654.16
           604.9898
CALCULATED APPARENT RESISTIVITY
      7.5000,       5.0000,   1.00000,    295.6795
     12.5000,       5.0000,   1.00000,    294.7414
     17.5000,       5.0000,   1.00000,    288.3510
     22.5000,       5.0000,   1.00000,    283.7596
     27.5000,       5.0000,   1.00000,    240.0663
     32.5000,       5.0000,   1.00000,    222.7466
     37.5000,       5.0000,   1.00000,    206.2370
     42.5000,       5.0000,   1.00000,    224.9439
     47.5000,       5.0000,   1.00000,    229.4138
     52.5000,       5.0000,   1.00000,    251.5851
     57.5000,       5.0000,   1.00000,    253.1051
     62.5000,       5.0000,   1.00000,    239.0080
     67.5000,       5.0000,   1.00000,    254.2703
     72.5000,       5.0000,   1.00000,    209.5799
     77.5000,       5.0000,   1.00000,    227.1423
     82.5000,       5.0000,   1.00000,    248.6113
     87.5000,       5.0000,   1.00000,    261.0220
     92.5000,       5.0000,   1.00000,    319.4819
     97.5000,       5.0000,   1.00000,    449.5562
    102.5000,       5.0000,   1.00000,    350.6970
    107.5000,       5.0000,   1.00000,    622.5884
    112.5000,       5.0000,   1.00000,    543.8101
    117.5000,       5.0000,   1.00000,    546.9991
    122.5000,       5.0000,   1.00000,    587.0366
    127.5000,       5.0000,   1.00000,    373.8853
    132.5000,       5.0000,   1.00000,    324.5949
    137.5000,       5.0000,   1.00000,    283.9911
    142.5000,       5.0000,   1.00000,    203.8982
    147.5000,       5.0000,   1.00000,    210.4291
    152.5000,       5.0000,   1.00000,    236.5225
    157.5000,       5.0000,   1.00000,    214.6734
    162.5000,       5.0000,   1.00000,    234.7374
    167.5000,       5.0000,   1.00000,    245.1483
    172.5000,       5.0000,   1.00000,    226.4856
    177.5000,       5.0000,   1.00000,    239.6700
    182.5000,       5.0000,   1.00000,    241.9686
    187.5000,       5.0000,   1.00000,    255.6354
    192.5000,       5.0000,   1.00000,    264.9413
    197.5000,       5.0000,   1.00000,    261.6700
    202.5000,       5.0000,   1.00000,    254.2768
    207.5000,       5.0000,   1.00000,    250.8641
    212.5000,       5.0000,   1.00000,    218.1117
    217.5000,       5.0000,   1.00000,    247.9413
    222.5000,       5.0000,   1.00000,    309.0673
    227.5000,       5.0000,   1.00000,    339.8240
    232.5000,       5.0000,   1.00000,    374.2455
    237.5000,       5.0000,   1.00000,    388.7985
    242.5000,       5.0000,   1.00000,    410.9507
    247.5000,       5.0000,   1.00000,    420.2205
    252.5000,       5.0000,   1.00000,    456.8228
    257.5000,       5.0000,   1.00000,    472.4579
    262.5000,       5.0000,   1.00000,    494.6821
    267.5000,       5.0000,   1.00000,    513.6237
    272.5000,       5.0000,   1.00000,    518.3708
    277.5000,       5.0000,   1.00000,    532.3322
    282.5000,       5.0000,   1.00000,    537.5954
    287.5000,       5.0000,   1.00000,    515.4247
    292.5000,       5.0000,   1.00000,    569.4471
    297.5000,       5.0000,   1.00000,    518.8105
    302.5000,       5.0000,   1.00000,    606.2923
    307.5000,       5.0000,   1.00000,    530.1265
     12.5000,       5.0000,   2.00000,    332.5848
     17.5000,       5.0000,   2.00000,    337.0275
     22.5000,       5.0000,   2.00000,    339.6423
     27.5000,       5.0000,   2.00000,    286.3372
     32.5000,       5.0000,   2.00000,    260.5986
     37.5000,       5.0000,   2.00000,    251.6574
     42.5000,       5.0000,   2.00000,    267.5939
     47.5000,       5.0000,   2.00000,    265.5033
     52.5000,       5.0000,   2.00000,    277.7173
     57.5000,       5.0000,   2.00000,    261.4123
     62.5000,       5.0000,   2.00000,    256.2085
     67.5000,       5.0000,   2.00000,    273.4749
     72.5000,       5.0000,   2.00000,    219.0836
     77.5000,       5.0000,   2.00000,    250.5676
     82.5000,       5.0000,   2.00000,    284.0117
     87.5000,       5.0000,   2.00000,    246.1401
     92.5000,       5.0000,   2.00000,    357.3084
     97.5000,       5.0000,   2.00000,    430.7517
    102.5000,       5.0000,   2.00000,    310.0768
    107.5000,       5.0000,   2.00000,    549.1010
    112.5000,       5.0000,   2.00000,    441.3649
    117.5000,       5.0000,   2.00000,    408.6774
    122.5000,       5.0000,   2.00000,    521.7801
    127.5000,       5.0000,   2.00000,    311.6513
    132.5000,       5.0000,   2.00000,    306.9994
    137.5000,       5.0000,   2.00000,    323.3986
    142.5000,       5.0000,   2.00000,    201.1444
    147.5000,       5.0000,   2.00000,    218.1897
    152.5000,       5.0000,   2.00000,    262.4044
    157.5000,       5.0000,   2.00000,    208.6871
    162.5000,       5.0000,   2.00000,    226.0690
    167.5000,       5.0000,   2.00000,    257.7163
    172.5000,       5.0000,   2.00000,    232.3299
    177.5000,       5.0000,   2.00000,    242.7224
    182.5000,       5.0000,   2.00000,    253.1132
    187.5000,       5.0000,   2.00000,    264.4045
    192.5000,       5.0000,   2.00000,    270.9541
    197.5000,       5.0000,   2.00000,    267.0748
    202.5000,       5.0000,   2.00000,    291.0556
    207.5000,       5.0000,   2.00000,    293.8395
    212.5000,       5.0000,   2.00000,    234.7544
    217.5000,       5.0000,   2.00000,    268.6723
    222.5000,       5.0000,   2.00000,    353.6283
    227.5000,       5.0000,   2.00000,    368.5642
    232.5000,       5.0000,   2.00000,    374.3125
    237.5000,       5.0000,   2.00000,    392.7580
    242.5000,       5.0000,   2.00000,    414.7896
    247.5000,       5.0000,   2.00000,    430.5746
    252.5000,       5.0000,   2.00000,    466.9734
    257.5000,       5.0000,   2.00000,    479.5139
    262.5000,       5.0000,   2.00000,    493.5986
    267.5000,       5.0000,   2.00000,    510.3236
    272.5000,       5.0000,   2.00000,    517.2362
    277.5000,       5.0000,   2.00000,    552.0864
    282.5000,       5.0000,   2.00000,    550.1150
    287.5000,       5.0000,   2.00000,    540.4354
    292.5000,       5.0000,   2.00000,    576.4316
    297.5000,       5.0000,   2.00000,    555.8400
    302.5000,       5.0000,   2.00000,    639.9821
     17.5000,       5.0000,   3.00000,    389.2858
     22.5000,       5.0000,   3.00000,    396.9619
     27.5000,       5.0000,   3.00000,    324.2640
     32.5000,       5.0000,   3.00000,    289.4864
     37.5000,       5.0000,   3.00000,    273.6570
     42.5000,       5.0000,   3.00000,    300.7412
     47.5000,       5.0000,   3.00000,    296.2784
     52.5000,       5.0000,   3.00000,    293.3355
     57.5000,       5.0000,   3.00000,    278.5248
     62.5000,       5.0000,   3.00000,    265.1202
     67.5000,       5.0000,   3.00000,    275.7816
     72.5000,       5.0000,   3.00000,    233.7532
     77.5000,       5.0000,   3.00000,    265.1146
     82.5000,       5.0000,   3.00000,    269.0810
     87.5000,       5.0000,   3.00000,    272.2275
     92.5000,       5.0000,   3.00000,    336.7520
     97.5000,       5.0000,   3.00000,    413.2667
    102.5000,       5.0000,   3.00000,    282.6730
    107.5000,       5.0000,   3.00000,    404.9117
    112.5000,       5.0000,   3.00000,    372.9544
    117.5000,       5.0000,   3.00000,    395.2872
    122.5000,       5.0000,   3.00000,    382.5701
    127.5000,       5.0000,   3.00000,    276.9200
    132.5000,       5.0000,   3.00000,    287.9125
    137.5000,       5.0000,   3.00000,    298.4859
    142.5000,       5.0000,   3.00000,    215.0264
    147.5000,       5.0000,   3.00000,    224.1206
    152.5000,       5.0000,   3.00000,    262.5817
    157.5000,       5.0000,   3.00000,    226.4188
    162.5000,       5.0000,   3.00000,    231.4049
    167.5000,       5.0000,   3.00000,    252.9121
    172.5000,       5.0000,   3.00000,    238.3886
    177.5000,       5.0000,   3.00000,    242.8744
    182.5000,       5.0000,   3.00000,    249.9117
    187.5000,       5.0000,   3.00000,    268.5312
    192.5000,       5.0000,   3.00000,    276.7434
    197.5000,       5.0000,   3.00000,    296.9049
    202.5000,       5.0000,   3.00000,    322.2769
    207.5000,       5.0000,   3.00000,    307.3877
    212.5000,       5.0000,   3.00000,    239.5373
    217.5000,       5.0000,   3.00000,    277.3136
    222.5000,       5.0000,   3.00000,    380.2496
    227.5000,       5.0000,   3.00000,    411.4240
    232.5000,       5.0000,   3.00000,    400.9385
    237.5000,       5.0000,   3.00000,    386.9668
    242.5000,       5.0000,   3.00000,    409.3327
    247.5000,       5.0000,   3.00000,    430.4041
    252.5000,       5.0000,   3.00000,    474.0432
    257.5000,       5.0000,   3.00000,    487.8605
    262.5000,       5.0000,   3.00000,    496.5848
    267.5000,       5.0000,   3.00000,    505.4580
    272.5000,       5.0000,   3.00000,    525.5815
    277.5000,       5.0000,   3.00000,    553.6023
    282.5000,       5.0000,   3.00000,    565.0876
    287.5000,       5.0000,   3.00000,    529.7917
    292.5000,       5.0000,   3.00000,    588.1735
    297.5000,       5.0000,   3.00000,    571.7319
     22.5000,      15.0000,   1.00000,    396.8098
     27.5000,      15.0000,   1.00000,    359.3706
     32.5000,      15.0000,   1.00000,    309.6587
     37.5000,      15.0000,   1.00000,    296.7619
     42.5000,      15.0000,   1.00000,    300.8660
     47.5000,      15.0000,   1.00000,    309.6816
     52.5000,      15.0000,   1.00000,    305.0658
     57.5000,      15.0000,   1.00000,    292.4366
     62.5000,      15.0000,   1.00000,    279.1671
     67.5000,      15.0000,   1.00000,    268.4712
     72.5000,      15.0000,   1.00000,    272.1492
     77.5000,      15.0000,   1.00000,    257.7729
     82.5000,      15.0000,   1.00000,    280.1252
     87.5000,      15.0000,   1.00000,    299.5818
     92.5000,      15.0000,   1.00000,    341.3138
     97.5000,      15.0000,   1.00000,    323.3170
    102.5000,      15.0000,   1.00000,    338.1050
    107.5000,      15.0000,   1.00000,    325.1730
    112.5000,      15.0000,   1.00000,    356.8835
    117.5000,      15.0000,   1.00000,    347.9605
    122.5000,      15.0000,   1.00000,    339.5856
    127.5000,      15.0000,   1.00000,    300.7498
    132.5000,      15.0000,   1.00000,    272.7519
    137.5000,      15.0000,   1.00000,    258.9089
    142.5000,      15.0000,   1.00000,    254.5955
    147.5000,      15.0000,   1.00000,    246.1140
    152.5000,      15.0000,   1.00000,    243.9725
    157.5000,      15.0000,   1.00000,    252.9100
    162.5000,      15.0000,   1.00000,    252.4257
    167.5000,      15.0000,   1.00000,    244.3555
    172.5000,      15.0000,   1.00000,    244.9126
    177.5000,      15.0000,   1.00000,    246.7770
    182.5000,      15.0000,   1.00000,    252.1068
    187.5000,      15.0000,   1.00000,    264.2865
    192.5000,      15.0000,   1.00000,    296.3833
    197.5000,      15.0000,   1.00000,    321.0698
    202.5000,      15.0000,   1.00000,    319.9454
    207.5000,      15.0000,   1.00000,    289.1434
    212.5000,      15.0000,   1.00000,    276.9599
    217.5000,      15.0000,   1.00000,    306.4535
    222.5000,      15.0000,   1.00000,    367.2961
    227.5000,      15.0000,   1.00000,    419.5196
    232.5000,      15.0000,   1.00000,    421.5890
    237.5000,      15.0000,   1.00000,    402.6931
    242.5000,      15.0000,   1.00000,    399.6481
    247.5000,      15.0000,   1.00000,    431.6034
    252.5000,      15.0000,   1.00000,    463.7283
    257.5000,      15.0000,   1.00000,    488.6958
    262.5000,      15.0000,   1.00000,    498.1320
    267.5000,      15.0000,   1.00000,    514.1193
    272.5000,      15.0000,   1.00000,    527.3372
    277.5000,      15.0000,   1.00000,    549.2266
    282.5000,      15.0000,   1.00000,    539.3325
    287.5000,      15.0000,   1.00000,    557.5844
    292.5000,      15.0000,   1.00000,    562.0626
     22.5000,       5.0000,   4.00000,    440.4447
     27.5000,       5.0000,   4.00000,    354.4340
     32.5000,       5.0000,   4.00000,    307.8252
     37.5000,       5.0000,   4.00000,    285.1252
     42.5000,       5.0000,   4.00000,    312.2883
     47.5000,       5.0000,   4.00000,    310.0042
     52.5000,       5.0000,   4.00000,    322.2699
     57.5000,       5.0000,   4.00000,    302.5082
     62.5000,       5.0000,   4.00000,    277.7301
     67.5000,       5.0000,   4.00000,    293.9622
     72.5000,       5.0000,   4.00000,    235.5728
     77.5000,       5.0000,   4.00000,    249.0895
     82.5000,       5.0000,   4.00000,    282.6690
     87.5000,       5.0000,   4.00000,    255.6129
     92.5000,       5.0000,   4.00000,    341.9195
     97.5000,       5.0000,   4.00000,    401.0443
    102.5000,       5.0000,   4.00000,    235.8649
    107.5000,       5.0000,   4.00000,    381.2411
    112.5000,       5.0000,   4.00000,    334.4050
    117.5000,       5.0000,   4.00000,    340.1887
    122.5000,       5.0000,   4.00000,    395.6037
    127.5000,       5.0000,   4.00000,    234.2142
    132.5000,       5.0000,   4.00000,    261.6730
    137.5000,       5.0000,   4.00000,    284.6028
    142.5000,       5.0000,   4.00000,    202.9806
    147.5000,       5.0000,   4.00000,    232.4158
    152.5000,       5.0000,   4.00000,    274.7968
    157.5000,       5.0000,   4.00000,    235.0889
    162.5000,       5.0000,   4.00000,    251.4541
    167.5000,       5.0000,   4.00000,    260.1690
    172.5000,       5.0000,   4.00000,    232.9256
    177.5000,       5.0000,   4.00000,    246.1761
    182.5000,       5.0000,   4.00000,    248.1691
    187.5000,       5.0000,   4.00000,    267.8544
    192.5000,       5.0000,   4.00000,    304.2145
    197.5000,       5.0000,   4.00000,    324.4606
    202.5000,       5.0000,   4.00000,    334.9614
    207.5000,       5.0000,   4.00000,    309.9427
    212.5000,       5.0000,   4.00000,    240.1173
    217.5000,       5.0000,   4.00000,    284.3271
    222.5000,       5.0000,   4.00000,    394.3148
    227.5000,       5.0000,   4.00000,    435.3396
    232.5000,       5.0000,   4.00000,    430.7728
    237.5000,       5.0000,   4.00000,    400.9220
    242.5000,       5.0000,   4.00000,    402.6860
    247.5000,       5.0000,   4.00000,    423.6646
    252.5000,       5.0000,   4.00000,    473.4034
    257.5000,       5.0000,   4.00000,    489.5970
    262.5000,       5.0000,   4.00000,    498.5360
    267.5000,       5.0000,   4.00000,    516.3676
    272.5000,       5.0000,   4.00000,    521.9863
    277.5000,       5.0000,   4.00000,    560.7842
    282.5000,       5.0000,   4.00000,    549.5154
    287.5000,       5.0000,   4.00000,    530.9808
    292.5000,       5.0000,   4.00000,    590.5963
     30.0000,      20.0000,   1.00000,    365.0657
     35.0000,      20.0000,   1.00000,    325.5464
     40.0000,      20.0000,   1.00000,    305.8650
     45.0000,      20.0000,   1.00000,    314.1636
     50.0000,      20.0000,   1.00000,    328.8470
     55.0000,      20.0000,   1.00000,    331.7733
     60.0000,      20.0000,   1.00000,    333.3888
     65.0000,      20.0000,   1.00000,    303.0361
     70.0000,      20.0000,   1.00000,    271.9696
     75.0000,      20.0000,   1.00000,    278.2236
     80.0000,      20.0000,   1.00000,    256.2460
     85.0000,      20.0000,   1.00000,    287.9404
     90.0000,      20.0000,   1.00000,    323.8081
     95.0000,      20.0000,   1.00000,    288.8530
    100.0000,      20.0000,   1.00000,    337.3445
    105.0000,      20.0000,   1.00000,    337.3563
    110.0000,      20.0000,   1.00000,    309.8263
    115.0000,      20.0000,   1.00000,    351.3853
    120.0000,      20.0000,   1.00000,    314.0310
    125.0000,      20.0000,   1.00000,    302.4262
    130.0000,      20.0000,   1.00000,    298.8608
    135.0000,      20.0000,   1.00000,    228.0814
    140.0000,      20.0000,   1.00000,    240.0344
    145.0000,      20.0000,   1.00000,    254.6101
    150.0000,      20.0000,   1.00000,    244.5821
    155.0000,      20.0000,   1.00000,    269.7992
    160.0000,      20.0000,   1.00000,    276.3949
    165.0000,      20.0000,   1.00000,    261.8298
    170.0000,      20.0000,   1.00000,    262.8724
    175.0000,      20.0000,   1.00000,    252.4985
    180.0000,      20.0000,   1.00000,    252.0298
    185.0000,      20.0000,   1.00000,    284.0961
    190.0000,      20.0000,   1.00000,    309.8778
    195.0000,      20.0000,   1.00000,    327.6681
    200.0000,      20.0000,   1.00000,    329.5373
    205.0000,      20.0000,   1.00000,    303.1781
    210.0000,      20.0000,   1.00000,    295.7343
    215.0000,      20.0000,   1.00000,    316.5569
    220.0000,      20.0000,   1.00000,    347.6510
    225.0000,      20.0000,   1.00000,    394.1146
    230.0000,      20.0000,   1.00000,    427.3710
    235.0000,      20.0000,   1.00000,    435.8272
    240.0000,      20.0000,   1.00000,    430.3781
    245.0000,      20.0000,   1.00000,    426.3202
    250.0000,      20.0000,   1.00000,    435.0068
    255.0000,      20.0000,   1.00000,    461.1527
    260.0000,      20.0000,   1.00000,    495.0908
    265.0000,      20.0000,   1.00000,    510.0547
    270.0000,      20.0000,   1.00000,    530.1198
    275.0000,      20.0000,   1.00000,    526.8726
    280.0000,      20.0000,   1.00000,    528.0729
    285.0000,      20.0000,   1.00000,    549.2925
     27.5000,       5.0000,   5.00000,    373.8644
     32.5000,       5.0000,   5.00000,    319.7222
     37.5000,       5.0000,   5.00000,    292.8389
     42.5000,       5.0000,   5.00000,    311.6330
     47.5000,       5.0000,   5.00000,    321.3436
     52.5000,       5.0000,   5.00000,    346.9570
     57.5000,       5.0000,   5.00000,    330.3346
     62.5000,       5.0000,   5.00000,    309.4521
     67.5000,       5.0000,   5.00000,    306.8823
     72.5000,       5.0000,   5.00000,    224.5529
     77.5000,       5.0000,   5.00000,    251.5975
     82.5000,       5.0000,   5.00000,    265.5018
     87.5000,       5.0000,   5.00000,    252.7151
     92.5000,       5.0000,   5.00000,    340.5734
     97.5000,       5.0000,   5.00000,    390.2025
    102.5000,       5.0000,   5.00000,    238.1966
    107.5000,       5.0000,   5.00000,    371.8218
    112.5000,       5.0000,   5.00000,    319.5443
    117.5000,       5.0000,   5.00000,    331.6884
    122.5000,       5.0000,   5.00000,    378.0036
    127.5000,       5.0000,   5.00000,    236.4198
    132.5000,       5.0000,   5.00000,    240.1090
    137.5000,       5.0000,   5.00000,    273.6131
    142.5000,       5.0000,   5.00000,    192.9667
    147.5000,       5.0000,   5.00000,    227.9854
    152.5000,       5.0000,   5.00000,    295.0401
    157.5000,       5.0000,   5.00000,    247.8249
    162.5000,       5.0000,   5.00000,    261.0652
    167.5000,       5.0000,   5.00000,    277.4291
    172.5000,       5.0000,   5.00000,    238.4194
    177.5000,       5.0000,   5.00000,    242.6246
    182.5000,       5.0000,   5.00000,    254.6964
    187.5000,       5.0000,   5.00000,    288.4677
    192.5000,       5.0000,   5.00000,    324.2453
    197.5000,       5.0000,   5.00000,    337.1752
    202.5000,       5.0000,   5.00000,    340.5405
    207.5000,       5.0000,   5.00000,    314.4367
    212.5000,       5.0000,   5.00000,    242.9227
    217.5000,       5.0000,   5.00000,    288.5709
    222.5000,       5.0000,   5.00000,    404.3070
    227.5000,       5.0000,   5.00000,    441.9069
    232.5000,       5.0000,   5.00000,    442.9020
    237.5000,       5.0000,   5.00000,    423.2368
    242.5000,       5.0000,   5.00000,    414.0286
    247.5000,       5.0000,   5.00000,    418.0462
    252.5000,       5.0000,   5.00000,    463.6749
    257.5000,       5.0000,   5.00000,    483.8733
    262.5000,       5.0000,   5.00000,    505.2610
    267.5000,       5.0000,   5.00000,    516.1583
    272.5000,       5.0000,   5.00000,    528.7396
    277.5000,       5.0000,   5.00000,    542.8528
    282.5000,       5.0000,   5.00000,    547.1202
    287.5000,       5.0000,   5.00000,    526.4072
     32.5000,       5.0000,   6.00000,    329.6254
     37.5000,       5.0000,   6.00000,    295.7558
     42.5000,       5.0000,   6.00000,    322.9633
     47.5000,       5.0000,   6.00000,    331.3219
     52.5000,       5.0000,   6.00000,    361.1848
     57.5000,       5.0000,   6.00000,    362.5716
     62.5000,       5.0000,   6.00000,    332.9241
     67.5000,       5.0000,   6.00000,    310.7224
     72.5000,       5.0000,   6.00000,    232.1531
     77.5000,       5.0000,   6.00000,    238.9283
     82.5000,       5.0000,   6.00000,    257.9427
     87.5000,       5.0000,   6.00000,    249.9172
     92.5000,       5.0000,   6.00000,    334.6632
     97.5000,       5.0000,   6.00000,    417.6066
    102.5000,       5.0000,   6.00000,    255.8589
    107.5000,       5.0000,   6.00000,    375.8012
    112.5000,       5.0000,   6.00000,    331.4731
    117.5000,       5.0000,   6.00000,    344.3131
    122.5000,       5.0000,   6.00000,    364.5616
    127.5000,       5.0000,   6.00000,    229.6457
    132.5000,       5.0000,   6.00000,    252.5866
    137.5000,       5.0000,   6.00000,    259.2428
    142.5000,       5.0000,   6.00000,    191.4058
    147.5000,       5.0000,   6.00000,    228.4473
    152.5000,       5.0000,   6.00000,    296.8022
    157.5000,       5.0000,   6.00000,    264.4949
    162.5000,       5.0000,   6.00000,    272.0246
    167.5000,       5.0000,   6.00000,    286.1379
    172.5000,       5.0000,   6.00000,    252.1701
    177.5000,       5.0000,   6.00000,    252.3500
    182.5000,       5.0000,   6.00000,    270.4098
    187.5000,       5.0000,   6.00000,    311.7959
    192.5000,       5.0000,   6.00000,    334.4262
    197.5000,       5.0000,   6.00000,    340.1088
    202.5000,       5.0000,   6.00000,    348.6398
    207.5000,       5.0000,   6.00000,    322.7713
    212.5000,       5.0000,   6.00000,    248.4080
    217.5000,       5.0000,   6.00000,    293.5747
    222.5000,       5.0000,   6.00000,    406.4483
    227.5000,       5.0000,   6.00000,    444.9214
    232.5000,       5.0000,   6.00000,    446.3797
    237.5000,       5.0000,   6.00000,    432.0421
    242.5000,       5.0000,   6.00000,    434.1528
    247.5000,       5.0000,   6.00000,    426.2192
    252.5000,       5.0000,   6.00000,    455.0583
    257.5000,       5.0000,   6.00000,    479.6655
    262.5000,       5.0000,   6.00000,    497.6667
    267.5000,       5.0000,   6.00000,    518.4708
    272.5000,       5.0000,   6.00000,    514.7946
    277.5000,       5.0000,   6.00000,    542.3281
    282.5000,       5.0000,   6.00000,    540.3355
     37.5000,      25.0000,   1.00000,    338.0242
     42.5000,      25.0000,   1.00000,    331.7604
     47.5000,      25.0000,   1.00000,    336.7271
     52.5000,      25.0000,   1.00000,    351.6560
     57.5000,      25.0000,   1.00000,    356.6550
     62.5000,      25.0000,   1.00000,    331.2666
     67.5000,      25.0000,   1.00000,    313.7399
     72.5000,      25.0000,   1.00000,    287.4699
     77.5000,      25.0000,   1.00000,    269.0151
     82.5000,      25.0000,   1.00000,    274.6311
     87.5000,      25.0000,   1.00000,    297.2415
     92.5000,      25.0000,   1.00000,    301.5927
     97.5000,      25.0000,   1.00000,    337.1994
    102.5000,      25.0000,   1.00000,    354.2840
    107.5000,      25.0000,   1.00000,    365.5900
    112.5000,      25.0000,   1.00000,    348.4991
    117.5000,      25.0000,   1.00000,    336.0976
    122.5000,      25.0000,   1.00000,    308.7932
    127.5000,      25.0000,   1.00000,    293.1100
    132.5000,      25.0000,   1.00000,    267.0998
    137.5000,      25.0000,   1.00000,    239.4032
    142.5000,      25.0000,   1.00000,    244.6117
    147.5000,      25.0000,   1.00000,    256.8104
    152.5000,      25.0000,   1.00000,    255.3488
    157.5000,      25.0000,   1.00000,    279.1729
    162.5000,      25.0000,   1.00000,    291.4012
    167.5000,      25.0000,   1.00000,    274.4652
    172.5000,      25.0000,   1.00000,    275.5945
    177.5000,      25.0000,   1.00000,    291.6000
    182.5000,      25.0000,   1.00000,    301.2820
    187.5000,      25.0000,   1.00000,    315.2224
    192.5000,      25.0000,   1.00000,    330.4055
    197.5000,      25.0000,   1.00000,    331.8757
    202.5000,      25.0000,   1.00000,    317.1821
    207.5000,      25.0000,   1.00000,    314.7452
    212.5000,      25.0000,   1.00000,    333.6175
    217.5000,      25.0000,   1.00000,    351.5721
    222.5000,      25.0000,   1.00000,    369.4214
    227.5000,      25.0000,   1.00000,    402.1463
    232.5000,      25.0000,   1.00000,    432.3972
    237.5000,      25.0000,   1.00000,    442.2831
    242.5000,      25.0000,   1.00000,    449.2660
    247.5000,      25.0000,   1.00000,    452.1968
    252.5000,      25.0000,   1.00000,    456.1745
    257.5000,      25.0000,   1.00000,    464.7159
    262.5000,      25.0000,   1.00000,    493.2778
    267.5000,      25.0000,   1.00000,    505.0196
    272.5000,      25.0000,   1.00000,    519.8263
    277.5000,      25.0000,   1.00000,    521.6685
     37.5000,       5.0000,   7.00000,    309.2504
     42.5000,       5.0000,   7.00000,    336.6891
     47.5000,       5.0000,   7.00000,    345.4950
     52.5000,       5.0000,   7.00000,    380.0370
     57.5000,       5.0000,   7.00000,    373.0670
     62.5000,       5.0000,   7.00000,    337.8925
     67.5000,       5.0000,   7.00000,    330.7914
     72.5000,       5.0000,   7.00000,    231.6136
     77.5000,       5.0000,   7.00000,    237.2310
     82.5000,       5.0000,   7.00000,    255.5010
     87.5000,       5.0000,   7.00000,    243.1833
     92.5000,       5.0000,   7.00000,    359.6774
     97.5000,       5.0000,   7.00000,    452.5801
    102.5000,       5.0000,   7.00000,    269.6684
    107.5000,       5.0000,   7.00000,    414.0897
    112.5000,       5.0000,   7.00000,    353.3102
    117.5000,       5.0000,   7.00000,    351.0646
    122.5000,       5.0000,   7.00000,    378.3044
    127.5000,       5.0000,   7.00000,    228.3120
    132.5000,       5.0000,   7.00000,    248.9685
    137.5000,       5.0000,   7.00000,    278.0075
    142.5000,       5.0000,   7.00000,    189.7062
    147.5000,       5.0000,   7.00000,    232.7578
    152.5000,       5.0000,   7.00000,    301.1988
    157.5000,       5.0000,   7.00000,    265.3498
    162.5000,       5.0000,   7.00000,    287.2948
    167.5000,       5.0000,   7.00000,    297.0840
    172.5000,       5.0000,   7.00000,    262.4895
    177.5000,       5.0000,   7.00000,    280.3157
    182.5000,       5.0000,   7.00000,    292.9454
    187.5000,       5.0000,   7.00000,    319.6074
    192.5000,       5.0000,   7.00000,    344.0590
    197.5000,       5.0000,   7.00000,    347.8062
    202.5000,       5.0000,   7.00000,    356.5027
    207.5000,       5.0000,   7.00000,    333.6980
    212.5000,       5.0000,   7.00000,    255.1681
    217.5000,       5.0000,   7.00000,    297.9204
    222.5000,       5.0000,   7.00000,    409.3890
    227.5000,       5.0000,   7.00000,    446.2810
    232.5000,       5.0000,   7.00000,    448.5020
    237.5000,       5.0000,   7.00000,    435.3755
    242.5000,       5.0000,   7.00000,    440.2152
    247.5000,       5.0000,   7.00000,    442.0063
    252.5000,       5.0000,   7.00000,    467.7372
    257.5000,       5.0000,   7.00000,    470.2122
    262.5000,       5.0000,   7.00000,    490.6228
    267.5000,       5.0000,   7.00000,    499.5836
    272.5000,       5.0000,   7.00000,    511.2595
    277.5000,       5.0000,   7.00000,    538.0052
     42.5000,       5.0000,   8.00000,    353.9102
     47.5000,       5.0000,   8.00000,    365.1585
     52.5000,       5.0000,   8.00000,    391.0358
     57.5000,       5.0000,   8.00000,    367.9713
     62.5000,       5.0000,   8.00000,    346.1628
     67.5000,       5.0000,   8.00000,    332.7849
     72.5000,       5.0000,   8.00000,    236.7497
     77.5000,       5.0000,   8.00000,    240.9089
     82.5000,       5.0000,   8.00000,    252.6367
     87.5000,       5.0000,   8.00000,    259.6492
     92.5000,       5.0000,   8.00000,    385.9662
     97.5000,       5.0000,   8.00000,    483.9260
    102.5000,       5.0000,   8.00000,    295.5733
    107.5000,       5.0000,   8.00000,    447.0758
    112.5000,       5.0000,   8.00000,    377.7602
    117.5000,       5.0000,   8.00000,    372.8503
    122.5000,       5.0000,   8.00000,    393.0972
    127.5000,       5.0000,   8.00000,    235.6445
    132.5000,       5.0000,   8.00000,    254.0916
    137.5000,       5.0000,   8.00000,    281.4590
    142.5000,       5.0000,   8.00000,    203.2457
    147.5000,       5.0000,   8.00000,    234.3863
    152.5000,       5.0000,   8.00000,    307.0604
    157.5000,       5.0000,   8.00000,    268.8631
    162.5000,       5.0000,   8.00000,    288.5847
    167.5000,       5.0000,   8.00000,    314.8867
    172.5000,       5.0000,   8.00000,    283.8025
    177.5000,       5.0000,   8.00000,    300.6631
    182.5000,       5.0000,   8.00000,    311.9149
    187.5000,       5.0000,   8.00000,    331.5124
    192.5000,       5.0000,   8.00000,    350.9506
    197.5000,       5.0000,   8.00000,    361.6775
    202.5000,       5.0000,   8.00000,    368.5047
    207.5000,       5.0000,   8.00000,    342.3599
    212.5000,       5.0000,   8.00000,    261.2470
    217.5000,       5.0000,   8.00000,    303.3559
    222.5000,       5.0000,   8.00000,    415.8004
    227.5000,       5.0000,   8.00000,    449.8225
    232.5000,       5.0000,   8.00000,    450.8038
    237.5000,       5.0000,   8.00000,    436.0512
    242.5000,       5.0000,   8.00000,    441.6208
    247.5000,       5.0000,   8.00000,    451.6915
    252.5000,       5.0000,   8.00000,    481.7144
    257.5000,       5.0000,   8.00000,    479.2872
    262.5000,       5.0000,   8.00000,    472.2443
    267.5000,       5.0000,   8.00000,    489.1046
    272.5000,       5.0000,   8.00000,    501.9881
     52.5000,      35.0000,   1.00000,    364.7465
     57.5000,      35.0000,   1.00000,    344.3465
     62.5000,      35.0000,   1.00000,    331.0194
     67.5000,      35.0000,   1.00000,    323.3924
     72.5000,      35.0000,   1.00000,    307.2204
     77.5000,      35.0000,   1.00000,    322.6396
     82.5000,      35.0000,   1.00000,    346.7311
     87.5000,      35.0000,   1.00000,    330.8830
     92.5000,      35.0000,   1.00000,    366.2515
     97.5000,      35.0000,   1.00000,    391.7792
    102.5000,      35.0000,   1.00000,    409.4345
    107.5000,      35.0000,   1.00000,    437.8726
    112.5000,      35.0000,   1.00000,    414.9631
    117.5000,      35.0000,   1.00000,    371.5215
    122.5000,      35.0000,   1.00000,    369.6747
    127.5000,      35.0000,   1.00000,    322.7659
    132.5000,      35.0000,   1.00000,    299.7128
    137.5000,      35.0000,   1.00000,    288.8874
    142.5000,      35.0000,   1.00000,    261.6619
    147.5000,      35.0000,   1.00000,    271.4793
    152.5000,      35.0000,   1.00000,    283.5285
    157.5000,      35.0000,   1.00000,    273.4176
    162.5000,      35.0000,   1.00000,    301.3630
    167.5000,      35.0000,   1.00000,    322.7946
    172.5000,      35.0000,   1.00000,    331.0154
    177.5000,      35.0000,   1.00000,    348.2784
    182.5000,      35.0000,   1.00000,    350.9190
    187.5000,      35.0000,   1.00000,    355.1179
    192.5000,      35.0000,   1.00000,    360.9289
    197.5000,      35.0000,   1.00000,    345.4874
    202.5000,      35.0000,   1.00000,    341.8734
    207.5000,      35.0000,   1.00000,    360.6408
    212.5000,      35.0000,   1.00000,    375.0044
    217.5000,      35.0000,   1.00000,    386.6611
    222.5000,      35.0000,   1.00000,    394.0291
    227.5000,      35.0000,   1.00000,    400.4832
    232.5000,      35.0000,   1.00000,    422.5671
    237.5000,      35.0000,   1.00000,    450.5265
    242.5000,      35.0000,   1.00000,    460.9850
    247.5000,      35.0000,   1.00000,    470.7043
    252.5000,      35.0000,   1.00000,    470.4691
    257.5000,      35.0000,   1.00000,    481.0279
    262.5000,      35.0000,   1.00000,    490.4223
     52.5000,       5.0000,  10.00000,    403.5347
     57.5000,       5.0000,  10.00000,    377.1717
     62.5000,       5.0000,  10.00000,    341.6339
     67.5000,       5.0000,  10.00000,    328.9301
     72.5000,       5.0000,  10.00000,    236.0322
     77.5000,       5.0000,  10.00000,    255.1892
     82.5000,       5.0000,  10.00000,    288.9247
     87.5000,       5.0000,  10.00000,    297.9354
     92.5000,       5.0000,  10.00000,    452.3482
     97.5000,       5.0000,  10.00000,    574.0155
    102.5000,       5.0000,  10.00000,    339.7724
    107.5000,       5.0000,  10.00000,    509.0751
    112.5000,       5.0000,  10.00000,    431.0594
    117.5000,       5.0000,  10.00000,    425.4200
    122.5000,       5.0000,  10.00000,    448.4503
    127.5000,       5.0000,  10.00000,    264.6174
    132.5000,       5.0000,  10.00000,    283.3203
    137.5000,       5.0000,  10.00000,    303.3042
    142.5000,       5.0000,  10.00000,    208.4458
    147.5000,       5.0000,  10.00000,    249.2979
    152.5000,       5.0000,  10.00000,    325.6925
    157.5000,       5.0000,  10.00000,    277.9143
    162.5000,       5.0000,  10.00000,    309.2440
    167.5000,       5.0000,  10.00000,    342.0304
    172.5000,       5.0000,  10.00000,    311.6215
    177.5000,       5.0000,  10.00000,    328.2450
    182.5000,       5.0000,  10.00000,    334.5080
    187.5000,       5.0000,  10.00000,    363.4308
    192.5000,       5.0000,  10.00000,    388.7367
    197.5000,       5.0000,  10.00000,    389.9073
    202.5000,       5.0000,  10.00000,    392.8182
    207.5000,       5.0000,  10.00000,    362.7156
    212.5000,       5.0000,  10.00000,    272.5229
    217.5000,       5.0000,  10.00000,    316.7037
    222.5000,       5.0000,  10.00000,    435.4126
    227.5000,       5.0000,  10.00000,    465.9245
    232.5000,       5.0000,  10.00000,    460.0807
    237.5000,       5.0000,  10.00000,    443.7653
    242.5000,       5.0000,  10.00000,    447.4469
    247.5000,       5.0000,  10.00000,    455.4892
    252.5000,       5.0000,  10.00000,    482.3287
    257.5000,       5.0000,  10.00000,    487.9175
    262.5000,       5.0000,  10.00000,    488.4070
     67.5000,      45.0000,   1.00000,    345.9922
     72.5000,      45.0000,   1.00000,    362.1681
     77.5000,      45.0000,   1.00000,    394.2561
     82.5000,      45.0000,   1.00000,    394.3174
     87.5000,      45.0000,   1.00000,    417.6386
     92.5000,      45.0000,   1.00000,    432.5538
     97.5000,      45.0000,   1.00000,    455.3004
    102.5000,      45.0000,   1.00000,    476.6161
    107.5000,      45.0000,   1.00000,    472.3910
    112.5000,      45.0000,   1.00000,    474.3993
    117.5000,      45.0000,   1.00000,    458.6856
    122.5000,      45.0000,   1.00000,    410.2629
    127.5000,      45.0000,   1.00000,    398.1189
    132.5000,      45.0000,   1.00000,    368.9271
    137.5000,      45.0000,   1.00000,    344.0089
    142.5000,      45.0000,   1.00000,    320.0763
    147.5000,      45.0000,   1.00000,    303.7687
    152.5000,      45.0000,   1.00000,    309.9339
    157.5000,      45.0000,   1.00000,    311.3110
    162.5000,      45.0000,   1.00000,    315.4867
    167.5000,      45.0000,   1.00000,    340.5673
    172.5000,      45.0000,   1.00000,    353.3457
    177.5000,      45.0000,   1.00000,    366.7906
    182.5000,      45.0000,   1.00000,    382.9289
    187.5000,      45.0000,   1.00000,    389.9523
    192.5000,      45.0000,   1.00000,    381.9559
    197.5000,      45.0000,   1.00000,    377.7227
    202.5000,      45.0000,   1.00000,    392.5697
    207.5000,      45.0000,   1.00000,    410.8828
    212.5000,      45.0000,   1.00000,    416.4487
    217.5000,      45.0000,   1.00000,    418.6541
    222.5000,      45.0000,   1.00000,    426.6109
    227.5000,      45.0000,   1.00000,    426.8697
    232.5000,      45.0000,   1.00000,    438.1106
    237.5000,      45.0000,   1.00000,    454.6131
    242.5000,      45.0000,   1.00000,    470.9926
    247.5000,      45.0000,   1.00000,    475.1837
     67.5000,      15.0000,   4.00000,    320.7619
     72.5000,      15.0000,   4.00000,    294.0148
     77.5000,      15.0000,   4.00000,    290.1941
     82.5000,      15.0000,   4.00000,    325.9567
     87.5000,      15.0000,   4.00000,    414.9168
     92.5000,      15.0000,   4.00000,    540.2805
     97.5000,      15.0000,   4.00000,    558.4846
    102.5000,      15.0000,   4.00000,    575.8284
    107.5000,      15.0000,   4.00000,    511.5276
    112.5000,      15.0000,   4.00000,    544.3577
    117.5000,      15.0000,   4.00000,    519.5397
    122.5000,      15.0000,   4.00000,    454.7838
    127.5000,      15.0000,   4.00000,    397.3208
    132.5000,      15.0000,   4.00000,    335.6421
    137.5000,      15.0000,   4.00000,    308.2745
    142.5000,      15.0000,   4.00000,    286.8459
    147.5000,      15.0000,   4.00000,    289.5032
    152.5000,      15.0000,   4.00000,    314.3671
    157.5000,      15.0000,   4.00000,    329.3908
    162.5000,      15.0000,   4.00000,    332.7859
    167.5000,      15.0000,   4.00000,    343.6067
    172.5000,      15.0000,   4.00000,    342.0099
    177.5000,      15.0000,   4.00000,    346.0658
    182.5000,      15.0000,   4.00000,    370.7283
    187.5000,      15.0000,   4.00000,    399.0300
    192.5000,      15.0000,   4.00000,    426.4910
    197.5000,      15.0000,   4.00000,    435.1002
    202.5000,      15.0000,   4.00000,    424.3935
    207.5000,      15.0000,   4.00000,    379.5143
    212.5000,      15.0000,   4.00000,    345.3123
    217.5000,      15.0000,   4.00000,    368.9756
    222.5000,      15.0000,   4.00000,    439.4618
    227.5000,      15.0000,   4.00000,    485.1028
    232.5000,      15.0000,   4.00000,    485.5269
    237.5000,      15.0000,   4.00000,    470.2076
    242.5000,      15.0000,   4.00000,    461.1921
    247.5000,      15.0000,   4.00000,    470.2313
     82.5000,      55.0000,   1.00000,    461.0195
     87.5000,      55.0000,   1.00000,    469.5548
     92.5000,      55.0000,   1.00000,    484.9428
     97.5000,      55.0000,   1.00000,    504.4164
    102.5000,      55.0000,   1.00000,    514.2866
    107.5000,      55.0000,   1.00000,    525.4582
    112.5000,      55.0000,   1.00000,    528.6311
    117.5000,      55.0000,   1.00000,    515.2763
    122.5000,      55.0000,   1.00000,    484.8885
    127.5000,      55.0000,   1.00000,    448.1430
    132.5000,      55.0000,   1.00000,    442.2943
    137.5000,      55.0000,   1.00000,    416.1358
    142.5000,      55.0000,   1.00000,    397.6008
    147.5000,      55.0000,   1.00000,    372.4013
    152.5000,      55.0000,   1.00000,    345.9996
    157.5000,      55.0000,   1.00000,    343.6751
    162.5000,      55.0000,   1.00000,    345.4007
    167.5000,      55.0000,   1.00000,    349.8463
    172.5000,      55.0000,   1.00000,    365.9712
    177.5000,      55.0000,   1.00000,    385.6389
    182.5000,      55.0000,   1.00000,    395.8710
    187.5000,      55.0000,   1.00000,    388.0427
    192.5000,      55.0000,   1.00000,    394.1880
    197.5000,      55.0000,   1.00000,    408.4797
    202.5000,      55.0000,   1.00000,    430.4864
    207.5000,      55.0000,   1.00000,    452.6457
    212.5000,      55.0000,   1.00000,    458.1639
    217.5000,      55.0000,   1.00000,    463.5430
    222.5000,      55.0000,   1.00000,    460.9810
    227.5000,      55.0000,   1.00000,    460.3865
    232.5000,      55.0000,   1.00000,    461.1153
     82.5000,      15.0000,   5.00000,    366.3250
     87.5000,      15.0000,   5.00000,    471.0414
     92.5000,      15.0000,   5.00000,    616.3910
     97.5000,      15.0000,   5.00000,    644.8215
    102.5000,      15.0000,   5.00000,    677.1447
    107.5000,      15.0000,   5.00000,    608.4724
    112.5000,      15.0000,   5.00000,    643.6495
    117.5000,      15.0000,   5.00000,    606.2336
    122.5000,      15.0000,   5.00000,    522.8674
    127.5000,      15.0000,   5.00000,    455.1269
    132.5000,      15.0000,   5.00000,    390.1058
    137.5000,      15.0000,   5.00000,    364.0730
    142.5000,      15.0000,   5.00000,    340.4070
    147.5000,      15.0000,   5.00000,    334.4628
    152.5000,      15.0000,   5.00000,    352.5008
    157.5000,      15.0000,   5.00000,    361.2230
    162.5000,      15.0000,   5.00000,    353.5849
    167.5000,      15.0000,   5.00000,    354.3179
    172.5000,      15.0000,   5.00000,    354.2271
    177.5000,      15.0000,   5.00000,    357.4805
    182.5000,      15.0000,   5.00000,    388.9921
    187.5000,      15.0000,   5.00000,    414.0716
    192.5000,      15.0000,   5.00000,    445.6389
    197.5000,      15.0000,   5.00000,    463.3090
    202.5000,      15.0000,   5.00000,    458.4171
    207.5000,      15.0000,   5.00000,    416.8186
    212.5000,      15.0000,   5.00000,    380.6478
    217.5000,      15.0000,   5.00000,    406.8386
    222.5000,      15.0000,   5.00000,    475.0241
    227.5000,      15.0000,   5.00000,    520.1729
    232.5000,      15.0000,   5.00000,    514.7255
     97.5000,      65.0000,   1.00000,    537.8766
    102.5000,      65.0000,   1.00000,    534.1069
    107.5000,      65.0000,   1.00000,    544.5313
    112.5000,      65.0000,   1.00000,    544.7706
    117.5000,      65.0000,   1.00000,    552.4040
    122.5000,      65.0000,   1.00000,    565.3156
    127.5000,      65.0000,   1.00000,    540.5317
    132.5000,      65.0000,   1.00000,    495.4819
    137.5000,      65.0000,   1.00000,    483.3323
    142.5000,      65.0000,   1.00000,    448.5291
    147.5000,      65.0000,   1.00000,    426.5115
    152.5000,      65.0000,   1.00000,    407.4233
    157.5000,      65.0000,   1.00000,    386.5850
    162.5000,      65.0000,   1.00000,    390.0083
    167.5000,      65.0000,   1.00000,    391.7955
[truncated: 154,519 more chars]
