# Supplementary material for: Electrical resistivity tomography data across the Hockai Fault Zone (Ardenne, Belgium)
Source: Data Brief. 2016 Dec 21;11:1–4. doi: 10.1016/j.dib.2016.12.028 (PMC5220259; doi:10.1016/j.dib.2016.12.028)
Supplement: Supplementary file 2 — Supplementary material [file mmc2.zip › output/INV/20100809-1_robust.INV]

E
      5.0000
7
901
1
0
      7.5000,       5.0000,   1.00000,    313.5942
     12.5000,       5.0000,   1.00000,    289.7606
     17.5000,       5.0000,   1.00000,    261.3417
     22.5000,       5.0000,   1.00000,    251.8820
     27.5000,       5.0000,   1.00000,    202.1024
     32.5000,       5.0000,   1.00000,    185.1169
     37.5000,       5.0000,   1.00000,    171.7932
     42.5000,       5.0000,   1.00000,    200.0892
     47.5000,       5.0000,   1.00000,    211.8178
     52.5000,       5.0000,   1.00000,    247.1343
     57.5000,       5.0000,   1.00000,    251.3906
     62.5000,       5.0000,   1.00000,    240.5576
     67.5000,       5.0000,   1.00000,    252.2961
     72.5000,       5.0000,   1.00000,    200.1724
     77.5000,       5.0000,   1.00000,    206.9215
     82.5000,       5.0000,   1.00000,    209.8918
     87.5000,       5.0000,   1.00000,    238.0490
     92.5000,       5.0000,   1.00000,    296.9297
     97.5000,       5.0000,   1.00000,    442.1468
    102.5000,       5.0000,   1.00000,    351.9068
    107.5000,       5.0000,   1.00000,    654.0598
    112.5000,       5.0000,   1.00000,    535.8427
    117.5000,       5.0000,   1.00000,    552.2041
    122.5000,       5.0000,   1.00000,    566.4492
    127.5000,       5.0000,   1.00000,    377.6387
    132.5000,       5.0000,   1.00000,    306.2785
    137.5000,       5.0000,   1.00000,    281.9852
    142.5000,       5.0000,   1.00000,    205.4591
    147.5000,       5.0000,   1.00000,    191.1823
    152.5000,       5.0000,   1.00000,    236.0497
    157.5000,       5.0000,   1.00000,    213.6229
    162.5000,       5.0000,   1.00000,    245.9057
    167.5000,       5.0000,   1.00000,    255.2625
    172.5000,       5.0000,   1.00000,    230.5371
    177.5000,       5.0000,   1.00000,    230.9929
    182.5000,       5.0000,   1.00000,    231.8093
    187.5000,       5.0000,   1.00000,    247.8358
    192.5000,       5.0000,   1.00000,    253.5108
    197.5000,       5.0000,   1.00000,    258.8173
    202.5000,       5.0000,   1.00000,    252.5121
    207.5000,       5.0000,   1.00000,    240.1296
    212.5000,       5.0000,   1.00000,    222.2465
    217.5000,       5.0000,   1.00000,    236.6362
    222.5000,       5.0000,   1.00000,    303.5777
    227.5000,       5.0000,   1.00000,    341.7278
    232.5000,       5.0000,   1.00000,    376.3685
    237.5000,       5.0000,   1.00000,    391.4201
    242.5000,       5.0000,   1.00000,    415.8086
    247.5000,       5.0000,   1.00000,    414.2888
    252.5000,       5.0000,   1.00000,    460.2182
    257.5000,       5.0000,   1.00000,    466.7335
    262.5000,       5.0000,   1.00000,    495.8003
    267.5000,       5.0000,   1.00000,    507.0117
    272.5000,       5.0000,   1.00000,    519.1524
    277.5000,       5.0000,   1.00000,    529.1987
    282.5000,       5.0000,   1.00000,    525.2059
    287.5000,       5.0000,   1.00000,    521.2390
    292.5000,       5.0000,   1.00000,    557.7681
    297.5000,       5.0000,   1.00000,    516.9470
    302.5000,       5.0000,   1.00000,    625.3239
    307.5000,       5.0000,   1.00000,    495.3267
     12.5000,       5.0000,   2.00000,    372.9722
     17.5000,       5.0000,   2.00000,    358.1406
     22.5000,       5.0000,   2.00000,    345.2410
     27.5000,       5.0000,   2.00000,    283.6793
     32.5000,       5.0000,   2.00000,    256.1323
     37.5000,       5.0000,   2.00000,    244.6534
     42.5000,       5.0000,   2.00000,    271.1066
     47.5000,       5.0000,   2.00000,    272.4798
     52.5000,       5.0000,   2.00000,    284.3214
     57.5000,       5.0000,   2.00000,    270.4349
     62.5000,       5.0000,   2.00000,    266.7671
     67.5000,       5.0000,   2.00000,    290.3669
     72.5000,       5.0000,   2.00000,    227.5213
     77.5000,       5.0000,   2.00000,    247.4117
     82.5000,       5.0000,   2.00000,    285.1060
     87.5000,       5.0000,   2.00000,    251.9711
     92.5000,       5.0000,   2.00000,    354.6512
     97.5000,       5.0000,   2.00000,    438.2135
    102.5000,       5.0000,   2.00000,    315.4410
    107.5000,       5.0000,   2.00000,    593.4076
    112.5000,       5.0000,   2.00000,    467.2526
    117.5000,       5.0000,   2.00000,    406.2438
    122.5000,       5.0000,   2.00000,    557.1935
    127.5000,       5.0000,   2.00000,    316.9866
    132.5000,       5.0000,   2.00000,    297.8808
    137.5000,       5.0000,   2.00000,    321.9002
    142.5000,       5.0000,   2.00000,    190.4690
    147.5000,       5.0000,   2.00000,    215.9413
    152.5000,       5.0000,   2.00000,    264.4666
    157.5000,       5.0000,   2.00000,    205.6459
    162.5000,       5.0000,   2.00000,    227.5661
    167.5000,       5.0000,   2.00000,    270.3874
    172.5000,       5.0000,   2.00000,    235.5107
    177.5000,       5.0000,   2.00000,    239.2796
    182.5000,       5.0000,   2.00000,    251.5610
    187.5000,       5.0000,   2.00000,    262.7962
    192.5000,       5.0000,   2.00000,    267.3378
    197.5000,       5.0000,   2.00000,    266.8741
    202.5000,       5.0000,   2.00000,    298.5229
    207.5000,       5.0000,   2.00000,    307.0354
    212.5000,       5.0000,   2.00000,    235.1124
    217.5000,       5.0000,   2.00000,    270.9283
    222.5000,       5.0000,   2.00000,    356.6010
    227.5000,       5.0000,   2.00000,    363.7760
    232.5000,       5.0000,   2.00000,    372.5264
    237.5000,       5.0000,   2.00000,    379.2913
    242.5000,       5.0000,   2.00000,    406.1190
    247.5000,       5.0000,   2.00000,    417.9011
    252.5000,       5.0000,   2.00000,    463.3589
    257.5000,       5.0000,   2.00000,    477.7448
    262.5000,       5.0000,   2.00000,    479.4984
    267.5000,       5.0000,   2.00000,    514.1728
    272.5000,       5.0000,   2.00000,    516.0275
    277.5000,       5.0000,   2.00000,    557.2827
    282.5000,       5.0000,   2.00000,    552.9016
    287.5000,       5.0000,   2.00000,    546.4517
    292.5000,       5.0000,   2.00000,    598.7161
    297.5000,       5.0000,   2.00000,    571.3593
    302.5000,       5.0000,   2.00000,    660.4025
     17.5000,       5.0000,   3.00000,    427.7333
     22.5000,       5.0000,   3.00000,    422.3594
     27.5000,       5.0000,   3.00000,    327.9364
     32.5000,       5.0000,   3.00000,    289.2732
     37.5000,       5.0000,   3.00000,    275.8623
     42.5000,       5.0000,   3.00000,    310.6781
     47.5000,       5.0000,   3.00000,    308.3908
     52.5000,       5.0000,   3.00000,    301.5590
     57.5000,       5.0000,   3.00000,    293.0001
     62.5000,       5.0000,   3.00000,    277.6154
     67.5000,       5.0000,   3.00000,    286.0750
     72.5000,       5.0000,   3.00000,    239.5409
     77.5000,       5.0000,   3.00000,    280.1304
     82.5000,       5.0000,   3.00000,    283.0551
     87.5000,       5.0000,   3.00000,    270.6119
     92.5000,       5.0000,   3.00000,    327.5797
     97.5000,       5.0000,   3.00000,    420.5167
    102.5000,       5.0000,   3.00000,    284.5413
    107.5000,       5.0000,   3.00000,    405.9407
    112.5000,       5.0000,   3.00000,    370.2259
    117.5000,       5.0000,   3.00000,    407.7003
    122.5000,       5.0000,   3.00000,    386.7517
    127.5000,       5.0000,   3.00000,    280.6464
    132.5000,       5.0000,   3.00000,    282.6152
    137.5000,       5.0000,   3.00000,    302.3531
    142.5000,       5.0000,   3.00000,    217.1183
    147.5000,       5.0000,   3.00000,    222.8099
    152.5000,       5.0000,   3.00000,    261.9016
    157.5000,       5.0000,   3.00000,    227.3571
    162.5000,       5.0000,   3.00000,    231.7872
    167.5000,       5.0000,   3.00000,    256.5663
    172.5000,       5.0000,   3.00000,    237.6151
    177.5000,       5.0000,   3.00000,    243.9498
    182.5000,       5.0000,   3.00000,    249.5042
    187.5000,       5.0000,   3.00000,    268.3840
    192.5000,       5.0000,   3.00000,    279.4073
    197.5000,       5.0000,   3.00000,    300.5083
    202.5000,       5.0000,   3.00000,    337.6973
    207.5000,       5.0000,   3.00000,    313.5625
    212.5000,       5.0000,   3.00000,    241.9071
    217.5000,       5.0000,   3.00000,    277.2414
    222.5000,       5.0000,   3.00000,    390.7821
    227.5000,       5.0000,   3.00000,    414.0371
    232.5000,       5.0000,   3.00000,    398.9261
    237.5000,       5.0000,   3.00000,    384.5046
    242.5000,       5.0000,   3.00000,    398.3554
    247.5000,       5.0000,   3.00000,    419.8271
    252.5000,       5.0000,   3.00000,    467.4191
    257.5000,       5.0000,   3.00000,    481.6741
    262.5000,       5.0000,   3.00000,    493.0875
    267.5000,       5.0000,   3.00000,    499.5434
    272.5000,       5.0000,   3.00000,    524.9147
    277.5000,       5.0000,   3.00000,    552.8658
    282.5000,       5.0000,   3.00000,    567.0377
    287.5000,       5.0000,   3.00000,    534.0336
    292.5000,       5.0000,   3.00000,    606.9493
    297.5000,       5.0000,   3.00000,    579.9254
     22.5000,      15.0000,   1.00000,    427.7036
     27.5000,      15.0000,   1.00000,    374.7259
     32.5000,      15.0000,   1.00000,    313.6814
     37.5000,      15.0000,   1.00000,    300.1873
     42.5000,      15.0000,   1.00000,    306.9165
     47.5000,      15.0000,   1.00000,    319.4833
     52.5000,      15.0000,   1.00000,    315.3518
     57.5000,      15.0000,   1.00000,    298.4039
     62.5000,      15.0000,   1.00000,    281.6641
     67.5000,      15.0000,   1.00000,    269.1747
     72.5000,      15.0000,   1.00000,    278.6027
     77.5000,      15.0000,   1.00000,    267.5399
     82.5000,      15.0000,   1.00000,    287.8346
     87.5000,      15.0000,   1.00000,    308.4443
     92.5000,      15.0000,   1.00000,    344.7654
     97.5000,      15.0000,   1.00000,    317.5275
    102.5000,      15.0000,   1.00000,    340.5091
    107.5000,      15.0000,   1.00000,    319.0969
    112.5000,      15.0000,   1.00000,    351.3401
    117.5000,      15.0000,   1.00000,    345.0151
    122.5000,      15.0000,   1.00000,    339.3975
    127.5000,      15.0000,   1.00000,    300.9601
    132.5000,      15.0000,   1.00000,    277.6931
    137.5000,      15.0000,   1.00000,    258.7598
    142.5000,      15.0000,   1.00000,    263.5086
    147.5000,      15.0000,   1.00000,    251.2039
    152.5000,      15.0000,   1.00000,    243.4394
    157.5000,      15.0000,   1.00000,    249.6528
    162.5000,      15.0000,   1.00000,    249.6455
    167.5000,      15.0000,   1.00000,    238.1263
    172.5000,      15.0000,   1.00000,    244.0230
    177.5000,      15.0000,   1.00000,    246.6746
    182.5000,      15.0000,   1.00000,    254.9553
    187.5000,      15.0000,   1.00000,    269.9277
    192.5000,      15.0000,   1.00000,    299.4324
    197.5000,      15.0000,   1.00000,    331.4437
    202.5000,      15.0000,   1.00000,    321.5223
    207.5000,      15.0000,   1.00000,    288.8332
    212.5000,      15.0000,   1.00000,    276.3795
    217.5000,      15.0000,   1.00000,    306.0962
    222.5000,      15.0000,   1.00000,    368.9419
    227.5000,      15.0000,   1.00000,    429.8734
    232.5000,      15.0000,   1.00000,    425.9084
    237.5000,      15.0000,   1.00000,    400.3052
    242.5000,      15.0000,   1.00000,    395.1454
    247.5000,      15.0000,   1.00000,    424.6481
    252.5000,      15.0000,   1.00000,    456.7783
    257.5000,      15.0000,   1.00000,    487.2322
    262.5000,      15.0000,   1.00000,    497.4806
    267.5000,      15.0000,   1.00000,    512.1518
    272.5000,      15.0000,   1.00000,    525.9015
    277.5000,      15.0000,   1.00000,    547.4445
    282.5000,      15.0000,   1.00000,    537.1009
    287.5000,      15.0000,   1.00000,    569.7484
    292.5000,      15.0000,   1.00000,    563.7503
     22.5000,       5.0000,   4.00000,    465.9207
     27.5000,       5.0000,   4.00000,    368.1057
     32.5000,       5.0000,   4.00000,    311.5104
     37.5000,       5.0000,   4.00000,    287.7731
     42.5000,       5.0000,   4.00000,    319.0651
     47.5000,       5.0000,   4.00000,    318.9566
     52.5000,       5.0000,   4.00000,    326.5716
     57.5000,       5.0000,   4.00000,    310.7733
     62.5000,       5.0000,   4.00000,    279.5026
     67.5000,       5.0000,   4.00000,    295.4986
     72.5000,       5.0000,   4.00000,    244.1113
     77.5000,       5.0000,   4.00000,    265.1660
     82.5000,       5.0000,   4.00000,    294.2348
     87.5000,       5.0000,   4.00000,    253.9277
     92.5000,       5.0000,   4.00000,    327.1280
     97.5000,       5.0000,   4.00000,    401.9499
    102.5000,       5.0000,   4.00000,    237.3564
    107.5000,       5.0000,   4.00000,    370.9392
    112.5000,       5.0000,   4.00000,    328.8519
    117.5000,       5.0000,   4.00000,    336.3817
    122.5000,       5.0000,   4.00000,    398.2891
    127.5000,       5.0000,   4.00000,    229.1009
    132.5000,       5.0000,   4.00000,    262.0707
    137.5000,       5.0000,   4.00000,    288.8686
    142.5000,       5.0000,   4.00000,    206.2441
    147.5000,       5.0000,   4.00000,    231.4358
    152.5000,       5.0000,   4.00000,    273.8493
    157.5000,       5.0000,   4.00000,    234.4854
    162.5000,       5.0000,   4.00000,    252.3258
    167.5000,       5.0000,   4.00000,    256.9626
    172.5000,       5.0000,   4.00000,    230.6145
    177.5000,       5.0000,   4.00000,    246.3292
    182.5000,       5.0000,   4.00000,    247.9071
    187.5000,       5.0000,   4.00000,    270.1199
    192.5000,       5.0000,   4.00000,    308.0063
    197.5000,       5.0000,   4.00000,    332.2603
    202.5000,       5.0000,   4.00000,    339.0963
    207.5000,       5.0000,   4.00000,    314.9020
    212.5000,       5.0000,   4.00000,    239.1884
    217.5000,       5.0000,   4.00000,    286.5338
    222.5000,       5.0000,   4.00000,    402.6632
    227.5000,       5.0000,   4.00000,    443.4230
    232.5000,       5.0000,   4.00000,    438.0134
    237.5000,       5.0000,   4.00000,    398.9380
    242.5000,       5.0000,   4.00000,    400.6220
    247.5000,       5.0000,   4.00000,    420.7545
    252.5000,       5.0000,   4.00000,    466.7415
    257.5000,       5.0000,   4.00000,    487.4252
    262.5000,       5.0000,   4.00000,    495.4134
    267.5000,       5.0000,   4.00000,    514.1828
    272.5000,       5.0000,   4.00000,    517.2145
    277.5000,       5.0000,   4.00000,    560.9068
    282.5000,       5.0000,   4.00000,    550.9319
    287.5000,       5.0000,   4.00000,    538.9716
    292.5000,       5.0000,   4.00000,    590.7079
     30.0000,      20.0000,   1.00000,    388.3369
     35.0000,      20.0000,   1.00000,    337.9113
     40.0000,      20.0000,   1.00000,    309.3062
     45.0000,      20.0000,   1.00000,    317.0024
     50.0000,      20.0000,   1.00000,    328.6378
     55.0000,      20.0000,   1.00000,    321.9086
     60.0000,      20.0000,   1.00000,    319.9351
     65.0000,      20.0000,   1.00000,    300.6351
     70.0000,      20.0000,   1.00000,    273.1001
     75.0000,      20.0000,   1.00000,    277.5545
     80.0000,      20.0000,   1.00000,    259.1105
     85.0000,      20.0000,   1.00000,    296.9416
     90.0000,      20.0000,   1.00000,    331.9351
     95.0000,      20.0000,   1.00000,    286.9288
    100.0000,      20.0000,   1.00000,    328.1861
    105.0000,      20.0000,   1.00000,    336.5639
    110.0000,      20.0000,   1.00000,    309.5361
    115.0000,      20.0000,   1.00000,    343.1426
    120.0000,      20.0000,   1.00000,    304.1860
    125.0000,      20.0000,   1.00000,    300.0803
    130.0000,      20.0000,   1.00000,    301.4674
    135.0000,      20.0000,   1.00000,    228.0951
    140.0000,      20.0000,   1.00000,    242.8269
    145.0000,      20.0000,   1.00000,    261.3548
    150.0000,      20.0000,   1.00000,    248.1687
    155.0000,      20.0000,   1.00000,    270.9350
    160.0000,      20.0000,   1.00000,    272.4202
    165.0000,      20.0000,   1.00000,    259.2770
    170.0000,      20.0000,   1.00000,    260.6720
    175.0000,      20.0000,   1.00000,    251.9613
    180.0000,      20.0000,   1.00000,    256.1700
    185.0000,      20.0000,   1.00000,    287.4224
    190.0000,      20.0000,   1.00000,    315.3617
    195.0000,      20.0000,   1.00000,    335.4939
    200.0000,      20.0000,   1.00000,    333.0210
    205.0000,      20.0000,   1.00000,    303.7263
    210.0000,      20.0000,   1.00000,    294.5638
    215.0000,      20.0000,   1.00000,    318.4370
    220.0000,      20.0000,   1.00000,    347.3830
    225.0000,      20.0000,   1.00000,    394.5351
    230.0000,      20.0000,   1.00000,    430.7254
    235.0000,      20.0000,   1.00000,    439.5867
    240.0000,      20.0000,   1.00000,    434.0714
    245.0000,      20.0000,   1.00000,    426.0332
    250.0000,      20.0000,   1.00000,    436.2340
    255.0000,      20.0000,   1.00000,    461.8193
    260.0000,      20.0000,   1.00000,    495.6715
    265.0000,      20.0000,   1.00000,    510.5407
    270.0000,      20.0000,   1.00000,    532.4325
    275.0000,      20.0000,   1.00000,    529.8249
    280.0000,      20.0000,   1.00000,    537.5606
    285.0000,      20.0000,   1.00000,    548.3798
     27.5000,       5.0000,   5.00000,    389.8429
     32.5000,       5.0000,   5.00000,    331.0433
     37.5000,       5.0000,   5.00000,    295.9592
     42.5000,       5.0000,   5.00000,    313.5106
     47.5000,       5.0000,   5.00000,    326.0716
     52.5000,       5.0000,   5.00000,    341.6548
     57.5000,       5.0000,   5.00000,    321.3134
     62.5000,       5.0000,   5.00000,    301.9232
     67.5000,       5.0000,   5.00000,    309.4811
     72.5000,       5.0000,   5.00000,    230.9323
     77.5000,       5.0000,   5.00000,    260.6383
     82.5000,       5.0000,   5.00000,    279.5122
     87.5000,       5.0000,   5.00000,    253.8040
     92.5000,       5.0000,   5.00000,    324.2151
     97.5000,       5.0000,   5.00000,    381.2827
    102.5000,       5.0000,   5.00000,    236.4983
    107.5000,       5.0000,   5.00000,    371.1005
    112.5000,       5.0000,   5.00000,    314.1689
    117.5000,       5.0000,   5.00000,    322.4430
    122.5000,       5.0000,   5.00000,    375.8377
    127.5000,       5.0000,   5.00000,    235.3553
    132.5000,       5.0000,   5.00000,    241.9590
    137.5000,       5.0000,   5.00000,    276.5690
    142.5000,       5.0000,   5.00000,    194.2729
    147.5000,       5.0000,   5.00000,    230.4970
    152.5000,       5.0000,   5.00000,    298.5119
    157.5000,       5.0000,   5.00000,    251.2066
    162.5000,       5.0000,   5.00000,    266.1964
    167.5000,       5.0000,   5.00000,    276.0049
    172.5000,       5.0000,   5.00000,    234.8390
    177.5000,       5.0000,   5.00000,    243.2716
    182.5000,       5.0000,   5.00000,    255.5854
    187.5000,       5.0000,   5.00000,    286.3720
    192.5000,       5.0000,   5.00000,    331.1329
    197.5000,       5.0000,   5.00000,    341.6452
    202.5000,       5.0000,   5.00000,    342.0991
    207.5000,       5.0000,   5.00000,    316.9628
    212.5000,       5.0000,   5.00000,    244.5583
    217.5000,       5.0000,   5.00000,    293.4819
    222.5000,       5.0000,   5.00000,    409.4301
    227.5000,       5.0000,   5.00000,    442.8298
    232.5000,       5.0000,   5.00000,    445.1943
    237.5000,       5.0000,   5.00000,    426.9367
    242.5000,       5.0000,   5.00000,    415.1230
    247.5000,       5.0000,   5.00000,    419.9379
    252.5000,       5.0000,   5.00000,    465.9538
    257.5000,       5.0000,   5.00000,    483.0945
    262.5000,       5.0000,   5.00000,    504.9561
    267.5000,       5.0000,   5.00000,    516.1346
    272.5000,       5.0000,   5.00000,    529.1187
    277.5000,       5.0000,   5.00000,    550.4048
    282.5000,       5.0000,   5.00000,    566.2231
    287.5000,       5.0000,   5.00000,    523.5908
     32.5000,       5.0000,   6.00000,    345.0727
     37.5000,       5.0000,   6.00000,    302.3687
     42.5000,       5.0000,   6.00000,    321.9976
     47.5000,       5.0000,   6.00000,    326.2780
     52.5000,       5.0000,   6.00000,    343.8080
     57.5000,       5.0000,   6.00000,    341.1896
     62.5000,       5.0000,   6.00000,    323.2551
     67.5000,       5.0000,   6.00000,    307.2323
     72.5000,       5.0000,   6.00000,    233.7236
     77.5000,       5.0000,   6.00000,    244.7604
     82.5000,       5.0000,   6.00000,    264.8173
     87.5000,       5.0000,   6.00000,    251.0989
     92.5000,       5.0000,   6.00000,    321.0423
     97.5000,       5.0000,   6.00000,    398.8488
    102.5000,       5.0000,   6.00000,    252.3574
    107.5000,       5.0000,   6.00000,    372.2672
    112.5000,       5.0000,   6.00000,    331.2713
    117.5000,       5.0000,   6.00000,    342.0487
    122.5000,       5.0000,   6.00000,    359.4858
    127.5000,       5.0000,   6.00000,    226.7329
    132.5000,       5.0000,   6.00000,    256.5499
    137.5000,       5.0000,   6.00000,    256.7381
    142.5000,       5.0000,   6.00000,    194.0457
    147.5000,       5.0000,   6.00000,    230.1561
    152.5000,       5.0000,   6.00000,    297.5950
    157.5000,       5.0000,   6.00000,    266.3690
    162.5000,       5.0000,   6.00000,    272.9562
    167.5000,       5.0000,   6.00000,    287.2044
    172.5000,       5.0000,   6.00000,    254.9204
    177.5000,       5.0000,   6.00000,    252.9386
    182.5000,       5.0000,   6.00000,    272.2152
    187.5000,       5.0000,   6.00000,    311.4225
    192.5000,       5.0000,   6.00000,    334.8888
    197.5000,       5.0000,   6.00000,    344.4184
    202.5000,       5.0000,   6.00000,    346.7483
    207.5000,       5.0000,   6.00000,    329.5652
    212.5000,       5.0000,   6.00000,    249.8371
    217.5000,       5.0000,   6.00000,    295.9435
    222.5000,       5.0000,   6.00000,    412.2075
    227.5000,       5.0000,   6.00000,    442.9422
    232.5000,       5.0000,   6.00000,    448.5749
    237.5000,       5.0000,   6.00000,    434.0805
    242.5000,       5.0000,   6.00000,    436.1553
    247.5000,       5.0000,   6.00000,    430.2632
    252.5000,       5.0000,   6.00000,    458.0252
    257.5000,       5.0000,   6.00000,    479.4802
    262.5000,       5.0000,   6.00000,    500.7407
    267.5000,       5.0000,   6.00000,    524.6060
    272.5000,       5.0000,   6.00000,    520.4793
    277.5000,       5.0000,   6.00000,    553.6589
    282.5000,       5.0000,   6.00000,    547.4982
     37.5000,      25.0000,   1.00000,    354.0468
     42.5000,      25.0000,   1.00000,    336.1042
     47.5000,      25.0000,   1.00000,    324.2845
     52.5000,      25.0000,   1.00000,    333.9444
     57.5000,      25.0000,   1.00000,    346.0117
     62.5000,      25.0000,   1.00000,    320.9853
     67.5000,      25.0000,   1.00000,    302.0222
     72.5000,      25.0000,   1.00000,    277.3325
     77.5000,      25.0000,   1.00000,    265.8398
     82.5000,      25.0000,   1.00000,    279.7203
     87.5000,      25.0000,   1.00000,    306.8710
     92.5000,      25.0000,   1.00000,    301.4575
     97.5000,      25.0000,   1.00000,    332.5969
    102.5000,      25.0000,   1.00000,    343.6637
    107.5000,      25.0000,   1.00000,    359.6049
    112.5000,      25.0000,   1.00000,    347.3988
    117.5000,      25.0000,   1.00000,    331.9232
    122.5000,      25.0000,   1.00000,    306.3815
    127.5000,      25.0000,   1.00000,    289.0631
    132.5000,      25.0000,   1.00000,    264.7954
    137.5000,      25.0000,   1.00000,    240.8431
    142.5000,      25.0000,   1.00000,    242.8087
    147.5000,      25.0000,   1.00000,    258.5448
    152.5000,      25.0000,   1.00000,    256.4474
    157.5000,      25.0000,   1.00000,    280.2682
    162.5000,      25.0000,   1.00000,    293.4668
    167.5000,      25.0000,   1.00000,    273.3299
    172.5000,      25.0000,   1.00000,    277.1542
    177.5000,      25.0000,   1.00000,    291.0842
    182.5000,      25.0000,   1.00000,    303.9839
    187.5000,      25.0000,   1.00000,    321.1834
    192.5000,      25.0000,   1.00000,    333.2509
    197.5000,      25.0000,   1.00000,    332.8644
    202.5000,      25.0000,   1.00000,    317.4978
    207.5000,      25.0000,   1.00000,    314.8677
    212.5000,      25.0000,   1.00000,    333.5481
    217.5000,      25.0000,   1.00000,    349.2615
    222.5000,      25.0000,   1.00000,    368.9181
    227.5000,      25.0000,   1.00000,    401.2762
    232.5000,      25.0000,   1.00000,    432.6634
    237.5000,      25.0000,   1.00000,    442.7988
    242.5000,      25.0000,   1.00000,    453.9448
    247.5000,      25.0000,   1.00000,    455.3913
    252.5000,      25.0000,   1.00000,    459.3246
    257.5000,      25.0000,   1.00000,    469.6681
    262.5000,      25.0000,   1.00000,    497.4786
    267.5000,      25.0000,   1.00000,    513.5091
    272.5000,      25.0000,   1.00000,    532.5911
    277.5000,      25.0000,   1.00000,    526.7158
     37.5000,       5.0000,   7.00000,    318.9915
     42.5000,       5.0000,   7.00000,    333.9553
     47.5000,       5.0000,   7.00000,    330.8266
     52.5000,       5.0000,   7.00000,    360.3069
     57.5000,       5.0000,   7.00000,    359.4150
     62.5000,       5.0000,   7.00000,    328.2900
     67.5000,       5.0000,   7.00000,    320.9565
     72.5000,       5.0000,   7.00000,    227.6569
     77.5000,       5.0000,   7.00000,    235.7445
     82.5000,       5.0000,   7.00000,    263.2083
     87.5000,       5.0000,   7.00000,    246.4743
     92.5000,       5.0000,   7.00000,    347.7026
     97.5000,       5.0000,   7.00000,    426.4104
    102.5000,       5.0000,   7.00000,    261.4995
    107.5000,       5.0000,   7.00000,    407.3226
    112.5000,       5.0000,   7.00000,    354.6432
    117.5000,       5.0000,   7.00000,    353.3539
    122.5000,       5.0000,   7.00000,    378.6185
    127.5000,       5.0000,   7.00000,    225.9636
    132.5000,       5.0000,   7.00000,    250.5717
    137.5000,       5.0000,   7.00000,    275.0586
    142.5000,       5.0000,   7.00000,    187.2027
    147.5000,       5.0000,   7.00000,    234.0344
    152.5000,       5.0000,   7.00000,    299.5106
    157.5000,       5.0000,   7.00000,    271.5967
    162.5000,       5.0000,   7.00000,    291.1714
    167.5000,       5.0000,   7.00000,    297.9958
    172.5000,       5.0000,   7.00000,    263.5967
    177.5000,       5.0000,   7.00000,    279.2410
    182.5000,       5.0000,   7.00000,    294.2784
    187.5000,       5.0000,   7.00000,    318.6751
    192.5000,       5.0000,   7.00000,    345.4629
    197.5000,       5.0000,   7.00000,    347.0421
    202.5000,       5.0000,   7.00000,    356.8688
    207.5000,       5.0000,   7.00000,    335.8902
    212.5000,       5.0000,   7.00000,    254.3311
    217.5000,       5.0000,   7.00000,    297.9651
    222.5000,       5.0000,   7.00000,    416.3396
    227.5000,       5.0000,   7.00000,    447.9776
    232.5000,       5.0000,   7.00000,    446.6885
    237.5000,       5.0000,   7.00000,    438.0332
    242.5000,       5.0000,   7.00000,    446.9364
    247.5000,       5.0000,   7.00000,    448.2200
    252.5000,       5.0000,   7.00000,    473.5264
    257.5000,       5.0000,   7.00000,    474.6162
    262.5000,       5.0000,   7.00000,    497.2036
    267.5000,       5.0000,   7.00000,    507.6081
    272.5000,       5.0000,   7.00000,    524.8387
    277.5000,       5.0000,   7.00000,    547.5222
     42.5000,       5.0000,   8.00000,    344.7932
     47.5000,       5.0000,   8.00000,    352.3996
     52.5000,       5.0000,   8.00000,    386.1477
     57.5000,       5.0000,   8.00000,    367.2847
     62.5000,       5.0000,   8.00000,    336.8498
     67.5000,       5.0000,   8.00000,    320.2607
     72.5000,       5.0000,   8.00000,    226.9599
     77.5000,       5.0000,   8.00000,    232.0434
     82.5000,       5.0000,   8.00000,    255.4487
     87.5000,       5.0000,   8.00000,    256.0652
     92.5000,       5.0000,   8.00000,    382.6213
     97.5000,       5.0000,   8.00000,    457.2939
    102.5000,       5.0000,   8.00000,    282.7676
    107.5000,       5.0000,   8.00000,    436.9221
    112.5000,       5.0000,   8.00000,    381.1400
    117.5000,       5.0000,   8.00000,    378.6433
    122.5000,       5.0000,   8.00000,    394.7182
    127.5000,       5.0000,   8.00000,    234.2331
    132.5000,       5.0000,   8.00000,    259.6418
    137.5000,       5.0000,   8.00000,    274.8386
    142.5000,       5.0000,   8.00000,    201.3595
    147.5000,       5.0000,   8.00000,    233.6758
    152.5000,       5.0000,   8.00000,    305.3076
    157.5000,       5.0000,   8.00000,    270.6206
    162.5000,       5.0000,   8.00000,    289.5266
    167.5000,       5.0000,   8.00000,    318.5797
    172.5000,       5.0000,   8.00000,    288.8976
    177.5000,       5.0000,   8.00000,    303.2774
    182.5000,       5.0000,   8.00000,    310.1623
    187.5000,       5.0000,   8.00000,    328.6379
    192.5000,       5.0000,   8.00000,    348.5274
    197.5000,       5.0000,   8.00000,    358.0277
    202.5000,       5.0000,   8.00000,    367.8312
    207.5000,       5.0000,   8.00000,    340.6486
    212.5000,       5.0000,   8.00000,    260.8701
    217.5000,       5.0000,   8.00000,    309.4199
    222.5000,       5.0000,   8.00000,    408.1758
    227.5000,       5.0000,   8.00000,    447.6231
    232.5000,       5.0000,   8.00000,    452.4031
    237.5000,       5.0000,   8.00000,    438.0649
    242.5000,       5.0000,   8.00000,    441.7727
    247.5000,       5.0000,   8.00000,    458.1099
    252.5000,       5.0000,   8.00000,    482.4660
    257.5000,       5.0000,   8.00000,    486.1913
    262.5000,       5.0000,   8.00000,    477.3323
    267.5000,       5.0000,   8.00000,    500.4761
    272.5000,       5.0000,   8.00000,    508.4661
     52.5000,      35.0000,   1.00000,    384.1183
     57.5000,      35.0000,   1.00000,    357.1496
     62.5000,      35.0000,   1.00000,    334.1703
     67.5000,      35.0000,   1.00000,    314.8901
     72.5000,      35.0000,   1.00000,    292.8280
     77.5000,      35.0000,   1.00000,    313.0541
     82.5000,      35.0000,   1.00000,    342.8116
     87.5000,      35.0000,   1.00000,    331.4496
     92.5000,      35.0000,   1.00000,    369.0526
     97.5000,      35.0000,   1.00000,    394.7431
    102.5000,      35.0000,   1.00000,    405.1183
    107.5000,      35.0000,   1.00000,    429.0312
    112.5000,      35.0000,   1.00000,    404.8825
    117.5000,      35.0000,   1.00000,    365.8646
    122.5000,      35.0000,   1.00000,    369.3018
    127.5000,      35.0000,   1.00000,    322.7270
    132.5000,      35.0000,   1.00000,    296.2758
    137.5000,      35.0000,   1.00000,    287.9930
    142.5000,      35.0000,   1.00000,    261.0449
    147.5000,      35.0000,   1.00000,    268.6498
    152.5000,      35.0000,   1.00000,    279.5742
    157.5000,      35.0000,   1.00000,    272.4323
    162.5000,      35.0000,   1.00000,    298.9863
    167.5000,      35.0000,   1.00000,    322.6715
    172.5000,      35.0000,   1.00000,    334.8138
    177.5000,      35.0000,   1.00000,    353.2562
    182.5000,      35.0000,   1.00000,    350.7179
    187.5000,      35.0000,   1.00000,    355.2194
    192.5000,      35.0000,   1.00000,    359.2760
    197.5000,      35.0000,   1.00000,    341.2662
    202.5000,      35.0000,   1.00000,    336.2231
    207.5000,      35.0000,   1.00000,    355.8500
    212.5000,      35.0000,   1.00000,    369.0548
    217.5000,      35.0000,   1.00000,    380.3038
    222.5000,      35.0000,   1.00000,    390.1797
    227.5000,      35.0000,   1.00000,    396.7690
    232.5000,      35.0000,   1.00000,    418.1706
    237.5000,      35.0000,   1.00000,    448.8841
    242.5000,      35.0000,   1.00000,    463.2334
    247.5000,      35.0000,   1.00000,    474.5684
    252.5000,      35.0000,   1.00000,    479.0763
    257.5000,      35.0000,   1.00000,    496.1094
    262.5000,      35.0000,   1.00000,    503.5717
     52.5000,       5.0000,  10.00000,    437.7715
     57.5000,       5.0000,  10.00000,    403.7954
     62.5000,       5.0000,  10.00000,    355.0035
     67.5000,       5.0000,  10.00000,    328.9528
     72.5000,       5.0000,  10.00000,    222.7676
     77.5000,       5.0000,  10.00000,    245.9751
     82.5000,       5.0000,  10.00000,    267.0089
     87.5000,       5.0000,  10.00000,    292.8496
     92.5000,       5.0000,  10.00000,    479.5907
     97.5000,       5.0000,  10.00000,    556.1854
    102.5000,       5.0000,  10.00000,    325.9962
    107.5000,       5.0000,  10.00000,    497.0509
    112.5000,       5.0000,  10.00000,    434.6250
    117.5000,       5.0000,  10.00000,    431.4645
    122.5000,       5.0000,  10.00000,    458.0514
    127.5000,       5.0000,  10.00000,    263.6561
    132.5000,       5.0000,  10.00000,    287.9356
    137.5000,       5.0000,  10.00000,    298.8695
    142.5000,       5.0000,  10.00000,    202.9229
    147.5000,       5.0000,  10.00000,    250.5294
    152.5000,       5.0000,  10.00000,    320.5101
    157.5000,       5.0000,  10.00000,    275.5536
    162.5000,       5.0000,  10.00000,    305.1030
    167.5000,       5.0000,  10.00000,    343.4264
    172.5000,       5.0000,  10.00000,    308.9082
    177.5000,       5.0000,  10.00000,    333.6559
    182.5000,       5.0000,  10.00000,    328.3477
    187.5000,       5.0000,  10.00000,    359.5356
    192.5000,       5.0000,  10.00000,    381.2158
    197.5000,       5.0000,  10.00000,    382.6010
    202.5000,       5.0000,  10.00000,    384.2682
    207.5000,       5.0000,  10.00000,    359.8381
    212.5000,       5.0000,  10.00000,    268.2141
    217.5000,       5.0000,  10.00000,    316.2860
    222.5000,       5.0000,  10.00000,    417.1877
    227.5000,       5.0000,  10.00000,    465.2458
    232.5000,       5.0000,  10.00000,    447.3037
    237.5000,       5.0000,  10.00000,    445.5234
    242.5000,       5.0000,  10.00000,    450.7640
    247.5000,       5.0000,  10.00000,    461.7937
    252.5000,       5.0000,  10.00000,    485.2000
    257.5000,       5.0000,  10.00000,    500.7878
    262.5000,       5.0000,  10.00000,    500.7029
     67.5000,      45.0000,   1.00000,    360.7206
     72.5000,      45.0000,   1.00000,    370.9384
     77.5000,      45.0000,   1.00000,    399.9902
     82.5000,      45.0000,   1.00000,    391.8046
     87.5000,      45.0000,   1.00000,    419.3932
     92.5000,      45.0000,   1.00000,    436.1033
     97.5000,      45.0000,   1.00000,    458.6628
    102.5000,      45.0000,   1.00000,    479.9383
    107.5000,      45.0000,   1.00000,    475.9079
    112.5000,      45.0000,   1.00000,    468.0789
    117.5000,      45.0000,   1.00000,    444.5483
    122.5000,      45.0000,   1.00000,    400.1506
    127.5000,      45.0000,   1.00000,    393.9803
    132.5000,      45.0000,   1.00000,    372.0627
    137.5000,      45.0000,   1.00000,    347.9517
    142.5000,      45.0000,   1.00000,    324.0196
    147.5000,      45.0000,   1.00000,    306.4529
    152.5000,      45.0000,   1.00000,    310.5026
    157.5000,      45.0000,   1.00000,    308.5262
    162.5000,      45.0000,   1.00000,    311.9411
    167.5000,      45.0000,   1.00000,    334.8962
    172.5000,      45.0000,   1.00000,    348.4916
    177.5000,      45.0000,   1.00000,    364.3344
    182.5000,      45.0000,   1.00000,    381.3352
    187.5000,      45.0000,   1.00000,    387.3971
    192.5000,      45.0000,   1.00000,    381.5345
    197.5000,      45.0000,   1.00000,    373.2002
    202.5000,      45.0000,   1.00000,    386.8646
    207.5000,      45.0000,   1.00000,    402.9568
    212.5000,      45.0000,   1.00000,    407.7760
    217.5000,      45.0000,   1.00000,    411.3858
    222.5000,      45.0000,   1.00000,    421.9433
    227.5000,      45.0000,   1.00000,    425.0864
    232.5000,      45.0000,   1.00000,    439.7592
    237.5000,      45.0000,   1.00000,    458.4844
    242.5000,      45.0000,   1.00000,    484.8698
    247.5000,      45.0000,   1.00000,    484.2183
     67.5000,      15.0000,   4.00000,    342.7352
     72.5000,      15.0000,   4.00000,    290.0692
     77.5000,      15.0000,   4.00000,    264.6949
     82.5000,      15.0000,   4.00000,    297.1158
     87.5000,      15.0000,   4.00000,    431.0980
     92.5000,      15.0000,   4.00000,    578.7094
     97.5000,      15.0000,   4.00000,    595.5336
    102.5000,      15.0000,   4.00000,    574.5396
    107.5000,      15.0000,   4.00000,    501.9383
    112.5000,      15.0000,   4.00000,    527.6650
    117.5000,      15.0000,   4.00000,    511.4023
    122.5000,      15.0000,   4.00000,    450.0667
    127.5000,      15.0000,   4.00000,    400.1183
    132.5000,      15.0000,   4.00000,    339.8996
    137.5000,      15.0000,   4.00000,    313.3545
    142.5000,      15.0000,   4.00000,    289.2270
    147.5000,      15.0000,   4.00000,    291.6371
    152.5000,      15.0000,   4.00000,    317.7401
    157.5000,      15.0000,   4.00000,    327.6417
    162.5000,      15.0000,   4.00000,    327.1534
    167.5000,      15.0000,   4.00000,    336.6608
    172.5000,      15.0000,   4.00000,    334.6838
    177.5000,      15.0000,   4.00000,    344.8795
    182.5000,      15.0000,   4.00000,    369.5125
    187.5000,      15.0000,   4.00000,    391.2874
    192.5000,      15.0000,   4.00000,    421.4678
    197.5000,      15.0000,   4.00000,    423.1170
    202.5000,      15.0000,   4.00000,    412.2418
    207.5000,      15.0000,   4.00000,    370.2613
    212.5000,      15.0000,   4.00000,    340.8672
    217.5000,      15.0000,   4.00000,    363.5085
    222.5000,      15.0000,   4.00000,    436.5075
    227.5000,      15.0000,   4.00000,    482.2800
    232.5000,      15.0000,   4.00000,    488.1061
    237.5000,      15.0000,   4.00000,    477.5842
    242.5000,      15.0000,   4.00000,    475.3768
    247.5000,      15.0000,   4.00000,    481.8643
     82.5000,      55.0000,   1.00000,    474.8181
     87.5000,      55.0000,   1.00000,    477.6081
     92.5000,      55.0000,   1.00000,    488.9039
     97.5000,      55.0000,   1.00000,    504.7118
    102.5000,      55.0000,   1.00000,    520.0678
    107.5000,      55.0000,   1.00000,    530.5085
    112.5000,      55.0000,   1.00000,    540.0336
    117.5000,      55.0000,   1.00000,    521.6372
    122.5000,      55.0000,   1.00000,    480.8314
    127.5000,      55.0000,   1.00000,    439.7473
    132.5000,      55.0000,   1.00000,    439.9161
    137.5000,      55.0000,   1.00000,    419.9341
    142.5000,      55.0000,   1.00000,    405.0470
    147.5000,      55.0000,   1.00000,    378.2719
    152.5000,      55.0000,   1.00000,    351.3183
    157.5000,      55.0000,   1.00000,    344.7957
    162.5000,      55.0000,   1.00000,    345.6356
    167.5000,      55.0000,   1.00000,    350.0442
    172.5000,      55.0000,   1.00000,    365.6155
    177.5000,      55.0000,   1.00000,    380.9667
    182.5000,      55.0000,   1.00000,    390.0391
    187.5000,      55.0000,   1.00000,    380.7718
    192.5000,      55.0000,   1.00000,    389.9416
    197.5000,      55.0000,   1.00000,    404.6391
    202.5000,      55.0000,   1.00000,    425.6900
    207.5000,      55.0000,   1.00000,    447.3924
    212.5000,      55.0000,   1.00000,    456.3781
    217.5000,      55.0000,   1.00000,    460.1707
    222.5000,      55.0000,   1.00000,    464.8569
    227.5000,      55.0000,   1.00000,    466.7230
    232.5000,      55.0000,   1.00000,    470.9164
     82.5000,      15.0000,   5.00000,    342.8898
     87.5000,      15.0000,   5.00000,    486.3938
     92.5000,      15.0000,   5.00000,    665.4374
     97.5000,      15.0000,   5.00000,    702.5447
    102.5000,      15.0000,   5.00000,    697.1161
    107.5000,      15.0000,   5.00000,    601.1182
    112.5000,      15.0000,   5.00000,    628.0999
    117.5000,      15.0000,   5.00000,    596.7128
    122.5000,      15.0000,   5.00000,    516.2576
    127.5000,      15.0000,   5.00000,    453.5914
    132.5000,      15.0000,   5.00000,    392.3094
    137.5000,      15.0000,   5.00000,    369.6514
    142.5000,      15.0000,   5.00000,    344.9840
    147.5000,      15.0000,   5.00000,    342.3858
    152.5000,      15.0000,   5.00000,    360.3605
    157.5000,      15.0000,   5.00000,    361.8611
    162.5000,      15.0000,   5.00000,    351.2668
    167.5000,      15.0000,   5.00000,    350.7045
    172.5000,      15.0000,   5.00000,    349.9520
    177.5000,      15.0000,   5.00000,    354.5145
    182.5000,      15.0000,   5.00000,    380.0598
    187.5000,      15.0000,   5.00000,    408.0645
    192.5000,      15.0000,   5.00000,    437.7401
    197.5000,      15.0000,   5.00000,    454.2903
    202.5000,      15.0000,   5.00000,    450.4467
    207.5000,      15.0000,   5.00000,    412.9720
    212.5000,      15.0000,   5.00000,    381.3186
    217.5000,      15.0000,   5.00000,    408.2639
    222.5000,      15.0000,   5.00000,    481.1510
    227.5000,      15.0000,   5.00000,    528.9283
    232.5000,      15.0000,   5.00000,    520.9433
     97.5000,      65.0000,   1.00000,    542.3215
    102.5000,      65.0000,   1.00000,    543.4774
    107.5000,      65.0000,   1.00000,    555.0951
    112.5000,      65.0000,   1.00000,    560.4206
    117.5000,      65.0000,   1.00000,    577.8666
    122.5000,      65.0000,   1.00000,    590.3085
    127.5000,      65.0000,   1.00000,    547.6763
    132.5000,      65.0000,   1.00000,    494.2765
    137.5000,      65.0000,   1.00000,    478.7424
    142.5000,      65.0000,   1.00000,    447.0848
    147.5000,      65.0000,   1.00000,    426.2882
    152.5000,      65.0000,   1.00000,    410.9599
    157.5000,      65.0000,   1.00000,    389.7543
    162.5000,      65.0000,   1.00000,    394.4656
    167.5000,      65.0000,   1.00000,    396.1104
    172.5000,      65.0000,   1.00000,    392.1090
    177.5000,      65.0000,   1.00000,    399.7081
    182.5000,      65.0000,   1.00000,    395.6206
    187.5000,      65.0000,   1.00000,    389.5892
    192.5000,      65.0000,   1.00000,    410.6965
    197.5000,      65.0000,   1.00000,    436.0081
    202.5000,      65.0000,   1.00000,    447.7150
    207.5000,      65.0000,   1.00000,    463.9861
    212.5000,      65.0000,   1.00000,    480.2117
    217.5000,      65.0000,   1.00000,    491.5426
     97.5000,      15.0000,   6.00000,    773.2371
    102.5000,      15.0000,   6.00000,    768.3613
    107.5000,      15.0000,   6.00000,    670.5374
    112.5000,      15.0000,   6.00000,    712.5662
    117.5000,      15.0000,   6.00000,    679.2289
    122.5000,      15.0000,   6.00000,    601.3781
    127.5000,      15.0000,   6.00000,    524.0405
    132.5000,      15.0000,   6.00000,    443.6707
    137.5000,      15.0000,   6.00000,    406.5871
    142.5000,      15.0000,   6.00000,    376.3489
    147.5000,      15.0000,   6.00000,    372.6330
    152.5000,      15.0000,   6.00000,    398.1268
    157.5000,      15.0000,   6.00000,    402.8116
    162.5000,      15.0000,   6.00000,    389.3905
    167.5000,      15.0000,   6.00000,    386.6593
    172.5000,      15.0000,   6.00000,    377.5373
    177.5000,      15.0000,   6.00000,    374.2668
    182.5000,      15.0000,   6.00000,    395.3297
    187.5000,      15.0000,   6.00000,    427.0951
    192.5000,      15.0000,   6.00000,    461.6889
    197.5000,      15.0000,   6.00000,    474.6396
    202.5000,      15.0000,   6.00000,    473.0247
    207.5000,      15.0000,   6.00000,    428.1549
    212.5000,      15.0000,   6.00000,    403.1190
    217.5000,      15.0000,   6.00000,    431.8489
    105.0000,      30.0000,   3.00000,    780.8270
    110.0000,      30.0000,   3.00000,    763.7589
    115.0000,      30.0000,   3.00000,    665.9072
    120.0000,      30.0000,   3.00000,    654.1370
    125.0000,      30.0000,   3.00000,    599.2095
    130.0000,      30.0000,   3.00000,    527.2269
    135.0000,      30.0000,   3.00000,    472.1162
    140.0000,      30.0000,   3.00000,    424.7249
    145.0000,      30.0000,   3.00000,    416.6776
    150.0000,      30.0000,   3.00000,    404.0826
    155.0000,      30.0000,   3.00000,    393.0123
    160.0000,      30.0000,   3.00000,    407.6537
    165.0000,      30.0000,   3.00000,    406.0034
    170.0000,      30.0000,   3.00000,    397.9991
    175.0000,      30.0000,   3.00000,    407.1628
    180.0000,      30.0000,   3.00000,    417.2349
    185.0000,      30.0000,   3.00000,    428.5577
    190.0000,      30.0000,   3.00000,    445.1414
    195.0000,      30.0000,   3.00000,    460.5139
    200.0000,      30.0000,   3.00000,    450.2715
    205.0000,      30.0000,   3.00000,    452.7783
    210.0000,      30.0000,   3.00000,    458.4819
    112.5000,      25.0000,   4.00000,    747.9220
    117.5000,      25.0000,   4.00000,    714.3354
    122.5000,      25.0000,   4.00000,    637.8491
    127.5000,      25.0000,   4.00000,    589.9081
    132.5000,      25.0000,   4.00000,    512.0489
    137.5000,      25.0000,   4.00000,    438.9655
    142.5000,      25.0000,   4.00000,    444.2491
    147.5000,      25.0000,   4.00000,    424.4937
    152.5000,      25.0000,   4.00000,    405.1465
    157.5000,      25.0000,   4.00000,    422.6073
    162.5000,      25.0000,   4.00000,    426.6091
    167.5000,      25.0000,   4.00000,    410.4599
    172.5000,      25.0000,   4.00000,    411.5773
    177.5000,      25.0000,   4.00000,    432.4999
    182.5000,      25.0000,   4.00000,    445.9414
    187.5000,      25.0000,   4.00000,    463.9712
    192.5000,      25.0000,   4.00000,    477.2469
    197.5000,      25.0000,   4.00000,    487.5675
    202.5000,      25.0000,   4.00000,    463.8451
INVERSION RESULTS
INITIAL RMS ERROR
 27.35
NUMBER OF LAYERS
12
NUMBER OF BLOCKS
536
ITERATION 1
MODEL RESISTIVITY
LAYER 1
61,     2.5000
     10.0000,     333.08
     15.0000,     314.44
     20.0000,     318.36
     25.0000,     312.85
     30.0000,     249.88
     35.0000,     211.80
     40.0000,     195.43
     45.0000,     214.15
     50.0000,     224.12
     55.0000,     237.08
     60.0000,     232.93
     65.0000,     219.63
     70.0000,     221.27
     75.0000,     179.02
     80.0000,     204.16
     85.0000,     240.58
     90.0000,     260.52
     95.0000,     407.10
    100.0000,     558.45
    105.0000,     394.65
    110.0000,     589.85
    115.0000,     534.75
    120.0000,     580.82
    125.0000,     599.60
    130.0000,     340.50
    135.0000,     305.07
    140.0000,     287.08
    145.0000,     186.79
    150.0000,     195.92
    155.0000,     235.55
    160.0000,     207.40
    165.0000,     217.49
    170.0000,     228.28
    175.0000,     205.90
    180.0000,     211.31
    185.0000,     220.81
    190.0000,     245.05
    195.0000,     259.31
    200.0000,     262.85
    205.0000,     263.38
    210.0000,     240.02
    215.0000,     190.91
    220.0000,     231.10
    225.0000,     321.76
    230.0000,     367.41
    235.0000,     397.67
    240.0000,     397.69
    245.0000,     411.39
    250.0000,     427.08
    255.0000,     473.43
    260.0000,     497.19
    265.0000,     517.24
    270.0000,     537.23
    275.0000,     551.33
    280.0000,     575.66
    285.0000,     571.46
    290.0000,     549.02
    295.0000,     596.10
    300.0000,     589.75
    305.0000,     658.99
           630.8177
LAYER 2
61,     5.2500
     10.0000,     350.85
     15.0000,     329.88
     20.0000,     331.29
     25.0000,     320.43
     30.0000,     262.43
     35.0000,     221.80
     40.0000,     205.54
     45.0000,     220.82
     50.0000,     232.67
     55.0000,     245.86
     60.0000,     242.97
     65.0000,     229.48
     70.0000,     222.37
     75.0000,     182.69
     80.0000,     201.54
     85.0000,     234.39
     90.0000,     261.96
     95.0000,     408.51
    100.0000,     541.97
    105.0000,     409.89
    110.0000,     561.20
    115.0000,     538.66
    120.0000,     582.93
    125.0000,     578.43
    130.0000,     343.49
    135.0000,     303.12
    140.0000,     277.46
    145.0000,     188.01
    150.0000,     195.08
    155.0000,     230.77
    160.0000,     211.43
    165.0000,     219.50
    170.0000,     228.40
    175.0000,     209.62
    180.0000,     213.94
    185.0000,     224.41
    190.0000,     248.23
    195.0000,     264.29
    200.0000,     268.74
    205.0000,     267.77
    210.0000,     242.51
    215.0000,     197.61
    220.0000,     235.46
    225.0000,     321.73
    230.0000,     370.54
    235.0000,     398.13
    240.0000,     399.88
    245.0000,     411.46
    250.0000,     428.53
    255.0000,     469.02
    260.0000,     493.48
    265.0000,     512.46
    270.0000,     531.63
    275.0000,     546.82
    280.0000,     569.69
    285.0000,     566.65
    290.0000,     550.91
    295.0000,     589.45
    300.0000,     597.47
    305.0000,     649.43
           637.8379
LAYER 3
59,     8.2750
     15.0000,     378.98
     20.0000,     373.05
     25.0000,     354.68
     30.0000,     302.72
     35.0000,     259.18
     40.0000,     238.64
     45.0000,     245.99
     50.0000,     255.69
     55.0000,     266.50
     60.0000,     262.87
     65.0000,     245.73
     70.0000,     225.17
     75.0000,     187.30
     80.0000,     197.18
     85.0000,     226.79
     90.0000,     269.40
     95.0000,     412.45
    100.0000,     516.01
    105.0000,     415.81
    110.0000,     495.88
    115.0000,     499.58
    120.0000,     534.24
    125.0000,     505.19
    130.0000,     329.18
    135.0000,     289.38
    140.0000,     260.40
    145.0000,     191.37
    150.0000,     196.43
    155.0000,     227.21
    160.0000,     218.89
    165.0000,     223.96
    170.0000,     229.50
    175.0000,     216.93
    180.0000,     221.55
    185.0000,     234.44
    190.0000,     259.00
    195.0000,     278.13
    200.0000,     285.02
    205.0000,     282.67
    210.0000,     256.44
    215.0000,     218.69
    220.0000,     252.50
    225.0000,     330.14
    230.0000,     379.21
    235.0000,     402.65
    240.0000,     405.87
    245.0000,     415.39
    250.0000,     431.89
    255.0000,     463.18
    260.0000,     484.75
    265.0000,     501.06
    270.0000,     517.83
    275.0000,     533.95
    280.0000,     554.69
    285.0000,     555.22
    290.0000,     550.33
    295.0000,     580.74
    300.0000,     606.06
           641.9248
LAYER 4
57,    11.6025
     20.0000,     445.56
     25.0000,     411.84
     30.0000,     366.19
     35.0000,     315.57
     40.0000,     287.87
     45.0000,     282.93
     50.0000,     284.75
     55.0000,     288.65
     60.0000,     279.88
     65.0000,     255.41
     70.0000,     223.25
     75.0000,     184.73
     80.0000,     188.25
     85.0000,     217.46
     90.0000,     272.70
     95.0000,     409.57
    100.0000,     484.26
    105.0000,     390.92
    110.0000,     413.81
    115.0000,     413.91
    120.0000,     433.20
    125.0000,     402.58
    130.0000,     287.70
    135.0000,     260.87
    140.0000,     240.26
    145.0000,     191.49
    150.0000,     197.94
    155.0000,     226.17
    160.0000,     224.13
    165.0000,     226.77
    170.0000,     229.82
    175.0000,     222.25
    180.0000,     228.91
    185.0000,     244.78
    190.0000,     271.34
    195.0000,     293.90
    200.0000,     304.44
    205.0000,     303.65
    210.0000,     279.73
    215.0000,     247.95
    220.0000,     278.54
    225.0000,     347.46
    230.0000,     392.28
    235.0000,     411.64
    240.0000,     415.26
    245.0000,     423.69
    250.0000,     438.00
    255.0000,     461.22
    260.0000,     477.51
    265.0000,     489.84
    270.0000,     503.72
    275.0000,     519.44
    280.0000,     539.44
    285.0000,     544.26
    290.0000,     550.03
    295.0000,     576.04
           624.3795
LAYER 5
53,    15.2628
     30.0000,     548.36
     35.0000,     461.83
     40.0000,     419.84
     45.0000,     374.50
     50.0000,     346.68
     55.0000,     321.01
     60.0000,     292.09
     65.0000,     253.88
     70.0000,     214.22
     75.0000,     183.90
     80.0000,     183.12
     85.0000,     211.44
     90.0000,     270.13
     95.0000,     354.70
    100.0000,     378.98
    105.0000,     320.44
    110.0000,     285.94
    115.0000,     263.66
    120.0000,     253.67
    125.0000,     236.94
    130.0000,     209.13
    135.0000,     204.75
    140.0000,     203.71
    145.0000,     194.61
    150.0000,     203.86
    155.0000,     221.26
    160.0000,     225.44
    165.0000,     225.89
    170.0000,     226.51
    175.0000,     227.72
    180.0000,     238.07
    185.0000,     256.90
    190.0000,     282.99
    195.0000,     308.33
    200.0000,     326.48
    205.0000,     334.76
    210.0000,     328.89
    215.0000,     320.39
    220.0000,     342.08
    225.0000,     382.75
    230.0000,     412.53
    235.0000,     427.81
    240.0000,     435.32
    245.0000,     443.72
    250.0000,     453.56
    255.0000,     464.35
    260.0000,     472.18
    265.0000,     479.18
    270.0000,     489.86
    275.0000,     503.84
    280.0000,     524.29
    285.0000,     538.27
           574.5566
LAYER 6
49,    19.2890
     40.0000,     530.08
     45.0000,     435.09
     50.0000,     391.90
     55.0000,     344.35
     60.0000,     304.73
     65.0000,     262.30
     70.0000,     226.40
     75.0000,     203.57
     80.0000,     203.70
     85.0000,     228.54
     90.0000,     274.61
     95.0000,     323.73
    100.0000,     332.16
    105.0000,     295.04
    110.0000,     256.92
    115.0000,     228.94
    120.0000,     211.79
    125.0000,     199.96
    130.0000,     191.84
    135.0000,     194.08
    140.0000,     199.77
    145.0000,     204.12
    150.0000,     213.58
    155.0000,     224.20
    160.0000,     228.32
    165.0000,     228.85
    170.0000,     229.80
    175.0000,     233.97
    180.0000,     244.83
    185.0000,     262.43
    190.0000,     285.30
    195.0000,     309.13
    200.0000,     329.79
    205.0000,     344.66
    210.0000,     352.37
    215.0000,     358.76
    220.0000,     376.07
    225.0000,     400.65
    230.0000,     421.09
    235.0000,     434.82
    240.0000,     444.56
    245.0000,     453.41
    250.0000,     461.66
    255.0000,     469.04
    260.0000,     475.72
    265.0000,     482.73
    270.0000,     494.34
    275.0000,     507.35
           536.0793
LAYER 7
45,    23.7179
     50.0000,     449.77
     55.0000,     374.89
     60.0000,     334.05
     65.0000,     293.29
     70.0000,     263.11
     75.0000,     245.06
     80.0000,     246.02
     85.0000,     265.71
     90.0000,     298.06
     95.0000,     327.18
    100.0000,     330.65
    105.0000,     306.18
    110.0000,     273.75
    115.0000,     245.62
    120.0000,     225.86
    125.0000,     214.06
    130.0000,     209.29
    135.0000,     211.74
    140.0000,     217.77
    145.0000,     224.41
    150.0000,     231.95
    155.0000,     238.35
    160.0000,     241.22
    165.0000,     242.07
    170.0000,     243.78
    175.0000,     248.83
    180.0000,     259.06
    185.0000,     274.59
    190.0000,     294.32
    195.0000,     315.85
    200.0000,     336.57
    205.0000,     354.51
    210.0000,     368.86
    215.0000,     381.78
    220.0000,     397.25
    225.0000,     414.41
    230.0000,     429.52
    235.0000,     441.56
    240.0000,     451.47
    245.0000,     460.09
    250.0000,     467.71
    255.0000,     474.56
    260.0000,     482.55
    265.0000,     490.61
           508.2142
LAYER 8
41,    28.5897
     60.0000,     385.57
     65.0000,     340.76
     70.0000,     316.89
     75.0000,     305.36
     80.0000,     306.83
     85.0000,     321.00
     90.0000,     342.35
     95.0000,     361.16
    100.0000,     364.15
    105.0000,     348.21
    110.0000,     322.17
    115.0000,     295.31
    120.0000,     273.45
    125.0000,     258.82
    130.0000,     251.40
    135.0000,     250.18
    140.0000,     252.64
    145.0000,     256.51
    150.0000,     260.59
    155.0000,     263.66
    160.0000,     265.12
    165.0000,     266.03
    170.0000,     268.26
    175.0000,     273.56
    180.0000,     283.08
    185.0000,     296.93
    190.0000,     314.41
    195.0000,     334.07
    200.0000,     354.14
    205.0000,     373.04
    210.0000,     389.77
    215.0000,     404.50
    220.0000,     418.42
    225.0000,     431.52
    230.0000,     442.78
    235.0000,     452.40
    240.0000,     461.23
    245.0000,     468.71
    250.0000,     474.35
    255.0000,     480.76
           492.3442
LAYER 9
35,    33.9487
     75.0000,     375.78
     80.0000,     382.81
     85.0000,     391.58
     90.0000,     404.12
     95.0000,     421.01
    100.0000,     428.18
    105.0000,     419.99
    110.0000,     399.52
    115.0000,     372.77
    120.0000,     347.00
    125.0000,     326.42
    130.0000,     312.39
    135.0000,     304.26
    140.0000,     300.30
    145.0000,     298.73
    150.0000,     298.24
    155.0000,     297.98
    160.0000,     297.79
    165.0000,     298.34
    170.0000,     300.75
    175.0000,     306.12
    180.0000,     315.16
    185.0000,     328.01
    190.0000,     344.24
    195.0000,     362.89
    200.0000,     382.64
    205.0000,     401.90
    210.0000,     419.25
    215.0000,     433.45
    220.0000,     445.05
    225.0000,     454.75
    230.0000,     461.75
    235.0000,     467.82
    240.0000,     474.01
           481.8615
LAYER 10
29,    39.8436
     90.0000,     468.96
     95.0000,     507.97
    100.0000,     523.60
    105.0000,     525.63
    110.0000,     510.27
    115.0000,     477.91
    120.0000,     442.59
    125.0000,     410.70
    130.0000,     385.86
    135.0000,     367.83
    140.0000,     355.36
    145.0000,     346.90
    150.0000,     341.18
    155.0000,     337.37
    160.0000,     335.22
    165.0000,     334.99
    170.0000,     337.24
    175.0000,     342.58
    180.0000,     351.48
    185.0000,     364.07
    190.0000,     380.14
    195.0000,     399.05
    200.0000,     419.78
    205.0000,     440.28
    210.0000,     458.79
    215.0000,     470.76
    220.0000,     478.36
    225.0000,     483.25
           484.7329
LAYER 11
25,    46.3279
    100.0000,     655.55
    105.0000,     683.56
    110.0000,     670.86
    115.0000,     615.77
    120.0000,     557.91
    125.0000,     503.68
    130.0000,     463.04
    135.0000,     432.39
    140.0000,     410.28
    145.0000,     394.61
    150.0000,     383.69
    155.0000,     376.40
    160.0000,     372.16
    165.0000,     370.88
    170.0000,     372.71
    175.0000,     377.98
    180.0000,     387.03
    185.0000,     400.11
    190.0000,     417.29
    195.0000,     438.10
    200.0000,     462.93
    205.0000,     486.97
    210.0000,     509.10
    215.0000,     518.34
           517.0259
LAYER 12
21, 
    110.0000,     959.72
    115.0000,     779.28
    120.0000,     663.10
    125.0000,     583.40
    130.0000,     528.08
    135.0000,     483.59
    140.0000,     453.15
    145.0000,     431.95
    150.0000,     417.23
    155.0000,     407.35
    160.0000,     401.44
    165.0000,     399.16
    170.0000,     400.46
    175.0000,     405.55
    180.0000,     414.84
    185.0000,     428.86
    190.0000,     448.59
    195.0000,     471.13
    200.0000,     500.09
    205.0000,     536.82
           585.3937
CALCULATED APPARENT RESISTIVITY
      7.5000,       5.0000,   1.00000,    346.9054
     12.5000,       5.0000,   1.00000,    328.7735
     17.5000,       5.0000,   1.00000,    317.6888
     22.5000,       5.0000,   1.00000,    305.0112
     27.5000,       5.0000,   1.00000,    265.4915
     32.5000,       5.0000,   1.00000,    243.3674
     37.5000,       5.0000,   1.00000,    224.1789
     42.5000,       5.0000,   1.00000,    231.1241
     47.5000,       5.0000,   1.00000,    229.3894
     52.5000,       5.0000,   1.00000,    240.1683
     57.5000,       5.0000,   1.00000,    236.0912
     62.5000,       5.0000,   1.00000,    220.9576
     67.5000,       5.0000,   1.00000,    229.4473
     72.5000,       5.0000,   1.00000,    198.1462
     77.5000,       5.0000,   1.00000,    219.7428
     82.5000,       5.0000,   1.00000,    253.7871
     87.5000,       5.0000,   1.00000,    285.4989
     92.5000,       5.0000,   1.00000,    354.8255
     97.5000,       5.0000,   1.00000,    471.3498
    102.5000,       5.0000,   1.00000,    375.1986
    107.5000,       5.0000,   1.00000,    557.2786
    112.5000,       5.0000,   1.00000,    480.5343
    117.5000,       5.0000,   1.00000,    468.6872
    122.5000,       5.0000,   1.00000,    490.8244
    127.5000,       5.0000,   1.00000,    341.5951
    132.5000,       5.0000,   1.00000,    313.1947
    137.5000,       5.0000,   1.00000,    277.1019
    142.5000,       5.0000,   1.00000,    208.7868
    147.5000,       5.0000,   1.00000,    212.6443
    152.5000,       5.0000,   1.00000,    227.0242
    157.5000,       5.0000,   1.00000,    206.8785
    162.5000,       5.0000,   1.00000,    219.5524
    167.5000,       5.0000,   1.00000,    226.4576
    172.5000,       5.0000,   1.00000,    213.1853
    177.5000,       5.0000,   1.00000,    225.9573
    182.5000,       5.0000,   1.00000,    231.4661
    187.5000,       5.0000,   1.00000,    245.6926
    192.5000,       5.0000,   1.00000,    258.1698
    197.5000,       5.0000,   1.00000,    258.3883
    202.5000,       5.0000,   1.00000,    254.5947
    207.5000,       5.0000,   1.00000,    254.5446
    212.5000,       5.0000,   1.00000,    230.7143
    217.5000,       5.0000,   1.00000,    259.2457
    222.5000,       5.0000,   1.00000,    316.2879
    227.5000,       5.0000,   1.00000,    348.5203
    232.5000,       5.0000,   1.00000,    380.8392
    237.5000,       5.0000,   1.00000,    399.0354
    242.5000,       5.0000,   1.00000,    421.7735
    247.5000,       5.0000,   1.00000,    434.7345
    252.5000,       5.0000,   1.00000,    468.4872
    257.5000,       5.0000,   1.00000,    486.4080
    262.5000,       5.0000,   1.00000,    509.9332
    267.5000,       5.0000,   1.00000,    531.2560
    272.5000,       5.0000,   1.00000,    540.7159
    277.5000,       5.0000,   1.00000,    558.8795
    282.5000,       5.0000,   1.00000,    568.3226
    287.5000,       5.0000,   1.00000,    557.8280
    292.5000,       5.0000,   1.00000,    602.9028
    297.5000,       5.0000,   1.00000,    583.3823
    302.5000,       5.0000,   1.00000,    641.1266
    307.5000,       5.0000,   1.00000,    617.6794
     12.5000,       5.0000,   2.00000,    340.0931
     17.5000,       5.0000,   2.00000,    334.2710
     22.5000,       5.0000,   2.00000,    334.3642
     27.5000,       5.0000,   2.00000,    292.3448
     32.5000,       5.0000,   2.00000,    264.8533
     37.5000,       5.0000,   2.00000,    252.3789
     42.5000,       5.0000,   2.00000,    256.7756
     47.5000,       5.0000,   2.00000,    250.4088
     52.5000,       5.0000,   2.00000,    255.3217
     57.5000,       5.0000,   2.00000,    241.6259
     62.5000,       5.0000,   2.00000,    235.9146
     67.5000,       5.0000,   2.00000,    248.1408
     72.5000,       5.0000,   2.00000,    209.4722
     77.5000,       5.0000,   2.00000,    239.8776
     82.5000,       5.0000,   2.00000,    276.5875
     87.5000,       5.0000,   2.00000,    261.7098
     92.5000,       5.0000,   2.00000,    371.8518
     97.5000,       5.0000,   2.00000,    431.7460
    102.5000,       5.0000,   2.00000,    317.8228
    107.5000,       5.0000,   2.00000,    487.9247
    112.5000,       5.0000,   2.00000,    424.4323
    117.5000,       5.0000,   2.00000,    390.0238
    122.5000,       5.0000,   2.00000,    445.2451
    127.5000,       5.0000,   2.00000,    292.5229
    132.5000,       5.0000,   2.00000,    299.6248
    137.5000,       5.0000,   2.00000,    309.0458
    142.5000,       5.0000,   2.00000,    206.3642
    147.5000,       5.0000,   2.00000,    219.5184
    152.5000,       5.0000,   2.00000,    252.8004
    157.5000,       5.0000,   2.00000,    207.3962
    162.5000,       5.0000,   2.00000,    218.8066
    167.5000,       5.0000,   2.00000,    241.8598
    172.5000,       5.0000,   2.00000,    223.2435
    177.5000,       5.0000,   2.00000,    233.5271
    182.5000,       5.0000,   2.00000,    243.4023
    187.5000,       5.0000,   2.00000,    254.0363
    192.5000,       5.0000,   2.00000,    262.4183
    197.5000,       5.0000,   2.00000,    261.0573
    202.5000,       5.0000,   2.00000,    281.3188
    207.5000,       5.0000,   2.00000,    285.0954
    212.5000,       5.0000,   2.00000,    239.8197
    217.5000,       5.0000,   2.00000,    270.8250
    222.5000,       5.0000,   2.00000,    348.6900
    227.5000,       5.0000,   2.00000,    367.8257
    232.5000,       5.0000,   2.00000,    374.8534
    237.5000,       5.0000,   2.00000,    396.6656
    242.5000,       5.0000,   2.00000,    421.7624
    247.5000,       5.0000,   2.00000,    440.0228
    252.5000,       5.0000,   2.00000,    473.2957
    257.5000,       5.0000,   2.00000,    487.8620
    262.5000,       5.0000,   2.00000,    504.2980
    267.5000,       5.0000,   2.00000,    521.4794
    272.5000,       5.0000,   2.00000,    530.5445
    277.5000,       5.0000,   2.00000,    562.0964
    282.5000,       5.0000,   2.00000,    564.2937
    287.5000,       5.0000,   2.00000,    559.3279
    292.5000,       5.0000,   2.00000,    595.2594
    297.5000,       5.0000,   2.00000,    586.8800
    302.5000,       5.0000,   2.00000,    635.2659
     17.5000,       5.0000,   3.00000,    361.9009
     22.5000,       5.0000,   3.00000,    366.4684
     27.5000,       5.0000,   3.00000,    318.4104
     32.5000,       5.0000,   3.00000,    284.2076
     37.5000,       5.0000,   3.00000,    265.9084
     42.5000,       5.0000,   3.00000,    279.0720
     47.5000,       5.0000,   3.00000,    274.8579
     52.5000,       5.0000,   3.00000,    272.8706
     57.5000,       5.0000,   3.00000,    263.5614
     62.5000,       5.0000,   3.00000,    254.4180
     67.5000,       5.0000,   3.00000,    262.1253
     72.5000,       5.0000,   3.00000,    226.6428
     77.5000,       5.0000,   3.00000,    250.8932
     82.5000,       5.0000,   3.00000,    261.7714
     87.5000,       5.0000,   3.00000,    280.6907
     92.5000,       5.0000,   3.00000,    345.5151
     97.5000,       5.0000,   3.00000,    406.0481
    102.5000,       5.0000,   3.00000,    289.7343
    107.5000,       5.0000,   3.00000,    384.6258
    112.5000,       5.0000,   3.00000,    366.8286
    117.5000,       5.0000,   3.00000,    381.0262
    122.5000,       5.0000,   3.00000,    363.8838
    127.5000,       5.0000,   3.00000,    271.6451
    132.5000,       5.0000,   3.00000,    284.2061
    137.5000,       5.0000,   3.00000,    289.5681
    142.5000,       5.0000,   3.00000,    220.2069
    147.5000,       5.0000,   3.00000,    226.5714
    152.5000,       5.0000,   3.00000,    256.6821
    157.5000,       5.0000,   3.00000,    226.6895
    162.5000,       5.0000,   3.00000,    229.2059
    167.5000,       5.0000,   3.00000,    246.0642
    172.5000,       5.0000,   3.00000,    234.7142
    177.5000,       5.0000,   3.00000,    239.6820
    182.5000,       5.0000,   3.00000,    246.7411
    187.5000,       5.0000,   3.00000,    261.8380
    192.5000,       5.0000,   3.00000,    269.9758
    197.5000,       5.0000,   3.00000,    287.4895
    202.5000,       5.0000,   3.00000,    308.9738
    207.5000,       5.0000,   3.00000,    297.0226
    212.5000,       5.0000,   3.00000,    243.4868
    217.5000,       5.0000,   3.00000,    277.7341
    222.5000,       5.0000,   3.00000,    369.4058
    227.5000,       5.0000,   3.00000,    400.8571
    232.5000,       5.0000,   3.00000,    393.7055
    237.5000,       5.0000,   3.00000,    387.0479
    242.5000,       5.0000,   3.00000,    412.1172
    247.5000,       5.0000,   3.00000,    435.9762
    252.5000,       5.0000,   3.00000,    475.0802
    257.5000,       5.0000,   3.00000,    488.9829
    262.5000,       5.0000,   3.00000,    498.4888
    267.5000,       5.0000,   3.00000,    508.6927
    272.5000,       5.0000,   3.00000,    527.6973
    277.5000,       5.0000,   3.00000,    552.9521
    282.5000,       5.0000,   3.00000,    561.9493
    287.5000,       5.0000,   3.00000,    543.1940
    292.5000,       5.0000,   3.00000,    583.8813
    297.5000,       5.0000,   3.00000,    578.7901
     22.5000,      15.0000,   1.00000,    368.2315
     27.5000,      15.0000,   1.00000,    340.3080
     32.5000,      15.0000,   1.00000,    302.7631
     37.5000,      15.0000,   1.00000,    285.4920
     42.5000,      15.0000,   1.00000,    283.7306
     47.5000,      15.0000,   1.00000,    289.9249
     52.5000,      15.0000,   1.00000,    290.5088
     57.5000,      15.0000,   1.00000,    284.7608
     62.5000,      15.0000,   1.00000,    276.5551
     67.5000,      15.0000,   1.00000,    264.2869
     72.5000,      15.0000,   1.00000,    261.3468
     77.5000,      15.0000,   1.00000,    248.7072
     82.5000,      15.0000,   1.00000,    273.6179
     87.5000,      15.0000,   1.00000,    301.5730
     92.5000,      15.0000,   1.00000,    343.2595
     97.5000,      15.0000,   1.00000,    327.4164
    102.5000,      15.0000,   1.00000,    333.4661
    107.5000,      15.0000,   1.00000,    321.2439
    112.5000,      15.0000,   1.00000,    346.0145
    117.5000,      15.0000,   1.00000,    340.7631
    122.5000,      15.0000,   1.00000,    332.8174
    127.5000,      15.0000,   1.00000,    297.9832
    132.5000,      15.0000,   1.00000,    271.5390
    137.5000,      15.0000,   1.00000,    259.5921
    142.5000,      15.0000,   1.00000,    253.9860
    147.5000,      15.0000,   1.00000,    246.7523
    152.5000,      15.0000,   1.00000,    243.8671
    157.5000,      15.0000,   1.00000,    250.3702
    162.5000,      15.0000,   1.00000,    249.9683
    167.5000,      15.0000,   1.00000,    243.5036
    172.5000,      15.0000,   1.00000,    244.7252
    177.5000,      15.0000,   1.00000,    247.1964
    182.5000,      15.0000,   1.00000,    252.1803
    187.5000,      15.0000,   1.00000,    262.8813
    192.5000,      15.0000,   1.00000,    289.5148
    197.5000,      15.0000,   1.00000,    310.6099
    202.5000,      15.0000,   1.00000,    310.8318
    207.5000,      15.0000,   1.00000,    286.7832
    212.5000,      15.0000,   1.00000,    278.2355
    217.5000,      15.0000,   1.00000,    306.7306
    222.5000,      15.0000,   1.00000,    361.2230
    227.5000,      15.0000,   1.00000,    406.9003
    232.5000,      15.0000,   1.00000,    411.7078
    237.5000,      15.0000,   1.00000,    399.6794
    242.5000,      15.0000,   1.00000,    402.3039
    247.5000,      15.0000,   1.00000,    434.3805
    252.5000,      15.0000,   1.00000,    464.7460
    257.5000,      15.0000,   1.00000,    486.5634
    262.5000,      15.0000,   1.00000,    495.7664
    267.5000,      15.0000,   1.00000,    510.1936
    272.5000,      15.0000,   1.00000,    523.8378
    277.5000,      15.0000,   1.00000,    542.6060
    282.5000,      15.0000,   1.00000,    542.7166
    287.5000,      15.0000,   1.00000,    554.6025
    292.5000,      15.0000,   1.00000,    559.6838
     22.5000,       5.0000,   4.00000,    396.8218
     27.5000,       5.0000,   4.00000,    339.5903
     32.5000,       5.0000,   4.00000,    299.5504
     37.5000,       5.0000,   4.00000,    277.0499
     42.5000,       5.0000,   4.00000,    292.2559
     47.5000,       5.0000,   4.00000,    293.0063
     52.5000,       5.0000,   4.00000,    305.2410
     57.5000,       5.0000,   4.00000,    293.4401
     62.5000,       5.0000,   4.00000,    275.3293
     67.5000,       5.0000,   4.00000,    285.5063
     72.5000,       5.0000,   4.00000,    233.4271
     77.5000,       5.0000,   4.00000,    241.7750
     82.5000,       5.0000,   4.00000,    274.4816
     87.5000,       5.0000,   4.00000,    265.2941
     92.5000,       5.0000,   4.00000,    344.4377
     97.5000,       5.0000,   4.00000,    395.0153
    102.5000,       5.0000,   4.00000,    255.0512
    107.5000,       5.0000,   4.00000,    368.6736
    112.5000,       5.0000,   4.00000,    327.7288
    117.5000,       5.0000,   4.00000,    331.0703
    122.5000,       5.0000,   4.00000,    376.0922
    127.5000,       5.0000,   4.00000,    245.5516
    132.5000,       5.0000,   4.00000,    265.6322
    137.5000,       5.0000,   4.00000,    280.3181
    142.5000,       5.0000,   4.00000,    212.8582
    147.5000,       5.0000,   4.00000,    237.2451
    152.5000,       5.0000,   4.00000,    269.8675
    157.5000,       5.0000,   4.00000,    236.8405
    162.5000,       5.0000,   4.00000,    250.5697
    167.5000,       5.0000,   4.00000,    258.1667
    172.5000,       5.0000,   4.00000,    236.0530
    177.5000,       5.0000,   4.00000,    247.6033
    182.5000,       5.0000,   4.00000,    250.6911
    187.5000,       5.0000,   4.00000,    267.5511
    192.5000,       5.0000,   4.00000,    298.3661
    197.5000,       5.0000,   4.00000,    315.9212
    202.5000,       5.0000,   4.00000,    324.9054
    207.5000,       5.0000,   4.00000,    303.0582
    212.5000,       5.0000,   4.00000,    246.1010
    217.5000,       5.0000,   4.00000,    284.9801
    222.5000,       5.0000,   4.00000,    383.0122
    227.5000,       5.0000,   4.00000,    422.7948
    232.5000,       5.0000,   4.00000,    419.4532
    237.5000,       5.0000,   4.00000,    397.9684
    242.5000,       5.0000,   4.00000,    403.0447
    247.5000,       5.0000,   4.00000,    426.2823
    252.5000,       5.0000,   4.00000,    471.2905
    257.5000,       5.0000,   4.00000,    486.3647
    262.5000,       5.0000,   4.00000,    495.0789
    267.5000,       5.0000,   4.00000,    510.5632
    272.5000,       5.0000,   4.00000,    517.9945
    277.5000,       5.0000,   4.00000,    548.9934
    282.5000,       5.0000,   4.00000,    545.8434
    287.5000,       5.0000,   4.00000,    531.7471
    292.5000,       5.0000,   4.00000,    573.1299
     30.0000,      20.0000,   1.00000,    346.7405
     35.0000,      20.0000,   1.00000,    316.7355
     40.0000,      20.0000,   1.00000,    301.7192
     45.0000,      20.0000,   1.00000,    308.2014
     50.0000,      20.0000,   1.00000,    321.2480
     55.0000,      20.0000,   1.00000,    325.4897
     60.0000,      20.0000,   1.00000,    326.9269
     65.0000,      20.0000,   1.00000,    298.6511
     70.0000,      20.0000,   1.00000,    269.5186
     75.0000,      20.0000,   1.00000,    271.9355
     80.0000,      20.0000,   1.00000,    256.2987
     85.0000,      20.0000,   1.00000,    286.5005
     90.0000,      20.0000,   1.00000,    323.1924
     95.0000,      20.0000,   1.00000,    299.6858
    100.0000,      20.0000,   1.00000,    339.4583
    105.0000,      20.0000,   1.00000,    335.6812
    110.0000,      20.0000,   1.00000,    309.5206
    115.0000,      20.0000,   1.00000,    338.7567
    120.0000,      20.0000,   1.00000,    305.9568
    125.0000,      20.0000,   1.00000,    297.0725
    130.0000,      20.0000,   1.00000,    297.3274
    135.0000,      20.0000,   1.00000,    240.2633
    140.0000,      20.0000,   1.00000,    248.0270
    145.0000,      20.0000,   1.00000,    257.7826
    150.0000,      20.0000,   1.00000,    249.4112
    155.0000,      20.0000,   1.00000,    269.4351
    160.0000,      20.0000,   1.00000,    273.6827
    165.0000,      20.0000,   1.00000,    261.7872
    170.0000,      20.0000,   1.00000,    263.6603
    175.0000,      20.0000,   1.00000,    256.2670
    180.0000,      20.0000,   1.00000,    257.0741
    185.0000,      20.0000,   1.00000,    285.2469
    190.0000,      20.0000,   1.00000,    308.6507
    195.0000,      20.0000,   1.00000,    324.9702
    200.0000,      20.0000,   1.00000,    326.5037
    205.0000,      20.0000,   1.00000,    304.3561
    210.0000,      20.0000,   1.00000,    298.0379
    215.0000,      20.0000,   1.00000,    317.5475
    220.0000,      20.0000,   1.00000,    347.0251
    225.0000,      20.0000,   1.00000,    388.7456
    230.0000,      20.0000,   1.00000,    419.4899
    235.0000,      20.0000,   1.00000,    428.9513
    240.0000,      20.0000,   1.00000,    426.4294
    245.0000,      20.0000,   1.00000,    425.4333
    250.0000,      20.0000,   1.00000,    434.4638
    255.0000,      20.0000,   1.00000,    458.8214
    260.0000,      20.0000,   1.00000,    488.4897
    265.0000,      20.0000,   1.00000,    502.2143
    270.0000,      20.0000,   1.00000,    517.6522
    275.0000,      20.0000,   1.00000,    520.4649
    280.0000,      20.0000,   1.00000,    521.3899
    285.0000,      20.0000,   1.00000,    537.4377
     27.5000,       5.0000,   5.00000,    357.2785
     32.5000,       5.0000,   5.00000,    311.0454
     37.5000,       5.0000,   5.00000,    289.2281
     42.5000,       5.0000,   5.00000,    301.6585
     47.5000,       5.0000,   5.00000,    312.8626
     52.5000,       5.0000,   5.00000,    334.9454
     57.5000,       5.0000,   5.00000,    323.9243
     62.5000,       5.0000,   5.00000,    305.9569
     67.5000,       5.0000,   5.00000,    300.7932
     72.5000,       5.0000,   5.00000,    229.5755
     77.5000,       5.0000,   5.00000,    249.9772
     82.5000,       5.0000,   5.00000,    264.5727
     87.5000,       5.0000,   5.00000,    262.2327
     92.5000,       5.0000,   5.00000,    340.7318
     97.5000,       5.0000,   5.00000,    386.0322
    102.5000,       5.0000,   5.00000,    259.8973
    107.5000,       5.0000,   5.00000,    364.9062
    112.5000,       5.0000,   5.00000,    315.9928
    117.5000,       5.0000,   5.00000,    319.8899
    122.5000,       5.0000,   5.00000,    356.7047
    127.5000,       5.0000,   5.00000,    247.6647
    132.5000,       5.0000,   5.00000,    250.0676
    137.5000,       5.0000,   5.00000,    274.2006
    142.5000,       5.0000,   5.00000,    206.6738
    147.5000,       5.0000,   5.00000,    236.3257
    152.5000,       5.0000,   5.00000,    289.9376
    157.5000,       5.0000,   5.00000,    250.5231
    162.5000,       5.0000,   5.00000,    261.6690
    167.5000,       5.0000,   5.00000,    276.3043
    172.5000,       5.0000,   5.00000,    244.2321
    177.5000,       5.0000,   5.00000,    248.2747
    182.5000,       5.0000,   5.00000,    260.4083
    187.5000,       5.0000,   5.00000,    290.1423
    192.5000,       5.0000,   5.00000,    322.1396
    197.5000,       5.0000,   5.00000,    334.1973
    202.5000,       5.0000,   5.00000,    335.9261
    207.5000,       5.0000,   5.00000,    310.9578
    212.5000,       5.0000,   5.00000,    250.7185
    217.5000,       5.0000,   5.00000,    290.6278
    222.5000,       5.0000,   5.00000,    394.7298
    227.5000,       5.0000,   5.00000,    433.1425
    232.5000,       5.0000,   5.00000,    433.7105
    237.5000,       5.0000,   5.00000,    418.5311
    242.5000,       5.0000,   5.00000,    412.3345
    247.5000,       5.0000,   5.00000,    418.8230
    252.5000,       5.0000,   5.00000,    459.9415
    257.5000,       5.0000,   5.00000,    479.7532
    262.5000,       5.0000,   5.00000,    498.1412
    267.5000,       5.0000,   5.00000,    508.0146
    272.5000,       5.0000,   5.00000,    518.0050
    277.5000,       5.0000,   5.00000,    533.9740
    282.5000,       5.0000,   5.00000,    535.3498
    287.5000,       5.0000,   5.00000,    521.0479
     32.5000,       5.0000,   6.00000,    324.9449
     37.5000,       5.0000,   6.00000,    298.1801
     42.5000,       5.0000,   6.00000,    321.0219
     47.5000,       5.0000,   6.00000,    332.2424
     52.5000,       5.0000,   6.00000,    355.4402
     57.5000,       5.0000,   6.00000,    353.8662
     62.5000,       5.0000,   6.00000,    327.1656
     67.5000,       5.0000,   6.00000,    306.8850
     72.5000,       5.0000,   6.00000,    240.7386
     77.5000,       5.0000,   6.00000,    244.9089
     82.5000,       5.0000,   6.00000,    261.7873
     87.5000,       5.0000,   6.00000,    260.7480
     92.5000,       5.0000,   6.00000,    333.7049
     97.5000,       5.0000,   6.00000,    404.6238
    102.5000,       5.0000,   6.00000,    275.7029
    107.5000,       5.0000,   6.00000,    373.8441
    112.5000,       5.0000,   6.00000,    330.0206
    117.5000,       5.0000,   6.00000,    330.6590
    122.5000,       5.0000,   6.00000,    343.8637
    127.5000,       5.0000,   6.00000,    238.3115
    132.5000,       5.0000,   6.00000,    258.8897
    137.5000,       5.0000,   6.00000,    262.7420
    142.5000,       5.0000,   6.00000,    206.8014
    147.5000,       5.0000,   6.00000,    238.7064
    152.5000,       5.0000,   6.00000,    294.5102
    157.5000,       5.0000,   6.00000,    267.1228
    162.5000,       5.0000,   6.00000,    273.2661
    167.5000,       5.0000,   6.00000,    285.4767
    172.5000,       5.0000,   6.00000,    257.7670
    177.5000,       5.0000,   6.00000,    258.6690
    182.5000,       5.0000,   6.00000,    276.8625
    187.5000,       5.0000,   6.00000,    314.4967
    192.5000,       5.0000,   6.00000,    336.8888
    197.5000,       5.0000,   6.00000,    343.0574
    202.5000,       5.0000,   6.00000,    348.3519
    207.5000,       5.0000,   6.00000,    321.3818
    212.5000,       5.0000,   6.00000,    257.3689
    217.5000,       5.0000,   6.00000,    297.2054
    222.5000,       5.0000,   6.00000,    400.5328
    227.5000,       5.0000,   6.00000,    440.4502
    232.5000,       5.0000,   6.00000,    441.3022
    237.5000,       5.0000,   6.00000,    429.4020
    242.5000,       5.0000,   6.00000,    430.4158
    247.5000,       5.0000,   6.00000,    425.2858
    252.5000,       5.0000,   6.00000,    451.2953
    257.5000,       5.0000,   6.00000,    474.1915
    262.5000,       5.0000,   6.00000,    491.7592
    267.5000,       5.0000,   6.00000,    508.3357
    272.5000,       5.0000,   6.00000,    509.6683
    277.5000,       5.0000,   6.00000,    528.4754
    282.5000,       5.0000,   6.00000,    525.3611
     37.5000,      25.0000,   1.00000,    338.4240
     42.5000,      25.0000,   1.00000,    334.5309
     47.5000,      25.0000,   1.00000,    339.8814
     52.5000,      25.0000,   1.00000,    349.6302
     57.5000,      25.0000,   1.00000,    349.9618
     62.5000,      25.0000,   1.00000,    324.4061
     67.5000,      25.0000,   1.00000,    307.9325
     72.5000,      25.0000,   1.00000,    284.3429
     77.5000,      25.0000,   1.00000,    269.4313
     82.5000,      25.0000,   1.00000,    276.3421
     87.5000,      25.0000,   1.00000,    299.1981
     92.5000,      25.0000,   1.00000,    306.2517
     97.5000,      25.0000,   1.00000,    337.4565
    102.5000,      25.0000,   1.00000,    352.2829
    107.5000,      25.0000,   1.00000,    360.5960
    112.5000,      25.0000,   1.00000,    343.6841
    117.5000,      25.0000,   1.00000,    329.3313
    122.5000,      25.0000,   1.00000,    302.4960
    127.5000,      25.0000,   1.00000,    287.9467
    132.5000,      25.0000,   1.00000,    268.1138
    137.5000,      25.0000,   1.00000,    248.9972
    142.5000,      25.0000,   1.00000,    253.4073
    147.5000,      25.0000,   1.00000,    262.4931
    152.5000,      25.0000,   1.00000,    261.2381
    157.5000,      25.0000,   1.00000,    280.1438
    162.5000,      25.0000,   1.00000,    288.7646
    167.5000,      25.0000,   1.00000,    274.5876
    172.5000,      25.0000,   1.00000,    276.7361
    177.5000,      25.0000,   1.00000,    292.6571
    182.5000,      25.0000,   1.00000,    303.3486
    187.5000,      25.0000,   1.00000,    317.8026
    192.5000,      25.0000,   1.00000,    332.4680
    197.5000,      25.0000,   1.00000,    334.1594
    202.5000,      25.0000,   1.00000,    321.5173
    207.5000,      25.0000,   1.00000,    318.8411
    212.5000,      25.0000,   1.00000,    335.6897
    217.5000,      25.0000,   1.00000,    353.1944
    222.5000,      25.0000,   1.00000,    370.6641
    227.5000,      25.0000,   1.00000,    400.7438
    232.5000,      25.0000,   1.00000,    428.8829
    237.5000,      25.0000,   1.00000,    439.3602
    242.5000,      25.0000,   1.00000,    445.8576
    247.5000,      25.0000,   1.00000,    448.7838
    252.5000,      25.0000,   1.00000,    452.0104
    257.5000,      25.0000,   1.00000,    460.1783
    262.5000,      25.0000,   1.00000,    484.4276
    267.5000,      25.0000,   1.00000,    499.4277
    272.5000,      25.0000,   1.00000,    509.9505
    277.5000,      25.0000,   1.00000,    511.3358
     37.5000,       5.0000,   7.00000,    316.8110
     42.5000,       5.0000,   7.00000,    339.4406
     47.5000,       5.0000,   7.00000,    351.8257
     52.5000,       5.0000,   7.00000,    377.1972
     57.5000,       5.0000,   7.00000,    366.0978
     62.5000,       5.0000,   7.00000,    332.7717
     67.5000,       5.0000,   7.00000,    326.3811
     72.5000,       5.0000,   7.00000,    243.1316
     77.5000,       5.0000,   7.00000,    246.9667
     82.5000,       5.0000,   7.00000,    262.7693
     87.5000,       5.0000,   7.00000,    255.6136
     92.5000,       5.0000,   7.00000,    349.9220
     97.5000,       5.0000,   7.00000,    428.0203
    102.5000,       5.0000,   7.00000,    287.9271
    107.5000,       5.0000,   7.00000,    409.4724
    112.5000,       5.0000,   7.00000,    352.7325
    117.5000,       5.0000,   7.00000,    340.5333
    122.5000,       5.0000,   7.00000,    356.6826
    127.5000,       5.0000,   7.00000,    236.0184
    132.5000,       5.0000,   7.00000,    251.6383
    137.5000,       5.0000,   7.00000,    275.2025
    142.5000,       5.0000,   7.00000,    205.0031
    147.5000,       5.0000,   7.00000,    243.2590
    152.5000,       5.0000,   7.00000,    299.8188
    157.5000,       5.0000,   7.00000,    269.7219
    162.5000,       5.0000,   7.00000,    287.6607
    167.5000,       5.0000,   7.00000,    296.0354
    172.5000,       5.0000,   7.00000,    267.5958
    177.5000,       5.0000,   7.00000,    284.1382
    182.5000,       5.0000,   7.00000,    298.6056
    187.5000,       5.0000,   7.00000,    324.5522
    192.5000,       5.0000,   7.00000,    348.7728
    197.5000,       5.0000,   7.00000,    353.3989
    202.5000,       5.0000,   7.00000,    358.4692
    207.5000,       5.0000,   7.00000,    333.3926
    212.5000,       5.0000,   7.00000,    265.1864
    217.5000,       5.0000,   7.00000,    303.0615
    222.5000,       5.0000,   7.00000,    406.3479
    227.5000,       5.0000,   7.00000,    445.4845
    232.5000,       5.0000,   7.00000,    446.7039
    237.5000,       5.0000,   7.00000,    435.0629
    242.5000,       5.0000,   7.00000,    437.7311
    247.5000,       5.0000,   7.00000,    439.7886
    252.5000,       5.0000,   7.00000,    462.0039
    257.5000,       5.0000,   7.00000,    466.3042
    262.5000,       5.0000,   7.00000,    484.4438
    267.5000,       5.0000,   7.00000,    496.8902
    272.5000,       5.0000,   7.00000,    505.1468
    277.5000,       5.0000,   7.00000,    523.9310
     42.5000,       5.0000,   8.00000,    359.1817
     47.5000,       5.0000,   8.00000,    371.7499
     52.5000,       5.0000,   8.00000,    390.1505
     57.5000,       5.0000,   8.00000,    365.8449
     62.5000,       5.0000,   8.00000,    343.4683
     67.5000,       5.0000,   8.00000,    329.5309
     72.5000,       5.0000,   8.00000,    249.4501
     77.5000,       5.0000,   8.00000,    252.8224
     82.5000,       5.0000,   8.00000,    262.5638
     87.5000,       5.0000,   8.00000,    267.6952
     92.5000,       5.0000,   8.00000,    366.5443
     97.5000,       5.0000,   8.00000,    449.3706
    102.5000,       5.0000,   8.00000,    311.1327
    107.5000,       5.0000,   8.00000,    439.2710
    112.5000,       5.0000,   8.00000,    377.1483
    117.5000,       5.0000,   8.00000,    362.7045
    122.5000,       5.0000,   8.00000,    372.7595
    127.5000,       5.0000,   8.00000,    243.2303
    132.5000,       5.0000,   8.00000,    253.9996
    137.5000,       5.0000,   8.00000,    274.4972
    142.5000,       5.0000,   8.00000,    215.1119
    147.5000,       5.0000,   8.00000,    243.6059
    152.5000,       5.0000,   8.00000,    304.5464
    157.5000,       5.0000,   8.00000,    273.2766
    162.5000,       5.0000,   8.00000,    289.9122
    167.5000,       5.0000,   8.00000,    312.3802
    172.5000,       5.0000,   8.00000,    287.4439
    177.5000,       5.0000,   8.00000,    302.9957
    182.5000,       5.0000,   8.00000,    316.7146
    187.5000,       5.0000,   8.00000,    336.1884
    192.5000,       5.0000,   8.00000,    356.0403
    197.5000,       5.0000,   8.00000,    366.7534
    202.5000,       5.0000,   8.00000,    370.3568
    207.5000,       5.0000,   8.00000,    342.5777
    212.5000,       5.0000,   8.00000,    272.2530
    217.5000,       5.0000,   8.00000,    309.5022
    222.5000,       5.0000,   8.00000,    413.9536
    227.5000,       5.0000,   8.00000,    451.1263
    232.5000,       5.0000,   8.00000,    450.8252
    237.5000,       5.0000,   8.00000,    437.4409
    242.5000,       5.0000,   8.00000,    440.8539
    247.5000,       5.0000,   8.00000,    449.5322
    252.5000,       5.0000,   8.00000,    475.6110
    257.5000,       5.0000,   8.00000,    474.3587
    262.5000,       5.0000,   8.00000,    472.6764
    267.5000,       5.0000,   8.00000,    486.3075
    272.5000,       5.0000,   8.00000,    497.5335
     52.5000,      35.0000,   1.00000,    366.1677
     57.5000,      35.0000,   1.00000,    344.8608
     62.5000,      35.0000,   1.00000,    330.9077
     67.5000,      35.0000,   1.00000,    320.1677
     72.5000,      35.0000,   1.00000,    303.9680
     77.5000,      35.0000,   1.00000,    314.0452
     82.5000,      35.0000,   1.00000,    333.4445
     87.5000,      35.0000,   1.00000,    323.9684
     92.5000,      35.0000,   1.00000,    356.6175
     97.5000,      35.0000,   1.00000,    380.4168
    102.5000,      35.0000,   1.00000,    396.6866
    107.5000,      35.0000,   1.00000,    420.7381
    112.5000,      35.0000,   1.00000,    403.2539
    117.5000,      35.0000,   1.00000,    367.7873
    122.5000,      35.0000,   1.00000,    363.6260
    127.5000,      35.0000,   1.00000,    320.9461
    132.5000,      35.0000,   1.00000,    298.3506
    137.5000,      35.0000,   1.00000,    287.6142
    142.5000,      35.0000,   1.00000,    264.7538
    147.5000,      35.0000,   1.00000,    272.0146
    152.5000,      35.0000,   1.00000,    282.2478
    157.5000,      35.0000,   1.00000,    275.5485
    162.5000,      35.0000,   1.00000,    300.7239
    167.5000,      35.0000,   1.00000,    320.6233
    172.5000,      35.0000,   1.00000,    329.6581
    177.5000,      35.0000,   1.00000,    345.6563
    182.5000,      35.0000,   1.00000,    349.5521
    187.5000,      35.0000,   1.00000,    353.8579
    192.5000,      35.0000,   1.00000,    358.8567
    197.5000,      35.0000,   1.00000,    346.4408
    202.5000,      35.0000,   1.00000,    344.6984
    207.5000,      35.0000,   1.00000,    363.2213
    212.5000,      35.0000,   1.00000,    377.9839
    217.5000,      35.0000,   1.00000,    388.9695
    222.5000,      35.0000,   1.00000,    395.3981
    227.5000,      35.0000,   1.00000,    401.4982
    232.5000,      35.0000,   1.00000,    422.1651
    237.5000,      35.0000,   1.00000,    448.1594
    242.5000,      35.0000,   1.00000,    459.3414
    247.5000,      35.0000,   1.00000,    467.7343
    252.5000,      35.0000,   1.00000,    470.7806
    257.5000,      35.0000,   1.00000,    477.8430
    262.5000,      35.0000,   1.00000,    483.9437
     52.5000,       5.0000,  10.00000,    404.8717
     57.5000,       5.0000,  10.00000,    377.7563
     62.5000,       5.0000,  10.00000,    344.7335
     67.5000,       5.0000,  10.00000,    332.0923
     72.5000,       5.0000,  10.00000,    252.5240
     77.5000,       5.0000,  10.00000,    267.5613
     82.5000,       5.0000,  10.00000,    292.4549
     87.5000,       5.0000,  10.00000,    296.8955
     92.5000,       5.0000,  10.00000,    412.4170
     97.5000,       5.0000,  10.00000,    513.3770
    102.5000,       5.0000,  10.00000,    349.1159
    107.5000,       5.0000,  10.00000,    493.4293
    112.5000,       5.0000,  10.00000,    426.1683
    117.5000,       5.0000,  10.00000,    410.7306
    122.5000,       5.0000,  10.00000,    422.5637
    127.5000,       5.0000,  10.00000,    271.3477
    132.5000,       5.0000,  10.00000,    279.3149
    137.5000,       5.0000,  10.00000,    291.1206
    142.5000,       5.0000,  10.00000,    217.4496
    147.5000,       5.0000,  10.00000,    252.4375
    152.5000,       5.0000,  10.00000,    314.9585
    157.5000,       5.0000,  10.00000,    279.0971
    162.5000,       5.0000,  10.00000,    308.8890
    167.5000,       5.0000,  10.00000,    339.0071
    172.5000,       5.0000,  10.00000,    314.5443
    177.5000,       5.0000,  10.00000,    328.5244
    182.5000,       5.0000,  10.00000,    336.7372
    187.5000,       5.0000,  10.00000,    363.4504
    192.5000,       5.0000,  10.00000,    388.0162
    197.5000,       5.0000,  10.00000,    390.7653
    202.5000,       5.0000,  10.00000,    391.5872
    207.5000,       5.0000,  10.00000,    360.7662
    212.5000,       5.0000,  10.00000,    282.9838
    217.5000,       5.0000,  10.00000,    322.1824
    222.5000,       5.0000,  10.00000,    432.2938
    227.5000,       5.0000,  10.00000,    466.6886
    232.5000,       5.0000,  10.00000,    460.6096
    237.5000,       5.0000,  10.00000,    445.1849
    242.5000,       5.0000,  10.00000,    446.8840
    247.5000,       5.0000,  10.00000,    454.2882
    252.5000,       5.0000,  10.00000,    481.2408
    257.5000,       5.0000,  10.00000,    486.7989
    262.5000,       5.0000,  10.00000,    487.4628
     67.5000,      45.0000,   1.00000,    341.2566
     72.5000,      45.0000,   1.00000,    349.7838
     77.5000,      45.0000,   1.00000,    372.7852
     82.5000,      45.0000,   1.00000,    374.0050
     87.5000,      45.0000,   1.00000,    395.0346
     92.5000,      45.0000,   1.00000,    409.8727
     97.5000,      45.0000,   1.00000,    430.4746
    102.5000,      45.0000,   1.00000,    448.2620
    107.5000,      45.0000,   1.00000,    445.5775
    112.5000,      45.0000,   1.00000,    448.0490
    117.5000,      45.0000,   1.00000,    437.1276
    122.5000,      45.0000,   1.00000,    399.6626
    127.5000,      45.0000,   1.00000,    388.5490
    132.5000,      45.0000,   1.00000,    361.8290
    137.5000,      45.0000,   1.00000,    338.3022
    142.5000,      45.0000,   1.00000,    316.9993
    147.5000,      45.0000,   1.00000,    303.2734
    152.5000,      45.0000,   1.00000,    307.5515
    157.5000,      45.0000,   1.00000,    308.7729
    162.5000,      45.0000,   1.00000,    313.2059
    167.5000,      45.0000,   1.00000,    334.9925
    172.5000,      45.0000,   1.00000,    348.2026
    177.5000,      45.0000,   1.00000,    362.2867
    182.5000,      45.0000,   1.00000,    377.3265
    187.5000,      45.0000,   1.00000,    383.3643
    192.5000,      45.0000,   1.00000,    376.4144
    197.5000,      45.0000,   1.00000,    372.9294
    202.5000,      45.0000,   1.00000,    386.9878
    207.5000,      45.0000,   1.00000,    404.7696
    212.5000,      45.0000,   1.00000,    411.0361
    217.5000,      45.0000,   1.00000,    414.0683
    222.5000,      45.0000,   1.00000,    421.3063
    227.5000,      45.0000,   1.00000,    422.6243
    232.5000,      45.0000,   1.00000,    433.4966
    237.5000,      45.0000,   1.00000,    451.9698
    242.5000,      45.0000,   1.00000,    467.1525
    247.5000,      45.0000,   1.00000,    471.8511
     67.5000,      15.0000,   4.00000,    329.1689
     72.5000,      15.0000,   4.00000,    304.8712
     77.5000,      15.0000,   4.00000,    297.8918
     82.5000,      15.0000,   4.00000,    322.0816
     87.5000,      15.0000,   4.00000,    384.6666
     92.5000,      15.0000,   4.00000,    478.1794
     97.5000,      15.0000,   4.00000,    501.2973
    102.5000,      15.0000,   4.00000,    529.3661
    107.5000,      15.0000,   4.00000,    491.1917
    112.5000,      15.0000,   4.00000,    515.9555
    117.5000,      15.0000,   4.00000,    489.0251
    122.5000,      15.0000,   4.00000,    430.8264
    127.5000,      15.0000,   4.00000,    379.0876
    132.5000,      15.0000,   4.00000,    324.5403
    137.5000,      15.0000,   4.00000,    299.2462
    142.5000,      15.0000,   4.00000,    282.5837
    147.5000,      15.0000,   4.00000,    288.3473
    152.5000,      15.0000,   4.00000,    310.3535
    157.5000,      15.0000,   4.00000,    323.9552
    162.5000,      15.0000,   4.00000,    327.9345
    167.5000,      15.0000,   4.00000,    337.4790
    172.5000,      15.0000,   4.00000,    337.9320
    177.5000,      15.0000,   4.00000,    343.8237
    182.5000,      15.0000,   4.00000,    367.0897
    187.5000,      15.0000,   4.00000,    394.0189
    192.5000,      15.0000,   4.00000,    419.2574
    197.5000,      15.0000,   4.00000,    426.9245
    202.5000,      15.0000,   4.00000,    414.9133
    207.5000,      15.0000,   4.00000,    373.6682
    212.5000,      15.0000,   4.00000,    342.8594
    217.5000,      15.0000,   4.00000,    366.2893
    222.5000,      15.0000,   4.00000,    432.5487
    227.5000,      15.0000,   4.00000,    477.5067
    232.5000,      15.0000,   4.00000,    480.4477
    237.5000,      15.0000,   4.00000,    468.3284
    242.5000,      15.0000,   4.00000,    458.7616
    247.5000,      15.0000,   4.00000,    466.0864
     82.5000,      55.0000,   1.00000,    431.3815
     87.5000,      55.0000,   1.00000,    438.7467
     92.5000,      55.0000,   1.00000,    451.6783
     97.5000,      55.0000,   1.00000,    466.5004
    102.5000,      55.0000,   1.00000,    474.8661
    107.5000,      55.0000,   1.00000,    483.8518
    112.5000,      55.0000,   1.00000,    486.5197
    117.5000,      55.0000,   1.00000,    476.7214
    122.5000,      55.0000,   1.00000,    454.9435
    127.5000,      55.0000,   1.00000,    428.6520
    132.5000,      55.0000,   1.00000,    424.5268
    137.5000,      55.0000,   1.00000,    402.7946
    142.5000,      55.0000,   1.00000,    386.4622
    147.5000,      55.0000,   1.00000,    364.7825
    152.5000,      55.0000,   1.00000,    342.5554
    157.5000,      55.0000,   1.00000,    339.9320
    162.5000,      55.0000,   1.00000,    341.8807
    167.5000,      55.0000,   1.00000,    347.0182
    172.5000,      55.0000,   1.00000,    361.0897
    177.5000,      55.0000,   1.00000,    377.0805
    182.5000,      55.0000,   1.00000,    385.2722
    187.5000,      55.0000,   1.00000,    379.5815
    192.5000,      55.0000,   1.00000,    385.4891
    197.5000,      55.0000,   1.00000,    399.0285
    202.5000,      55.0000,   1.00000,    419.2513
    207.5000,      55.0000,   1.00000,    438.7008
    212.5000,      55.0000,   1.00000,    444.3149
    217.5000,      55.0000,   1.00000,    448.8371
    222.5000,      55.0000,   1.00000,    448.7041
    227.5000,      55.0000,   1.00000,    448.0918
    232.5000,      55.0000,   1.00000,    449.7209
     82.5000,      15.0000,   5.00000,    355.3234
     87.5000,      15.0000,   5.00000,    425.0966
     92.5000,      15.0000,   5.00000,    529.7999
     97.5000,      15.0000,   5.00000,    560.6826
    102.5000,      15.0000,   5.00000,    602.6915
    107.5000,      15.0000,   5.00000,    566.2067
    112.5000,      15.0000,   5.00000,    592.2072
    117.5000,      15.0000,   5.00000,    554.3961
    122.5000,      15.0000,   5.00000,    481.6686
    127.5000,      15.0000,   5.00000,    422.5360
    132.5000,      15.0000,   5.00000,    366.9243
    137.5000,      15.0000,   5.00000,    344.4550
    142.5000,      15.0000,   5.00000,    327.8783
    147.5000,      15.0000,   5.00000,    327.3382
    152.5000,      15.0000,   5.00000,    343.8134
    157.5000,      15.0000,   5.00000,    352.7660
    162.5000,      15.0000,   5.00000,    348.8675
    167.5000,      15.0000,   5.00000,    349.9265
    172.5000,      15.0000,   5.00000,    349.6403
    177.5000,      15.0000,   5.00000,    352.4614
    182.5000,      15.0000,   5.00000,    379.7457
    187.5000,      15.0000,   5.00000,    404.6530
    192.5000,      15.0000,   5.00000,    434.0583
    197.5000,      15.0000,   5.00000,    449.6021
    202.5000,      15.0000,   5.00000,    442.2888
    207.5000,      15.0000,   5.00000,    403.2131
    212.5000,      15.0000,   5.00000,    370.7264
    217.5000,      15.0000,   5.00000,    395.2890
    222.5000,      15.0000,   5.00000,    459.7602
    227.5000,      15.0000,   5.00000,    502.9533
    232.5000,      15.0000,   5.00000,    501.3400
     97.5000,      65.0000,   1.00000,    491.6491
    102.5000,      65.0000,   1.00000,    487.1283
    107.5000,      65.0000,   1.00000,    495.0969
    112.5000,      65.0000,   1.00000,    495.4315
    117.5000,      65.0000,   1.00000,    502.5715
    122.5000,      65.0000,   1.00000,    515.3547
    127.5000,      65.0000,   1.00000,    499.9696
    132.5000,      65.0000,   1.00000,    467.8560
    137.5000,      65.0000,   1.00000,    458.1400
    142.5000,      65.0000,   1.00000,    428.8203
    147.5000,      65.0000,   1.00000,    409.7716
    152.5000,      65.0000,   1.00000,    394.4402
    157.5000,      65.0000,   1.00000,    378.3827
    162.5000,      65.0000,   1.00000,    381.9079
    167.5000,      65.0000,   1.00000,    384.9873
    172.5000,      65.0000,   1.00000,    384.4727
    177.5000,      65.0000,   1.00000,    389.8463
    182.5000,      65.0000,   1.00000,    385.1441
    187.5000,      65.0000,   1.00000,    381.3565
    192.5000,      65.0000,   1.00000,    399.5836
    197.5000,      65.0000,   1.00000,    421.2488
    202.5000,      65.0000,   1.00000,    431.9430
    207.5000,      65.0000,   1.00000,    446.5808
    212.5000,      65.0000,   1.00000,    458.0787
    217.5000,      65.0000,   1.00000,    468.3354
     97.5000,      15.0000,   6.00000,    614.6968
    102.5000,      15.0000,   6.00000,    653.4739
    107.5000,      15.0000,   6.00000,    609.7689
    112.5000,      15.0000,   6.00000,    641.3472
    117.5000,      15.0000,   6.00000,    613.1203
    122.5000,      15.0000,   6.00000,    544.5945
    127.5000,      15.0000,   6.00000,    477.4548
    132.5000,      15.0000,   6.00000,    406.2571
    137.5000,      15.0000,   6.00000,    373.2481
    142.5000,      15.0000,   6.00000,    353.1706
    147.5000,      15.0000,   6.00000,    353.3795
    152.5000,      15.0000,   6.00000,    373.4542
    157.5000,      15.0000,   6.00000,    385.4897
    162.5000,      15.0000,   6.00000,    380.4263
    167.5000,      15.0000,   6.00000,    378.9957
    172.5000,      15.0000,   6.00000,    374.1328
    177.5000,      15.0000,   6.00000,    369.1106
    182.5000,      15.0000,   6.00000,    387.8466
    187.5000,      15.0000,   6.00000,    413.1385
    192.5000,      15.0000,   6.00000,    442.1147
    197.5000,      15.0000,   6.00000,    463.3693
    202.5000,      15.0000,   6.00000,    453.4644
    207.5000,      15.0000,   6.00000,    413.2074
    212.5000,      15.0000,   6.00000,    385.3893
    217.5000,      15.0000,   6.00000,    414.1892
    105.0000,      30.0000,   3.00000,    647.6622
    110.0000,      30.0000,   3.00000,    655.8263
    115.0000,      30.0000,   3.00000,    599.3908
    120.0000,      30.0000,   3.00000,    583.1288
    125.0000,      30.0000,   3.00000,    530.3814
    130.0000,      30.0000,   3.00000,    476.6363
    135.0000,      30.0000,   3.00000,    431.0858
    140.0000,      30.0000,   3.00000,    393.8474
    145.0000,      30.0000,   3.00000,    386.6465
    150.0000,      30.0000,   3.00000,    381.5631
    155.0000,      30.0000,   3.00000,    378.2866
    160.0000,      30.0000,   3.00000,    387.8967
    165.0000,      30.0000,   3.00000,    392.8885
    170.0000,      30.0000,   3.00000,    387.9516
    175.0000,      30.0000,   3.00000,    396.6879
    180.0000,      30.0000,   3.00000,    405.6223
    185.0000,      30.0000,   3.00000,    414.2130
    190.0000,      30.0000,   3.00000,    429.2459
    195.0000,      30.0000,   3.00000,    436.3075
    200.0000,      30.0000,   3.00000,    427.8210
    205.0000,      30.0000,   3.00000,    426.9158
    210.0000,      30.0000,   3.00000,    436.5747
    112.5000,      25.0000,   4.00000,    659.6605
    117.5000,      25.0000,   4.00000,    632.4246
    122.5000,      25.0000,   4.00000,    563.1812
    127.5000,      25.0000,   4.00000,    519.4230
    132.5000,      25.0000,   4.00000,    457.5428
    137.5000,      25.0000,   4.00000,    400.4261
    142.5000,      25.0000,   4.00000,    403.9593
    147.5000,      25.0000,   4.00000,    393.3725
    152.5000,      25.0000,   4.00000,    383.5116
    157.5000,      25.0000,   4.00000,    402.5805
    162.5000,      25.0000,   4.00000,    406.0469
    167.5000,      25.0000,   4.00000,    397.4173
    172.5000,      25.0000,   4.00000,    402.2317
    177.5000,      25.0000,   4.00000,    410.8828
    182.5000,      25.0000,   4.00000,    420.1285
    187.5000,      25.0000,   4.00000,    436.7935
    192.5000,      25.0000,   4.00000,    450.6102
    197.5000,      25.0000,   4.00000,    455.0899
    202.5000,      25.0000,   4.00000,    434.4234
   5.56
ITERATION 2
MODEL RESISTIVITY
LAYER 1
61,     2.5000
     10.0000,     326.00
     15.0000,     313.37
     20.0000,     317.88
     25.0000,     315.25
     30.0000,     250.73
     35.0000,     212.85
     40.0000,     197.32
     45.0000,     217.90
     50.0000,     228.67
     55.0000,     242.50
     60.0000,     238.58
     65.0000,     224.32
     70.0000,     225.07
     75.0000,     179.56
     80.0000,     203.39
     85.0000,     238.85
     90.0000,     256.91
     95.0000,     407.77
    100.0000,     563.44
    105.0000,     392.23
    110.0000,     604.59
    115.0000,     548.73
    120.0000,     598.47
    125.0000,     618.94
    130.0000,     341.90
    135.0000,     305.63
    140.0000,     288.96
    145.0000,     184.88
    150.0000,     194.38
    155.0000,     236.32
    160.0000,     208.67
    165.0000,     219.07
    170.0000,     229.64
    175.0000,     208.31
    180.0000,     214.04
    185.0000,     223.93
    190.0000,     249.34
    195.0000,     264.12
    200.0000,     267.42
    205.0000,     267.80
    210.0000,     243.42
    215.0000,     191.07
    220.0000,     231.75
    225.0000,     324.83
    230.0000,     370.05
    235.0000,     399.10
    240.0000,     399.04
    245.0000,     411.16
    250.0000,     425.66
    255.0000,     470.92
    260.0000,     493.34
    265.0000,     512.37
    270.0000,     531.67
    275.0000,     545.27
    280.0000,     568.75
    285.0000,     565.53
    290.0000,     546.23
    295.0000,     587.61
    300.0000,     581.21
    305.0000,     642.62
           618.1298
LAYER 2
61,     5.2500
     10.0000,     344.70
     15.0000,     328.00
     20.0000,     329.31
     25.0000,     321.89
     30.0000,     262.74
     35.0000,     222.08
     40.0000,     207.44
     45.0000,     223.61
     50.0000,     236.28
     55.0000,     249.87
     60.0000,     247.47
     65.0000,     233.23
     70.0000,     225.72
     75.0000,     183.02
     80.0000,     201.20
     85.0000,     233.69
     90.0000,     258.17
     95.0000,     408.96
    100.0000,     546.62
    105.0000,     404.84
    110.0000,     573.64
    115.0000,     551.52
    120.0000,     599.98
    125.0000,     599.23
    130.0000,     343.69
    135.0000,     304.03
    140.0000,     279.90
    145.0000,     185.95
    150.0000,     193.71
    155.0000,     231.12
    160.0000,     212.41
    165.0000,     220.58
    170.0000,     229.66
    175.0000,     211.64
    180.0000,     215.94
    185.0000,     226.59
    190.0000,     251.63
    195.0000,     267.90
    200.0000,     271.85
    205.0000,     271.07
    210.0000,     245.35
    215.0000,     197.53
    220.0000,     235.23
    225.0000,     324.81
    230.0000,     372.48
    235.0000,     399.43
    240.0000,     400.73
    245.0000,     411.21
    250.0000,     426.89
    255.0000,     467.80
    260.0000,     490.81
    265.0000,     509.06
    270.0000,     527.81
    275.0000,     542.38
    280.0000,     564.41
    285.0000,     562.10
    290.0000,     548.48
    295.0000,     582.94
    300.0000,     588.56
    305.0000,     634.45
           624.7561
LAYER 3
59,     8.2750
     15.0000,     376.74
     20.0000,     372.80
     25.0000,     358.35
     30.0000,     308.03
     35.0000,     264.20
     40.0000,     244.41
     45.0000,     249.99
     50.0000,     258.83
     55.0000,     268.21
     60.0000,     265.04
     65.0000,     247.06
     70.0000,     226.97
     75.0000,     187.36
     80.0000,     197.19
     85.0000,     227.11
     90.0000,     266.78
     95.0000,     412.77
    100.0000,     518.89
    105.0000,     409.08
    110.0000,     500.35
    115.0000,     505.09
    120.0000,     543.18
    125.0000,     521.14
    130.0000,     329.31
    135.0000,     290.34
    140.0000,     261.71
    145.0000,     189.19
    150.0000,     194.53
    155.0000,     226.58
    160.0000,     218.87
    165.0000,     223.56
    170.0000,     229.57
    175.0000,     217.55
    180.0000,     221.39
    185.0000,     233.93
    190.0000,     259.45
    195.0000,     278.65
    200.0000,     284.69
    205.0000,     282.87
    210.0000,     257.43
    215.0000,     220.24
    220.0000,     251.19
    225.0000,     331.68
    230.0000,     379.88
    235.0000,     403.06
    240.0000,     405.87
    245.0000,     414.66
    250.0000,     430.29
    255.0000,     464.48
    260.0000,     485.42
    265.0000,     501.70
    270.0000,     518.73
    275.0000,     534.42
    280.0000,     553.83
    285.0000,     554.07
    290.0000,     548.58
    295.0000,     577.62
    300.0000,     597.48
           628.6314
LAYER 4
57,    11.6025
     20.0000,     445.32
     25.0000,     415.90
     30.0000,     373.15
     35.0000,     322.26
     40.0000,     292.15
     45.0000,     285.97
     50.0000,     286.44
     55.0000,     287.99
     60.0000,     278.96
     65.0000,     253.85
     70.0000,     224.95
     75.0000,     185.84
     80.0000,     189.11
     85.0000,     219.27
     90.0000,     271.24
     95.0000,     411.23
    100.0000,     487.93
    105.0000,     387.13
    110.0000,     406.72
    115.0000,     407.09
    120.0000,     425.98
    125.0000,     403.37
    130.0000,     285.66
    135.0000,     260.59
    140.0000,     240.43
    145.0000,     189.34
    150.0000,     195.60
    155.0000,     225.28
    160.0000,     222.94
    165.0000,     225.28
    170.0000,     229.48
    175.0000,     221.48
    180.0000,     226.60
    185.0000,     241.56
    190.0000,     268.68
    195.0000,     291.38
    200.0000,     301.00
    205.0000,     300.44
    210.0000,     278.56
    215.0000,     249.87
    220.0000,     276.37
    225.0000,     347.06
    230.0000,     391.74
    235.0000,     411.17
    240.0000,     414.64
    245.0000,     422.74
    250.0000,     436.87
    255.0000,     463.69
    260.0000,     481.12
    265.0000,     494.35
    270.0000,     509.24
    275.0000,     524.76
    280.0000,     543.71
    285.0000,     547.03
    290.0000,     548.71
    295.0000,     575.02
           615.9078
LAYER 5
53,    15.2628
     30.0000,     527.48
     35.0000,     457.32
     40.0000,     417.79
     45.0000,     370.86
     50.0000,     342.64
     55.0000,     316.61
     60.0000,     288.54
     65.0000,     252.61
     70.0000,     215.82
     75.0000,     185.54
     80.0000,     185.21
     85.0000,     215.11
     90.0000,     272.30
     95.0000,     368.35
    100.0000,     387.62
    105.0000,     323.76
    110.0000,     282.68
    115.0000,     257.79
    120.0000,     247.88
    125.0000,     233.20
    130.0000,     209.47
    135.0000,     205.79
    140.0000,     204.73
    145.0000,     193.61
    150.0000,     201.54
    155.0000,     220.34
    160.0000,     223.92
    165.0000,     224.47
    170.0000,     225.17
    175.0000,     225.83
    180.0000,     234.33
    185.0000,     252.33
    190.0000,     279.07
    195.0000,     305.24
    200.0000,     323.92
    205.0000,     332.19
    210.0000,     328.83
    215.0000,     323.89
    220.0000,     343.92
    225.0000,     383.79
    230.0000,     413.35
    235.0000,     428.83
    240.0000,     436.65
    245.0000,     445.43
    250.0000,     455.74
    255.0000,     467.74
    260.0000,     477.98
    265.0000,     486.61
    270.0000,     498.92
    275.0000,     512.08
    280.0000,     533.03
    285.0000,     543.84
           574.3143
LAYER 6
49,    19.2890
     40.0000,     508.45
     45.0000,     418.22
     50.0000,     379.87
     55.0000,     336.29
     60.0000,     299.00
     65.0000,     259.23
     70.0000,     225.79
     75.0000,     205.79
     80.0000,     205.94
     85.0000,     232.06
     90.0000,     279.33
     95.0000,     341.17
    100.0000,     347.79
    105.0000,     309.08
    110.0000,     266.01
    115.0000,     235.89
    120.0000,     218.64
    125.0000,     206.97
    130.0000,     198.72
    135.0000,     199.81
    140.0000,     202.73
    145.0000,     204.92
    150.0000,     212.44
    155.0000,     222.86
    160.0000,     226.53
    165.0000,     227.03
    170.0000,     227.89
    175.0000,     231.44
    180.0000,     241.06
    185.0000,     258.04
    190.0000,     281.43
    195.0000,     306.13
    200.0000,     327.55
    205.0000,     343.40
    210.0000,     352.31
    215.0000,     359.55
    220.0000,     377.37
    225.0000,     401.89
    230.0000,     422.23
    235.0000,     436.15
    240.0000,     446.22
    245.0000,     455.47
    250.0000,     464.19
    255.0000,     472.43
    260.0000,     480.78
    265.0000,     488.90
    270.0000,     502.06
    275.0000,     513.46
           542.0684
LAYER 7
45,    23.7179
     50.0000,     427.61
     55.0000,     363.63
     60.0000,     325.71
     65.0000,     289.09
     70.0000,     263.36
     75.0000,     250.17
     80.0000,     251.08
     85.0000,     272.20
     90.0000,     308.30
     95.0000,     343.70
    100.0000,     346.58
    105.0000,     320.37
    110.0000,     283.87
    115.0000,     253.33
    120.0000,     233.05
    125.0000,     221.57
    130.0000,     217.22
    135.0000,     218.81
    140.0000,     222.94
    145.0000,     227.79
    150.0000,     233.59
    155.0000,     238.80
    160.0000,     241.14
    165.0000,     241.85
    170.0000,     243.32
    175.0000,     247.77
    180.0000,     257.08
    185.0000,     271.92
    190.0000,     291.63
    195.0000,     313.62
    200.0000,     335.05
    205.0000,     353.93
    210.0000,     369.15
    215.0000,     382.64
    220.0000,     398.45
    225.0000,     415.65
    230.0000,     430.73
    235.0000,     442.87
    240.0000,     452.99
    245.0000,     461.82
    250.0000,     469.64
    255.0000,     476.76
    260.0000,     485.73
    265.0000,     493.34
           513.4670
LAYER 8
41,    28.5897
     60.0000,     374.02
     65.0000,     337.55
     70.0000,     319.02
     75.0000,     311.69
     80.0000,     313.14
     85.0000,     328.68
     90.0000,     352.54
     95.0000,     372.50
    100.0000,     374.99
    105.0000,     360.82
    110.0000,     334.61
    115.0000,     306.92
    120.0000,     284.68
    125.0000,     270.10
    130.0000,     262.83
    135.0000,     261.63
    140.0000,     262.99
    145.0000,     265.32
    150.0000,     267.92
    155.0000,     269.95
    160.0000,     270.96
    165.0000,     271.63
    170.0000,     273.38
    175.0000,     277.77
    180.0000,     286.04
    185.0000,     298.66
    190.0000,     315.25
    195.0000,     334.48
    200.0000,     354.51
    205.0000,     373.63
    210.0000,     390.62
    215.0000,     405.51
    220.0000,     419.46
    225.0000,     432.49
    230.0000,     443.65
    235.0000,     453.22
    240.0000,     462.06
    245.0000,     469.46
    250.0000,     474.86
    255.0000,     480.58
           493.7746
LAYER 9
35,    33.9487
     75.0000,     372.36
     80.0000,     381.94
     85.0000,     393.15
     90.0000,     407.95
     95.0000,     426.01
    100.0000,     432.65
    105.0000,     426.97
    110.0000,     409.98
    115.0000,     385.76
    120.0000,     361.45
    125.0000,     341.52
    130.0000,     327.54
    135.0000,     319.15
    140.0000,     314.87
    145.0000,     313.10
    150.0000,     312.51
    155.0000,     312.16
    160.0000,     311.90
    165.0000,     312.19
    170.0000,     313.76
    175.0000,     317.68
    180.0000,     324.83
    185.0000,     335.61
    190.0000,     349.86
    195.0000,     366.79
    200.0000,     385.23
    205.0000,     403.51
    210.0000,     420.15
    215.0000,     433.85
    220.0000,     445.11
    225.0000,     454.58
    230.0000,     461.32
    235.0000,     467.14
    240.0000,     473.10
           480.8059
LAYER 10
29,    39.8436
     90.0000,     465.81
     95.0000,     504.89
    100.0000,     519.15
    105.0000,     520.82
    110.0000,     510.17
    115.0000,     484.83
    120.0000,     454.71
    125.0000,     425.93
    130.0000,     402.63
    135.0000,     385.29
    140.0000,     373.18
    145.0000,     365.15
    150.0000,     359.75
    155.0000,     356.20
    160.0000,     354.24
    165.0000,     354.01
    170.0000,     355.52
    175.0000,     359.31
    180.0000,     365.95
    185.0000,     375.82
    190.0000,     389.01
    195.0000,     404.97
    200.0000,     422.82
    205.0000,     440.77
    210.0000,     457.28
    215.0000,     468.07
    220.0000,     475.13
    225.0000,     479.83
           481.3226
LAYER 11
25,    46.3279
    100.0000,     633.69
    105.0000,     654.40
    110.0000,     645.73
    115.0000,     604.64
    120.0000,     558.08
    125.0000,     511.52
    130.0000,     475.32
    135.0000,     447.33
    140.0000,     426.89
    145.0000,     412.40
    150.0000,     402.37
    155.0000,     395.75
    160.0000,     392.00
    165.0000,     390.89
    170.0000,     392.13
    175.0000,     395.85
    180.0000,     402.49
    185.0000,     412.41
    190.0000,     425.81
    195.0000,     442.38
    200.0000,     462.36
    205.0000,     481.53
    210.0000,     498.98
    215.0000,     506.13
           505.2881
LAYER 12
21, 
    110.0000,     865.18
    115.0000,     733.38
    120.0000,     642.77
    125.0000,     577.34
    130.0000,     530.31
    135.0000,     491.17
    140.0000,     464.09
    145.0000,     445.19
    150.0000,     432.12
    155.0000,     423.45
    160.0000,     418.36
    165.0000,     416.44
    170.0000,     417.30
    175.0000,     420.84
    180.0000,     427.53
    185.0000,     437.96
    190.0000,     453.03
    195.0000,     470.40
    200.0000,     492.77
    205.0000,     520.73
           556.5937
CALCULATED APPARENT RESISTIVITY
      7.5000,       5.0000,   1.00000,    340.8936
     12.5000,       5.0000,   1.00000,    327.2123
     17.5000,       5.0000,   1.00000,    315.5654
     22.5000,       5.0000,   1.00000,    306.0688
     27.5000,       5.0000,   1.00000,    266.0226
     32.5000,       5.0000,   1.00000,    244.9731
     37.5000,       5.0000,   1.00000,    226.2159
     42.5000,       5.0000,   1.00000,    234.2850
     47.5000,       5.0000,   1.00000,    232.7982
     52.5000,       5.0000,   1.00000,    244.0707
     57.5000,       5.0000,   1.00000,    240.0615
     62.5000,       5.0000,   1.00000,    223.9602
     67.5000,       5.0000,   1.00000,    232.2499
     72.5000,       5.0000,   1.00000,    198.8744
     77.5000,       5.0000,   1.00000,    219.6793
     82.5000,       5.0000,   1.00000,    253.4238
     87.5000,       5.0000,   1.00000,    283.4592
     92.5000,       5.0000,   1.00000,    354.2325
     97.5000,       5.0000,   1.00000,    474.2697
    102.5000,       5.0000,   1.00000,    373.3533
    107.5000,       5.0000,   1.00000,    567.0789
    112.5000,       5.0000,   1.00000,    487.9907
    117.5000,       5.0000,   1.00000,    476.9210
    122.5000,       5.0000,   1.00000,    501.6983
    127.5000,       5.0000,   1.00000,    343.7667
    132.5000,       5.0000,   1.00000,    314.7259
    137.5000,       5.0000,   1.00000,    278.3953
    142.5000,       5.0000,   1.00000,    207.4362
    147.5000,       5.0000,   1.00000,    211.8607
    152.5000,       5.0000,   1.00000,    227.1920
    157.5000,       5.0000,   1.00000,    207.1947
    162.5000,       5.0000,   1.00000,    220.6483
    167.5000,       5.0000,   1.00000,    227.4388
    172.5000,       5.0000,   1.00000,    214.9305
    177.5000,       5.0000,   1.00000,    227.8312
    182.5000,       5.0000,   1.00000,    233.6418
    187.5000,       5.0000,   1.00000,    248.4404
    192.5000,       5.0000,   1.00000,    261.1667
    197.5000,       5.0000,   1.00000,    261.2232
    202.5000,       5.0000,   1.00000,    256.9675
    207.5000,       5.0000,   1.00000,    256.9827
    212.5000,       5.0000,   1.00000,    231.2698
    217.5000,       5.0000,   1.00000,    260.1296
    222.5000,       5.0000,   1.00000,    318.0737
    227.5000,       5.0000,   1.00000,    349.8502
    232.5000,       5.0000,   1.00000,    381.7710
    237.5000,       5.0000,   1.00000,    399.9166
    242.5000,       5.0000,   1.00000,    421.4351
    247.5000,       5.0000,   1.00000,    433.7554
    252.5000,       5.0000,   1.00000,    466.8416
    257.5000,       5.0000,   1.00000,    483.9213
    262.5000,       5.0000,   1.00000,    506.7737
    267.5000,       5.0000,   1.00000,    527.4152
    272.5000,       5.0000,   1.00000,    536.6061
    277.5000,       5.0000,   1.00000,    554.4330
    282.5000,       5.0000,   1.00000,    562.9580
    287.5000,       5.0000,   1.00000,    554.2799
    292.5000,       5.0000,   1.00000,    594.0541
    297.5000,       5.0000,   1.00000,    576.3773
    302.5000,       5.0000,   1.00000,    627.6796
    307.5000,       5.0000,   1.00000,    606.7568
     12.5000,       5.0000,   2.00000,    338.2326
     17.5000,       5.0000,   2.00000,    332.1086
     22.5000,       5.0000,   2.00000,    334.5654
     27.5000,       5.0000,   2.00000,    292.5397
     32.5000,       5.0000,   2.00000,    265.5106
     37.5000,       5.0000,   2.00000,    254.2393
     42.5000,       5.0000,   2.00000,    259.4895
     47.5000,       5.0000,   2.00000,    252.8412
     52.5000,       5.0000,   2.00000,    257.7655
     57.5000,       5.0000,   2.00000,    243.9368
     62.5000,       5.0000,   2.00000,    237.9907
     67.5000,       5.0000,   2.00000,    250.4822
     72.5000,       5.0000,   2.00000,    209.8970
     77.5000,       5.0000,   2.00000,    240.4524
     82.5000,       5.0000,   2.00000,    277.2489
     87.5000,       5.0000,   2.00000,    259.4261
     92.5000,       5.0000,   2.00000,    374.1594
     97.5000,       5.0000,   2.00000,    435.5148
    102.5000,       5.0000,   2.00000,    314.6083
    107.5000,       5.0000,   2.00000,    494.6372
    112.5000,       5.0000,   2.00000,    427.5427
    117.5000,       5.0000,   2.00000,    392.8734
    122.5000,       5.0000,   2.00000,    453.6086
    127.5000,       5.0000,   2.00000,    291.9056
    132.5000,       5.0000,   2.00000,    300.3106
    137.5000,       5.0000,   2.00000,    312.4769
    142.5000,       5.0000,   2.00000,    205.0628
    147.5000,       5.0000,   2.00000,    218.3394
    152.5000,       5.0000,   2.00000,    253.3940
    157.5000,       5.0000,   2.00000,    207.7552
    162.5000,       5.0000,   2.00000,    219.0235
    167.5000,       5.0000,   2.00000,    242.0095
    172.5000,       5.0000,   2.00000,    224.3267
    177.5000,       5.0000,   2.00000,    234.5211
    182.5000,       5.0000,   2.00000,    244.2358
    187.5000,       5.0000,   2.00000,    255.5343
    192.5000,       5.0000,   2.00000,    263.9603
    197.5000,       5.0000,   2.00000,    262.0132
    202.5000,       5.0000,   2.00000,    283.0374
    207.5000,       5.0000,   2.00000,    287.3477
    212.5000,       5.0000,   2.00000,    239.5100
    217.5000,       5.0000,   2.00000,    270.9601
    222.5000,       5.0000,   2.00000,    350.9653
    227.5000,       5.0000,   2.00000,    368.6987
    232.5000,       5.0000,   2.00000,    374.7954
    237.5000,       5.0000,   2.00000,    397.4191
    242.5000,       5.0000,   2.00000,    421.6893
    247.5000,       5.0000,   2.00000,    439.4166
    252.5000,       5.0000,   2.00000,    472.8054
    257.5000,       5.0000,   2.00000,    486.7483
    262.5000,       5.0000,   2.00000,    502.7190
    267.5000,       5.0000,   2.00000,    519.8094
    272.5000,       5.0000,   2.00000,    528.6439
    277.5000,       5.0000,   2.00000,    558.2603
    282.5000,       5.0000,   2.00000,    560.4144
    287.5000,       5.0000,   2.00000,    556.5771
    292.5000,       5.0000,   2.00000,    588.4371
    297.5000,       5.0000,   2.00000,    580.4052
    302.5000,       5.0000,   2.00000,    623.7141
     17.5000,       5.0000,   3.00000,    359.3237
     22.5000,       5.0000,   3.00000,    366.6391
     27.5000,       5.0000,   3.00000,    317.1218
     32.5000,       5.0000,   3.00000,    283.8328
     37.5000,       5.0000,   3.00000,    266.4287
     42.5000,       5.0000,   3.00000,    280.9260
     47.5000,       5.0000,   3.00000,    276.3721
     52.5000,       5.0000,   3.00000,    273.9860
     57.5000,       5.0000,   3.00000,    265.0084
     62.5000,       5.0000,   3.00000,    255.9550
     67.5000,       5.0000,   3.00000,    264.0322
     72.5000,       5.0000,   3.00000,    227.1681
     77.5000,       5.0000,   3.00000,    251.5634
     82.5000,       5.0000,   3.00000,    261.9469
     87.5000,       5.0000,   3.00000,    279.8692
     92.5000,       5.0000,   3.00000,    348.1035
     97.5000,       5.0000,   3.00000,    410.4209
    102.5000,       5.0000,   3.00000,    286.9622
    107.5000,       5.0000,   3.00000,    386.7525
    112.5000,       5.0000,   3.00000,    369.0472
    117.5000,       5.0000,   3.00000,    385.1721
    122.5000,       5.0000,   3.00000,    367.6372
    127.5000,       5.0000,   3.00000,    270.2453
    132.5000,       5.0000,   3.00000,    284.2770
    137.5000,       5.0000,   3.00000,    292.2454
    142.5000,       5.0000,   3.00000,    219.4209
    147.5000,       5.0000,   3.00000,    225.4729
    152.5000,       5.0000,   3.00000,    257.3448
    157.5000,       5.0000,   3.00000,    227.4121
    162.5000,       5.0000,   3.00000,    229.3533
    167.5000,       5.0000,   3.00000,    245.6302
    172.5000,       5.0000,   3.00000,    235.2324
    177.5000,       5.0000,   3.00000,    239.9123
    182.5000,       5.0000,   3.00000,    246.8724
    187.5000,       5.0000,   3.00000,    262.4184
    192.5000,       5.0000,   3.00000,    270.4800
    197.5000,       5.0000,   3.00000,    288.0583
    202.5000,       5.0000,   3.00000,    310.3213
    207.5000,       5.0000,   3.00000,    298.6001
    212.5000,       5.0000,   3.00000,    242.5714
    217.5000,       5.0000,   3.00000,    277.2948
    222.5000,       5.0000,   3.00000,    371.2521
    227.5000,       5.0000,   3.00000,    402.1338
    232.5000,       5.0000,   3.00000,    393.7779
    237.5000,       5.0000,   3.00000,    387.4068
    242.5000,       5.0000,   3.00000,    412.1989
    247.5000,       5.0000,   3.00000,    435.9224
    252.5000,       5.0000,   3.00000,    475.2655
    257.5000,       5.0000,   3.00000,    488.8642
    262.5000,       5.0000,   3.00000,    498.1792
    267.5000,       5.0000,   3.00000,    508.3233
    272.5000,       5.0000,   3.00000,    526.1971
    277.5000,       5.0000,   3.00000,    550.3148
    282.5000,       5.0000,   3.00000,    558.7001
    287.5000,       5.0000,   3.00000,    542.6782
    292.5000,       5.0000,   3.00000,    578.7856
    297.5000,       5.0000,   3.00000,    573.7337
     22.5000,      15.0000,   1.00000,    366.2572
     27.5000,      15.0000,   1.00000,    338.8817
     32.5000,      15.0000,   1.00000,    301.0811
     37.5000,      15.0000,   1.00000,    284.9398
     42.5000,      15.0000,   1.00000,    283.8274
     47.5000,      15.0000,   1.00000,    290.5771
     52.5000,      15.0000,   1.00000,    291.3064
     57.5000,      15.0000,   1.00000,    285.7532
     62.5000,      15.0000,   1.00000,    277.8399
     67.5000,      15.0000,   1.00000,    265.6217
     72.5000,      15.0000,   1.00000,    262.3977
     77.5000,      15.0000,   1.00000,    248.6031
     82.5000,      15.0000,   1.00000,    273.6970
     87.5000,      15.0000,   1.00000,    302.6442
     92.5000,      15.0000,   1.00000,    345.6674
     97.5000,      15.0000,   1.00000,    328.6219
    102.5000,      15.0000,   1.00000,    334.7402
    107.5000,      15.0000,   1.00000,    322.1037
    112.5000,      15.0000,   1.00000,    348.8799
    117.5000,      15.0000,   1.00000,    343.9771
    122.5000,      15.0000,   1.00000,    335.5409
    127.5000,      15.0000,   1.00000,    298.9416
    132.5000,      15.0000,   1.00000,    271.6329
    137.5000,      15.0000,   1.00000,    259.7459
    142.5000,      15.0000,   1.00000,    254.4767
    147.5000,      15.0000,   1.00000,    246.9712
    152.5000,      15.0000,   1.00000,    244.1315
    157.5000,      15.0000,   1.00000,    251.0318
    162.5000,      15.0000,   1.00000,    250.5139
    167.5000,      15.0000,   1.00000,    243.6207
    172.5000,      15.0000,   1.00000,    244.5160
    177.5000,      15.0000,   1.00000,    247.2802
    182.5000,      15.0000,   1.00000,    252.3335
    187.5000,      15.0000,   1.00000,    262.9688
    192.5000,      15.0000,   1.00000,    289.9386
    197.5000,      15.0000,   1.00000,    311.5722
    202.5000,      15.0000,   1.00000,    311.7806
    207.5000,      15.0000,   1.00000,    286.9055
    212.5000,      15.0000,   1.00000,    278.0092
    217.5000,      15.0000,   1.00000,    306.6370
    222.5000,      15.0000,   1.00000,    361.7343
    227.5000,      15.0000,   1.00000,    407.9655
    232.5000,      15.0000,   1.00000,    412.6683
    237.5000,      15.0000,   1.00000,    399.8685
    242.5000,      15.0000,   1.00000,    402.3224
    247.5000,      15.0000,   1.00000,    434.6350
    252.5000,      15.0000,   1.00000,    464.9169
    257.5000,      15.0000,   1.00000,    486.6977
    262.5000,      15.0000,   1.00000,    495.8347
    267.5000,      15.0000,   1.00000,    509.2078
    272.5000,      15.0000,   1.00000,    522.2017
    277.5000,      15.0000,   1.00000,    540.1682
    282.5000,      15.0000,   1.00000,    541.4022
    287.5000,      15.0000,   1.00000,    552.4124
    292.5000,      15.0000,   1.00000,    557.0613
     22.5000,       5.0000,   4.00000,    396.0607
     27.5000,       5.0000,   4.00000,    337.4850
     32.5000,       5.0000,   4.00000,    297.6197
     37.5000,       5.0000,   4.00000,    276.3347
     42.5000,       5.0000,   4.00000,    292.5440
     47.5000,       5.0000,   4.00000,    293.3547
     52.5000,       5.0000,   4.00000,    305.6625
     57.5000,       5.0000,   4.00000,    294.3598
     62.5000,       5.0000,   4.00000,    276.2822
     67.5000,       5.0000,   4.00000,    287.5633
     72.5000,       5.0000,   4.00000,    233.7204
     77.5000,       5.0000,   4.00000,    241.6784
     82.5000,       5.0000,   4.00000,    275.4664
     87.5000,       5.0000,   4.00000,    264.2341
     92.5000,       5.0000,   4.00000,    347.3784
     97.5000,       5.0000,   4.00000,    399.7607
    102.5000,       5.0000,   4.00000,    251.8668
    107.5000,       5.0000,   4.00000,    372.2177
    112.5000,       5.0000,   4.00000,    329.8158
    117.5000,       5.0000,   4.00000,    334.0736
    122.5000,       5.0000,   4.00000,    382.1009
    127.5000,       5.0000,   4.00000,    243.7283
    132.5000,       5.0000,   4.00000,    265.5232
    137.5000,       5.0000,   4.00000,    282.4272
    142.5000,       5.0000,   4.00000,    211.6259
    147.5000,       5.0000,   4.00000,    236.8134
    152.5000,       5.0000,   4.00000,    270.8227
    157.5000,       5.0000,   4.00000,    237.5753
    162.5000,       5.0000,   4.00000,    251.2164
    167.5000,       5.0000,   4.00000,    257.8139
    172.5000,       5.0000,   4.00000,    236.1788
    177.5000,       5.0000,   4.00000,    247.4589
    182.5000,       5.0000,   4.00000,    250.3718
    187.5000,       5.0000,   4.00000,    267.6502
    192.5000,       5.0000,   4.00000,    298.7673
    197.5000,       5.0000,   4.00000,    316.4381
    202.5000,       5.0000,   4.00000,    325.7939
    207.5000,       5.0000,   4.00000,    304.1140
    212.5000,       5.0000,   4.00000,    244.8348
    217.5000,       5.0000,   4.00000,    284.0856
    222.5000,       5.0000,   4.00000,    384.5294
    227.5000,       5.0000,   4.00000,    423.9601
    232.5000,       5.0000,   4.00000,    419.9867
    237.5000,       5.0000,   4.00000,    398.6003
    242.5000,       5.0000,   4.00000,    402.9156
    247.5000,       5.0000,   4.00000,    426.3698
    252.5000,       5.0000,   4.00000,    471.9024
    257.5000,       5.0000,   4.00000,    486.7345
    262.5000,       5.0000,   4.00000,    495.4143
    267.5000,       5.0000,   4.00000,    510.0492
    272.5000,       5.0000,   4.00000,    516.9606
    277.5000,       5.0000,   4.00000,    546.6135
    282.5000,       5.0000,   4.00000,    544.2497
    287.5000,       5.0000,   4.00000,    532.4331
    292.5000,       5.0000,   4.00000,    569.4332
     30.0000,      20.0000,   1.00000,    344.0258
     35.0000,      20.0000,   1.00000,    314.2172
     40.0000,      20.0000,   1.00000,    299.4001
     45.0000,      20.0000,   1.00000,    306.8726
     50.0000,      20.0000,   1.00000,    320.6633
     55.0000,      20.0000,   1.00000,    325.6051
     60.0000,      20.0000,   1.00000,    327.8286
     65.0000,      20.0000,   1.00000,    299.3553
     70.0000,      20.0000,   1.00000,    269.4922
     75.0000,      20.0000,   1.00000,    272.4614
     80.0000,      20.0000,   1.00000,    255.6951
     85.0000,      20.0000,   1.00000,    286.7589
     90.0000,      20.0000,   1.00000,    324.6149
     95.0000,      20.0000,   1.00000,    299.3206
    100.0000,      20.0000,   1.00000,    341.4844
    105.0000,      20.0000,   1.00000,    338.2030
    110.0000,      20.0000,   1.00000,    311.2464
    115.0000,      20.0000,   1.00000,    342.8862
    120.0000,      20.0000,   1.00000,    308.5308
    125.0000,      20.0000,   1.00000,    299.4773
    130.0000,      20.0000,   1.00000,    299.6613
    135.0000,      20.0000,   1.00000,    239.4434
    140.0000,      20.0000,   1.00000,    247.8828
    145.0000,      20.0000,   1.00000,    258.1653
    150.0000,      20.0000,   1.00000,    249.4917
    155.0000,      20.0000,   1.00000,    270.4755
    160.0000,      20.0000,   1.00000,    274.5901
    165.0000,      20.0000,   1.00000,    262.4543
    170.0000,      20.0000,   1.00000,    264.1678
    175.0000,      20.0000,   1.00000,    256.1972
    180.0000,      20.0000,   1.00000,    256.8805
    185.0000,      20.0000,   1.00000,    285.3324
    190.0000,      20.0000,   1.00000,    309.0504
    195.0000,      20.0000,   1.00000,    325.5770
    200.0000,      20.0000,   1.00000,    327.0774
    205.0000,      20.0000,   1.00000,    304.3072
    210.0000,      20.0000,   1.00000,    297.5823
    215.0000,      20.0000,   1.00000,    317.4086
    220.0000,      20.0000,   1.00000,    346.8817
    225.0000,      20.0000,   1.00000,    388.9901
    230.0000,      20.0000,   1.00000,    420.2948
    235.0000,      20.0000,   1.00000,    429.5768
    240.0000,      20.0000,   1.00000,    426.9034
    245.0000,      20.0000,   1.00000,    425.6253
    250.0000,      20.0000,   1.00000,    434.3848
    255.0000,      20.0000,   1.00000,    458.9691
    260.0000,      20.0000,   1.00000,    488.0956
    265.0000,      20.0000,   1.00000,    501.4079
    270.0000,      20.0000,   1.00000,    516.1186
    275.0000,      20.0000,   1.00000,    519.2600
    280.0000,      20.0000,   1.00000,    520.7991
    285.0000,      20.0000,   1.00000,    536.2221
     27.5000,       5.0000,   5.00000,    354.0921
     32.5000,       5.0000,   5.00000,    308.2715
     37.5000,       5.0000,   5.00000,    287.1864
     42.5000,       5.0000,   5.00000,    300.6683
     47.5000,       5.0000,   5.00000,    311.9464
     52.5000,       5.0000,   5.00000,    334.6469
     57.5000,       5.0000,   5.00000,    324.2756
     62.5000,       5.0000,   5.00000,    306.8039
     67.5000,       5.0000,   5.00000,    302.3845
     72.5000,       5.0000,   5.00000,    229.0496
     77.5000,       5.0000,   5.00000,    250.1981
     82.5000,       5.0000,   5.00000,    264.9454
     87.5000,       5.0000,   5.00000,    260.8306
     92.5000,       5.0000,   5.00000,    343.2788
     97.5000,       5.0000,   5.00000,    390.1261
    102.5000,       5.0000,   5.00000,    257.2491
    107.5000,       5.0000,   5.00000,    369.2483
    112.5000,       5.0000,   5.00000,    318.3914
    117.5000,       5.0000,   5.00000,    323.1563
    122.5000,       5.0000,   5.00000,    363.0394
    127.5000,       5.0000,   5.00000,    246.8583
    132.5000,       5.0000,   5.00000,    249.7178
    137.5000,       5.0000,   5.00000,    276.2782
    142.5000,       5.0000,   5.00000,    205.2873
    147.5000,       5.0000,   5.00000,    235.4863
    152.5000,       5.0000,   5.00000,    291.6116
    157.5000,       5.0000,   5.00000,    251.6641
    162.5000,       5.0000,   5.00000,    262.4225
    167.5000,       5.0000,   5.00000,    276.4047
    172.5000,       5.0000,   5.00000,    244.6236
    177.5000,       5.0000,   5.00000,    247.9462
    182.5000,       5.0000,   5.00000,    259.7693
    187.5000,       5.0000,   5.00000,    290.3537
    192.5000,       5.0000,   5.00000,    322.7484
    197.5000,       5.0000,   5.00000,    334.3711
    202.5000,       5.0000,   5.00000,    336.5596
    207.5000,       5.0000,   5.00000,    311.9065
    212.5000,       5.0000,   5.00000,    249.1386
    217.5000,       5.0000,   5.00000,    289.4674
    222.5000,       5.0000,   5.00000,    396.1696
    227.5000,       5.0000,   5.00000,    434.0634
    232.5000,       5.0000,   5.00000,    434.0645
    237.5000,       5.0000,   5.00000,    419.5365
    242.5000,       5.0000,   5.00000,    412.3091
    247.5000,       5.0000,   5.00000,    418.5521
    252.5000,       5.0000,   5.00000,    460.5731
    257.5000,       5.0000,   5.00000,    480.2624
    262.5000,       5.0000,   5.00000,    497.9180
    267.5000,       5.0000,   5.00000,    507.6628
    272.5000,       5.0000,   5.00000,    516.8980
    277.5000,       5.0000,   5.00000,    532.5753
    282.5000,       5.0000,   5.00000,    534.4509
    287.5000,       5.0000,   5.00000,    522.5164
     32.5000,       5.0000,   6.00000,    321.3348
     37.5000,       5.0000,   6.00000,    295.4669
     42.5000,       5.0000,   6.00000,    319.0544
     47.5000,       5.0000,   6.00000,    330.5155
     52.5000,       5.0000,   6.00000,    353.9430
     57.5000,       5.0000,   6.00000,    353.8834
     62.5000,       5.0000,   6.00000,    327.3964
     67.5000,       5.0000,   6.00000,    307.2999
     72.5000,       5.0000,   6.00000,    240.1403
     77.5000,       5.0000,   6.00000,    244.3778
     82.5000,       5.0000,   6.00000,    261.6076
     87.5000,       5.0000,   6.00000,    258.7523
     92.5000,       5.0000,   6.00000,    335.0027
     97.5000,       5.0000,   6.00000,    409.1588
    102.5000,       5.0000,   6.00000,    273.2227
    107.5000,       5.0000,   6.00000,    378.1681
    112.5000,       5.0000,   6.00000,    332.9906
    117.5000,       5.0000,   6.00000,    334.9931
    122.5000,       5.0000,   6.00000,    350.1125
    127.5000,       5.0000,   6.00000,    237.5953
    132.5000,       5.0000,   6.00000,    259.4420
    137.5000,       5.0000,   6.00000,    264.6571
    142.5000,       5.0000,   6.00000,    205.3319
    147.5000,       5.0000,   6.00000,    237.6242
    152.5000,       5.0000,   6.00000,    295.9138
    157.5000,       5.0000,   6.00000,    268.8685
    162.5000,       5.0000,   6.00000,    274.3698
    167.5000,       5.0000,   6.00000,    285.7693
    172.5000,       5.0000,   6.00000,    258.6641
    177.5000,       5.0000,   6.00000,    258.5095
    182.5000,       5.0000,   6.00000,    276.3253
    187.5000,       5.0000,   6.00000,    314.8659
    192.5000,       5.0000,   6.00000,    337.3555
    197.5000,       5.0000,   6.00000,    343.1360
    202.5000,       5.0000,   6.00000,    348.8777
    207.5000,       5.0000,   6.00000,    322.2673
    212.5000,       5.0000,   6.00000,    255.7193
    217.5000,       5.0000,   6.00000,    295.9097
    222.5000,       5.0000,   6.00000,    401.7975
    227.5000,       5.0000,   6.00000,    441.1848
    232.5000,       5.0000,   6.00000,    441.3358
    237.5000,       5.0000,   6.00000,    430.0766
    242.5000,       5.0000,   6.00000,    430.4243
    247.5000,       5.0000,   6.00000,    424.9409
    252.5000,       5.0000,   6.00000,    451.3940
    257.5000,       5.0000,   6.00000,    473.8990
    262.5000,       5.0000,   6.00000,    491.3678
    267.5000,       5.0000,   6.00000,    507.6134
    272.5000,       5.0000,   6.00000,    509.2396
    277.5000,       5.0000,   6.00000,    527.4000
    282.5000,       5.0000,   6.00000,    524.7283
     37.5000,      25.0000,   1.00000,    335.0961
     42.5000,      25.0000,   1.00000,    331.8511
     47.5000,      25.0000,   1.00000,    337.7083
     52.5000,      25.0000,   1.00000,    348.5715
     57.5000,      25.0000,   1.00000,    349.3622
     62.5000,      25.0000,   1.00000,    323.5619
     67.5000,      25.0000,   1.00000,    307.6115
     72.5000,      25.0000,   1.00000,    283.7025
     77.5000,      25.0000,   1.00000,    268.2744
     82.5000,      25.0000,   1.00000,    275.5524
     87.5000,      25.0000,   1.00000,    298.6833
     92.5000,      25.0000,   1.00000,    305.5448
     97.5000,      25.0000,   1.00000,    338.2559
    102.5000,      25.0000,   1.00000,    354.1355
    107.5000,      25.0000,   1.00000,    363.6297
    112.5000,      25.0000,   1.00000,    347.0720
    117.5000,      25.0000,   1.00000,    333.0013
    122.5000,      25.0000,   1.00000,    305.2005
    127.5000,      25.0000,   1.00000,    290.1398
    132.5000,      25.0000,   1.00000,    269.5728
    137.5000,      25.0000,   1.00000,    248.7880
    142.5000,      25.0000,   1.00000,    253.1566
    147.5000,      25.0000,   1.00000,    262.9179
    152.5000,      25.0000,   1.00000,    261.2866
    157.5000,      25.0000,   1.00000,    280.7705
    162.5000,      25.0000,   1.00000,    290.3252
    167.5000,      25.0000,   1.00000,    275.5340
    172.5000,      25.0000,   1.00000,    277.1877
    177.5000,      25.0000,   1.00000,    293.2206
    182.5000,      25.0000,   1.00000,    303.8910
    187.5000,      25.0000,   1.00000,    317.9750
    192.5000,      25.0000,   1.00000,    332.7527
    197.5000,      25.0000,   1.00000,    334.7258
    202.5000,      25.0000,   1.00000,    321.4806
    207.5000,      25.0000,   1.00000,    318.3636
    212.5000,      25.0000,   1.00000,    335.6581
    217.5000,      25.0000,   1.00000,    353.1589
    222.5000,      25.0000,   1.00000,    370.3061
    227.5000,      25.0000,   1.00000,    400.8167
    232.5000,      25.0000,   1.00000,    429.1820
    237.5000,      25.0000,   1.00000,    439.3448
    242.5000,      25.0000,   1.00000,    445.8921
    247.5000,      25.0000,   1.00000,    448.8667
    252.5000,      25.0000,   1.00000,    451.1309
    257.5000,      25.0000,   1.00000,    458.9845
    262.5000,      25.0000,   1.00000,    483.1392
    267.5000,      25.0000,   1.00000,    498.3939
    272.5000,      25.0000,   1.00000,    508.9410
    277.5000,      25.0000,   1.00000,    510.9939
     37.5000,       5.0000,   7.00000,    313.6319
     42.5000,       5.0000,   7.00000,    337.1829
     47.5000,       5.0000,   7.00000,    349.1843
     52.5000,       5.0000,   7.00000,    375.1653
     57.5000,       5.0000,   7.00000,    364.9252
     62.5000,       5.0000,   7.00000,    331.6630
     67.5000,       5.0000,   7.00000,    326.6046
     72.5000,       5.0000,   7.00000,    241.6339
     77.5000,       5.0000,   7.00000,    245.6896
     82.5000,       5.0000,   7.00000,    261.8636
     87.5000,       5.0000,   7.00000,    252.5740
     92.5000,       5.0000,   7.00000,    351.1313
     97.5000,       5.0000,   7.00000,    432.5943
    102.5000,       5.0000,   7.00000,    284.8026
    107.5000,       5.0000,   7.00000,    414.4455
    112.5000,       5.0000,   7.00000,    356.1248
    117.5000,       5.0000,   7.00000,    345.0393
    122.5000,       5.0000,   7.00000,    363.6448
    127.5000,       5.0000,   7.00000,    235.2478
    132.5000,       5.0000,   7.00000,    252.2094
    137.5000,       5.0000,   7.00000,    277.8896
    142.5000,       5.0000,   7.00000,    203.3194
    147.5000,       5.0000,   7.00000,    242.1255
    152.5000,       5.0000,   7.00000,    301.0175
    157.5000,       5.0000,   7.00000,    271.1737
    162.5000,       5.0000,   7.00000,    289.3449
    167.5000,       5.0000,   7.00000,    296.6765
    172.5000,       5.0000,   7.00000,    268.5805
    177.5000,       5.0000,   7.00000,    284.5365
    182.5000,       5.0000,   7.00000,    298.4422
    187.5000,       5.0000,   7.00000,    324.8228
    192.5000,       5.0000,   7.00000,    349.1328
    197.5000,       5.0000,   7.00000,    353.4484
    202.5000,       5.0000,   7.00000,    358.9947
    207.5000,       5.0000,   7.00000,    334.2914
    212.5000,       5.0000,   7.00000,    263.5458
    217.5000,       5.0000,   7.00000,    301.7090
    222.5000,       5.0000,   7.00000,    407.4342
    227.5000,       5.0000,   7.00000,    445.9258
    232.5000,       5.0000,   7.00000,    446.3684
    237.5000,       5.0000,   7.00000,    435.2292
    242.5000,       5.0000,   7.00000,    437.2332
    247.5000,       5.0000,   7.00000,    439.2400
    252.5000,       5.0000,   7.00000,    461.3960
    257.5000,       5.0000,   7.00000,    465.3367
    262.5000,       5.0000,   7.00000,    483.4738
    267.5000,       5.0000,   7.00000,    496.5099
    272.5000,       5.0000,   7.00000,    504.7089
    277.5000,       5.0000,   7.00000,    522.9755
     42.5000,       5.0000,   8.00000,    356.5180
     47.5000,       5.0000,   8.00000,    369.0179
     52.5000,       5.0000,   8.00000,    387.0638
     57.5000,       5.0000,   8.00000,    363.2287
     62.5000,       5.0000,   8.00000,    341.6545
     67.5000,       5.0000,   8.00000,    328.5059
     72.5000,       5.0000,   8.00000,    247.1540
     77.5000,       5.0000,   8.00000,    250.6974
     82.5000,       5.0000,   8.00000,    260.4399
     87.5000,       5.0000,   8.00000,    264.2316
     92.5000,       5.0000,   8.00000,    367.3854
     97.5000,       5.0000,   8.00000,    453.2069
    102.5000,       5.0000,   8.00000,    307.4784
    107.5000,       5.0000,   8.00000,    444.2278
    112.5000,       5.0000,   8.00000,    380.5423
    117.5000,       5.0000,   8.00000,    367.2903
    122.5000,       5.0000,   8.00000,    379.9494
    127.5000,       5.0000,   8.00000,    242.6563
    132.5000,       5.0000,   8.00000,    254.3700
    137.5000,       5.0000,   8.00000,    276.8979
    142.5000,       5.0000,   8.00000,    213.7178
    147.5000,       5.0000,   8.00000,    242.1740
    152.5000,       5.0000,   8.00000,    305.6220
    157.5000,       5.0000,   8.00000,    274.5484
    162.5000,       5.0000,   8.00000,    291.2696
    167.5000,       5.0000,   8.00000,    313.3960
    172.5000,       5.0000,   8.00000,    288.8269
    177.5000,       5.0000,   8.00000,    303.5720
    182.5000,       5.0000,   8.00000,    316.7877
    187.5000,       5.0000,   8.00000,    336.6331
    192.5000,       5.0000,   8.00000,    356.3909
    197.5000,       5.0000,   8.00000,    366.7046
    202.5000,       5.0000,   8.00000,    370.9082
    207.5000,       5.0000,   8.00000,    343.6307
    212.5000,       5.0000,   8.00000,    270.5406
    217.5000,       5.0000,   8.00000,    308.0830
    222.5000,       5.0000,   8.00000,    414.9337
    227.5000,       5.0000,   8.00000,    451.1892
    232.5000,       5.0000,   8.00000,    449.9872
    237.5000,       5.0000,   8.00000,    437.1320
    242.5000,       5.0000,   8.00000,    439.6949
    247.5000,       5.0000,   8.00000,    447.9560
    252.5000,       5.0000,   8.00000,    474.6942
    257.5000,       5.0000,   8.00000,    472.9279
    262.5000,       5.0000,   8.00000,    471.5521
    267.5000,       5.0000,   8.00000,    485.6713
    272.5000,       5.0000,   8.00000,    496.9818
     52.5000,      35.0000,   1.00000,    363.2389
     57.5000,      35.0000,   1.00000,    341.5015
     62.5000,      35.0000,   1.00000,    327.1352
     67.5000,      35.0000,   1.00000,    316.5199
     72.5000,      35.0000,   1.00000,    299.8163
     77.5000,      35.0000,   1.00000,    310.8647
     82.5000,      35.0000,   1.00000,    331.2969
     87.5000,      35.0000,   1.00000,    321.1427
     92.5000,      35.0000,   1.00000,    355.0387
     97.5000,      35.0000,   1.00000,    379.9024
    102.5000,      35.0000,   1.00000,    397.1913
    107.5000,      35.0000,   1.00000,    423.0806
    112.5000,      35.0000,   1.00000,    405.4875
    117.5000,      35.0000,   1.00000,    369.4860
    122.5000,      35.0000,   1.00000,    366.5250
    127.5000,      35.0000,   1.00000,    322.7107
    132.5000,      35.0000,   1.00000,    299.4816
    137.5000,      35.0000,   1.00000,    288.2751
    142.5000,      35.0000,   1.00000,    264.2213
    147.5000,      35.0000,   1.00000,    271.9620
    152.5000,      35.0000,   1.00000,    282.4672
    157.5000,      35.0000,   1.00000,    275.0445
    162.5000,      35.0000,   1.00000,    300.9176
    167.5000,      35.0000,   1.00000,    321.3172
    172.5000,      35.0000,   1.00000,    330.5370
    177.5000,      35.0000,   1.00000,    346.8576
    182.5000,      35.0000,   1.00000,    350.3664
    187.5000,      35.0000,   1.00000,    354.6072
    192.5000,      35.0000,   1.00000,    359.6707
    197.5000,      35.0000,   1.00000,    346.6153
    202.5000,      35.0000,   1.00000,    344.4735
    207.5000,      35.0000,   1.00000,    363.1946
    212.5000,      35.0000,   1.00000,    377.9002
    217.5000,      35.0000,   1.00000,    388.6569
    222.5000,      35.0000,   1.00000,    394.7956
    227.5000,      35.0000,   1.00000,    400.4617
    232.5000,      35.0000,   1.00000,    420.9784
    237.5000,      35.0000,   1.00000,    446.6273
    242.5000,      35.0000,   1.00000,    457.4748
    247.5000,      35.0000,   1.00000,    465.5607
    252.5000,      35.0000,   1.00000,    468.9471
    257.5000,      35.0000,   1.00000,    476.0721
    262.5000,      35.0000,   1.00000,    482.2687
     52.5000,       5.0000,  10.00000,    400.4460
     57.5000,       5.0000,  10.00000,    373.5611
     62.5000,       5.0000,  10.00000,    340.5042
     67.5000,       5.0000,  10.00000,    328.7050
     72.5000,       5.0000,  10.00000,    248.1108
     77.5000,       5.0000,  10.00000,    263.6991
     82.5000,       5.0000,  10.00000,    289.1642
     87.5000,       5.0000,  10.00000,    291.7903
     92.5000,       5.0000,  10.00000,    411.9047
     97.5000,       5.0000,  10.00000,    516.6499
    102.5000,       5.0000,  10.00000,    343.9673
    107.5000,       5.0000,  10.00000,    497.2567
    112.5000,       5.0000,  10.00000,    428.5188
    117.5000,       5.0000,  10.00000,    414.8991
    122.5000,       5.0000,  10.00000,    430.0740
    127.5000,       5.0000,  10.00000,    270.3122
    132.5000,       5.0000,  10.00000,    279.6244
    137.5000,       5.0000,  10.00000,    293.2951
    142.5000,       5.0000,  10.00000,    215.3303
    147.5000,       5.0000,  10.00000,    250.7102
    152.5000,       5.0000,  10.00000,    315.8073
    157.5000,       5.0000,  10.00000,    279.6822
    162.5000,       5.0000,  10.00000,    309.7462
    167.5000,       5.0000,  10.00000,    339.4008
    172.5000,       5.0000,  10.00000,    315.8398
    177.5000,       5.0000,  10.00000,    329.2923
    182.5000,       5.0000,  10.00000,    336.7621
    187.5000,       5.0000,  10.00000,    364.0889
    192.5000,       5.0000,  10.00000,    388.8079
    197.5000,       5.0000,  10.00000,    390.8878
    202.5000,       5.0000,  10.00000,    392.0908
    207.5000,       5.0000,  10.00000,    361.7592
    212.5000,       5.0000,  10.00000,    281.1162
    217.5000,       5.0000,  10.00000,    320.4359
    222.5000,       5.0000,  10.00000,    432.7552
    227.5000,       5.0000,  10.00000,    466.0661
    232.5000,       5.0000,  10.00000,    458.7978
    237.5000,       5.0000,  10.00000,    443.4099
    242.5000,       5.0000,  10.00000,    444.1720
    247.5000,       5.0000,  10.00000,    451.3231
    252.5000,       5.0000,  10.00000,    479.2389
    257.5000,       5.0000,  10.00000,    484.9931
    262.5000,       5.0000,  10.00000,    485.9999
     67.5000,      45.0000,   1.00000,    335.2477
     72.5000,      45.0000,   1.00000,    344.0218
     77.5000,      45.0000,   1.00000,    367.8762
     82.5000,      45.0000,   1.00000,    369.1133
     87.5000,      45.0000,   1.00000,    391.0123
     92.5000,      45.0000,   1.00000,    406.5678
     97.5000,      45.0000,   1.00000,    428.0507
    102.5000,      45.0000,   1.00000,    447.1250
    107.5000,      45.0000,   1.00000,    444.5575
    112.5000,      45.0000,   1.00000,    447.8026
    117.5000,      45.0000,   1.00000,    437.4108
    122.5000,      45.0000,   1.00000,    399.3424
    127.5000,      45.0000,   1.00000,    388.9005
    132.5000,      45.0000,   1.00000,    361.9492
    137.5000,      45.0000,   1.00000,    338.4094
    142.5000,      45.0000,   1.00000,    316.6177
    147.5000,      45.0000,   1.00000,    301.9973
    152.5000,      45.0000,   1.00000,    306.5922
    157.5000,      45.0000,   1.00000,    307.5911
    162.5000,      45.0000,   1.00000,    311.8045
    167.5000,      45.0000,   1.00000,    334.2557
    172.5000,      45.0000,   1.00000,    347.4961
    177.5000,      45.0000,   1.00000,    361.9444
    182.5000,      45.0000,   1.00000,    377.2671
    187.5000,      45.0000,   1.00000,    383.7090
    192.5000,      45.0000,   1.00000,    376.9109
    197.5000,      45.0000,   1.00000,    372.8616
    202.5000,      45.0000,   1.00000,    386.9003
    207.5000,      45.0000,   1.00000,    404.6227
    212.5000,      45.0000,   1.00000,    410.2922
    217.5000,      45.0000,   1.00000,    412.8237
    222.5000,      45.0000,   1.00000,    419.4698
    227.5000,      45.0000,   1.00000,    420.3616
    232.5000,      45.0000,   1.00000,    430.7584
    237.5000,      45.0000,   1.00000,    449.4069
    242.5000,      45.0000,   1.00000,    464.6542
    247.5000,      45.0000,   1.00000,    469.1170
     67.5000,      15.0000,   4.00000,    323.0716
     72.5000,      15.0000,   4.00000,    298.9157
     77.5000,      15.0000,   4.00000,    292.0141
     82.5000,      15.0000,   4.00000,    315.9115
     87.5000,      15.0000,   4.00000,    379.4258
     92.5000,      15.0000,   4.00000,    475.0262
     97.5000,      15.0000,   4.00000,    497.8015
    102.5000,      15.0000,   4.00000,    527.3211
    107.5000,      15.0000,   4.00000,    488.9116
    112.5000,      15.0000,   4.00000,    517.3187
    117.5000,      15.0000,   4.00000,    492.0906
    122.5000,      15.0000,   4.00000,    432.9542
    127.5000,      15.0000,   4.00000,    380.1549
    132.5000,      15.0000,   4.00000,    323.9352
    137.5000,      15.0000,   4.00000,    298.4374
    142.5000,      15.0000,   4.00000,    280.9904
    147.5000,      15.0000,   4.00000,    286.1228
    152.5000,      15.0000,   4.00000,    309.0764
    157.5000,      15.0000,   4.00000,    323.2631
    162.5000,      15.0000,   4.00000,    327.1765
    167.5000,      15.0000,   4.00000,    337.1151
    172.5000,      15.0000,   4.00000,    337.0460
    177.5000,      15.0000,   4.00000,    343.1401
    182.5000,      15.0000,   4.00000,    366.4255
    187.5000,      15.0000,   4.00000,    393.7606
    192.5000,      15.0000,   4.00000,    419.5941
    197.5000,      15.0000,   4.00000,    427.1310
    202.5000,      15.0000,   4.00000,    415.2002
    207.5000,      15.0000,   4.00000,    373.2331
    212.5000,      15.0000,   4.00000,    341.3337
    217.5000,      15.0000,   4.00000,    364.3244
    222.5000,      15.0000,   4.00000,    430.5537
    227.5000,      15.0000,   4.00000,    475.2793
    232.5000,      15.0000,   4.00000,    477.4624
    237.5000,      15.0000,   4.00000,    464.9809
    242.5000,      15.0000,   4.00000,    455.2568
    247.5000,      15.0000,   4.00000,    462.4152
     82.5000,      55.0000,   1.00000,    425.1877
     87.5000,      55.0000,   1.00000,    433.0052
     92.5000,      55.0000,   1.00000,    446.4237
     97.5000,      55.0000,   1.00000,    462.3350
    102.5000,      55.0000,   1.00000,    470.7353
    107.5000,      55.0000,   1.00000,    480.1444
    112.5000,      55.0000,   1.00000,    483.3287
    117.5000,      55.0000,   1.00000,    473.8956
    122.5000,      55.0000,   1.00000,    452.1716
    127.5000,      55.0000,   1.00000,    425.8639
    132.5000,      55.0000,   1.00000,    422.8712
    137.5000,      55.0000,   1.00000,    401.2006
    142.5000,      55.0000,   1.00000,    384.7856
    147.5000,      55.0000,   1.00000,    362.9080
    152.5000,      55.0000,   1.00000,    339.9625
    157.5000,      55.0000,   1.00000,    337.3555
    162.5000,      55.0000,   1.00000,    339.3094
    167.5000,      55.0000,   1.00000,    344.2507
    172.5000,      55.0000,   1.00000,    358.4262
    177.5000,      55.0000,   1.00000,    374.9633
    182.5000,      55.0000,   1.00000,    383.7190
    187.5000,      55.0000,   1.00000,    377.5733
    192.5000,      55.0000,   1.00000,    383.6212
    197.5000,      55.0000,   1.00000,    397.4374
    202.5000,      55.0000,   1.00000,    417.6975
    207.5000,      55.0000,   1.00000,    437.0929
    212.5000,      55.0000,   1.00000,    442.3552
    217.5000,      55.0000,   1.00000,    446.4065
    222.5000,      55.0000,   1.00000,    446.2165
    227.5000,      55.0000,   1.00000,    445.2409
    232.5000,      55.0000,   1.00000,    446.5112
     82.5000,      15.0000,   5.00000,    347.2646
     87.5000,      15.0000,   5.00000,    417.6555
     92.5000,      15.0000,   5.00000,    523.6871
     97.5000,      15.0000,   5.00000,    553.9631
    102.5000,      15.0000,   5.00000,    597.3194
    107.5000,      15.0000,   5.00000,    560.9054
    112.5000,      15.0000,   5.00000,    590.7681
    117.5000,      15.0000,   5.00000,    554.9666
    122.5000,      15.0000,   5.00000,    481.5482
    127.5000,      15.0000,   5.00000,    421.6230
    132.5000,      15.0000,   5.00000,    364.6832
    137.5000,      15.0000,   5.00000,    342.2119
    142.5000,      15.0000,   5.00000,    324.9165
    147.5000,      15.0000,   5.00000,    323.6078
    152.5000,      15.0000,   5.00000,    341.0657
    157.5000,      15.0000,   5.00000,    350.7420
    162.5000,      15.0000,   5.00000,    346.5682
    167.5000,      15.0000,   5.00000,    347.6398
    172.5000,      15.0000,   5.00000,    347.0197
    177.5000,      15.0000,   5.00000,    349.9153
    182.5000,      15.0000,   5.00000,    377.2946
    187.5000,      15.0000,   5.00000,    401.9792
    192.5000,      15.0000,   5.00000,    431.7841
    197.5000,      15.0000,   5.00000,    447.5914
    202.5000,      15.0000,   5.00000,    440.8473
    207.5000,      15.0000,   5.00000,    401.4911
    212.5000,      15.0000,   5.00000,    368.0182
    217.5000,      15.0000,   5.00000,    392.0809
    222.5000,      15.0000,   5.00000,    456.9067
    227.5000,      15.0000,   5.00000,    499.6982
    232.5000,      15.0000,   5.00000,    497.2964
     97.5000,      65.0000,   1.00000,    485.2843
    102.5000,      65.0000,   1.00000,    480.7503
    107.5000,      65.0000,   1.00000,    488.7523
    112.5000,      65.0000,   1.00000,    489.0343
    117.5000,      65.0000,   1.00000,    496.3546
    122.5000,      65.0000,   1.00000,    510.0488
    127.5000,      65.0000,   1.00000,    495.0234
    132.5000,      65.0000,   1.00000,    462.9671
    137.5000,      65.0000,   1.00000,    454.1033
    142.5000,      65.0000,   1.00000,    424.9491
    147.5000,      65.0000,   1.00000,    406.0504
    152.5000,      65.0000,   1.00000,    390.6021
    157.5000,      65.0000,   1.00000,    374.0337
    162.5000,      65.0000,   1.00000,    377.7791
    167.5000,      65.0000,   1.00000,    380.8702
    172.5000,      65.0000,   1.00000,    380.0705
    177.5000,      65.0000,   1.00000,    385.6461
    182.5000,      65.0000,   1.00000,    380.9882
    187.5000,      65.0000,   1.00000,    376.9648
    192.5000,      65.0000,   1.00000,    395.2491
    197.5000,      65.0000,   1.00000,    417.1486
    202.5000,      65.0000,   1.00000,    427.4070
    207.5000,      65.0000,   1.00000,    442.4400
    212.5000,      65.0000,   1.00000,    454.0275
    217.5000,      65.0000,   1.00000,    464.5064
     97.5000,      15.0000,   6.00000,    605.2557
    102.5000,      15.0000,   6.00000,    645.0126
    107.5000,      15.0000,   6.00000,    600.9608
    112.5000,      15.0000,   6.00000,    636.5096
    117.5000,      15.0000,   6.00000,    610.9586
    122.5000,      15.0000,   6.00000,    542.4353
    127.5000,      15.0000,   6.00000,    474.6301
    132.5000,      15.0000,   6.00000,    402.0531
    137.5000,      15.0000,   6.00000,    369.1238
    142.5000,      15.0000,   6.00000,    348.4627
    147.5000,      15.0000,   6.00000,    347.9410
    152.5000,      15.0000,   6.00000,    369.0295
    157.5000,      15.0000,   6.00000,    381.9623
    162.5000,      15.0000,   6.00000,    376.6872
    167.5000,      15.0000,   6.00000,    375.2589
    172.5000,      15.0000,   6.00000,    370.0068
    177.5000,      15.0000,   6.00000,    364.6947
    182.5000,      15.0000,   6.00000,    382.9318
    187.5000,      15.0000,   6.00000,    407.9164
    192.5000,      15.0000,   6.00000,    436.8594
    197.5000,      15.0000,   6.00000,    458.5576
    202.5000,      15.0000,   6.00000,    448.8623
    207.5000,      15.0000,   6.00000,    409.0111
    212.5000,      15.0000,   6.00000,    380.8598
    217.5000,      15.0000,   6.00000,    409.5103
    105.0000,      30.0000,   3.00000,    639.2803
    110.0000,      30.0000,   3.00000,    649.2955
    115.0000,      30.0000,   3.00000,    592.5811
    120.0000,      30.0000,   3.00000,    578.0261
    125.0000,      30.0000,   3.00000,    525.8500
    130.0000,      30.0000,   3.00000,    472.2115
    135.0000,      30.0000,   3.00000,    426.1724
    140.0000,      30.0000,   3.00000,    388.0199
    145.0000,      30.0000,   3.00000,    381.5033
    150.0000,      30.0000,   3.00000,    376.6386
    155.0000,      30.0000,   3.00000,    372.8553
    160.0000,      30.0000,   3.00000,    382.9315
    165.0000,      30.0000,   3.00000,    388.2099
    170.0000,      30.0000,   3.00000,    383.0491
    175.0000,      30.0000,   3.00000,    391.5286
    180.0000,      30.0000,   3.00000,    400.0931
    185.0000,      30.0000,   3.00000,    408.2856
    190.0000,      30.0000,   3.00000,    423.0066
    195.0000,      30.0000,   3.00000,    430.0913
    200.0000,      30.0000,   3.00000,    421.9907
    205.0000,      30.0000,   3.00000,    421.3667
    210.0000,      30.0000,   3.00000,    430.8997
    112.5000,      25.0000,   4.00000,    652.0583
    117.5000,      25.0000,   4.00000,    626.2735
    122.5000,      25.0000,   4.00000,    557.1259
    127.5000,      25.0000,   4.00000,    514.4427
    132.5000,      25.0000,   4.00000,    452.0629
    137.5000,      25.0000,   4.00000,    393.5325
    142.5000,      25.0000,   4.00000,    397.6837
    147.5000,      25.0000,   4.00000,    387.4423
    152.5000,      25.0000,   4.00000,    377.2337
    157.5000,      25.0000,   4.00000,    396.5608
    162.5000,      25.0000,   4.00000,    400.6135
    167.5000,      25.0000,   4.00000,    391.9036
    172.5000,      25.0000,   4.00000,    396.2491
    177.5000,      25.0000,   4.00000,    404.4782
    182.5000,      25.0000,   4.00000,    413.5890
    187.5000,      25.0000,   4.00000,    429.5755
    192.5000,      25.0000,   4.00000,    443.3475
    197.5000,      25.0000,   4.00000,    448.1848
    202.5000,      25.0000,   4.00000,    427.3788
   5.67
ITERATION 3
MODEL RESISTIVITY
LAYER 1
61,     2.5000
     10.0000,     293.09
     15.0000,     297.60
     20.0000,     306.72
     25.0000,     310.52
     30.0000,     239.56
     35.0000,     203.85
     40.0000,     191.91
     45.0000,     220.91
     50.0000,     236.20
     55.0000,     255.61
     60.0000,     253.47
     65.0000,     237.75
     70.0000,     237.11
     75.0000,     181.07
     80.0000,     202.30
     85.0000,     234.22
     90.0000,     244.04
     95.0000,     405.34
    100.0000,     577.54
    105.0000,     387.13
    110.0000,     679.81
    115.0000,     622.98
    120.0000,     697.65
    125.0000,     726.02
    130.0000,     361.47
    135.0000,     315.96
    140.0000,     300.07
    145.0000,     179.44
    150.0000,     190.66
    155.0000,     241.67
    160.0000,     212.17
    165.0000,     223.93
    170.0000,     234.55
    175.0000,     215.07
    180.0000,     222.90
    185.0000,     234.44
    190.0000,     263.72
    195.0000,     279.83
    200.0000,     281.80
    205.0000,     281.50
    210.0000,     251.85
    215.0000,     187.81
    220.0000,     230.68
    225.0000,     331.64
    230.0000,     375.70
    235.0000,     401.63
    240.0000,     401.07
    245.0000,     408.53
    250.0000,     419.39
    255.0000,     463.04
    260.0000,     481.92
    265.0000,     498.28
    270.0000,     516.00
    275.0000,     528.49
    280.0000,     550.68
    285.0000,     549.50
    290.0000,     535.35
    295.0000,     564.50
    300.0000,     554.12
    305.0000,     603.06
           582.3348
LAYER 2
61,     5.2500
     10.0000,     323.98
     15.0000,     314.86
     20.0000,     315.77
     25.0000,     316.58
     30.0000,     252.45
     35.0000,     212.24
     40.0000,     203.74
     45.0000,     224.21
     50.0000,     241.82
     55.0000,     260.08
     60.0000,     260.38
     65.0000,     245.19
     70.0000,     236.68
     75.0000,     183.51
     80.0000,     201.20
     85.0000,     232.28
     90.0000,     244.56
     95.0000,     406.14
    100.0000,     560.64
    105.0000,     385.76
    110.0000,     637.00
    115.0000,     622.37
    120.0000,     698.43
    125.0000,     703.49
    130.0000,     359.71
    135.0000,     315.54
    140.0000,     293.46
    145.0000,     179.74
    150.0000,     190.40
    155.0000,     234.07
    160.0000,     215.16
    165.0000,     223.76
    170.0000,     234.31
    175.0000,     217.66
    180.0000,     222.60
    185.0000,     234.21
    190.0000,     263.27
    195.0000,     280.02
    200.0000,     281.77
    205.0000,     281.42
    210.0000,     252.28
    215.0000,     194.09
    220.0000,     231.97
    225.0000,     331.66
    230.0000,     376.02
    235.0000,     401.57
    240.0000,     401.23
    245.0000,     408.54
    250.0000,     419.87
    255.0000,     463.88
    260.0000,     482.75
    265.0000,     499.04
    270.0000,     517.04
    275.0000,     530.04
    280.0000,     550.80
    285.0000,     550.08
    290.0000,     540.87
    295.0000,     565.80
    300.0000,     562.74
    305.0000,     597.52
           591.0722
LAYER 3
59,     8.2750
     15.0000,     391.75
     20.0000,     392.45
     25.0000,     387.96
     30.0000,     345.18
     35.0000,     294.74
     40.0000,     269.68
     45.0000,     265.79
     50.0000,     269.85
     55.0000,     275.15
     60.0000,     273.56
     65.0000,     250.87
     70.0000,     234.58
     75.0000,     184.97
     80.0000,     196.74
     85.0000,     228.21
     90.0000,     258.73
     95.0000,     412.11
    100.0000,     530.79
    105.0000,     382.83
    110.0000,     517.45
    115.0000,     530.15
    120.0000,     596.04
    125.0000,     601.01
    130.0000,     339.34
    135.0000,     300.36
    140.0000,     270.05
    145.0000,     181.49
    150.0000,     189.53
    155.0000,     223.31
    160.0000,     217.18
    165.0000,     221.22
    170.0000,     233.51
    175.0000,     219.21
    180.0000,     220.82
    185.0000,     232.58
    190.0000,     261.52
    195.0000,     281.13
    200.0000,     284.07
    205.0000,     283.73
    210.0000,     260.37
    215.0000,     228.08
    220.0000,     247.87
    225.0000,     334.73
    230.0000,     379.75
    235.0000,     402.59
    240.0000,     403.93
    245.0000,     410.60
    250.0000,     423.45
    255.0000,     467.47
    260.0000,     487.21
    265.0000,     503.38
    270.0000,     522.01
    275.0000,     536.27
    280.0000,     552.77
    285.0000,     552.02
    290.0000,     542.44
    295.0000,     571.36
    300.0000,     576.01
           596.5195
LAYER 4
57,    11.6025
     20.0000,     511.25
     25.0000,     485.20
     30.0000,     449.79
     35.0000,     382.60
     40.0000,     320.48
     45.0000,     299.69
     50.0000,     296.52
     55.0000,     291.72
     60.0000,     277.14
     65.0000,     246.45
     70.0000,     230.80
     75.0000,     184.61
     80.0000,     187.27
     85.0000,     222.70
     90.0000,     269.43
     95.0000,     414.60
    100.0000,     507.08
    105.0000,     361.93
    110.0000,     360.27
    115.0000,     361.58
    120.0000,     384.92
    125.0000,     391.32
    130.0000,     274.60
    135.0000,     259.30
    140.0000,     241.20
    145.0000,     181.60
    150.0000,     188.75
    155.0000,     220.17
    160.0000,     215.78
    165.0000,     218.21
    170.0000,     232.41
    175.0000,     217.68
    180.0000,     217.95
    185.0000,     229.77
    190.0000,     258.66
    195.0000,     281.96
    200.0000,     288.92
    205.0000,     289.11
    210.0000,     275.10
    215.0000,     261.10
    220.0000,     272.68
    225.0000,     345.03
    230.0000,     388.21
    235.0000,     408.26
    240.0000,     411.27
    245.0000,     418.66
    250.0000,     432.12
    255.0000,     469.11
    260.0000,     492.39
    265.0000,     508.61
    270.0000,     527.95
    275.0000,     542.26
    280.0000,     557.50
    285.0000,     554.65
    290.0000,     544.38
    295.0000,     575.20
           600.1205
LAYER 5
53,    15.2628
     30.0000,     545.72
     35.0000,     508.03
     40.0000,     459.27
     45.0000,     376.92
     50.0000,     337.23
     55.0000,     304.38
     60.0000,     275.26
     65.0000,     244.83
     70.0000,     213.00
     75.0000,     184.57
     80.0000,     184.95
     85.0000,     221.58
     90.0000,     274.35
     95.0000,     437.43
    100.0000,     438.76
    105.0000,     334.32
    110.0000,     252.85
    115.0000,     216.30
    120.0000,     207.84
    125.0000,     202.89
    130.0000,     200.02
    135.0000,     200.83
    140.0000,     200.55
    145.0000,     186.93
    150.0000,     190.32
    155.0000,     212.17
    160.0000,     214.51
    165.0000,     215.65
    170.0000,     216.19
    175.0000,     215.09
    180.0000,     215.69
    185.0000,     229.29
    190.0000,     258.07
    195.0000,     287.60
    200.0000,     309.90
    205.0000,     320.55
    210.0000,     325.30
    215.0000,     331.99
    220.0000,     350.93
    225.0000,     388.57
    230.0000,     417.59
    235.0000,     434.71
    240.0000,     444.51
    245.0000,     455.42
    250.0000,     466.99
    255.0000,     479.98
    260.0000,     498.18
    265.0000,     513.32
    270.0000,     533.62
    275.0000,     542.98
    280.0000,     563.43
    285.0000,     562.73
           577.3390
LAYER 6
49,    19.2890
     40.0000,     508.76
     45.0000,     385.96
     50.0000,     353.37
     55.0000,     313.42
     60.0000,     277.29
     65.0000,     242.18
     70.0000,     210.86
     75.0000,     198.19
     80.0000,     198.41
     85.0000,     233.74
     90.0000,     296.36
     95.0000,     429.11
    100.0000,     427.21
    105.0000,     356.04
    110.0000,     272.73
    115.0000,     232.57
    120.0000,     218.69
    125.0000,     211.38
    130.0000,     205.92
    135.0000,     204.93
    140.0000,     202.37
    145.0000,     200.57
    150.0000,     201.82
    155.0000,     211.76
    160.0000,     214.00
    165.0000,     214.37
    170.0000,     214.69
    175.0000,     215.16
    180.0000,     219.10
    185.0000,     233.28
    190.0000,     259.61
    195.0000,     288.46
    200.0000,     313.90
    205.0000,     334.62
    210.0000,     348.70
    215.0000,     359.94
    220.0000,     381.67
    225.0000,     407.57
    230.0000,     428.56
    235.0000,     444.20
    240.0000,     456.48
    245.0000,     467.63
    250.0000,     477.45
    255.0000,     486.70
    260.0000,     500.59
    265.0000,     512.62
    270.0000,     533.99
    275.0000,     540.82
           564.3195
LAYER 7
45,    23.7179
     50.0000,     381.50
     55.0000,     337.62
     60.0000,     298.20
     65.0000,     266.23
     70.0000,     251.12
     75.0000,     252.91
     80.0000,     253.81
     85.0000,     287.97
     90.0000,     355.01
     95.0000,     428.27
    100.0000,     427.42
    105.0000,     375.36
    110.0000,     304.60
    115.0000,     259.51
    120.0000,     238.70
    125.0000,     231.62
    130.0000,     230.82
    135.0000,     230.52
    140.0000,     230.30
    145.0000,     230.35
    150.0000,     230.44
    155.0000,     231.02
    160.0000,     231.18
    165.0000,     231.29
    170.0000,     231.68
    175.0000,     233.61
    180.0000,     239.43
    185.0000,     252.19
    190.0000,     273.24
    195.0000,     298.62
    200.0000,     324.28
    205.0000,     348.23
    210.0000,     368.02
    215.0000,     385.03
    220.0000,     403.75
    225.0000,     422.56
    230.0000,     438.56
    235.0000,     452.02
    240.0000,     463.66
    245.0000,     473.49
    250.0000,     481.61
    255.0000,     488.62
    260.0000,     502.14
    265.0000,     508.42
           539.2789
LAYER 8
41,    28.5897
     60.0000,     352.35
     65.0000,     326.69
     70.0000,     323.34
     75.0000,     328.68
     80.0000,     330.73
     85.0000,     361.12
     90.0000,     409.59
     95.0000,     442.88
    100.0000,     443.24
    105.0000,     428.91
    110.0000,     392.39
    115.0000,     353.95
    120.0000,     326.55
    125.0000,     310.87
    130.0000,     303.52
    135.0000,     302.22
    140.0000,     300.32
    145.0000,     297.35
    150.0000,     294.25
    155.0000,     292.02
    160.0000,     291.07
    165.0000,     290.62
    170.0000,     290.16
    175.0000,     290.55
    180.0000,     293.78
    185.0000,     301.90
    190.0000,     315.85
    195.0000,     334.52
    200.0000,     355.60
    205.0000,     376.73
    210.0000,     395.91
    215.0000,     412.54
    220.0000,     427.69
    225.0000,     441.36
    230.0000,     452.82
    235.0000,     462.76
    240.0000,     472.02
    245.0000,     479.02
    250.0000,     483.51
    255.0000,     486.80
           506.7888
LAYER 9
35,    33.9487
     75.0000,     358.59
     80.0000,     390.05
     85.0000,     422.51
     90.0000,     458.48
     95.0000,     492.20
    100.0000,     499.17
    105.0000,     501.30
    110.0000,     494.64
    115.0000,     474.99
    120.0000,     449.44
    125.0000,     428.23
    130.0000,     410.55
    135.0000,     397.91
    140.0000,     390.29
    145.0000,     386.68
    150.0000,     385.18
    155.0000,     384.12
    160.0000,     383.31
    165.0000,     382.56
    170.0000,     380.79
    175.0000,     378.32
    180.0000,     376.95
    185.0000,     378.52
    190.0000,     384.03
    195.0000,     393.55
    200.0000,     406.24
    205.0000,     420.22
    210.0000,     433.80
    215.0000,     445.55
    220.0000,     455.52
    225.0000,     464.16
    230.0000,     469.94
    235.0000,     474.99
    240.0000,     479.92
           485.5763
LAYER 10
29,    39.8436
     90.0000,     509.50
     95.0000,     575.73
    100.0000,     592.40
    105.0000,     593.45
    110.0000,     597.60
    115.0000,     594.52
    120.0000,     578.20
    125.0000,     553.63
    130.0000,     528.08
    135.0000,     505.79
    140.0000,     488.51
    145.0000,     476.26
    150.0000,     467.87
    155.0000,     463.75
    160.0000,     461.87
    165.0000,     461.43
    170.0000,     459.72
    175.0000,     456.40
    180.0000,     454.82
    185.0000,     453.76
    190.0000,     453.95
    195.0000,     456.07
    200.0000,     460.14
    205.0000,     465.74
    210.0000,     472.17
    215.0000,     476.93
    220.0000,     480.65
    225.0000,     483.26
           484.0748
LAYER 11
25,    46.3279
    100.0000,     699.54
    105.0000,     703.47
    110.0000,     705.39
    115.0000,     700.79
    120.0000,     681.03
    125.0000,     646.80
    130.0000,     613.34
    135.0000,     583.29
    140.0000,     559.84
    145.0000,     542.96
    150.0000,     531.62
    155.0000,     524.74
    160.0000,     521.29
    165.0000,     520.39
    170.0000,     519.10
    175.0000,     516.05
    180.0000,     512.00
    185.0000,     507.67
    190.0000,     503.78
    195.0000,     501.15
    200.0000,     499.46
    205.0000,     497.75
    210.0000,     495.65
    215.0000,     494.34
           494.2993
LAYER 12
21, 
    110.0000,     804.68
    115.0000,     766.81
    120.0000,     725.41
    125.0000,     684.25
    130.0000,     648.31
    135.0000,     611.82
    140.0000,     585.39
    145.0000,     566.81
    150.0000,     554.37
    155.0000,     546.68
    160.0000,     542.61
    165.0000,     541.26
    170.0000,     540.34
    175.0000,     537.37
    180.0000,     532.92
    185.0000,     527.80
    190.0000,     522.78
    195.0000,     519.04
    200.0000,     516.17
    205.0000,     514.07
           511.4818
CALCULATED APPARENT RESISTIVITY
      7.5000,       5.0000,   1.00000,    316.8198
     12.5000,       5.0000,   1.00000,    315.2221
     17.5000,       5.0000,   1.00000,    303.3917
     22.5000,       5.0000,   1.00000,    302.3609
     27.5000,       5.0000,   1.00000,    259.2606
     32.5000,       5.0000,   1.00000,    241.9241
     37.5000,       5.0000,   1.00000,    224.3900
     42.5000,       5.0000,   1.00000,    238.1638
     47.5000,       5.0000,   1.00000,    238.3571
     52.5000,       5.0000,   1.00000,    253.4249
     57.5000,       5.0000,   1.00000,    250.4178
     62.5000,       5.0000,   1.00000,    232.2655
     67.5000,       5.0000,   1.00000,    240.8773
     72.5000,       5.0000,   1.00000,    200.5298
     77.5000,       5.0000,   1.00000,    219.6915
     82.5000,       5.0000,   1.00000,    252.0583
     87.5000,       5.0000,   1.00000,    276.0415
     92.5000,       5.0000,   1.00000,    350.7907
     97.5000,       5.0000,   1.00000,    484.3952
    102.5000,       5.0000,   1.00000,    368.2409
    107.5000,       5.0000,   1.00000,    613.4229
    112.5000,       5.0000,   1.00000,    527.4053
    117.5000,       5.0000,   1.00000,    523.2771
    122.5000,       5.0000,   1.00000,    558.4240
    127.5000,       5.0000,   1.00000,    362.5071
    132.5000,       5.0000,   1.00000,    327.6920
    137.5000,       5.0000,   1.00000,    287.4859
    142.5000,       5.0000,   1.00000,    204.3553
    147.5000,       5.0000,   1.00000,    209.9620
    152.5000,       5.0000,   1.00000,    228.9515
    157.5000,       5.0000,   1.00000,    207.5817
    162.5000,       5.0000,   1.00000,    224.1207
    167.5000,       5.0000,   1.00000,    230.9343
    172.5000,       5.0000,   1.00000,    219.8339
    177.5000,       5.0000,   1.00000,    234.0417
    182.5000,       5.0000,   1.00000,    240.6370
    187.5000,       5.0000,   1.00000,    257.3228
    192.5000,       5.0000,   1.00000,    270.7587
    197.5000,       5.0000,   1.00000,    269.6846
    202.5000,       5.0000,   1.00000,    263.7517
    207.5000,       5.0000,   1.00000,    263.0922
    212.5000,       5.0000,   1.00000,    230.2657
    217.5000,       5.0000,   1.00000,    260.7222
    222.5000,       5.0000,   1.00000,    321.3175
    227.5000,       5.0000,   1.00000,    351.7255
    232.5000,       5.0000,   1.00000,    382.9284
    237.5000,       5.0000,   1.00000,    400.7077
    242.5000,       5.0000,   1.00000,    419.0349
    247.5000,       5.0000,   1.00000,    429.2857
    252.5000,       5.0000,   1.00000,    461.5674
    257.5000,       5.0000,   1.00000,    476.3088
    262.5000,       5.0000,   1.00000,    497.7353
    267.5000,       5.0000,   1.00000,    516.9097
    272.5000,       5.0000,   1.00000,    525.3316
    277.5000,       5.0000,   1.00000,    542.4133
    282.5000,       5.0000,   1.00000,    548.9607
    287.5000,       5.0000,   1.00000,    542.5860
    292.5000,       5.0000,   1.00000,    572.0682
    297.5000,       5.0000,   1.00000,    554.3828
    302.5000,       5.0000,   1.00000,    595.1561
    307.5000,       5.0000,   1.00000,    576.1384
     12.5000,       5.0000,   2.00000,    332.8196
     17.5000,       5.0000,   2.00000,    328.7413
     22.5000,       5.0000,   2.00000,    337.3365
     27.5000,       5.0000,   2.00000,    291.2652
     32.5000,       5.0000,   2.00000,    265.3923
     37.5000,       5.0000,   2.00000,    256.9668
     42.5000,       5.0000,   2.00000,    266.2671
     47.5000,       5.0000,   2.00000,    258.8404
     52.5000,       5.0000,   2.00000,    264.6670
     57.5000,       5.0000,   2.00000,    249.8870
     62.5000,       5.0000,   2.00000,    243.5820
     67.5000,       5.0000,   2.00000,    257.4713
     72.5000,       5.0000,   2.00000,    209.8998
     77.5000,       5.0000,   2.00000,    242.1991
     82.5000,       5.0000,   2.00000,    279.7522
     87.5000,       5.0000,   2.00000,    251.3801
     92.5000,       5.0000,   2.00000,    380.4809
     97.5000,       5.0000,   2.00000,    447.7579
    102.5000,       5.0000,   2.00000,    303.9046
    107.5000,       5.0000,   2.00000,    523.1024
    112.5000,       5.0000,   2.00000,    439.8257
    117.5000,       5.0000,   2.00000,    406.1085
    122.5000,       5.0000,   2.00000,    489.3243
    127.5000,       5.0000,   2.00000,    293.7260
    132.5000,       5.0000,   2.00000,    306.3367
    137.5000,       5.0000,   2.00000,    327.3873
    142.5000,       5.0000,   2.00000,    200.7717
    147.5000,       5.0000,   2.00000,    214.9297
    152.5000,       5.0000,   2.00000,    256.7142
    157.5000,       5.0000,   2.00000,    207.4047
    162.5000,       5.0000,   2.00000,    219.0398
    167.5000,       5.0000,   2.00000,    243.0396
    172.5000,       5.0000,   2.00000,    226.5128
    177.5000,       5.0000,   2.00000,    237.2115
    182.5000,       5.0000,   2.00000,    246.7015
    187.5000,       5.0000,   2.00000,    259.7708
    192.5000,       5.0000,   2.00000,    268.0673
    197.5000,       5.0000,   2.00000,    264.1814
    202.5000,       5.0000,   2.00000,    288.4385
    207.5000,       5.0000,   2.00000,    293.4106
    212.5000,       5.0000,   2.00000,    236.2931
    217.5000,       5.0000,   2.00000,    270.2923
    222.5000,       5.0000,   2.00000,    356.9605
    227.5000,       5.0000,   2.00000,    369.9489
    232.5000,       5.0000,   2.00000,    373.6336
    237.5000,       5.0000,   2.00000,    398.6549
    242.5000,       5.0000,   2.00000,    420.4844
    247.5000,       5.0000,   2.00000,    436.5070
    252.5000,       5.0000,   2.00000,    471.5659
    257.5000,       5.0000,   2.00000,    483.7604
    262.5000,       5.0000,   2.00000,    498.5144
    267.5000,       5.0000,   2.00000,    515.6581
    272.5000,       5.0000,   2.00000,    523.6221
    277.5000,       5.0000,   2.00000,    549.3442
    282.5000,       5.0000,   2.00000,    550.8633
    287.5000,       5.0000,   2.00000,    548.8798
    292.5000,       5.0000,   2.00000,    571.9023
    297.5000,       5.0000,   2.00000,    561.5289
    302.5000,       5.0000,   2.00000,    597.3972
     17.5000,       5.0000,   3.00000,    362.8565
     22.5000,       5.0000,   3.00000,    377.6947
     27.5000,       5.0000,   3.00000,    317.6565
     32.5000,       5.0000,   3.00000,    285.2570
     37.5000,       5.0000,   3.00000,    269.1508
     42.5000,       5.0000,   3.00000,    289.5602
     47.5000,       5.0000,   3.00000,    283.1376
     52.5000,       5.0000,   3.00000,    279.6544
     57.5000,       5.0000,   3.00000,    269.9014
     62.5000,       5.0000,   3.00000,    260.5200
     67.5000,       5.0000,   3.00000,    269.6087
     72.5000,       5.0000,   3.00000,    227.5335
     77.5000,       5.0000,   3.00000,    254.1391
     82.5000,       5.0000,   3.00000,    263.1005
     87.5000,       5.0000,   3.00000,    276.7203
     92.5000,       5.0000,   3.00000,    354.5252
     97.5000,       5.0000,   3.00000,    424.4689
    102.5000,       5.0000,   3.00000,    276.4080
    107.5000,       5.0000,   3.00000,    394.5678
    112.5000,       5.0000,   3.00000,    374.7026
    117.5000,       5.0000,   3.00000,    398.6670
    122.5000,       5.0000,   3.00000,    378.0415
    127.5000,       5.0000,   3.00000,    265.5597
    132.5000,       5.0000,   3.00000,    284.1223
    137.5000,       5.0000,   3.00000,    300.7650
    142.5000,       5.0000,   3.00000,    215.6297
    147.5000,       5.0000,   3.00000,    221.7883
    152.5000,       5.0000,   3.00000,    260.2619
    157.5000,       5.0000,   3.00000,    227.9855
    162.5000,       5.0000,   3.00000,    228.6475
    167.5000,       5.0000,   3.00000,    244.1439
    172.5000,       5.0000,   3.00000,    235.3786
    177.5000,       5.0000,   3.00000,    239.6201
    182.5000,       5.0000,   3.00000,    246.5198
    187.5000,       5.0000,   3.00000,    263.4592
    192.5000,       5.0000,   3.00000,    271.0392
    197.5000,       5.0000,   3.00000,    289.2508
    202.5000,       5.0000,   3.00000,    314.7991
    207.5000,       5.0000,   3.00000,    302.8334
    212.5000,       5.0000,   3.00000,    237.9351
    217.5000,       5.0000,   3.00000,    275.2848
    222.5000,       5.0000,   3.00000,    376.8915
    227.5000,       5.0000,   3.00000,    405.9689
    232.5000,       5.0000,   3.00000,    394.2158
    237.5000,       5.0000,   3.00000,    388.3041
    242.5000,       5.0000,   3.00000,    412.2794
    247.5000,       5.0000,   3.00000,    435.3449
    252.5000,       5.0000,   3.00000,    476.9238
    257.5000,       5.0000,   3.00000,    489.7022
    262.5000,       5.0000,   3.00000,    498.3057
    267.5000,       5.0000,   3.00000,    508.1205
    272.5000,       5.0000,   3.00000,    523.6578
    277.5000,       5.0000,   3.00000,    545.3640
    282.5000,       5.0000,   3.00000,    552.8573
    287.5000,       5.0000,   3.00000,    541.1583
    292.5000,       5.0000,   3.00000,    567.9813
    297.5000,       5.0000,   3.00000,    559.7004
     22.5000,      15.0000,   1.00000,    372.8556
     27.5000,      15.0000,   1.00000,    343.6401
     32.5000,      15.0000,   1.00000,    301.0639
     37.5000,      15.0000,   1.00000,    287.4440
     42.5000,      15.0000,   1.00000,    288.4872
     47.5000,      15.0000,   1.00000,    297.7116
     52.5000,      15.0000,   1.00000,    297.7669
     57.5000,      15.0000,   1.00000,    291.5287
     62.5000,      15.0000,   1.00000,    282.8564
     67.5000,      15.0000,   1.00000,    269.9479
     72.5000,      15.0000,   1.00000,    266.2533
     77.5000,      15.0000,   1.00000,    248.9310
     82.5000,      15.0000,   1.00000,    274.6191
     87.5000,      15.0000,   1.00000,    305.5789
     92.5000,      15.0000,   1.00000,    352.8942
     97.5000,      15.0000,   1.00000,    331.5099
    102.5000,      15.0000,   1.00000,    339.5125
    107.5000,      15.0000,   1.00000,    324.8564
    112.5000,      15.0000,   1.00000,    358.8511
    117.5000,      15.0000,   1.00000,    353.5285
    122.5000,      15.0000,   1.00000,    343.3205
    127.5000,      15.0000,   1.00000,    300.3733
    132.5000,      15.0000,   1.00000,    270.3170
    137.5000,      15.0000,   1.00000,    258.4694
    142.5000,      15.0000,   1.00000,    255.1909
    147.5000,      15.0000,   1.00000,    246.9907
    152.5000,      15.0000,   1.00000,    244.4603
    157.5000,      15.0000,   1.00000,    252.6288
    162.5000,      15.0000,   1.00000,    251.2659
    167.5000,      15.0000,   1.00000,    242.8287
    172.5000,      15.0000,   1.00000,    242.9509
    177.5000,      15.0000,   1.00000,    246.6447
    182.5000,      15.0000,   1.00000,    251.9094
    187.5000,      15.0000,   1.00000,    262.5071
    192.5000,      15.0000,   1.00000,    291.0214
    197.5000,      15.0000,   1.00000,    314.5350
    202.5000,      15.0000,   1.00000,    314.6396
    207.5000,      15.0000,   1.00000,    286.7874
    212.5000,      15.0000,   1.00000,    276.5375
    217.5000,      15.0000,   1.00000,    305.7755
    222.5000,      15.0000,   1.00000,    363.5234
    227.5000,      15.0000,   1.00000,    412.2811
    232.5000,      15.0000,   1.00000,    416.5865
    237.5000,      15.0000,   1.00000,    401.1542
    242.5000,      15.0000,   1.00000,    402.8814
    247.5000,      15.0000,   1.00000,    436.3593
    252.5000,      15.0000,   1.00000,    466.7687
    257.5000,      15.0000,   1.00000,    488.8519
    262.5000,      15.0000,   1.00000,    497.6107
    267.5000,      15.0000,   1.00000,    508.5278
    272.5000,      15.0000,   1.00000,    519.8825
    277.5000,      15.0000,   1.00000,    536.9254
    282.5000,      15.0000,   1.00000,    540.0225
    287.5000,      15.0000,   1.00000,    549.1505
    292.5000,      15.0000,   1.00000,    551.5095
     22.5000,       5.0000,   4.00000,    410.5371
     27.5000,       5.0000,   4.00000,    340.2972
     32.5000,       5.0000,   4.00000,    298.1757
     37.5000,       5.0000,   4.00000,    278.0977
     42.5000,       5.0000,   4.00000,    299.3879
     47.5000,       5.0000,   4.00000,    299.9277
     52.5000,       5.0000,   4.00000,    312.5955
     57.5000,       5.0000,   4.00000,    300.1929
     62.5000,       5.0000,   4.00000,    280.4811
     67.5000,       5.0000,   4.00000,    294.8577
     72.5000,       5.0000,   4.00000,    234.0707
     77.5000,       5.0000,   4.00000,    242.2779
     82.5000,       5.0000,   4.00000,    279.8975
     87.5000,       5.0000,   4.00000,    260.3918
     92.5000,       5.0000,   4.00000,    355.9667
     97.5000,       5.0000,   4.00000,    415.8010
    102.5000,       5.0000,   4.00000,    240.4271
    107.5000,       5.0000,   4.00000,    384.2778
    112.5000,       5.0000,   4.00000,    334.6031
    117.5000,       5.0000,   4.00000,    342.7677
    122.5000,       5.0000,   4.00000,    399.6951
    127.5000,       5.0000,   4.00000,    236.2157
    132.5000,       5.0000,   4.00000,    262.9945
    137.5000,       5.0000,   4.00000,    287.1343
    142.5000,       5.0000,   4.00000,    205.3418
    147.5000,       5.0000,   4.00000,    234.3779
    152.5000,       5.0000,   4.00000,    274.4123
    157.5000,       5.0000,   4.00000,    237.8717
    162.5000,       5.0000,   4.00000,    252.0091
    167.5000,       5.0000,   4.00000,    256.5522
    172.5000,       5.0000,   4.00000,    234.7588
    177.5000,       5.0000,   4.00000,    246.1076
    182.5000,       5.0000,   4.00000,    248.3803
    187.5000,       5.0000,   4.00000,    267.1267
    192.5000,       5.0000,   4.00000,    299.7007
    197.5000,       5.0000,   4.00000,    317.7468
    202.5000,       5.0000,   4.00000,    329.1369
    207.5000,       5.0000,   4.00000,    307.1274
    212.5000,       5.0000,   4.00000,    239.5131
    217.5000,       5.0000,   4.00000,    281.2432
    222.5000,       5.0000,   4.00000,    389.7943
    227.5000,       5.0000,   4.00000,    428.6194
    232.5000,       5.0000,   4.00000,    423.1565
    237.5000,       5.0000,   4.00000,    401.3582
    242.5000,       5.0000,   4.00000,    403.3911
    247.5000,       5.0000,   4.00000,    427.2035
    252.5000,       5.0000,   4.00000,    475.7942
    257.5000,       5.0000,   4.00000,    489.8501
    262.5000,       5.0000,   4.00000,    498.2331
    267.5000,       5.0000,   4.00000,    511.0820
    272.5000,       5.0000,   4.00000,    516.3858
    277.5000,       5.0000,   4.00000,    544.2109
    282.5000,       5.0000,   4.00000,    543.1815
    287.5000,       5.0000,   4.00000,    535.3454
    292.5000,       5.0000,   4.00000,    563.5303
     30.0000,      20.0000,   1.00000,    347.9915
     35.0000,      20.0000,   1.00000,    315.5351
     40.0000,      20.0000,   1.00000,    300.1811
     45.0000,      20.0000,   1.00000,    310.5493
     50.0000,      20.0000,   1.00000,    327.1395
     55.0000,      20.0000,   1.00000,    333.6057
     60.0000,      20.0000,   1.00000,    336.9608
     65.0000,      20.0000,   1.00000,    305.7827
     70.0000,      20.0000,   1.00000,    272.3159
     75.0000,      20.0000,   1.00000,    276.7043
     80.0000,      20.0000,   1.00000,    255.1840
     85.0000,      20.0000,   1.00000,    289.1112
     90.0000,      20.0000,   1.00000,    331.0108
     95.0000,      20.0000,   1.00000,    299.9850
    100.0000,      20.0000,   1.00000,    350.1458
    105.0000,      20.0000,   1.00000,    348.0323
    110.0000,      20.0000,   1.00000,    317.9978
    115.0000,      20.0000,   1.00000,    358.2082
    120.0000,      20.0000,   1.00000,    317.7504
    125.0000,      20.0000,   1.00000,    307.2951
    130.0000,      20.0000,   1.00000,    306.3526
    135.0000,      20.0000,   1.00000,    235.5651
    140.0000,      20.0000,   1.00000,    245.8059
    145.0000,      20.0000,   1.00000,    258.1141
    150.0000,      20.0000,   1.00000,    248.3344
    155.0000,      20.0000,   1.00000,    272.9802
    160.0000,      20.0000,   1.00000,    277.2928
    165.0000,      20.0000,   1.00000,    263.7062
    170.0000,      20.0000,   1.00000,    265.2960
    175.0000,      20.0000,   1.00000,    255.6136
    180.0000,      20.0000,   1.00000,    255.8559
    185.0000,      20.0000,   1.00000,    285.8483
    190.0000,      20.0000,   1.00000,    310.6342
    195.0000,      20.0000,   1.00000,    328.2697
    200.0000,      20.0000,   1.00000,    329.8405
    205.0000,      20.0000,   1.00000,    304.4975
    210.0000,      20.0000,   1.00000,    296.5569
    215.0000,      20.0000,   1.00000,    317.4185
    220.0000,      20.0000,   1.00000,    347.3607
    225.0000,      20.0000,   1.00000,    391.5432
    230.0000,      20.0000,   1.00000,    424.9119
    235.0000,      20.0000,   1.00000,    433.8997
    240.0000,      20.0000,   1.00000,    430.6824
    245.0000,      20.0000,   1.00000,    428.5949
    250.0000,      20.0000,   1.00000,    436.6493
    255.0000,      20.0000,   1.00000,    462.0026
    260.0000,      20.0000,   1.00000,    490.4236
    265.0000,      20.0000,   1.00000,    502.6175
    270.0000,      20.0000,   1.00000,    516.3058
    275.0000,      20.0000,   1.00000,    519.9548
    280.0000,      20.0000,   1.00000,    522.6916
    285.0000,      20.0000,   1.00000,    537.1422
     27.5000,       5.0000,   5.00000,    357.0769
     32.5000,       5.0000,   5.00000,    309.1632
     37.5000,       5.0000,   5.00000,    287.4537
     42.5000,       5.0000,   5.00000,    305.6426
     47.5000,       5.0000,   5.00000,    317.0655
     52.5000,       5.0000,   5.00000,    342.7208
     57.5000,       5.0000,   5.00000,    331.3384
     62.5000,       5.0000,   5.00000,    313.3749
     67.5000,       5.0000,   5.00000,    310.4224
     72.5000,       5.0000,   5.00000,    227.8636
     77.5000,       5.0000,   5.00000,    252.7154
     82.5000,       5.0000,   5.00000,    267.9119
     87.5000,       5.0000,   5.00000,    257.1201
     92.5000,       5.0000,   5.00000,    352.6146
     97.5000,       5.0000,   5.00000,    407.6760
    102.5000,       5.0000,   5.00000,    248.5328
    107.5000,       5.0000,   5.00000,    384.9418
    112.5000,       5.0000,   5.00000,    324.8266
    117.5000,       5.0000,   5.00000,    333.9979
    122.5000,       5.0000,   5.00000,    383.3434
    127.5000,       5.0000,   5.00000,    242.9228
    132.5000,       5.0000,   5.00000,    247.3056
    137.5000,       5.0000,   5.00000,    281.3778
    142.5000,       5.0000,   5.00000,    198.0965
    147.5000,       5.0000,   5.00000,    231.5125
    152.5000,       5.0000,   5.00000,    297.3452
    157.5000,       5.0000,   5.00000,    253.1290
    162.5000,       5.0000,   5.00000,    263.7723
    167.5000,       5.0000,   5.00000,    277.1509
    172.5000,       5.0000,   5.00000,    244.3515
    177.5000,       5.0000,   5.00000,    246.1146
    182.5000,       5.0000,   5.00000,    257.3894
    187.5000,       5.0000,   5.00000,    290.8100
    192.5000,       5.0000,   5.00000,    324.7566
    197.5000,       5.0000,   5.00000,    335.4072
    202.5000,       5.0000,   5.00000,    339.8320
    207.5000,       5.0000,   5.00000,    315.1899
    212.5000,       5.0000,   5.00000,    243.4235
    217.5000,       5.0000,   5.00000,    286.4965
    222.5000,       5.0000,   5.00000,    402.1953
    227.5000,       5.0000,   5.00000,    438.7463
    232.5000,       5.0000,   5.00000,    437.7485
    237.5000,       5.0000,   5.00000,    424.7462
    242.5000,       5.0000,   5.00000,    414.1881
    247.5000,       5.0000,   5.00000,    419.3737
    252.5000,       5.0000,   5.00000,    465.4513
    257.5000,       5.0000,   5.00000,    484.6275
    262.5000,       5.0000,   5.00000,    500.6908
    267.5000,       5.0000,   5.00000,    510.2046
    272.5000,       5.0000,   5.00000,    518.0010
    277.5000,       5.0000,   5.00000,    533.1110
    282.5000,       5.0000,   5.00000,    536.3455
    287.5000,       5.0000,   5.00000,    528.5767
     32.5000,       5.0000,   6.00000,    322.1135
     37.5000,       5.0000,   6.00000,    295.6847
     42.5000,       5.0000,   6.00000,    323.3084
     47.5000,       5.0000,   6.00000,    334.9744
     52.5000,       5.0000,   6.00000,    360.7452
     57.5000,       5.0000,   6.00000,    363.1547
     62.5000,       5.0000,   6.00000,    335.1675
     67.5000,       5.0000,   6.00000,    314.1674
     72.5000,       5.0000,   6.00000,    240.2163
     77.5000,       5.0000,   6.00000,    245.4859
     82.5000,       5.0000,   6.00000,    264.3216
     87.5000,       5.0000,   6.00000,    255.0602
     92.5000,       5.0000,   6.00000,    343.8682
     97.5000,       5.0000,   6.00000,    432.4085
    102.5000,       5.0000,   6.00000,    267.1861
    107.5000,       5.0000,   6.00000,    396.1651
    112.5000,       5.0000,   6.00000,    342.4193
    117.5000,       5.0000,   6.00000,    350.6761
    122.5000,       5.0000,   6.00000,    372.0580
    127.5000,       5.0000,   6.00000,    235.7703
    132.5000,       5.0000,   6.00000,    261.5321
    137.5000,       5.0000,   6.00000,    270.9575
    142.5000,       5.0000,   6.00000,    198.8660
    147.5000,       5.0000,   6.00000,    233.3671
    152.5000,       5.0000,   6.00000,    301.1766
    157.5000,       5.0000,   6.00000,    272.4438
    162.5000,       5.0000,   6.00000,    277.3800
    167.5000,       5.0000,   6.00000,    287.9966
    172.5000,       5.0000,   6.00000,    260.6855
    177.5000,       5.0000,   6.00000,    257.9409
    182.5000,       5.0000,   6.00000,    274.9823
    187.5000,       5.0000,   6.00000,    316.7694
    192.5000,       5.0000,   6.00000,    339.8021
    197.5000,       5.0000,   6.00000,    344.7477
    202.5000,       5.0000,   6.00000,    352.9989
    207.5000,       5.0000,   6.00000,    326.3381
    212.5000,       5.0000,   6.00000,    250.4895
    217.5000,       5.0000,   6.00000,    293.4254
    222.5000,       5.0000,   6.00000,    408.3069
    227.5000,       5.0000,   6.00000,    446.3640
    232.5000,       5.0000,   6.00000,    445.0043
    237.5000,       5.0000,   6.00000,    435.3739
    242.5000,       5.0000,   6.00000,    433.7109
    247.5000,       5.0000,   6.00000,    426.5137
    252.5000,       5.0000,   6.00000,    455.6748
    257.5000,       5.0000,   6.00000,    477.4507
    262.5000,       5.0000,   6.00000,    494.6585
    267.5000,       5.0000,   6.00000,    510.8737
    272.5000,       5.0000,   6.00000,    512.8493
    277.5000,       5.0000,   6.00000,    530.1253
    282.5000,       5.0000,   6.00000,    528.2464
     37.5000,      25.0000,   1.00000,    336.9843
     42.5000,      25.0000,   1.00000,    334.8130
     47.5000,      25.0000,   1.00000,    341.7849
     52.5000,      25.0000,   1.00000,    356.2063
     57.5000,      25.0000,   1.00000,    358.4554
     62.5000,      25.0000,   1.00000,    330.5504
     67.5000,      25.0000,   1.00000,    314.2409
     72.5000,      25.0000,   1.00000,    287.5481
     77.5000,      25.0000,   1.00000,    269.2102
     82.5000,      25.0000,   1.00000,    277.2306
     87.5000,      25.0000,   1.00000,    302.7680
     92.5000,      25.0000,   1.00000,    309.0229
     97.5000,      25.0000,   1.00000,    346.7105
    102.5000,      25.0000,   1.00000,    365.6055
    107.5000,      25.0000,   1.00000,    378.6232
    112.5000,      25.0000,   1.00000,    361.8152
    117.5000,      25.0000,   1.00000,    348.5486
    122.5000,      25.0000,   1.00000,    316.7510
    127.5000,      25.0000,   1.00000,    299.9048
    132.5000,      25.0000,   1.00000,    275.6155
    137.5000,      25.0000,   1.00000,    248.7542
    142.5000,      25.0000,   1.00000,    253.0860
    147.5000,      25.0000,   1.00000,    264.1414
    152.5000,      25.0000,   1.00000,    260.9748
    157.5000,      25.0000,   1.00000,    283.0984
    162.5000,      25.0000,   1.00000,    295.6998
    167.5000,      25.0000,   1.00000,    278.7549
    172.5000,      25.0000,   1.00000,    279.4111
    177.5000,      25.0000,   1.00000,    296.1758
    182.5000,      25.0000,   1.00000,    306.6790
    187.5000,      25.0000,   1.00000,    320.1312
    192.5000,      25.0000,   1.00000,    335.9226
    197.5000,      25.0000,   1.00000,    338.7038
    202.5000,      25.0000,   1.00000,    323.2357
    207.5000,      25.0000,   1.00000,    318.8327
    212.5000,      25.0000,   1.00000,    337.6804
    217.5000,      25.0000,   1.00000,    355.2703
    222.5000,      25.0000,   1.00000,    371.9088
    227.5000,      25.0000,   1.00000,    404.3900
    232.5000,      25.0000,   1.00000,    433.7562
    237.5000,      25.0000,   1.00000,    442.9850
    242.5000,      25.0000,   1.00000,    450.0548
    247.5000,      25.0000,   1.00000,    453.2042
    252.5000,      25.0000,   1.00000,    452.9924
    257.5000,      25.0000,   1.00000,    460.0873
    262.5000,      25.0000,   1.00000,    484.9743
    267.5000,      25.0000,   1.00000,    500.7757
    272.5000,      25.0000,   1.00000,    511.6982
    277.5000,      25.0000,   1.00000,    515.2149
     37.5000,       5.0000,   7.00000,    314.3930
     42.5000,       5.0000,   7.00000,    342.5550
     47.5000,       5.0000,   7.00000,    353.0538
     52.5000,       5.0000,   7.00000,    382.5162
     57.5000,       5.0000,   7.00000,    373.0606
     62.5000,       5.0000,   7.00000,    337.9648
     67.5000,       5.0000,   7.00000,    335.6602
     72.5000,       5.0000,   7.00000,    240.6198
     77.5000,       5.0000,   7.00000,    246.3538
     82.5000,       5.0000,   7.00000,    264.4217
     87.5000,       5.0000,   7.00000,    248.2213
     92.5000,       5.0000,   7.00000,    363.7247
     97.5000,       5.0000,   7.00000,    461.0934
    102.5000,       5.0000,   7.00000,    279.5376
    107.5000,       5.0000,   7.00000,    437.9402
    112.5000,       5.0000,   7.00000,    368.5588
    117.5000,       5.0000,   7.00000,    362.7361
    122.5000,       5.0000,   7.00000,    390.2791
    127.5000,       5.0000,   7.00000,    235.0754
    132.5000,       5.0000,   7.00000,    256.2920
    137.5000,       5.0000,   7.00000,    288.8653
    142.5000,       5.0000,   7.00000,    197.8019
    147.5000,       5.0000,   7.00000,    239.2505
    152.5000,       5.0000,   7.00000,    306.9370
    157.5000,       5.0000,   7.00000,    274.7357
    162.5000,       5.0000,   7.00000,    295.0345
    167.5000,       5.0000,   7.00000,    301.0617
    172.5000,       5.0000,   7.00000,    271.8930
    177.5000,       5.0000,   7.00000,    286.7769
    182.5000,       5.0000,   7.00000,    299.1657
    187.5000,       5.0000,   7.00000,    327.4353
    192.5000,       5.0000,   7.00000,    352.6632
    197.5000,       5.0000,   7.00000,    356.2020
    202.5000,       5.0000,   7.00000,    364.3465
    207.5000,       5.0000,   7.00000,    339.7553
    212.5000,       5.0000,   7.00000,    259.2777
    217.5000,       5.0000,   7.00000,    300.0153
    222.5000,       5.0000,   7.00000,    414.6430
    227.5000,       5.0000,   7.00000,    451.4908
    232.5000,       5.0000,   7.00000,    450.1117
    237.5000,       5.0000,   7.00000,    439.9864
    242.5000,       5.0000,   7.00000,    440.0081
    247.5000,       5.0000,   7.00000,    441.4099
    252.5000,       5.0000,   7.00000,    465.1753
    257.5000,       5.0000,   7.00000,    467.9782
    262.5000,       5.0000,   7.00000,    486.7542
    267.5000,       5.0000,   7.00000,    501.3206
    272.5000,       5.0000,   7.00000,    509.5050
    277.5000,       5.0000,   7.00000,    527.2121
     42.5000,       5.0000,   8.00000,    362.7680
     47.5000,       5.0000,   8.00000,    374.7516
     52.5000,       5.0000,   8.00000,    393.7700
     57.5000,       5.0000,   8.00000,    368.6617
     62.5000,       5.0000,   8.00000,    347.8633
     67.5000,       5.0000,   8.00000,    336.0670
     72.5000,       5.0000,   8.00000,    245.8214
     77.5000,       5.0000,   8.00000,    251.0688
     82.5000,       5.0000,   8.00000,    261.8833
     87.5000,       5.0000,   8.00000,    261.4800
     92.5000,       5.0000,   8.00000,    383.1219
     97.5000,       5.0000,   8.00000,    484.9598
    102.5000,       5.0000,   8.00000,    303.4675
    107.5000,       5.0000,   8.00000,    471.4049
    112.5000,       5.0000,   8.00000,    395.4007
    117.5000,       5.0000,   8.00000,    387.5511
    122.5000,       5.0000,   8.00000,    409.7006
    127.5000,       5.0000,   8.00000,    244.5399
    132.5000,       5.0000,   8.00000,    259.8187
    137.5000,       5.0000,   8.00000,    289.1368
    142.5000,       5.0000,   8.00000,    210.5691
    147.5000,       5.0000,   8.00000,    240.3966
    152.5000,       5.0000,   8.00000,    313.5326
    157.5000,       5.0000,   8.00000,    279.0556
    162.5000,       5.0000,   8.00000,    297.2562
    167.5000,       5.0000,   8.00000,    320.3300
    172.5000,       5.0000,   8.00000,    294.4923
    177.5000,       5.0000,   8.00000,    307.4603
    182.5000,       5.0000,   8.00000,    319.4835
    187.5000,       5.0000,   8.00000,    341.1360
    192.5000,       5.0000,   8.00000,    361.2558
    197.5000,       5.0000,   8.00000,    370.8096
    202.5000,       5.0000,   8.00000,    377.9019
    207.5000,       5.0000,   8.00000,    350.9360
    212.5000,       5.0000,   8.00000,    267.1177
    217.5000,       5.0000,   8.00000,    307.3322
    222.5000,       5.0000,   8.00000,    423.2875
    227.5000,       5.0000,   8.00000,    457.0602
    232.5000,       5.0000,   8.00000,    453.5644
    237.5000,       5.0000,   8.00000,    441.5641
    242.5000,       5.0000,   8.00000,    441.4646
    247.5000,       5.0000,   8.00000,    448.5272
    252.5000,       5.0000,   8.00000,    478.9474
    257.5000,       5.0000,   8.00000,    475.9188
    262.5000,       5.0000,   8.00000,    475.0313
    267.5000,       5.0000,   8.00000,    490.9380
    272.5000,       5.0000,   8.00000,    502.5302
     52.5000,      35.0000,   1.00000,    370.5588
     57.5000,      35.0000,   1.00000,    346.6966
     62.5000,      35.0000,   1.00000,    330.5777
     67.5000,      35.0000,   1.00000,    319.8489
     72.5000,      35.0000,   1.00000,    300.8332
     77.5000,      35.0000,   1.00000,    315.1482
     82.5000,      35.0000,   1.00000,    340.0266
     87.5000,      35.0000,   1.00000,    326.9077
     92.5000,      35.0000,   1.00000,    365.4675
     97.5000,      35.0000,   1.00000,    393.2129
    102.5000,      35.0000,   1.00000,    413.3732
    107.5000,      35.0000,   1.00000,    445.3353
    112.5000,      35.0000,   1.00000,    425.9487
    117.5000,      35.0000,   1.00000,    385.3242
    122.5000,      35.0000,   1.00000,    385.5087
    127.5000,      35.0000,   1.00000,    335.7460
    132.5000,      35.0000,   1.00000,    309.9490
    137.5000,      35.0000,   1.00000,    296.9180
    142.5000,      35.0000,   1.00000,    268.0453
    147.5000,      35.0000,   1.00000,    277.2188
    152.5000,      35.0000,   1.00000,    288.7237
    157.5000,      35.0000,   1.00000,    278.3762
    162.5000,      35.0000,   1.00000,    306.3541
    167.5000,      35.0000,   1.00000,    327.8789
    172.5000,      35.0000,   1.00000,    337.3586
    177.5000,      35.0000,   1.00000,    355.3564
    182.5000,      35.0000,   1.00000,    358.2169
    187.5000,      35.0000,   1.00000,    362.5992
    192.5000,      35.0000,   1.00000,    368.2580
    197.5000,      35.0000,   1.00000,    352.9688
    202.5000,      35.0000,   1.00000,    349.6126
    207.5000,      35.0000,   1.00000,    369.2982
    212.5000,      35.0000,   1.00000,    383.9845
    217.5000,      35.0000,   1.00000,    394.3329
    222.5000,      35.0000,   1.00000,    399.6350
    227.5000,      35.0000,   1.00000,    403.9278
    232.5000,      35.0000,   1.00000,    424.2931
    237.5000,      35.0000,   1.00000,    449.5972
    242.5000,      35.0000,   1.00000,    459.5428
    247.5000,      35.0000,   1.00000,    467.2503
    252.5000,      35.0000,   1.00000,    471.3668
    257.5000,      35.0000,   1.00000,    479.0419
    262.5000,      35.0000,   1.00000,    485.8919
     52.5000,       5.0000,  10.00000,    407.1904
     57.5000,       5.0000,  10.00000,    378.1100
     62.5000,       5.0000,  10.00000,    342.9774
     67.5000,       5.0000,  10.00000,    333.0736
     72.5000,       5.0000,  10.00000,    244.2941
     77.5000,       5.0000,  10.00000,    263.7363
     82.5000,       5.0000,  10.00000,    293.1284
     87.5000,       5.0000,  10.00000,    290.3844
     92.5000,       5.0000,  10.00000,    432.9836
     97.5000,       5.0000,  10.00000,    558.7281
    102.5000,       5.0000,  10.00000,    341.7277
    107.5000,       5.0000,  10.00000,    529.8436
    112.5000,       5.0000,  10.00000,    446.4684
    117.5000,       5.0000,  10.00000,    439.6741
    122.5000,       5.0000,  10.00000,    466.5598
    127.5000,       5.0000,  10.00000,    274.1028
    132.5000,       5.0000,  10.00000,    288.4854
    137.5000,       5.0000,  10.00000,    308.9212
    142.5000,       5.0000,  10.00000,    212.8973
    147.5000,       5.0000,  10.00000,    251.5917
    152.5000,       5.0000,  10.00000,    328.0731
    157.5000,       5.0000,  10.00000,    286.4166
    162.5000,       5.0000,  10.00000,    318.3431
    167.5000,       5.0000,  10.00000,    348.0669
    172.5000,       5.0000,  10.00000,    323.9019
    177.5000,       5.0000,  10.00000,    336.5401
    182.5000,       5.0000,  10.00000,    342.1632
    187.5000,       5.0000,  10.00000,    372.3492
    192.5000,       5.0000,  10.00000,    398.4579
    197.5000,       5.0000,  10.00000,    398.9371
    202.5000,       5.0000,  10.00000,    402.5618
    207.5000,       5.0000,  10.00000,    372.0944
    212.5000,       5.0000,  10.00000,    279.4136
    217.5000,       5.0000,  10.00000,    321.2840
    222.5000,       5.0000,  10.00000,    443.0261
    227.5000,       5.0000,  10.00000,    473.2384
    232.5000,       5.0000,  10.00000,    462.4832
    237.5000,       5.0000,  10.00000,    446.4839
    242.5000,       5.0000,  10.00000,    444.1869
    247.5000,       5.0000,  10.00000,    450.4315
    252.5000,       5.0000,  10.00000,    482.6991
    257.5000,       5.0000,  10.00000,    489.1941
    262.5000,       5.0000,  10.00000,    491.2685
     67.5000,      45.0000,   1.00000,    337.8184
     72.5000,      45.0000,   1.00000,    348.2848
     77.5000,      45.0000,   1.00000,    376.7701
     82.5000,      45.0000,   1.00000,    377.5706
     87.5000,      45.0000,   1.00000,    403.0444
     92.5000,      45.0000,   1.00000,    420.6622
     97.5000,      45.0000,   1.00000,    445.4768
    102.5000,      45.0000,   1.00000,    468.8870
    107.5000,      45.0000,   1.00000,    465.7193
    112.5000,      45.0000,   1.00000,    470.4651
    117.5000,      45.0000,   1.00000,    459.6972
    122.5000,      45.0000,   1.00000,    415.6616
    127.5000,      45.0000,   1.00000,    405.8477
    132.5000,      45.0000,   1.00000,    375.9255
    137.5000,      45.0000,   1.00000,    351.0146
    142.5000,      45.0000,   1.00000,    326.5633
    147.5000,      45.0000,   1.00000,    308.3955
    152.5000,      45.0000,   1.00000,    313.6988
    157.5000,      45.0000,   1.00000,    313.7233
    162.5000,      45.0000,   1.00000,    317.0707
    167.5000,      45.0000,   1.00000,    342.4073
    172.5000,      45.0000,   1.00000,    355.8012
    177.5000,      45.0000,   1.00000,    370.9930
    182.5000,      45.0000,   1.00000,    387.4967
    187.5000,      45.0000,   1.00000,    395.2803
    192.5000,      45.0000,   1.00000,    388.3904
    197.5000,      45.0000,   1.00000,    382.7687
    202.5000,      45.0000,   1.00000,    397.2352
    207.5000,      45.0000,   1.00000,    415.2946
    212.5000,      45.0000,   1.00000,    419.3548
    217.5000,      45.0000,   1.00000,    420.3763
    222.5000,      45.0000,   1.00000,    425.5090
    227.5000,      45.0000,   1.00000,    424.7239
    232.5000,      45.0000,   1.00000,    434.2078
    237.5000,      45.0000,   1.00000,    453.7236
    242.5000,      45.0000,   1.00000,    469.3480
    247.5000,      45.0000,   1.00000,    472.9843
     67.5000,      15.0000,   4.00000,    323.4932
     72.5000,      15.0000,   4.00000,    298.3935
     77.5000,      15.0000,   4.00000,    291.9722
     82.5000,      15.0000,   4.00000,    317.7562
     87.5000,      15.0000,   4.00000,    390.3492
     92.5000,      15.0000,   4.00000,    502.1845
     97.5000,      15.0000,   4.00000,    524.2722
    102.5000,      15.0000,   4.00000,    557.7273
    107.5000,      15.0000,   4.00000,    508.9144
    112.5000,      15.0000,   4.00000,    547.8746
    117.5000,      15.0000,   4.00000,    523.9536
    122.5000,      15.0000,   4.00000,    459.2094
    127.5000,      15.0000,   4.00000,    400.3689
    132.5000,      15.0000,   4.00000,    336.1422
    137.5000,      15.0000,   4.00000,    308.3176
    142.5000,      15.0000,   4.00000,    287.2824
    147.5000,      15.0000,   4.00000,    290.4195
    152.5000,      15.0000,   4.00000,    316.8259
    157.5000,      15.0000,   4.00000,    333.0198
    162.5000,      15.0000,   4.00000,    336.4631
    167.5000,      15.0000,   4.00000,    347.9701
    172.5000,      15.0000,   4.00000,    345.6744
    177.5000,      15.0000,   4.00000,    351.2159
    182.5000,      15.0000,   4.00000,    374.9780
    187.5000,      15.0000,   4.00000,    404.3667
    192.5000,      15.0000,   4.00000,    433.0662
    197.5000,      15.0000,   4.00000,    441.2299
    202.5000,      15.0000,   4.00000,    429.3741
    207.5000,      15.0000,   4.00000,    383.3508
    212.5000,      15.0000,   4.00000,    346.6597
    217.5000,      15.0000,   4.00000,    369.0531
    222.5000,      15.0000,   4.00000,    437.9002
    227.5000,      15.0000,   4.00000,    483.2690
    232.5000,      15.0000,   4.00000,    483.1047
    237.5000,      15.0000,   4.00000,    468.6177
    242.5000,      15.0000,   4.00000,    457.4377
    247.5000,      15.0000,   4.00000,    464.2569
     82.5000,      55.0000,   1.00000,    437.8838
     87.5000,      55.0000,   1.00000,    446.6775
     92.5000,      55.0000,   1.00000,    462.0310
     97.5000,      55.0000,   1.00000,    481.9846
    102.5000,      55.0000,   1.00000,    491.1901
    107.5000,      55.0000,   1.00000,    502.2321
    112.5000,      55.0000,   1.00000,    506.4734
    117.5000,      55.0000,   1.00000,    496.5085
    122.5000,      55.0000,   1.00000,    471.8853
    127.5000,      55.0000,   1.00000,    441.4709
    132.5000,      55.0000,   1.00000,    440.1011
    137.5000,      55.0000,   1.00000,    415.6025
    142.5000,      55.0000,   1.00000,    397.6681
    147.5000,      55.0000,   1.00000,    373.4949
    152.5000,      55.0000,   1.00000,    346.7383
    157.5000,      55.0000,   1.00000,    343.8097
    162.5000,      55.0000,   1.00000,    345.5806
    167.5000,      55.0000,   1.00000,    349.8566
    172.5000,      55.0000,   1.00000,    365.0753
    177.5000,      55.0000,   1.00000,    384.1369
    182.5000,      55.0000,   1.00000,    394.8692
    187.5000,      55.0000,   1.00000,    386.8493
    192.5000,      55.0000,   1.00000,    393.1478
    197.5000,      55.0000,   1.00000,    407.5047
    202.5000,      55.0000,   1.00000,    428.3770
    207.5000,      55.0000,   1.00000,    448.4455
    212.5000,      55.0000,   1.00000,    452.9012
    217.5000,      55.0000,   1.00000,    455.8692
    222.5000,      55.0000,   1.00000,    455.1537
    227.5000,      55.0000,   1.00000,    453.0465
    232.5000,      55.0000,   1.00000,    453.0875
     82.5000,      15.0000,   5.00000,    349.8496
     87.5000,      15.0000,   5.00000,    430.3201
     92.5000,      15.0000,   5.00000,    553.0892
     97.5000,      15.0000,   5.00000,    583.0153
    102.5000,      15.0000,   5.00000,    631.7584
    107.5000,      15.0000,   5.00000,    584.7429
    112.5000,      15.0000,   5.00000,    626.1338
    117.5000,      15.0000,   5.00000,    591.1340
    122.5000,      15.0000,   5.00000,    510.8091
    127.5000,      15.0000,   5.00000,    444.1468
    132.5000,      15.0000,   5.00000,    378.8626
    137.5000,      15.0000,   5.00000,    353.9596
    142.5000,      15.0000,   5.00000,    332.6584
    147.5000,      15.0000,   5.00000,    328.5512
    152.5000,      15.0000,   5.00000,    349.5305
    157.5000,      15.0000,   5.00000,    361.4190
    162.5000,      15.0000,   5.00000,    355.6120
    167.5000,      15.0000,   5.00000,    356.6831
    172.5000,      15.0000,   5.00000,    354.6186
    177.5000,      15.0000,   5.00000,    356.9358
    182.5000,      15.0000,   5.00000,    386.1261
    187.5000,      15.0000,   5.00000,    411.0736
    192.5000,      15.0000,   5.00000,    443.2798
    197.5000,      15.0000,   5.00000,    460.6112
    202.5000,      15.0000,   5.00000,    455.1495
    207.5000,      15.0000,   5.00000,    412.7581
    212.5000,      15.0000,   5.00000,    374.4092
    217.5000,      15.0000,   5.00000,    398.1156
    222.5000,      15.0000,   5.00000,    467.0894
    227.5000,      15.0000,   5.00000,    510.5592
    232.5000,      15.0000,   5.00000,    505.3047
     97.5000,      65.0000,   1.00000,    504.2755
    102.5000,      65.0000,   1.00000,    499.4253
    107.5000,      65.0000,   1.00000,    508.2422
    112.5000,      65.0000,   1.00000,    507.9842
    117.5000,      65.0000,   1.00000,    515.7559
    122.5000,      65.0000,   1.00000,    532.1646
    127.5000,      65.0000,   1.00000,    515.1984
    132.5000,      65.0000,   1.00000,    478.4619
    137.5000,      65.0000,   1.00000,    470.3093
    142.5000,      65.0000,   1.00000,    437.9791
    147.5000,      65.0000,   1.00000,    417.6386
    152.5000,      65.0000,   1.00000,    400.1773
    157.5000,      65.0000,   1.00000,    380.3622
    162.5000,      65.0000,   1.00000,    384.5894
    167.5000,      65.0000,   1.00000,    387.5164
    172.5000,      65.0000,   1.00000,    385.5332
    177.5000,      65.0000,   1.00000,    392.1396
    182.5000,      65.0000,   1.00000,    387.3489
    187.5000,      65.0000,   1.00000,    382.1451
    192.5000,      65.0000,   1.00000,    401.6949
    197.5000,      65.0000,   1.00000,    425.4567
    202.5000,      65.0000,   1.00000,    434.5470
    207.5000,      65.0000,   1.00000,    450.9906
    212.5000,      65.0000,   1.00000,    462.8577
    217.5000,      65.0000,   1.00000,    474.1288
     97.5000,      15.0000,   6.00000,    637.1319
    102.5000,      15.0000,   6.00000,    681.1428
    107.5000,      15.0000,   6.00000,    623.6315
    112.5000,      15.0000,   6.00000,    671.7152
    117.5000,      15.0000,   6.00000,    649.2491
    122.5000,      15.0000,   6.00000,    575.6146
    127.5000,      15.0000,   6.00000,    500.1686
    132.5000,      15.0000,   6.00000,    417.3976
    137.5000,      15.0000,   6.00000,    381.2881
    142.5000,      15.0000,   6.00000,    356.4618
    147.5000,      15.0000,   6.00000,    353.0216
    152.5000,      15.0000,   6.00000,    377.9448
    157.5000,      15.0000,   6.00000,    393.6714
    162.5000,      15.0000,   6.00000,    386.5649
    167.5000,      15.0000,   6.00000,    384.7444
    172.5000,      15.0000,   6.00000,    377.4076
    177.5000,      15.0000,   6.00000,    369.7370
    182.5000,      15.0000,   6.00000,    387.5009
    187.5000,      15.0000,   6.00000,    412.9476
    192.5000,      15.0000,   6.00000,    443.8192
    197.5000,      15.0000,   6.00000,    468.9419
    202.5000,      15.0000,   6.00000,    459.2994
    207.5000,      15.0000,   6.00000,    417.5634
    212.5000,      15.0000,   6.00000,    385.9495
    217.5000,      15.0000,   6.00000,    415.3033
    105.0000,      30.0000,   3.00000,    672.8373
    110.0000,      30.0000,   3.00000,    686.9345
    115.0000,      30.0000,   3.00000,    620.2662
    120.0000,      30.0000,   3.00000,    608.4270
    125.0000,      30.0000,   3.00000,    552.1183
    130.0000,      30.0000,   3.00000,    494.2729
    135.0000,      30.0000,   3.00000,    442.4080
    140.0000,      30.0000,   3.00000,    397.8175
    145.0000,      30.0000,   3.00000,    391.8675
    150.0000,      30.0000,   3.00000,    386.3659
    155.0000,      30.0000,   3.00000,    379.9993
    160.0000,      30.0000,   3.00000,    391.6873
    165.0000,      30.0000,   3.00000,    397.4353
    170.0000,      30.0000,   3.00000,    390.0986
    175.0000,      30.0000,   3.00000,    398.0365
    180.0000,      30.0000,   3.00000,    405.5735
    185.0000,      30.0000,   3.00000,    412.5711
    190.0000,      30.0000,   3.00000,    427.5536
    195.0000,      30.0000,   3.00000,    435.3611
    200.0000,      30.0000,   3.00000,    427.9319
    205.0000,      30.0000,   3.00000,    428.4948
    210.0000,      30.0000,   3.00000,    437.8181
    112.5000,      25.0000,   4.00000,    685.3245
    117.5000,      25.0000,   4.00000,    660.3884
    122.5000,      25.0000,   4.00000,    583.5336
    127.5000,      25.0000,   4.00000,    540.9031
    132.5000,      25.0000,   4.00000,    471.1894
    137.5000,      25.0000,   4.00000,    402.7148
    142.5000,      25.0000,   4.00000,    408.8543
    147.5000,      25.0000,   4.00000,    397.5400
    152.5000,      25.0000,   4.00000,    384.1854
    157.5000,      25.0000,   4.00000,    405.7454
    162.5000,      25.0000,   4.00000,    410.8648
    167.5000,      25.0000,   4.00000,    399.9025
    172.5000,      25.0000,   4.00000,    402.7143
    177.5000,      25.0000,   4.00000,    409.6437
    182.5000,      25.0000,   4.00000,    417.9848
    187.5000,      25.0000,   4.00000,    432.9322
    192.5000,      25.0000,   4.00000,    447.5448
    197.5000,      25.0000,   4.00000,    453.9514
    202.5000,      25.0000,   4.00000,    431.3319
   4.68
ITERATION 4
MODEL RESISTIVITY
LAYER 1
61,     2.5000
     10.0000,     290.95
     15.0000,     294.47
     20.0000,     304.66
     25.0000,     307.61
     30.0000,     236.43
     35.0000,     201.18
     40.0000,     189.75
     45.0000,     219.39
     50.0000,     235.57
     55.0000,     256.11
     60.0000,     254.38
     65.0000,     238.78
     70.0000,     238.16
     75.0000,     181.77
     80.0000,     202.58
     85.0000,     233.83
     90.0000,     242.88
     95.0000,     401.95
    100.0000,     570.90
    105.0000,     384.07
    110.0000,     678.42
    115.0000,     624.10
    120.0000,     698.95
    125.0000,     726.67
    130.0000,     361.72
    135.0000,     315.43
    140.0000,     299.17
    145.0000,     179.34
    150.0000,     190.90
    155.0000,     242.48
    160.0000,     212.72
    165.0000,     224.24
    170.0000,     235.23
    175.0000,     215.18
    180.0000,     222.62
    185.0000,     233.98
    190.0000,     263.21
    195.0000,     279.67
    200.0000,     281.51
    205.0000,     281.24
    210.0000,     251.37
    215.0000,     187.33
    220.0000,     230.37
    225.0000,     331.37
    230.0000,     375.58
    235.0000,     401.59
    240.0000,     401.06
    245.0000,     408.51
    250.0000,     419.40
    255.0000,     463.58
    260.0000,     482.72
    265.0000,     499.38
    270.0000,     517.34
    275.0000,     529.84
    280.0000,     551.84
    285.0000,     550.77
    290.0000,     535.24
    295.0000,     565.80
    300.0000,     554.79
    305.0000,     604.00
           583.0774
LAYER 2
61,     5.2500
     10.0000,     323.19
     15.0000,     312.65
     20.0000,     313.11
     25.0000,     313.39
     30.0000,     248.61
     35.0000,     208.78
     40.0000,     201.34
     45.0000,     222.12
     50.0000,     240.67
     55.0000,     260.26
     60.0000,     260.53
     65.0000,     245.79
     70.0000,     237.83
     75.0000,     183.84
     80.0000,     201.66
     85.0000,     232.31
     90.0000,     243.23
     95.0000,     402.78
    100.0000,     556.19
    105.0000,     383.09
    110.0000,     637.30
    115.0000,     623.81
    120.0000,     699.61
    125.0000,     707.35
    130.0000,     360.16
    135.0000,     315.14
    140.0000,     293.71
    145.0000,     179.57
    150.0000,     190.69
    155.0000,     234.81
    160.0000,     215.34
    165.0000,     224.11
    170.0000,     234.98
    175.0000,     217.60
    180.0000,     222.40
    185.0000,     233.84
    190.0000,     262.92
    195.0000,     279.82
    200.0000,     281.49
    205.0000,     281.20
    210.0000,     251.71
    215.0000,     193.35
    220.0000,     231.41
    225.0000,     331.40
    230.0000,     375.80
    235.0000,     401.54
    240.0000,     401.20
    245.0000,     408.52
    250.0000,     419.75
    255.0000,     464.12
    260.0000,     483.27
    265.0000,     499.87
    270.0000,     518.06
    275.0000,     531.02
    280.0000,     551.91
    285.0000,     551.20
    290.0000,     541.77
    295.0000,     566.65
    300.0000,     563.96
    305.0000,     599.00
           592.7037
LAYER 3
59,     8.2750
     15.0000,     403.24
     20.0000,     403.55
     25.0000,     399.73
     30.0000,     359.01
     35.0000,     304.91
     40.0000,     274.36
     45.0000,     269.59
     50.0000,     271.40
     55.0000,     274.86
     60.0000,     273.32
     65.0000,     250.13
     70.0000,     235.74
     75.0000,     184.83
     80.0000,     197.04
     85.0000,     228.60
     90.0000,     256.58
     95.0000,     411.10
    100.0000,     530.24
    105.0000,     380.37
    110.0000,     516.98
    115.0000,     532.80
    120.0000,     604.98
    125.0000,     608.69
    130.0000,     339.01
    135.0000,     301.19
    140.0000,     271.20
    145.0000,     181.08
    150.0000,     189.85
    155.0000,     222.18
    160.0000,     216.55
    165.0000,     221.26
    170.0000,     233.80
    175.0000,     218.79
    180.0000,     220.72
    185.0000,     232.64
    190.0000,     261.68
    195.0000,     280.70
    200.0000,     283.26
    205.0000,     282.98
    210.0000,     259.66
    215.0000,     230.76
    220.0000,     247.55
    225.0000,     333.97
    230.0000,     378.85
    235.0000,     402.27
    240.0000,     403.45
    245.0000,     410.18
    250.0000,     422.89
    255.0000,     467.11
    260.0000,     486.94
    265.0000,     503.27
    270.0000,     522.22
    275.0000,     536.49
    280.0000,     553.37
    285.0000,     552.84
    290.0000,     543.99
    295.0000,     572.26
    300.0000,     577.18
           598.3214
LAYER 4
57,    11.6025
     20.0000,     535.17
     25.0000,     508.08
     30.0000,     473.55
     35.0000,     400.94
     40.0000,     327.99
     45.0000,     300.81
     50.0000,     296.48
     55.0000,     290.65
     60.0000,     275.76
     65.0000,     246.21
     70.0000,     231.40
     75.0000,     184.51
     80.0000,     186.84
     85.0000,     223.17
     90.0000,     267.47
     95.0000,     414.57
    100.0000,     510.45
    105.0000,     357.84
    110.0000,     355.87
    115.0000,     357.05
    120.0000,     380.88
    125.0000,     385.37
    130.0000,     272.24
    135.0000,     259.40
    140.0000,     242.10
    145.0000,     181.20
    150.0000,     189.13
    155.0000,     218.62
    160.0000,     214.98
    165.0000,     217.45
    170.0000,     232.25
    175.0000,     217.35
    180.0000,     217.73
    185.0000,     230.13
    190.0000,     259.25
    195.0000,     281.30
    200.0000,     287.18
    205.0000,     287.27
    210.0000,     273.84
    215.0000,     263.17
    220.0000,     272.09
    225.0000,     343.11
    230.0000,     386.26
    235.0000,     407.08
    240.0000,     410.07
    245.0000,     417.66
    250.0000,     431.25
    255.0000,     468.74
    260.0000,     491.94
    265.0000,     507.86
    270.0000,     527.70
    275.0000,     541.70
    280.0000,     557.35
    285.0000,     555.32
    290.0000,     546.35
    295.0000,     575.97
           600.6230
LAYER 5
53,    15.2628
     30.0000,     557.28
     35.0000,     514.99
     40.0000,     468.43
     45.0000,     370.15
     50.0000,     332.86
     55.0000,     301.15
     60.0000,     274.20
     65.0000,     244.12
     70.0000,     209.84
     75.0000,     184.38
     80.0000,     184.68
     85.0000,     222.11
     90.0000,     273.59
     95.0000,     444.79
    100.0000,     446.42
    105.0000,     338.59
    110.0000,     249.52
    115.0000,     214.26
    120.0000,     207.40
    125.0000,     203.50
    130.0000,     201.04
    135.0000,     201.37
    140.0000,     201.00
    145.0000,     186.98
    150.0000,     190.02
    155.0000,     210.54
    160.0000,     212.90
    165.0000,     213.77
    170.0000,     214.17
    175.0000,     213.91
    180.0000,     214.89
    185.0000,     229.58
    190.0000,     258.59
    195.0000,     285.59
    200.0000,     307.41
    205.0000,     318.79
    210.0000,     324.17
    215.0000,     331.71
    220.0000,     351.33
    225.0000,     388.54
    230.0000,     417.73
    235.0000,     435.67
    240.0000,     446.26
    245.0000,     457.93
    250.0000,     469.58
    255.0000,     481.58
    260.0000,     498.83
    265.0000,     512.48
    270.0000,     533.82
    275.0000,     542.38
    280.0000,     563.56
    285.0000,     563.48
           577.9733
LAYER 6
49,    19.2890
     40.0000,     515.18
     45.0000,     374.95
     50.0000,     346.11
     55.0000,     308.36
     60.0000,     275.34
     65.0000,     241.76
     70.0000,     208.25
     75.0000,     195.21
     80.0000,     195.36
     85.0000,     231.55
     90.0000,     298.67
     95.0000,     440.20
    100.0000,     438.92
    105.0000,     359.86
    110.0000,     266.30
    115.0000,     226.59
    120.0000,     214.94
    125.0000,     209.24
    130.0000,     204.98
    135.0000,     204.19
    140.0000,     202.04
    145.0000,     200.21
    150.0000,     200.92
    155.0000,     210.27
    160.0000,     212.43
    165.0000,     212.78
    170.0000,     213.14
    175.0000,     213.77
    180.0000,     217.13
    185.0000,     231.85
    190.0000,     259.34
    195.0000,     286.31
    200.0000,     311.13
    205.0000,     332.34
    210.0000,     347.14
    215.0000,     359.05
    220.0000,     381.59
    225.0000,     407.87
    230.0000,     429.30
    235.0000,     445.71
    240.0000,     458.73
    245.0000,     470.30
    250.0000,     479.89
    255.0000,     488.17
    260.0000,     501.44
    265.0000,     512.14
    270.0000,     534.40
    275.0000,     540.79
           564.4757
LAYER 7
45,    23.7179
     50.0000,     370.59
     55.0000,     329.18
     60.0000,     291.80
     65.0000,     261.33
     70.0000,     247.44
     75.0000,     248.44
     80.0000,     249.25
     85.0000,     285.96
     90.0000,     361.85
     95.0000,     439.73
    100.0000,     439.11
    105.0000,     381.23
    110.0000,     301.10
    115.0000,     254.32
    120.0000,     234.95
    125.0000,     229.03
    130.0000,     228.39
    135.0000,     228.11
    140.0000,     227.86
    145.0000,     227.77
    150.0000,     227.69
    155.0000,     227.83
    160.0000,     227.84
    165.0000,     227.85
    170.0000,     228.11
    175.0000,     229.70
    180.0000,     235.16
    185.0000,     248.29
    190.0000,     270.51
    195.0000,     295.84
    200.0000,     321.62
    205.0000,     346.32
    210.0000,     366.99
    215.0000,     384.80
    220.0000,     404.24
    225.0000,     423.53
    230.0000,     439.97
    235.0000,     453.98
    240.0000,     466.11
    245.0000,     476.03
    250.0000,     483.78
    255.0000,     489.73
    260.0000,     502.99
    265.0000,     508.78
           539.2748
LAYER 8
41,    28.5897
     60.0000,     342.66
     65.0000,     322.34
     70.0000,     320.28
     75.0000,     324.80
     80.0000,     327.03
     85.0000,     362.38
     90.0000,     417.83
     95.0000,     451.91
    100.0000,     452.12
    105.0000,     437.56
    110.0000,     397.75
    115.0000,     356.86
    120.0000,     328.70
    125.0000,     312.87
    130.0000,     305.41
    135.0000,     304.03
    140.0000,     301.98
    145.0000,     298.71
    150.0000,     295.29
    155.0000,     292.88
    160.0000,     291.88
    165.0000,     291.43
    170.0000,     291.07
    175.0000,     291.33
    180.0000,     293.97
    185.0000,     301.52
    190.0000,     315.38
    195.0000,     334.23
    200.0000,     355.68
    205.0000,     377.37
    210.0000,     397.17
    215.0000,     414.30
    220.0000,     429.78
    225.0000,     443.63
    230.0000,     455.23
    235.0000,     465.34
    240.0000,     474.69
    245.0000,     481.39
    250.0000,     485.59
    255.0000,     488.50
           507.1562
LAYER 9
35,    33.9487
     75.0000,     350.05
     80.0000,     387.78
     85.0000,     425.51
     90.0000,     465.17
     95.0000,     499.24
    100.0000,     505.05
    105.0000,     506.33
    110.0000,     500.74
    115.0000,     482.55
    120.0000,     458.14
    125.0000,     437.53
    130.0000,     420.02
    135.0000,     407.24
    140.0000,     399.39
    145.0000,     395.61
    150.0000,     394.01
    155.0000,     392.88
    160.0000,     392.03
    165.0000,     391.29
    170.0000,     389.76
    175.0000,     387.85
    180.0000,     386.92
    185.0000,     388.03
    190.0000,     392.47
    195.0000,     400.82
    200.0000,     412.51
    205.0000,     425.73
    210.0000,     438.71
    215.0000,     449.97
    220.0000,     459.49
    225.0000,     467.73
    230.0000,     473.16
    235.0000,     477.97
    240.0000,     482.60
           487.4731
LAYER 10
29,    39.8436
     90.0000,     510.08
     95.0000,     578.21
    100.0000,     593.33
    105.0000,     594.17
    110.0000,     596.99
    115.0000,     594.92
    120.0000,     582.34
    125.0000,     561.48
    130.0000,     538.32
    135.0000,     517.16
    140.0000,     500.23
    145.0000,     487.99
    150.0000,     479.52
    155.0000,     475.37
    160.0000,     473.48
    165.0000,     472.98
    170.0000,     471.36
    175.0000,     468.37
    180.0000,     467.00
    185.0000,     466.12
    190.0000,     466.17
    195.0000,     467.40
    200.0000,     470.05
    205.0000,     474.04
    210.0000,     478.85
    215.0000,     482.36
    220.0000,     484.95
    225.0000,     486.49
           486.7858
LAYER 11
25,    46.3279
    100.0000,     688.02
    105.0000,     690.67
    110.0000,     691.83
    115.0000,     688.71
    120.0000,     673.92
    125.0000,     645.63
    130.0000,     616.33
    135.0000,     588.64
    140.0000,     566.37
    145.0000,     550.00
    150.0000,     538.84
    155.0000,     531.99
    160.0000,     528.51
    165.0000,     527.55
    170.0000,     526.21
    175.0000,     523.13
    180.0000,     519.01
    185.0000,     514.54
    190.0000,     510.43
    195.0000,     507.53
    200.0000,     505.59
    205.0000,     503.63
    210.0000,     501.17
    215.0000,     499.57
           499.2997
LAYER 12
21, 
    110.0000,     768.88
    115.0000,     741.11
    120.0000,     709.05
    125.0000,     675.41
    130.0000,     644.62
    135.0000,     611.56
    140.0000,     586.94
    145.0000,     569.27
    150.0000,     557.25
    155.0000,     549.74
    160.0000,     545.72
    165.0000,     544.35
    170.0000,     543.39
    175.0000,     540.42
    180.0000,     535.98
    185.0000,     530.88
    190.0000,     525.90
    195.0000,     522.32
    200.0000,     519.62
    205.0000,     517.71
           515.4715
CALCULATED APPARENT RESISTIVITY
      7.5000,       5.0000,   1.00000,    316.0312
     12.5000,       5.0000,   1.00000,    313.5034
     17.5000,       5.0000,   1.00000,    302.4385
     22.5000,       5.0000,   1.00000,    300.7722
     27.5000,       5.0000,   1.00000,    257.4846
     32.5000,       5.0000,   1.00000,    240.1881
     37.5000,       5.0000,   1.00000,    222.8872
     42.5000,       5.0000,   1.00000,    237.1182
     47.5000,       5.0000,   1.00000,    237.7178
     52.5000,       5.0000,   1.00000,    253.4012
     57.5000,       5.0000,   1.00000,    250.6539
     62.5000,       5.0000,   1.00000,    232.7207
     67.5000,       5.0000,   1.00000,    241.4425
     72.5000,       5.0000,   1.00000,    200.9561
     77.5000,       5.0000,   1.00000,    219.8253
     82.5000,       5.0000,   1.00000,    251.6098
     87.5000,       5.0000,   1.00000,    274.8964
     92.5000,       5.0000,   1.00000,    349.0970
     97.5000,       5.0000,   1.00000,    481.3500
    102.5000,       5.0000,   1.00000,    366.5370
    107.5000,       5.0000,   1.00000,    612.0073
    112.5000,       5.0000,   1.00000,    527.6703
    117.5000,       5.0000,   1.00000,    523.8144
    122.5000,       5.0000,   1.00000,    559.2532
    127.5000,       5.0000,   1.00000,    363.0477
    132.5000,       5.0000,   1.00000,    327.6653
    137.5000,       5.0000,   1.00000,    287.3314
    142.5000,       5.0000,   1.00000,    204.4381
    147.5000,       5.0000,   1.00000,    209.9924
    152.5000,       5.0000,   1.00000,    229.2085
    157.5000,       5.0000,   1.00000,    207.8075
    162.5000,       5.0000,   1.00000,    224.2022
    167.5000,       5.0000,   1.00000,    231.2520
    172.5000,       5.0000,   1.00000,    219.7725
    177.5000,       5.0000,   1.00000,    233.8872
    182.5000,       5.0000,   1.00000,    240.3981
    187.5000,       5.0000,   1.00000,    256.9416
    192.5000,       5.0000,   1.00000,    270.5151
    197.5000,       5.0000,   1.00000,    269.2482
    202.5000,       5.0000,   1.00000,    263.4369
    207.5000,       5.0000,   1.00000,    262.6775
    212.5000,       5.0000,   1.00000,    229.8420
    217.5000,       5.0000,   1.00000,    260.4104
    222.5000,       5.0000,   1.00000,    320.9910
    227.5000,       5.0000,   1.00000,    351.5042
    232.5000,       5.0000,   1.00000,    382.7824
    237.5000,       5.0000,   1.00000,    400.6223
    242.5000,       5.0000,   1.00000,    419.0419
    247.5000,       5.0000,   1.00000,    429.3167
    252.5000,       5.0000,   1.00000,    461.9432
    257.5000,       5.0000,   1.00000,    476.8235
    262.5000,       5.0000,   1.00000,    498.5092
    267.5000,       5.0000,   1.00000,    517.8531
    272.5000,       5.0000,   1.00000,    526.3754
    277.5000,       5.0000,   1.00000,    543.2402
    282.5000,       5.0000,   1.00000,    550.3060
    287.5000,       5.0000,   1.00000,    542.8618
    292.5000,       5.0000,   1.00000,    573.4999
    297.5000,       5.0000,   1.00000,    555.0508
    302.5000,       5.0000,   1.00000,    596.3630
    307.5000,       5.0000,   1.00000,    577.1564
     12.5000,       5.0000,   2.00000,    332.9689
     17.5000,       5.0000,   2.00000,    330.0382
     22.5000,       5.0000,   2.00000,    338.3005
     27.5000,       5.0000,   2.00000,    291.0732
     32.5000,       5.0000,   2.00000,    265.1587
     37.5000,       5.0000,   2.00000,    256.7042
     42.5000,       5.0000,   2.00000,    266.0238
     47.5000,       5.0000,   2.00000,    258.5767
     52.5000,       5.0000,   2.00000,    264.6616
     57.5000,       5.0000,   2.00000,    249.7057
     62.5000,       5.0000,   2.00000,    243.4471
     67.5000,       5.0000,   2.00000,    257.6005
     72.5000,       5.0000,   2.00000,    209.9650
     77.5000,       5.0000,   2.00000,    242.0995
     82.5000,       5.0000,   2.00000,    279.3712
     87.5000,       5.0000,   2.00000,    250.9148
     92.5000,       5.0000,   2.00000,    379.4920
     97.5000,       5.0000,   2.00000,    445.9431
    102.5000,       5.0000,   2.00000,    302.8819
    107.5000,       5.0000,   2.00000,    522.6840
    112.5000,       5.0000,   2.00000,    439.4979
    117.5000,       5.0000,   2.00000,    405.5982
    122.5000,       5.0000,   2.00000,    489.4043
    127.5000,       5.0000,   2.00000,    294.0888
    132.5000,       5.0000,   2.00000,    306.3163
    137.5000,       5.0000,   2.00000,    327.2565
    142.5000,       5.0000,   2.00000,    200.7643
    147.5000,       5.0000,   2.00000,    214.9049
    152.5000,       5.0000,   2.00000,    256.8391
    157.5000,       5.0000,   2.00000,    207.2173
    162.5000,       5.0000,   2.00000,    218.7452
    167.5000,       5.0000,   2.00000,    243.2093
    172.5000,       5.0000,   2.00000,    226.3461
    177.5000,       5.0000,   2.00000,    236.9274
    182.5000,       5.0000,   2.00000,    246.4123
    187.5000,       5.0000,   2.00000,    259.3983
    192.5000,       5.0000,   2.00000,    267.7953
    197.5000,       5.0000,   2.00000,    263.7784
    202.5000,       5.0000,   2.00000,    288.1240
    207.5000,       5.0000,   2.00000,    293.0119
    212.5000,       5.0000,   2.00000,    235.9116
    217.5000,       5.0000,   2.00000,    270.0481
    222.5000,       5.0000,   2.00000,    356.7008
    227.5000,       5.0000,   2.00000,    369.7238
    232.5000,       5.0000,   2.00000,    373.4962
    237.5000,       5.0000,   2.00000,    398.5904
    242.5000,       5.0000,   2.00000,    420.4388
    247.5000,       5.0000,   2.00000,    436.4643
    252.5000,       5.0000,   2.00000,    471.8565
    257.5000,       5.0000,   2.00000,    484.1198
    262.5000,       5.0000,   2.00000,    498.9963
    267.5000,       5.0000,   2.00000,    516.3635
    272.5000,       5.0000,   2.00000,    524.2648
    277.5000,       5.0000,   2.00000,    550.2530
    282.5000,       5.0000,   2.00000,    552.0125
    287.5000,       5.0000,   2.00000,    549.1629
    292.5000,       5.0000,   2.00000,    573.3000
    297.5000,       5.0000,   2.00000,    562.5410
    302.5000,       5.0000,   2.00000,    598.5073
     17.5000,       5.0000,   3.00000,    365.7978
     22.5000,       5.0000,   3.00000,    380.1927
     27.5000,       5.0000,   3.00000,    318.7569
     32.5000,       5.0000,   3.00000,    285.7572
     37.5000,       5.0000,   3.00000,    269.5223
     42.5000,       5.0000,   3.00000,    289.9945
     47.5000,       5.0000,   3.00000,    283.3185
     52.5000,       5.0000,   3.00000,    279.7728
     57.5000,       5.0000,   3.00000,    269.5280
     62.5000,       5.0000,   3.00000,    260.0598
     67.5000,       5.0000,   3.00000,    269.2992
     72.5000,       5.0000,   3.00000,    227.3343
     77.5000,       5.0000,   3.00000,    253.9598
     82.5000,       5.0000,   3.00000,    262.9959
     87.5000,       5.0000,   3.00000,    276.3801
     92.5000,       5.0000,   3.00000,    353.8898
     97.5000,       5.0000,   3.00000,    423.0610
    102.5000,       5.0000,   3.00000,    275.6593
    107.5000,       5.0000,   3.00000,    394.1452
    112.5000,       5.0000,   3.00000,    374.5514
    117.5000,       5.0000,   3.00000,    398.0927
    122.5000,       5.0000,   3.00000,    377.5243
    127.5000,       5.0000,   3.00000,    265.3346
    132.5000,       5.0000,   3.00000,    283.7745
    137.5000,       5.0000,   3.00000,    300.4071
    142.5000,       5.0000,   3.00000,    215.5136
    147.5000,       5.0000,   3.00000,    221.7363
    152.5000,       5.0000,   3.00000,    260.1967
    157.5000,       5.0000,   3.00000,    227.6152
    162.5000,       5.0000,   3.00000,    228.2180
    167.5000,       5.0000,   3.00000,    244.1671
    172.5000,       5.0000,   3.00000,    235.0882
    177.5000,       5.0000,   3.00000,    239.1776
    182.5000,       5.0000,   3.00000,    246.0731
    187.5000,       5.0000,   3.00000,    263.0629
    192.5000,       5.0000,   3.00000,    270.8354
    197.5000,       5.0000,   3.00000,    288.8777
    202.5000,       5.0000,   3.00000,    314.4991
    207.5000,       5.0000,   3.00000,    302.4510
    212.5000,       5.0000,   3.00000,    237.6474
    217.5000,       5.0000,   3.00000,    275.0694
    222.5000,       5.0000,   3.00000,    376.6791
    227.5000,       5.0000,   3.00000,    405.8698
    232.5000,       5.0000,   3.00000,    394.2565
    237.5000,       5.0000,   3.00000,    388.3471
    242.5000,       5.0000,   3.00000,    412.2767
    247.5000,       5.0000,   3.00000,    435.2853
    252.5000,       5.0000,   3.00000,    477.1792
    257.5000,       5.0000,   3.00000,    490.0312
    262.5000,       5.0000,   3.00000,    498.7858
    267.5000,       5.0000,   3.00000,    508.6106
    272.5000,       5.0000,   3.00000,    524.3931
    277.5000,       5.0000,   3.00000,    546.0402
    282.5000,       5.0000,   3.00000,    553.9551
    287.5000,       5.0000,   3.00000,    541.3311
    292.5000,       5.0000,   3.00000,    569.3176
    297.5000,       5.0000,   3.00000,    560.5964
     22.5000,      15.0000,   1.00000,    375.2041
     27.5000,      15.0000,   1.00000,    345.1183
     32.5000,      15.0000,   1.00000,    301.7501
     37.5000,      15.0000,   1.00000,    287.7918
     42.5000,      15.0000,   1.00000,    288.9266
     47.5000,      15.0000,   1.00000,    298.2048
     52.5000,      15.0000,   1.00000,    297.8821
     57.5000,      15.0000,   1.00000,    291.3242
     62.5000,      15.0000,   1.00000,    282.3668
     67.5000,      15.0000,   1.00000,    269.4429
     72.5000,      15.0000,   1.00000,    265.8980
     77.5000,      15.0000,   1.00000,    248.7506
     82.5000,      15.0000,   1.00000,    274.3696
     87.5000,      15.0000,   1.00000,    305.1277
     92.5000,      15.0000,   1.00000,    351.9103
     97.5000,      15.0000,   1.00000,    330.5634
    102.5000,      15.0000,   1.00000,    338.8008
    107.5000,      15.0000,   1.00000,    324.5016
    112.5000,      15.0000,   1.00000,    358.6922
    117.5000,      15.0000,   1.00000,    353.3870
    122.5000,      15.0000,   1.00000,    342.7651
    127.5000,      15.0000,   1.00000,    299.7798
    132.5000,      15.0000,   1.00000,    269.7197
    137.5000,      15.0000,   1.00000,    257.9707
    142.5000,      15.0000,   1.00000,    254.9344
    147.5000,      15.0000,   1.00000,    246.8408
    152.5000,      15.0000,   1.00000,    244.2748
    157.5000,      15.0000,   1.00000,    252.3865
    162.5000,      15.0000,   1.00000,    251.0175
    167.5000,      15.0000,   1.00000,    242.5585
    172.5000,      15.0000,   1.00000,    242.6481
    177.5000,      15.0000,   1.00000,    246.1939
    182.5000,      15.0000,   1.00000,    251.4161
    187.5000,      15.0000,   1.00000,    262.1406
    192.5000,      15.0000,   1.00000,    290.7595
    197.5000,      15.0000,   1.00000,    314.3079
    202.5000,      15.0000,   1.00000,    314.3683
    207.5000,      15.0000,   1.00000,    286.5300
    212.5000,      15.0000,   1.00000,    276.2667
    217.5000,      15.0000,   1.00000,    305.5939
    222.5000,      15.0000,   1.00000,    363.4311
    227.5000,      15.0000,   1.00000,    412.3313
    232.5000,      15.0000,   1.00000,    416.7193
    237.5000,      15.0000,   1.00000,    401.2939
    242.5000,      15.0000,   1.00000,    402.9557
    247.5000,      15.0000,   1.00000,    436.4673
    252.5000,      15.0000,   1.00000,    466.9705
    257.5000,      15.0000,   1.00000,    489.2757
    262.5000,      15.0000,   1.00000,    498.0826
    267.5000,      15.0000,   1.00000,    509.2351
    272.5000,      15.0000,   1.00000,    520.5309
    277.5000,      15.0000,   1.00000,    537.7522
    282.5000,      15.0000,   1.00000,    540.5858
    287.5000,      15.0000,   1.00000,    549.9733
    292.5000,      15.0000,   1.00000,    552.2302
     22.5000,       5.0000,   4.00000,    413.5924
     27.5000,       5.0000,   4.00000,    341.7038
     32.5000,       5.0000,   4.00000,    298.9895
     37.5000,       5.0000,   4.00000,    278.4844
     42.5000,       5.0000,   4.00000,    299.9087
     47.5000,       5.0000,   4.00000,    300.2893
     52.5000,       5.0000,   4.00000,    312.8123
     57.5000,       5.0000,   4.00000,    299.7731
     62.5000,       5.0000,   4.00000,    279.8486
     67.5000,       5.0000,   4.00000,    294.3851
     72.5000,       5.0000,   4.00000,    233.7325
     77.5000,       5.0000,   4.00000,    242.1225
     82.5000,       5.0000,   4.00000,    279.7508
     87.5000,       5.0000,   4.00000,    259.9579
     92.5000,       5.0000,   4.00000,    355.2330
     97.5000,       5.0000,   4.00000,    414.5336
    102.5000,       5.0000,   4.00000,    239.7885
    107.5000,       5.0000,   4.00000,    383.7369
    112.5000,       5.0000,   4.00000,    334.5256
    117.5000,       5.0000,   4.00000,    342.5580
    122.5000,       5.0000,   4.00000,    399.1597
    127.5000,       5.0000,   4.00000,    235.7382
    132.5000,       5.0000,   4.00000,    262.2617
    137.5000,       5.0000,   4.00000,    286.5409
    142.5000,       5.0000,   4.00000,    205.1258
    147.5000,       5.0000,   4.00000,    234.1840
    152.5000,       5.0000,   4.00000,    274.2567
    157.5000,       5.0000,   4.00000,    237.4858
    162.5000,       5.0000,   4.00000,    251.5271
    167.5000,       5.0000,   4.00000,    256.5468
    172.5000,       5.0000,   4.00000,    234.3302
    177.5000,       5.0000,   4.00000,    245.5936
    182.5000,       5.0000,   4.00000,    247.9159
    187.5000,       5.0000,   4.00000,    266.7200
    192.5000,       5.0000,   4.00000,    299.5294
    197.5000,       5.0000,   4.00000,    317.3340
    202.5000,       5.0000,   4.00000,    328.8645
    207.5000,       5.0000,   4.00000,    306.8675
    212.5000,       5.0000,   4.00000,    239.3424
    217.5000,       5.0000,   4.00000,    281.1365
    222.5000,       5.0000,   4.00000,    389.6526
    227.5000,       5.0000,   4.00000,    428.6524
    232.5000,       5.0000,   4.00000,    423.3542
    237.5000,       5.0000,   4.00000,    401.5614
    242.5000,       5.0000,   4.00000,    403.5182
    247.5000,       5.0000,   4.00000,    427.1980
    252.5000,       5.0000,   4.00000,    476.0871
    257.5000,       5.0000,   4.00000,    490.2476
    262.5000,       5.0000,   4.00000,    498.7061
    267.5000,       5.0000,   4.00000,    511.8056
    272.5000,       5.0000,   4.00000,    517.0194
    277.5000,       5.0000,   4.00000,    544.9002
    282.5000,       5.0000,   4.00000,    544.2028
    287.5000,       5.0000,   4.00000,    535.4485
    292.5000,       5.0000,   4.00000,    564.7767
     30.0000,      20.0000,   1.00000,    348.9959
     35.0000,      20.0000,   1.00000,    315.9319
     40.0000,      20.0000,   1.00000,    300.3908
     45.0000,      20.0000,   1.00000,    310.5855
     50.0000,      20.0000,   1.00000,    327.2287
     55.0000,      20.0000,   1.00000,    333.6026
     60.0000,      20.0000,   1.00000,    336.7699
     65.0000,      20.0000,   1.00000,    305.3885
     70.0000,      20.0000,   1.00000,    271.9367
     75.0000,      20.0000,   1.00000,    276.3686
     80.0000,      20.0000,   1.00000,    254.7082
     85.0000,      20.0000,   1.00000,    288.4341
     90.0000,      20.0000,   1.00000,    329.9832
     95.0000,      20.0000,   1.00000,    298.9492
    100.0000,      20.0000,   1.00000,    349.1124
    105.0000,      20.0000,   1.00000,    347.3117
    110.0000,      20.0000,   1.00000,    317.6390
    115.0000,      20.0000,   1.00000,    357.9919
    120.0000,      20.0000,   1.00000,    317.5308
    125.0000,      20.0000,   1.00000,    306.8698
    130.0000,      20.0000,   1.00000,    305.6664
    135.0000,      20.0000,   1.00000,    234.9492
    140.0000,      20.0000,   1.00000,    245.1470
    145.0000,      20.0000,   1.00000,    257.6667
    150.0000,      20.0000,   1.00000,    248.0496
    155.0000,      20.0000,   1.00000,    272.7327
    160.0000,      20.0000,   1.00000,    277.1514
    165.0000,      20.0000,   1.00000,    263.4193
    170.0000,      20.0000,   1.00000,    264.9463
    175.0000,      20.0000,   1.00000,    255.3055
    180.0000,      20.0000,   1.00000,    255.4775
    185.0000,      20.0000,   1.00000,    285.5086
    190.0000,      20.0000,   1.00000,    310.2868
    195.0000,      20.0000,   1.00000,    328.0044
    200.0000,      20.0000,   1.00000,    329.7307
    205.0000,      20.0000,   1.00000,    304.3801
    210.0000,      20.0000,   1.00000,    296.4820
    215.0000,      20.0000,   1.00000,    317.3876
    220.0000,      20.0000,   1.00000,    347.4648
    225.0000,      20.0000,   1.00000,    391.7496
    230.0000,      20.0000,   1.00000,    425.1301
    235.0000,      20.0000,   1.00000,    434.1542
    240.0000,      20.0000,   1.00000,    430.9312
    245.0000,      20.0000,   1.00000,    428.8859
    250.0000,      20.0000,   1.00000,    436.9868
    255.0000,      20.0000,   1.00000,    462.3668
    260.0000,      20.0000,   1.00000,    491.0826
    265.0000,      20.0000,   1.00000,    503.3244
    270.0000,      20.0000,   1.00000,    517.1100
    275.0000,      20.0000,   1.00000,    520.8322
    280.0000,      20.0000,   1.00000,    523.3153
    285.0000,      20.0000,   1.00000,    537.9069
     27.5000,       5.0000,   5.00000,    358.2834
     32.5000,       5.0000,   5.00000,    309.7923
     37.5000,       5.0000,   5.00000,    287.7703
     42.5000,       5.0000,   5.00000,    305.7705
     47.5000,       5.0000,   5.00000,    317.0875
     52.5000,       5.0000,   5.00000,    342.8787
     57.5000,       5.0000,   5.00000,    330.8659
     62.5000,       5.0000,   5.00000,    312.7262
     67.5000,       5.0000,   5.00000,    309.9712
     72.5000,       5.0000,   5.00000,    227.5108
     77.5000,       5.0000,   5.00000,    252.4373
     82.5000,       5.0000,   5.00000,    267.5486
     87.5000,       5.0000,   5.00000,    256.4567
     92.5000,       5.0000,   5.00000,    351.7539
     97.5000,       5.0000,   5.00000,    406.4514
    102.5000,       5.0000,   5.00000,    247.8017
    107.5000,       5.0000,   5.00000,    384.2954
    112.5000,       5.0000,   5.00000,    324.6594
    117.5000,       5.0000,   5.00000,    333.7464
    122.5000,       5.0000,   5.00000,    383.0355
    127.5000,       5.0000,   5.00000,    242.3990
    132.5000,       5.0000,   5.00000,    246.5936
    137.5000,       5.0000,   5.00000,    280.6730
    142.5000,       5.0000,   5.00000,    197.7234
    147.5000,       5.0000,   5.00000,    231.2269
    152.5000,       5.0000,   5.00000,    297.1572
    157.5000,       5.0000,   5.00000,    252.7215
    162.5000,       5.0000,   5.00000,    263.3123
    167.5000,       5.0000,   5.00000,    277.1330
    172.5000,       5.0000,   5.00000,    243.9243
    177.5000,       5.0000,   5.00000,    245.6303
    182.5000,       5.0000,   5.00000,    257.0215
    187.5000,       5.0000,   5.00000,    290.4530
    192.5000,       5.0000,   5.00000,    324.5151
    197.5000,       5.0000,   5.00000,    335.0140
    202.5000,       5.0000,   5.00000,    339.6408
    207.5000,       5.0000,   5.00000,    315.0616
    212.5000,       5.0000,   5.00000,    243.4132
    217.5000,       5.0000,   5.00000,    286.5287
    222.5000,       5.0000,   5.00000,    402.2460
    227.5000,       5.0000,   5.00000,    438.8835
    232.5000,       5.0000,   5.00000,    438.0568
    237.5000,       5.0000,   5.00000,    425.0842
    242.5000,       5.0000,   5.00000,    414.4548
    247.5000,       5.0000,   5.00000,    419.5075
    252.5000,       5.0000,   5.00000,    465.8661
    257.5000,       5.0000,   5.00000,    485.0482
    262.5000,       5.0000,   5.00000,    501.3787
    267.5000,       5.0000,   5.00000,    510.9539
    272.5000,       5.0000,   5.00000,    518.7639
    277.5000,       5.0000,   5.00000,    533.8109
    282.5000,       5.0000,   5.00000,    537.3895
    287.5000,       5.0000,   5.00000,    528.6702
     32.5000,       5.0000,   6.00000,    322.3986
     37.5000,       5.0000,   6.00000,    295.5757
     42.5000,       5.0000,   6.00000,    323.0245
     47.5000,       5.0000,   6.00000,    334.3907
     52.5000,       5.0000,   6.00000,    360.4588
     57.5000,       5.0000,   6.00000,    362.5570
     62.5000,       5.0000,   6.00000,    334.5347
     67.5000,       5.0000,   6.00000,    313.7648
     72.5000,       5.0000,   6.00000,    239.8159
     77.5000,       5.0000,   6.00000,    244.9975
     82.5000,       5.0000,   6.00000,    263.6893
     87.5000,       5.0000,   6.00000,    254.2321
     92.5000,       5.0000,   6.00000,    342.8698
     97.5000,       5.0000,   6.00000,    431.0378
    102.5000,       5.0000,   6.00000,    266.3876
    107.5000,       5.0000,   6.00000,    395.2728
    112.5000,       5.0000,   6.00000,    341.9570
    117.5000,       5.0000,   6.00000,    350.2221
    122.5000,       5.0000,   6.00000,    371.6025
    127.5000,       5.0000,   6.00000,    235.3821
    132.5000,       5.0000,   6.00000,    260.9303
    137.5000,       5.0000,   6.00000,    270.3181
    142.5000,       5.0000,   6.00000,    198.4446
    147.5000,       5.0000,   6.00000,    233.0408
    152.5000,       5.0000,   6.00000,    300.9375
    157.5000,       5.0000,   6.00000,    272.0007
    162.5000,       5.0000,   6.00000,    276.8989
    167.5000,       5.0000,   6.00000,    288.0778
    172.5000,       5.0000,   6.00000,    260.3206
    177.5000,       5.0000,   6.00000,    257.5770
    182.5000,       5.0000,   6.00000,    274.7120
    187.5000,       5.0000,   6.00000,    316.4743
    192.5000,       5.0000,   6.00000,    339.6491
    197.5000,       5.0000,   6.00000,    344.3788
    202.5000,       5.0000,   6.00000,    352.9125
    207.5000,       5.0000,   6.00000,    326.3485
    212.5000,       5.0000,   6.00000,    250.6266
    217.5000,       5.0000,   6.00000,    293.6399
    222.5000,       5.0000,   6.00000,    408.5199
    227.5000,       5.0000,   6.00000,    446.6769
    232.5000,       5.0000,   6.00000,    445.4294
    237.5000,       5.0000,   6.00000,    435.8127
    242.5000,       5.0000,   6.00000,    434.1128
    247.5000,       5.0000,   6.00000,    426.8172
    252.5000,       5.0000,   6.00000,    456.2002
    257.5000,       5.0000,   6.00000,    478.0887
    262.5000,       5.0000,   6.00000,    495.3672
    267.5000,       5.0000,   6.00000,    511.7353
    272.5000,       5.0000,   6.00000,    513.6916
    277.5000,       5.0000,   6.00000,    530.9411
    282.5000,       5.0000,   6.00000,    529.3499
     37.5000,      25.0000,   1.00000,    336.6944
     42.5000,      25.0000,   1.00000,    334.3614
     47.5000,      25.0000,   1.00000,    341.2774
     52.5000,      25.0000,   1.00000,    355.6670
     57.5000,      25.0000,   1.00000,    358.1634
     62.5000,      25.0000,   1.00000,    330.4042
     67.5000,      25.0000,   1.00000,    313.9375
     72.5000,      25.0000,   1.00000,    287.0800
     77.5000,      25.0000,   1.00000,    268.5628
     82.5000,      25.0000,   1.00000,    276.4239
     87.5000,      25.0000,   1.00000,    301.6606
     92.5000,      25.0000,   1.00000,    307.8488
     97.5000,      25.0000,   1.00000,    345.4496
    102.5000,      25.0000,   1.00000,    364.4833
    107.5000,      25.0000,   1.00000,    377.6918
    112.5000,      25.0000,   1.00000,    361.0992
    117.5000,      25.0000,   1.00000,    347.9583
    122.5000,      25.0000,   1.00000,    316.2755
    127.5000,      25.0000,   1.00000,    299.4272
    132.5000,      25.0000,   1.00000,    275.1331
    137.5000,      25.0000,   1.00000,    248.2115
    142.5000,      25.0000,   1.00000,    252.5632
    147.5000,      25.0000,   1.00000,    263.6636
    152.5000,      25.0000,   1.00000,    260.6221
    157.5000,      25.0000,   1.00000,    282.8845
    162.5000,      25.0000,   1.00000,    295.5030
    167.5000,      25.0000,   1.00000,    278.5170
    172.5000,      25.0000,   1.00000,    279.2303
    177.5000,      25.0000,   1.00000,    296.0101
    182.5000,      25.0000,   1.00000,    306.4352
    187.5000,      25.0000,   1.00000,    319.8846
    192.5000,      25.0000,   1.00000,    335.7801
    197.5000,      25.0000,   1.00000,    338.6548
    202.5000,      25.0000,   1.00000,    323.2451
    207.5000,      25.0000,   1.00000,    318.9023
    212.5000,      25.0000,   1.00000,    337.8490
    217.5000,      25.0000,   1.00000,    355.5329
    222.5000,      25.0000,   1.00000,    372.2991
    227.5000,      25.0000,   1.00000,    404.8147
    232.5000,      25.0000,   1.00000,    434.1568
    237.5000,      25.0000,   1.00000,    443.3383
    242.5000,      25.0000,   1.00000,    450.5031
    247.5000,      25.0000,   1.00000,    453.6818
    252.5000,      25.0000,   1.00000,    453.6340
    257.5000,      25.0000,   1.00000,    460.7597
    262.5000,      25.0000,   1.00000,    485.7749
    267.5000,      25.0000,   1.00000,    501.6272
    272.5000,      25.0000,   1.00000,    512.6791
    277.5000,      25.0000,   1.00000,    516.0387
     37.5000,       5.0000,   7.00000,    313.7420
     42.5000,       5.0000,   7.00000,    341.6301
     47.5000,       5.0000,   7.00000,    351.9646
     52.5000,       5.0000,   7.00000,    381.6187
     57.5000,       5.0000,   7.00000,    372.0984
     62.5000,       5.0000,   7.00000,    337.2343
     67.5000,       5.0000,   7.00000,    335.1860
     72.5000,       5.0000,   7.00000,    240.0772
     77.5000,       5.0000,   7.00000,    245.6953
     82.5000,       5.0000,   7.00000,    263.6441
     87.5000,       5.0000,   7.00000,    247.2365
     92.5000,       5.0000,   7.00000,    362.6412
     97.5000,       5.0000,   7.00000,    459.6294
    102.5000,       5.0000,   7.00000,    278.6001
    107.5000,       5.0000,   7.00000,    436.6810
    112.5000,       5.0000,   7.00000,    367.7177
    117.5000,       5.0000,   7.00000,    361.9297
    122.5000,       5.0000,   7.00000,    389.6563
    127.5000,       5.0000,   7.00000,    234.6747
    132.5000,       5.0000,   7.00000,    255.7912
    137.5000,       5.0000,   7.00000,    288.3512
    142.5000,       5.0000,   7.00000,    197.4744
    147.5000,       5.0000,   7.00000,    238.9296
    152.5000,       5.0000,   7.00000,    306.6637
    157.5000,       5.0000,   7.00000,    274.2540
    162.5000,       5.0000,   7.00000,    294.5699
    167.5000,       5.0000,   7.00000,    301.2527
    172.5000,       5.0000,   7.00000,    271.6682
    177.5000,       5.0000,   7.00000,    286.4937
    182.5000,       5.0000,   7.00000,    298.9900
    187.5000,       5.0000,   7.00000,    327.2809
    192.5000,       5.0000,   7.00000,    352.6644
    197.5000,       5.0000,   7.00000,    355.9527
    202.5000,       5.0000,   7.00000,    364.3267
    207.5000,       5.0000,   7.00000,    339.9044
    212.5000,       5.0000,   7.00000,    259.5631
    217.5000,       5.0000,   7.00000,    300.3660
    222.5000,       5.0000,   7.00000,    415.0368
    227.5000,       5.0000,   7.00000,    451.9702
    232.5000,       5.0000,   7.00000,    450.7142
    237.5000,       5.0000,   7.00000,    440.5597
    242.5000,       5.0000,   7.00000,    440.5468
    247.5000,       5.0000,   7.00000,    441.8169
    252.5000,       5.0000,   7.00000,    465.9568
    257.5000,       5.0000,   7.00000,    468.7033
    262.5000,       5.0000,   7.00000,    487.5797
    267.5000,       5.0000,   7.00000,    502.2397
    272.5000,       5.0000,   7.00000,    510.4297
    277.5000,       5.0000,   7.00000,    528.1337
     42.5000,       5.0000,   8.00000,    361.1855
     47.5000,       5.0000,   8.00000,    372.9918
     52.5000,       5.0000,   8.00000,    392.4287
     57.5000,       5.0000,   8.00000,    367.1839
     62.5000,       5.0000,   8.00000,    346.7297
     67.5000,       5.0000,   8.00000,    335.3241
     72.5000,       5.0000,   8.00000,    245.1201
     77.5000,       5.0000,   8.00000,    250.2965
     82.5000,       5.0000,   8.00000,    260.9956
     87.5000,       5.0000,   8.00000,    260.4424
     92.5000,       5.0000,   8.00000,    381.9894
     97.5000,       5.0000,   8.00000,    483.3882
    102.5000,       5.0000,   8.00000,    302.3360
    107.5000,       5.0000,   8.00000,    469.6974
    112.5000,       5.0000,   8.00000,    394.1753
    117.5000,       5.0000,   8.00000,    386.4131
    122.5000,       5.0000,   8.00000,    408.8314
    127.5000,       5.0000,   8.00000,    244.0173
    132.5000,       5.0000,   8.00000,    259.2989
    137.5000,       5.0000,   8.00000,    288.7444
    142.5000,       5.0000,   8.00000,    210.3226
    147.5000,       5.0000,   8.00000,    240.1639
    152.5000,       5.0000,   8.00000,    313.2550
    157.5000,       5.0000,   8.00000,    278.5869
    162.5000,       5.0000,   8.00000,    296.8407
    167.5000,       5.0000,   8.00000,    320.6389
    172.5000,       5.0000,   8.00000,    294.3394
    177.5000,       5.0000,   8.00000,    307.2701
    182.5000,       5.0000,   8.00000,    319.4291
    187.5000,       5.0000,   8.00000,    341.1473
    192.5000,       5.0000,   8.00000,    361.4193
    197.5000,       5.0000,   8.00000,    370.6925
    202.5000,       5.0000,   8.00000,    378.0196
    207.5000,       5.0000,   8.00000,    351.1867
    212.5000,       5.0000,   8.00000,    267.5155
    217.5000,       5.0000,   8.00000,    307.8083
    222.5000,       5.0000,   8.00000,    423.8346
    227.5000,       5.0000,   8.00000,    457.7209
    232.5000,       5.0000,   8.00000,    454.3485
    237.5000,       5.0000,   8.00000,    442.3422
    242.5000,       5.0000,   8.00000,    442.1189
    247.5000,       5.0000,   8.00000,    449.1335
    252.5000,       5.0000,   8.00000,    479.8317
    257.5000,       5.0000,   8.00000,    476.8052
    262.5000,       5.0000,   8.00000,    475.9613
    267.5000,       5.0000,   8.00000,    491.9428
    272.5000,       5.0000,   8.00000,    503.5257
     52.5000,      35.0000,   1.00000,    368.9381
     57.5000,      35.0000,   1.00000,    345.2487
     62.5000,      35.0000,   1.00000,    329.3213
     67.5000,      35.0000,   1.00000,    318.7064
     72.5000,      35.0000,   1.00000,    299.8169
     77.5000,      35.0000,   1.00000,    314.2514
     82.5000,      35.0000,   1.00000,    339.0580
     87.5000,      35.0000,   1.00000,    325.8116
     92.5000,      35.0000,   1.00000,    364.0853
     97.5000,      35.0000,   1.00000,    391.6348
    102.5000,      35.0000,   1.00000,    411.6349
    107.5000,      35.0000,   1.00000,    443.5798
    112.5000,      35.0000,   1.00000,    424.3416
    117.5000,      35.0000,   1.00000,    383.9236
    122.5000,      35.0000,   1.00000,    384.2650
    127.5000,      35.0000,   1.00000,    334.7684
    132.5000,      35.0000,   1.00000,    309.1761
    137.5000,      35.0000,   1.00000,    296.3405
    142.5000,      35.0000,   1.00000,    267.5717
    147.5000,      35.0000,   1.00000,    276.8463
    152.5000,      35.0000,   1.00000,    288.5284
    157.5000,      35.0000,   1.00000,    278.2528
    162.5000,      35.0000,   1.00000,    306.2148
    167.5000,      35.0000,   1.00000,    327.7610
    172.5000,      35.0000,   1.00000,    337.2700
    177.5000,      35.0000,   1.00000,    355.3920
    182.5000,      35.0000,   1.00000,    358.3337
    187.5000,      35.0000,   1.00000,    362.7199
    192.5000,      35.0000,   1.00000,    368.4676
    197.5000,      35.0000,   1.00000,    353.2811
    202.5000,      35.0000,   1.00000,    349.9676
    207.5000,      35.0000,   1.00000,    369.7026
    212.5000,      35.0000,   1.00000,    384.4348
    217.5000,      35.0000,   1.00000,    394.9028
    222.5000,      35.0000,   1.00000,    400.3491
    227.5000,      35.0000,   1.00000,    404.7292
    232.5000,      35.0000,   1.00000,    425.0760
    237.5000,      35.0000,   1.00000,    450.4822
    242.5000,      35.0000,   1.00000,    460.4107
    247.5000,      35.0000,   1.00000,    468.1774
    252.5000,      35.0000,   1.00000,    472.3088
    257.5000,      35.0000,   1.00000,    480.0393
    262.5000,      35.0000,   1.00000,    486.9566
     52.5000,       5.0000,  10.00000,    404.5600
     57.5000,       5.0000,  10.00000,    375.4893
     62.5000,       5.0000,  10.00000,    340.8281
     67.5000,       5.0000,  10.00000,    331.4287
     72.5000,       5.0000,  10.00000,    243.1544
     77.5000,       5.0000,  10.00000,    262.7028
     82.5000,       5.0000,  10.00000,    292.1350
     87.5000,       5.0000,  10.00000,    289.2889
     92.5000,       5.0000,  10.00000,    431.8312
     97.5000,       5.0000,  10.00000,    556.9112
    102.5000,       5.0000,  10.00000,    340.2525
    107.5000,       5.0000,  10.00000,    527.4246
    112.5000,       5.0000,  10.00000,    444.5705
    117.5000,       5.0000,  10.00000,    437.8453
    122.5000,       5.0000,  10.00000,    465.0344
    127.5000,       5.0000,  10.00000,    273.2926
    132.5000,       5.0000,  10.00000,    287.7769
    137.5000,       5.0000,  10.00000,    308.3922
    142.5000,       5.0000,  10.00000,    212.6094
    147.5000,       5.0000,  10.00000,    251.4297
    152.5000,       5.0000,  10.00000,    327.9993
    157.5000,       5.0000,  10.00000,    286.0958
    162.5000,       5.0000,  10.00000,    318.0062
    167.5000,       5.0000,  10.00000,    348.4677
    172.5000,       5.0000,  10.00000,    323.8139
    177.5000,       5.0000,  10.00000,    336.4929
    182.5000,       5.0000,  10.00000,    342.3384
    187.5000,       5.0000,  10.00000,    372.6186
    192.5000,       5.0000,  10.00000,    398.8918
    197.5000,       5.0000,  10.00000,    399.0635
    202.5000,       5.0000,  10.00000,    402.9299
    207.5000,       5.0000,  10.00000,    372.5713
    212.5000,       5.0000,  10.00000,    279.9762
    217.5000,       5.0000,  10.00000,    321.9410
    222.5000,       5.0000,  10.00000,    443.8650
    227.5000,       5.0000,  10.00000,    474.2477
    232.5000,       5.0000,  10.00000,    463.6205
    237.5000,       5.0000,  10.00000,    447.6595
    242.5000,       5.0000,  10.00000,    445.2324
    247.5000,       5.0000,  10.00000,    451.3287
    252.5000,       5.0000,  10.00000,    483.8472
    257.5000,       5.0000,  10.00000,    490.3067
    262.5000,       5.0000,  10.00000,    492.4375
     67.5000,      45.0000,   1.00000,    335.6164
     72.5000,      45.0000,   1.00000,    346.3729
     77.5000,      45.0000,   1.00000,    375.0253
     82.5000,      45.0000,   1.00000,    375.9108
     87.5000,      45.0000,   1.00000,    401.4035
     92.5000,      45.0000,   1.00000,    419.0197
     97.5000,      45.0000,   1.00000,    443.7312
    102.5000,      45.0000,   1.00000,    466.9927
    107.5000,      45.0000,   1.00000,    463.7581
    112.5000,      45.0000,   1.00000,    468.4437
    117.5000,      45.0000,   1.00000,    457.6907
    122.5000,      45.0000,   1.00000,    413.8579
    127.5000,      45.0000,   1.00000,    404.1211
    132.5000,      45.0000,   1.00000,    374.4846
    137.5000,      45.0000,   1.00000,    349.8181
    142.5000,      45.0000,   1.00000,    325.6410
    147.5000,      45.0000,   1.00000,    307.8100
    152.5000,      45.0000,   1.00000,    313.2637
    157.5000,      45.0000,   1.00000,    313.4308
    162.5000,      45.0000,   1.00000,    316.9467
    167.5000,      45.0000,   1.00000,    342.3730
    172.5000,      45.0000,   1.00000,    355.8042
    177.5000,      45.0000,   1.00000,    370.9831
    182.5000,      45.0000,   1.00000,    387.6100
    187.5000,      45.0000,   1.00000,    395.5415
    192.5000,      45.0000,   1.00000,    388.7054
    197.5000,      45.0000,   1.00000,    383.1883
    202.5000,      45.0000,   1.00000,    397.7776
    207.5000,      45.0000,   1.00000,    415.9571
    212.5000,      45.0000,   1.00000,    420.1378
    217.5000,      45.0000,   1.00000,    421.2130
    222.5000,      45.0000,   1.00000,    426.4995
    227.5000,      45.0000,   1.00000,    425.7421
    232.5000,      45.0000,   1.00000,    435.3342
    237.5000,      45.0000,   1.00000,    454.9441
    242.5000,      45.0000,   1.00000,    470.6121
    247.5000,      45.0000,   1.00000,    474.2872
     67.5000,      15.0000,   4.00000,    320.7466
     72.5000,      15.0000,   4.00000,    296.2686
     77.5000,      15.0000,   4.00000,    290.2853
     82.5000,      15.0000,   4.00000,    316.1732
     87.5000,      15.0000,   4.00000,    388.8898
     92.5000,      15.0000,   4.00000,    500.5787
     97.5000,      15.0000,   4.00000,    522.5297
    102.5000,      15.0000,   4.00000,    555.4218
    107.5000,      15.0000,   4.00000,    506.4925
    112.5000,      15.0000,   4.00000,    545.1506
    117.5000,      15.0000,   4.00000,    521.4747
    122.5000,      15.0000,   4.00000,    457.1254
    127.5000,      15.0000,   4.00000,    398.7157
    132.5000,      15.0000,   4.00000,    334.9673
    137.5000,      15.0000,   4.00000,    307.4036
    142.5000,      15.0000,   4.00000,    286.6380
    147.5000,      15.0000,   4.00000,    289.9826
    152.5000,      15.0000,   4.00000,    316.4002
    157.5000,      15.0000,   4.00000,    332.5999
    162.5000,      15.0000,   4.00000,    336.3372
    167.5000,      15.0000,   4.00000,    348.0007
    172.5000,      15.0000,   4.00000,    345.7954
    177.5000,      15.0000,   4.00000,    351.2280
    182.5000,      15.0000,   4.00000,    375.1251
    187.5000,      15.0000,   4.00000,    404.7133
    192.5000,      15.0000,   4.00000,    433.4429
    197.5000,      15.0000,   4.00000,    441.6690
    202.5000,      15.0000,   4.00000,    429.8505
    207.5000,      15.0000,   4.00000,    384.0007
    212.5000,      15.0000,   4.00000,    347.4417
    217.5000,      15.0000,   4.00000,    369.9948
    222.5000,      15.0000,   4.00000,    439.0989
    227.5000,      15.0000,   4.00000,    484.6377
    232.5000,      15.0000,   4.00000,    484.5945
    237.5000,      15.0000,   4.00000,    470.1584
    242.5000,      15.0000,   4.00000,    458.8752
    247.5000,      15.0000,   4.00000,    465.6973
     82.5000,      55.0000,   1.00000,    435.1293
     87.5000,      55.0000,   1.00000,    444.1003
     92.5000,      55.0000,   1.00000,    459.6468
     97.5000,      55.0000,   1.00000,    479.6814
    102.5000,      55.0000,   1.00000,    489.0002
    107.5000,      55.0000,   1.00000,    500.0883
    112.5000,      55.0000,   1.00000,    504.2975
    117.5000,      55.0000,   1.00000,    494.3259
    122.5000,      55.0000,   1.00000,    469.7300
    127.5000,      55.0000,   1.00000,    439.4499
    132.5000,      55.0000,   1.00000,    438.0773
    137.5000,      55.0000,   1.00000,    413.8137
    142.5000,      55.0000,   1.00000,    396.1626
    147.5000,      55.0000,   1.00000,    372.2610
    152.5000,      55.0000,   1.00000,    345.7975
    157.5000,      55.0000,   1.00000,    343.0329
    162.5000,      55.0000,   1.00000,    344.9822
    167.5000,      55.0000,   1.00000,    349.4492
    172.5000,      55.0000,   1.00000,    364.7425
    177.5000,      55.0000,   1.00000,    383.9574
    182.5000,      55.0000,   1.00000,    394.8393
    187.5000,      55.0000,   1.00000,    386.9292
    192.5000,      55.0000,   1.00000,    393.3541
    197.5000,      55.0000,   1.00000,    407.8072
    202.5000,      55.0000,   1.00000,    428.8548
    207.5000,      55.0000,   1.00000,    449.1973
    212.5000,      55.0000,   1.00000,    453.7928
    217.5000,      55.0000,   1.00000,    456.8915
    222.5000,      55.0000,   1.00000,    456.2364
    227.5000,      55.0000,   1.00000,    454.2519
    232.5000,      55.0000,   1.00000,    454.3911
     82.5000,      15.0000,   5.00000,    347.5217
     87.5000,      15.0000,   5.00000,    428.0966
     92.5000,      15.0000,   5.00000,    550.6785
     97.5000,      15.0000,   5.00000,    580.4932
    102.5000,      15.0000,   5.00000,    628.8011
    107.5000,      15.0000,   5.00000,    581.7812
    112.5000,      15.0000,   5.00000,    622.8350
    117.5000,      15.0000,   5.00000,    588.1594
    122.5000,      15.0000,   5.00000,    508.2808
    127.5000,      15.0000,   5.00000,    442.1148
    132.5000,      15.0000,   5.00000,    377.3685
    137.5000,      15.0000,   5.00000,    352.6949
    142.5000,      15.0000,   5.00000,    331.6332
    147.5000,      15.0000,   5.00000,    327.7185
    152.5000,      15.0000,   5.00000,    348.6368
    157.5000,      15.0000,   5.00000,    360.4834
    162.5000,      15.0000,   5.00000,    354.9710
    167.5000,      15.0000,   5.00000,    356.2425
    172.5000,      15.0000,   5.00000,    354.3630
    177.5000,      15.0000,   5.00000,    356.7139
    182.5000,      15.0000,   5.00000,    386.1088
    187.5000,      15.0000,   5.00000,    411.2397
    192.5000,      15.0000,   5.00000,    443.4390
    197.5000,      15.0000,   5.00000,    460.8581
    202.5000,      15.0000,   5.00000,    455.4834
    207.5000,      15.0000,   5.00000,    413.4147
    212.5000,      15.0000,   5.00000,    375.2555
    217.5000,      15.0000,   5.00000,    399.2156
    222.5000,      15.0000,   5.00000,    468.4588
    227.5000,      15.0000,   5.00000,    512.1740
    232.5000,      15.0000,   5.00000,    507.0642
     97.5000,      65.0000,   1.00000,    501.1973
    102.5000,      65.0000,   1.00000,    496.5738
    107.5000,      65.0000,   1.00000,    505.5200
    112.5000,      65.0000,   1.00000,    505.3219
    117.5000,      65.0000,   1.00000,    513.2463
    122.5000,      65.0000,   1.00000,    529.7480
    127.5000,      65.0000,   1.00000,    512.8185
    132.5000,      65.0000,   1.00000,    476.2038
    137.5000,      65.0000,   1.00000,    468.1018
    142.5000,      65.0000,   1.00000,    435.9648
    147.5000,      65.0000,   1.00000,    415.7975
    152.5000,      65.0000,   1.00000,    398.6021
    157.5000,      65.0000,   1.00000,    379.0699
    162.5000,      65.0000,   1.00000,    383.4385
    167.5000,      65.0000,   1.00000,    386.5026
    172.5000,      65.0000,   1.00000,    384.6887
    177.5000,      65.0000,   1.00000,    391.4284
    182.5000,      65.0000,   1.00000,    386.8055
    187.5000,      65.0000,   1.00000,    381.7755
    192.5000,      65.0000,   1.00000,    401.6161
    197.5000,      65.0000,   1.00000,    425.6349
    202.5000,      65.0000,   1.00000,    434.8698
    207.5000,      65.0000,   1.00000,    451.4883
    212.5000,      65.0000,   1.00000,    463.5416
    217.5000,      65.0000,   1.00000,    474.9750
     97.5000,      15.0000,   6.00000,    633.5786
    102.5000,      15.0000,   6.00000,    677.0336
    107.5000,      15.0000,   6.00000,    619.6623
    112.5000,      15.0000,   6.00000,    667.4296
    117.5000,      15.0000,   6.00000,    645.5722
    122.5000,      15.0000,   6.00000,    572.6116
    127.5000,      15.0000,   6.00000,    497.7988
    132.5000,      15.0000,   6.00000,    415.6547
    137.5000,      15.0000,   6.00000,    379.7666
    142.5000,      15.0000,   6.00000,    355.1576
    147.5000,      15.0000,   6.00000,    351.8663
    152.5000,      15.0000,   6.00000,    376.6343
    157.5000,      15.0000,   6.00000,    392.2182
    162.5000,      15.0000,   6.00000,    385.3777
    167.5000,      15.0000,   6.00000,    383.7280
    172.5000,      15.0000,   6.00000,    376.5910
    177.5000,      15.0000,   6.00000,    368.9505
    182.5000,      15.0000,   6.00000,    386.9285
    187.5000,      15.0000,   6.00000,    412.6115
    192.5000,      15.0000,   6.00000,    443.6111
    197.5000,      15.0000,   6.00000,    468.8927
    202.5000,      15.0000,   6.00000,    459.3577
    207.5000,      15.0000,   6.00000,    417.9283
    212.5000,      15.0000,   6.00000,    386.5970
    217.5000,      15.0000,   6.00000,    416.2597
    105.0000,      30.0000,   3.00000,    668.4542
    110.0000,      30.0000,   3.00000,    682.6256
    115.0000,      30.0000,   3.00000,    616.4482
    120.0000,      30.0000,   3.00000,    604.7248
    125.0000,      30.0000,   3.00000,    549.0500
    130.0000,      30.0000,   3.00000,    491.6955
    135.0000,      30.0000,   3.00000,    440.3150
    140.0000,      30.0000,   3.00000,    396.1880
    145.0000,      30.0000,   3.00000,    390.3034
    150.0000,      30.0000,   3.00000,    384.8435
    155.0000,      30.0000,   3.00000,    378.6670
    160.0000,      30.0000,   3.00000,    390.3111
    165.0000,      30.0000,   3.00000,    396.0493
    170.0000,      30.0000,   3.00000,    388.8423
    175.0000,      30.0000,   3.00000,    396.9635
    180.0000,      30.0000,   3.00000,    404.7098
    185.0000,      30.0000,   3.00000,    411.7659
    190.0000,      30.0000,   3.00000,    426.9153
    195.0000,      30.0000,   3.00000,    434.9521
    200.0000,      30.0000,   3.00000,    427.7930
    205.0000,      30.0000,   3.00000,    428.6298
    210.0000,      30.0000,   3.00000,    438.1395
    112.5000,      25.0000,   4.00000,    680.5035
    117.5000,      25.0000,   4.00000,    655.7872
    122.5000,      25.0000,   4.00000,    579.7415
    127.5000,      25.0000,   4.00000,    537.6636
    132.5000,      25.0000,   4.00000,    468.6674
    137.5000,      25.0000,   4.00000,    400.8607
    142.5000,      25.0000,   4.00000,    407.1554
    147.5000,      25.0000,   4.00000,    395.9285
    152.5000,      25.0000,   4.00000,    382.6374
    157.5000,      25.0000,   4.00000,    404.2299
    162.5000,      25.0000,   4.00000,    409.2896
    167.5000,      25.0000,   4.00000,    398.3891
    172.5000,      25.0000,   4.00000,    401.3433
    177.5000,      25.0000,   4.00000,    408.4902
    182.5000,      25.0000,   4.00000,    416.8951
    187.5000,      25.0000,   4.00000,    431.9382
    192.5000,      25.0000,   4.00000,    446.7119
    197.5000,      25.0000,   4.00000,    453.3135
    202.5000,      25.0000,   4.00000,    430.9497
   4.67
REFERENCE MODEL USED
CONSTANT REFERENCE MODEL METHOD
Reference resistivity is
358.453
TOPOGRAPHICAL DATA
2
64
      0.0000     539.8700
      5.0000     539.5300
     10.0000     539.1700
     15.0000     538.8200
     20.0000     538.6000
     25.0000     538.3500
     30.0000     538.1600
     35.0000     538.0800
     40.0000     538.0000
     45.0000     538.0500
     50.0000     537.9300
     55.0000     537.8500
     60.0000     537.7600
     65.0000     537.5600
     70.0000     537.4000
     75.0000     537.2700
     80.0000     537.1200
     85.0000     537.0100
     90.0000     536.9200
     95.0000     537.1300
    100.0000     537.0400
    105.0000     536.9400
    110.0000     536.6600
    115.0000     537.3200
    120.0000     537.7300
    125.0000     538.0400
    130.0000     538.1800
    135.0000     538.3500
    140.0000     538.5700
    145.0000     538.7200
    150.0000     539.0000
    155.0000     539.4000
    160.0000     539.8300
    165.0000     540.0800
    170.0000     540.4000
    175.0000     540.7300
    180.0000     541.0400
    185.0000     541.4100
    190.0000     541.7700
    195.0000     541.9700
    200.0000     542.3500
    205.0000     542.5800
    210.0000     543.0600
    215.0000     543.4500
    220.0000     543.8700
    225.0000     543.9500
    230.0000     544.5900
    235.0000     545.0500
    240.0000     545.5200
    245.0000     545.9000
    250.0000     546.3100
    255.0000     546.7100
    260.0000     547.1300
    265.0000     547.5200
    270.0000     547.9300
    275.0000     548.2800
    280.0000     548.6000
    285.0000     548.9100
    290.0000     549.2000
    295.0000     549.5200
    300.0000     549.8100
    305.0000     550.1400
    310.0000     550.4500
    315.0000     550.7200
1
DAMPED FINITE-ELEMENT METHOD USED FOR TOPOGRAPHIC MODELLING WITH DAMPING FACTOR OF 0.75
       0.21126
     534.92981
       0.04274
COORDINATES FOR ELECTRODES
       0.00000        4.94470
       4.96935        4.39191
       9.93643        3.81912
      14.90466        3.25637
      19.88585        2.82312
      24.86436        2.35998
      29.84807        1.95668
      34.83945        1.66320
      39.83083        1.36966
      44.82814        1.20598
      49.81701        0.87253
      54.80839        0.57899
      59.79917        0.27552
      64.78205       -0.13777
      69.76809       -0.51111
      74.75628       -0.85455
      79.74305       -1.21797
      84.73257       -1.54143
      89.72336       -1.84497
      94.72336       -1.84857
      99.71413       -2.15211
     104.70430       -2.46558
     109.67993       -2.95864
     114.65985       -2.51097
     119.65598       -2.31428
     124.65504       -2.21778
     129.65451       -2.29143
     134.65433       -2.33511
     139.65433       -2.32870
     144.65393       -2.39240
     149.65349       -2.32592
     154.65001       -2.13920
     159.64531       -1.92244
     164.64517       -1.88602
     169.64403       -1.77950
     174.64268       -1.66300
     179.64175       -1.56650
     184.63931       -1.40989
     189.63715       -1.26324
     194.63713       -1.27693
     199.63435       -1.11028
     204.63432       -1.09385
     209.62720       -0.82695
     214.62408       -0.65026
     219.61981       -0.44353
     224.61803       -0.57719
     229.59970       -0.14963
     234.59361        0.09719
     239.58701        0.35411
     244.58423        0.52076
     249.58037        0.71746
     254.57687        0.90417
     259.57257        1.11090
     264.56946        1.28758
     269.56558        1.48428
     274.56372        1.62089
     279.56256        1.72736
     284.56165        1.82386
     289.56107        1.90036
     294.55991        2.00689
     299.55933        2.08334
     304.55798        2.19989
     309.55704        2.29639
     314.55673        2.35279
Shift matrix
  0    0.0000    2.5000    5.2500    8.2750   11.6025   15.2628   19.2890   23.7179   28.5897   33.9487   39.8436   46.3279   53.4607 
  1    4.9447    3.9004    3.0045    2.2548    1.6442    1.1618    0.7928    0.5208    0.3280    0.1972    0.1127    0.0609    0.0310 
  2    4.3919    3.5185    2.7570    2.1082    1.5694    1.1344    0.7937    0.5359    0.3479    0.2163    0.1282    0.0721    0.0383 
  3    3.8191    3.1030    2.4693    1.9206    1.4568    1.0749    0.7693    0.5325    0.3553    0.2276    0.1395    0.0814    0.0450 
  4    3.2564    2.6782    2.1600    1.7050    1.3144    0.9873    0.7206    0.5097    0.3482    0.2290    0.1444    0.0870    0.0498 
  5    2.8231    2.3415    1.9061    1.5201    1.1851    0.9012    0.6668    0.4787    0.3325    0.2227    0.1433    0.0882    0.0517 
  6    2.3600    1.9736    1.6213    1.3059    1.0294    0.7923    0.5941    0.4328    0.3055    0.2083    0.1366    0.0859    0.0516 
  7    1.9567    1.6472    1.3631    1.1067    0.8801    0.6840    0.5184    0.3821    0.2732    0.1889    0.1259    0.0805    0.0493 
  8    1.6632    1.4065    1.1697    0.9549    0.7639    0.5977    0.4563    0.3390    0.2445    0.1707    0.1150    0.0744    0.0461 
  9    1.3697    1.1632    0.9719    0.7976    0.6418    0.5052    0.3884    0.2908    0.2115    0.1490    0.1014    0.0664    0.0416 
 10    1.2060    1.0266    0.8599    0.7077    0.5711    0.4512    0.3481    0.2617    0.1912    0.1354    0.0926    0.0610    0.0385 
 11    0.8725    0.7461    0.6280    0.5197    0.4219    0.3355    0.2607    0.1976    0.1456    0.1041    0.0720    0.0479    0.0307 
 12    0.5790    0.4969    0.4200    0.3491    0.2849    0.2278    0.1781    0.1358    0.1008    0.0727    0.0507    0.0341    0.0220 
 13    0.2755    0.2373    0.2014    0.1682    0.1379    0.1108    0.0872    0.0669    0.0501    0.0364    0.0256    0.0174    0.0114 
 14   -0.1378   -0.1192   -0.1017   -0.0854   -0.0705   -0.0571   -0.0452   -0.0350   -0.0264   -0.0194   -0.0138   -0.0095   -0.0063 
 15   -0.5111   -0.4442   -0.3806   -0.3212   -0.2665   -0.2170   -0.1731   -0.1350   -0.1027   -0.0760   -0.0546   -0.0379   -0.0254 
 16   -0.8546   -0.7453   -0.6411   -0.5433   -0.4528   -0.3706   -0.2973   -0.2333   -0.1787   -0.1333   -0.0965   -0.0677   -0.0458 
 17   -1.2180   -1.0660   -0.9206   -0.7835   -0.6561   -0.5398   -0.4355   -0.3439   -0.2652   -0.1993   -0.1455   -0.1030   -0.0704 
 18   -1.5414   -1.3531   -1.1724   -1.0014   -0.8420   -0.6957   -0.5640   -0.4478   -0.3473   -0.2627   -0.1932   -0.1378   -0.0950 
 19   -1.8450   -1.6239   -1.4113   -1.2093   -1.0204   -0.8465   -0.6893   -0.5498   -0.4287   -0.3261   -0.2414   -0.1734   -0.1205 
 20   -1.8486   -1.6272   -1.4141   -1.2118   -1.0226   -0.8483   -0.6908   -0.5510   -0.4297   -0.3269   -0.2420   -0.1738   -0.1208 
 21   -2.1521   -1.8992   -1.6552   -1.4229   -1.2048   -1.0033   -0.8204   -0.6574   -0.5153   -0.3942   -0.2935   -0.2123   -0.1486 
 22   -2.4656   -2.1814   -1.9066   -1.6440   -1.3968   -1.1676   -0.9586   -0.7717   -0.6079   -0.4676   -0.3503   -0.2550   -0.1798 
 23   -2.9586   -2.6277   -2.3063   -1.9979   -1.7061   -1.4341   -1.1847   -0.9602   -0.7620   -0.5909   -0.4467   -0.3284   -0.2341 
 24   -2.5110   -2.2224   -1.9431   -1.6763   -1.4249   -1.1917   -0.9790   -0.7886   -0.6216   -0.4785   -0.3588   -0.2614   -0.1845 
 25   -2.3143   -2.0451   -1.7850   -1.5369   -1.3037   -1.0878   -0.8913   -0.7160   -0.5627   -0.4316   -0.3225   -0.2340   -0.1644 
 26   -2.2178   -1.9583   -1.7077   -1.4690   -1.2447   -1.0374   -0.8490   -0.6810   -0.5343   -0.4092   -0.3051   -0.2210   -0.1549 
 27   -2.2914   -2.0245   -1.7667   -1.5208   -1.2897   -1.0758   -0.8813   -0.7077   -0.5559   -0.4263   -0.3183   -0.2309   -0.1622 
 28   -2.3351   -2.0638   -1.8017   -1.5516   -1.3164   -1.0987   -0.9005   -0.7236   -0.5688   -0.4365   -0.3263   -0.2368   -0.1665 
 29   -2.3287   -2.0581   -1.7965   -1.5471   -1.3125   -1.0953   -0.8977   -0.7212   -0.5669   -0.4350   -0.3251   -0.2360   -0.1659 
 30   -2.3924   -2.1155   -1.8477   -1.5921   -1.3516   -1.1289   -0.9259   -0.7446   -0.5859   -0.4501   -0.3367   -0.2447   -0.1723 
 31   -2.3259   -2.0556   -1.7943   -1.5451   -1.3108   -1.0939   -0.8965   -0.7202   -0.5661   -0.4344   -0.3246   -0.2356   -0.1656 
 32   -2.1392   -1.8876   -1.6449   -1.4139   -1.1970   -0.9967   -0.8148   -0.6528   -0.5116   -0.3912   -0.2913   -0.2106   -0.1474 
 33   -1.9224   -1.6933   -1.4726   -1.2629   -1.0666   -0.8857   -0.7219   -0.5765   -0.4502   -0.3429   -0.2542   -0.1829   -0.1273 
 34   -1.8860   -1.6607   -1.4437   -1.2377   -1.0449   -0.8672   -0.7065   -0.5639   -0.4401   -0.3350   -0.2482   -0.1784   -0.1241 
 35   -1.7795   -1.5654   -1.3595   -1.1642   -0.9816   -0.8136   -0.6619   -0.5274   -0.4108   -0.3121   -0.2307   -0.1655   -0.1148 
 36   -1.6630   -1.4614   -1.2678   -1.0843   -0.9130   -0.7556   -0.6137   -0.4881   -0.3795   -0.2877   -0.2121   -0.1517   -0.1049 
 37   -1.5665   -1.3754   -1.1921   -1.0185   -0.8566   -0.7080   -0.5742   -0.4560   -0.3539   -0.2678   -0.1971   -0.1406   -0.0970 
 38   -1.4099   -1.2362   -1.0697   -0.9123   -0.7658   -0.6317   -0.5111   -0.4049   -0.3134   -0.2364   -0.1734   -0.1233   -0.0847 
 39   -1.2632   -1.1061   -0.9557   -0.8137   -0.6818   -0.5613   -0.4532   -0.3581   -0.2764   -0.2079   -0.1520   -0.1077   -0.0737 
 40   -1.2769   -1.1182   -0.9663   -0.8229   -0.6896   -0.5678   -0.4585   -0.3624   -0.2798   -0.2105   -0.1539   -0.1091   -0.0747 
 41   -1.1103   -0.9707   -0.8374   -0.7118   -0.5952   -0.4890   -0.3938   -0.3104   -0.2389   -0.1792   -0.1305   -0.0921   -0.0628 
 42   -1.0938   -0.9562   -0.8247   -0.7009   -0.5860   -0.4813   -0.3875   -0.3054   -0.2350   -0.1761   -0.1283   -0.0905   -0.0617 
 43   -0.8269   -0.7210   -0.6201   -0.5253   -0.4376   -0.3580   -0.2871   -0.2252   -0.1724   -0.1285   -0.0930   -0.0652   -0.0441 
 44   -0.6503   -0.5659   -0.4857   -0.4106   -0.3413   -0.2785   -0.2227   -0.1741   -0.1328   -0.0986   -0.0711   -0.0496   -0.0333 
 45   -0.4435   -0.3852   -0.3298   -0.2781   -0.2305   -0.1875   -0.1494   -0.1163   -0.0884   -0.0653   -0.0468   -0.0325   -0.0217 
 46   -0.5772   -0.5020   -0.4305   -0.3635   -0.3019   -0.2460   -0.1965   -0.1534   -0.1169   -0.0866   -0.0623   -0.0434   -0.0291 
 47   -0.1496   -0.1295   -0.1105   -0.0928   -0.0766   -0.0620   -0.0492   -0.0381   -0.0287   -0.0211   -0.0150   -0.0103   -0.0068 
 48    0.0972    0.0839    0.0714    0.0597    0.0491    0.0396    0.0313    0.0241    0.0181    0.0132    0.0093    0.0064    0.0042 
 49    0.3541    0.3048    0.2584    0.2155    0.1765    0.1417    0.1112    0.0853    0.0637    0.0461    0.0324    0.0219    0.0143 
 50    0.5208    0.4473    0.3784    0.3148    0.2571    0.2058    0.1611    0.1230    0.0915    0.0660    0.0461    0.0311    0.0201 
 51    0.7175    0.6147    0.5186    0.4301    0.3501    0.2792    0.2177    0.1656    0.1225    0.0879    0.0611    0.0409    0.0263 
 52    0.9042    0.7728    0.6502    0.5378    0.4364    0.3468    0.2693    0.2039    0.1502    0.1073    0.0741    0.0493    0.0315 
 53    1.1109    0.9469    0.7943    0.6547    0.5293    0.4189    0.3239    0.2440    0.1788    0.1269    0.0871    0.0575    0.0365 
 54    1.2876    1.0948    0.9159    0.7527    0.6066    0.4783    0.3684    0.2764    0.2015    0.1423    0.0971    0.0637    0.0401 
 55    1.4843    1.2585    1.0496    0.8597    0.6902    0.5420    0.4156    0.3102    0.2249    0.1579    0.1070    0.0698    0.0436 
 56    1.6209    1.3716    1.1414    0.9326    0.7467    0.5847    0.4468    0.3324    0.2401    0.1678    0.1132    0.0734    0.0456 
 57    1.7274    1.4593    1.2123    0.9886    0.7899    0.6171    0.4703    0.3489    0.2512    0.1750    0.1176    0.0759    0.0469 
 58    1.8239    1.5386    1.2761    1.0387    0.8283    0.6457    0.4910    0.3633    0.2608    0.1811    0.1213    0.0780    0.0480 
 59    1.9004    1.6012    1.3263    1.0780    0.8583    0.6679    0.5069    0.3743    0.2681    0.1857    0.1240    0.0795    0.0488 
 60    2.0069    1.6882    1.3957    1.1321    0.8993    0.6982    0.5284    0.3890    0.2777    0.1917    0.1275    0.0814    0.0497 
 61    2.0833    1.7503    1.4451    1.1705    0.9283    0.7193    0.5434    0.3991    0.2842    0.1957    0.1298    0.0826    0.0502 
 62    2.1999    1.8447    1.5199    1.2282    0.9716    0.7508    0.5654    0.4139    0.2937    0.2013    0.1329    0.0842    0.0509 
 63    2.2964    1.9225    1.5812    1.2753    1.0067    0.7761    0.5829    0.4255    0.3010    0.2056    0.1352    0.0853    0.0514 
 64    2.3528    1.9679    1.6168    1.3025    1.0268    0.7905    0.5929    0.4320    0.3050    0.2080    0.1365    0.0859    0.0516 
Topography damping parameter
   7.9033
Blocks sensitivity and uncertainity values (with smoothness constrain)
                     Resistivity      
Block No.  Sensitivity  % Uncertainity
     1       1.0900        2.33
     2       1.3123        1.85
     3       1.7414        1.60
     4       2.2061        1.56
     5       2.4651        2.36
     6       2.7125        2.05
     7       3.0221        2.07
     8       3.4179        1.56
     9       3.6206        1.72
    10       3.9317        1.31
    11       4.0065        1.39
    12       3.9864        1.05
    13       4.0392        0.63
    14       3.6994        1.52
    15       3.8300        1.13
    16       4.0081        1.29
    17       4.0405        0.76
    18       4.7033        0.75
    19       5.1329        1.92
    20       4.1597        0.95
    21       4.9708        2.17
    22       4.8530        0.55
    23       4.8683        0.58
    24       5.0299        1.84
    25       4.2505        1.08
    26       4.4915        0.62
    27       4.6349        1.74
    28       4.0206        0.69
    29       4.2969        0.62
    30       4.7070        1.92
    31       4.4844        1.51
    32       4.5949        0.50
    33       4.7234        0.55
    34       4.5480        1.41
    35       4.5764        0.62
    36       4.6185        0.55
    37       4.7513        0.69
    38       4.8622        0.46
    39       4.8505        0.32
    40       4.8737        0.35
    41       4.6866        0.69
    42       4.1126        1.87
    43       4.2724        1.14
    44       4.8161        0.35
    45       4.8225        0.51
    46       4.6332        0.33
    47       4.5165        0.38
    48       4.4201        0.34
    49       4.3419        0.58
    50       4.3805        0.70
    51       4.2809        0.68
    52       4.1460        0.65
    53       3.9004        0.73
    54       3.6768        0.85
    55       3.3726        0.35
    56       2.9531        0.51
    57       2.5215        1.39
    58       2.1307        0.78
    59       1.6932        1.59
    60       1.3237        1.43
    61       0.9936        1.78
    62       0.6341        3.18
    63       0.4729        1.34
    64       0.6189        0.98
    65       0.7859        1.22
    66       0.8776        3.35
    67       0.9683        2.74
    68       1.0607        2.95
    69       1.1817        1.90
    70       1.2273        2.21
    71       1.3310        1.01
    72       1.3523        1.04
    73       1.3504        1.94
    74       1.4258        0.70
    75       1.2830        1.36
    76       1.3691        1.16
    77       1.4992        1.33
    78       1.4968        0.79
    79       1.8903        0.74
    80       2.2201        2.39
    81       1.6178        0.90
    82       1.9648        2.78
    83       1.7055        0.56
    84       1.7893        0.58
    85       2.0037        1.84
    86       1.5719        1.16
    87       1.7138        0.63
    88       1.8897        2.18
    89       1.5399        0.68
    90       1.6735        0.59
    91       1.9542        2.32
    92       1.7759        1.39
    93       1.8322        0.49
    94       1.8953        0.52
    95       1.7729        1.24
    96       1.7894        0.61
    97       1.7962        0.53
    98       1.8902        0.66
    99       1.9296        0.44
   100       1.9196        0.33
   101       1.9364        0.36
   102       1.8645        0.71
   103       1.6181        2.65
   104       1.6638        1.24
   105       1.8390        0.35
   106       1.7767        0.51
   107       1.7322        0.33
   108       1.6357        0.38
   109       1.5743        0.34
   110       1.5162        0.57
   111       1.4996        0.69
   112       1.4261        0.68
   113       1.3777        0.64
   114       1.2772        0.72
   115       1.2058        0.85
   116       1.1074        0.34
   117       0.9754        0.48
   118       0.8472        0.94
   119       0.7263        0.72
   120       0.5857        1.32
   121       0.4720        0.76
   122       0.6028        1.27
   123       0.6605        1.38
   124       0.3232        1.29
   125       0.4055        2.97
   126       0.4658        6.05
   127       0.5308        5.88
   128       0.6033        3.37
   129       0.6811        2.62
   130       0.7377        2.67
   131       0.7934        1.97
   132       0.8248        1.78
   133       0.8435        2.25
   134       0.8970        1.71
   135       0.8752        1.03
   136       0.9248        2.63
   137       1.0042        2.28
   138       0.9986        3.44
   139       1.2052        1.60
   140       1.4064        3.52
   141       1.1445        1.81
   142       1.2032        4.17
   143       1.0818        3.96
   144       1.1003        2.75
   145       1.1786        2.81
   146       1.0884        4.29
   147       1.1480        3.74
   148       1.2526        4.34
   149       1.1038        0.81
   150       1.1523        1.11
   151       1.2823        2.31
   152       1.2029        1.38
   153       1.2123        1.68
   154       1.2395        1.04
   155       1.1857        1.25
   156       1.1916        1.40
   157       1.1946        1.50
   158       1.2456        1.47
   159       1.2608        0.96
   160       1.2504        1.06
   161       1.2556        1.11
   162       1.2127        2.97
   163       1.0936        4.72
   164       1.1067        3.95
   165       1.1747        1.87
   166       1.1272        1.83
   167       1.1101        0.93
   168       1.0525        1.20
   169       1.0152        1.32
   170       0.9730        1.68
   171       0.9437        1.20
   172       0.8965        1.56
   173       0.8565        1.52
   174       0.8041        1.57
   175       0.7525        1.64
   176       0.6893        0.91
   177       0.6064        0.85
   178       0.5225        0.92
   179       0.4383        1.32
   180       0.3583        1.88
   181       0.7155        0.75
   182       0.5711        5.24
   183       0.2487        5.60
   184       0.2913        7.04
   185       0.3451        8.26
   186       0.4114        6.89
   187       0.4679        3.80
   188       0.5110        3.18
   189       0.5491        3.47
   190       0.5865        2.08
   191       0.6177        2.22
   192       0.6490        3.04
   193       0.6915        0.94
   194       0.7274        2.80
   195       0.7577        2.21
   196       0.7579        3.51
   197       0.8978        1.98
   198       0.9820        4.86
   199       0.9257        2.72
   200       0.9854        2.14
   201       0.8945        2.79
   202       0.8939        4.75
   203       0.9444        5.14
   204       0.9247        6.92
   205       0.9343        5.75
   206       0.9741        6.02
   207       0.9117        0.86
   208       0.9050        1.49
   209       0.9441        2.57
   210       0.9203        1.55
   211       0.9119        2.12
   212       0.9135        1.75
   213       0.8978        1.49
   214       0.8940        1.65
   215       0.8948        1.57
   216       0.9148        1.58
   217       0.9206        1.37
   218       0.9139        1.81
   219       0.9095        1.88
   220       0.8765        4.39
   221       0.8277        5.25
   222       0.8146        5.51
   223       0.8251        4.04
   224       0.7944        3.32
   225       0.7776        2.29
   226       0.7510        2.33
   227       0.7269        2.80
   228       0.6977        3.12
   229       0.6680        1.50
   230       0.6359        2.11
   231       0.6042        2.01
   232       0.5691        2.09
   233       0.5261        1.41
   234       0.4751        1.67
   235       0.4176        1.44
   236       0.3626        1.49
   237       0.3058        1.51
   238       0.6858        1.73
   239       0.6017        4.68
   240       0.2430        1.59
   241       0.2768        7.21
   242       0.3265        4.72
   243       0.3689        5.46
   244       0.4104        4.26
   245       0.4485        2.12
   246       0.4811        2.30
   247       0.5239        3.27
   248       0.5634        1.27
   249       0.5883        1.95
   250       0.5960        2.50
   251       0.6018        4.26
   252       0.6948        2.18
   253       0.7788        2.29
   254       0.7585        6.14
   255       0.8395        7.21
   256       0.8694        5.64
   257       0.9327        4.21
   258       0.9636        3.40
   259       0.8730        2.26
   260       0.8626        1.60
   261       0.8466        1.77
   262       0.7713        3.58
   263       0.7513        2.67
   264       0.7604        1.61
   265       0.7439        1.35
   266       0.7368        1.46
   267       0.7400        1.58
   268       0.7212        1.13
   269       0.7120        1.84
   270       0.7036        1.73
   271       0.7052        1.59
   272       0.6992        1.89
   273       0.6825        3.22
   274       0.6648        3.49
   275       0.6352        3.46
   276       0.6071        4.40
   277       0.5879        5.91
   278       0.5860        5.25
   279       0.5728        3.99
   280       0.5649        3.36
   281       0.5500        3.35
   282       0.5332        3.42
   283       0.5139        3.35
   284       0.4954        2.83
   285       0.4705        1.99
   286       0.4437        1.45
   287       0.4127        1.35
   288       0.3795        1.32
   289       0.3399        1.17
   290       0.3022        1.27
   291       0.7378        1.84
   292       0.5895        1.57
   293       0.2440        2.92
   294       0.2722        4.87
   295       0.3069        4.51
   296       0.3426        2.82
   297       0.3777        3.36
   298       0.4157        3.23
   299       0.4436        1.76
   300       0.4628        1.78
   301       0.4677        6.32
   302       0.4797        7.27
   303       0.5625        1.41
   304       0.5969        1.24
   305       0.5874        5.38
   306       0.6005        6.42
   307       0.6396        5.49
   308       0.6876        4.25
   309       0.7070        3.69
   310       0.6995        2.30
   311       0.6922        2.09
   312       0.6763        2.14
   313       0.6361        2.27
   314       0.6206        2.70
   315       0.6248        1.60
   316       0.6184        1.29
   317       0.6127        1.22
   318       0.6047        1.27
   319       0.5926        1.17
   320       0.5796        3.07
   321       0.5688        3.72
   322       0.5620        2.54
   323       0.5518        1.94
   324       0.5365        3.11
   325       0.5174        3.92
   326       0.4961        3.97
   327       0.4784        4.27
   328       0.4603        4.72
   329       0.4466        4.02
   330       0.4355        3.21
   331       0.4286        2.82
   332       0.4168        2.74
   333       0.4037        2.55
   334       0.3874        2.27
   335       0.3697        1.81
   336       0.3499        1.50
   337       0.3283        1.40
   338       0.3035        1.30
   339       0.2792        1.38
   340       0.7249        1.21
   341       0.5867        3.07
   342       0.2287        4.67
   343       0.2578        5.74
   344       0.2840        5.41
   345       0.3062        2.80
   346       0.3217        1.80
   347       0.3384        2.20
   348       0.3484        7.70
   349       0.3696        7.40
   350       0.4335        1.24
   351       0.4586        1.12
   352       0.4627        5.68
   353       0.4606        7.29
   354       0.4818        6.49
   355       0.5173        4.64
   356       0.5343        2.05
   357       0.5341        1.32
   358       0.5284        1.14
   359       0.5174        1.08
   360       0.5015        1.06
   361       0.4929        1.19
   362       0.4960        1.21
   363       0.4951        1.08
   364       0.4904        1.14
   365       0.4825        1.53
   366       0.4732        2.71
   367       0.4632        4.12
   368       0.4545        5.06
   369       0.4472        5.03
   370       0.4366        4.55
   371       0.4229        4.31
   372       0.4077        4.25
   373       0.3914        4.18
   374       0.3762        4.19
   375       0.3610        4.03
   376       0.3462        3.56
   377       0.3336        3.05
   378       0.3264        2.69
   379       0.3164        2.45
   380       0.3054        2.13
   381       0.2926        1.58
   382       0.2785        1.42
   383       0.2621        1.52
   384       0.2467        1.51
   385       0.6725        1.58
   386       0.5629        3.05
   387       0.2070        2.82
   388       0.2210        2.42
   389       0.2336        2.10
   390       0.2483        2.41
   391       0.2601        6.14
   392       0.2818        5.64
   393       0.3205        1.33
   394       0.3406        1.31
   395       0.3417        4.55
   396       0.3317        6.32
   397       0.3347        6.31
   398       0.3505        5.44
   399       0.3629        4.09
   400       0.3699        2.05
   401       0.3707        1.72
   402       0.3692        2.08
   403       0.3667        2.37
   404       0.3652        2.21
   405       0.3656        1.64
   406       0.3654        1.22
   407       0.3634        1.10
   408       0.3597        1.07
   409       0.3563        1.37
   410       0.3525        2.90
   411       0.3484        4.08
   412       0.3441        4.73
   413       0.3372        4.87
   414       0.3280        4.68
   415       0.3175        4.41
   416       0.3055        4.09
   417       0.2941        3.80
   418       0.2820        3.52
   419       0.2694        3.18
   420       0.2579        2.83
   421       0.2501        2.54
   422       0.2414        2.17
   423       0.2324        1.79
   424       0.2225        1.23
   425       0.2125        1.18
   426       0.6020        1.56
   427       0.5472        3.08
   428       0.1888        5.18
   429       0.1989        5.10
   430       0.2105        4.69
   431       0.2293        3.14
   432       0.2401        1.78
   433       0.2422        1.77
   434       0.2374        3.03
   435       0.2383        4.48
   436       0.2467        4.71
   437       0.2551        4.44
   438       0.2624        4.00
   439       0.2675        3.31
   440       0.2702        2.44
   441       0.2707        1.65
   442       0.2703        1.30
   443       0.2702        1.15
   444       0.2703        1.08
   445       0.2697        1.23
   446       0.2681        1.63
   447       0.2669        1.53
   448       0.2656        1.40
   449       0.2638        1.78
   450       0.2615        2.87
   451       0.2574        3.44
   452       0.2515        3.64
   453       0.2447        3.57
   454       0.2367        3.33
   455       0.2288        3.04
   456       0.2200        2.76
   457       0.2106        2.33
   458       0.2014        1.99
   459       0.1945        1.81
   460       0.1869        1.61
   461       0.5532        0.98
   462       0.4873        5.36
   463       0.1650        3.81
   464       0.1696        1.19
   465       0.1730        1.09
   466       0.1738        1.55
   467       0.1772        1.91
   468       0.1842        3.59
   469       0.1911        4.06
   470       0.1971        4.05
   471       0.2017        3.77
   472       0.2051        3.33
   473       0.2070        2.85
   474       0.2080        2.18
   475       0.2085        1.53
   476       0.2088        0.96
   477       0.2085        0.95
   478       0.2076        1.45
   479       0.2069        1.42
   480       0.2056        1.12
   481       0.2041        0.83
   482       0.2022        0.90
   483       0.1993        1.59
   484       0.1953        2.01
   485       0.1906        2.21
   486       0.1849        2.02
   487       0.1794        1.72
   488       0.1732        1.46
   489       0.1665        0.98
   490       0.4979        0.88
   491       0.4009        1.80
   492       0.1311        1.08
   493       0.1339        1.12
   494       0.1377        1.83
   495       0.1429        3.17
   496       0.1479        3.65
   497       0.1523        3.62
   498       0.1558        3.39
   499       0.1586        3.07
   500       0.1604        2.69
   501       0.1614        2.24
   502       0.1621        1.72
   503       0.1624        1.04
   504       0.1624        0.90
   505       0.1617        1.14
   506       0.1610        1.52
   507       0.1601        1.66
   508       0.1589        1.65
   509       0.1572        1.46
   510       0.1549        1.21
   511       0.1519        1.08
   512       0.1486        1.10
   513       0.1447        1.02
   514       0.1408        0.62
   515       0.4253        0.69
   516       0.4897        4.07
   517       0.1602        3.58
   518       0.1662        3.67
   519       0.1712        3.63
   520       0.1756        3.70
   521       0.1797        3.55
   522       0.1829        3.14
   523       0.1852        2.72
   524       0.1867        2.26
   525       0.1876        1.75
   526       0.1881        1.13
   527       0.1881        0.86
   528       0.1874        0.97
   529       0.1866        1.46
   530       0.1853        1.68
   531       0.1836        1.73
   532       0.1815        1.56
   533       0.1788        1.34
   534       0.1754        1.16
   535       0.1718        1.12
   536       0.5286        1.49
Average Sensitivity 3.5923
Model inversion constraint
1
Data inversion constraint
0
INITIAL DAMPING FACTOR  0.150
MINIMUM DAMPING FACTOR  0.015
VERTICAL TO HORIZONTAL FILTER RATIO   1.00
Flatness filter is directly used on model parameters.
Jacobian matrix is recalculated after each iteration.
Finer mesh used.
Factor to increase damping factor with depth is   1.20
Damping factor is optimised for each iteration
Normal least-sqaures constrain used on data
Robust constrain used on model with epsilon factor 0.0020
Finite-element method was used in forward modelling.
Logarithm of apparent resistivity values used as inversion parameter.
No limit imposed on range of model resistivity values
Effect of side blocks is severely reduced
Relative change in RMS error for convergence is 1.0000
Minimum change in RMS error for line search is 0.5000
Ratio of maximum number of model blocks to data points 30.00
Factor to increase model depth range is 1.05
Position of electrodes are not rounded to nearest unit electrode spacing.
Position of electrodes for dipole-dipole array are automatically switched
Recalculation of Jacobian matrix is not restarted in quasi-Newton steps.
Standard Gauss-Newton inversion method used
Width of model cells is 1.00 times the unit electrode spacing
REFERENCE MODEL USED
CONSTANT REFERENCE MODEL METHOD
Reference resistivity is 358.4529 with multiplication factor 1.00
Number of nodes between adjacent electrodes is 4


Mean Error 0.0037
Average absolute error 0.0331
Standard deviation of error distribution 0.0467
Error Distribution
      0.0000,      5.0000,  1.00000,   313.59,   316.03, -0.0077
      5.0000,      5.0000,  1.00000,   289.76,   313.50, -0.0788
     10.0000,      5.0000,  1.00000,   261.34,   302.44, -0.1460   ***
     15.0000,      5.0000,  1.00000,   251.88,   300.77, -0.1774   ***
     20.0000,      5.0000,  1.00000,   202.10,   257.48, -0.2422   ***
     25.0000,      5.0000,  1.00000,   185.12,   240.19, -0.2604   ***
     30.0000,      5.0000,  1.00000,   171.79,   222.89, -0.2604   ***
     35.0000,      5.0000,  1.00000,   200.09,   237.12, -0.1698   ***
     40.0000,      5.0000,  1.00000,   211.82,   237.72, -0.1154
     45.0000,      5.0000,  1.00000,   247.13,   253.40, -0.0250
     50.0000,      5.0000,  1.00000,   251.39,   250.65,  0.0029
     55.0000,      5.0000,  1.00000,   240.56,   232.72,  0.0331
     60.0000,      5.0000,  1.00000,   252.30,   241.44,  0.0440
     65.0000,      5.0000,  1.00000,   200.17,   200.96, -0.0039
     70.0000,      5.0000,  1.00000,   206.92,   219.83, -0.0605
     75.0000,      5.0000,  1.00000,   209.89,   251.61, -0.1813   ***
     80.0000,      5.0000,  1.00000,   238.05,   274.90, -0.1439   ***
     85.0000,      5.0000,  1.00000,   296.93,   349.10, -0.1619   ***
     90.0000,      5.0000,  1.00000,   442.15,   481.35, -0.0850
     95.0000,      5.0000,  1.00000,   351.91,   366.54, -0.0407
    100.0000,      5.0000,  1.00000,   654.06,   612.01,  0.0665
    105.0000,      5.0000,  1.00000,   535.84,   527.67,  0.0154
    110.0000,      5.0000,  1.00000,   552.20,   523.81,  0.0528
    115.0000,      5.0000,  1.00000,   566.45,   559.25,  0.0128
    120.0000,      5.0000,  1.00000,   377.64,   363.05,  0.0394
    125.0000,      5.0000,  1.00000,   306.28,   327.67, -0.0675
    130.0000,      5.0000,  1.00000,   281.99,   287.33, -0.0188
    135.0000,      5.0000,  1.00000,   205.46,   204.44,  0.0050
    140.0000,      5.0000,  1.00000,   191.18,   209.99, -0.0938
    145.0000,      5.0000,  1.00000,   236.05,   229.21,  0.0294
    150.0000,      5.0000,  1.00000,   213.62,   207.81,  0.0276
    155.0000,      5.0000,  1.00000,   245.91,   224.20,  0.0924
    160.0000,      5.0000,  1.00000,   255.26,   231.25,  0.0988
    165.0000,      5.0000,  1.00000,   230.54,   219.77,  0.0478
    170.0000,      5.0000,  1.00000,   230.99,   233.89, -0.0125
    175.0000,      5.0000,  1.00000,   231.81,   240.40, -0.0364
    180.0000,      5.0000,  1.00000,   247.84,   256.94, -0.0361
    185.0000,      5.0000,  1.00000,   253.51,   270.52, -0.0649
    190.0000,      5.0000,  1.00000,   258.82,   269.25, -0.0395
    195.0000,      5.0000,  1.00000,   252.51,   263.44, -0.0424
    200.0000,      5.0000,  1.00000,   240.13,   262.68, -0.0897
    205.0000,      5.0000,  1.00000,   222.25,   229.84, -0.0336
    210.0000,      5.0000,  1.00000,   236.64,   260.41, -0.0957
    215.0000,      5.0000,  1.00000,   303.58,   320.99, -0.0558
    220.0000,      5.0000,  1.00000,   341.73,   351.50, -0.0282
    225.0000,      5.0000,  1.00000,   376.37,   382.78, -0.0169
    230.0000,      5.0000,  1.00000,   391.42,   400.62, -0.0232
    235.0000,      5.0000,  1.00000,   415.81,   419.04, -0.0077
    240.0000,      5.0000,  1.00000,   414.29,   429.32, -0.0356
    245.0000,      5.0000,  1.00000,   460.22,   461.94, -0.0037
    250.0000,      5.0000,  1.00000,   466.73,   476.82, -0.0214
    255.0000,      5.0000,  1.00000,   495.80,   498.51, -0.0054
    260.0000,      5.0000,  1.00000,   507.01,   517.85, -0.0212
    265.0000,      5.0000,  1.00000,   519.15,   526.38, -0.0138
    270.0000,      5.0000,  1.00000,   529.20,   543.24, -0.0262
    275.0000,      5.0000,  1.00000,   525.21,   550.31, -0.0467
    280.0000,      5.0000,  1.00000,   521.24,   542.86, -0.0406
    285.0000,      5.0000,  1.00000,   557.77,   573.50, -0.0278
    290.0000,      5.0000,  1.00000,   516.95,   555.05, -0.0711
    295.0000,      5.0000,  1.00000,   625.32,   596.36,  0.0474
    300.0000,      5.0000,  1.00000,   495.33,   577.16, -0.1529   ***
      0.0000,      5.0000,  2.00000,   372.97,   332.97,  0.1135
      5.0000,      5.0000,  2.00000,   358.14,   330.04,  0.0817
     10.0000,      5.0000,  2.00000,   345.24,   338.30,  0.0203
     15.0000,      5.0000,  2.00000,   283.68,   291.07, -0.0257
     20.0000,      5.0000,  2.00000,   256.13,   265.16, -0.0346
     25.0000,      5.0000,  2.00000,   244.65,   256.70, -0.0481
     30.0000,      5.0000,  2.00000,   271.11,   266.02,  0.0189
     35.0000,      5.0000,  2.00000,   272.48,   258.58,  0.0524
     40.0000,      5.0000,  2.00000,   284.32,   264.66,  0.0717
     45.0000,      5.0000,  2.00000,   270.43,   249.71,  0.0797
     50.0000,      5.0000,  2.00000,   266.77,   243.45,  0.0915
     55.0000,      5.0000,  2.00000,   290.37,   257.60,  0.1197   ***
     60.0000,      5.0000,  2.00000,   227.52,   209.97,  0.0803
     65.0000,      5.0000,  2.00000,   247.41,   242.10,  0.0217
     70.0000,      5.0000,  2.00000,   285.11,   279.37,  0.0203
     75.0000,      5.0000,  2.00000,   251.97,   250.91,  0.0042
     80.0000,      5.0000,  2.00000,   354.65,   379.49, -0.0677
     85.0000,      5.0000,  2.00000,   438.21,   445.94, -0.0175
     90.0000,      5.0000,  2.00000,   315.44,   302.88,  0.0406
     95.0000,      5.0000,  2.00000,   593.41,   522.68,  0.1269   ***
    100.0000,      5.0000,  2.00000,   467.25,   439.50,  0.0612
    105.0000,      5.0000,  2.00000,   406.24,   405.60,  0.0016
    110.0000,      5.0000,  2.00000,   557.19,   489.40,  0.1297   ***
    115.0000,      5.0000,  2.00000,   316.99,   294.09,  0.0750
    120.0000,      5.0000,  2.00000,   297.88,   306.32, -0.0279
    125.0000,      5.0000,  2.00000,   321.90,   327.26, -0.0165
    130.0000,      5.0000,  2.00000,   190.47,   200.76, -0.0526
    135.0000,      5.0000,  2.00000,   215.94,   214.90,  0.0048
    140.0000,      5.0000,  2.00000,   264.47,   256.84,  0.0293
    145.0000,      5.0000,  2.00000,   205.65,   207.22, -0.0076
    150.0000,      5.0000,  2.00000,   227.57,   218.75,  0.0395
    155.0000,      5.0000,  2.00000,   270.39,   243.21,  0.1059
    160.0000,      5.0000,  2.00000,   235.51,   226.35,  0.0397
    165.0000,      5.0000,  2.00000,   239.28,   236.93,  0.0099
    170.0000,      5.0000,  2.00000,   251.56,   246.41,  0.0207
    175.0000,      5.0000,  2.00000,   262.80,   259.40,  0.0130
    180.0000,      5.0000,  2.00000,   267.34,   267.80, -0.0017
    185.0000,      5.0000,  2.00000,   266.87,   263.78,  0.0117
    190.0000,      5.0000,  2.00000,   298.52,   288.12,  0.0355
    195.0000,      5.0000,  2.00000,   307.04,   293.01,  0.0467
    200.0000,      5.0000,  2.00000,   235.11,   235.91, -0.0034
    205.0000,      5.0000,  2.00000,   270.93,   270.05,  0.0033
    210.0000,      5.0000,  2.00000,   356.60,   356.70, -0.0003
    215.0000,      5.0000,  2.00000,   363.78,   369.72, -0.0162
    220.0000,      5.0000,  2.00000,   372.53,   373.50, -0.0026
    225.0000,      5.0000,  2.00000,   379.29,   398.59, -0.0496
    230.0000,      5.0000,  2.00000,   406.12,   420.44, -0.0347
    235.0000,      5.0000,  2.00000,   417.90,   436.46, -0.0435
    240.0000,      5.0000,  2.00000,   463.36,   471.86, -0.0182
    245.0000,      5.0000,  2.00000,   477.74,   484.12, -0.0133
    250.0000,      5.0000,  2.00000,   479.50,   499.00, -0.0399
    255.0000,      5.0000,  2.00000,   514.17,   516.36, -0.0043
    260.0000,      5.0000,  2.00000,   516.03,   524.26, -0.0158
    265.0000,      5.0000,  2.00000,   557.28,   550.25,  0.0127
    270.0000,      5.0000,  2.00000,   552.90,   552.01,  0.0016
    275.0000,      5.0000,  2.00000,   546.45,   549.16, -0.0049
    280.0000,      5.0000,  2.00000,   598.72,   573.30,  0.0434
    285.0000,      5.0000,  2.00000,   571.36,   562.54,  0.0156
    290.0000,      5.0000,  2.00000,   660.40,   598.51,  0.0984
      0.0000,      5.0000,  3.00000,   427.73,   365.80,  0.1564   ***
      5.0000,      5.0000,  3.00000,   422.36,   380.19,  0.1052
     10.0000,      5.0000,  3.00000,   327.94,   318.76,  0.0284
     15.0000,      5.0000,  3.00000,   289.27,   285.76,  0.0122
     20.0000,      5.0000,  3.00000,   275.86,   269.52,  0.0233
     25.0000,      5.0000,  3.00000,   310.68,   289.99,  0.0689
     30.0000,      5.0000,  3.00000,   308.39,   283.32,  0.0848
     35.0000,      5.0000,  3.00000,   301.56,   279.77,  0.0750
     40.0000,      5.0000,  3.00000,   293.00,   269.53,  0.0835
     45.0000,      5.0000,  3.00000,   277.62,   260.06,  0.0653
     50.0000,      5.0000,  3.00000,   286.07,   269.30,  0.0604
     55.0000,      5.0000,  3.00000,   239.54,   227.33,  0.0523
     60.0000,      5.0000,  3.00000,   280.13,   253.96,  0.0981
     65.0000,      5.0000,  3.00000,   283.06,   263.00,  0.0735
     70.0000,      5.0000,  3.00000,   270.61,   276.38, -0.0211
     75.0000,      5.0000,  3.00000,   327.58,   353.89, -0.0773
     80.0000,      5.0000,  3.00000,   420.52,   423.06, -0.0060
     85.0000,      5.0000,  3.00000,   284.54,   275.66,  0.0317
     90.0000,      5.0000,  3.00000,   405.94,   394.15,  0.0295
     95.0000,      5.0000,  3.00000,   370.23,   374.55, -0.0116
    100.0000,      5.0000,  3.00000,   407.70,   398.09,  0.0238
    105.0000,      5.0000,  3.00000,   386.75,   377.52,  0.0241
    110.0000,      5.0000,  3.00000,   280.65,   265.33,  0.0561
    115.0000,      5.0000,  3.00000,   282.62,   283.77, -0.0041
    120.0000,      5.0000,  3.00000,   302.35,   300.41,  0.0065
    125.0000,      5.0000,  3.00000,   217.12,   215.51,  0.0074
    130.0000,      5.0000,  3.00000,   222.81,   221.74,  0.0048
    135.0000,      5.0000,  3.00000,   261.90,   260.20,  0.0065
    140.0000,      5.0000,  3.00000,   227.36,   227.62, -0.0011
    145.0000,      5.0000,  3.00000,   231.79,   228.22,  0.0155
    150.0000,      5.0000,  3.00000,   256.57,   244.17,  0.0495
    155.0000,      5.0000,  3.00000,   237.62,   235.09,  0.0107
    160.0000,      5.0000,  3.00000,   243.95,   239.18,  0.0198
    165.0000,      5.0000,  3.00000,   249.50,   246.07,  0.0138
    170.0000,      5.0000,  3.00000,   268.38,   263.06,  0.0200
    175.0000,      5.0000,  3.00000,   279.41,   270.84,  0.0312
    180.0000,      5.0000,  3.00000,   300.51,   288.88,  0.0395
    185.0000,      5.0000,  3.00000,   337.70,   314.50,  0.0712
    190.0000,      5.0000,  3.00000,   313.56,   302.45,  0.0361
    195.0000,      5.0000,  3.00000,   241.91,   237.65,  0.0178
    200.0000,      5.0000,  3.00000,   277.24,   275.07,  0.0079
    205.0000,      5.0000,  3.00000,   390.78,   376.68,  0.0368
    210.0000,      5.0000,  3.00000,   414.04,   405.87,  0.0199
    215.0000,      5.0000,  3.00000,   398.93,   394.26,  0.0118
    220.0000,      5.0000,  3.00000,   384.50,   388.35, -0.0099
    225.0000,      5.0000,  3.00000,   398.36,   412.28, -0.0344
    230.0000,      5.0000,  3.00000,   419.83,   435.29, -0.0362
    235.0000,      5.0000,  3.00000,   467.42,   477.18, -0.0207
    240.0000,      5.0000,  3.00000,   481.67,   490.03, -0.0172
    245.0000,      5.0000,  3.00000,   493.09,   498.79, -0.0115
    250.0000,      5.0000,  3.00000,   499.54,   508.61, -0.0180
    255.0000,      5.0000,  3.00000,   524.91,   524.39,  0.0010
    260.0000,      5.0000,  3.00000,   552.87,   546.04,  0.0124
    265.0000,      5.0000,  3.00000,   567.04,   553.96,  0.0233
    270.0000,      5.0000,  3.00000,   534.03,   541.33, -0.0136
    275.0000,      5.0000,  3.00000,   606.95,   569.32,  0.0640
    280.0000,      5.0000,  3.00000,   579.93,   560.60,  0.0339
      0.0000,     15.0000,  1.00000,   427.70,   375.20,  0.1310   ***
      5.0000,     15.0000,  1.00000,   374.73,   345.12,  0.0823
     10.0000,     15.0000,  1.00000,   313.68,   301.75,  0.0388
     15.0000,     15.0000,  1.00000,   300.19,   287.79,  0.0422
     20.0000,     15.0000,  1.00000,   306.92,   288.93,  0.0604
     25.0000,     15.0000,  1.00000,   319.48,   298.20,  0.0689
     30.0000,     15.0000,  1.00000,   315.35,   297.88,  0.0570
     35.0000,     15.0000,  1.00000,   298.40,   291.32,  0.0240
     40.0000,     15.0000,  1.00000,   281.66,   282.37, -0.0025
     45.0000,     15.0000,  1.00000,   269.17,   269.44, -0.0010
     50.0000,     15.0000,  1.00000,   278.60,   265.90,  0.0467
     55.0000,     15.0000,  1.00000,   267.54,   248.75,  0.0728
     60.0000,     15.0000,  1.00000,   287.83,   274.37,  0.0479
     65.0000,     15.0000,  1.00000,   308.44,   305.13,  0.0108
     70.0000,     15.0000,  1.00000,   344.77,   351.91, -0.0205
     75.0000,     15.0000,  1.00000,   317.53,   330.56, -0.0402
     80.0000,     15.0000,  1.00000,   340.51,   338.80,  0.0050
     85.0000,     15.0000,  1.00000,   319.10,   324.50, -0.0168
     90.0000,     15.0000,  1.00000,   351.34,   358.69, -0.0207
     95.0000,     15.0000,  1.00000,   345.02,   353.39, -0.0240
    100.0000,     15.0000,  1.00000,   339.40,   342.77, -0.0099
    105.0000,     15.0000,  1.00000,   300.96,   299.78,  0.0039
    110.0000,     15.0000,  1.00000,   277.69,   269.72,  0.0291
    115.0000,     15.0000,  1.00000,   258.76,   257.97,  0.0031
    120.0000,     15.0000,  1.00000,   263.51,   254.93,  0.0331
    125.0000,     15.0000,  1.00000,   251.20,   246.84,  0.0175
    130.0000,     15.0000,  1.00000,   243.44,   244.27, -0.0034
    135.0000,     15.0000,  1.00000,   249.65,   252.39, -0.0109
    140.0000,     15.0000,  1.00000,   249.65,   251.02, -0.0055
    145.0000,     15.0000,  1.00000,   238.13,   242.56, -0.0184
    150.0000,     15.0000,  1.00000,   244.02,   242.65,  0.0056
    155.0000,     15.0000,  1.00000,   246.67,   246.19,  0.0020
    160.0000,     15.0000,  1.00000,   254.96,   251.42,  0.0140
    165.0000,     15.0000,  1.00000,   269.93,   262.14,  0.0293
    170.0000,     15.0000,  1.00000,   299.43,   290.76,  0.0294
    175.0000,     15.0000,  1.00000,   331.44,   314.31,  0.0531
    180.0000,     15.0000,  1.00000,   321.52,   314.37,  0.0225
    185.0000,     15.0000,  1.00000,   288.83,   286.53,  0.0080
    190.0000,     15.0000,  1.00000,   276.38,   276.27,  0.0004
    195.0000,     15.0000,  1.00000,   306.10,   305.59,  0.0016
    200.0000,     15.0000,  1.00000,   368.94,   363.43,  0.0150
    205.0000,     15.0000,  1.00000,   429.87,   412.33,  0.0417
    210.0000,     15.0000,  1.00000,   425.91,   416.72,  0.0218
    215.0000,     15.0000,  1.00000,   400.31,   401.29, -0.0025
    220.0000,     15.0000,  1.00000,   395.15,   402.96, -0.0196
    225.0000,     15.0000,  1.00000,   424.65,   436.47, -0.0275
    230.0000,     15.0000,  1.00000,   456.78,   466.97, -0.0221
    235.0000,     15.0000,  1.00000,   487.23,   489.28, -0.0042
    240.0000,     15.0000,  1.00000,   497.48,   498.08, -0.0012
    245.0000,     15.0000,  1.00000,   512.15,   509.24,  0.0057
    250.0000,     15.0000,  1.00000,   525.90,   520.53,  0.0103
    255.0000,     15.0000,  1.00000,   547.44,   537.75,  0.0179
    260.0000,     15.0000,  1.00000,   537.10,   540.59, -0.0065
    265.0000,     15.0000,  1.00000,   569.75,   549.97,  0.0353
    270.0000,     15.0000,  1.00000,   563.75,   552.23,  0.0206
      0.0000,      5.0000,  4.00000,   465.92,   413.59,  0.1191   ***
      5.0000,      5.0000,  4.00000,   368.11,   341.70,  0.0744
     10.0000,      5.0000,  4.00000,   311.51,   298.99,  0.0410
     15.0000,      5.0000,  4.00000,   287.77,   278.48,  0.0328
     20.0000,      5.0000,  4.00000,   319.07,   299.91,  0.0619
     25.0000,      5.0000,  4.00000,   318.96,   300.29,  0.0603
     30.0000,      5.0000,  4.00000,   326.57,   312.81,  0.0430
     35.0000,      5.0000,  4.00000,   310.77,   299.77,  0.0360
     40.0000,      5.0000,  4.00000,   279.50,   279.85, -0.0012
     45.0000,      5.0000,  4.00000,   295.50,   294.39,  0.0038
     50.0000,      5.0000,  4.00000,   244.11,   233.73,  0.0434
     55.0000,      5.0000,  4.00000,   265.17,   242.12,  0.0909
     60.0000,      5.0000,  4.00000,   294.23,   279.75,  0.0505
     65.0000,      5.0000,  4.00000,   253.93,   259.96, -0.0235
     70.0000,      5.0000,  4.00000,   327.13,   355.23, -0.0824
     75.0000,      5.0000,  4.00000,   401.95,   414.53, -0.0308
     80.0000,      5.0000,  4.00000,   237.36,   239.79, -0.0102
     85.0000,      5.0000,  4.00000,   370.94,   383.74, -0.0339
     90.0000,      5.0000,  4.00000,   328.85,   334.53, -0.0171
     95.0000,      5.0000,  4.00000,   336.38,   342.56, -0.0182
    100.0000,      5.0000,  4.00000,   398.29,   399.16, -0.0022
    105.0000,      5.0000,  4.00000,   229.10,   235.74, -0.0286
    110.0000,      5.0000,  4.00000,   262.07,   262.26, -0.0007
    115.0000,      5.0000,  4.00000,   288.87,   286.54,  0.0081
    120.0000,      5.0000,  4.00000,   206.24,   205.13,  0.0054
    125.0000,      5.0000,  4.00000,   231.44,   234.18, -0.0118
    130.0000,      5.0000,  4.00000,   273.85,   274.26, -0.0015
    135.0000,      5.0000,  4.00000,   234.49,   237.49, -0.0127
    140.0000,      5.0000,  4.00000,   252.33,   251.53,  0.0032
    145.0000,      5.0000,  4.00000,   256.96,   256.55,  0.0016
    150.0000,      5.0000,  4.00000,   230.61,   234.33, -0.0160
    155.0000,      5.0000,  4.00000,   246.33,   245.59,  0.0030
    160.0000,      5.0000,  4.00000,   247.91,   247.92,  0.0000
    165.0000,      5.0000,  4.00000,   270.12,   266.72,  0.0127
    170.0000,      5.0000,  4.00000,   308.01,   299.53,  0.0279
    175.0000,      5.0000,  4.00000,   332.26,   317.33,  0.0460
    180.0000,      5.0000,  4.00000,   339.10,   328.86,  0.0306
    185.0000,      5.0000,  4.00000,   314.90,   306.87,  0.0258
    190.0000,      5.0000,  4.00000,   239.19,   239.34, -0.0006
    195.0000,      5.0000,  4.00000,   286.53,   281.14,  0.0190
    200.0000,      5.0000,  4.00000,   402.66,   389.65,  0.0328
    205.0000,      5.0000,  4.00000,   443.42,   428.65,  0.0339
    210.0000,      5.0000,  4.00000,   438.01,   423.35,  0.0340
    215.0000,      5.0000,  4.00000,   398.94,   401.56, -0.0066
    220.0000,      5.0000,  4.00000,   400.62,   403.52, -0.0072
    225.0000,      5.0000,  4.00000,   420.75,   427.20, -0.0152
    230.0000,      5.0000,  4.00000,   466.74,   476.09, -0.0198
    235.0000,      5.0000,  4.00000,   487.43,   490.25, -0.0058
    240.0000,      5.0000,  4.00000,   495.41,   498.71, -0.0066
    245.0000,      5.0000,  4.00000,   514.18,   511.81,  0.0046
    250.0000,      5.0000,  4.00000,   517.21,   517.02,  0.0004
    255.0000,      5.0000,  4.00000,   560.91,   544.90,  0.0290
    260.0000,      5.0000,  4.00000,   550.93,   544.20,  0.0123
    265.0000,      5.0000,  4.00000,   538.97,   535.45,  0.0066
    270.0000,      5.0000,  4.00000,   590.71,   564.78,  0.0449
      0.0000,     20.0000,  1.00000,   388.34,   349.00,  0.1068
      5.0000,     20.0000,  1.00000,   337.91,   315.93,  0.0673
     10.0000,     20.0000,  1.00000,   309.31,   300.39,  0.0292
     15.0000,     20.0000,  1.00000,   317.00,   310.59,  0.0205
     20.0000,     20.0000,  1.00000,   328.64,   327.23,  0.0043
     25.0000,     20.0000,  1.00000,   321.91,   333.60, -0.0357
     30.0000,     20.0000,  1.00000,   319.94,   336.77, -0.0513
     35.0000,     20.0000,  1.00000,   300.64,   305.39, -0.0157
     40.0000,     20.0000,  1.00000,   273.10,   271.94,  0.0043
     45.0000,     20.0000,  1.00000,   277.55,   276.37,  0.0043
     50.0000,     20.0000,  1.00000,   259.11,   254.71,  0.0171
     55.0000,     20.0000,  1.00000,   296.94,   288.43,  0.0291
     60.0000,     20.0000,  1.00000,   331.94,   329.98,  0.0059
     65.0000,     20.0000,  1.00000,   286.93,   298.95, -0.0410
     70.0000,     20.0000,  1.00000,   328.19,   349.11, -0.0618
     75.0000,     20.0000,  1.00000,   336.56,   347.31, -0.0314
     80.0000,     20.0000,  1.00000,   309.54,   317.64, -0.0258
     85.0000,     20.0000,  1.00000,   343.14,   357.99, -0.0424
     90.0000,     20.0000,  1.00000,   304.19,   317.53, -0.0429
     95.0000,     20.0000,  1.00000,   300.08,   306.87, -0.0224
    100.0000,     20.0000,  1.00000,   301.47,   305.67, -0.0138
    105.0000,     20.0000,  1.00000,   228.10,   234.95, -0.0296
    110.0000,     20.0000,  1.00000,   242.83,   245.15, -0.0095
    115.0000,     20.0000,  1.00000,   261.35,   257.67,  0.0142
    120.0000,     20.0000,  1.00000,   248.17,   248.05,  0.0005
    125.0000,     20.0000,  1.00000,   270.93,   272.73, -0.0066
    130.0000,     20.0000,  1.00000,   272.42,   277.15, -0.0172
    135.0000,     20.0000,  1.00000,   259.28,   263.42, -0.0159
    140.0000,     20.0000,  1.00000,   260.67,   264.95, -0.0163
    145.0000,     20.0000,  1.00000,   251.96,   255.31, -0.0132
    150.0000,     20.0000,  1.00000,   256.17,   255.48,  0.0027
    155.0000,     20.0000,  1.00000,   287.42,   285.51,  0.0067
    160.0000,     20.0000,  1.00000,   315.36,   310.29,  0.0162
    165.0000,     20.0000,  1.00000,   335.49,   328.00,  0.0226
    170.0000,     20.0000,  1.00000,   333.02,   329.73,  0.0099
    175.0000,     20.0000,  1.00000,   303.73,   304.38, -0.0022
    180.0000,     20.0000,  1.00000,   294.56,   296.48, -0.0065
    185.0000,     20.0000,  1.00000,   318.44,   317.39,  0.0033
    190.0000,     20.0000,  1.00000,   347.38,   347.46, -0.0002
    195.0000,     20.0000,  1.00000,   394.54,   391.75,  0.0071
    200.0000,     20.0000,  1.00000,   430.73,   425.13,  0.0131
    205.0000,     20.0000,  1.00000,   439.59,   434.15,  0.0124
    210.0000,     20.0000,  1.00000,   434.07,   430.93,  0.0073
    215.0000,     20.0000,  1.00000,   426.03,   428.89, -0.0067
    220.0000,     20.0000,  1.00000,   436.23,   436.99, -0.0017
    225.0000,     20.0000,  1.00000,   461.82,   462.37, -0.0012
    230.0000,     20.0000,  1.00000,   495.67,   491.08,  0.0093
    235.0000,     20.0000,  1.00000,   510.54,   503.32,  0.0142
    240.0000,     20.0000,  1.00000,   532.43,   517.11,  0.0292
    245.0000,     20.0000,  1.00000,   529.82,   520.83,  0.0171
    250.0000,     20.0000,  1.00000,   537.56,   523.32,  0.0269
    255.0000,     20.0000,  1.00000,   548.38,   537.91,  0.0193
      0.0000,      5.0000,  5.00000,   389.84,   358.28,  0.0844
      5.0000,      5.0000,  5.00000,   331.04,   309.79,  0.0663
     10.0000,      5.0000,  5.00000,   295.96,   287.77,  0.0281
     15.0000,      5.0000,  5.00000,   313.51,   305.77,  0.0250
     20.0000,      5.0000,  5.00000,   326.07,   317.09,  0.0279
     25.0000,      5.0000,  5.00000,   341.65,   342.88, -0.0036
     30.0000,      5.0000,  5.00000,   321.31,   330.87, -0.0293
     35.0000,      5.0000,  5.00000,   301.92,   312.73, -0.0352
     40.0000,      5.0000,  5.00000,   309.48,   309.97, -0.0016
     45.0000,      5.0000,  5.00000,   230.93,   227.51,  0.0149
     50.0000,      5.0000,  5.00000,   260.64,   252.44,  0.0320
     55.0000,      5.0000,  5.00000,   279.51,   267.55,  0.0437
     60.0000,      5.0000,  5.00000,   253.80,   256.46, -0.0104
     65.0000,      5.0000,  5.00000,   324.22,   351.75, -0.0815
     70.0000,      5.0000,  5.00000,   381.28,   406.45, -0.0639
     75.0000,      5.0000,  5.00000,   236.50,   247.80, -0.0467
     80.0000,      5.0000,  5.00000,   371.10,   384.30, -0.0349
     85.0000,      5.0000,  5.00000,   314.17,   324.66, -0.0328
     90.0000,      5.0000,  5.00000,   322.44,   333.75, -0.0345
     95.0000,      5.0000,  5.00000,   375.84,   383.04, -0.0190
    100.0000,      5.0000,  5.00000,   235.36,   242.40, -0.0295
    105.0000,      5.0000,  5.00000,   241.96,   246.59, -0.0190
    110.0000,      5.0000,  5.00000,   276.57,   280.67, -0.0147
    115.0000,      5.0000,  5.00000,   194.27,   197.72, -0.0176
    120.0000,      5.0000,  5.00000,   230.50,   231.23, -0.0032
    125.0000,      5.0000,  5.00000,   298.51,   297.16,  0.0045
    130.0000,      5.0000,  5.00000,   251.21,   252.72, -0.0060
    135.0000,      5.0000,  5.00000,   266.20,   263.31,  0.0109
    140.0000,      5.0000,  5.00000,   276.00,   277.13, -0.0041
    145.0000,      5.0000,  5.00000,   234.84,   243.92, -0.0380
    150.0000,      5.0000,  5.00000,   243.27,   245.63, -0.0096
    155.0000,      5.0000,  5.00000,   255.59,   257.02, -0.0056
    160.0000,      5.0000,  5.00000,   286.37,   290.45, -0.0142
    165.0000,      5.0000,  5.00000,   331.13,   324.52,  0.0202
    170.0000,      5.0000,  5.00000,   341.65,   335.01,  0.0196
    175.0000,      5.0000,  5.00000,   342.10,   339.64,  0.0072
    180.0000,      5.0000,  5.00000,   316.96,   315.06,  0.0060
    185.0000,      5.0000,  5.00000,   244.56,   243.41,  0.0047
    190.0000,      5.0000,  5.00000,   293.48,   286.53,  0.0240
    195.0000,      5.0000,  5.00000,   409.43,   402.25,  0.0177
    200.0000,      5.0000,  5.00000,   442.83,   438.88,  0.0090
    205.0000,      5.0000,  5.00000,   445.19,   438.06,  0.0162
    210.0000,      5.0000,  5.00000,   426.94,   425.08,  0.0043
    215.0000,      5.0000,  5.00000,   415.12,   414.45,  0.0016
    220.0000,      5.0000,  5.00000,   419.94,   419.51,  0.0010
    225.0000,      5.0000,  5.00000,   465.95,   465.87,  0.0002
    230.0000,      5.0000,  5.00000,   483.09,   485.05, -0.0040
    235.0000,      5.0000,  5.00000,   504.96,   501.38,  0.0071
    240.0000,      5.0000,  5.00000,   516.13,   510.95,  0.0101
    245.0000,      5.0000,  5.00000,   529.12,   518.76,  0.0198
    250.0000,      5.0000,  5.00000,   550.40,   533.81,  0.0306
    255.0000,      5.0000,  5.00000,   566.22,   537.39,  0.0523
    260.0000,      5.0000,  5.00000,   523.59,   528.67, -0.0097
      0.0000,      5.0000,  6.00000,   345.07,   322.40,  0.0680
      5.0000,      5.0000,  6.00000,   302.37,   295.58,  0.0227
     10.0000,      5.0000,  6.00000,   322.00,   323.02, -0.0032
     15.0000,      5.0000,  6.00000,   326.28,   334.39, -0.0246
     20.0000,      5.0000,  6.00000,   343.81,   360.46, -0.0473
     25.0000,      5.0000,  6.00000,   341.19,   362.56, -0.0607
     30.0000,      5.0000,  6.00000,   323.26,   334.53, -0.0343
     35.0000,      5.0000,  6.00000,   307.23,   313.76, -0.0210
     40.0000,      5.0000,  6.00000,   233.72,   239.82, -0.0257
     45.0000,      5.0000,  6.00000,   244.76,   245.00, -0.0010
     50.0000,      5.0000,  6.00000,   264.82,   263.69,  0.0043
     55.0000,      5.0000,  6.00000,   251.10,   254.23, -0.0124
     60.0000,      5.0000,  6.00000,   321.04,   342.87, -0.0658
     65.0000,      5.0000,  6.00000,   398.85,   431.04, -0.0776
     70.0000,      5.0000,  6.00000,   252.36,   266.39, -0.0541
     75.0000,      5.0000,  6.00000,   372.27,   395.27, -0.0600
     80.0000,      5.0000,  6.00000,   331.27,   341.96, -0.0317
     85.0000,      5.0000,  6.00000,   342.05,   350.22, -0.0236
     90.0000,      5.0000,  6.00000,   359.49,   371.60, -0.0332
     95.0000,      5.0000,  6.00000,   226.73,   235.38, -0.0374
    100.0000,      5.0000,  6.00000,   256.55,   260.93, -0.0169
    105.0000,      5.0000,  6.00000,   256.74,   270.32, -0.0515
    110.0000,      5.0000,  6.00000,   194.05,   198.44, -0.0224
    115.0000,      5.0000,  6.00000,   230.16,   233.04, -0.0125
    120.0000,      5.0000,  6.00000,   297.60,   300.94, -0.0112
    125.0000,      5.0000,  6.00000,   266.37,   272.00, -0.0209
    130.0000,      5.0000,  6.00000,   272.96,   276.90, -0.0143
    135.0000,      5.0000,  6.00000,   287.20,   288.08, -0.0030
    140.0000,      5.0000,  6.00000,   254.92,   260.32, -0.0210
    145.0000,      5.0000,  6.00000,   252.94,   257.58, -0.0182
    150.0000,      5.0000,  6.00000,   272.22,   274.71, -0.0091
    155.0000,      5.0000,  6.00000,   311.42,   316.47, -0.0161
    160.0000,      5.0000,  6.00000,   334.89,   339.65, -0.0141
    165.0000,      5.0000,  6.00000,   344.42,   344.38,  0.0001
    170.0000,      5.0000,  6.00000,   346.75,   352.91, -0.0176
    175.0000,      5.0000,  6.00000,   329.57,   326.35,  0.0098
    180.0000,      5.0000,  6.00000,   249.84,   250.63, -0.0032
    185.0000,      5.0000,  6.00000,   295.94,   293.64,  0.0078
    190.0000,      5.0000,  6.00000,   412.21,   408.52,  0.0090
    195.0000,      5.0000,  6.00000,   442.94,   446.68, -0.0084
    200.0000,      5.0000,  6.00000,   448.57,   445.43,  0.0070
    205.0000,      5.0000,  6.00000,   434.08,   435.81, -0.0040
    210.0000,      5.0000,  6.00000,   436.16,   434.11,  0.0047
    215.0000,      5.0000,  6.00000,   430.26,   426.82,  0.0080
    220.0000,      5.0000,  6.00000,   458.03,   456.20,  0.0040
    225.0000,      5.0000,  6.00000,   479.48,   478.09,  0.0029
    230.0000,      5.0000,  6.00000,   500.74,   495.37,  0.0108
    235.0000,      5.0000,  6.00000,   524.61,   511.74,  0.0248
    240.0000,      5.0000,  6.00000,   520.48,   513.69,  0.0131
    245.0000,      5.0000,  6.00000,   553.66,   530.94,  0.0419
    250.0000,      5.0000,  6.00000,   547.50,   529.35,  0.0337
      0.0000,     25.0000,  1.00000,   354.05,   336.69,  0.0503
      5.0000,     25.0000,  1.00000,   336.10,   334.36,  0.0052
     10.0000,     25.0000,  1.00000,   324.28,   341.28, -0.0511
     15.0000,     25.0000,  1.00000,   333.94,   355.67, -0.0630
     20.0000,     25.0000,  1.00000,   346.01,   358.16, -0.0345
     25.0000,     25.0000,  1.00000,   320.99,   330.40, -0.0289
     30.0000,     25.0000,  1.00000,   302.02,   313.94, -0.0387
     35.0000,     25.0000,  1.00000,   277.33,   287.08, -0.0345
     40.0000,     25.0000,  1.00000,   265.84,   268.56, -0.0102
     45.0000,     25.0000,  1.00000,   279.72,   276.42,  0.0119
     50.0000,     25.0000,  1.00000,   306.87,   301.66,  0.0171
     55.0000,     25.0000,  1.00000,   301.46,   307.85, -0.0210
     60.0000,     25.0000,  1.00000,   332.60,   345.45, -0.0379
     65.0000,     25.0000,  1.00000,   343.66,   364.48, -0.0588
     70.0000,     25.0000,  1.00000,   359.60,   377.69, -0.0491
     75.0000,     25.0000,  1.00000,   347.40,   361.10, -0.0387
     80.0000,     25.0000,  1.00000,   331.92,   347.96, -0.0472
     85.0000,     25.0000,  1.00000,   306.38,   316.28, -0.0318
     90.0000,     25.0000,  1.00000,   289.06,   299.43, -0.0352
     95.0000,     25.0000,  1.00000,   264.80,   275.13, -0.0383
    100.0000,     25.0000,  1.00000,   240.84,   248.21, -0.0301
    105.0000,     25.0000,  1.00000,   242.81,   252.56, -0.0394
    110.0000,     25.0000,  1.00000,   258.54,   263.66, -0.0196
    115.0000,     25.0000,  1.00000,   256.45,   260.62, -0.0161
    120.0000,     25.0000,  1.00000,   280.27,   282.88, -0.0093
    125.0000,     25.0000,  1.00000,   293.47,   295.50, -0.0069
    130.0000,     25.0000,  1.00000,   273.33,   278.52, -0.0188
    135.0000,     25.0000,  1.00000,   277.15,   279.23, -0.0075
    140.0000,     25.0000,  1.00000,   291.08,   296.01, -0.0168
    145.0000,     25.0000,  1.00000,   303.98,   306.44, -0.0080
    150.0000,     25.0000,  1.00000,   321.18,   319.88,  0.0041
    155.0000,     25.0000,  1.00000,   333.25,   335.78, -0.0076
    160.0000,     25.0000,  1.00000,   332.86,   338.65, -0.0172
    165.0000,     25.0000,  1.00000,   317.50,   323.25, -0.0179
    170.0000,     25.0000,  1.00000,   314.87,   318.90, -0.0127
    175.0000,     25.0000,  1.00000,   333.55,   337.85, -0.0128
    180.0000,     25.0000,  1.00000,   349.26,   355.53, -0.0178
    185.0000,     25.0000,  1.00000,   368.92,   372.30, -0.0091
    190.0000,     25.0000,  1.00000,   401.28,   404.81, -0.0088
    195.0000,     25.0000,  1.00000,   432.66,   434.16, -0.0034
    200.0000,     25.0000,  1.00000,   442.80,   443.34, -0.0012
    205.0000,     25.0000,  1.00000,   453.94,   450.50,  0.0076
    210.0000,     25.0000,  1.00000,   455.39,   453.68,  0.0038
    215.0000,     25.0000,  1.00000,   459.32,   453.63,  0.0125
    220.0000,     25.0000,  1.00000,   469.67,   460.76,  0.0191
    225.0000,     25.0000,  1.00000,   497.48,   485.77,  0.0238
    230.0000,     25.0000,  1.00000,   513.51,   501.63,  0.0234
    235.0000,     25.0000,  1.00000,   532.59,   512.68,  0.0381
    240.0000,     25.0000,  1.00000,   526.72,   516.04,  0.0205
      0.0000,      5.0000,  7.00000,   318.99,   313.74,  0.0166
      5.0000,      5.0000,  7.00000,   333.96,   341.63, -0.0227
     10.0000,      5.0000,  7.00000,   330.83,   351.96, -0.0619
     15.0000,      5.0000,  7.00000,   360.31,   381.62, -0.0575
     20.0000,      5.0000,  7.00000,   359.42,   372.10, -0.0347
     25.0000,      5.0000,  7.00000,   328.29,   337.23, -0.0269
     30.0000,      5.0000,  7.00000,   320.96,   335.19, -0.0434
     35.0000,      5.0000,  7.00000,   227.66,   240.08, -0.0531
     40.0000,      5.0000,  7.00000,   235.74,   245.70, -0.0413
     45.0000,      5.0000,  7.00000,   263.21,   263.64, -0.0017
     50.0000,      5.0000,  7.00000,   246.47,   247.24, -0.0031
     55.0000,      5.0000,  7.00000,   347.70,   362.64, -0.0421
     60.0000,      5.0000,  7.00000,   426.41,   459.63, -0.0750
     65.0000,      5.0000,  7.00000,   261.50,   278.60, -0.0633
     70.0000,      5.0000,  7.00000,   407.32,   436.68, -0.0696
     75.0000,      5.0000,  7.00000,   354.64,   367.72, -0.0362
     80.0000,      5.0000,  7.00000,   353.35,   361.93, -0.0240
     85.0000,      5.0000,  7.00000,   378.62,   389.66, -0.0287
     90.0000,      5.0000,  7.00000,   225.96,   234.67, -0.0378
     95.0000,      5.0000,  7.00000,   250.57,   255.79, -0.0206
    100.0000,      5.0000,  7.00000,   275.06,   288.35, -0.0472
    105.0000,      5.0000,  7.00000,   187.20,   197.47, -0.0534
    110.0000,      5.0000,  7.00000,   234.03,   238.93, -0.0207
    115.0000,      5.0000,  7.00000,   299.51,   306.66, -0.0236
    120.0000,      5.0000,  7.00000,   271.60,   274.25, -0.0097
    125.0000,      5.0000,  7.00000,   291.17,   294.57, -0.0116
    130.0000,      5.0000,  7.00000,   298.00,   301.25, -0.0109
    135.0000,      5.0000,  7.00000,   263.60,   271.67, -0.0302
    140.0000,      5.0000,  7.00000,   279.24,   286.49, -0.0256
    145.0000,      5.0000,  7.00000,   294.28,   298.99, -0.0159
    150.0000,      5.0000,  7.00000,   318.68,   327.28, -0.0266
    155.0000,      5.0000,  7.00000,   345.46,   352.66, -0.0206
    160.0000,      5.0000,  7.00000,   347.04,   355.95, -0.0254
    165.0000,      5.0000,  7.00000,   356.87,   364.33, -0.0207
    170.0000,      5.0000,  7.00000,   335.89,   339.90, -0.0119
    175.0000,      5.0000,  7.00000,   254.33,   259.56, -0.0204
    180.0000,      5.0000,  7.00000,   297.97,   300.37, -0.0080
    185.0000,      5.0000,  7.00000,   416.34,   415.04,  0.0031
    190.0000,      5.0000,  7.00000,   447.98,   451.97, -0.0089
    195.0000,      5.0000,  7.00000,   446.69,   450.71, -0.0090
    200.0000,      5.0000,  7.00000,   438.03,   440.56, -0.0058
    205.0000,      5.0000,  7.00000,   446.94,   440.55,  0.0144
    210.0000,      5.0000,  7.00000,   448.22,   441.82,  0.0144
    215.0000,      5.0000,  7.00000,   473.53,   465.96,  0.0161
    220.0000,      5.0000,  7.00000,   474.62,   468.70,  0.0125
    225.0000,      5.0000,  7.00000,   497.20,   487.58,  0.0195
    230.0000,      5.0000,  7.00000,   507.61,   502.24,  0.0106
    235.0000,      5.0000,  7.00000,   524.84,   510.43,  0.0278
    240.0000,      5.0000,  7.00000,   547.52,   528.13,  0.0361
      0.0000,      5.0000,  8.00000,   344.79,   361.19, -0.0464
      5.0000,      5.0000,  8.00000,   352.40,   372.99, -0.0568
     10.0000,      5.0000,  8.00000,   386.15,   392.43, -0.0161
     15.0000,      5.0000,  8.00000,   367.28,   367.18,  0.0003
     20.0000,      5.0000,  8.00000,   336.85,   346.73, -0.0289
     25.0000,      5.0000,  8.00000,   320.26,   335.32, -0.0460
     30.0000,      5.0000,  8.00000,   226.96,   245.12, -0.0770
     35.0000,      5.0000,  8.00000,   232.04,   250.30, -0.0757
     40.0000,      5.0000,  8.00000,   255.45,   261.00, -0.0215
     45.0000,      5.0000,  8.00000,   256.07,   260.44, -0.0169
     50.0000,      5.0000,  8.00000,   382.62,   381.99,  0.0017
     55.0000,      5.0000,  8.00000,   457.29,   483.39, -0.0555
     60.0000,      5.0000,  8.00000,   282.77,   302.34, -0.0669
     65.0000,      5.0000,  8.00000,   436.92,   469.70, -0.0723
     70.0000,      5.0000,  8.00000,   381.14,   394.18, -0.0336
     75.0000,      5.0000,  8.00000,   378.64,   386.41, -0.0203
     80.0000,      5.0000,  8.00000,   394.72,   408.83, -0.0351
     85.0000,      5.0000,  8.00000,   234.23,   244.02, -0.0409
     90.0000,      5.0000,  8.00000,   259.64,   259.30,  0.0013
     95.0000,      5.0000,  8.00000,   274.84,   288.74, -0.0494
    100.0000,      5.0000,  8.00000,   201.36,   210.32, -0.0436
    105.0000,      5.0000,  8.00000,   233.68,   240.16, -0.0274
    110.0000,      5.0000,  8.00000,   305.31,   313.25, -0.0257
    115.0000,      5.0000,  8.00000,   270.62,   278.59, -0.0290
    120.0000,      5.0000,  8.00000,   289.53,   296.84, -0.0249
    125.0000,      5.0000,  8.00000,   318.58,   320.64, -0.0064
    130.0000,      5.0000,  8.00000,   288.90,   294.34, -0.0187
    135.0000,      5.0000,  8.00000,   303.28,   307.27, -0.0131
    140.0000,      5.0000,  8.00000,   310.16,   319.43, -0.0294
    145.0000,      5.0000,  8.00000,   328.64,   341.15, -0.0374
    150.0000,      5.0000,  8.00000,   348.53,   361.42, -0.0363
    155.0000,      5.0000,  8.00000,   358.03,   370.69, -0.0348
    160.0000,      5.0000,  8.00000,   367.83,   378.02, -0.0273
    165.0000,      5.0000,  8.00000,   340.65,   351.19, -0.0305
    170.0000,      5.0000,  8.00000,   260.87,   267.52, -0.0252
    175.0000,      5.0000,  8.00000,   309.42,   307.81,  0.0052
    180.0000,      5.0000,  8.00000,   408.18,   423.83, -0.0376
    185.0000,      5.0000,  8.00000,   447.62,   457.72, -0.0223
    190.0000,      5.0000,  8.00000,   452.40,   454.35, -0.0043
    195.0000,      5.0000,  8.00000,   438.06,   442.34, -0.0097
    200.0000,      5.0000,  8.00000,   441.77,   442.12, -0.0008
    205.0000,      5.0000,  8.00000,   458.11,   449.13,  0.0198
    210.0000,      5.0000,  8.00000,   482.47,   479.83,  0.0055
    215.0000,      5.0000,  8.00000,   486.19,   476.81,  0.0195
    220.0000,      5.0000,  8.00000,   477.33,   475.96,  0.0029
    225.0000,      5.0000,  8.00000,   500.48,   491.94,  0.0172
    230.0000,      5.0000,  8.00000,   508.47,   503.53,  0.0098
      0.0000,     35.0000,  1.00000,   384.12,   368.94,  0.0403
      5.0000,     35.0000,  1.00000,   357.15,   345.25,  0.0339
     10.0000,     35.0000,  1.00000,   334.17,   329.32,  0.0146
     15.0000,     35.0000,  1.00000,   314.89,   318.71, -0.0120
     20.0000,     35.0000,  1.00000,   292.83,   299.82, -0.0236
     25.0000,     35.0000,  1.00000,   313.05,   314.25, -0.0038
     30.0000,     35.0000,  1.00000,   342.81,   339.06,  0.0110
     35.0000,     35.0000,  1.00000,   331.45,   325.81,  0.0172
     40.0000,     35.0000,  1.00000,   369.05,   364.09,  0.0136
     45.0000,     35.0000,  1.00000,   394.74,   391.63,  0.0079
     50.0000,     35.0000,  1.00000,   405.12,   411.63, -0.0160
     55.0000,     35.0000,  1.00000,   429.03,   443.58, -0.0333
     60.0000,     35.0000,  1.00000,   404.88,   424.34, -0.0469
     65.0000,     35.0000,  1.00000,   365.86,   383.92, -0.0482
     70.0000,     35.0000,  1.00000,   369.30,   384.26, -0.0397
     75.0000,     35.0000,  1.00000,   322.73,   334.77, -0.0366
     80.0000,     35.0000,  1.00000,   296.28,   309.18, -0.0426
     85.0000,     35.0000,  1.00000,   287.99,   296.34, -0.0286
     90.0000,     35.0000,  1.00000,   261.04,   267.57, -0.0247
     95.0000,     35.0000,  1.00000,   268.65,   276.85, -0.0301
    100.0000,     35.0000,  1.00000,   279.57,   288.53, -0.0315
    105.0000,     35.0000,  1.00000,   272.43,   278.25, -0.0211
    110.0000,     35.0000,  1.00000,   298.99,   306.21, -0.0239
    115.0000,     35.0000,  1.00000,   322.67,   327.76, -0.0156
    120.0000,     35.0000,  1.00000,   334.81,   337.27, -0.0073
    125.0000,     35.0000,  1.00000,   353.26,   355.39, -0.0060
    130.0000,     35.0000,  1.00000,   350.72,   358.33, -0.0215
    135.0000,     35.0000,  1.00000,   355.22,   362.72, -0.0209
    140.0000,     35.0000,  1.00000,   359.28,   368.47, -0.0253
    145.0000,     35.0000,  1.00000,   341.27,   353.28, -0.0346
    150.0000,     35.0000,  1.00000,   336.22,   349.97, -0.0401
    155.0000,     35.0000,  1.00000,   355.85,   369.70, -0.0382
    160.0000,     35.0000,  1.00000,   369.05,   384.43, -0.0408
    165.0000,     35.0000,  1.00000,   380.30,   394.90, -0.0377
    170.0000,     35.0000,  1.00000,   390.18,   400.35, -0.0257
    175.0000,     35.0000,  1.00000,   396.77,   404.73, -0.0199
    180.0000,     35.0000,  1.00000,   418.17,   425.08, -0.0164
    185.0000,     35.0000,  1.00000,   448.88,   450.48, -0.0036
    190.0000,     35.0000,  1.00000,   463.23,   460.41,  0.0061
    195.0000,     35.0000,  1.00000,   474.57,   468.18,  0.0136
    200.0000,     35.0000,  1.00000,   479.08,   472.31,  0.0142
    205.0000,     35.0000,  1.00000,   496.11,   480.04,  0.0329
    210.0000,     35.0000,  1.00000,   503.57,   486.96,  0.0336
      0.0000,      5.0000, 10.00000,   437.77,   404.56,  0.0789
      5.0000,      5.0000, 10.00000,   403.80,   375.49,  0.0727
     10.0000,      5.0000, 10.00000,   355.00,   340.83,  0.0407
     15.0000,      5.0000, 10.00000,   328.95,   331.43, -0.0075
     20.0000,      5.0000, 10.00000,   222.77,   243.15, -0.0876
     25.0000,      5.0000, 10.00000,   245.98,   262.70, -0.0658
     30.0000,      5.0000, 10.00000,   267.01,   292.14, -0.0899
     35.0000,      5.0000, 10.00000,   292.85,   289.29,  0.0122
     40.0000,      5.0000, 10.00000,   479.59,   431.83,  0.1049
     45.0000,      5.0000, 10.00000,   556.19,   556.91, -0.0013
     50.0000,      5.0000, 10.00000,   326.00,   340.25, -0.0428
     55.0000,      5.0000, 10.00000,   497.05,   527.42, -0.0593
     60.0000,      5.0000, 10.00000,   434.63,   444.57, -0.0226
     65.0000,      5.0000, 10.00000,   431.46,   437.85, -0.0147
     70.0000,      5.0000, 10.00000,   458.05,   465.03, -0.0151
     75.0000,      5.0000, 10.00000,   263.66,   273.29, -0.0359
     80.0000,      5.0000, 10.00000,   287.94,   287.78,  0.0006
     85.0000,      5.0000, 10.00000,   298.87,   308.39, -0.0314
     90.0000,      5.0000, 10.00000,   202.92,   212.61, -0.0466
     95.0000,      5.0000, 10.00000,   250.53,   251.43, -0.0036
    100.0000,      5.0000, 10.00000,   320.51,   328.00, -0.0231
    105.0000,      5.0000, 10.00000,   275.55,   286.10, -0.0375
    110.0000,      5.0000, 10.00000,   305.10,   318.01, -0.0414
    115.0000,      5.0000, 10.00000,   343.43,   348.47, -0.0146
    120.0000,      5.0000, 10.00000,   308.91,   323.81, -0.0471
    125.0000,      5.0000, 10.00000,   333.66,   336.49, -0.0085
    130.0000,      5.0000, 10.00000,   328.35,   342.34, -0.0417
    135.0000,      5.0000, 10.00000,   359.54,   372.62, -0.0357
    140.0000,      5.0000, 10.00000,   381.22,   398.89, -0.0453
    145.0000,      5.0000, 10.00000,   382.60,   399.06, -0.0421
    150.0000,      5.0000, 10.00000,   384.27,   402.93, -0.0474
    155.0000,      5.0000, 10.00000,   359.84,   372.57, -0.0348
    160.0000,      5.0000, 10.00000,   268.21,   279.98, -0.0429
    165.0000,      5.0000, 10.00000,   316.29,   321.94, -0.0177
    170.0000,      5.0000, 10.00000,   417.19,   443.87, -0.0620
    175.0000,      5.0000, 10.00000,   465.25,   474.25, -0.0192
    180.0000,      5.0000, 10.00000,   447.30,   463.62, -0.0358
    185.0000,      5.0000, 10.00000,   445.52,   447.66, -0.0048
    190.0000,      5.0000, 10.00000,   450.76,   445.23,  0.0123
    195.0000,      5.0000, 10.00000,   461.79,   451.33,  0.0229
    200.0000,      5.0000, 10.00000,   485.20,   483.85,  0.0028
    205.0000,      5.0000, 10.00000,   500.79,   490.31,  0.0212
    210.0000,      5.0000, 10.00000,   500.70,   492.44,  0.0166
      0.0000,     45.0000,  1.00000,   360.72,   335.62,  0.0721
      5.0000,     45.0000,  1.00000,   370.94,   346.37,  0.0685
     10.0000,     45.0000,  1.00000,   399.99,   375.03,  0.0644
     15.0000,     45.0000,  1.00000,   391.80,   375.91,  0.0414
     20.0000,     45.0000,  1.00000,   419.39,   401.40,  0.0438
     25.0000,     45.0000,  1.00000,   436.10,   419.02,  0.0400
     30.0000,     45.0000,  1.00000,   458.66,   443.73,  0.0331
     35.0000,     45.0000,  1.00000,   479.94,   466.99,  0.0273
     40.0000,     45.0000,  1.00000,   475.91,   463.76,  0.0259
     45.0000,     45.0000,  1.00000,   468.08,   468.44, -0.0008
     50.0000,     45.0000,  1.00000,   444.55,   457.69, -0.0291
     55.0000,     45.0000,  1.00000,   400.15,   413.86, -0.0337
     60.0000,     45.0000,  1.00000,   393.98,   404.12, -0.0254
     65.0000,     45.0000,  1.00000,   372.06,   374.48, -0.0065
     70.0000,     45.0000,  1.00000,   347.95,   349.82, -0.0053
     75.0000,     45.0000,  1.00000,   324.02,   325.64, -0.0050
     80.0000,     45.0000,  1.00000,   306.45,   307.81, -0.0044
     85.0000,     45.0000,  1.00000,   310.50,   313.26, -0.0089
     90.0000,     45.0000,  1.00000,   308.53,   313.43, -0.0158
     95.0000,     45.0000,  1.00000,   311.94,   316.95, -0.0159
    100.0000,     45.0000,  1.00000,   334.90,   342.37, -0.0221
    105.0000,     45.0000,  1.00000,   348.49,   355.80, -0.0208
    110.0000,     45.0000,  1.00000,   364.33,   370.98, -0.0181
    115.0000,     45.0000,  1.00000,   381.34,   387.61, -0.0163
    120.0000,     45.0000,  1.00000,   387.40,   395.54, -0.0208
    125.0000,     45.0000,  1.00000,   381.53,   388.71, -0.0186
    130.0000,     45.0000,  1.00000,   373.20,   383.19, -0.0264
    135.0000,     45.0000,  1.00000,   386.86,   397.78, -0.0278
    140.0000,     45.0000,  1.00000,   402.96,   415.96, -0.0318
    145.0000,     45.0000,  1.00000,   407.78,   420.14, -0.0299
    150.0000,     45.0000,  1.00000,   411.39,   421.21, -0.0236
    155.0000,     45.0000,  1.00000,   421.94,   426.50, -0.0107
    160.0000,     45.0000,  1.00000,   425.09,   425.74, -0.0015
    165.0000,     45.0000,  1.00000,   439.76,   435.33,  0.0101
    170.0000,     45.0000,  1.00000,   458.48,   454.94,  0.0078
    175.0000,     45.0000,  1.00000,   484.87,   470.61,  0.0298
    180.0000,     45.0000,  1.00000,   484.22,   474.29,  0.0207
      0.0000,     15.0000,  4.00000,   342.74,   320.75,  0.0663
      5.0000,     15.0000,  4.00000,   290.07,   296.27, -0.0211
     10.0000,     15.0000,  4.00000,   264.69,   290.29, -0.0923
     15.0000,     15.0000,  4.00000,   297.12,   316.17, -0.0622
     20.0000,     15.0000,  4.00000,   431.10,   388.89,  0.1030
     25.0000,     15.0000,  4.00000,   578.71,   500.58,  0.1450   ***
     30.0000,     15.0000,  4.00000,   595.53,   522.53,  0.1308   ***
     35.0000,     15.0000,  4.00000,   574.54,   555.42,  0.0338
     40.0000,     15.0000,  4.00000,   501.94,   506.49, -0.0090
     45.0000,     15.0000,  4.00000,   527.67,   545.15, -0.0326
     50.0000,     15.0000,  4.00000,   511.40,   521.47, -0.0195
     55.0000,     15.0000,  4.00000,   450.07,   457.13, -0.0156
     60.0000,     15.0000,  4.00000,   400.12,   398.72,  0.0035
     65.0000,     15.0000,  4.00000,   339.90,   334.97,  0.0146
     70.0000,     15.0000,  4.00000,   313.35,   307.40,  0.0192
     75.0000,     15.0000,  4.00000,   289.23,   286.64,  0.0090
     80.0000,     15.0000,  4.00000,   291.64,   289.98,  0.0057
     85.0000,     15.0000,  4.00000,   317.74,   316.40,  0.0042
     90.0000,     15.0000,  4.00000,   327.64,   332.60, -0.0150
     95.0000,     15.0000,  4.00000,   327.15,   336.34, -0.0277
    100.0000,     15.0000,  4.00000,   336.66,   348.00, -0.0331
    105.0000,     15.0000,  4.00000,   334.68,   345.80, -0.0327
    110.0000,     15.0000,  4.00000,   344.88,   351.23, -0.0182
    115.0000,     15.0000,  4.00000,   369.51,   375.13, -0.0151
    120.0000,     15.0000,  4.00000,   391.29,   404.71, -0.0337
    125.0000,     15.0000,  4.00000,   421.47,   433.44, -0.0280
    130.0000,     15.0000,  4.00000,   423.12,   441.67, -0.0429
    135.0000,     15.0000,  4.00000,   412.24,   429.85, -0.0418
    140.0000,     15.0000,  4.00000,   370.26,   384.00, -0.0364
    145.0000,     15.0000,  4.00000,   340.87,   347.44, -0.0191
    150.0000,     15.0000,  4.00000,   363.51,   369.99, -0.0177
    155.0000,     15.0000,  4.00000,   436.51,   439.10, -0.0059
    160.0000,     15.0000,  4.00000,   482.28,   484.64, -0.0049
    165.0000,     15.0000,  4.00000,   488.11,   484.59,  0.0072
    170.0000,     15.0000,  4.00000,   477.58,   470.16,  0.0157
    175.0000,     15.0000,  4.00000,   475.38,   458.88,  0.0353
    180.0000,     15.0000,  4.00000,   481.86,   465.70,  0.0341
      0.0000,     55.0000,  1.00000,   474.82,   435.13,  0.0873
      5.0000,     55.0000,  1.00000,   477.61,   444.10,  0.0727
     10.0000,     55.0000,  1.00000,   488.90,   459.65,  0.0617
     15.0000,     55.0000,  1.00000,   504.71,   479.68,  0.0509
     20.0000,     55.0000,  1.00000,   520.07,   489.00,  0.0616
     25.0000,     55.0000,  1.00000,   530.51,   500.09,  0.0591
     30.0000,     55.0000,  1.00000,   540.03,   504.30,  0.0685
     35.0000,     55.0000,  1.00000,   521.64,   494.33,  0.0538
     40.0000,     55.0000,  1.00000,   480.83,   469.73,  0.0234
     45.0000,     55.0000,  1.00000,   439.75,   439.45,  0.0007
     50.0000,     55.0000,  1.00000,   439.92,   438.08,  0.0042
     55.0000,     55.0000,  1.00000,   419.93,   413.81,  0.0147
     60.0000,     55.0000,  1.00000,   405.05,   396.16,  0.0222
     65.0000,     55.0000,  1.00000,   378.27,   372.26,  0.0160
     70.0000,     55.0000,  1.00000,   351.32,   345.80,  0.0158
     75.0000,     55.0000,  1.00000,   344.80,   343.03,  0.0051
     80.0000,     55.0000,  1.00000,   345.64,   344.98,  0.0019
     85.0000,     55.0000,  1.00000,   350.04,   349.45,  0.0017
     90.0000,     55.0000,  1.00000,   365.62,   364.74,  0.0024
     95.0000,     55.0000,  1.00000,   380.97,   383.96, -0.0078
    100.0000,     55.0000,  1.00000,   390.04,   394.84, -0.0122
    105.0000,     55.0000,  1.00000,   380.77,   386.93, -0.0160
    110.0000,     55.0000,  1.00000,   389.94,   393.35, -0.0087
    115.0000,     55.0000,  1.00000,   404.64,   407.81, -0.0078
    120.0000,     55.0000,  1.00000,   425.69,   428.85, -0.0074
    125.0000,     55.0000,  1.00000,   447.39,   449.20, -0.0040
    130.0000,     55.0000,  1.00000,   456.38,   453.79,  0.0057
    135.0000,     55.0000,  1.00000,   460.17,   456.89,  0.0072
    140.0000,     55.0000,  1.00000,   464.86,   456.24,  0.0187
    145.0000,     55.0000,  1.00000,   466.72,   454.25,  0.0271
    150.0000,     55.0000,  1.00000,   470.92,   454.39,  0.0357
      0.0000,     15.0000,  5.00000,   342.89,   347.52, -0.0134
      5.0000,     15.0000,  5.00000,   486.39,   428.10,  0.1277   ***
     10.0000,     15.0000,  5.00000,   665.44,   550.68,  0.1893   ***
     15.0000,     15.0000,  5.00000,   702.54,   580.49,  0.1908   ***
     20.0000,     15.0000,  5.00000,   697.12,   628.80,  0.1031
     25.0000,     15.0000,  5.00000,   601.12,   581.78,  0.0327
     30.0000,     15.0000,  5.00000,   628.10,   622.83,  0.0084
     35.0000,     15.0000,  5.00000,   596.71,   588.16,  0.0144
     40.0000,     15.0000,  5.00000,   516.26,   508.28,  0.0156
     45.0000,     15.0000,  5.00000,   453.59,   442.11,  0.0256
     50.0000,     15.0000,  5.00000,   392.31,   377.37,  0.0388
     55.0000,     15.0000,  5.00000,   369.65,   352.69,  0.0470
     60.0000,     15.0000,  5.00000,   344.98,   331.63,  0.0395
     65.0000,     15.0000,  5.00000,   342.39,   327.72,  0.0438
     70.0000,     15.0000,  5.00000,   360.36,   348.64,  0.0331
     75.0000,     15.0000,  5.00000,   361.86,   360.48,  0.0038
     80.0000,     15.0000,  5.00000,   351.27,   354.97, -0.0105
     85.0000,     15.0000,  5.00000,   350.70,   356.24, -0.0157
     90.0000,     15.0000,  5.00000,   349.95,   354.36, -0.0125
     95.0000,     15.0000,  5.00000,   354.51,   356.71, -0.0062
    100.0000,     15.0000,  5.00000,   380.06,   386.11, -0.0158
    105.0000,     15.0000,  5.00000,   408.06,   411.24, -0.0078
    110.0000,     15.0000,  5.00000,   437.74,   443.44, -0.0129
    115.0000,     15.0000,  5.00000,   454.29,   460.86, -0.0144
    120.0000,     15.0000,  5.00000,   450.45,   455.48, -0.0111
    125.0000,     15.0000,  5.00000,   412.97,   413.41, -0.0011
    130.0000,     15.0000,  5.00000,   381.32,   375.26,  0.0160
    135.0000,     15.0000,  5.00000,   408.26,   399.22,  0.0224
    140.0000,     15.0000,  5.00000,   481.15,   468.46,  0.0267
    145.0000,     15.0000,  5.00000,   528.93,   512.17,  0.0322
    150.0000,     15.0000,  5.00000,   520.94,   507.06,  0.0270
      0.0000,     65.0000,  1.00000,   542.32,   501.20,  0.0789
      5.0000,     65.0000,  1.00000,   543.48,   496.57,  0.0903
     10.0000,     65.0000,  1.00000,   555.10,   505.52,  0.0936
     15.0000,     65.0000,  1.00000,   560.42,   505.32,  0.1035
     20.0000,     65.0000,  1.00000,   577.87,   513.25,  0.1186   ***
     25.0000,     65.0000,  1.00000,   590.31,   529.75,  0.1082
     30.0000,     65.0000,  1.00000,   547.68,   512.82,  0.0658
     35.0000,     65.0000,  1.00000,   494.28,   476.20,  0.0372
     40.0000,     65.0000,  1.00000,   478.74,   468.10,  0.0225
     45.0000,     65.0000,  1.00000,   447.08,   435.96,  0.0252
     50.0000,     65.0000,  1.00000,   426.29,   415.80,  0.0249
     55.0000,     65.0000,  1.00000,   410.96,   398.60,  0.0305
     60.0000,     65.0000,  1.00000,   389.75,   379.07,  0.0278
     65.0000,     65.0000,  1.00000,   394.47,   383.44,  0.0284
     70.0000,     65.0000,  1.00000,   396.11,   386.50,  0.0246
     75.0000,     65.0000,  1.00000,   392.11,   384.69,  0.0191
     80.0000,     65.0000,  1.00000,   399.71,   391.43,  0.0209
     85.0000,     65.0000,  1.00000,   395.62,   386.81,  0.0225
     90.0000,     65.0000,  1.00000,   389.59,   381.78,  0.0203
     95.0000,     65.0000,  1.00000,   410.70,   401.62,  0.0224
    100.0000,     65.0000,  1.00000,   436.01,   425.63,  0.0241
    105.0000,     65.0000,  1.00000,   447.72,   434.87,  0.0291
    110.0000,     65.0000,  1.00000,   463.99,   451.49,  0.0273
    115.0000,     65.0000,  1.00000,   480.21,   463.54,  0.0353
    120.0000,     65.0000,  1.00000,   491.54,   474.98,  0.0343
      0.0000,     15.0000,  6.00000,   773.24,   633.58,  0.1992   ***
      5.0000,     15.0000,  6.00000,   768.36,   677.03,  0.1265   ***
     10.0000,     15.0000,  6.00000,   670.54,   619.66,  0.0789
     15.0000,     15.0000,  6.00000,   712.57,   667.43,  0.0654
     20.0000,     15.0000,  6.00000,   679.23,   645.57,  0.0508
     25.0000,     15.0000,  6.00000,   601.38,   572.61,  0.0490
     30.0000,     15.0000,  6.00000,   524.04,   497.80,  0.0514
     35.0000,     15.0000,  6.00000,   443.67,   415.65,  0.0652
     40.0000,     15.0000,  6.00000,   406.59,   379.77,  0.0682
     45.0000,     15.0000,  6.00000,   376.35,   355.16,  0.0580
     50.0000,     15.0000,  6.00000,   372.63,   351.87,  0.0573
     55.0000,     15.0000,  6.00000,   398.13,   376.63,  0.0555
     60.0000,     15.0000,  6.00000,   402.81,   392.22,  0.0267
     65.0000,     15.0000,  6.00000,   389.39,   385.38,  0.0104
     70.0000,     15.0000,  6.00000,   386.66,   383.73,  0.0076
     75.0000,     15.0000,  6.00000,   377.54,   376.59,  0.0025
     80.0000,     15.0000,  6.00000,   374.27,   368.95,  0.0143
     85.0000,     15.0000,  6.00000,   395.33,   386.93,  0.0215
     90.0000,     15.0000,  6.00000,   427.10,   412.61,  0.0345
     95.0000,     15.0000,  6.00000,   461.69,   443.61,  0.0399
    100.0000,     15.0000,  6.00000,   474.64,   468.89,  0.0122
    105.0000,     15.0000,  6.00000,   473.02,   459.36,  0.0293
    110.0000,     15.0000,  6.00000,   428.15,   417.93,  0.0242
    115.0000,     15.0000,  6.00000,   403.12,   386.60,  0.0418
    120.0000,     15.0000,  6.00000,   431.85,   416.26,  0.0368
      0.0000,     30.0000,  3.00000,   780.83,   668.45,  0.1554   ***
      5.0000,     30.0000,  3.00000,   763.76,   682.63,  0.1123
     10.0000,     30.0000,  3.00000,   665.91,   616.45,  0.0772
     15.0000,     30.0000,  3.00000,   654.14,   604.72,  0.0785
     20.0000,     30.0000,  3.00000,   599.21,   549.05,  0.0874
     25.0000,     30.0000,  3.00000,   527.23,   491.70,  0.0698
     30.0000,     30.0000,  3.00000,   472.12,   440.31,  0.0697
     35.0000,     30.0000,  3.00000,   424.72,   396.19,  0.0696
     40.0000,     30.0000,  3.00000,   416.68,   390.30,  0.0654
     45.0000,     30.0000,  3.00000,   404.08,   384.84,  0.0488
     50.0000,     30.0000,  3.00000,   393.01,   378.67,  0.0372
     55.0000,     30.0000,  3.00000,   407.65,   390.31,  0.0435
     60.0000,     30.0000,  3.00000,   406.00,   396.05,  0.0248
     65.0000,     30.0000,  3.00000,   398.00,   388.84,  0.0233
     70.0000,     30.0000,  3.00000,   407.16,   396.96,  0.0254
     75.0000,     30.0000,  3.00000,   417.23,   404.71,  0.0305
     80.0000,     30.0000,  3.00000,   428.56,   411.77,  0.0400
     85.0000,     30.0000,  3.00000,   445.14,   426.92,  0.0418
     90.0000,     30.0000,  3.00000,   460.51,   434.95,  0.0571
     95.0000,     30.0000,  3.00000,   450.27,   427.79,  0.0512
    100.0000,     30.0000,  3.00000,   452.78,   428.63,  0.0548
    105.0000,     30.0000,  3.00000,   458.48,   438.14,  0.0454
      0.0000,     25.0000,  4.00000,   747.92,   680.50,  0.0945
      5.0000,     25.0000,  4.00000,   714.34,   655.79,  0.0855
     10.0000,     25.0000,  4.00000,   637.85,   579.74,  0.0955
     15.0000,     25.0000,  4.00000,   589.91,   537.66,  0.0927
     20.0000,     25.0000,  4.00000,   512.05,   468.67,  0.0885
     25.0000,     25.0000,  4.00000,   438.97,   400.86,  0.0908
     30.0000,     25.0000,  4.00000,   444.25,   407.16,  0.0872
     35.0000,     25.0000,  4.00000,   424.49,   395.93,  0.0697
     40.0000,     25.0000,  4.00000,   405.15,   382.64,  0.0572
     45.0000,     25.0000,  4.00000,   422.61,   404.23,  0.0445
     50.0000,     25.0000,  4.00000,   426.61,   409.29,  0.0414
     55.0000,     25.0000,  4.00000,   410.46,   398.39,  0.0298
     60.0000,     25.0000,  4.00000,   411.58,   401.34,  0.0252
     65.0000,     25.0000,  4.00000,   432.50,   408.49,  0.0571
     70.0000,     25.0000,  4.00000,   445.94,   416.90,  0.0674
     75.0000,     25.0000,  4.00000,   463.97,   431.94,  0.0715
     80.0000,     25.0000,  4.00000,   477.25,   446.71,  0.0661
     85.0000,     25.0000,  4.00000,   487.57,   453.31,  0.0728
     90.0000,     25.0000,  4.00000,   463.85,   430.95,  0.0736

Iteration  Time for this iteration  Total Time   RMS Error
     1               9.36               9.36        5.563
     2               5.70              15.06        5.669
     3               4.28              19.34        4.681
     4               4.98              24.33        4.675

RES2DINV ver. 3.56.22
Windows XP Version 5.1
Key ID number is K3-58E458E4-58E4
