# Supplementary material for: Electrical resistivity tomography data across the Hockai Fault Zone (Ardenne, Belgium)
Source: Data Brief. 2016 Dec 21;11:1–4. doi: 10.1016/j.dib.2016.12.028 (PMC5220259; doi:10.1016/j.dib.2016.12.028)
Supplement: Supplementary file 2 — Supplementary material [file mmc2.zip › output/INV/20100809-2_combined.INV]

E
      4.0000
7
824
1
0
      6.0000,       4.0000,   1.00000,    133.7569
     10.0000,       4.0000,   1.00000,    158.0899
     14.0000,       4.0000,   1.00000,    183.8844
     18.0000,       4.0000,   1.00000,    185.5267
     22.0000,       4.0000,   1.00000,    214.9656
     26.0000,       4.0000,   1.00000,    200.6210
     30.0000,       4.0000,   1.00000,    185.2746
     34.0000,       4.0000,   1.00000,    180.2162
     38.0000,       4.0000,   1.00000,    150.2684
     42.0000,       4.0000,   1.00000,    149.5091
     46.0000,       4.0000,   1.00000,    133.4715
     50.0000,       4.0000,   1.00000,    122.8950
     54.0000,       4.0000,   1.00000,    114.6234
     58.0000,       4.0000,   1.00000,    106.4897
     62.0000,       4.0000,   1.00000,    105.2120
     66.0000,       4.0000,   1.00000,    100.0664
     70.0000,       4.0000,   1.00000,     92.3924
     74.0000,       4.0000,   1.00000,    101.5850
     78.0000,       4.0000,   1.00000,     97.0307
     82.0000,       4.0000,   1.00000,     99.1454
     86.0000,       4.0000,   1.00000,     96.7279
     90.0000,       4.0000,   1.00000,    101.3409
     94.0000,       4.0000,   1.00000,     94.2725
     98.0000,       4.0000,   1.00000,    166.2125
    102.0000,       4.0000,   1.00000,    123.5608
    106.0000,       4.0000,   1.00000,    114.2715
    110.0000,       4.0000,   1.00000,    161.7929
    114.0000,       4.0000,   1.00000,    100.1029
    118.0000,       4.0000,   1.00000,    101.7055
    122.0000,       4.0000,   1.00000,    104.2926
    126.0000,       4.0000,   1.00000,    129.1582
    130.0000,       4.0000,   1.00000,    153.1123
    134.0000,       4.0000,   1.00000,    155.2064
    138.0000,       4.0000,   1.00000,    173.6645
    142.0000,       4.0000,   1.00000,    157.9440
    146.0000,       4.0000,   1.00000,    155.7850
    150.0000,       4.0000,   1.00000,    159.8589
    154.0000,       4.0000,   1.00000,    178.1396
    158.0000,       4.0000,   1.00000,    174.3842
    162.0000,       4.0000,   1.00000,    178.6865
    166.0000,       4.0000,   1.00000,    182.9174
    170.0000,       4.0000,   1.00000,    166.6373
    174.0000,       4.0000,   1.00000,    127.6063
    178.0000,       4.0000,   1.00000,    118.9637
    182.0000,       4.0000,   1.00000,     99.5274
    186.0000,       4.0000,   1.00000,     95.8164
    190.0000,       4.0000,   1.00000,     85.5379
    194.0000,       4.0000,   1.00000,     68.4383
    198.0000,       4.0000,   1.00000,     67.3270
    202.0000,       4.0000,   1.00000,     59.5167
    206.0000,       4.0000,   1.00000,     61.0623
    210.0000,       4.0000,   1.00000,     54.2443
    214.0000,       4.0000,   1.00000,     50.0831
    218.0000,       4.0000,   1.00000,     46.9301
    222.0000,       4.0000,   1.00000,     45.3085
    226.0000,       4.0000,   1.00000,     39.7222
    230.0000,       4.0000,   1.00000,     36.8181
    234.0000,       4.0000,   1.00000,     35.7243
     10.0000,       4.0000,   2.00000,    199.2942
     14.0000,       4.0000,   2.00000,    226.7437
     18.0000,       4.0000,   2.00000,    211.2974
     22.0000,       4.0000,   2.00000,    228.2227
     26.0000,       4.0000,   2.00000,    204.0356
     30.0000,       4.0000,   2.00000,    190.2272
     34.0000,       4.0000,   2.00000,    191.9182
     38.0000,       4.0000,   2.00000,    177.1140
     42.0000,       4.0000,   2.00000,    173.3998
     46.0000,       4.0000,   2.00000,    149.7976
     50.0000,       4.0000,   2.00000,    141.7891
     54.0000,       4.0000,   2.00000,    122.9331
     58.0000,       4.0000,   2.00000,    125.2871
     62.0000,       4.0000,   2.00000,    125.9814
     66.0000,       4.0000,   2.00000,    111.2865
     70.0000,       4.0000,   2.00000,    110.1966
     74.0000,       4.0000,   2.00000,    115.8339
     78.0000,       4.0000,   2.00000,    121.2124
     82.0000,       4.0000,   2.00000,    123.8842
     86.0000,       4.0000,   2.00000,    118.2631
     90.0000,       4.0000,   2.00000,    121.8919
     94.0000,       4.0000,   2.00000,    145.6888
     98.0000,       4.0000,   2.00000,    221.4269
    102.0000,       4.0000,   2.00000,    109.2321
    106.0000,       4.0000,   2.00000,    102.5932
    110.0000,       4.0000,   2.00000,    211.2166
    114.0000,       4.0000,   2.00000,    185.3399
    118.0000,       4.0000,   2.00000,    165.3438
    122.0000,       4.0000,   2.00000,    154.1728
    126.0000,       4.0000,   2.00000,    204.7489
    130.0000,       4.0000,   2.00000,    230.0489
    134.0000,       4.0000,   2.00000,    231.2045
    138.0000,       4.0000,   2.00000,    272.1980
    142.0000,       4.0000,   2.00000,    247.9015
    146.0000,       4.0000,   2.00000,    241.4814
    150.0000,       4.0000,   2.00000,    263.7473
    154.0000,       4.0000,   2.00000,    288.8665
    158.0000,       4.0000,   2.00000,    261.7975
    162.0000,       4.0000,   2.00000,    253.3087
    166.0000,       4.0000,   2.00000,    271.6321
    170.0000,       4.0000,   2.00000,    250.2841
    174.0000,       4.0000,   2.00000,    182.2263
    178.0000,       4.0000,   2.00000,    178.6595
    182.0000,       4.0000,   2.00000,    156.0132
    186.0000,       4.0000,   2.00000,    150.5202
    190.0000,       4.0000,   2.00000,    129.7384
    194.0000,       4.0000,   2.00000,    101.3092
    198.0000,       4.0000,   2.00000,     97.5760
    202.0000,       4.0000,   2.00000,     90.2976
    206.0000,       4.0000,   2.00000,     88.6980
    210.0000,       4.0000,   2.00000,     78.3143
    214.0000,       4.0000,   2.00000,     69.6686
    218.0000,       4.0000,   2.00000,     68.0883
    222.0000,       4.0000,   2.00000,     66.1841
    226.0000,       4.0000,   2.00000,     50.6809
    230.0000,       4.0000,   2.00000,     44.0564
     14.0000,       4.0000,   3.00000,    275.8658
     18.0000,       4.0000,   3.00000,    262.8627
     22.0000,       4.0000,   3.00000,    267.2474
     26.0000,       4.0000,   3.00000,    228.2019
     30.0000,       4.0000,   3.00000,    204.3261
     34.0000,       4.0000,   3.00000,    205.7354
     38.0000,       4.0000,   3.00000,    202.2760
     42.0000,       4.0000,   3.00000,    208.7817
     46.0000,       4.0000,   3.00000,    177.3470
     50.0000,       4.0000,   3.00000,    167.2550
     54.0000,       4.0000,   3.00000,    149.6786
     58.0000,       4.0000,   3.00000,    157.0024
     62.0000,       4.0000,   3.00000,    154.8148
     66.0000,       4.0000,   3.00000,    139.1859
     70.0000,       4.0000,   3.00000,    134.6847
     74.0000,       4.0000,   3.00000,    144.3348
     78.0000,       4.0000,   3.00000,    151.4215
     82.0000,       4.0000,   3.00000,    158.9746
     86.0000,       4.0000,   3.00000,    147.9892
     90.0000,       4.0000,   3.00000,    168.8724
     94.0000,       4.0000,   3.00000,    196.4846
     98.0000,       4.0000,   3.00000,    244.2587
    102.0000,       4.0000,   3.00000,    131.3410
    106.0000,       4.0000,   3.00000,    122.5366
    110.0000,       4.0000,   3.00000,    228.8219
    114.0000,       4.0000,   3.00000,    251.5444
    118.0000,       4.0000,   3.00000,    224.0980
    122.0000,       4.0000,   3.00000,    199.5177
    126.0000,       4.0000,   3.00000,    252.4479
    130.0000,       4.0000,   3.00000,    296.5802
    134.0000,       4.0000,   3.00000,    306.4148
    138.0000,       4.0000,   3.00000,    343.0237
    142.0000,       4.0000,   3.00000,    298.7868
    146.0000,       4.0000,   3.00000,    292.9944
    150.0000,       4.0000,   3.00000,    315.7073
    154.0000,       4.0000,   3.00000,    352.7156
    158.0000,       4.0000,   3.00000,    311.1990
    162.0000,       4.0000,   3.00000,    311.3071
    166.0000,       4.0000,   3.00000,    325.8495
    170.0000,       4.0000,   3.00000,    310.8946
    174.0000,       4.0000,   3.00000,    218.4737
    178.0000,       4.0000,   3.00000,    209.9326
    182.0000,       4.0000,   3.00000,    196.4171
    186.0000,       4.0000,   3.00000,    198.9281
    190.0000,       4.0000,   3.00000,    164.4522
    194.0000,       4.0000,   3.00000,    126.4878
    198.0000,       4.0000,   3.00000,    121.7744
    202.0000,       4.0000,   3.00000,    115.1814
    206.0000,       4.0000,   3.00000,    116.4227
    210.0000,       4.0000,   3.00000,     99.9825
    214.0000,       4.0000,   3.00000,     91.9107
    218.0000,       4.0000,   3.00000,     86.5594
    222.0000,       4.0000,   3.00000,     76.8890
    226.0000,       4.0000,   3.00000,     60.2253
     18.0000,      12.0000,   1.00000,    312.9681
     22.0000,      12.0000,   1.00000,    284.8766
     26.0000,      12.0000,   1.00000,    251.8439
     30.0000,      12.0000,   1.00000,    222.2116
     34.0000,      12.0000,   1.00000,    212.9762
     38.0000,      12.0000,   1.00000,    216.8996
     42.0000,      12.0000,   1.00000,    213.6134
     46.0000,      12.0000,   1.00000,    204.1640
     50.0000,      12.0000,   1.00000,    183.7576
     54.0000,      12.0000,   1.00000,    177.1853
     58.0000,      12.0000,   1.00000,    170.6083
     62.0000,      12.0000,   1.00000,    169.1768
     66.0000,      12.0000,   1.00000,    160.6737
     70.0000,      12.0000,   1.00000,    157.6729
     74.0000,      12.0000,   1.00000,    162.5522
     78.0000,      12.0000,   1.00000,    173.0574
     82.0000,      12.0000,   1.00000,    172.5390
     86.0000,      12.0000,   1.00000,    187.4099
     90.0000,      12.0000,   1.00000,    206.7843
     94.0000,      12.0000,   1.00000,    231.2140
     98.0000,      12.0000,   1.00000,    201.8337
    102.0000,      12.0000,   1.00000,    172.6342
    106.0000,      12.0000,   1.00000,    171.3549
    110.0000,      12.0000,   1.00000,    210.0372
    114.0000,      12.0000,   1.00000,    249.5517
    118.0000,      12.0000,   1.00000,    261.0176
    122.0000,      12.0000,   1.00000,    259.2485
    126.0000,      12.0000,   1.00000,    274.0099
    130.0000,      12.0000,   1.00000,    317.7617
    134.0000,      12.0000,   1.00000,    353.4147
    138.0000,      12.0000,   1.00000,    336.6844
    142.0000,      12.0000,   1.00000,    322.2653
    146.0000,      12.0000,   1.00000,    309.1683
    150.0000,      12.0000,   1.00000,    318.2468
    154.0000,      12.0000,   1.00000,    318.8983
    158.0000,      12.0000,   1.00000,    338.8197
    162.0000,      12.0000,   1.00000,    335.0437
    166.0000,      12.0000,   1.00000,    329.7269
    170.0000,      12.0000,   1.00000,    297.2650
    174.0000,      12.0000,   1.00000,    263.3288
    178.0000,      12.0000,   1.00000,    223.8142
    186.0000,      12.0000,   1.00000,    206.6892
    190.0000,      12.0000,   1.00000,    186.7203
    194.0000,      12.0000,   1.00000,    153.9445
    198.0000,      12.0000,   1.00000,    134.4559
    202.0000,      12.0000,   1.00000,    130.8226
    206.0000,      12.0000,   1.00000,    124.3645
    210.0000,      12.0000,   1.00000,    116.9410
    214.0000,      12.0000,   1.00000,    104.4483
    218.0000,      12.0000,   1.00000,     91.1987
    222.0000,      12.0000,   1.00000,     77.5453
     18.0000,       4.0000,   4.00000,    315.7113
     22.0000,       4.0000,   4.00000,    322.4001
     26.0000,       4.0000,   4.00000,    256.2181
     30.0000,       4.0000,   4.00000,    227.0655
     34.0000,       4.0000,   4.00000,    225.9507
     38.0000,       4.0000,   4.00000,    215.1417
     42.0000,       4.0000,   4.00000,    234.4843
     46.0000,       4.0000,   4.00000,    201.7814
     50.0000,       4.0000,   4.00000,    195.3969
     54.0000,       4.0000,   4.00000,    175.0740
     58.0000,       4.0000,   4.00000,    182.3784
     62.0000,       4.0000,   4.00000,    182.0742
     66.0000,       4.0000,   4.00000,    163.1974
     70.0000,       4.0000,   4.00000,    160.8620
     74.0000,       4.0000,   4.00000,    170.2514
     78.0000,       4.0000,   4.00000,    180.9071
     82.0000,       4.0000,   4.00000,    187.5226
     86.0000,       4.0000,   4.00000,    191.6818
     90.0000,       4.0000,   4.00000,    210.9245
     94.0000,       4.0000,   4.00000,    218.4284
     98.0000,       4.0000,   4.00000,    274.3206
    102.0000,       4.0000,   4.00000,    152.8935
    106.0000,       4.0000,   4.00000,    145.2222
    110.0000,       4.0000,   4.00000,    255.6594
    114.0000,       4.0000,   4.00000,    260.9100
    118.0000,       4.0000,   4.00000,    273.5915
    122.0000,       4.0000,   4.00000,    237.7388
    126.0000,       4.0000,   4.00000,    297.4171
    130.0000,       4.0000,   4.00000,    341.6604
    134.0000,       4.0000,   4.00000,    354.6021
    138.0000,       4.0000,   4.00000,    388.9948
    142.0000,       4.0000,   4.00000,    326.1580
    146.0000,       4.0000,   4.00000,    314.7435
    150.0000,       4.0000,   4.00000,    326.7027
    154.0000,       4.0000,   4.00000,    356.7040
    158.0000,       4.0000,   4.00000,    344.1280
    162.0000,       4.0000,   4.00000,    346.0989
    166.0000,       4.0000,   4.00000,    367.7530
    170.0000,       4.0000,   4.00000,    334.2257
    174.0000,       4.0000,   4.00000,    240.2968
    178.0000,       4.0000,   4.00000,    236.9890
    186.0000,       4.0000,   4.00000,    227.0656
    190.0000,       4.0000,   4.00000,    196.3441
    194.0000,       4.0000,   4.00000,    147.4740
    198.0000,       4.0000,   4.00000,    142.5897
    202.0000,       4.0000,   4.00000,    133.9772
    206.0000,       4.0000,   4.00000,    134.5721
    210.0000,       4.0000,   4.00000,    120.3391
    214.0000,       4.0000,   4.00000,    107.8044
    218.0000,       4.0000,   4.00000,     96.2536
    222.0000,       4.0000,   4.00000,     83.7784
     24.0000,      16.0000,   1.00000,    332.5010
     28.0000,      16.0000,   1.00000,    296.3329
     32.0000,      16.0000,   1.00000,    261.0714
     36.0000,      16.0000,   1.00000,    248.2693
     40.0000,      16.0000,   1.00000,    238.0415
     44.0000,      16.0000,   1.00000,    233.0703
     48.0000,      16.0000,   1.00000,    229.7033
     52.0000,      16.0000,   1.00000,    214.3204
     56.0000,      16.0000,   1.00000,    207.6879
     60.0000,      16.0000,   1.00000,    197.3967
     64.0000,      16.0000,   1.00000,    195.0760
     68.0000,      16.0000,   1.00000,    193.9173
     72.0000,      16.0000,   1.00000,    195.6847
     76.0000,      16.0000,   1.00000,    202.7230
     80.0000,      16.0000,   1.00000,    219.5199
     84.0000,      16.0000,   1.00000,    237.5786
     88.0000,      16.0000,   1.00000,    242.6386
     92.0000,      16.0000,   1.00000,    257.2860
     96.0000,      16.0000,   1.00000,    233.9644
    100.0000,      16.0000,   1.00000,    211.9489
    104.0000,      16.0000,   1.00000,    220.3379
    108.0000,      16.0000,   1.00000,    214.5107
    112.0000,      16.0000,   1.00000,    240.8632
    116.0000,      16.0000,   1.00000,    264.5272
    120.0000,      16.0000,   1.00000,    288.9521
    124.0000,      16.0000,   1.00000,    335.5954
    128.0000,      16.0000,   1.00000,    353.5019
    132.0000,      16.0000,   1.00000,    373.2726
    136.0000,      16.0000,   1.00000,    373.7355
    140.0000,      16.0000,   1.00000,    351.0860
    144.0000,      16.0000,   1.00000,    330.7509
    148.0000,      16.0000,   1.00000,    301.2280
    152.0000,      16.0000,   1.00000,    306.2563
    156.0000,      16.0000,   1.00000,    322.2796
    160.0000,      16.0000,   1.00000,    346.8440
    164.0000,      16.0000,   1.00000,    348.8160
    168.0000,      16.0000,   1.00000,    326.5216
    172.0000,      16.0000,   1.00000,    303.9609
    180.0000,      16.0000,   1.00000,    243.9195
    184.0000,      16.0000,   1.00000,    230.4198
    188.0000,      16.0000,   1.00000,    208.5630
    196.0000,      16.0000,   1.00000,    175.1531
    200.0000,      16.0000,   1.00000,    153.5562
    204.0000,      16.0000,   1.00000,    145.9199
    208.0000,      16.0000,   1.00000,    136.8734
    212.0000,      16.0000,   1.00000,    123.9946
    216.0000,      16.0000,   1.00000,    107.6675
     22.0000,       4.0000,   5.00000,    368.2774
     26.0000,       4.0000,   5.00000,    296.8213
     30.0000,       4.0000,   5.00000,    255.5551
     34.0000,       4.0000,   5.00000,    252.4074
     38.0000,       4.0000,   5.00000,    235.3562
     42.0000,       4.0000,   5.00000,    257.7790
     46.0000,       4.0000,   5.00000,    224.5133
     50.0000,       4.0000,   5.00000,    220.7128
     54.0000,       4.0000,   5.00000,    197.6437
     58.0000,       4.0000,   5.00000,    204.5872
     62.0000,       4.0000,   5.00000,    203.2421
     66.0000,       4.0000,   5.00000,    184.6790
     70.0000,       4.0000,   5.00000,    182.9558
     74.0000,       4.0000,   5.00000,    197.5380
     78.0000,       4.0000,   5.00000,    204.8273
     82.0000,       4.0000,   5.00000,    229.6919
     86.0000,       4.0000,   5.00000,    231.7364
     90.0000,       4.0000,   5.00000,    234.9797
     94.0000,       4.0000,   5.00000,    241.9089
     98.0000,       4.0000,   5.00000,    301.0790
    102.0000,       4.0000,   5.00000,    172.9385
    106.0000,       4.0000,   5.00000,    160.9295
    110.0000,       4.0000,   5.00000,    271.8062
    114.0000,       4.0000,   5.00000,    279.4884
    118.0000,       4.0000,   5.00000,    274.4026
    122.0000,       4.0000,   5.00000,    271.1661
    126.0000,       4.0000,   5.00000,    341.2471
    130.0000,       4.0000,   5.00000,    383.0860
    134.0000,       4.0000,   5.00000,    376.9075
    138.0000,       4.0000,   5.00000,    412.6292
    142.0000,       4.0000,   5.00000,    345.2588
    146.0000,       4.0000,   5.00000,    307.4458
    150.0000,       4.0000,   5.00000,    313.2296
    154.0000,       4.0000,   5.00000,    359.4853
    158.0000,       4.0000,   5.00000,    342.7749
    162.0000,       4.0000,   5.00000,    363.3253
    166.0000,       4.0000,   5.00000,    377.1531
    170.0000,       4.0000,   5.00000,    350.1652
    174.0000,       4.0000,   5.00000,    252.6667
    182.0000,       4.0000,   5.00000,    229.2214
    186.0000,       4.0000,   5.00000,    237.0033
    190.0000,       4.0000,   5.00000,    209.8320
    194.0000,       4.0000,   5.00000,    167.8664
    198.0000,       4.0000,   5.00000,    157.7257
    202.0000,       4.0000,   5.00000,    147.5435
    206.0000,       4.0000,   5.00000,    149.3355
    210.0000,       4.0000,   5.00000,    133.0110
    214.0000,       4.0000,   5.00000,    117.5765
    218.0000,       4.0000,   5.00000,    104.4522
     26.0000,       4.0000,   6.00000,    341.8851
     30.0000,       4.0000,   6.00000,    294.5241
     34.0000,       4.0000,   6.00000,    280.6406
     38.0000,       4.0000,   6.00000,    244.8844
     42.0000,       4.0000,   6.00000,    279.3648
     46.0000,       4.0000,   6.00000,    229.5183
     50.0000,       4.0000,   6.00000,    242.1316
     54.0000,       4.0000,   6.00000,    217.0196
     58.0000,       4.0000,   6.00000,    222.5397
     62.0000,       4.0000,   6.00000,    222.3746
     66.0000,       4.0000,   6.00000,    201.7931
     70.0000,       4.0000,   6.00000,    203.9672
     74.0000,       4.0000,   6.00000,    214.9458
     78.0000,       4.0000,   6.00000,    242.7672
     82.0000,       4.0000,   6.00000,    265.8974
     86.0000,       4.0000,   6.00000,    252.5842
     90.0000,       4.0000,   6.00000,    255.8153
     94.0000,       4.0000,   6.00000,    263.0886
     98.0000,       4.0000,   6.00000,    332.9720
    102.0000,       4.0000,   6.00000,    183.9240
    106.0000,       4.0000,   6.00000,    164.3411
    110.0000,       4.0000,   6.00000,    284.0874
    114.0000,       4.0000,   6.00000,    286.1888
    118.0000,       4.0000,   6.00000,    284.1585
    122.0000,       4.0000,   6.00000,    273.3907
    126.0000,       4.0000,   6.00000,    376.3701
    130.0000,       4.0000,   6.00000,    408.6661
    134.0000,       4.0000,   6.00000,    385.0057
    138.0000,       4.0000,   6.00000,    419.2469
    142.0000,       4.0000,   6.00000,    338.8054
    146.0000,       4.0000,   6.00000,    299.5381
    150.0000,       4.0000,   6.00000,    306.3882
    154.0000,       4.0000,   6.00000,    344.0065
    158.0000,       4.0000,   6.00000,    332.0881
    162.0000,       4.0000,   6.00000,    344.3410
    166.0000,       4.0000,   6.00000,    379.9654
    170.0000,       4.0000,   6.00000,    362.2710
    178.0000,       4.0000,   6.00000,    256.1621
    182.0000,       4.0000,   6.00000,    235.3895
    186.0000,       4.0000,   6.00000,    242.4728
    190.0000,       4.0000,   6.00000,    212.4948
    194.0000,       4.0000,   6.00000,    173.6121
    198.0000,       4.0000,   6.00000,    172.2727
    202.0000,       4.0000,   6.00000,    158.2912
    206.0000,       4.0000,   6.00000,    156.7283
    210.0000,       4.0000,   6.00000,    133.0144
    214.0000,       4.0000,   6.00000,    118.4920
     30.0000,      20.0000,   1.00000,    342.2469
     34.0000,      20.0000,   1.00000,    304.2811
     38.0000,      20.0000,   1.00000,    278.0776
     42.0000,      20.0000,   1.00000,    264.9283
     46.0000,      20.0000,   1.00000,    252.6825
     50.0000,      20.0000,   1.00000,    248.2043
     54.0000,      20.0000,   1.00000,    236.8700
     58.0000,      20.0000,   1.00000,    228.1903
     62.0000,      20.0000,   1.00000,    219.9162
     66.0000,      20.0000,   1.00000,    222.7934
     70.0000,      20.0000,   1.00000,    223.6573
     74.0000,      20.0000,   1.00000,    240.6825
     78.0000,      20.0000,   1.00000,    258.1277
     82.0000,      20.0000,   1.00000,    265.7367
     86.0000,      20.0000,   1.00000,    269.5175
     90.0000,      20.0000,   1.00000,    289.0631
     94.0000,      20.0000,   1.00000,    268.5901
     98.0000,      20.0000,   1.00000,    240.9044
    102.0000,      20.0000,   1.00000,    236.9631
    106.0000,      20.0000,   1.00000,    240.3892
    110.0000,      20.0000,   1.00000,    231.6547
    114.0000,      20.0000,   1.00000,    253.3562
    118.0000,      20.0000,   1.00000,    300.8015
    122.0000,      20.0000,   1.00000,    332.1808
    126.0000,      20.0000,   1.00000,    354.2549
    130.0000,      20.0000,   1.00000,    393.6553
    134.0000,      20.0000,   1.00000,    388.2814
    138.0000,      20.0000,   1.00000,    352.8757
    142.0000,      20.0000,   1.00000,    323.8902
    146.0000,      20.0000,   1.00000,    321.5916
    150.0000,      20.0000,   1.00000,    301.7606
    154.0000,      20.0000,   1.00000,    297.7659
    158.0000,      20.0000,   1.00000,    311.1530
    162.0000,      20.0000,   1.00000,    325.5784
    166.0000,      20.0000,   1.00000,    320.1253
    174.0000,      20.0000,   1.00000,    305.3828
    178.0000,      20.0000,   1.00000,    273.0604
    182.0000,      20.0000,   1.00000,    240.3971
    186.0000,      20.0000,   1.00000,    226.8832
    190.0000,      20.0000,   1.00000,    117.8921
    194.0000,      20.0000,   1.00000,    193.6136
    198.0000,      20.0000,   1.00000,    179.4756
    202.0000,      20.0000,   1.00000,    163.7911
    206.0000,      20.0000,   1.00000,    145.3479
    210.0000,      20.0000,   1.00000,    130.1061
     30.0000,       4.0000,   7.00000,    330.8441
     34.0000,       4.0000,   7.00000,    315.4423
     38.0000,       4.0000,   7.00000,    285.1851
     42.0000,       4.0000,   7.00000,    311.6906
     46.0000,       4.0000,   7.00000,    254.1980
     50.0000,       4.0000,   7.00000,    270.1724
     54.0000,       4.0000,   7.00000,    232.7282
     58.0000,       4.0000,   7.00000,    241.0598
     62.0000,       4.0000,   7.00000,    239.4658
     66.0000,       4.0000,   7.00000,    220.4839
     70.0000,       4.0000,   7.00000,    217.7847
     74.0000,       4.0000,   7.00000,    247.8535
     78.0000,       4.0000,   7.00000,    270.6819
     82.0000,       4.0000,   7.00000,    289.8177
     86.0000,       4.0000,   7.00000,    273.1471
     90.0000,       4.0000,   7.00000,    275.0012
     94.0000,       4.0000,   7.00000,    286.0335
     98.0000,       4.0000,   7.00000,    349.8052
    102.0000,       4.0000,   7.00000,    188.5554
    106.0000,       4.0000,   7.00000,    168.3583
    110.0000,       4.0000,   7.00000,    285.8083
    114.0000,       4.0000,   7.00000,    294.8111
    118.0000,       4.0000,   7.00000,    294.8148
    122.0000,       4.0000,   7.00000,    280.6964
    126.0000,       4.0000,   7.00000,    364.5644
    130.0000,       4.0000,   7.00000,    431.3259
    134.0000,       4.0000,   7.00000,    398.6740
    138.0000,       4.0000,   7.00000,    404.7892
    142.0000,       4.0000,   7.00000,    324.6116
    146.0000,       4.0000,   7.00000,    298.1696
    150.0000,       4.0000,   7.00000,    307.8161
    154.0000,       4.0000,   7.00000,    336.5515
    158.0000,       4.0000,   7.00000,    314.9038
    162.0000,       4.0000,   7.00000,    330.0648
    166.0000,       4.0000,   7.00000,    365.6793
    174.0000,       4.0000,   7.00000,    262.7525
    178.0000,       4.0000,   7.00000,    246.1641
    182.0000,       4.0000,   7.00000,    235.2008
    186.0000,       4.0000,   7.00000,    246.6371
    190.0000,       4.0000,   7.00000,    214.9293
    194.0000,       4.0000,   7.00000,    172.7968
    202.0000,       4.0000,   7.00000,    165.7813
    206.0000,       4.0000,   7.00000,    157.8421
    210.0000,       4.0000,   7.00000,    133.1685
     34.0000,       4.0000,   8.00000,    356.0114
     38.0000,       4.0000,   8.00000,    318.2086
     42.0000,       4.0000,   8.00000,    327.1684
     46.0000,       4.0000,   8.00000,    271.8050
     50.0000,       4.0000,   8.00000,    275.7156
     54.0000,       4.0000,   8.00000,    243.1250
     58.0000,       4.0000,   8.00000,    255.1421
     62.0000,       4.0000,   8.00000,    255.7570
     66.0000,       4.0000,   8.00000,    230.5691
     70.0000,       4.0000,   8.00000,    242.7309
     74.0000,       4.0000,   8.00000,    267.1762
     78.0000,       4.0000,   8.00000,    287.6365
     82.0000,       4.0000,   8.00000,    304.5016
     86.0000,       4.0000,   8.00000,    289.7194
     90.0000,       4.0000,   8.00000,    294.9746
     94.0000,       4.0000,   8.00000,    299.3023
     98.0000,       4.0000,   8.00000,    352.0148
    102.0000,       4.0000,   8.00000,    191.5364
    106.0000,       4.0000,   8.00000,    170.9228
    110.0000,       4.0000,   8.00000,    287.1205
    114.0000,       4.0000,   8.00000,    297.3097
    118.0000,       4.0000,   8.00000,    299.0341
    122.0000,       4.0000,   8.00000,    274.4612
    126.0000,       4.0000,   8.00000,    358.6697
    130.0000,       4.0000,   8.00000,    406.1499
    134.0000,       4.0000,   8.00000,    393.3539
    138.0000,       4.0000,   8.00000,    398.6170
    142.0000,       4.0000,   8.00000,    317.2411
    146.0000,       4.0000,   8.00000,    293.8409
    150.0000,       4.0000,   8.00000,    304.7510
    154.0000,       4.0000,   8.00000,    328.8323
    158.0000,       4.0000,   8.00000,    300.0778
    162.0000,       4.0000,   8.00000,    313.8408
    170.0000,       4.0000,   8.00000,    343.1988
    174.0000,       4.0000,   8.00000,    256.1211
    178.0000,       4.0000,   8.00000,    254.4643
    182.0000,       4.0000,   8.00000,    231.1237
    186.0000,       4.0000,   8.00000,    238.2469
    190.0000,       4.0000,   8.00000,    210.3898
    194.0000,       4.0000,   8.00000,    171.4881
    202.0000,       4.0000,   8.00000,   1311.4698
    206.0000,       4.0000,   8.00000,    154.9465
     42.0000,      28.0000,   1.00000,    341.7824
     46.0000,      28.0000,   1.00000,    314.8624
     50.0000,      28.0000,   1.00000,    292.1812
     54.0000,      28.0000,   1.00000,    284.0305
     58.0000,      28.0000,   1.00000,    263.7077
     62.0000,      28.0000,   1.00000,    274.2160
     66.0000,      28.0000,   1.00000,    283.6813
     70.0000,      28.0000,   1.00000,    288.4861
     74.0000,      28.0000,   1.00000,    292.5807
     78.0000,      28.0000,   1.00000,    295.8763
     82.0000,      28.0000,   1.00000,    308.0159
     86.0000,      28.0000,   1.00000,    327.8675
     90.0000,      28.0000,   1.00000,    301.9572
     94.0000,      28.0000,   1.00000,    275.1370
     98.0000,      28.0000,   1.00000,    264.1339
    102.0000,      28.0000,   1.00000,    262.6981
    106.0000,      28.0000,   1.00000,    263.6918
    110.0000,      28.0000,   1.00000,    260.7344
    114.0000,      28.0000,   1.00000,    262.3767
    118.0000,      28.0000,   1.00000,    292.9515
    122.0000,      28.0000,   1.00000,    325.2487
    126.0000,      28.0000,   1.00000,    334.5031
    130.0000,      28.0000,   1.00000,    324.3943
    134.0000,      28.0000,   1.00000,    325.1599
    138.0000,      28.0000,   1.00000,    334.8915
    142.0000,      28.0000,   1.00000,    349.3724
    146.0000,      28.0000,   1.00000,    322.2638
    150.0000,      28.0000,   1.00000,    301.3136
    154.0000,      28.0000,   1.00000,    299.5825
    162.0000,      28.0000,   1.00000,    292.7693
    166.0000,      28.0000,   1.00000,    278.0776
    170.0000,      28.0000,   1.00000,    271.0424
    174.0000,      28.0000,   1.00000,    271.5728
    178.0000,      28.0000,   1.00000,    262.9941
    182.0000,      28.0000,   1.00000,    242.6467
    190.0000,      28.0000,   1.00000,    195.3755
    194.0000,      28.0000,   1.00000,    174.6585
    198.0000,      28.0000,   1.00000,    160.4475
     42.0000,       4.0000,  10.00000,    410.7899
     46.0000,       4.0000,  10.00000,    320.2199
     50.0000,       4.0000,  10.00000,    296.5475
     54.0000,       4.0000,  10.00000,    265.3807
     58.0000,       4.0000,  10.00000,    275.1681
     62.0000,       4.0000,  10.00000,    293.6938
     66.0000,       4.0000,  10.00000,    270.7508
     70.0000,       4.0000,  10.00000,    269.1564
     74.0000,       4.0000,  10.00000,    289.3926
     78.0000,       4.0000,  10.00000,    309.2740
     82.0000,       4.0000,  10.00000,    334.9021
     86.0000,       4.0000,  10.00000,    315.3755
     90.0000,       4.0000,  10.00000,    306.5386
     94.0000,       4.0000,  10.00000,    305.3975
     98.0000,       4.0000,  10.00000,    352.6613
    102.0000,       4.0000,  10.00000,    192.2261
    106.0000,       4.0000,  10.00000,    173.2120
    110.0000,       4.0000,  10.00000,    298.0587
    114.0000,       4.0000,  10.00000,    297.3163
    118.0000,       4.0000,  10.00000,    284.3642
    122.0000,       4.0000,  10.00000,    260.4772
    126.0000,       4.0000,  10.00000,    329.3393
    130.0000,       4.0000,  10.00000,    364.8424
    134.0000,       4.0000,  10.00000,    352.0941
    138.0000,       4.0000,  10.00000,    383.0659
    142.0000,       4.0000,  10.00000,    331.5491
    146.0000,       4.0000,  10.00000,    296.7831
    150.0000,       4.0000,  10.00000,    296.8059
    154.0000,       4.0000,  10.00000,    328.3735
    162.0000,       4.0000,  10.00000,    306.1115
    166.0000,       4.0000,  10.00000,    320.2747
    170.0000,       4.0000,  10.00000,    308.9016
    174.0000,       4.0000,  10.00000,    228.5110
    178.0000,       4.0000,  10.00000,    230.9572
    182.0000,       4.0000,  10.00000,    216.5714
    186.0000,       4.0000,  10.00000,    223.8090
    190.0000,       4.0000,  10.00000,    193.2357
    194.0000,       4.0000,  10.00000,    150.2514
     54.0000,      36.0000,   1.00000,    351.6883
     58.0000,      36.0000,   1.00000,    330.3615
     62.0000,      36.0000,   1.00000,    316.9248
     66.0000,      36.0000,   1.00000,    314.5880
     70.0000,      36.0000,   1.00000,    316.1512
     74.0000,      36.0000,   1.00000,    317.0716
     78.0000,      36.0000,   1.00000,    315.7681
     82.0000,      36.0000,   1.00000,    320.6341
     86.0000,      36.0000,   1.00000,    299.7902
     90.0000,      36.0000,   1.00000,    282.3817
     94.0000,      36.0000,   1.00000,    282.7293
     98.0000,      36.0000,   1.00000,    281.4002
    102.0000,      36.0000,   1.00000,    272.4479
    106.0000,      36.0000,   1.00000,    264.4945
    110.0000,      36.0000,   1.00000,    265.6044
    114.0000,      36.0000,   1.00000,    267.6116
    118.0000,      36.0000,   1.00000,    261.8182
    122.0000,      36.0000,   1.00000,    281.0464
    126.0000,      36.0000,   1.00000,    296.0583
    130.0000,      36.0000,   1.00000,    293.0848
    134.0000,      36.0000,   1.00000,    294.8396
    138.0000,      36.0000,   1.00000,    305.0076
    142.0000,      36.0000,   1.00000,    316.8737
    146.0000,      36.0000,   1.00000,    320.2740
    150.0000,      36.0000,   1.00000,    319.9208
    154.0000,      36.0000,   1.00000,    324.1438
    158.0000,      36.0000,   1.00000,    292.2237
    162.0000,      36.0000,   1.00000,    269.2733
    166.0000,      36.0000,   1.00000,    260.3421
    170.0000,      36.0000,   1.00000,    249.2919
    174.0000,      36.0000,   1.00000,    234.9900
    178.0000,      36.0000,   1.00000,    212.1059
    186.0000,      36.0000,   1.00000,    171.5324
     50.0000,       4.0000,  12.00000,    339.1711
    114.0000,       4.0000,  12.00000,    287.5168
    178.0000,       4.0000,  12.00000,    199.4416
     54.0000,      12.0000,   4.00000,    343.0975
     58.0000,      12.0000,   4.00000,    325.5229
     62.0000,      12.0000,   4.00000,    311.8246
     66.0000,      12.0000,   4.00000,    296.4205
     70.0000,      12.0000,   4.00000,    299.0816
     74.0000,      12.0000,   4.00000,    311.0290
     78.0000,      12.0000,   4.00000,    326.1464
     82.0000,      12.0000,   4.00000,    325.2899
     86.0000,      12.0000,   4.00000,    314.0668
     90.0000,      12.0000,   4.00000,    303.8448
     94.0000,      12.0000,   4.00000,    320.8663
     98.0000,      12.0000,   4.00000,    282.8166
    102.0000,      12.0000,   4.00000,    234.5939
    106.0000,      12.0000,   4.00000,    217.6093
    110.0000,      12.0000,   4.00000,    247.1943
    114.0000,      12.0000,   4.00000,    277.2248
    118.0000,      12.0000,   4.00000,    257.5214
    122.0000,      12.0000,   4.00000,    267.6897
    126.0000,      12.0000,   4.00000,    291.4725
    130.0000,      12.0000,   4.00000,    321.5771
    134.0000,      12.0000,   4.00000,    340.3285
    138.0000,      12.0000,   4.00000,    328.4734
    142.0000,      12.0000,   4.00000,    321.5282
    146.0000,      12.0000,   4.00000,    298.9853
    150.0000,      12.0000,   4.00000,    308.6996
    154.0000,      12.0000,   4.00000,    322.9700
    158.0000,      12.0000,   4.00000,    312.2893
    162.0000,      12.0000,   4.00000,    296.8940
    166.0000,      12.0000,   4.00000,    291.9957
    170.0000,      12.0000,   4.00000,    259.0780
    174.0000,      12.0000,   4.00000,    226.1778
    178.0000,      12.0000,   4.00000,    180.5403
    182.0000,      12.0000,   4.00000,    169.1667
    186.0000,      12.0000,   4.00000,    157.3638
     66.0000,      44.0000,   1.00000,    348.5961
     70.0000,      44.0000,   1.00000,    327.8040
     74.0000,      44.0000,   1.00000,    313.0400
     78.0000,      44.0000,   1.00000,    312.1762
     82.0000,      44.0000,   1.00000,    296.8702
     86.0000,      44.0000,   1.00000,    280.2002
     90.0000,      44.0000,   1.00000,    275.4012
     94.0000,      44.0000,   1.00000,    272.7008
     98.0000,      44.0000,   1.00000,    266.5664
    102.0000,      44.0000,   1.00000,    254.1155
    106.0000,      44.0000,   1.00000,    248.8510
    110.0000,      44.0000,   1.00000,    255.1185
    114.0000,      44.0000,   1.00000,    258.4168
    118.0000,      44.0000,   1.00000,    266.7798
    122.0000,      44.0000,   1.00000,    263.1116
    126.0000,      44.0000,   1.00000,    272.1441
    130.0000,      44.0000,   1.00000,    288.9886
    134.0000,      44.0000,   1.00000,    291.2712
    138.0000,      44.0000,   1.00000,    293.4911
    142.0000,      44.0000,   1.00000,    296.7307
    146.0000,      44.0000,   1.00000,    306.6526
    150.0000,      44.0000,   1.00000,    309.1113
    154.0000,      44.0000,   1.00000,    291.5345
    158.0000,      44.0000,   1.00000,    277.0266
    162.0000,      44.0000,   1.00000,    258.9441
    166.0000,      44.0000,   1.00000,    251.2891
    170.0000,      44.0000,   1.00000,    223.9986
    174.0000,      44.0000,   1.00000,    196.3616
    114.0000,       4.0000,  15.00000,    270.3476
    178.0000,       4.0000,  15.00000,    196.8831
     70.0000,      12.0000,   5.00000,    305.1445
     74.0000,      12.0000,   5.00000,    303.6770
     78.0000,      12.0000,   5.00000,    312.2887
     82.0000,      12.0000,   5.00000,    312.2672
     86.0000,      12.0000,   5.00000,    307.3802
     90.0000,      12.0000,   5.00000,    291.4636
     94.0000,      12.0000,   5.00000,    300.8942
     98.0000,      12.0000,   5.00000,    259.7288
    102.0000,      12.0000,   5.00000,    215.7732
    106.0000,      12.0000,   5.00000,    197.6019
    110.0000,      12.0000,   5.00000,    228.9399
    114.0000,      12.0000,   5.00000,    263.7219
    118.0000,      12.0000,   5.00000,    254.2017
    122.0000,      12.0000,   5.00000,    261.0771
    126.0000,      12.0000,   5.00000,    284.5882
    130.0000,      12.0000,   5.00000,    318.4814
    134.0000,      12.0000,   5.00000,    335.9772
    138.0000,      12.0000,   5.00000,    325.3371
    142.0000,      12.0000,   5.00000,    306.3815
    146.0000,      12.0000,   5.00000,    285.7440
    150.0000,      12.0000,   5.00000,    293.7141
    154.0000,      12.0000,   5.00000,    297.8301
    158.0000,      12.0000,   5.00000,    294.3879
    162.0000,      12.0000,   5.00000,    281.8610
    166.0000,      12.0000,   5.00000,    280.2321
    170.0000,      12.0000,   5.00000,    231.4449
    174.0000,      12.0000,   5.00000,    185.4696
     78.0000,      52.0000,   1.00000,    303.9435
     82.0000,      52.0000,   1.00000,    280.7185
     86.0000,      52.0000,   1.00000,    267.1381
     90.0000,      52.0000,   1.00000,    252.7446
     94.0000,      52.0000,   1.00000,    246.9045
     98.0000,      52.0000,   1.00000,    242.6447
    102.0000,      52.0000,   1.00000,    245.6648
    106.0000,      52.0000,   1.00000,    249.1547
    110.0000,      52.0000,   1.00000,    248.2408
    114.0000,      52.0000,   1.00000,    254.2582
    118.0000,      52.0000,   1.00000,    259.3071
    122.0000,      52.0000,   1.00000,    261.5266
    126.0000,      52.0000,   1.00000,    261.5327
    130.0000,      52.0000,   1.00000,    274.0775
    134.0000,      52.0000,   1.00000,    285.7858
    138.0000,      52.0000,   1.00000,    284.0314
    142.0000,      52.0000,   1.00000,    283.0158
    146.0000,      52.0000,   1.00000,    278.9776
    150.0000,      52.0000,   1.00000,    273.1908
    154.0000,      52.0000,   1.00000,    259.3071
    158.0000,      52.0000,   1.00000,    238.5517
    162.0000,      52.0000,   1.00000,    222.7784
     82.0000,      12.0000,   6.00000,    299.6241
     86.0000,      12.0000,   6.00000,    282.7963
     90.0000,      12.0000,   6.00000,    258.7412
     94.0000,      12.0000,   6.00000,    267.0347
     98.0000,      12.0000,   6.00000,    230.5958
    102.0000,      12.0000,   6.00000,    201.1133
    106.0000,      12.0000,   6.00000,    187.8979
    110.0000,      12.0000,   6.00000,    216.5111
    114.0000,      12.0000,   6.00000,    252.8510
    118.0000,      12.0000,   6.00000,    244.0608
    122.0000,      12.0000,   6.00000,    257.2310
    126.0000,      12.0000,   6.00000,    281.4592
    130.0000,      12.0000,   6.00000,    315.9402
    134.0000,      12.0000,   6.00000,    330.8765
    138.0000,      12.0000,   6.00000,    314.1942
    142.0000,      12.0000,   6.00000,    295.0108
    146.0000,      12.0000,   6.00000,    267.2303
    150.0000,      12.0000,   6.00000,    268.2714
    154.0000,      12.0000,   6.00000,    263.5151
    158.0000,      12.0000,   6.00000,    252.4094
    162.0000,      12.0000,   6.00000,    238.3261
     88.0000,      24.0000,   3.00000,    274.6949
     92.0000,      24.0000,   3.00000,    233.5776
     96.0000,      24.0000,   3.00000,    221.3015
    100.0000,      24.0000,   3.00000,    221.1955
    104.0000,      24.0000,   3.00000,    219.5960
    108.0000,      24.0000,   3.00000,    220.4185
    112.0000,      24.0000,   3.00000,    208.9262
    116.0000,      24.0000,   3.00000,    230.2121
    120.0000,      24.0000,   3.00000,    262.9761
    124.0000,      24.0000,   3.00000,    274.4885
    128.0000,      24.0000,   3.00000,    288.5023
    132.0000,      24.0000,   3.00000,    292.1219
    136.0000,      24.0000,   3.00000,    299.4270
    140.0000,      24.0000,   3.00000,    291.4897
    144.0000,      24.0000,   3.00000,    283.1841
    148.0000,      24.0000,   3.00000,    270.2067
    152.0000,      24.0000,   3.00000,    245.1305
    156.0000,      24.0000,   3.00000,    235.6608
     94.0000,      20.0000,   4.00000,    239.6045
     98.0000,      20.0000,   4.00000,    211.2534
    102.0000,      20.0000,   4.00000,    207.3789
    106.0000,      20.0000,   4.00000,    211.1399
    110.0000,      20.0000,   4.00000,    202.6922
    114.0000,      20.0000,   4.00000,    217.7286
    118.0000,      20.0000,   4.00000,    244.5443
    122.0000,      20.0000,   4.00000,    256.5259
    126.0000,      20.0000,   4.00000,    266.4747
    130.0000,      20.0000,   4.00000,    281.3652
    134.0000,      20.0000,   4.00000,    293.6475
    138.0000,      20.0000,   4.00000,    284.3616
    142.0000,      20.0000,   4.00000,    271.3905
    146.0000,      20.0000,   4.00000,    259.7367
    150.0000,      20.0000,   4.00000,    234.7229
    114.0000,      12.0000,   8.00000,    221.3976
INVERSION RESULTS
INITIAL RMS ERROR
 40.04
NUMBER OF LAYERS
13
NUMBER OF BLOCKS
521
ITERATION 1
MODEL RESISTIVITY
LAYER 1
58,     2.0000
      8.0000,     158.63
     12.0000,     160.07
     16.0000,     185.10
     20.0000,     204.55
     24.0000,     227.43
     28.0000,     199.30
     32.0000,     177.32
     36.0000,     169.69
     40.0000,     151.04
     44.0000,     151.37
     48.0000,     123.87
     52.0000,     116.58
     56.0000,     100.78
     60.0000,      99.01
     64.0000,      96.04
     68.0000,      87.66
     72.0000,      87.66
     76.0000,      92.61
     80.0000,     100.42
     84.0000,     110.21
     88.0000,     106.29
     92.0000,     112.25
     96.0000,     117.88
    100.0000,     136.85
    104.0000,      76.60
    108.0000,      72.19
    112.0000,     126.44
    116.0000,     131.50
    120.0000,     133.04
    124.0000,     133.70
    128.0000,     172.75
    132.0000,     202.83
    136.0000,     212.86
    140.0000,     231.74
    144.0000,     196.02
    148.0000,     184.82
    152.0000,     191.48
    156.0000,     210.62
    160.0000,     204.97
    164.0000,     211.96
    168.0000,     229.91
    172.0000,     205.84
    176.0000,     140.25
    180.0000,     124.28
    184.0000,     108.13
    188.0000,     105.72
    192.0000,      90.31
    196.0000,      68.76
    200.0000,      66.75
    204.0000,      77.96
    208.0000,      61.68
    212.0000,      54.07
    216.0000,      50.56
    220.0000,      49.19
    224.0000,      42.73
    228.0000,      34.21
    232.0000,      29.68
            26.8834
LAYER 2
58,     4.2000
      8.0000,     168.75
     12.0000,     166.63
     16.0000,     189.06
     20.0000,     210.76
     24.0000,     229.95
     28.0000,     205.24
     32.0000,     182.74
     36.0000,     172.47
     40.0000,     155.54
     44.0000,     152.80
     48.0000,     127.29
     52.0000,     118.64
     56.0000,     103.74
     60.0000,     101.45
     64.0000,      98.11
     68.0000,      90.30
     72.0000,      90.49
     76.0000,      95.43
     80.0000,     103.88
     84.0000,     113.25
     88.0000,     110.62
     92.0000,     115.89
     96.0000,     124.01
    100.0000,     137.59
    104.0000,      84.15
    108.0000,      79.94
    112.0000,     129.21
    116.0000,     139.80
    120.0000,     140.09
    124.0000,     141.96
    128.0000,     180.16
    132.0000,     211.92
    136.0000,     225.31
    140.0000,     241.75
    144.0000,     209.34
    148.0000,     197.06
    152.0000,     204.55
    156.0000,     222.97
    160.0000,     219.17
    164.0000,     227.29
    168.0000,     245.33
    172.0000,     218.06
    176.0000,     151.82
    180.0000,     130.91
    184.0000,     115.36
    188.0000,     111.77
    192.0000,      95.45
    196.0000,      74.44
    200.0000,      73.01
    204.0000,      85.14
    208.0000,      67.21
    212.0000,      58.12
    216.0000,      54.45
    220.0000,      52.17
    224.0000,      45.22
    228.0000,      36.10
    232.0000,      30.68
            28.1381
LAYER 3
56,     6.6200
     12.0000,     191.06
     16.0000,     207.99
     20.0000,     229.70
     24.0000,     244.29
     28.0000,     224.00
     32.0000,     200.56
     36.0000,     186.47
     40.0000,     170.51
     44.0000,     163.60
     48.0000,     140.51
     52.0000,     129.94
     56.0000,     116.48
     60.0000,     113.49
     64.0000,     110.09
     68.0000,     103.67
     72.0000,     104.83
     76.0000,     111.17
     80.0000,     121.75
     84.0000,     131.93
     88.0000,     130.70
     92.0000,     134.70
     96.0000,     143.76
    100.0000,     150.55
    104.0000,     105.49
    108.0000,     102.54
    112.0000,     149.92
    116.0000,     170.52
    120.0000,     174.07
    124.0000,     180.27
    128.0000,     221.51
    132.0000,     259.67
    136.0000,     280.53
    140.0000,     296.68
    144.0000,     267.24
    148.0000,     253.08
    152.0000,     261.22
    156.0000,     278.20
    160.0000,     275.13
    164.0000,     284.30
    168.0000,     301.83
    172.0000,     266.62
    176.0000,     192.10
    180.0000,     160.57
    184.0000,     143.22
    188.0000,     137.18
    192.0000,     118.74
    196.0000,      97.93
    200.0000,     100.06
    204.0000,     114.84
    208.0000,      90.50
    212.0000,      74.69
    216.0000,      68.46
    220.0000,      63.28
    224.0000,      54.00
    228.0000,      41.20
            33.0357
LAYER 4
54,     9.2820
     16.0000,     248.00
     20.0000,     267.36
     24.0000,     278.65
     28.0000,     259.16
     32.0000,     234.82
     36.0000,     216.39
     40.0000,     199.32
     44.0000,     189.19
     48.0000,     166.90
     52.0000,     155.26
     56.0000,     142.82
     60.0000,     140.03
     64.0000,     137.45
     68.0000,     132.79
     72.0000,     136.08
     76.0000,     145.34
     80.0000,     159.28
     84.0000,     170.96
     88.0000,     169.05
     92.0000,     170.29
     96.0000,     178.19
    100.0000,     181.80
    104.0000,     141.83
    108.0000,     142.44
    112.0000,     196.52
    116.0000,     230.09
    120.0000,     241.66
    124.0000,     255.63
    128.0000,     306.89
    132.0000,     357.79
    136.0000,     391.06
    140.0000,     413.76
    144.0000,     386.34
    148.0000,     370.22
    152.0000,     377.80
    156.0000,     390.69
    160.0000,     381.77
    164.0000,     387.76
    168.0000,     402.23
    172.0000,     354.05
    176.0000,     261.89
    180.0000,     216.04
    184.0000,     194.16
    188.0000,     186.03
    192.0000,     166.02
    196.0000,     146.60
    200.0000,     157.48
    204.0000,     178.01
    208.0000,     138.89
    212.0000,     108.02
    216.0000,      95.17
    220.0000,      81.95
    224.0000,      69.54
            46.1565
LAYER 5
50,    12.2102
     24.0000,     412.18
     28.0000,     389.37
     32.0000,     366.14
     36.0000,     334.03
     40.0000,     309.97
     44.0000,     289.54
     48.0000,     268.36
     52.0000,     254.82
     56.0000,     245.26
     60.0000,     243.37
     64.0000,     243.64
     68.0000,     244.67
     72.0000,     252.25
     76.0000,     264.71
     80.0000,     278.48
     84.0000,     284.87
     88.0000,     277.49
     92.0000,     269.98
     96.0000,     270.01
    100.0000,     271.17
    104.0000,     258.46
    108.0000,     276.79
    112.0000,     338.43
    116.0000,     396.06
    120.0000,     436.65
    124.0000,     477.78
    128.0000,     544.50
    132.0000,     617.02
    136.0000,     679.32
    140.0000,     724.44
    144.0000,     726.46
    148.0000,     717.68
    152.0000,     709.91
    156.0000,     690.41
    160.0000,     652.39
    164.0000,     624.77
    168.0000,     598.87
    172.0000,     528.49
    176.0000,     430.18
    180.0000,     366.25
    184.0000,     335.92
    188.0000,     326.57
    192.0000,     319.85
    196.0000,     323.98
    200.0000,     353.82
    204.0000,     363.86
    208.0000,     298.11
    212.0000,     223.31
    216.0000,     182.38
           121.0365
LAYER 6
46,    15.4312
     32.0000,     519.15
     36.0000,     458.70
     40.0000,     428.51
     44.0000,     395.13
     48.0000,     370.95
     52.0000,     352.66
     56.0000,     342.25
     60.0000,     338.35
     64.0000,     337.23
     68.0000,     337.87
     72.0000,     341.73
     76.0000,     346.75
     80.0000,     349.50
     84.0000,     345.11
     88.0000,     332.86
     92.0000,     321.43
     96.0000,     317.38
    100.0000,     320.12
    104.0000,     326.88
    108.0000,     353.61
    112.0000,     403.61
    116.0000,     456.21
    120.0000,     501.68
    124.0000,     546.44
    128.0000,     600.82
    132.0000,     659.95
    136.0000,     715.42
    140.0000,     758.75
    144.0000,     776.91
    148.0000,     775.04
    152.0000,     756.65
    156.0000,     720.71
    160.0000,     672.82
    164.0000,     627.74
    168.0000,     583.07
    172.0000,     523.90
    176.0000,     458.03
    180.0000,     410.89
    184.0000,     388.65
    188.0000,     386.70
    192.0000,     396.46
    196.0000,     418.03
    200.0000,     439.64
    204.0000,     430.44
    208.0000,     371.97
           268.7632
LAYER 7
42,    18.9743
     40.0000,     559.26
     44.0000,     495.18
     48.0000,     465.17
     52.0000,     436.36
     56.0000,     419.62
     60.0000,     409.43
     64.0000,     401.11
     68.0000,     394.53
     72.0000,     389.37
     76.0000,     383.30
     80.0000,     374.66
     84.0000,     362.37
     88.0000,     347.88
     92.0000,     336.01
     96.0000,     330.78
    100.0000,     333.30
    104.0000,     343.50
    108.0000,     365.06
    112.0000,     396.87
    116.0000,     430.85
    120.0000,     462.19
    124.0000,     492.21
    128.0000,     524.17
    132.0000,     557.39
    136.0000,     588.44
    140.0000,     612.50
    144.0000,     623.53
    148.0000,     620.03
    152.0000,     602.64
    156.0000,     573.50
    160.0000,     537.94
    164.0000,     502.66
    168.0000,     468.70
    172.0000,     433.56
    176.0000,     400.33
    180.0000,     377.17
    184.0000,     368.86
    188.0000,     375.35
    192.0000,     390.63
    196.0000,     412.55
    200.0000,     420.44
           403.2065
LAYER 8
38,    22.8718
     48.0000,     555.14
     52.0000,     498.67
     56.0000,     475.34
     60.0000,     461.00
     64.0000,     441.34
     68.0000,     424.90
     72.0000,     411.30
     76.0000,     396.07
     80.0000,     379.56
     84.0000,     362.74
     88.0000,     347.12
     92.0000,     334.98
     96.0000,     328.34
    100.0000,     327.92
    104.0000,     333.52
    108.0000,     345.10
    112.0000,     360.89
    116.0000,     377.56
    120.0000,     392.91
    124.0000,     406.92
    128.0000,     420.37
    132.0000,     433.18
    136.0000,     444.00
    140.0000,     450.83
    144.0000,     451.32
    148.0000,     444.49
    152.0000,     430.92
    156.0000,     412.42
    160.0000,     391.85
    164.0000,     372.12
    168.0000,     354.46
    172.0000,     339.08
    176.0000,     327.16
    180.0000,     320.44
    184.0000,     322.41
    188.0000,     334.00
    192.0000,     349.09
           378.8686
LAYER 9
33,    27.1590
     60.0000,     511.26
     64.0000,     464.99
     68.0000,     442.48
     72.0000,     425.78
     76.0000,     403.07
     80.0000,     380.35
     84.0000,     360.28
     88.0000,     343.35
     92.0000,     329.87
     96.0000,     320.84
    100.0000,     316.28
    104.0000,     315.67
    108.0000,     318.19
    112.0000,     322.51
    116.0000,     327.08
    120.0000,     330.83
    124.0000,     333.47
    128.0000,     335.07
    132.0000,     335.53
    136.0000,     334.38
    140.0000,     331.01
    144.0000,     324.81
    148.0000,     315.85
    152.0000,     304.91
    156.0000,     293.36
    160.0000,     282.59
    164.0000,     273.87
    168.0000,     267.84
    172.0000,     264.95
    176.0000,     265.83
    180.0000,     266.91
    184.0000,     273.65
           293.6467
LAYER 10
27,    31.8749
     72.0000,     450.12
     76.0000,     407.64
     80.0000,     382.32
     84.0000,     359.19
     88.0000,     340.94
     92.0000,     324.83
     96.0000,     312.96
    100.0000,     304.29
    104.0000,     298.32
    108.0000,     294.18
    112.0000,     290.97
    116.0000,     287.88
    120.0000,     284.28
    124.0000,     279.88
    128.0000,     274.54
    132.0000,     268.15
    136.0000,     260.58
    140.0000,     251.80
    144.0000,     241.94
    148.0000,     231.61
    152.0000,     221.69
    156.0000,     213.55
    160.0000,     207.87
    164.0000,     205.34
    168.0000,     205.97
    172.0000,     209.89
           223.2139
LAYER 11
23,    37.0623
     80.0000,     386.20
     84.0000,     356.05
     88.0000,     337.01
     92.0000,     320.10
     96.0000,     306.37
    100.0000,     294.01
    104.0000,     284.13
    108.0000,     275.48
    112.0000,     267.50
    116.0000,     259.71
    120.0000,     251.67
    124.0000,     243.09
    128.0000,     233.75
    132.0000,     223.52
    136.0000,     212.36
    140.0000,     200.41
    144.0000,     188.09
    148.0000,     176.35
    152.0000,     165.81
    156.0000,     158.96
    160.0000,     156.02
    164.0000,     156.41
           161.3689
LAYER 12
19,    42.7686
     88.0000,     334.17
     92.0000,     314.34
     96.0000,     298.51
    100.0000,     285.13
    104.0000,     273.62
    108.0000,     261.89
    112.0000,     250.93
    116.0000,     240.33
    120.0000,     229.70
    124.0000,     218.72
    128.0000,     207.10
    132.0000,     194.62
    136.0000,     181.17
    140.0000,     166.78
    144.0000,     151.83
    148.0000,     138.55
    152.0000,     126.25
    156.0000,     117.53
           117.4181
LAYER 13
17, 
     92.0000,     302.23
     96.0000,     289.44
    100.0000,     276.65
    104.0000,     264.42
    108.0000,     252.83
    112.0000,     240.14
    116.0000,     228.16
    120.0000,     216.34
    124.0000,     204.28
    128.0000,     191.65
    132.0000,     178.11
    136.0000,     163.34
    140.0000,     146.98
    144.0000,     131.59
    148.0000,     114.98
    152.0000,      97.03
            77.8858
CALCULATED APPARENT RESISTIVITY
      6.0000,       4.0000,   1.00000,    171.7191
     10.0000,       4.0000,   1.00000,    175.4628
     14.0000,       4.0000,   1.00000,    198.1993
     18.0000,       4.0000,   1.00000,    199.1894
     22.0000,       4.0000,   1.00000,    215.3274
     26.0000,       4.0000,   1.00000,    200.3179
     30.0000,       4.0000,   1.00000,    188.2786
     34.0000,       4.0000,   1.00000,    179.5949
     38.0000,       4.0000,   1.00000,    157.3690
     42.0000,       4.0000,   1.00000,    156.9116
     46.0000,       4.0000,   1.00000,    130.5264
     50.0000,       4.0000,   1.00000,    127.7048
     54.0000,       4.0000,   1.00000,    110.7659
     58.0000,       4.0000,   1.00000,    108.0439
     62.0000,       4.0000,   1.00000,    104.4221
     66.0000,       4.0000,   1.00000,     98.6828
     70.0000,       4.0000,   1.00000,     98.8668
     74.0000,       4.0000,   1.00000,    104.7872
     78.0000,       4.0000,   1.00000,    108.4837
     82.0000,       4.0000,   1.00000,    115.6463
     86.0000,       4.0000,   1.00000,    117.8155
     90.0000,       4.0000,   1.00000,    124.5101
     94.0000,       4.0000,   1.00000,    112.2530
     98.0000,       4.0000,   1.00000,    132.7334
    102.0000,       4.0000,   1.00000,     97.9012
    106.0000,       4.0000,   1.00000,     97.1222
    110.0000,       4.0000,   1.00000,    133.0390
    114.0000,       4.0000,   1.00000,    132.3159
    118.0000,       4.0000,   1.00000,    153.8705
    122.0000,       4.0000,   1.00000,    155.7214
    126.0000,       4.0000,   1.00000,    189.8569
    130.0000,       4.0000,   1.00000,    213.5967
    134.0000,       4.0000,   1.00000,    215.7410
    138.0000,       4.0000,   1.00000,    239.2170
    142.0000,       4.0000,   1.00000,    219.9186
    146.0000,       4.0000,   1.00000,    217.8446
    150.0000,       4.0000,   1.00000,    217.3102
    154.0000,       4.0000,   1.00000,    232.5184
    158.0000,       4.0000,   1.00000,    225.4553
    162.0000,       4.0000,   1.00000,    229.3225
    166.0000,       4.0000,   1.00000,    224.8203
    170.0000,       4.0000,   1.00000,    206.0289
    174.0000,       4.0000,   1.00000,    163.3330
    178.0000,       4.0000,   1.00000,    148.7399
    182.0000,       4.0000,   1.00000,    122.4170
    186.0000,       4.0000,   1.00000,    114.1345
    190.0000,       4.0000,   1.00000,     99.7752
    194.0000,       4.0000,   1.00000,     85.4353
    198.0000,       4.0000,   1.00000,     78.8462
    202.0000,       4.0000,   1.00000,     82.8467
    206.0000,       4.0000,   1.00000,     67.3288
    210.0000,       4.0000,   1.00000,     64.3548
    214.0000,       4.0000,   1.00000,     57.5383
    218.0000,       4.0000,   1.00000,     50.9017
    222.0000,       4.0000,   1.00000,     45.9069
    226.0000,       4.0000,   1.00000,     38.7351
    230.0000,       4.0000,   1.00000,     33.5848
    234.0000,       4.0000,   1.00000,     30.8167
     10.0000,       4.0000,   2.00000,    191.5792
     14.0000,       4.0000,   2.00000,    213.9691
     18.0000,       4.0000,   2.00000,    217.4603
     22.0000,       4.0000,   2.00000,    230.2489
     26.0000,       4.0000,   2.00000,    210.0740
     30.0000,       4.0000,   2.00000,    197.4024
     34.0000,       4.0000,   2.00000,    192.5565
     38.0000,       4.0000,   2.00000,    175.9276
     42.0000,       4.0000,   2.00000,    175.2069
     46.0000,       4.0000,   2.00000,    149.6153
     50.0000,       4.0000,   2.00000,    142.8770
     54.0000,       4.0000,   2.00000,    127.2738
     58.0000,       4.0000,   2.00000,    126.1640
     62.0000,       4.0000,   2.00000,    126.0929
     66.0000,       4.0000,   2.00000,    115.3650
     70.0000,       4.0000,   2.00000,    115.0141
     74.0000,       4.0000,   2.00000,    123.1426
     78.0000,       4.0000,   2.00000,    128.0361
     82.0000,       4.0000,   2.00000,    134.1167
     86.0000,       4.0000,   2.00000,    134.7724
     90.0000,       4.0000,   2.00000,    127.1051
     94.0000,       4.0000,   2.00000,    134.2641
     98.0000,       4.0000,   2.00000,    171.3713
    102.0000,       4.0000,   2.00000,    111.4822
    106.0000,       4.0000,   2.00000,    105.7230
    110.0000,       4.0000,   2.00000,    169.7491
    114.0000,       4.0000,   2.00000,    172.1754
    118.0000,       4.0000,   2.00000,    171.4202
    122.0000,       4.0000,   2.00000,    174.0490
    126.0000,       4.0000,   2.00000,    221.3509
    130.0000,       4.0000,   2.00000,    244.0939
    134.0000,       4.0000,   2.00000,    240.6343
    138.0000,       4.0000,   2.00000,    272.0487
    142.0000,       4.0000,   2.00000,    252.9588
    146.0000,       4.0000,   2.00000,    241.2771
    150.0000,       4.0000,   2.00000,    257.0508
    154.0000,       4.0000,   2.00000,    275.9993
    158.0000,       4.0000,   2.00000,    249.5267
    162.0000,       4.0000,   2.00000,    241.8212
    166.0000,       4.0000,   2.00000,    257.2259
    170.0000,       4.0000,   2.00000,    232.0492
    174.0000,       4.0000,   2.00000,    181.1266
    178.0000,       4.0000,   2.00000,    170.0095
    182.0000,       4.0000,   2.00000,    148.5844
    186.0000,       4.0000,   2.00000,    141.5988
    190.0000,       4.0000,   2.00000,    123.8876
    194.0000,       4.0000,   2.00000,     96.8139
    198.0000,       4.0000,   2.00000,     95.1516
    202.0000,       4.0000,   2.00000,    105.6288
    206.0000,       4.0000,   2.00000,     81.5762
    210.0000,       4.0000,   2.00000,     73.4716
    214.0000,       4.0000,   2.00000,     69.2162
    218.0000,       4.0000,   2.00000,     61.2664
    222.0000,       4.0000,   2.00000,     55.3921
    226.0000,       4.0000,   2.00000,     46.6967
    230.0000,       4.0000,   2.00000,     40.0535
     14.0000,       4.0000,   3.00000,    231.3275
     18.0000,       4.0000,   3.00000,    242.6297
     22.0000,       4.0000,   3.00000,    255.5619
     26.0000,       4.0000,   3.00000,    226.0537
     30.0000,       4.0000,   3.00000,    205.8933
     34.0000,       4.0000,   3.00000,    204.4074
     38.0000,       4.0000,   3.00000,    194.0129
     42.0000,       4.0000,   3.00000,    200.8284
     46.0000,       4.0000,   3.00000,    169.9449
     50.0000,       4.0000,   3.00000,    163.4323
     54.0000,       4.0000,   3.00000,    145.4511
     58.0000,       4.0000,   3.00000,    149.8814
     62.0000,       4.0000,   3.00000,    147.9798
     66.0000,       4.0000,   3.00000,    136.1295
     70.0000,       4.0000,   3.00000,    132.8337
     74.0000,       4.0000,   3.00000,    142.5098
     78.0000,       4.0000,   3.00000,    150.2257
     82.0000,       4.0000,   3.00000,    156.5292
     86.0000,       4.0000,   3.00000,    142.6444
     90.0000,       4.0000,   3.00000,    149.5858
     94.0000,       4.0000,   3.00000,    165.2276
     98.0000,       4.0000,   3.00000,    200.3436
    102.0000,       4.0000,   3.00000,    126.2611
    106.0000,       4.0000,   3.00000,    120.0845
    110.0000,       4.0000,   3.00000,    198.5480
    114.0000,       4.0000,   3.00000,    211.3194
    118.0000,       4.0000,   3.00000,    201.2584
    122.0000,       4.0000,   3.00000,    188.7751
    126.0000,       4.0000,   3.00000,    239.8400
    130.0000,       4.0000,   3.00000,    276.5651
    134.0000,       4.0000,   3.00000,    280.9020
    138.0000,       4.0000,   3.00000,    303.2680
    142.0000,       4.0000,   3.00000,    269.9974
    146.0000,       4.0000,   3.00000,    264.3489
    150.0000,       4.0000,   3.00000,    278.8200
    154.0000,       4.0000,   3.00000,    301.3610
    158.0000,       4.0000,   3.00000,    269.6021
    162.0000,       4.0000,   3.00000,    268.2281
    166.0000,       4.0000,   3.00000,    281.3161
    170.0000,       4.0000,   3.00000,    261.0821
    174.0000,       4.0000,   3.00000,    196.5407
    178.0000,       4.0000,   3.00000,    184.1948
    182.0000,       4.0000,   3.00000,    172.3137
    186.0000,       4.0000,   3.00000,    173.6111
    190.0000,       4.0000,   3.00000,    143.1006
    194.0000,       4.0000,   3.00000,    113.1583
    198.0000,       4.0000,   3.00000,    110.5799
    202.0000,       4.0000,   3.00000,    126.7780
    206.0000,       4.0000,   3.00000,     99.3041
    210.0000,       4.0000,   3.00000,     86.3563
    214.0000,       4.0000,   3.00000,     79.3858
    218.0000,       4.0000,   3.00000,     75.6889
    222.0000,       4.0000,   3.00000,     68.1824
    226.0000,       4.0000,   3.00000,     56.4001
     18.0000,      12.0000,   1.00000,    258.2510
     22.0000,      12.0000,   1.00000,    257.5648
     26.0000,      12.0000,   1.00000,    240.3641
     30.0000,      12.0000,   1.00000,    219.6183
     34.0000,      12.0000,   1.00000,    208.5345
     38.0000,      12.0000,   1.00000,    210.4481
     42.0000,      12.0000,   1.00000,    203.9423
     46.0000,      12.0000,   1.00000,    195.3134
     50.0000,      12.0000,   1.00000,    175.9008
     54.0000,      12.0000,   1.00000,    170.1951
     58.0000,      12.0000,   1.00000,    163.6312
     62.0000,      12.0000,   1.00000,    161.1179
     66.0000,      12.0000,   1.00000,    153.9788
     70.0000,      12.0000,   1.00000,    152.2522
     74.0000,      12.0000,   1.00000,    156.1188
     78.0000,      12.0000,   1.00000,    164.5261
     82.0000,      12.0000,   1.00000,    159.1664
     86.0000,      12.0000,   1.00000,    163.7077
     90.0000,      12.0000,   1.00000,    173.7539
     94.0000,      12.0000,   1.00000,    190.5131
     98.0000,      12.0000,   1.00000,    177.1054
    102.0000,      12.0000,   1.00000,    164.3423
    106.0000,      12.0000,   1.00000,    167.0936
    110.0000,      12.0000,   1.00000,    192.5202
    114.0000,      12.0000,   1.00000,    218.1003
    118.0000,      12.0000,   1.00000,    221.0012
    122.0000,      12.0000,   1.00000,    224.3634
    126.0000,      12.0000,   1.00000,    243.7367
    130.0000,      12.0000,   1.00000,    281.7949
    134.0000,      12.0000,   1.00000,    307.6758
    138.0000,      12.0000,   1.00000,    296.4416
    142.0000,      12.0000,   1.00000,    282.9199
    146.0000,      12.0000,   1.00000,    274.1807
    150.0000,      12.0000,   1.00000,    280.3692
    154.0000,      12.0000,   1.00000,    279.3459
    158.0000,      12.0000,   1.00000,    290.3781
    162.0000,      12.0000,   1.00000,    286.4113
    166.0000,      12.0000,   1.00000,    280.3067
    170.0000,      12.0000,   1.00000,    255.7224
    174.0000,      12.0000,   1.00000,    226.1114
    178.0000,      12.0000,   1.00000,    195.3480
    186.0000,      12.0000,   1.00000,    175.7019
    190.0000,      12.0000,   1.00000,    158.5609
    194.0000,      12.0000,   1.00000,    135.5304
    198.0000,      12.0000,   1.00000,    127.5339
    202.0000,      12.0000,   1.00000,    121.6870
    206.0000,      12.0000,   1.00000,    116.2837
    210.0000,      12.0000,   1.00000,     99.8130
    214.0000,      12.0000,   1.00000,     90.0287
    218.0000,      12.0000,   1.00000,     83.5731
    222.0000,      12.0000,   1.00000,     77.2591
     18.0000,       4.0000,   4.00000,    264.4850
     22.0000,       4.0000,   4.00000,    284.5955
     26.0000,       4.0000,   4.00000,    245.8782
     30.0000,       4.0000,   4.00000,    221.2303
     34.0000,       4.0000,   4.00000,    218.1167
     38.0000,       4.0000,   4.00000,    208.7228
     42.0000,       4.0000,   4.00000,    223.3725
     46.0000,       4.0000,   4.00000,    191.1609
     50.0000,       4.0000,   4.00000,    186.1044
     54.0000,       4.0000,   4.00000,    167.5654
     58.0000,       4.0000,   4.00000,    170.0523
     62.0000,       4.0000,   4.00000,    170.6278
     66.0000,       4.0000,   4.00000,    154.7579
     70.0000,       4.0000,   4.00000,    152.8882
     74.0000,       4.0000,   4.00000,    162.3482
     78.0000,       4.0000,   4.00000,    170.4199
     82.0000,       4.0000,   4.00000,    170.0841
     86.0000,       4.0000,   4.00000,    168.3890
     90.0000,       4.0000,   4.00000,    179.9556
     94.0000,       4.0000,   4.00000,    187.9262
     98.0000,       4.0000,   4.00000,    225.9331
    102.0000,       4.0000,   4.00000,    141.9909
    106.0000,       4.0000,   4.00000,    137.6132
    110.0000,       4.0000,   4.00000,    223.7467
    114.0000,       4.0000,   4.00000,    228.4102
    118.0000,       4.0000,   4.00000,    231.0853
    122.0000,       4.0000,   4.00000,    208.7901
    126.0000,       4.0000,   4.00000,    255.8500
    130.0000,       4.0000,   4.00000,    304.7166
    134.0000,       4.0000,   4.00000,    311.2909
    138.0000,       4.0000,   4.00000,    331.0484
    142.0000,       4.0000,   4.00000,    284.2934
    146.0000,       4.0000,   4.00000,    272.0763
    150.0000,       4.0000,   4.00000,    282.5413
    154.0000,       4.0000,   4.00000,    302.4827
    158.0000,       4.0000,   4.00000,    291.5532
    162.0000,       4.0000,   4.00000,    293.4860
    166.0000,       4.0000,   4.00000,    307.8739
    170.0000,       4.0000,   4.00000,    276.9886
    174.0000,       4.0000,   4.00000,    211.6354
    178.0000,       4.0000,   4.00000,    201.1906
    186.0000,       4.0000,   4.00000,    188.6849
    190.0000,       4.0000,   4.00000,    164.9183
    194.0000,       4.0000,   4.00000,    129.0599
    198.0000,       4.0000,   4.00000,    126.5224
    202.0000,       4.0000,   4.00000,    144.2650
    206.0000,       4.0000,   4.00000,    114.4544
    210.0000,       4.0000,   4.00000,    102.6124
    214.0000,       4.0000,   4.00000,     93.9941
    218.0000,       4.0000,   4.00000,     87.5271
    222.0000,       4.0000,   4.00000,     82.1021
     24.0000,      16.0000,   1.00000,    273.6893
     28.0000,      16.0000,   1.00000,    263.4322
     32.0000,      16.0000,   1.00000,    242.2937
     36.0000,      16.0000,   1.00000,    232.0032
     40.0000,      16.0000,   1.00000,    224.4503
     44.0000,      16.0000,   1.00000,    220.0494
     48.0000,      16.0000,   1.00000,    216.5793
     52.0000,      16.0000,   1.00000,    203.3271
     56.0000,      16.0000,   1.00000,    196.5123
     60.0000,      16.0000,   1.00000,    186.0569
     64.0000,      16.0000,   1.00000,    181.6951
     68.0000,      16.0000,   1.00000,    181.8664
     72.0000,      16.0000,   1.00000,    180.9581
     76.0000,      16.0000,   1.00000,    179.9598
     80.0000,      16.0000,   1.00000,    188.2302
     84.0000,      16.0000,   1.00000,    201.4732
     88.0000,      16.0000,   1.00000,    207.1122
     92.0000,      16.0000,   1.00000,    218.1045
     96.0000,      16.0000,   1.00000,    204.0942
    100.0000,      16.0000,   1.00000,    194.6252
    104.0000,      16.0000,   1.00000,    208.3156
    108.0000,      16.0000,   1.00000,    202.5285
    112.0000,      16.0000,   1.00000,    218.4211
    116.0000,      16.0000,   1.00000,    231.9574
    120.0000,      16.0000,   1.00000,    248.1534
    124.0000,      16.0000,   1.00000,    278.5912
    128.0000,      16.0000,   1.00000,    292.2576
    132.0000,      16.0000,   1.00000,    308.8349
    136.0000,      16.0000,   1.00000,    315.0441
    140.0000,      16.0000,   1.00000,    303.1455
    144.0000,      16.0000,   1.00000,    286.5090
    148.0000,      16.0000,   1.00000,    266.0832
    152.0000,      16.0000,   1.00000,    270.2580
    156.0000,      16.0000,   1.00000,    286.1378
    160.0000,      16.0000,   1.00000,    303.5575
    164.0000,      16.0000,   1.00000,    303.3450
    168.0000,      16.0000,   1.00000,    284.2598
    172.0000,      16.0000,   1.00000,    264.8580
    180.0000,      16.0000,   1.00000,    206.7793
    184.0000,      16.0000,   1.00000,    192.6172
    188.0000,      16.0000,   1.00000,    176.6400
    196.0000,      16.0000,   1.00000,    158.6329
    200.0000,      16.0000,   1.00000,    141.7132
    204.0000,      16.0000,   1.00000,    136.0311
    208.0000,      16.0000,   1.00000,    130.8386
    212.0000,      16.0000,   1.00000,    117.2063
    216.0000,      16.0000,   1.00000,    108.2260
     22.0000,       4.0000,   5.00000,    305.3097
     26.0000,       4.0000,   5.00000,    270.3009
     30.0000,       4.0000,   5.00000,    241.9015
     34.0000,       4.0000,   5.00000,    235.4621
     38.0000,       4.0000,   5.00000,    223.4511
     42.0000,       4.0000,   5.00000,    237.5895
     46.0000,       4.0000,   5.00000,    210.8970
     50.0000,       4.0000,   5.00000,    208.8673
     54.0000,       4.0000,   5.00000,    187.0755
     58.0000,       4.0000,   5.00000,    190.1395
     62.0000,       4.0000,   5.00000,    187.7797
     66.0000,       4.0000,   5.00000,    173.4753
     70.0000,       4.0000,   5.00000,    170.5424
     74.0000,       4.0000,   5.00000,    182.0896
     78.0000,       4.0000,   5.00000,    182.5266
     82.0000,       4.0000,   5.00000,    195.6655
     86.0000,       4.0000,   5.00000,    199.7711
     90.0000,       4.0000,   5.00000,    203.7983
     94.0000,       4.0000,   5.00000,    209.7207
     98.0000,       4.0000,   5.00000,    251.2156
    102.0000,       4.0000,   5.00000,    158.3408
    106.0000,       4.0000,   5.00000,    150.4426
    110.0000,       4.0000,   5.00000,    240.1086
    114.0000,       4.0000,   5.00000,    244.6723
    118.0000,       4.0000,   5.00000,    237.8778
    122.0000,       4.0000,   5.00000,    231.3348
    126.0000,       4.0000,   5.00000,    285.7459
    130.0000,       4.0000,   5.00000,    321.1978
    134.0000,       4.0000,   5.00000,    324.2018
    138.0000,       4.0000,   5.00000,    348.7532
    142.0000,       4.0000,   5.00000,    297.4164
    146.0000,       4.0000,   5.00000,    266.2083
    150.0000,       4.0000,   5.00000,    271.4372
    154.0000,       4.0000,   5.00000,    306.1537
    158.0000,       4.0000,   5.00000,    295.9383
    162.0000,       4.0000,   5.00000,    312.1330
    166.0000,       4.0000,   5.00000,    328.1423
    170.0000,       4.0000,   5.00000,    293.6596
    174.0000,       4.0000,   5.00000,    223.7168
    182.0000,       4.0000,   5.00000,    193.4048
    186.0000,       4.0000,   5.00000,    196.6872
    190.0000,       4.0000,   5.00000,    176.9857
    194.0000,       4.0000,   5.00000,    144.0791
    198.0000,       4.0000,   5.00000,    140.6507
    202.0000,       4.0000,   5.00000,    161.3936
    206.0000,       4.0000,   5.00000,    127.9500
    210.0000,       4.0000,   5.00000,    117.5993
    214.0000,       4.0000,   5.00000,    110.4304
    218.0000,       4.0000,   5.00000,    101.4561
     26.0000,       4.0000,   6.00000,    290.7773
     30.0000,       4.0000,   6.00000,    264.7890
     34.0000,       4.0000,   6.00000,    256.4401
     38.0000,       4.0000,   6.00000,    237.7827
     42.0000,       4.0000,   6.00000,    253.5474
     46.0000,       4.0000,   6.00000,    224.0920
     50.0000,       4.0000,   6.00000,    226.1878
     54.0000,       4.0000,   6.00000,    203.8915
     58.0000,       4.0000,   6.00000,    206.1085
     62.0000,       4.0000,   6.00000,    205.0103
     66.0000,       4.0000,   6.00000,    187.6260
     70.0000,       4.0000,   6.00000,    186.7405
     74.0000,       4.0000,   6.00000,    192.9357
     78.0000,       4.0000,   6.00000,    207.4001
     82.0000,       4.0000,   6.00000,    225.4728
     86.0000,       4.0000,   6.00000,    221.3825
     90.0000,       4.0000,   6.00000,    226.3077
     94.0000,       4.0000,   6.00000,    232.6328
     98.0000,       4.0000,   6.00000,    278.7994
    102.0000,       4.0000,   6.00000,    170.0178
    106.0000,       4.0000,   6.00000,    157.2872
    110.0000,       4.0000,   6.00000,    252.2764
    114.0000,       4.0000,   6.00000,    251.5728
    118.0000,       4.0000,   6.00000,    248.7236
    122.0000,       4.0000,   6.00000,    240.6748
    126.0000,       4.0000,   6.00000,    310.4460
    130.0000,       4.0000,   6.00000,    340.9461
    134.0000,       4.0000,   6.00000,    328.5017
    138.0000,       4.0000,   6.00000,    351.6591
    142.0000,       4.0000,   6.00000,    292.7789
    146.0000,       4.0000,   6.00000,    262.0257
    150.0000,       4.0000,   6.00000,    267.5074
    154.0000,       4.0000,   6.00000,    299.6079
    158.0000,       4.0000,   6.00000,    296.4236
    162.0000,       4.0000,   6.00000,    310.4594
    166.0000,       4.0000,   6.00000,    340.7383
    170.0000,       4.0000,   6.00000,    312.7949
    178.0000,       4.0000,   6.00000,    216.2346
    182.0000,       4.0000,   6.00000,    199.3303
    186.0000,       4.0000,   6.00000,    202.3995
    190.0000,       4.0000,   6.00000,    180.9316
    194.0000,       4.0000,   6.00000,    150.9460
    198.0000,       4.0000,   6.00000,    153.6937
    202.0000,       4.0000,   6.00000,    178.0676
    206.0000,       4.0000,   6.00000,    142.6294
    210.0000,       4.0000,   6.00000,    130.3580
    214.0000,       4.0000,   6.00000,    124.0498
     30.0000,      20.0000,   1.00000,    284.4004
     34.0000,      20.0000,   1.00000,    268.4062
     38.0000,      20.0000,   1.00000,    252.2962
     42.0000,      20.0000,   1.00000,    242.9593
     46.0000,      20.0000,   1.00000,    233.8405
     50.0000,      20.0000,   1.00000,    229.7360
     54.0000,      20.0000,   1.00000,    221.2213
     58.0000,      20.0000,   1.00000,    213.3030
     62.0000,      20.0000,   1.00000,    204.1578
     66.0000,      20.0000,   1.00000,    203.9033
     70.0000,      20.0000,   1.00000,    198.4855
     74.0000,      20.0000,   1.00000,    206.7506
     78.0000,      20.0000,   1.00000,    219.3910
     82.0000,      20.0000,   1.00000,    228.1538
     86.0000,      20.0000,   1.00000,    233.7354
     90.0000,      20.0000,   1.00000,    247.8038
     94.0000,      20.0000,   1.00000,    236.3474
     98.0000,      20.0000,   1.00000,    220.6584
    102.0000,      20.0000,   1.00000,    226.5366
    106.0000,      20.0000,   1.00000,    230.3924
    110.0000,      20.0000,   1.00000,    217.2292
    114.0000,      20.0000,   1.00000,    228.1155
    118.0000,      20.0000,   1.00000,    261.1690
    122.0000,      20.0000,   1.00000,    284.8108
    126.0000,      20.0000,   1.00000,    298.7647
    130.0000,      20.0000,   1.00000,    321.5168
    134.0000,      20.0000,   1.00000,    317.5800
    138.0000,      20.0000,   1.00000,    293.2000
    142.0000,      20.0000,   1.00000,    280.0662
    146.0000,      20.0000,   1.00000,    280.1767
    150.0000,      20.0000,   1.00000,    269.2283
    154.0000,      20.0000,   1.00000,    269.4695
    158.0000,      20.0000,   1.00000,    284.5299
    162.0000,      20.0000,   1.00000,    297.9310
    166.0000,      20.0000,   1.00000,    292.8364
    174.0000,      20.0000,   1.00000,    265.7382
    178.0000,      20.0000,   1.00000,    234.6283
    182.0000,      20.0000,   1.00000,    204.9776
    186.0000,      20.0000,   1.00000,    190.1982
    190.0000,      20.0000,   1.00000,    176.8758
    194.0000,      20.0000,   1.00000,    173.9062
    198.0000,      20.0000,   1.00000,    165.0059
    202.0000,      20.0000,   1.00000,    156.6845
    206.0000,      20.0000,   1.00000,    151.6202
    210.0000,      20.0000,   1.00000,    146.0631
     30.0000,       4.0000,   7.00000,    283.7015
     34.0000,       4.0000,   7.00000,    276.2025
     38.0000,       4.0000,   7.00000,    257.2703
     42.0000,       4.0000,   7.00000,    269.5946
     46.0000,       4.0000,   7.00000,    235.6144
     50.0000,       4.0000,   7.00000,    235.2462
     54.0000,       4.0000,   7.00000,    215.1022
     58.0000,       4.0000,   7.00000,    220.1180
     62.0000,       4.0000,   7.00000,    218.8610
     66.0000,       4.0000,   7.00000,    200.8043
     70.0000,       4.0000,   7.00000,    193.6772
     74.0000,       4.0000,   7.00000,    214.0271
     78.0000,       4.0000,   7.00000,    233.6799
     82.0000,       4.0000,   7.00000,    247.8674
     86.0000,       4.0000,   7.00000,    241.3913
     90.0000,       4.0000,   7.00000,    246.6052
     94.0000,       4.0000,   7.00000,    256.8640
     98.0000,       4.0000,   7.00000,    300.4321
    102.0000,       4.0000,   7.00000,    177.3035
    106.0000,       4.0000,   7.00000,    162.3057
    110.0000,       4.0000,   7.00000,    254.9409
    114.0000,       4.0000,   7.00000,    259.8437
    118.0000,       4.0000,   7.00000,    258.6270
    122.0000,       4.0000,   7.00000,    248.3764
    126.0000,       4.0000,   7.00000,    310.6310
    130.0000,       4.0000,   7.00000,    357.4152
    134.0000,       4.0000,   7.00000,    339.6175
    138.0000,       4.0000,   7.00000,    337.2116
    142.0000,       4.0000,   7.00000,    280.8246
    146.0000,       4.0000,   7.00000,    261.1722
    150.0000,       4.0000,   7.00000,    269.5229
    154.0000,       4.0000,   7.00000,    294.7866
    158.0000,       4.0000,   7.00000,    286.2254
    162.0000,       4.0000,   7.00000,    306.3160
    166.0000,       4.0000,   7.00000,    341.6043
    174.0000,       4.0000,   7.00000,    238.3276
    178.0000,       4.0000,   7.00000,    220.0049
    182.0000,       4.0000,   7.00000,    200.3264
    186.0000,       4.0000,   7.00000,    205.8091
    190.0000,       4.0000,   7.00000,    183.1930
    194.0000,       4.0000,   7.00000,    152.1645
    202.0000,       4.0000,   7.00000,    194.9447
    206.0000,       4.0000,   7.00000,    156.1936
    210.0000,       4.0000,   7.00000,    142.9371
     34.0000,       4.0000,   8.00000,    294.5011
     38.0000,       4.0000,   8.00000,    276.1541
     42.0000,       4.0000,   8.00000,    287.3493
     46.0000,       4.0000,   8.00000,    245.4324
     50.0000,       4.0000,   8.00000,    242.2421
     54.0000,       4.0000,   8.00000,    220.4141
     58.0000,       4.0000,   8.00000,    229.4780
     62.0000,       4.0000,   8.00000,    229.9926
     66.0000,       4.0000,   8.00000,    206.7728
     70.0000,       4.0000,   8.00000,    210.0685
     74.0000,       4.0000,   8.00000,    234.3814
     78.0000,       4.0000,   8.00000,    252.1203
     82.0000,       4.0000,   8.00000,    266.6835
     86.0000,       4.0000,   8.00000,    261.4996
     90.0000,       4.0000,   8.00000,    267.8243
     94.0000,       4.0000,   8.00000,    273.0558
     98.0000,       4.0000,   8.00000,    314.7151
    102.0000,       4.0000,   8.00000,    183.8464
    106.0000,       4.0000,   8.00000,    163.5354
    110.0000,       4.0000,   8.00000,    260.1731
    114.0000,       4.0000,   8.00000,    266.4918
    118.0000,       4.0000,   8.00000,    264.4506
    122.0000,       4.0000,   8.00000,    248.9768
    126.0000,       4.0000,   8.00000,    311.6513
    130.0000,       4.0000,   8.00000,    350.4836
    134.0000,       4.0000,   8.00000,    339.2857
    138.0000,       4.0000,   8.00000,    335.4190
    142.0000,       4.0000,   8.00000,    274.1682
    146.0000,       4.0000,   8.00000,    256.9597
    150.0000,       4.0000,   8.00000,    268.8588
    154.0000,       4.0000,   8.00000,    294.1570
    158.0000,       4.0000,   8.00000,    278.8611
    162.0000,       4.0000,   8.00000,    299.8735
    170.0000,       4.0000,   8.00000,    311.0771
    174.0000,       4.0000,   8.00000,    239.2673
    178.0000,       4.0000,   8.00000,    223.1312
    182.0000,       4.0000,   8.00000,    201.6737
    186.0000,       4.0000,   8.00000,    204.6513
    190.0000,       4.0000,   8.00000,    184.4449
    194.0000,       4.0000,   8.00000,    154.1888
    202.0000,       4.0000,   8.00000,    203.4774
    206.0000,       4.0000,   8.00000,    168.6488
     42.0000,      28.0000,   1.00000,    280.7174
     46.0000,      28.0000,   1.00000,    267.6700
     50.0000,      28.0000,   1.00000,    254.3005
     54.0000,      28.0000,   1.00000,    242.0182
     58.0000,      28.0000,   1.00000,    226.6583
     62.0000,      28.0000,   1.00000,    230.8358
     66.0000,      28.0000,   1.00000,    242.0481
     70.0000,      28.0000,   1.00000,    251.2429
     74.0000,      28.0000,   1.00000,    256.2991
     78.0000,      28.0000,   1.00000,    262.5460
     82.0000,      28.0000,   1.00000,    274.4054
     86.0000,      28.0000,   1.00000,    291.9323
     90.0000,      28.0000,   1.00000,    276.8173
     94.0000,      28.0000,   1.00000,    259.2119
     98.0000,      28.0000,   1.00000,    255.1665
    102.0000,      28.0000,   1.00000,    255.1071
    106.0000,      28.0000,   1.00000,    254.9201
    110.0000,      28.0000,   1.00000,    249.4762
    114.0000,      28.0000,   1.00000,    244.8058
    118.0000,      28.0000,   1.00000,    266.3159
    122.0000,      28.0000,   1.00000,    286.5908
    126.0000,      28.0000,   1.00000,    289.6560
    130.0000,      28.0000,   1.00000,    280.5074
    134.0000,      28.0000,   1.00000,    279.1787
    138.0000,      28.0000,   1.00000,    285.1766
    142.0000,      28.0000,   1.00000,    294.0207
    146.0000,      28.0000,   1.00000,    278.6999
    150.0000,      28.0000,   1.00000,    267.5891
    154.0000,      28.0000,   1.00000,    272.1025
    162.0000,      28.0000,   1.00000,    267.3542
    166.0000,      28.0000,   1.00000,    258.7131
    170.0000,      28.0000,   1.00000,    252.2799
    174.0000,      28.0000,   1.00000,    251.6914
    178.0000,      28.0000,   1.00000,    242.0754
    182.0000,      28.0000,   1.00000,    220.8026
    190.0000,      28.0000,   1.00000,    189.2043
    194.0000,      28.0000,   1.00000,    181.5668
    198.0000,      28.0000,   1.00000,    178.1780
     42.0000,       4.0000,  10.00000,    312.8330
     46.0000,       4.0000,  10.00000,    266.2560
     50.0000,       4.0000,  10.00000,    257.7942
     54.0000,       4.0000,  10.00000,    228.9106
     58.0000,       4.0000,  10.00000,    231.2494
     62.0000,       4.0000,  10.00000,    239.2775
     66.0000,       4.0000,  10.00000,    232.6194
     70.0000,       4.0000,  10.00000,    236.5168
     74.0000,       4.0000,  10.00000,    258.9670
     78.0000,       4.0000,  10.00000,    278.7996
     82.0000,       4.0000,  10.00000,    299.2693
     86.0000,       4.0000,  10.00000,    293.2213
     90.0000,       4.0000,  10.00000,    291.8471
     94.0000,       4.0000,  10.00000,    291.6007
     98.0000,       4.0000,  10.00000,    328.0180
    102.0000,       4.0000,  10.00000,    190.0669
    106.0000,       4.0000,  10.00000,    171.5680
    110.0000,       4.0000,  10.00000,    270.9879
    114.0000,       4.0000,  10.00000,    268.9192
    118.0000,       4.0000,  10.00000,    260.5238
    122.0000,       4.0000,  10.00000,    242.7681
    126.0000,       4.0000,  10.00000,    294.7070
    130.0000,       4.0000,  10.00000,    323.0900
    134.0000,       4.0000,  10.00000,    317.0794
    138.0000,       4.0000,  10.00000,    334.6719
    142.0000,       4.0000,  10.00000,    288.3044
    146.0000,       4.0000,  10.00000,    256.6709
    150.0000,       4.0000,  10.00000,    256.9001
    154.0000,       4.0000,  10.00000,    289.7616
    162.0000,       4.0000,  10.00000,    287.5292
    166.0000,       4.0000,  10.00000,    307.0989
    170.0000,       4.0000,  10.00000,    285.9383
    174.0000,       4.0000,  10.00000,    221.8275
    178.0000,       4.0000,  10.00000,    213.0065
    182.0000,       4.0000,  10.00000,    200.5360
    186.0000,       4.0000,  10.00000,    206.5102
    190.0000,       4.0000,  10.00000,    186.1153
    194.0000,       4.0000,  10.00000,    157.3806
     54.0000,      36.0000,   1.00000,    270.9153
     58.0000,      36.0000,   1.00000,    265.7113
     62.0000,      36.0000,   1.00000,    259.1255
     66.0000,      36.0000,   1.00000,    261.4756
     70.0000,      36.0000,   1.00000,    268.1866
     74.0000,      36.0000,   1.00000,    277.0380
     78.0000,      36.0000,   1.00000,    283.9375
     82.0000,      36.0000,   1.00000,    292.8833
     86.0000,      36.0000,   1.00000,    280.5606
     90.0000,      36.0000,   1.00000,    271.2514
     94.0000,      36.0000,   1.00000,    276.1564
     98.0000,      36.0000,   1.00000,    278.4783
    102.0000,      36.0000,   1.00000,    271.3630
    106.0000,      36.0000,   1.00000,    263.4855
    110.0000,      36.0000,   1.00000,    261.2467
    114.0000,      36.0000,   1.00000,    258.4233
    118.0000,      36.0000,   1.00000,    246.1933
    122.0000,      36.0000,   1.00000,    256.7561
    126.0000,      36.0000,   1.00000,    264.5956
    130.0000,      36.0000,   1.00000,    263.5552
    134.0000,      36.0000,   1.00000,    263.7635
    138.0000,      36.0000,   1.00000,    270.8105
    142.0000,      36.0000,   1.00000,    281.4459
    146.0000,      36.0000,   1.00000,    286.4110
    150.0000,      36.0000,   1.00000,    282.9823
    154.0000,      36.0000,   1.00000,    282.0783
    158.0000,      36.0000,   1.00000,    258.5730
    162.0000,      36.0000,   1.00000,    241.9807
    166.0000,      36.0000,   1.00000,    238.8403
    170.0000,      36.0000,   1.00000,    235.4434
    174.0000,      36.0000,   1.00000,    226.6220
    178.0000,      36.0000,   1.00000,    216.5030
    186.0000,      36.0000,   1.00000,    205.1136
     50.0000,       4.0000,  12.00000,    266.7140
    114.0000,       4.0000,  12.00000,    265.9767
    178.0000,       4.0000,  12.00000,    195.6030
     54.0000,      12.0000,   4.00000,    263.4231
     58.0000,      12.0000,   4.00000,    256.1331
     62.0000,      12.0000,   4.00000,    251.8661
     66.0000,      12.0000,   4.00000,    247.3133
     70.0000,      12.0000,   4.00000,    254.2145
     74.0000,      12.0000,   4.00000,    272.0252
     78.0000,      12.0000,   4.00000,    294.1759
     82.0000,      12.0000,   4.00000,    302.5773
     86.0000,      12.0000,   4.00000,    301.1111
     90.0000,      12.0000,   4.00000,    297.9020
     94.0000,      12.0000,   4.00000,    313.5415
     98.0000,      12.0000,   4.00000,    280.3806
    102.0000,      12.0000,   4.00000,    236.6613
    106.0000,      12.0000,   4.00000,    214.4456
    110.0000,      12.0000,   4.00000,    234.7525
    114.0000,      12.0000,   4.00000,    254.6746
    118.0000,      12.0000,   4.00000,    239.0470
    122.0000,      12.0000,   4.00000,    246.8115
    126.0000,      12.0000,   4.00000,    269.1231
    130.0000,      12.0000,   4.00000,    297.1693
    134.0000,      12.0000,   4.00000,    312.8637
    138.0000,      12.0000,   4.00000,    302.1261
    142.0000,      12.0000,   4.00000,    287.9469
    146.0000,      12.0000,   4.00000,    268.4761
    150.0000,      12.0000,   4.00000,    268.9477
    154.0000,      12.0000,   4.00000,    277.7645
    158.0000,      12.0000,   4.00000,    275.8682
    162.0000,      12.0000,   4.00000,    271.4833
    166.0000,      12.0000,   4.00000,    274.2423
    170.0000,      12.0000,   4.00000,    253.0449
    174.0000,      12.0000,   4.00000,    220.6325
    178.0000,      12.0000,   4.00000,    190.8944
    182.0000,      12.0000,   4.00000,    190.8148
    186.0000,      12.0000,   4.00000,    189.9153
     66.0000,      44.0000,   1.00000,    277.5763
     70.0000,      44.0000,   1.00000,    273.6400
     74.0000,      44.0000,   1.00000,    267.4731
     78.0000,      44.0000,   1.00000,    272.3878
     82.0000,      44.0000,   1.00000,    266.0230
     86.0000,      44.0000,   1.00000,    259.5161
     90.0000,      44.0000,   1.00000,    267.1902
     94.0000,      44.0000,   1.00000,    272.0437
     98.0000,      44.0000,   1.00000,    270.0932
    102.0000,      44.0000,   1.00000,    260.7393
    106.0000,      44.0000,   1.00000,    255.0228
    110.0000,      44.0000,   1.00000,    258.8932
    114.0000,      44.0000,   1.00000,    259.1494
    118.0000,      44.0000,   1.00000,    261.3177
    122.0000,      44.0000,   1.00000,    249.9671
    126.0000,      44.0000,   1.00000,    253.3661
    130.0000,      44.0000,   1.00000,    264.3244
    134.0000,      44.0000,   1.00000,    267.3979
    138.0000,      44.0000,   1.00000,    264.5754
    142.0000,      44.0000,   1.00000,    267.5488
    146.0000,      44.0000,   1.00000,    275.9718
    150.0000,      44.0000,   1.00000,    276.8173
    154.0000,      44.0000,   1.00000,    266.5475
    158.0000,      44.0000,   1.00000,    256.6408
    162.0000,      44.0000,   1.00000,    244.9615
    166.0000,      44.0000,   1.00000,    243.6743
    170.0000,      44.0000,   1.00000,    234.2281
    174.0000,      44.0000,   1.00000,    221.9067
    114.0000,       4.0000,  15.00000,    251.3025
    178.0000,       4.0000,  15.00000,    191.5897
     70.0000,      12.0000,   5.00000,    252.1996
     74.0000,      12.0000,   5.00000,    259.4589
     78.0000,      12.0000,   5.00000,    274.4033
     82.0000,      12.0000,   5.00000,    283.8654
     86.0000,      12.0000,   5.00000,    289.1258
     90.0000,      12.0000,   5.00000,    289.0722
     94.0000,      12.0000,   5.00000,    303.9295
     98.0000,      12.0000,   5.00000,    268.7848
    102.0000,      12.0000,   5.00000,    225.1530
    106.0000,      12.0000,   5.00000,    198.3579
    110.0000,      12.0000,   5.00000,    221.0952
    114.0000,      12.0000,   5.00000,    247.6565
    118.0000,      12.0000,   5.00000,    239.8888
    122.0000,      12.0000,   5.00000,    248.0479
    126.0000,      12.0000,   5.00000,    272.0200
    130.0000,      12.0000,   5.00000,    302.3826
    134.0000,      12.0000,   5.00000,    318.2894
    138.0000,      12.0000,   5.00000,    300.3177
    142.0000,      12.0000,   5.00000,    280.8791
    146.0000,      12.0000,   5.00000,    258.6224
    150.0000,      12.0000,   5.00000,    261.3011
    154.0000,      12.0000,   5.00000,    265.9545
    158.0000,      12.0000,   5.00000,    271.4807
    162.0000,      12.0000,   5.00000,    276.8867
    166.0000,      12.0000,   5.00000,    283.1111
    170.0000,      12.0000,   5.00000,    255.3996
    174.0000,      12.0000,   5.00000,    217.3448
     78.0000,      52.0000,   1.00000,    256.2021
     82.0000,      52.0000,   1.00000,    245.7841
     86.0000,      52.0000,   1.00000,    243.2913
     90.0000,      52.0000,   1.00000,    238.2258
     94.0000,      52.0000,   1.00000,    237.2181
     98.0000,      52.0000,   1.00000,    240.5067
    102.0000,      52.0000,   1.00000,    249.1158
    106.0000,      52.0000,   1.00000,    256.9745
    110.0000,      52.0000,   1.00000,    259.3631
    114.0000,      52.0000,   1.00000,    263.9779
    118.0000,      52.0000,   1.00000,    264.8243
    122.0000,      52.0000,   1.00000,    263.7038
    126.0000,      52.0000,   1.00000,    252.8150
    130.0000,      52.0000,   1.00000,    259.6021
    134.0000,      52.0000,   1.00000,    267.2448
    138.0000,      52.0000,   1.00000,    268.0029
    142.0000,      52.0000,   1.00000,    270.2933
    146.0000,      52.0000,   1.00000,    270.3867
    150.0000,      52.0000,   1.00000,    269.3736
    154.0000,      52.0000,   1.00000,    265.9291
    158.0000,      52.0000,   1.00000,    259.4897
    162.0000,      52.0000,   1.00000,    254.4335
     82.0000,      12.0000,   6.00000,    269.2153
     86.0000,      12.0000,   6.00000,    266.4096
     90.0000,      12.0000,   6.00000,    257.4853
     94.0000,      12.0000,   6.00000,    267.4673
     98.0000,      12.0000,   6.00000,    241.8746
    102.0000,      12.0000,   6.00000,    210.8022
    106.0000,      12.0000,   6.00000,    191.3747
    110.0000,      12.0000,   6.00000,    215.0296
    114.0000,      12.0000,   6.00000,    245.3160
    118.0000,      12.0000,   6.00000,    241.2523
    122.0000,      12.0000,   6.00000,    255.1425
    126.0000,      12.0000,   6.00000,    278.7159
    130.0000,      12.0000,   6.00000,    307.7755
    134.0000,      12.0000,   6.00000,    322.3524
    138.0000,      12.0000,   6.00000,    307.3401
    142.0000,      12.0000,   6.00000,    286.4245
    146.0000,      12.0000,   6.00000,    260.5085
    150.0000,      12.0000,   6.00000,    261.1243
    154.0000,      12.0000,   6.00000,    267.3810
    158.0000,      12.0000,   6.00000,    275.7329
    162.0000,      12.0000,   6.00000,    283.0822
     88.0000,      24.0000,   3.00000,    256.9604
     92.0000,      24.0000,   3.00000,    242.0711
     96.0000,      24.0000,   3.00000,    223.3465
    100.0000,      24.0000,   3.00000,    223.3767
    104.0000,      24.0000,   3.00000,    223.8668
    108.0000,      24.0000,   3.00000,    224.4974
    112.0000,      24.0000,   3.00000,    213.4432
    116.0000,      24.0000,   3.00000,    233.5333
    120.0000,      24.0000,   3.00000,    261.8314
    124.0000,      24.0000,   3.00000,    273.8893
    128.0000,      24.0000,   3.00000,    289.3117
    132.0000,      24.0000,   3.00000,    295.0282
    136.0000,      24.0000,   3.00000,    300.2454
    140.0000,      24.0000,   3.00000,    295.6186
    144.0000,      24.0000,   3.00000,    289.6651
    148.0000,      24.0000,   3.00000,    282.9350
    152.0000,      24.0000,   3.00000,    273.2922
    156.0000,      24.0000,   3.00000,    276.3647
     94.0000,      20.0000,   4.00000,    236.2577
     98.0000,      20.0000,   4.00000,    215.9209
    102.0000,      20.0000,   4.00000,    212.7545
    106.0000,      20.0000,   4.00000,    212.9375
    110.0000,      20.0000,   4.00000,    203.4826
    114.0000,      20.0000,   4.00000,    217.1778
    118.0000,      20.0000,   4.00000,    246.5102
    122.0000,      20.0000,   4.00000,    263.7118
    126.0000,      20.0000,   4.00000,    279.2284
    130.0000,      20.0000,   4.00000,    298.7366
    134.0000,      20.0000,   4.00000,    312.9373
    138.0000,      20.0000,   4.00000,    309.3264
    142.0000,      20.0000,   4.00000,    299.1770
    146.0000,      20.0000,   4.00000,    293.2349
    150.0000,      20.0000,   4.00000,    280.2542
    114.0000,      12.0000,   8.00000,    226.1571
  13.69
ITERATION 2
MODEL RESISTIVITY
LAYER 1
58,     2.0000
      8.0000,     102.72
     12.0000,     121.84
     16.0000,     161.30
     20.0000,     184.30
     24.0000,     220.68
     28.0000,     192.95
     32.0000,     173.71
     36.0000,     173.34
     40.0000,     154.34
     44.0000,     159.33
     48.0000,     128.80
     52.0000,     120.77
     56.0000,     102.70
     60.0000,     100.87
     64.0000,      97.05
     68.0000,      85.21
     72.0000,      81.59
     76.0000,      84.45
     80.0000,      89.46
     84.0000,      98.29
     88.0000,      96.57
     92.0000,     109.70
     96.0000,     120.95
    100.0000,     145.68
    104.0000,      60.02
    108.0000,      53.78
    112.0000,     116.05
    116.0000,     109.17
    120.0000,      98.09
    124.0000,      89.32
    128.0000,     113.61
    132.0000,     133.72
    136.0000,     138.29
    140.0000,     150.62
    144.0000,     123.42
    148.0000,     117.01
    152.0000,     124.79
    156.0000,     142.69
    160.0000,     138.88
    164.0000,     141.02
    168.0000,     147.10
    172.0000,     129.09
    176.0000,      90.03
    180.0000,      91.59
    184.0000,      84.06
    188.0000,      88.23
    192.0000,      77.63
    196.0000,      56.83
    200.0000,      51.76
    204.0000,      58.89
    208.0000,      49.84
    212.0000,      47.49
    216.0000,      46.63
    220.0000,      48.29
    224.0000,      44.07
    228.0000,      35.61
    232.0000,      32.87
            31.8420
LAYER 2
58,     4.2000
      8.0000,     141.92
     12.0000,     137.96
     16.0000,     172.67
     20.0000,     194.65
     24.0000,     218.10
     28.0000,     194.44
     32.0000,     177.92
     36.0000,     170.85
     40.0000,     152.01
     44.0000,     159.15
     48.0000,     122.20
     52.0000,     121.75
     56.0000,      99.83
     60.0000,     100.44
     64.0000,      95.30
     68.0000,      83.67
     72.0000,      84.26
     76.0000,      84.49
     80.0000,      91.30
     84.0000,     100.15
     88.0000,      98.53
     92.0000,     109.18
     96.0000,     127.79
    100.0000,     138.17
    104.0000,      89.85
    108.0000,      85.25
    112.0000,     113.03
    116.0000,     127.18
    120.0000,     116.12
    124.0000,     104.84
    128.0000,     135.40
    132.0000,     156.02
    136.0000,     163.69
    140.0000,     187.28
    144.0000,     159.31
    148.0000,     153.09
    152.0000,     163.65
    156.0000,     182.09
    160.0000,     173.15
    164.0000,     176.74
    168.0000,     197.35
    172.0000,     170.54
    176.0000,     115.55
    180.0000,     108.54
    184.0000,      98.52
    188.0000,     102.13
    192.0000,      86.80
    196.0000,      65.50
    200.0000,      61.01
    204.0000,      86.21
    208.0000,      57.14
    212.0000,      52.85
    216.0000,      53.19
    220.0000,      53.42
    224.0000,      47.70
    228.0000,      38.66
    232.0000,      33.63
            31.8477
LAYER 3
56,     6.6200
     12.0000,     216.87
     16.0000,     218.85
     20.0000,     208.61
     24.0000,     206.51
     28.0000,     184.44
     32.0000,     174.49
     36.0000,     167.23
     40.0000,     155.23
     44.0000,     164.52
     48.0000,     129.02
     52.0000,     132.46
     56.0000,     110.96
     60.0000,     112.37
     64.0000,     108.37
     68.0000,      99.81
     72.0000,     108.05
     76.0000,     113.95
     80.0000,     131.52
     84.0000,     151.03
     88.0000,     144.69
     92.0000,     138.79
     96.0000,     133.18
    100.0000,     114.74
    104.0000,     132.66
    108.0000,     133.14
    112.0000,     107.53
    116.0000,     162.72
    120.0000,     209.48
    124.0000,     227.66
    128.0000,     305.73
    132.0000,     348.81
    136.0000,     375.90
    140.0000,     457.97
    144.0000,     412.67
    148.0000,     397.07
    152.0000,     405.38
    156.0000,     404.44
    160.0000,     352.56
    164.0000,     353.59
    168.0000,     422.05
    172.0000,     355.99
    176.0000,     224.63
    180.0000,     179.21
    184.0000,     154.20
    188.0000,     151.91
    192.0000,     127.55
    196.0000,     104.71
    200.0000,     121.70
    204.0000,     198.45
    208.0000,     105.27
    212.0000,      77.13
    216.0000,      74.51
    220.0000,      70.14
    224.0000,      59.46
    228.0000,      44.84
            37.0723
LAYER 4
54,     9.2820
     16.0000,     393.21
     20.0000,     259.57
     24.0000,     226.67
     28.0000,     182.83
     32.0000,     174.38
     36.0000,     169.74
     40.0000,     168.20
     44.0000,     185.67
     48.0000,     158.00
     52.0000,     169.60
     56.0000,     151.38
     60.0000,     158.29
     64.0000,     160.18
     68.0000,     157.00
     72.0000,     180.78
     76.0000,     203.24
     80.0000,     245.36
     84.0000,     281.94
     88.0000,     241.89
     92.0000,     184.50
     96.0000,     134.46
    100.0000,     102.72
    104.0000,     184.12
    108.0000,     199.81
    112.0000,     121.72
    116.0000,     215.95
    120.0000,     385.35
    124.0000,     524.15
    128.0000,     741.03
    132.0000,     842.09
    136.0000,     926.48
    140.0000,     1186.6
    144.0000,     1129.8
    148.0000,     1085.2
    152.0000,     1043.2
    156.0000,     931.49
    160.0000,     750.08
    164.0000,     746.69
    168.0000,     935.18
    172.0000,     793.29
    176.0000,     463.46
    180.0000,     310.18
    184.0000,     242.71
    188.0000,     226.34
    192.0000,     197.72
    196.0000,     189.32
    200.0000,     277.53
    204.0000,     466.44
    208.0000,     222.76
    212.0000,     128.29
    216.0000,     111.78
    220.0000,      95.89
    224.0000,      80.01
            54.3785
LAYER 5
50,    12.2102
     24.0000,     919.79
     28.0000,     436.13
     32.0000,     349.79
     36.0000,     278.00
     40.0000,     265.05
     44.0000,     275.33
     48.0000,     274.18
     52.0000,     300.08
     56.0000,     310.61
     60.0000,     338.71
     64.0000,     360.73
     68.0000,     373.64
     72.0000,     407.50
     76.0000,     434.37
     80.0000,     461.61
     84.0000,     452.53
     88.0000,     353.97
     92.0000,     255.23
     96.0000,     210.52
    100.0000,     263.53
    104.0000,     642.24
    108.0000,     854.72
    112.0000,     571.56
    116.0000,     629.08
    120.0000,     817.92
    124.0000,     938.94
    128.0000,     992.77
    132.0000,     961.97
    136.0000,     997.41
    140.0000,     1170.7
    144.0000,     1262.8
    148.0000,     1323.2
    152.0000,     1334.7
    156.0000,     1285.5
    160.0000,     1237.2
    164.0000,     1384.8
    168.0000,     1737.4
    172.0000,     1718.2
    176.0000,     1173.4
    180.0000,     706.96
    184.0000,     476.94
    188.0000,     399.23
    192.0000,     390.76
    196.0000,     468.16
    200.0000,     687.95
    204.0000,     848.99
    208.0000,     524.53
    212.0000,     290.93
    216.0000,     218.91
           152.0977
LAYER 6
46,    15.4312
     32.0000,     1212.3
     36.0000,     622.45
     40.0000,     520.02
     44.0000,     447.48
     48.0000,     429.66
     52.0000,     439.09
     56.0000,     459.31
     60.0000,     491.29
     64.0000,     510.63
     68.0000,     513.08
     72.0000,     510.17
     76.0000,     491.26
     80.0000,     461.01
     84.0000,     411.02
     88.0000,     337.57
     92.0000,     287.14
     96.0000,     304.20
    100.0000,     471.70
    104.0000,     983.44
    108.0000,     1375.2
    112.0000,     1165.4
    116.0000,     1020.6
    120.0000,     949.27
    124.0000,     850.13
    128.0000,     742.65
    132.0000,     666.44
    136.0000,     664.07
    140.0000,     731.78
    144.0000,     797.78
    148.0000,     849.01
    152.0000,     881.47
    156.0000,     902.75
    160.0000,     953.08
    164.0000,     1106.3
    168.0000,     1339.5
    172.0000,     1393.5
    176.0000,     1119.2
    180.0000,     771.48
    184.0000,     553.14
    188.0000,     469.48
    192.0000,     475.43
    196.0000,     558.57
    200.0000,     670.72
    204.0000,     674.01
    208.0000,     509.56
           302.4612
LAYER 7
42,    18.9743
     40.0000,     1288.8
     44.0000,     777.74
     48.0000,     670.82
     52.0000,     590.77
     56.0000,     572.22
     60.0000,     578.06
     64.0000,     566.92
     68.0000,     541.90
     72.0000,     506.21
     76.0000,     457.00
     80.0000,     403.53
     84.0000,     352.03
     88.0000,     310.31
     92.0000,     300.57
     96.0000,     354.63
    100.0000,     533.17
    104.0000,     893.75
    108.0000,     1200.9
    112.0000,     1183.6
    116.0000,     1032.2
    120.0000,     863.15
    124.0000,     697.31
    128.0000,     561.31
    132.0000,     473.46
    136.0000,     437.45
    140.0000,     441.73
    144.0000,     459.49
    148.0000,     479.03
    152.0000,     499.76
    156.0000,     528.58
    160.0000,     581.76
    164.0000,     677.86
    168.0000,     793.23
    172.0000,     837.13
    176.0000,     753.10
    180.0000,     607.62
    184.0000,     493.77
    188.0000,     443.11
    192.0000,     444.92
    196.0000,     474.59
    200.0000,     489.78
           430.6104
LAYER 8
38,    22.8718
     48.0000,     1177.5
     52.0000,     777.89
     56.0000,     686.57
     60.0000,     655.12
     64.0000,     590.22
     68.0000,     535.50
     72.0000,     484.71
     76.0000,     425.03
     80.0000,     368.32
     84.0000,     323.84
     88.0000,     298.44
     92.0000,     303.26
     96.0000,     354.99
    100.0000,     476.44
    104.0000,     666.18
    108.0000,     833.05
    112.0000,     873.35
    116.0000,     804.99
    120.0000,     684.65
    124.0000,     553.54
    128.0000,     440.47
    132.0000,     359.01
    136.0000,     309.16
    140.0000,     283.92
    144.0000,     272.34
    148.0000,     269.24
    152.0000,     274.96
    156.0000,     292.17
    160.0000,     324.80
    164.0000,     374.82
    168.0000,     430.56
    172.0000,     464.39
    176.0000,     456.72
    180.0000,     417.18
    184.0000,     381.06
    188.0000,     363.20
    192.0000,     361.66
           368.3303
LAYER 9
33,    27.1590
     60.0000,     852.01
     64.0000,     630.28
     68.0000,     549.33
     72.0000,     495.81
     76.0000,     425.75
     80.0000,     364.51
     84.0000,     321.50
     88.0000,     298.91
     92.0000,     300.24
     96.0000,     331.05
    100.0000,     394.67
    104.0000,     480.86
    108.0000,     556.61
    112.0000,     586.31
    116.0000,     562.72
    120.0000,     500.74
    124.0000,     421.81
    128.0000,     344.97
    132.0000,     281.61
    136.0000,     234.73
    140.0000,     202.86
    144.0000,     182.02
    148.0000,     170.07
    152.0000,     166.90
    156.0000,     173.02
    160.0000,     188.76
    164.0000,     213.00
    168.0000,     241.55
    172.0000,     266.55
    176.0000,     280.48
    180.0000,     278.10
    184.0000,     273.73
           278.0873
LAYER 10
27,    31.8749
     72.0000,     582.90
     76.0000,     450.41
     80.0000,     384.34
     84.0000,     334.17
     88.0000,     305.26
     92.0000,     293.29
     96.0000,     300.73
    100.0000,     324.36
    104.0000,     356.58
    108.0000,     384.84
    112.0000,     396.47
    116.0000,     385.83
    120.0000,     355.12
    124.0000,     311.74
    128.0000,     264.56
    132.0000,     220.65
    136.0000,     183.70
    140.0000,     155.01
    144.0000,     134.00
    148.0000,     120.15
    152.0000,     113.26
    156.0000,     113.39
    160.0000,     120.37
    164.0000,     131.88
    168.0000,     147.61
    172.0000,     164.07
           191.4768
LAYER 11
23,    37.0623
     80.0000,     411.09
     84.0000,     339.75
     88.0000,     303.58
     92.0000,     279.37
     96.0000,     268.80
    100.0000,     268.51
    104.0000,     274.25
    108.0000,     279.94
    112.0000,     280.24
    116.0000,     271.95
    120.0000,     254.48
    124.0000,     229.74
    128.0000,     201.05
    132.0000,     171.94
    136.0000,     145.02
    140.0000,     122.06
    144.0000,     103.79
    148.0000,      90.66
    152.0000,      82.37
    156.0000,      79.60
    160.0000,      81.77
    164.0000,      87.92
           100.4717
LAYER 12
19,    42.7686
     88.0000,     291.04
     92.0000,     252.08
     96.0000,     231.85
    100.0000,     221.75
    104.0000,     216.93
    108.0000,     213.48
    112.0000,     208.99
    116.0000,     201.41
    120.0000,     189.69
    124.0000,     174.01
    128.0000,     155.41
    132.0000,     135.47
    136.0000,     115.68
    140.0000,      97.39
    144.0000,      81.49
    148.0000,      69.78
    152.0000,      60.63
    156.0000,      55.07
            56.1902
LAYER 13
17, 
     92.0000,     198.31
     96.0000,     188.84
    100.0000,     181.16
    104.0000,     175.48
    108.0000,     171.16
    112.0000,     166.26
    116.0000,     160.10
    120.0000,     151.59
    124.0000,     140.42
    128.0000,     126.91
    132.0000,     111.78
    136.0000,      95.88
    140.0000,      80.02
    144.0000,      66.94
    148.0000,      54.57
    152.0000,      42.49
            29.9692
CALCULATED APPARENT RESISTIVITY
      6.0000,       4.0000,   1.00000,    131.5374
     10.0000,       4.0000,   1.00000,    146.0254
     14.0000,       4.0000,   1.00000,    177.6827
     18.0000,       4.0000,   1.00000,    180.3223
     22.0000,       4.0000,   1.00000,    205.7781
     26.0000,       4.0000,   1.00000,    190.4844
     30.0000,       4.0000,   1.00000,    181.5630
     34.0000,       4.0000,   1.00000,    178.4527
     38.0000,       4.0000,   1.00000,    155.4183
     42.0000,       4.0000,   1.00000,    159.9870
     46.0000,       4.0000,   1.00000,    131.4162
     50.0000,       4.0000,   1.00000,    130.2288
     54.0000,       4.0000,   1.00000,    111.4950
     58.0000,       4.0000,   1.00000,    108.7659
     62.0000,       4.0000,   1.00000,    104.2454
     66.0000,       4.0000,   1.00000,     96.5045
     70.0000,       4.0000,   1.00000,     95.0206
     74.0000,       4.0000,   1.00000,     99.9049
     78.0000,       4.0000,   1.00000,    102.5184
     82.0000,       4.0000,   1.00000,    110.2881
     86.0000,       4.0000,   1.00000,    112.1838
     90.0000,       4.0000,   1.00000,    122.1586
     94.0000,       4.0000,   1.00000,    106.8497
     98.0000,       4.0000,   1.00000,    134.2252
    102.0000,       4.0000,   1.00000,     87.8319
    106.0000,       4.0000,   1.00000,     84.6117
    110.0000,       4.0000,   1.00000,    123.3791
    114.0000,       4.0000,   1.00000,    113.3752
    118.0000,       4.0000,   1.00000,    128.6582
    122.0000,       4.0000,   1.00000,    123.5352
    126.0000,       4.0000,   1.00000,    150.4803
    130.0000,       4.0000,   1.00000,    168.9090
    134.0000,       4.0000,   1.00000,    168.9087
    138.0000,       4.0000,   1.00000,    191.0937
    142.0000,       4.0000,   1.00000,    172.2348
    146.0000,       4.0000,   1.00000,    172.4919
    150.0000,       4.0000,   1.00000,    174.7929
    154.0000,       4.0000,   1.00000,    190.3907
    158.0000,       4.0000,   1.00000,    181.7654
    162.0000,       4.0000,   1.00000,    183.4072
    166.0000,       4.0000,   1.00000,    179.8810
    170.0000,       4.0000,   1.00000,    164.6535
    174.0000,       4.0000,   1.00000,    127.8694
    178.0000,       4.0000,   1.00000,    125.3719
    182.0000,       4.0000,   1.00000,    104.5949
    186.0000,       4.0000,   1.00000,    102.0760
    190.0000,       4.0000,   1.00000,     90.0828
    194.0000,       4.0000,   1.00000,     75.9917
    198.0000,       4.0000,   1.00000,     69.7791
    202.0000,       4.0000,   1.00000,     74.9836
    206.0000,       4.0000,   1.00000,     61.3038
    210.0000,       4.0000,   1.00000,     60.0918
    214.0000,       4.0000,   1.00000,     55.3788
    218.0000,       4.0000,   1.00000,     51.1894
    222.0000,       4.0000,   1.00000,     48.0085
    226.0000,       4.0000,   1.00000,     41.1166
    230.0000,       4.0000,   1.00000,     37.0941
    234.0000,       4.0000,   1.00000,     35.3295
     10.0000,       4.0000,   2.00000,    177.6915
     14.0000,       4.0000,   2.00000,    208.6775
     18.0000,       4.0000,   2.00000,    205.9270
     22.0000,       4.0000,   2.00000,    224.6518
     26.0000,       4.0000,   2.00000,    201.3451
     30.0000,       4.0000,   2.00000,    189.1104
     34.0000,       4.0000,   2.00000,    189.2506
     38.0000,       4.0000,   2.00000,    172.0106
     42.0000,       4.0000,   2.00000,    177.0531
     46.0000,       4.0000,   2.00000,    149.9632
     50.0000,       4.0000,   2.00000,    145.8433
     54.0000,       4.0000,   2.00000,    128.7913
     58.0000,       4.0000,   2.00000,    129.2338
     62.0000,       4.0000,   2.00000,    129.9624
     66.0000,       4.0000,   2.00000,    116.8823
     70.0000,       4.0000,   2.00000,    116.3145
     74.0000,       4.0000,   2.00000,    124.5392
     78.0000,       4.0000,   2.00000,    129.3620
     82.0000,       4.0000,   2.00000,    135.4236
     86.0000,       4.0000,   2.00000,    133.5824
     90.0000,       4.0000,   2.00000,    125.7832
     94.0000,       4.0000,   2.00000,    135.1862
     98.0000,       4.0000,   2.00000,    180.3916
    102.0000,       4.0000,   2.00000,    102.3905
    106.0000,       4.0000,   2.00000,     94.8541
    110.0000,       4.0000,   2.00000,    170.7413
    114.0000,       4.0000,   2.00000,    165.8255
    118.0000,       4.0000,   2.00000,    158.5796
    122.0000,       4.0000,   2.00000,    156.1087
    126.0000,       4.0000,   2.00000,    203.6691
    130.0000,       4.0000,   2.00000,    226.6464
    134.0000,       4.0000,   2.00000,    223.0373
    138.0000,       4.0000,   2.00000,    257.8487
    142.0000,       4.0000,   2.00000,    232.8141
    146.0000,       4.0000,   2.00000,    222.5323
    150.0000,       4.0000,   2.00000,    240.9195
    154.0000,       4.0000,   2.00000,    262.9943
    158.0000,       4.0000,   2.00000,    234.3828
    162.0000,       4.0000,   2.00000,    226.8714
    166.0000,       4.0000,   2.00000,    243.6501
    170.0000,       4.0000,   2.00000,    216.0107
    174.0000,       4.0000,   2.00000,    164.2265
    178.0000,       4.0000,   2.00000,    163.4986
    182.0000,       4.0000,   2.00000,    141.0601
    186.0000,       4.0000,   2.00000,    137.6489
    190.0000,       4.0000,   2.00000,    122.0694
    194.0000,       4.0000,   2.00000,     93.3549
    198.0000,       4.0000,   2.00000,     91.0867
    202.0000,       4.0000,   2.00000,    105.2635
    206.0000,       4.0000,   2.00000,     81.0217
    210.0000,       4.0000,   2.00000,     73.8251
    214.0000,       4.0000,   2.00000,     69.9098
    218.0000,       4.0000,   2.00000,     63.8530
    222.0000,       4.0000,   2.00000,     59.2848
    226.0000,       4.0000,   2.00000,     49.5433
    230.0000,       4.0000,   2.00000,     44.0491
     14.0000,       4.0000,   3.00000,    244.1647
     18.0000,       4.0000,   3.00000,    246.8195
     22.0000,       4.0000,   3.00000,    259.3419
     26.0000,       4.0000,   3.00000,    222.1965
     30.0000,       4.0000,   3.00000,    202.1537
     34.0000,       4.0000,   3.00000,    204.5351
     38.0000,       4.0000,   3.00000,    192.9712
     42.0000,       4.0000,   3.00000,    207.0035
     46.0000,       4.0000,   3.00000,    172.2113
     50.0000,       4.0000,   3.00000,    169.5744
     54.0000,       4.0000,   3.00000,    149.5074
     58.0000,       4.0000,   3.00000,    157.6089
     62.0000,       4.0000,   3.00000,    156.8602
     66.0000,       4.0000,   3.00000,    142.7915
     70.0000,       4.0000,   3.00000,    139.0258
     74.0000,       4.0000,   3.00000,    149.2332
     78.0000,       4.0000,   3.00000,    156.5219
     82.0000,       4.0000,   3.00000,    162.9311
     86.0000,       4.0000,   3.00000,    145.5145
     90.0000,       4.0000,   3.00000,    155.6433
     94.0000,       4.0000,   3.00000,    172.5388
     98.0000,       4.0000,   3.00000,    215.3225
    102.0000,       4.0000,   3.00000,    121.4133
    106.0000,       4.0000,   3.00000,    112.9698
    110.0000,       4.0000,   3.00000,    205.3270
    114.0000,       4.0000,   3.00000,    217.1183
    118.0000,       4.0000,   3.00000,    202.0468
    122.0000,       4.0000,   3.00000,    182.2682
    126.0000,       4.0000,   3.00000,    238.3989
    130.0000,       4.0000,   3.00000,    280.1010
    134.0000,       4.0000,   3.00000,    284.7595
    138.0000,       4.0000,   3.00000,    314.5007
    142.0000,       4.0000,   3.00000,    270.7209
    146.0000,       4.0000,   3.00000,    264.7282
    150.0000,       4.0000,   3.00000,    283.5164
    154.0000,       4.0000,   3.00000,    313.9194
    158.0000,       4.0000,   3.00000,    277.3045
    162.0000,       4.0000,   3.00000,    275.8066
    166.0000,       4.0000,   3.00000,    288.6615
    170.0000,       4.0000,   3.00000,    263.4079
    174.0000,       4.0000,   3.00000,    192.4239
    178.0000,       4.0000,   3.00000,    191.3612
    182.0000,       4.0000,   3.00000,    176.8154
    186.0000,       4.0000,   3.00000,    182.1102
    190.0000,       4.0000,   3.00000,    149.1018
    194.0000,       4.0000,   3.00000,    114.5929
    198.0000,       4.0000,   3.00000,    110.5466
    202.0000,       4.0000,   3.00000,    132.3532
    206.0000,       4.0000,   3.00000,    102.4771
    210.0000,       4.0000,   3.00000,     89.6355
    214.0000,       4.0000,   3.00000,     83.0833
    218.0000,       4.0000,   3.00000,     81.2034
    222.0000,       4.0000,   3.00000,     73.8241
    226.0000,       4.0000,   3.00000,     60.1647
     18.0000,      12.0000,   1.00000,    276.7813
     22.0000,      12.0000,   1.00000,    269.1292
     26.0000,      12.0000,   1.00000,    245.2828
     30.0000,      12.0000,   1.00000,    222.0506
     34.0000,      12.0000,   1.00000,    212.3589
     38.0000,      12.0000,   1.00000,    217.4061
     42.0000,      12.0000,   1.00000,    210.9695
     46.0000,      12.0000,   1.00000,    203.9400
     50.0000,      12.0000,   1.00000,    182.8654
     54.0000,      12.0000,   1.00000,    179.2752
     58.0000,      12.0000,   1.00000,    173.3664
     62.0000,      12.0000,   1.00000,    172.1412
     66.0000,      12.0000,   1.00000,    164.0718
     70.0000,      12.0000,   1.00000,    161.3928
     74.0000,      12.0000,   1.00000,    164.4542
     78.0000,      12.0000,   1.00000,    172.9453
     82.0000,      12.0000,   1.00000,    166.5123
     86.0000,      12.0000,   1.00000,    173.0811
     90.0000,      12.0000,   1.00000,    184.2892
     94.0000,      12.0000,   1.00000,    205.4888
     98.0000,      12.0000,   1.00000,    187.6226
    102.0000,      12.0000,   1.00000,    168.8976
    106.0000,      12.0000,   1.00000,    168.5901
    110.0000,      12.0000,   1.00000,    198.5544
    114.0000,      12.0000,   1.00000,    227.3748
    118.0000,      12.0000,   1.00000,    227.5629
    122.0000,      12.0000,   1.00000,    228.9421
    126.0000,      12.0000,   1.00000,    249.4571
    130.0000,      12.0000,   1.00000,    293.0483
    134.0000,      12.0000,   1.00000,    325.3919
    138.0000,      12.0000,   1.00000,    311.8231
    142.0000,      12.0000,   1.00000,    295.9503
    146.0000,      12.0000,   1.00000,    284.8852
    150.0000,      12.0000,   1.00000,    294.5999
    154.0000,      12.0000,   1.00000,    296.2457
    158.0000,      12.0000,   1.00000,    310.9800
    162.0000,      12.0000,   1.00000,    302.7957
    166.0000,      12.0000,   1.00000,    292.8634
    170.0000,      12.0000,   1.00000,    263.4800
    174.0000,      12.0000,   1.00000,    233.3698
    178.0000,      12.0000,   1.00000,    203.1384
    186.0000,      12.0000,   1.00000,    189.5093
    190.0000,      12.0000,   1.00000,    169.6095
    194.0000,      12.0000,   1.00000,    141.5790
    198.0000,      12.0000,   1.00000,    132.6273
    202.0000,      12.0000,   1.00000,    126.0728
    206.0000,      12.0000,   1.00000,    121.8880
    210.0000,      12.0000,   1.00000,    104.9322
    214.0000,      12.0000,   1.00000,     95.6814
    218.0000,      12.0000,   1.00000,     89.7048
    222.0000,      12.0000,   1.00000,     83.4721
     18.0000,       4.0000,   4.00000,    284.4649
     22.0000,       4.0000,   4.00000,    304.6840
     26.0000,       4.0000,   4.00000,    249.2389
     30.0000,       4.0000,   4.00000,    222.7012
     34.0000,       4.0000,   4.00000,    225.4252
     38.0000,       4.0000,   4.00000,    213.7053
     42.0000,       4.0000,   4.00000,    237.1942
     46.0000,       4.0000,   4.00000,    198.2061
     50.0000,       4.0000,   4.00000,    197.3366
     54.0000,       4.0000,   4.00000,    175.9931
     58.0000,       4.0000,   4.00000,    182.1733
     62.0000,       4.0000,   4.00000,    184.7975
     66.0000,       4.0000,   4.00000,    165.0782
     70.0000,       4.0000,   4.00000,    163.1333
     74.0000,       4.0000,   4.00000,    172.3095
     78.0000,       4.0000,   4.00000,    180.4454
     82.0000,       4.0000,   4.00000,    181.2714
     86.0000,       4.0000,   4.00000,    178.0946
     90.0000,       4.0000,   4.00000,    192.0180
     94.0000,       4.0000,   4.00000,    198.9768
     98.0000,       4.0000,   4.00000,    249.8078
    102.0000,       4.0000,   4.00000,    143.1025
    106.0000,       4.0000,   4.00000,    135.4500
    110.0000,       4.0000,   4.00000,    238.8835
    114.0000,       4.0000,   4.00000,    239.8945
    118.0000,       4.0000,   4.00000,    242.1624
    122.0000,       4.0000,   4.00000,    211.9035
    126.0000,       4.0000,   4.00000,    266.4399
    130.0000,       4.0000,   4.00000,    322.2975
    134.0000,       4.0000,   4.00000,    330.0048
    138.0000,       4.0000,   4.00000,    359.1908
    142.0000,       4.0000,   4.00000,    298.9540
    146.0000,       4.0000,   4.00000,    286.3620
    150.0000,       4.0000,   4.00000,    301.9155
    154.0000,       4.0000,   4.00000,    330.4081
    158.0000,       4.0000,   4.00000,    315.9735
    162.0000,       4.0000,   4.00000,    314.0593
    166.0000,       4.0000,   4.00000,    328.7288
    170.0000,       4.0000,   4.00000,    289.9159
    174.0000,       4.0000,   4.00000,    215.6548
    178.0000,       4.0000,   4.00000,    218.1899
    186.0000,       4.0000,   4.00000,    207.8963
    190.0000,       4.0000,   4.00000,    179.5079
    194.0000,       4.0000,   4.00000,    134.7203
    198.0000,       4.0000,   4.00000,    130.4501
    202.0000,       4.0000,   4.00000,    154.2172
    206.0000,       4.0000,   4.00000,    119.9207
    210.0000,       4.0000,   4.00000,    108.1318
    214.0000,       4.0000,   4.00000,     99.6624
    218.0000,       4.0000,   4.00000,     94.8320
    222.0000,       4.0000,   4.00000,     90.0555
     24.0000,      16.0000,   1.00000,    298.5620
     28.0000,      16.0000,   1.00000,    282.3449
     32.0000,      16.0000,   1.00000,    253.6501
     36.0000,      16.0000,   1.00000,    245.5680
     40.0000,      16.0000,   1.00000,    240.5372
     44.0000,      16.0000,   1.00000,    236.8733
     48.0000,      16.0000,   1.00000,    234.2731
     52.0000,      16.0000,   1.00000,    219.2134
     56.0000,      16.0000,   1.00000,    213.1198
     60.0000,      16.0000,   1.00000,    201.1553
     64.0000,      16.0000,   1.00000,    196.3854
     68.0000,      16.0000,   1.00000,    195.7841
     72.0000,      16.0000,   1.00000,    193.4030
     76.0000,      16.0000,   1.00000,    192.8845
     80.0000,      16.0000,   1.00000,    202.7228
     84.0000,      16.0000,   1.00000,    217.8570
     88.0000,      16.0000,   1.00000,    223.8489
     92.0000,      16.0000,   1.00000,    240.0503
     96.0000,      16.0000,   1.00000,    223.6992
    100.0000,      16.0000,   1.00000,    209.6049
    104.0000,      16.0000,   1.00000,    223.9610
    108.0000,      16.0000,   1.00000,    214.6968
    112.0000,      16.0000,   1.00000,    232.8764
    116.0000,      16.0000,   1.00000,    245.8838
    120.0000,      16.0000,   1.00000,    261.4920
    124.0000,      16.0000,   1.00000,    297.9730
    128.0000,      16.0000,   1.00000,    314.5412
    132.0000,      16.0000,   1.00000,    335.8620
    136.0000,      16.0000,   1.00000,    343.4335
    140.0000,      16.0000,   1.00000,    331.5759
    144.0000,      16.0000,   1.00000,    315.1354
    148.0000,      16.0000,   1.00000,    292.9908
    152.0000,      16.0000,   1.00000,    299.3684
    156.0000,      16.0000,   1.00000,    315.2587
    160.0000,      16.0000,   1.00000,    332.1587
    164.0000,      16.0000,   1.00000,    327.0147
    168.0000,      16.0000,   1.00000,    301.4700
    172.0000,      16.0000,   1.00000,    281.5870
    180.0000,      16.0000,   1.00000,    225.3377
    184.0000,      16.0000,   1.00000,    215.5320
    188.0000,      16.0000,   1.00000,    197.3080
    196.0000,      16.0000,   1.00000,    173.1601
    200.0000,      16.0000,   1.00000,    150.8879
    204.0000,      16.0000,   1.00000,    144.3971
    208.0000,      16.0000,   1.00000,    139.3492
    212.0000,      16.0000,   1.00000,    124.6071
    216.0000,      16.0000,   1.00000,    116.0922
     22.0000,       4.0000,   5.00000,    339.8183
     26.0000,       4.0000,   5.00000,    284.7549
     30.0000,       4.0000,   5.00000,    249.3010
     34.0000,       4.0000,   5.00000,    248.0690
     38.0000,       4.0000,   5.00000,    235.2975
     42.0000,       4.0000,   5.00000,    259.0931
     46.0000,       4.0000,   5.00000,    224.9790
     50.0000,       4.0000,   5.00000,    227.1935
     54.0000,       4.0000,   5.00000,    200.3418
     58.0000,       4.0000,   5.00000,    207.3068
     62.0000,       4.0000,   5.00000,    205.4267
     66.0000,       4.0000,   5.00000,    187.0496
     70.0000,       4.0000,   5.00000,    183.1116
     74.0000,       4.0000,   5.00000,    195.4046
     78.0000,       4.0000,   5.00000,    196.0559
     82.0000,       4.0000,   5.00000,    213.5650
     86.0000,       4.0000,   5.00000,    215.0016
     90.0000,       4.0000,   5.00000,    219.5916
     94.0000,       4.0000,   5.00000,    225.7346
     98.0000,       4.0000,   5.00000,    284.4800
    102.0000,       4.0000,   5.00000,    165.3300
    106.0000,       4.0000,   5.00000,    153.0923
    110.0000,       4.0000,   5.00000,    262.3338
    114.0000,       4.0000,   5.00000,    262.5599
    118.0000,       4.0000,   5.00000,    252.2232
    122.0000,       4.0000,   5.00000,    241.3300
    126.0000,       4.0000,   5.00000,    307.5072
    130.0000,       4.0000,   5.00000,    348.2372
    134.0000,       4.0000,   5.00000,    350.6448
    138.0000,       4.0000,   5.00000,    388.2094
    142.0000,       4.0000,   5.00000,    323.2248
    146.0000,       4.0000,   5.00000,    289.5407
    150.0000,       4.0000,   5.00000,    299.9932
    154.0000,       4.0000,   5.00000,    345.4826
    158.0000,       4.0000,   5.00000,    326.0835
    162.0000,       4.0000,   5.00000,    341.0943
    166.0000,       4.0000,   5.00000,    356.6162
    170.0000,       4.0000,   5.00000,    312.7098
    174.0000,       4.0000,   5.00000,    232.1146
    182.0000,       4.0000,   5.00000,    213.4173
    186.0000,       4.0000,   5.00000,    222.5125
    190.0000,       4.0000,   5.00000,    198.9455
    194.0000,       4.0000,   5.00000,    155.2202
    198.0000,       4.0000,   5.00000,    147.8458
    202.0000,       4.0000,   5.00000,    175.7377
    206.0000,       4.0000,   5.00000,    135.4989
    210.0000,       4.0000,   5.00000,    124.3642
    214.0000,       4.0000,   5.00000,    117.2367
    218.0000,       4.0000,   5.00000,    110.2027
     26.0000,       4.0000,   6.00000,    314.5813
     30.0000,       4.0000,   6.00000,    280.3958
     34.0000,       4.0000,   6.00000,    274.3983
     38.0000,       4.0000,   6.00000,    253.1392
     42.0000,       4.0000,   6.00000,    282.7676
     46.0000,       4.0000,   6.00000,    244.5161
     50.0000,       4.0000,   6.00000,    252.0397
     54.0000,       4.0000,   6.00000,    222.7600
     58.0000,       4.0000,   6.00000,    227.5998
     62.0000,       4.0000,   6.00000,    226.6714
     66.0000,       4.0000,   6.00000,    203.1585
     70.0000,       4.0000,   6.00000,    202.2610
     74.0000,       4.0000,   6.00000,    209.0669
     78.0000,       4.0000,   6.00000,    226.9313
     82.0000,       4.0000,   6.00000,    248.8666
     86.0000,       4.0000,   6.00000,    239.6303
     90.0000,       4.0000,   6.00000,    246.7228
     94.0000,       4.0000,   6.00000,    253.5478
     98.0000,       4.0000,   6.00000,    321.5800
    102.0000,       4.0000,   6.00000,    181.2611
    106.0000,       4.0000,   6.00000,    163.2121
    110.0000,       4.0000,   6.00000,    280.7528
    114.0000,       4.0000,   6.00000,    273.5807
    118.0000,       4.0000,   6.00000,    267.7267
    122.0000,       4.0000,   6.00000,    252.5427
    126.0000,       4.0000,   6.00000,    339.1915
    130.0000,       4.0000,   6.00000,    375.9579
    134.0000,       4.0000,   6.00000,    360.3405
    138.0000,       4.0000,   6.00000,    398.4660
    142.0000,       4.0000,   6.00000,    324.6158
    146.0000,       4.0000,   6.00000,    291.9739
    150.0000,       4.0000,   6.00000,    303.3716
    154.0000,       4.0000,   6.00000,    342.7806
    158.0000,       4.0000,   6.00000,    330.3484
    162.0000,       4.0000,   6.00000,    340.2157
    166.0000,       4.0000,   6.00000,    373.3835
    170.0000,       4.0000,   6.00000,    336.6086
    178.0000,       4.0000,   6.00000,    241.9507
    182.0000,       4.0000,   6.00000,    222.0962
    186.0000,       4.0000,   6.00000,    231.6126
    190.0000,       4.0000,   6.00000,    206.6602
    194.0000,       4.0000,   6.00000,    166.0790
    198.0000,       4.0000,   6.00000,    164.9674
    202.0000,       4.0000,   6.00000,    196.9067
    206.0000,       4.0000,   6.00000,    152.7320
    210.0000,       4.0000,   6.00000,    137.8822
    214.0000,       4.0000,   6.00000,    131.3770
     30.0000,      20.0000,   1.00000,    313.3018
     34.0000,      20.0000,   1.00000,    291.3256
     38.0000,      20.0000,   1.00000,    272.5599
     42.0000,      20.0000,   1.00000,    265.9858
     46.0000,      20.0000,   1.00000,    258.5335
     50.0000,      20.0000,   1.00000,    255.6954
     54.0000,      20.0000,   1.00000,    245.2133
     58.0000,      20.0000,   1.00000,    235.3824
     62.0000,      20.0000,   1.00000,    223.1240
     66.0000,      20.0000,   1.00000,    222.3801
     70.0000,      20.0000,   1.00000,    215.7189
     74.0000,      20.0000,   1.00000,    225.9036
     78.0000,      20.0000,   1.00000,    239.5327
     82.0000,      20.0000,   1.00000,    248.8063
     86.0000,      20.0000,   1.00000,    255.6418
     90.0000,      20.0000,   1.00000,    276.7134
     94.0000,      20.0000,   1.00000,    263.4631
     98.0000,      20.0000,   1.00000,    242.8615
    102.0000,      20.0000,   1.00000,    248.6045
    106.0000,      20.0000,   1.00000,    252.3454
    110.0000,      20.0000,   1.00000,    234.4321
    114.0000,      20.0000,   1.00000,    245.7565
    118.0000,      20.0000,   1.00000,    282.1454
    122.0000,      20.0000,   1.00000,    306.5499
    126.0000,      20.0000,   1.00000,    322.3282
    130.0000,      20.0000,   1.00000,    355.0069
    134.0000,      20.0000,   1.00000,    354.2607
    138.0000,      20.0000,   1.00000,    327.4477
    142.0000,      20.0000,   1.00000,    314.9359
    146.0000,      20.0000,   1.00000,    319.4114
    150.0000,      20.0000,   1.00000,    304.3799
    154.0000,      20.0000,   1.00000,    302.3097
    158.0000,      20.0000,   1.00000,    315.3648
    162.0000,      20.0000,   1.00000,    324.8919
    166.0000,      20.0000,   1.00000,    313.9594
    174.0000,      20.0000,   1.00000,    286.4861
    178.0000,      20.0000,   1.00000,    254.8001
    182.0000,      20.0000,   1.00000,    226.3214
    186.0000,      20.0000,   1.00000,    215.3130
    190.0000,      20.0000,   1.00000,    199.6460
    194.0000,      20.0000,   1.00000,    196.4409
    198.0000,      20.0000,   1.00000,    183.7517
    202.0000,      20.0000,   1.00000,    170.7760
    206.0000,      20.0000,   1.00000,    162.9326
    210.0000,      20.0000,   1.00000,    157.3500
     30.0000,       4.0000,   7.00000,    305.7169
     34.0000,       4.0000,   7.00000,    300.8427
     38.0000,       4.0000,   7.00000,    276.6340
     42.0000,       4.0000,   7.00000,    302.6681
     46.0000,       4.0000,   7.00000,    261.1430
     50.0000,       4.0000,   7.00000,    266.5380
     54.0000,       4.0000,   7.00000,    238.9689
     58.0000,       4.0000,   7.00000,    246.5738
     62.0000,       4.0000,   7.00000,    244.2667
     66.0000,       4.0000,   7.00000,    219.7474
     70.0000,       4.0000,   7.00000,    211.5141
     74.0000,       4.0000,   7.00000,    235.3236
     78.0000,       4.0000,   7.00000,    257.7348
     82.0000,       4.0000,   7.00000,    275.0060
     86.0000,       4.0000,   7.00000,    263.1847
     90.0000,       4.0000,   7.00000,    270.7137
     94.0000,       4.0000,   7.00000,    282.6639
     98.0000,       4.0000,   7.00000,    349.1530
    102.0000,       4.0000,   7.00000,    190.8650
    106.0000,       4.0000,   7.00000,    170.7467
    110.0000,       4.0000,   7.00000,    286.4469
    114.0000,       4.0000,   7.00000,    286.3015
    118.0000,       4.0000,   7.00000,    281.6790
    122.0000,       4.0000,   7.00000,    262.5036
    126.0000,       4.0000,   7.00000,    337.7630
    130.0000,       4.0000,   7.00000,    397.8172
    134.0000,       4.0000,   7.00000,    378.5947
    138.0000,       4.0000,   7.00000,    386.7702
    142.0000,       4.0000,   7.00000,    315.0891
    146.0000,       4.0000,   7.00000,    295.5977
    150.0000,       4.0000,   7.00000,    308.5437
    154.0000,       4.0000,   7.00000,    340.3057
    158.0000,       4.0000,   7.00000,    320.1731
    162.0000,       4.0000,   7.00000,    336.3727
    166.0000,       4.0000,   7.00000,    374.5254
    174.0000,       4.0000,   7.00000,    250.5084
    178.0000,       4.0000,   7.00000,    246.1263
    182.0000,       4.0000,   7.00000,    222.6006
    186.0000,       4.0000,   7.00000,    236.1379
    190.0000,       4.0000,   7.00000,    209.8863
    194.0000,       4.0000,   7.00000,    168.4809
    202.0000,       4.0000,   7.00000,    219.3341
    206.0000,       4.0000,   7.00000,    168.4670
    210.0000,       4.0000,   7.00000,    152.0293
     34.0000,       4.0000,   8.00000,    324.5724
     38.0000,       4.0000,   8.00000,    300.8492
     42.0000,       4.0000,   8.00000,    324.3785
     46.0000,       4.0000,   8.00000,    272.4795
     50.0000,       4.0000,   8.00000,    276.9232
     54.0000,       4.0000,   8.00000,    247.5295
     58.0000,       4.0000,   8.00000,    260.5650
     62.0000,       4.0000,   8.00000,    260.4543
     66.0000,       4.0000,   8.00000,    229.1387
     70.0000,       4.0000,   8.00000,    233.0054
     74.0000,       4.0000,   8.00000,    259.7036
     78.0000,       4.0000,   8.00000,    279.2560
     82.0000,       4.0000,   8.00000,    297.2950
     86.0000,       4.0000,   8.00000,    286.7400
     90.0000,       4.0000,   8.00000,    295.4442
     94.0000,       4.0000,   8.00000,    300.9769
     98.0000,       4.0000,   8.00000,    365.9247
    102.0000,       4.0000,   8.00000,    199.0709
    106.0000,       4.0000,   8.00000,    172.8199
    110.0000,       4.0000,   8.00000,    294.3711
    114.0000,       4.0000,   8.00000,    295.8316
    118.0000,       4.0000,   8.00000,    290.0782
    122.0000,       4.0000,   8.00000,    263.7476
    126.0000,       4.0000,   8.00000,    339.8240
    130.0000,       4.0000,   8.00000,    388.5029
    134.0000,       4.0000,   8.00000,    380.5691
    138.0000,       4.0000,   8.00000,    388.6954
    142.0000,       4.0000,   8.00000,    309.8125
    146.0000,       4.0000,   8.00000,    290.6141
    150.0000,       4.0000,   8.00000,    308.4641
    154.0000,       4.0000,   8.00000,    340.4177
    158.0000,       4.0000,   8.00000,    312.3563
    162.0000,       4.0000,   8.00000,    330.7474
    170.0000,       4.0000,   8.00000,    334.5063
    174.0000,       4.0000,   8.00000,    251.2403
    178.0000,       4.0000,   8.00000,    249.2283
    182.0000,       4.0000,   8.00000,    223.0033
    186.0000,       4.0000,   8.00000,    232.6210
    190.0000,       4.0000,   8.00000,    210.1832
    194.0000,       4.0000,   8.00000,    170.3994
    202.0000,       4.0000,   8.00000,    230.7869
    206.0000,       4.0000,   8.00000,    184.1131
     42.0000,      28.0000,   1.00000,    313.2303
     46.0000,      28.0000,   1.00000,    299.6245
     50.0000,      28.0000,   1.00000,    284.5347
     54.0000,      28.0000,   1.00000,    273.2956
     58.0000,      28.0000,   1.00000,    257.5965
     62.0000,      28.0000,   1.00000,    263.4755
     66.0000,      28.0000,   1.00000,    275.0948
     70.0000,      28.0000,   1.00000,    283.3529
     74.0000,      28.0000,   1.00000,    286.1955
     78.0000,      28.0000,   1.00000,    291.3696
     82.0000,      28.0000,   1.00000,    304.6667
     86.0000,      28.0000,   1.00000,    328.9362
     90.0000,      28.0000,   1.00000,    310.2145
     94.0000,      28.0000,   1.00000,    288.0818
     98.0000,      28.0000,   1.00000,    282.1203
    102.0000,      28.0000,   1.00000,    281.7830
    106.0000,      28.0000,   1.00000,    280.6981
    110.0000,      28.0000,   1.00000,    272.4610
    114.0000,      28.0000,   1.00000,    264.8597
    118.0000,      28.0000,   1.00000,    289.9478
    122.0000,      28.0000,   1.00000,    314.3203
    126.0000,      28.0000,   1.00000,    319.4711
    130.0000,      28.0000,   1.00000,    309.7937
    134.0000,      28.0000,   1.00000,    310.5630
    138.0000,      28.0000,   1.00000,    319.2983
    142.0000,      28.0000,   1.00000,    334.8217
    146.0000,      28.0000,   1.00000,    315.9049
    150.0000,      28.0000,   1.00000,    300.6118
    154.0000,      28.0000,   1.00000,    303.9019
    162.0000,      28.0000,   1.00000,    292.4659
    166.0000,      28.0000,   1.00000,    279.4108
    170.0000,      28.0000,   1.00000,    269.1358
    174.0000,      28.0000,   1.00000,    268.6968
    178.0000,      28.0000,   1.00000,    260.1134
    182.0000,      28.0000,   1.00000,    239.6420
    190.0000,      28.0000,   1.00000,    209.7455
    194.0000,      28.0000,   1.00000,    200.6020
    198.0000,      28.0000,   1.00000,    197.5053
     42.0000,       4.0000,  10.00000,    357.5990
     46.0000,       4.0000,  10.00000,    297.5299
     50.0000,       4.0000,  10.00000,    294.0109
     54.0000,       4.0000,  10.00000,    258.4085
     58.0000,       4.0000,  10.00000,    267.7326
     62.0000,       4.0000,  10.00000,    278.8067
     66.0000,       4.0000,  10.00000,    265.7824
     70.0000,       4.0000,  10.00000,    267.4901
     74.0000,       4.0000,  10.00000,    290.6870
     78.0000,       4.0000,  10.00000,    311.9116
     82.0000,       4.0000,  10.00000,    336.1903
     86.0000,       4.0000,  10.00000,    322.8154
     90.0000,       4.0000,  10.00000,    321.1878
     94.0000,       4.0000,  10.00000,    319.8652
     98.0000,       4.0000,  10.00000,    377.8223
    102.0000,       4.0000,  10.00000,    205.0147
    106.0000,       4.0000,  10.00000,    182.7042
    110.0000,       4.0000,  10.00000,    308.2260
    114.0000,       4.0000,  10.00000,    298.4060
    118.0000,       4.0000,  10.00000,    285.8033
    122.0000,       4.0000,  10.00000,    258.7567
    126.0000,       4.0000,  10.00000,    323.4493
    130.0000,       4.0000,  10.00000,    357.8987
    134.0000,       4.0000,  10.00000,    350.9518
    138.0000,       4.0000,  10.00000,    380.7523
    142.0000,       4.0000,  10.00000,    322.9948
    146.0000,       4.0000,  10.00000,    287.3232
    150.0000,       4.0000,  10.00000,    290.0319
    154.0000,       4.0000,  10.00000,    333.1452
    162.0000,       4.0000,  10.00000,    317.9295
    166.0000,       4.0000,  10.00000,    335.7496
    170.0000,       4.0000,  10.00000,    304.3981
    174.0000,       4.0000,  10.00000,    228.5633
    178.0000,       4.0000,  10.00000,    233.0602
    182.0000,       4.0000,  10.00000,    217.8720
    186.0000,       4.0000,  10.00000,    229.7188
    190.0000,       4.0000,  10.00000,    206.3719
    194.0000,       4.0000,  10.00000,    169.3640
     54.0000,      36.0000,   1.00000,    309.3480
     58.0000,      36.0000,   1.00000,    303.5799
     62.0000,      36.0000,   1.00000,    294.3557
     66.0000,      36.0000,   1.00000,    298.1532
     70.0000,      36.0000,   1.00000,    306.4809
     74.0000,      36.0000,   1.00000,    315.8994
     78.0000,      36.0000,   1.00000,    322.0121
     82.0000,      36.0000,   1.00000,    332.8698
     86.0000,      36.0000,   1.00000,    314.9376
     90.0000,      36.0000,   1.00000,    301.0932
     94.0000,      36.0000,   1.00000,    305.6686
     98.0000,      36.0000,   1.00000,    307.0332
    102.0000,      36.0000,   1.00000,    295.8849
    106.0000,      36.0000,   1.00000,    284.6933
    110.0000,      36.0000,   1.00000,    281.2806
    114.0000,      36.0000,   1.00000,    278.9028
    118.0000,      36.0000,   1.00000,    266.0045
    122.0000,      36.0000,   1.00000,    281.3638
    126.0000,      36.0000,   1.00000,    289.4050
    130.0000,      36.0000,   1.00000,    286.5536
    134.0000,      36.0000,   1.00000,    285.8847
    138.0000,      36.0000,   1.00000,    293.9015
    142.0000,      36.0000,   1.00000,    306.4504
    146.0000,      36.0000,   1.00000,    312.4388
    150.0000,      36.0000,   1.00000,    307.1444
    154.0000,      36.0000,   1.00000,    307.9666
    158.0000,      36.0000,   1.00000,    278.1925
    162.0000,      36.0000,   1.00000,    257.9475
    166.0000,      36.0000,   1.00000,    254.2669
    170.0000,      36.0000,   1.00000,    249.9875
    174.0000,      36.0000,   1.00000,    239.0010
    178.0000,      36.0000,   1.00000,    226.4431
    186.0000,      36.0000,   1.00000,    214.3606
     50.0000,       4.0000,  12.00000,    308.0142
    114.0000,       4.0000,  12.00000,    293.9183
    178.0000,       4.0000,  12.00000,    208.0073
     54.0000,      12.0000,   4.00000,    304.2720
     58.0000,      12.0000,   4.00000,    295.3647
     62.0000,      12.0000,   4.00000,    289.7625
     66.0000,      12.0000,   4.00000,    283.4955
     70.0000,      12.0000,   4.00000,    290.7859
     74.0000,      12.0000,   4.00000,    310.0984
     78.0000,      12.0000,   4.00000,    334.1563
     82.0000,      12.0000,   4.00000,    339.3575
     86.0000,      12.0000,   4.00000,    333.0522
     90.0000,      12.0000,   4.00000,    325.1123
     94.0000,      12.0000,   4.00000,    347.1651
     98.0000,      12.0000,   4.00000,    307.4709
    102.0000,      12.0000,   4.00000,    256.2365
    106.0000,      12.0000,   4.00000,    231.9472
    110.0000,      12.0000,   4.00000,    257.5437
    114.0000,      12.0000,   4.00000,    280.8129
    118.0000,      12.0000,   4.00000,    258.0695
    122.0000,      12.0000,   4.00000,    266.0338
    126.0000,      12.0000,   4.00000,    289.5709
    130.0000,      12.0000,   4.00000,    320.9662
    134.0000,      12.0000,   4.00000,    338.7559
    138.0000,      12.0000,   4.00000,    324.7902
    142.0000,      12.0000,   4.00000,    309.6696
    146.0000,      12.0000,   4.00000,    288.6147
    150.0000,      12.0000,   4.00000,    292.5552
    154.0000,      12.0000,   4.00000,    306.8485
    158.0000,      12.0000,   4.00000,    302.6852
    162.0000,      12.0000,   4.00000,    292.1190
    166.0000,      12.0000,   4.00000,    291.1909
    170.0000,      12.0000,   4.00000,    263.9090
    174.0000,      12.0000,   4.00000,    228.0998
    178.0000,      12.0000,   4.00000,    195.3706
    182.0000,      12.0000,   4.00000,    198.8858
    186.0000,      12.0000,   4.00000,    198.2656
     66.0000,      44.0000,   1.00000,    313.6240
     70.0000,      44.0000,   1.00000,    308.6382
     74.0000,      44.0000,   1.00000,    299.4740
     78.0000,      44.0000,   1.00000,    308.4016
     82.0000,      44.0000,   1.00000,    301.8078
     86.0000,      44.0000,   1.00000,    291.6753
     90.0000,      44.0000,   1.00000,    298.5562
     94.0000,      44.0000,   1.00000,    300.8363
     98.0000,      44.0000,   1.00000,    295.3047
    102.0000,      44.0000,   1.00000,    280.9468
    106.0000,      44.0000,   1.00000,    271.4085
    110.0000,      44.0000,   1.00000,    274.9685
    114.0000,      44.0000,   1.00000,    273.2559
    118.0000,      44.0000,   1.00000,    276.5638
    122.0000,      44.0000,   1.00000,    262.8904
    126.0000,      44.0000,   1.00000,    266.9354
    130.0000,      44.0000,   1.00000,    280.1050
    134.0000,      44.0000,   1.00000,    283.6068
    138.0000,      44.0000,   1.00000,    279.0405
    142.0000,      44.0000,   1.00000,    281.1068
    146.0000,      44.0000,   1.00000,    289.5016
    150.0000,      44.0000,   1.00000,    288.2480
    154.0000,      44.0000,   1.00000,    273.9081
    158.0000,      44.0000,   1.00000,    262.3323
    162.0000,      44.0000,   1.00000,    249.1576
    166.0000,      44.0000,   1.00000,    251.3912
    170.0000,      44.0000,   1.00000,    241.0842
    174.0000,      44.0000,   1.00000,    226.2562
    114.0000,       4.0000,  15.00000,    272.1695
    178.0000,       4.0000,  15.00000,    195.2838
     70.0000,      12.0000,   5.00000,    282.8513
     74.0000,      12.0000,   5.00000,    288.4977
     78.0000,      12.0000,   5.00000,    305.5697
     82.0000,      12.0000,   5.00000,    315.9053
     86.0000,      12.0000,   5.00000,    319.4636
     90.0000,      12.0000,   5.00000,    314.0763
     94.0000,      12.0000,   5.00000,    331.7800
     98.0000,      12.0000,   5.00000,    288.5466
    102.0000,      12.0000,   5.00000,    238.5448
    106.0000,      12.0000,   5.00000,    209.6553
    110.0000,      12.0000,   5.00000,    237.7563
    114.0000,      12.0000,   5.00000,    266.5629
    118.0000,      12.0000,   5.00000,    252.2569
    122.0000,      12.0000,   5.00000,    258.4293
    126.0000,      12.0000,   5.00000,    282.6364
    130.0000,      12.0000,   5.00000,    315.5889
    134.0000,      12.0000,   5.00000,    333.4391
    138.0000,      12.0000,   5.00000,    311.0503
    142.0000,      12.0000,   5.00000,    289.8857
    146.0000,      12.0000,   5.00000,    265.2838
    150.0000,      12.0000,   5.00000,    271.1201
    154.0000,      12.0000,   5.00000,    276.0429
    158.0000,      12.0000,   5.00000,    279.9619
    162.0000,      12.0000,   5.00000,    282.7416
    166.0000,      12.0000,   5.00000,    289.3007
    170.0000,      12.0000,   5.00000,    255.6234
    174.0000,      12.0000,   5.00000,    213.4793
     78.0000,      52.0000,   1.00000,    284.9998
     82.0000,      52.0000,   1.00000,    271.6251
     86.0000,      52.0000,   1.00000,    267.3665
     90.0000,      52.0000,   1.00000,    260.4364
     94.0000,      52.0000,   1.00000,    259.2842
     98.0000,      52.0000,   1.00000,    261.2127
    102.0000,      52.0000,   1.00000,    267.6774
    106.0000,      52.0000,   1.00000,    272.2376
    110.0000,      52.0000,   1.00000,    269.9922
    114.0000,      52.0000,   1.00000,    272.3713
    118.0000,      52.0000,   1.00000,    271.4328
    122.0000,      52.0000,   1.00000,    270.7576
    126.0000,      52.0000,   1.00000,    258.2310
    130.0000,      52.0000,   1.00000,    266.5750
    134.0000,      52.0000,   1.00000,    274.5275
    138.0000,      52.0000,   1.00000,    273.7288
    142.0000,      52.0000,   1.00000,    274.5052
    146.0000,      52.0000,   1.00000,    271.7492
    150.0000,      52.0000,   1.00000,    268.8096
    154.0000,      52.0000,   1.00000,    263.4705
    158.0000,      52.0000,   1.00000,    254.7392
    162.0000,      52.0000,   1.00000,    248.8681
     82.0000,      12.0000,   6.00000,    290.6220
     86.0000,      12.0000,   6.00000,    284.1779
     90.0000,      12.0000,   6.00000,    270.3797
     94.0000,      12.0000,   6.00000,    283.8809
     98.0000,      12.0000,   6.00000,    254.0712
    102.0000,      12.0000,   6.00000,    219.7575
    106.0000,      12.0000,   6.00000,    198.9377
    110.0000,      12.0000,   6.00000,    225.3476
    114.0000,      12.0000,   6.00000,    257.2452
    118.0000,      12.0000,   6.00000,    246.6728
    122.0000,      12.0000,   6.00000,    259.4823
    126.0000,      12.0000,   6.00000,    281.5566
    130.0000,      12.0000,   6.00000,    310.8299
    134.0000,      12.0000,   6.00000,    324.7765
    138.0000,      12.0000,   6.00000,    306.3497
    142.0000,      12.0000,   6.00000,    284.1357
    146.0000,      12.0000,   6.00000,    255.6892
    150.0000,      12.0000,   6.00000,    258.3303
    154.0000,      12.0000,   6.00000,    264.8994
    158.0000,      12.0000,   6.00000,    271.3730
    162.0000,      12.0000,   6.00000,    274.8742
     88.0000,      24.0000,   3.00000,    272.1271
     92.0000,      24.0000,   3.00000,    253.2699
     96.0000,      24.0000,   3.00000,    230.5210
    100.0000,      24.0000,   3.00000,    231.7820
    104.0000,      24.0000,   3.00000,    231.4752
    108.0000,      24.0000,   3.00000,    232.2540
    112.0000,      24.0000,   3.00000,    217.8900
    116.0000,      24.0000,   3.00000,    238.7357
    120.0000,      24.0000,   3.00000,    266.8124
    124.0000,      24.0000,   3.00000,    274.7691
    128.0000,      24.0000,   3.00000,    289.1901
    132.0000,      24.0000,   3.00000,    292.3888
    136.0000,      24.0000,   3.00000,    296.8882
    140.0000,      24.0000,   3.00000,    290.2726
    144.0000,      24.0000,   3.00000,    283.5161
    148.0000,      24.0000,   3.00000,    276.2725
    152.0000,      24.0000,   3.00000,    264.1273
    156.0000,      24.0000,   3.00000,    265.7359
     94.0000,      20.0000,   4.00000,    240.0650
     98.0000,      20.0000,   4.00000,    216.1298
    102.0000,      20.0000,   4.00000,    214.0516
    106.0000,      20.0000,   4.00000,    217.2488
    110.0000,      20.0000,   4.00000,    207.3079
    114.0000,      20.0000,   4.00000,    221.5505
    118.0000,      20.0000,   4.00000,    250.8974
    122.0000,      20.0000,   4.00000,    263.8563
    126.0000,      20.0000,   4.00000,    275.8721
    130.0000,      20.0000,   4.00000,    292.9001
    134.0000,      20.0000,   4.00000,    305.4811
    138.0000,      20.0000,   4.00000,    298.9900
    142.0000,      20.0000,   4.00000,    287.0516
    146.0000,      20.0000,   4.00000,    280.9139
    150.0000,      20.0000,   4.00000,    266.0945
    114.0000,      12.0000,   8.00000,    225.9691
   9.37
ITERATION 3
MODEL RESISTIVITY
LAYER 1
58,     2.0000
      8.0000,     123.62
     12.0000,     137.72
     16.0000,     175.35
     20.0000,     194.86
     24.0000,     226.09
     28.0000,     193.48
     32.0000,     171.65
     36.0000,     169.52
     40.0000,     150.03
     44.0000,     154.05
     48.0000,     125.35
     52.0000,     118.13
     56.0000,     101.97
     60.0000,     101.20
     64.0000,      98.23
     68.0000,      86.87
     72.0000,      83.38
     76.0000,      86.29
     80.0000,      91.38
     84.0000,     100.40
     88.0000,      99.03
     92.0000,     111.34
     96.0000,     118.29
    100.0000,     143.36
    104.0000,      73.26
    108.0000,      66.90
    112.0000,     125.32
    116.0000,     122.54
    120.0000,     113.74
    124.0000,     104.50
    128.0000,     134.05
    132.0000,     159.10
    136.0000,     165.75
    140.0000,     181.14
    144.0000,     149.35
    148.0000,     142.36
    152.0000,     152.27
    156.0000,     173.67
    160.0000,     168.25
    164.0000,     171.41
    168.0000,     181.74
    172.0000,     159.72
    176.0000,     107.85
    180.0000,     105.11
    184.0000,      93.35
    188.0000,      94.92
    192.0000,      81.35
    196.0000,      59.23
    200.0000,      55.47
    204.0000,      65.64
    208.0000,      53.76
    212.0000,      49.18
    216.0000,      47.38
    220.0000,      48.68
    224.0000,      44.13
    228.0000,      35.45
    232.0000,      33.44
            34.2985
LAYER 2
58,     4.2000
      8.0000,     154.98
     12.0000,     147.37
     16.0000,     179.39
     20.0000,     203.07
     24.0000,     223.02
     28.0000,     194.76
     32.0000,     174.85
     36.0000,     166.36
     40.0000,     147.33
     44.0000,     155.20
     48.0000,     120.07
     52.0000,     121.10
     56.0000,     100.53
     60.0000,     102.46
     64.0000,      98.15
     68.0000,      86.68
     72.0000,      87.89
     76.0000,      88.70
     80.0000,      96.27
     84.0000,     105.35
     88.0000,     100.09
     92.0000,     104.36
     96.0000,     117.89
    100.0000,     151.64
    104.0000,      95.57
    108.0000,      87.70
    112.0000,     133.29
    116.0000,     127.55
    120.0000,     123.53
    124.0000,     118.79
    128.0000,     157.66
    132.0000,     182.33
    136.0000,     191.31
    140.0000,     219.77
    144.0000,     187.01
    148.0000,     179.00
    152.0000,     189.27
    156.0000,     207.62
    160.0000,     197.28
    164.0000,     202.86
    168.0000,     224.19
    172.0000,     194.05
    176.0000,     131.61
    180.0000,     118.83
    184.0000,     104.27
    188.0000,     105.60
    192.0000,      89.50
    196.0000,      68.66
    200.0000,      66.11
    204.0000,      88.71
    208.0000,      61.08
    212.0000,      55.32
    216.0000,      54.40
    220.0000,      54.05
    224.0000,      47.86
    228.0000,      38.85
    232.0000,      34.71
            34.2181
LAYER 3
56,     6.6200
     12.0000,     199.93
     16.0000,     203.09
     20.0000,     214.84
     24.0000,     215.22
     28.0000,     192.25
     32.0000,     175.94
     36.0000,     165.10
     40.0000,     151.56
     44.0000,     163.58
     48.0000,     127.07
     52.0000,     134.33
     56.0000,     111.77
     60.0000,     114.92
     64.0000,     110.78
     68.0000,     101.27
     72.0000,     110.45
     76.0000,     115.03
     80.0000,     130.92
     84.0000,     145.11
     88.0000,     127.06
     92.0000,     113.05
     96.0000,     122.75
    100.0000,     162.76
    104.0000,      96.92
    108.0000,      87.59
    112.0000,     160.78
    116.0000,     156.73
    120.0000,     182.68
    124.0000,     202.68
    128.0000,     270.10
    132.0000,     297.99
    136.0000,     319.13
    140.0000,     402.57
    144.0000,     366.67
    148.0000,     352.98
    152.0000,     360.12
    156.0000,     364.36
    160.0000,     334.60
    164.0000,     349.17
    168.0000,     398.00
    172.0000,     334.04
    176.0000,     222.53
    180.0000,     178.26
    184.0000,     150.53
    188.0000,     147.60
    192.0000,     127.90
    196.0000,     108.35
    200.0000,     118.27
    204.0000,     158.58
    208.0000,     100.19
    212.0000,      80.22
    216.0000,      77.42
    220.0000,      72.64
    224.0000,      61.31
    228.0000,      46.81
            39.5444
LAYER 4
54,     9.2820
     16.0000,     301.63
     20.0000,     262.04
     24.0000,     238.73
     28.0000,     208.10
     32.0000,     192.49
     36.0000,     182.17
     40.0000,     175.36
     44.0000,     194.32
     48.0000,     156.01
     52.0000,     171.22
     56.0000,     145.47
     60.0000,     151.74
     64.0000,     149.58
     68.0000,     141.84
     72.0000,     161.94
     76.0000,     172.61
     80.0000,     198.12
     84.0000,     216.47
     88.0000,     177.32
     92.0000,     148.53
     96.0000,     163.71
    100.0000,     205.96
    104.0000,      80.27
    108.0000,      74.63
    112.0000,     239.73
    116.0000,     253.64
    120.0000,     332.64
    124.0000,     392.63
    128.0000,     506.11
    132.0000,     534.30
    136.0000,     597.77
    140.0000,     913.39
    144.0000,     875.37
    148.0000,     843.60
    152.0000,     820.11
    156.0000,     746.62
    160.0000,     643.30
    164.0000,     684.00
    168.0000,     824.97
    172.0000,     670.95
    176.0000,     413.04
    180.0000,     294.99
    184.0000,     234.91
    188.0000,     223.12
    192.0000,     203.41
    196.0000,     192.48
    200.0000,     229.80
    204.0000,     295.28
    208.0000,     175.29
    212.0000,     124.98
    216.0000,     113.76
    220.0000,      98.95
    224.0000,      82.88
            58.2237
LAYER 5
50,    12.2102
     24.0000,     876.35
     28.0000,     543.47
     32.0000,     458.89
     36.0000,     377.31
     40.0000,     352.37
     44.0000,     346.13
     48.0000,     304.90
     52.0000,     307.35
     56.0000,     282.74
     60.0000,     287.65
     64.0000,     287.81
     68.0000,     284.07
     72.0000,     303.85
     76.0000,     311.85
     80.0000,     329.77
     84.0000,     350.06
     88.0000,     346.27
     92.0000,     410.92
     96.0000,     616.07
    100.0000,     718.43
    104.0000,     398.59
    108.0000,     521.04
    112.0000,     809.25
    116.0000,     933.83
    120.0000,     995.17
    124.0000,     994.55
    128.0000,     953.67
    132.0000,     830.76
    136.0000,     837.71
    140.0000,     1075.4
    144.0000,     1199.4
    148.0000,     1278.6
    152.0000,     1306.6
    156.0000,     1278.8
    160.0000,     1261.2
    164.0000,     1416.9
    168.0000,     1744.4
    172.0000,     1705.0
    176.0000,     1144.2
    180.0000,     709.27
    184.0000,     517.17
    188.0000,     463.33
    192.0000,     464.57
    196.0000,     507.88
    200.0000,     610.84
    204.0000,     663.05
    208.0000,     386.39
    212.0000,     238.22
    216.0000,     188.64
           132.5593
LAYER 6
46,    15.4312
     32.0000,     1335.9
     36.0000,     792.30
     40.0000,     685.83
     44.0000,     572.00
     48.0000,     502.70
     52.0000,     461.22
     56.0000,     431.20
     60.0000,     427.81
     64.0000,     420.67
     68.0000,     408.40
     72.0000,     403.37
     76.0000,     390.75
     80.0000,     389.97
     84.0000,     415.81
     88.0000,     481.05
     92.0000,     663.99
     96.0000,     981.97
    100.0000,     1066.0
    104.0000,     924.55
    108.0000,     1275.7
    112.0000,     1243.6
    116.0000,     1224.8
    120.0000,     1171.9
    124.0000,     1037.7
    128.0000,     841.30
    132.0000,     653.15
    136.0000,     583.75
    140.0000,     641.64
    144.0000,     716.91
    148.0000,     787.99
    152.0000,     849.36
    156.0000,     908.03
    160.0000,     992.49
    164.0000,     1149.1
    168.0000,     1358.5
    172.0000,     1396.3
    176.0000,     1121.3
    180.0000,     810.75
    184.0000,     636.91
    188.0000,     575.12
    192.0000,     575.26
    196.0000,     603.10
    200.0000,     622.61
    204.0000,     547.98
    208.0000,     385.84
           230.1687
LAYER 7
42,    18.9743
     40.0000,     1436.6
     44.0000,     882.92
     48.0000,     747.31
     52.0000,     616.96
     56.0000,     558.64
     60.0000,     535.79
     64.0000,     504.23
     68.0000,     470.50
     72.0000,     440.02
     76.0000,     408.81
     80.0000,     393.55
     84.0000,     410.97
     88.0000,     476.97
     92.0000,     619.65
     96.0000,     803.30
    100.0000,     870.12
    104.0000,     901.99
    108.0000,     1145.3
    112.0000,     1182.1
    116.0000,     1100.0
    120.0000,     976.92
    124.0000,     808.40
    128.0000,     619.08
    132.0000,     466.56
    136.0000,     387.92
    140.0000,     372.88
    144.0000,     384.32
    148.0000,     408.89
    152.0000,     445.81
    156.0000,     498.82
    160.0000,     574.70
    164.0000,     678.60
    168.0000,     786.83
    172.0000,     826.97
    176.0000,     756.17
    180.0000,     643.04
    184.0000,     558.02
    188.0000,     514.74
    192.0000,     496.74
    196.0000,     476.16
    200.0000,     437.71
           329.7595
LAYER 8
38,    22.8718
     48.0000,     1239.9
     52.0000,     776.60
     56.0000,     664.23
     60.0000,     619.75
     64.0000,     542.18
     68.0000,     482.95
     72.0000,     438.90
     76.0000,     396.06
     80.0000,     368.00
     84.0000,     365.76
     88.0000,     395.10
     92.0000,     457.92
     96.0000,     533.05
    100.0000,     585.20
    104.0000,     641.86
    108.0000,     749.98
    112.0000,     800.90
    116.0000,     761.44
    120.0000,     664.76
    124.0000,     541.57
    128.0000,     420.19
    132.0000,     325.36
    136.0000,     266.99
    140.0000,     239.61
    144.0000,     230.23
    148.0000,     232.62
    152.0000,     246.24
    156.0000,     272.28
    160.0000,     312.00
    164.0000,     364.20
    168.0000,     418.32
    172.0000,     453.57
    176.0000,     455.44
    180.0000,     431.28
    184.0000,     404.45
    188.0000,     382.92
    192.0000,     363.12
           328.5901
LAYER 9
33,    27.1590
     60.0000,     770.24
     64.0000,     556.72
     68.0000,     479.93
     72.0000,     434.82
     76.0000,     380.86
     80.0000,     340.60
     84.0000,     321.25
     88.0000,     321.79
     92.0000,     338.78
     96.0000,     364.28
    100.0000,     390.46
    104.0000,     420.58
    108.0000,     457.03
    112.0000,     475.43
    116.0000,     458.74
    120.0000,     411.41
    124.0000,     348.25
    128.0000,     284.54
    132.0000,     231.35
    136.0000,     193.24
    140.0000,     169.45
    144.0000,     156.11
    148.0000,     150.87
    152.0000,     153.38
    156.0000,     163.94
    160.0000,     182.69
    164.0000,     208.15
    168.0000,     236.91
    172.0000,     262.75
    176.0000,     279.00
    180.0000,     279.61
    184.0000,     274.68
           269.6315
LAYER 10
27,    31.8749
     72.0000,     465.91
     76.0000,     370.85
     80.0000,     325.59
     84.0000,     294.71
     88.0000,     279.11
     92.0000,     273.59
     96.0000,     275.76
    100.0000,     281.81
    104.0000,     290.04
    108.0000,     297.81
    112.0000,     298.69
    116.0000,     287.67
    120.0000,     264.82
    124.0000,     234.36
    128.0000,     201.86
    132.0000,     172.06
    136.0000,     147.62
    140.0000,     129.37
    144.0000,     116.68
    148.0000,     109.04
    152.0000,     106.50
    156.0000,     109.48
    160.0000,     118.42
    164.0000,     131.09
    168.0000,     147.70
    172.0000,     164.34
           190.9503
LAYER 11
23,    37.0623
     80.0000,     317.21
     84.0000,     277.03
     88.0000,     255.41
     92.0000,     239.69
     96.0000,     229.73
    100.0000,     223.06
    104.0000,     219.01
    108.0000,     215.18
    112.0000,     209.45
    116.0000,     200.18
    120.0000,     186.91
    124.0000,     170.50
    128.0000,     152.50
    132.0000,     134.65
    136.0000,     118.24
    140.0000,     104.13
    144.0000,      92.67
    148.0000,      84.21
    152.0000,      78.94
    156.0000,      77.89
    160.0000,      81.40
    164.0000,      88.63
           102.9764
LAYER 12
19,    42.7686
     88.0000,     241.08
     92.0000,     218.55
     96.0000,     201.35
    100.0000,     188.50
    104.0000,     178.82
    108.0000,     169.92
    112.0000,     161.76
    116.0000,     153.39
    120.0000,     144.15
    124.0000,     133.79
    128.0000,     122.42
    132.0000,     110.43
    136.0000,      98.26
    140.0000,      86.38
    144.0000,      75.23
    148.0000,      66.30
    152.0000,      58.87
    156.0000,      54.55
            57.2194
LAYER 13
17, 
     92.0000,     197.90
     96.0000,     179.33
    100.0000,     164.41
    104.0000,     152.72
    108.0000,     143.51
    112.0000,     134.83
    116.0000,     127.39
    120.0000,     120.25
    124.0000,     112.77
    128.0000,     104.55
    132.0000,      95.39
    136.0000,      85.21
    140.0000,      74.04
    144.0000,      63.78
    148.0000,      53.08
    152.0000,      41.97
            30.7729
CALCULATED APPARENT RESISTIVITY
      6.0000,       4.0000,   1.00000,    148.4211
     10.0000,       4.0000,   1.00000,    158.4224
     14.0000,       4.0000,   1.00000,    188.7238
     18.0000,       4.0000,   1.00000,    188.4148
     22.0000,       4.0000,   1.00000,    211.1924
     26.0000,       4.0000,   1.00000,    192.9215
     30.0000,       4.0000,   1.00000,    181.4889
     34.0000,       4.0000,   1.00000,    176.4843
     38.0000,       4.0000,   1.00000,    153.0970
     42.0000,       4.0000,   1.00000,    157.0450
     46.0000,       4.0000,   1.00000,    129.6941
     50.0000,       4.0000,   1.00000,    128.7699
     54.0000,       4.0000,   1.00000,    111.3529
     58.0000,       4.0000,   1.00000,    109.2008
     62.0000,       4.0000,   1.00000,    105.2741
     66.0000,       4.0000,   1.00000,     97.9341
     70.0000,       4.0000,   1.00000,     96.6023
     74.0000,       4.0000,   1.00000,    101.5907
     78.0000,       4.0000,   1.00000,    103.9657
     82.0000,       4.0000,   1.00000,    110.9265
     86.0000,       4.0000,   1.00000,    111.7669
     90.0000,       4.0000,   1.00000,    121.6772
     94.0000,       4.0000,   1.00000,    108.7696
     98.0000,       4.0000,   1.00000,    137.2360
    102.0000,       4.0000,   1.00000,     97.0852
    106.0000,       4.0000,   1.00000,     94.6541
    110.0000,       4.0000,   1.00000,    132.9445
    114.0000,       4.0000,   1.00000,    124.4036
    118.0000,       4.0000,   1.00000,    141.0440
    122.0000,       4.0000,   1.00000,    136.6109
    126.0000,       4.0000,   1.00000,    167.7482
    130.0000,       4.0000,   1.00000,    189.2415
    134.0000,       4.0000,   1.00000,    190.5388
    138.0000,       4.0000,   1.00000,    216.5072
    142.0000,       4.0000,   1.00000,    196.7571
    146.0000,       4.0000,   1.00000,    197.6571
    150.0000,       4.0000,   1.00000,    199.7394
    154.0000,       4.0000,   1.00000,    216.9678
    158.0000,       4.0000,   1.00000,    207.6065
    162.0000,       4.0000,   1.00000,    210.0748
    166.0000,       4.0000,   1.00000,    206.0787
    170.0000,       4.0000,   1.00000,    188.4018
    174.0000,       4.0000,   1.00000,    144.6379
    178.0000,       4.0000,   1.00000,    138.2966
    182.0000,       4.0000,   1.00000,    112.7132
    186.0000,       4.0000,   1.00000,    107.8947
    190.0000,       4.0000,   1.00000,     94.1987
    194.0000,       4.0000,   1.00000,     79.3341
    198.0000,       4.0000,   1.00000,     72.8934
    202.0000,       4.0000,   1.00000,     78.7501
    206.0000,       4.0000,   1.00000,     63.6348
    210.0000,       4.0000,   1.00000,     61.9269
    214.0000,       4.0000,   1.00000,     56.5242
    218.0000,       4.0000,   1.00000,     51.8443
    222.0000,       4.0000,   1.00000,     48.5359
    226.0000,       4.0000,   1.00000,     41.7144
    230.0000,       4.0000,   1.00000,     38.0508
    234.0000,       4.0000,   1.00000,     37.5260
     10.0000,       4.0000,   2.00000,    185.5941
     14.0000,       4.0000,   2.00000,    215.1450
     18.0000,       4.0000,   2.00000,    213.3199
     22.0000,       4.0000,   2.00000,    230.6588
     26.0000,       4.0000,   2.00000,    205.4185
     30.0000,       4.0000,   2.00000,    191.8333
     34.0000,       4.0000,   2.00000,    190.8710
     38.0000,       4.0000,   2.00000,    172.5629
     42.0000,       4.0000,   2.00000,    176.9102
     46.0000,       4.0000,   2.00000,    149.7168
     50.0000,       4.0000,   2.00000,    145.2757
     54.0000,       4.0000,   2.00000,    128.5503
     58.0000,       4.0000,   2.00000,    129.0128
     62.0000,       4.0000,   2.00000,    129.7350
     66.0000,       4.0000,   2.00000,    116.7431
     70.0000,       4.0000,   2.00000,    116.1207
     74.0000,       4.0000,   2.00000,    124.1479
     78.0000,       4.0000,   2.00000,    128.6859
     82.0000,       4.0000,   2.00000,    134.8026
     86.0000,       4.0000,   2.00000,    133.9926
     90.0000,       4.0000,   2.00000,    126.5160
     94.0000,       4.0000,   2.00000,    134.5252
     98.0000,       4.0000,   2.00000,    183.3048
    102.0000,       4.0000,   2.00000,    110.1493
    106.0000,       4.0000,   2.00000,    102.5209
    110.0000,       4.0000,   2.00000,    178.5101
    114.0000,       4.0000,   2.00000,    173.4937
    118.0000,       4.0000,   2.00000,    168.0363
    122.0000,       4.0000,   2.00000,    166.1283
    126.0000,       4.0000,   2.00000,    216.9318
    130.0000,       4.0000,   2.00000,    241.7532
    134.0000,       4.0000,   2.00000,    239.1222
    138.0000,       4.0000,   2.00000,    278.1366
    142.0000,       4.0000,   2.00000,    253.5234
    146.0000,       4.0000,   2.00000,    243.2414
    150.0000,       4.0000,   2.00000,    264.1382
    154.0000,       4.0000,   2.00000,    287.7449
    158.0000,       4.0000,   2.00000,    255.8136
    162.0000,       4.0000,   2.00000,    247.6535
    166.0000,       4.0000,   2.00000,    267.2355
    170.0000,       4.0000,   2.00000,    237.3252
    174.0000,       4.0000,   2.00000,    178.8910
    178.0000,       4.0000,   2.00000,    175.0486
    182.0000,       4.0000,   2.00000,    149.3369
    186.0000,       4.0000,   2.00000,    143.8742
    190.0000,       4.0000,   2.00000,    126.2164
    194.0000,       4.0000,   2.00000,     95.8240
    198.0000,       4.0000,   2.00000,     93.6707
    202.0000,       4.0000,   2.00000,    108.4168
    206.0000,       4.0000,   2.00000,     82.4192
    210.0000,       4.0000,   2.00000,     74.3564
    214.0000,       4.0000,   2.00000,     70.5590
    218.0000,       4.0000,   2.00000,     64.6391
    222.0000,       4.0000,   2.00000,     60.0625
    226.0000,       4.0000,   2.00000,     49.9152
    230.0000,       4.0000,   2.00000,     44.9618
     14.0000,       4.0000,   3.00000,    247.5939
     18.0000,       4.0000,   3.00000,    252.9755
     22.0000,       4.0000,   3.00000,    267.0130
     26.0000,       4.0000,   3.00000,    228.2480
     30.0000,       4.0000,   3.00000,    206.7870
     34.0000,       4.0000,   3.00000,    208.4457
     38.0000,       4.0000,   3.00000,    195.9571
     42.0000,       4.0000,   3.00000,    209.0250
     46.0000,       4.0000,   3.00000,    173.2887
     50.0000,       4.0000,   3.00000,    169.4853
     54.0000,       4.0000,   3.00000,    149.1841
     58.0000,       4.0000,   3.00000,    156.5623
     62.0000,       4.0000,   3.00000,    155.3352
     66.0000,       4.0000,   3.00000,    141.1045
     70.0000,       4.0000,   3.00000,    137.3032
     74.0000,       4.0000,   3.00000,    147.6725
     78.0000,       4.0000,   3.00000,    156.1394
     82.0000,       4.0000,   3.00000,    164.3561
     86.0000,       4.0000,   3.00000,    145.9880
     90.0000,       4.0000,   3.00000,    153.8891
     94.0000,       4.0000,   3.00000,    172.2843
     98.0000,       4.0000,   3.00000,    222.0965
    102.0000,       4.0000,   3.00000,    128.0419
    106.0000,       4.0000,   3.00000,    120.0083
    110.0000,       4.0000,   3.00000,    216.5881
    114.0000,       4.0000,   3.00000,    223.1062
    118.0000,       4.0000,   3.00000,    207.6500
    122.0000,       4.0000,   3.00000,    189.6677
    126.0000,       4.0000,   3.00000,    249.7379
    130.0000,       4.0000,   3.00000,    292.1896
    134.0000,       4.0000,   3.00000,    298.1538
    138.0000,       4.0000,   3.00000,    331.5132
    142.0000,       4.0000,   3.00000,    287.5760
    146.0000,       4.0000,   3.00000,    282.3338
    150.0000,       4.0000,   3.00000,    302.9458
    154.0000,       4.0000,   3.00000,    333.6483
    158.0000,       4.0000,   3.00000,    293.6409
    162.0000,       4.0000,   3.00000,    293.2546
    166.0000,       4.0000,   3.00000,    309.4104
    170.0000,       4.0000,   3.00000,    284.1123
    174.0000,       4.0000,   3.00000,    206.2272
    178.0000,       4.0000,   3.00000,    201.5824
    182.0000,       4.0000,   3.00000,    184.2949
    186.0000,       4.0000,   3.00000,    187.9971
    190.0000,       4.0000,   3.00000,    152.7121
    194.0000,       4.0000,   3.00000,    117.0800
    198.0000,       4.0000,   3.00000,    113.1357
    202.0000,       4.0000,   3.00000,    135.3576
    206.0000,       4.0000,   3.00000,    103.5311
    210.0000,       4.0000,   3.00000,     89.6196
    214.0000,       4.0000,   3.00000,     83.0193
    218.0000,       4.0000,   3.00000,     81.4849
    222.0000,       4.0000,   3.00000,     73.8871
    226.0000,       4.0000,   3.00000,     60.0144
     18.0000,      12.0000,   1.00000,    281.7184
     22.0000,      12.0000,   1.00000,    275.6274
     26.0000,      12.0000,   1.00000,    252.3397
     30.0000,      12.0000,   1.00000,    227.5916
     34.0000,      12.0000,   1.00000,    216.6030
     38.0000,      12.0000,   1.00000,    220.8460
     42.0000,      12.0000,   1.00000,    213.5951
     46.0000,      12.0000,   1.00000,    205.4707
     50.0000,      12.0000,   1.00000,    183.3591
     54.0000,      12.0000,   1.00000,    178.8236
     58.0000,      12.0000,   1.00000,    172.2849
     62.0000,      12.0000,   1.00000,    170.5309
     66.0000,      12.0000,   1.00000,    162.3855
     70.0000,      12.0000,   1.00000,    159.9906
     74.0000,      12.0000,   1.00000,    164.4597
     78.0000,      12.0000,   1.00000,    174.9261
     82.0000,      12.0000,   1.00000,    167.5262
     86.0000,      12.0000,   1.00000,    172.2356
     90.0000,      12.0000,   1.00000,    183.5779
     94.0000,      12.0000,   1.00000,    206.7162
     98.0000,      12.0000,   1.00000,    191.5002
    102.0000,      12.0000,   1.00000,    176.9311
    106.0000,      12.0000,   1.00000,    178.7562
    110.0000,      12.0000,   1.00000,    206.7353
    114.0000,      12.0000,   1.00000,    234.1651
    118.0000,      12.0000,   1.00000,    232.9544
    122.0000,      12.0000,   1.00000,    235.1265
    126.0000,      12.0000,   1.00000,    257.9175
    130.0000,      12.0000,   1.00000,    305.4065
    134.0000,      12.0000,   1.00000,    339.5143
    138.0000,      12.0000,   1.00000,    326.3017
    142.0000,      12.0000,   1.00000,    311.3231
    146.0000,      12.0000,   1.00000,    300.6410
    150.0000,      12.0000,   1.00000,    309.2533
    154.0000,      12.0000,   1.00000,    308.9232
    158.0000,      12.0000,   1.00000,    324.2770
    162.0000,      12.0000,   1.00000,    317.2910
    166.0000,      12.0000,   1.00000,    309.5710
    170.0000,      12.0000,   1.00000,    280.4174
    174.0000,      12.0000,   1.00000,    247.8450
    178.0000,      12.0000,   1.00000,    213.0320
    186.0000,      12.0000,   1.00000,    194.2194
    190.0000,      12.0000,   1.00000,    173.4891
    194.0000,      12.0000,   1.00000,    144.7421
    198.0000,      12.0000,   1.00000,    135.6939
    202.0000,      12.0000,   1.00000,    128.8487
    206.0000,      12.0000,   1.00000,    123.7890
    210.0000,      12.0000,   1.00000,    105.4801
    214.0000,      12.0000,   1.00000,     95.6714
    218.0000,      12.0000,   1.00000,     89.2366
    222.0000,      12.0000,   1.00000,     82.8969
     18.0000,       4.0000,   4.00000,    289.7619
     22.0000,       4.0000,   4.00000,    312.4953
     26.0000,       4.0000,   4.00000,    257.1913
     30.0000,       4.0000,   4.00000,    228.8536
     34.0000,       4.0000,   4.00000,    230.1618
     38.0000,       4.0000,   4.00000,    217.4237
     42.0000,       4.0000,   4.00000,    240.1902
     46.0000,       4.0000,   4.00000,    200.0110
     50.0000,       4.0000,   4.00000,    197.5481
     54.0000,       4.0000,   4.00000,    175.6090
     58.0000,       4.0000,   4.00000,    180.7944
     62.0000,       4.0000,   4.00000,    182.7376
     66.0000,       4.0000,   4.00000,    163.0424
     70.0000,       4.0000,   4.00000,    161.4932
     74.0000,       4.0000,   4.00000,    172.1120
     78.0000,       4.0000,   4.00000,    182.3308
     82.0000,       4.0000,   4.00000,    181.9693
     86.0000,       4.0000,   4.00000,    176.5540
     90.0000,       4.0000,   4.00000,    190.2324
     94.0000,       4.0000,   4.00000,    200.6908
     98.0000,       4.0000,   4.00000,    258.8621
    102.0000,       4.0000,   4.00000,    149.0920
    106.0000,       4.0000,   4.00000,    142.3258
    110.0000,       4.0000,   4.00000,    251.4941
    114.0000,       4.0000,   4.00000,    246.3948
    118.0000,       4.0000,   4.00000,    246.8443
    122.0000,       4.0000,   4.00000,    216.9607
    126.0000,       4.0000,   4.00000,    274.4288
    130.0000,       4.0000,   4.00000,    333.0822
    134.0000,       4.0000,   4.00000,    341.5374
    138.0000,       4.0000,   4.00000,    374.2039
    142.0000,       4.0000,   4.00000,    314.1162
    146.0000,       4.0000,   4.00000,    301.3068
    150.0000,       4.0000,   4.00000,    315.7997
    154.0000,       4.0000,   4.00000,    342.0096
    158.0000,       4.0000,   4.00000,    327.3170
    162.0000,       4.0000,   4.00000,    328.0356
    166.0000,       4.0000,   4.00000,    347.3293
    170.0000,       4.0000,   4.00000,    308.7823
    174.0000,       4.0000,   4.00000,    228.6069
    178.0000,       4.0000,   4.00000,    227.1378
    186.0000,       4.0000,   4.00000,    212.0678
    190.0000,       4.0000,   4.00000,    182.9635
    194.0000,       4.0000,   4.00000,    137.5540
    198.0000,       4.0000,   4.00000,    133.3462
    202.0000,       4.0000,   4.00000,    157.3829
    206.0000,       4.0000,   4.00000,    121.0460
    210.0000,       4.0000,   4.00000,    108.2119
    214.0000,       4.0000,   4.00000,     99.4391
    218.0000,       4.0000,   4.00000,     94.1815
    222.0000,       4.0000,   4.00000,     89.1469
     24.0000,      16.0000,   1.00000,    304.2010
     28.0000,      16.0000,   1.00000,    288.5789
     32.0000,      16.0000,   1.00000,    259.5858
     36.0000,      16.0000,   1.00000,    249.6082
     40.0000,      16.0000,   1.00000,    243.0262
     44.0000,      16.0000,   1.00000,    238.4466
     48.0000,      16.0000,   1.00000,    235.4138
     52.0000,      16.0000,   1.00000,    219.5423
     56.0000,      16.0000,   1.00000,    212.8338
     60.0000,      16.0000,   1.00000,    200.8519
     64.0000,      16.0000,   1.00000,    196.5140
     68.0000,      16.0000,   1.00000,    197.1104
     72.0000,      16.0000,   1.00000,    196.3198
     76.0000,      16.0000,   1.00000,    194.5043
     80.0000,      16.0000,   1.00000,    202.6374
     84.0000,      16.0000,   1.00000,    217.4043
     88.0000,      16.0000,   1.00000,    223.5943
     92.0000,      16.0000,   1.00000,    240.5160
     96.0000,      16.0000,   1.00000,    224.9651
    100.0000,      16.0000,   1.00000,    214.4641
    104.0000,      16.0000,   1.00000,    233.5514
    108.0000,      16.0000,   1.00000,    221.8485
    112.0000,      16.0000,   1.00000,    238.5260
    116.0000,      16.0000,   1.00000,    251.6576
    120.0000,      16.0000,   1.00000,    267.2303
    124.0000,      16.0000,   1.00000,    303.7312
    128.0000,      16.0000,   1.00000,    321.3450
    132.0000,      16.0000,   1.00000,    346.3058
    136.0000,      16.0000,   1.00000,    357.5062
    140.0000,      16.0000,   1.00000,    345.2754
    144.0000,      16.0000,   1.00000,    326.9055
    148.0000,      16.0000,   1.00000,    301.6086
    152.0000,      16.0000,   1.00000,    305.8886
    156.0000,      16.0000,   1.00000,    320.9800
    160.0000,      16.0000,   1.00000,    339.3077
    164.0000,      16.0000,   1.00000,    337.1163
    168.0000,      16.0000,   1.00000,    313.3894
    172.0000,      16.0000,   1.00000,    293.6225
    180.0000,      16.0000,   1.00000,    230.7114
    184.0000,      16.0000,   1.00000,    218.4673
    188.0000,      16.0000,   1.00000,    199.3876
    196.0000,      16.0000,   1.00000,    176.4521
    200.0000,      16.0000,   1.00000,    154.1967
    204.0000,      16.0000,   1.00000,    147.4246
    208.0000,      16.0000,   1.00000,    141.5222
    212.0000,      16.0000,   1.00000,    125.0819
    216.0000,      16.0000,   1.00000,    115.5456
     22.0000,       4.0000,   5.00000,    347.1836
     26.0000,       4.0000,   5.00000,    292.7425
     30.0000,       4.0000,   5.00000,    256.6551
     34.0000,       4.0000,   5.00000,    253.5343
     38.0000,       4.0000,   5.00000,    238.8398
     42.0000,       4.0000,   5.00000,    261.7148
     46.0000,       4.0000,   5.00000,    226.6885
     50.0000,       4.0000,   5.00000,    227.3778
     54.0000,       4.0000,   5.00000,    200.0448
     58.0000,       4.0000,   5.00000,    206.1945
     62.0000,       4.0000,   5.00000,    204.0777
     66.0000,       4.0000,   5.00000,    186.1061
     70.0000,       4.0000,   5.00000,    183.5563
     74.0000,       4.0000,   5.00000,    197.4387
     78.0000,       4.0000,   5.00000,    196.9713
     82.0000,       4.0000,   5.00000,    212.7552
     86.0000,       4.0000,   5.00000,    213.3837
     90.0000,       4.0000,   5.00000,    218.2944
     94.0000,       4.0000,   5.00000,    228.4362
     98.0000,       4.0000,   5.00000,    294.4310
    102.0000,       4.0000,   5.00000,    170.0415
    106.0000,       4.0000,   5.00000,    158.7532
    110.0000,       4.0000,   5.00000,    274.5824
    114.0000,       4.0000,   5.00000,    269.0940
    118.0000,       4.0000,   5.00000,    256.9913
    122.0000,       4.0000,   5.00000,    246.0057
    126.0000,       4.0000,   5.00000,    313.2504
    130.0000,       4.0000,   5.00000,    354.8778
    134.0000,       4.0000,   5.00000,    361.1632
    138.0000,       4.0000,   5.00000,    402.7718
    142.0000,       4.0000,   5.00000,    337.1273
    146.0000,       4.0000,   5.00000,    300.9732
    150.0000,       4.0000,   5.00000,    308.4139
    154.0000,       4.0000,   5.00000,    351.3245
    158.0000,       4.0000,   5.00000,    331.7126
    162.0000,       4.0000,   5.00000,    351.1781
    166.0000,       4.0000,   5.00000,    372.0885
    170.0000,       4.0000,   5.00000,    329.0375
    174.0000,       4.0000,   5.00000,    243.1037
    182.0000,       4.0000,   5.00000,    216.6680
    186.0000,       4.0000,   5.00000,    224.4464
    190.0000,       4.0000,   5.00000,    201.1720
    194.0000,       4.0000,   5.00000,    158.0579
    198.0000,       4.0000,   5.00000,    151.0618
    202.0000,       4.0000,   5.00000,    179.2968
    206.0000,       4.0000,   5.00000,    136.9646
    210.0000,       4.0000,   5.00000,    124.7049
    214.0000,       4.0000,   5.00000,    116.8100
    218.0000,       4.0000,   5.00000,    109.1828
     26.0000,       4.0000,   6.00000,    322.1563
     30.0000,       4.0000,   6.00000,    287.4064
     34.0000,       4.0000,   6.00000,    280.4742
     38.0000,       4.0000,   6.00000,    256.8850
     42.0000,       4.0000,   6.00000,    284.6768
     46.0000,       4.0000,   6.00000,    245.4525
     50.0000,       4.0000,   6.00000,    251.8962
     54.0000,       4.0000,   6.00000,    222.7535
     58.0000,       4.0000,   6.00000,    227.4433
     62.0000,       4.0000,   6.00000,    226.9868
     66.0000,       4.0000,   6.00000,    204.6356
     70.0000,       4.0000,   6.00000,    204.8120
     74.0000,       4.0000,   6.00000,    210.1173
     78.0000,       4.0000,   6.00000,    226.6463
     82.0000,       4.0000,   6.00000,    248.5730
     86.0000,       4.0000,   6.00000,    238.1497
     90.0000,       4.0000,   6.00000,    244.8638
     94.0000,       4.0000,   6.00000,    256.4738
     98.0000,       4.0000,   6.00000,    331.3966
    102.0000,       4.0000,   6.00000,    184.0046
    106.0000,       4.0000,   6.00000,    166.7871
    110.0000,       4.0000,   6.00000,    292.3920
    114.0000,       4.0000,   6.00000,    279.1475
    118.0000,       4.0000,   6.00000,    271.5017
    122.0000,       4.0000,   6.00000,    257.0250
    126.0000,       4.0000,   6.00000,    344.8508
    130.0000,       4.0000,   6.00000,    380.2261
    134.0000,       4.0000,   6.00000,    368.0112
    138.0000,       4.0000,   6.00000,    411.8136
    142.0000,       4.0000,   6.00000,    335.9459
    146.0000,       4.0000,   6.00000,    299.9621
    150.0000,       4.0000,   6.00000,    308.5369
    154.0000,       4.0000,   6.00000,    344.8541
    158.0000,       4.0000,   6.00000,    332.0622
    162.0000,       4.0000,   6.00000,    345.3703
    166.0000,       4.0000,   6.00000,    384.4849
    170.0000,       4.0000,   6.00000,    349.6799
    178.0000,       4.0000,   6.00000,    245.4780
    182.0000,       4.0000,   6.00000,    223.1030
    186.0000,       4.0000,   6.00000,    231.3961
    190.0000,       4.0000,   6.00000,    207.0145
    194.0000,       4.0000,   6.00000,    167.9320
    198.0000,       4.0000,   6.00000,    168.1695
    202.0000,       4.0000,   6.00000,    200.7288
    206.0000,       4.0000,   6.00000,    154.3806
    210.0000,       4.0000,   6.00000,    138.1290
    214.0000,       4.0000,   6.00000,    130.9181
     30.0000,      20.0000,   1.00000,    317.9288
     34.0000,      20.0000,   1.00000,    295.5551
     38.0000,      20.0000,   1.00000,    276.1192
     42.0000,      20.0000,   1.00000,    267.7154
     46.0000,      20.0000,   1.00000,    259.1252
     50.0000,      20.0000,   1.00000,    256.2823
     54.0000,      20.0000,   1.00000,    246.2590
     58.0000,      20.0000,   1.00000,    237.3087
     62.0000,      20.0000,   1.00000,    226.4468
     66.0000,      20.0000,   1.00000,    226.8761
     70.0000,      20.0000,   1.00000,    218.7307
     74.0000,      20.0000,   1.00000,    227.4198
     78.0000,      20.0000,   1.00000,    240.7130
     82.0000,      20.0000,   1.00000,    249.0284
     86.0000,      20.0000,   1.00000,    255.1758
     90.0000,      20.0000,   1.00000,    275.9748
     94.0000,      20.0000,   1.00000,    262.1919
     98.0000,      20.0000,   1.00000,    243.3892
    102.0000,      20.0000,   1.00000,    253.3814
    106.0000,      20.0000,   1.00000,    258.2493
    110.0000,      20.0000,   1.00000,    238.0674
    114.0000,      20.0000,   1.00000,    248.7773
    118.0000,      20.0000,   1.00000,    286.2909
    122.0000,      20.0000,   1.00000,    311.3197
    126.0000,      20.0000,   1.00000,    328.9494
    130.0000,      20.0000,   1.00000,    364.0877
    134.0000,      20.0000,   1.00000,    364.0197
    138.0000,      20.0000,   1.00000,    336.8990
    142.0000,      20.0000,   1.00000,    323.8204
    146.0000,      20.0000,   1.00000,    326.1024
    150.0000,      20.0000,   1.00000,    308.7971
    154.0000,      20.0000,   1.00000,    305.5585
    158.0000,      20.0000,   1.00000,    318.1874
    162.0000,      20.0000,   1.00000,    327.7335
    166.0000,      20.0000,   1.00000,    317.9126
    174.0000,      20.0000,   1.00000,    291.8557
    178.0000,      20.0000,   1.00000,    258.4117
    182.0000,      20.0000,   1.00000,    227.4675
    186.0000,      20.0000,   1.00000,    215.3576
    190.0000,      20.0000,   1.00000,    199.4669
    194.0000,      20.0000,   1.00000,    197.1594
    198.0000,      20.0000,   1.00000,    185.9263
    202.0000,      20.0000,   1.00000,    173.7796
    206.0000,      20.0000,   1.00000,    165.5609
    210.0000,      20.0000,   1.00000,    159.0065
     30.0000,       4.0000,   7.00000,    312.1518
     34.0000,       4.0000,   7.00000,    306.2860
     38.0000,       4.0000,   7.00000,    280.7888
     42.0000,       4.0000,   7.00000,    304.7473
     46.0000,       4.0000,   7.00000,    261.6109
     50.0000,       4.0000,   7.00000,    266.0363
     54.0000,       4.0000,   7.00000,    239.5215
     58.0000,       4.0000,   7.00000,    247.8616
     62.0000,       4.0000,   7.00000,    246.8396
     66.0000,       4.0000,   7.00000,    222.9456
     70.0000,       4.0000,   7.00000,    213.1563
     74.0000,       4.0000,   7.00000,    235.6717
     78.0000,       4.0000,   7.00000,    258.3291
     82.0000,       4.0000,   7.00000,    274.5223
     86.0000,       4.0000,   7.00000,    260.8599
     90.0000,       4.0000,   7.00000,    268.1660
     94.0000,       4.0000,   7.00000,    285.3334
     98.0000,       4.0000,   7.00000,    357.8673
    102.0000,       4.0000,   7.00000,    191.8832
    106.0000,       4.0000,   7.00000,    172.9451
    110.0000,       4.0000,   7.00000,    295.6938
    114.0000,       4.0000,   7.00000,    290.1349
    118.0000,       4.0000,   7.00000,    283.8262
    122.0000,       4.0000,   7.00000,    265.9532
    126.0000,       4.0000,   7.00000,    343.5439
    130.0000,       4.0000,   7.00000,    402.8003
    134.0000,       4.0000,   7.00000,    384.5417
    138.0000,       4.0000,   7.00000,    394.4637
    142.0000,       4.0000,   7.00000,    323.3422
    146.0000,       4.0000,   7.00000,    301.7633
    150.0000,       4.0000,   7.00000,    311.7461
    154.0000,       4.0000,   7.00000,    340.4195
    158.0000,       4.0000,   7.00000,    319.6624
    162.0000,       4.0000,   7.00000,    338.0766
    166.0000,       4.0000,   7.00000,    380.5439
    174.0000,       4.0000,   7.00000,    255.1515
    178.0000,       4.0000,   7.00000,    246.6406
    182.0000,       4.0000,   7.00000,    221.1825
    186.0000,       4.0000,   7.00000,    233.7039
    190.0000,       4.0000,   7.00000,    208.3468
    194.0000,       4.0000,   7.00000,    168.8469
    202.0000,       4.0000,   7.00000,    222.6450
    206.0000,       4.0000,   7.00000,    169.6385
    210.0000,       4.0000,   7.00000,    152.0806
     34.0000,       4.0000,   8.00000,    329.4707
     38.0000,       4.0000,   8.00000,    304.5414
     42.0000,       4.0000,   8.00000,    327.1829
     46.0000,       4.0000,   8.00000,    273.6853
     50.0000,       4.0000,   8.00000,    276.9153
     54.0000,       4.0000,   8.00000,    248.7897
     58.0000,       4.0000,   8.00000,    263.3161
     62.0000,       4.0000,   8.00000,    264.1576
     66.0000,       4.0000,   8.00000,    231.0122
     70.0000,       4.0000,   8.00000,    233.8167
     74.0000,       4.0000,   8.00000,    260.6205
     78.0000,       4.0000,   8.00000,    279.5376
     82.0000,       4.0000,   8.00000,    295.9317
     86.0000,       4.0000,   8.00000,    283.2034
     90.0000,       4.0000,   8.00000,    291.9115
     94.0000,       4.0000,   8.00000,    302.3791
     98.0000,       4.0000,   8.00000,    373.6598
    102.0000,       4.0000,   8.00000,    198.4499
    106.0000,       4.0000,   8.00000,    173.0360
    110.0000,       4.0000,   8.00000,    301.3972
    114.0000,       4.0000,   8.00000,    297.3519
    118.0000,       4.0000,   8.00000,    290.4321
    122.0000,       4.0000,   8.00000,    266.3143
    126.0000,       4.0000,   8.00000,    345.0172
    130.0000,       4.0000,   8.00000,    393.4825
    134.0000,       4.0000,   8.00000,    385.2428
    138.0000,       4.0000,   8.00000,    391.7213
    142.0000,       4.0000,   8.00000,    314.2089
    146.0000,       4.0000,   8.00000,    295.5565
    150.0000,       4.0000,   8.00000,    310.9445
    154.0000,       4.0000,   8.00000,    339.2416
    158.0000,       4.0000,   8.00000,    310.4544
    162.0000,       4.0000,   8.00000,    330.4742
    170.0000,       4.0000,   8.00000,    337.3567
    174.0000,       4.0000,   8.00000,    252.4793
    178.0000,       4.0000,   8.00000,    246.8094
    182.0000,       4.0000,   8.00000,    219.1508
    186.0000,       4.0000,   8.00000,    227.8447
    190.0000,       4.0000,   8.00000,    206.8463
    194.0000,       4.0000,   8.00000,    169.2614
    202.0000,       4.0000,   8.00000,    231.8755
    206.0000,       4.0000,   8.00000,    184.2908
     42.0000,      28.0000,   1.00000,    316.5398
     46.0000,      28.0000,   1.00000,    303.9670
     50.0000,      28.0000,   1.00000,    290.2878
     54.0000,      28.0000,   1.00000,    279.0531
     58.0000,      28.0000,   1.00000,    261.0073
     62.0000,      28.0000,   1.00000,    266.0040
     66.0000,      28.0000,   1.00000,    278.1992
     70.0000,      28.0000,   1.00000,    286.3075
     74.0000,      28.0000,   1.00000,    287.9742
     78.0000,      28.0000,   1.00000,    291.6646
     82.0000,      28.0000,   1.00000,    303.7853
     86.0000,      28.0000,   1.00000,    325.6274
     90.0000,      28.0000,   1.00000,    304.2078
     94.0000,      28.0000,   1.00000,    281.8618
     98.0000,      28.0000,   1.00000,    278.2418
    102.0000,      28.0000,   1.00000,    278.8900
    106.0000,      28.0000,   1.00000,    279.2320
    110.0000,      28.0000,   1.00000,    272.1437
    114.0000,      28.0000,   1.00000,    263.2720
    118.0000,      28.0000,   1.00000,    288.8383
    122.0000,      28.0000,   1.00000,    316.0367
    126.0000,      28.0000,   1.00000,    323.4577
    130.0000,      28.0000,   1.00000,    314.6902
    134.0000,      28.0000,   1.00000,    316.2032
    138.0000,      28.0000,   1.00000,    325.2780
    142.0000,      28.0000,   1.00000,    338.9951
    146.0000,      28.0000,   1.00000,    317.8792
    150.0000,      28.0000,   1.00000,    302.3756
    154.0000,      28.0000,   1.00000,    306.5296
    162.0000,      28.0000,   1.00000,    290.4021
    166.0000,      28.0000,   1.00000,    275.3926
    170.0000,      28.0000,   1.00000,    264.0908
    174.0000,      28.0000,   1.00000,    263.0334
    178.0000,      28.0000,   1.00000,    254.6815
    182.0000,      28.0000,   1.00000,    234.8473
    190.0000,      28.0000,   1.00000,    204.5276
    194.0000,      28.0000,   1.00000,    195.8140
    198.0000,      28.0000,   1.00000,    193.7133
     42.0000,       4.0000,  10.00000,    361.6159
     46.0000,       4.0000,  10.00000,    301.4933
     50.0000,       4.0000,  10.00000,    298.1064
     54.0000,       4.0000,  10.00000,    262.1028
     58.0000,       4.0000,  10.00000,    268.8941
     62.0000,       4.0000,  10.00000,    278.6279
     66.0000,       4.0000,  10.00000,    265.6740
     70.0000,       4.0000,  10.00000,    267.2010
     74.0000,       4.0000,  10.00000,    289.5854
     78.0000,       4.0000,  10.00000,    309.9103
     82.0000,       4.0000,  10.00000,    332.5179
     86.0000,       4.0000,  10.00000,    316.1020
     90.0000,       4.0000,  10.00000,    313.3861
     94.0000,       4.0000,  10.00000,    318.4348
     98.0000,       4.0000,  10.00000,    384.2232
    102.0000,       4.0000,  10.00000,    202.8451
    106.0000,       4.0000,  10.00000,    179.9899
    110.0000,       4.0000,  10.00000,    311.3336
    114.0000,       4.0000,  10.00000,    296.8085
    118.0000,       4.0000,  10.00000,    283.4263
    122.0000,       4.0000,  10.00000,    258.8977
    126.0000,       4.0000,  10.00000,    325.3888
    130.0000,       4.0000,  10.00000,    358.5121
    134.0000,       4.0000,  10.00000,    350.8963
    138.0000,       4.0000,  10.00000,    382.3632
    142.0000,       4.0000,  10.00000,    325.5252
    146.0000,       4.0000,  10.00000,    288.2977
    150.0000,       4.0000,  10.00000,    289.4748
    154.0000,       4.0000,  10.00000,    330.5917
    162.0000,       4.0000,  10.00000,    314.2761
    166.0000,       4.0000,  10.00000,    333.4791
    170.0000,       4.0000,  10.00000,    302.5510
    174.0000,       4.0000,  10.00000,    224.9052
    178.0000,       4.0000,  10.00000,    225.3186
    182.0000,       4.0000,  10.00000,    209.4377
    186.0000,       4.0000,  10.00000,    220.5441
    190.0000,       4.0000,  10.00000,    199.0590
    194.0000,       4.0000,  10.00000,    164.4997
     54.0000,      36.0000,   1.00000,    312.6319
     58.0000,      36.0000,   1.00000,    306.4572
     62.0000,      36.0000,   1.00000,    296.5788
     66.0000,      36.0000,   1.00000,    299.0261
     70.0000,      36.0000,   1.00000,    305.5710
     74.0000,      36.0000,   1.00000,    312.8320
     78.0000,      36.0000,   1.00000,    317.0118
     82.0000,      36.0000,   1.00000,    325.9583
     86.0000,      36.0000,   1.00000,    306.1819
     90.0000,      36.0000,   1.00000,    291.8062
     94.0000,      36.0000,   1.00000,    297.2022
     98.0000,      36.0000,   1.00000,    298.5011
    102.0000,      36.0000,   1.00000,    288.5318
    106.0000,      36.0000,   1.00000,    279.7047
    110.0000,      36.0000,   1.00000,    278.7171
    114.0000,      36.0000,   1.00000,    277.1663
    118.0000,      36.0000,   1.00000,    262.3406
    122.0000,      36.0000,   1.00000,    277.5232
    126.0000,      36.0000,   1.00000,    287.4140
    130.0000,      36.0000,   1.00000,    286.1683
    134.0000,      36.0000,   1.00000,    287.0131
    138.0000,      36.0000,   1.00000,    296.2054
    142.0000,      36.0000,   1.00000,    309.1894
    146.0000,      36.0000,   1.00000,    314.5698
    150.0000,      36.0000,   1.00000,    308.1505
    154.0000,      36.0000,   1.00000,    307.1007
    158.0000,      36.0000,   1.00000,    275.4410
    162.0000,      36.0000,   1.00000,    254.1557
    166.0000,      36.0000,   1.00000,    249.8994
    170.0000,      36.0000,   1.00000,    243.7420
    174.0000,      36.0000,   1.00000,    231.5969
    178.0000,      36.0000,   1.00000,    218.4990
    186.0000,      36.0000,   1.00000,    204.0564
     50.0000,       4.0000,  12.00000,    310.0812
    114.0000,       4.0000,  12.00000,    291.6475
    178.0000,       4.0000,  12.00000,    199.2984
     54.0000,      12.0000,   4.00000,    304.2714
     58.0000,      12.0000,   4.00000,    294.3485
     62.0000,      12.0000,   4.00000,    287.7255
     66.0000,      12.0000,   4.00000,    280.0379
     70.0000,      12.0000,   4.00000,    285.8404
     74.0000,      12.0000,   4.00000,    303.4067
     78.0000,      12.0000,   4.00000,    325.0107
     82.0000,      12.0000,   4.00000,    327.9237
     86.0000,      12.0000,   4.00000,    320.2250
     90.0000,      12.0000,   4.00000,    314.4740
     94.0000,      12.0000,   4.00000,    342.0934
     98.0000,      12.0000,   4.00000,    306.4866
    102.0000,      12.0000,   4.00000,    257.1920
    106.0000,      12.0000,   4.00000,    230.9742
    110.0000,      12.0000,   4.00000,    255.3392
    114.0000,      12.0000,   4.00000,    278.4570
    118.0000,      12.0000,   4.00000,    254.8510
    122.0000,      12.0000,   4.00000,    262.0943
    126.0000,      12.0000,   4.00000,    285.0437
    130.0000,      12.0000,   4.00000,    316.1522
    134.0000,      12.0000,   4.00000,    334.6335
    138.0000,      12.0000,   4.00000,    322.4945
    142.0000,      12.0000,   4.00000,    308.8830
    146.0000,      12.0000,   4.00000,    287.8750
    150.0000,      12.0000,   4.00000,    289.7132
    154.0000,      12.0000,   4.00000,    301.0197
    158.0000,      12.0000,   4.00000,    295.4308
    162.0000,      12.0000,   4.00000,    286.6097
    166.0000,      12.0000,   4.00000,    288.0381
    170.0000,      12.0000,   4.00000,    260.7035
    174.0000,      12.0000,   4.00000,    223.0190
    178.0000,      12.0000,   4.00000,    187.8170
    182.0000,      12.0000,   4.00000,    187.7471
    186.0000,      12.0000,   4.00000,    185.1920
     66.0000,      44.0000,   1.00000,    309.8071
     70.0000,      44.0000,   1.00000,    303.1611
     74.0000,      44.0000,   1.00000,    292.7593
     78.0000,      44.0000,   1.00000,    299.3190
     82.0000,      44.0000,   1.00000,    290.3048
     86.0000,      44.0000,   1.00000,    279.6750
     90.0000,      44.0000,   1.00000,    287.3327
     94.0000,      44.0000,   1.00000,    289.9536
     98.0000,      44.0000,   1.00000,    285.0823
    102.0000,      44.0000,   1.00000,    272.1006
    106.0000,      44.0000,   1.00000,    264.2170
    110.0000,      44.0000,   1.00000,    269.4537
    114.0000,      44.0000,   1.00000,    270.0634
    118.0000,      44.0000,   1.00000,    274.6196
    122.0000,      44.0000,   1.00000,    259.7986
    126.0000,      44.0000,   1.00000,    263.8109
    130.0000,      44.0000,   1.00000,    277.6278
    134.0000,      44.0000,   1.00000,    280.8388
    138.0000,      44.0000,   1.00000,    275.9514
    142.0000,      44.0000,   1.00000,    278.3546
    146.0000,      44.0000,   1.00000,    287.4653
    150.0000,      44.0000,   1.00000,    286.5495
    154.0000,      44.0000,   1.00000,    272.0649
    158.0000,      44.0000,   1.00000,    260.1292
    162.0000,      44.0000,   1.00000,    246.2013
    166.0000,      44.0000,   1.00000,    246.0733
    170.0000,      44.0000,   1.00000,    233.2452
    174.0000,      44.0000,   1.00000,    217.5266
    114.0000,       4.0000,  15.00000,    269.8879
    178.0000,       4.0000,  15.00000,    186.6945
     70.0000,      12.0000,   5.00000,    272.6282
     74.0000,      12.0000,   5.00000,    276.9853
     78.0000,      12.0000,   5.00000,    291.3292
     82.0000,      12.0000,   5.00000,    298.8832
     86.0000,      12.0000,   5.00000,    301.5073
     90.0000,      12.0000,   5.00000,    299.7943
     94.0000,      12.0000,   5.00000,    325.8296
     98.0000,      12.0000,   5.00000,    288.8342
    102.0000,      12.0000,   5.00000,    240.8939
    106.0000,      12.0000,   5.00000,    208.6855
    110.0000,      12.0000,   5.00000,    235.3833
    114.0000,      12.0000,   5.00000,    264.6762
    118.0000,      12.0000,   5.00000,    249.6930
    122.0000,      12.0000,   5.00000,    255.0925
    126.0000,      12.0000,   5.00000,    277.6329
    130.0000,      12.0000,   5.00000,    307.9981
    134.0000,      12.0000,   5.00000,    323.8737
    138.0000,      12.0000,   5.00000,    301.8429
    142.0000,      12.0000,   5.00000,    282.3922
    146.0000,      12.0000,   5.00000,    258.9331
    150.0000,      12.0000,   5.00000,    264.1971
    154.0000,      12.0000,   5.00000,    268.5715
    158.0000,      12.0000,   5.00000,    272.9073
    162.0000,      12.0000,   5.00000,    277.7510
    166.0000,      12.0000,   5.00000,    285.1573
    170.0000,      12.0000,   5.00000,    251.0298
    174.0000,      12.0000,   5.00000,    207.8472
     78.0000,      52.0000,   1.00000,    273.9532
     82.0000,      52.0000,   1.00000,    260.5570
     86.0000,      52.0000,   1.00000,    256.7778
     90.0000,      52.0000,   1.00000,    248.9833
     94.0000,      52.0000,   1.00000,    246.8235
     98.0000,      52.0000,   1.00000,    248.8663
    102.0000,      52.0000,   1.00000,    256.3266
    106.0000,      52.0000,   1.00000,    262.5495
    110.0000,      52.0000,   1.00000,    262.9654
    114.0000,      52.0000,   1.00000,    268.1996
    118.0000,      52.0000,   1.00000,    269.8030
    122.0000,      52.0000,   1.00000,    269.9969
    126.0000,      52.0000,   1.00000,    255.4351
    130.0000,      52.0000,   1.00000,    262.8384
    134.0000,      52.0000,   1.00000,    270.9403
    138.0000,      52.0000,   1.00000,    269.7797
    142.0000,      52.0000,   1.00000,    270.2156
    146.0000,      52.0000,   1.00000,    267.3805
    150.0000,      52.0000,   1.00000,    264.3064
    154.0000,      52.0000,   1.00000,    258.3804
    158.0000,      52.0000,   1.00000,    249.0128
    162.0000,      52.0000,   1.00000,    242.6457
     82.0000,      12.0000,   6.00000,    272.0642
     86.0000,      12.0000,   6.00000,    266.1420
     90.0000,      12.0000,   6.00000,    255.9113
     94.0000,      12.0000,   6.00000,    276.7329
     98.0000,      12.0000,   6.00000,    253.4045
    102.0000,      12.0000,   6.00000,    221.5262
    106.0000,      12.0000,   6.00000,    197.6026
    110.0000,      12.0000,   6.00000,    223.6808
    114.0000,      12.0000,   6.00000,    256.9120
    118.0000,      12.0000,   6.00000,    245.6378
    122.0000,      12.0000,   6.00000,    257.1865
    126.0000,      12.0000,   6.00000,    277.1787
    130.0000,      12.0000,   6.00000,    303.1706
    134.0000,      12.0000,   6.00000,    314.1151
    138.0000,      12.0000,   6.00000,    295.2856
    142.0000,      12.0000,   6.00000,    273.9586
    146.0000,      12.0000,   6.00000,    245.9549
    150.0000,      12.0000,   6.00000,    247.7008
    154.0000,      12.0000,   6.00000,    253.7269
    158.0000,      12.0000,   6.00000,    260.6970
    162.0000,      12.0000,   6.00000,    266.6345
     88.0000,      24.0000,   3.00000,    257.7239
     92.0000,      24.0000,   3.00000,    241.5974
     96.0000,      24.0000,   3.00000,    221.8672
    100.0000,      24.0000,   3.00000,    226.9144
    104.0000,      24.0000,   3.00000,    230.5385
    108.0000,      24.0000,   3.00000,    233.1102
    112.0000,      24.0000,   3.00000,    216.4281
    116.0000,      24.0000,   3.00000,    236.5097
    120.0000,      24.0000,   3.00000,    264.7198
    124.0000,      24.0000,   3.00000,    271.2183
    128.0000,      24.0000,   3.00000,    283.9343
    132.0000,      24.0000,   3.00000,    285.9933
    136.0000,      24.0000,   3.00000,    289.0659
    140.0000,      24.0000,   3.00000,    280.7725
    144.0000,      24.0000,   3.00000,    272.7422
    148.0000,      24.0000,   3.00000,    265.2421
    152.0000,      24.0000,   3.00000,    253.0467
    156.0000,      24.0000,   3.00000,    254.9219
     94.0000,      20.0000,   4.00000,    231.0685
     98.0000,      20.0000,   4.00000,    211.6325
    102.0000,      20.0000,   4.00000,    213.5756
    106.0000,      20.0000,   4.00000,    217.7930
    110.0000,      20.0000,   4.00000,    205.0262
    114.0000,      20.0000,   4.00000,    219.3132
    118.0000,      20.0000,   4.00000,    249.8195
    122.0000,      20.0000,   4.00000,    261.6493
    126.0000,      20.0000,   4.00000,    271.8515
    130.0000,      20.0000,   4.00000,    287.0136
    134.0000,      20.0000,   4.00000,    297.9335
    138.0000,      20.0000,   4.00000,    289.5646
    142.0000,      20.0000,   4.00000,    276.2928
    146.0000,      20.0000,   4.00000,    268.9913
    150.0000,      20.0000,   4.00000,    253.6105
    114.0000,      12.0000,   8.00000,    224.9530
   9.05
ITERATION 4
MODEL RESISTIVITY
LAYER 1
58,     2.0000
      8.0000,     124.29
     12.0000,     135.76
     16.0000,     171.42
     20.0000,     191.08
     24.0000,     223.25
     28.0000,     192.76
     32.0000,     172.44
     36.0000,     171.44
     40.0000,     152.34
     44.0000,     156.47
     48.0000,     126.49
     52.0000,     118.24
     56.0000,     101.17
     60.0000,      99.76
     64.0000,      96.67
     68.0000,      85.75
     72.0000,      82.57
     76.0000,      85.80
     80.0000,      91.02
     84.0000,     100.05
     88.0000,      98.77
     92.0000,     111.02
     96.0000,     117.30
    100.0000,     139.52
    104.0000,      70.44
    108.0000,      65.55
    112.0000,     126.49
    116.0000,     124.64
    120.0000,     115.17
    124.0000,     105.79
    128.0000,     136.12
    132.0000,     162.24
    136.0000,     169.55
    140.0000,     185.42
    144.0000,     152.41
    148.0000,     144.69
    152.0000,     154.06
    156.0000,     174.59
    160.0000,     168.22
    164.0000,     170.78
    168.0000,     181.09
    172.0000,     158.55
    176.0000,     106.43
    180.0000,     103.06
    184.0000,      91.71
    188.0000,      94.07
    192.0000,      81.54
    196.0000,      59.71
    200.0000,      55.72
    204.0000,      65.65
    208.0000,      53.71
    212.0000,      49.17
    216.0000,      47.31
    220.0000,      48.44
    224.0000,      43.78
    228.0000,      35.15
    232.0000,      33.51
            35.3281
LAYER 2
58,     4.2000
      8.0000,     157.14
     12.0000,     146.40
     16.0000,     176.90
     20.0000,     200.32
     24.0000,     221.40
     28.0000,     195.36
     32.0000,     176.91
     36.0000,     169.13
     40.0000,     150.00
     44.0000,     157.72
     48.0000,     120.92
     52.0000,     121.09
     56.0000,      99.22
     60.0000,     100.55
     64.0000,      96.09
     68.0000,      84.74
     72.0000,      86.30
     76.0000,      87.40
     80.0000,      95.41
     84.0000,     105.12
     88.0000,     100.64
     92.0000,     106.07
     96.0000,     119.91
    100.0000,     149.23
    104.0000,      93.34
    108.0000,      86.59
    112.0000,     132.72
    116.0000,     128.79
    120.0000,     125.60
    124.0000,     120.97
    128.0000,     161.34
    132.0000,     187.23
    136.0000,     196.69
    140.0000,     225.75
    144.0000,     191.40
    148.0000,     182.43
    152.0000,     192.02
    156.0000,     209.86
    160.0000,     198.98
    164.0000,     203.89
    168.0000,     224.86
    172.0000,     193.92
    176.0000,     131.35
    180.0000,     117.66
    184.0000,     103.57
    188.0000,     105.31
    192.0000,      89.73
    196.0000,      68.97
    200.0000,      66.60
    204.0000,      89.44
    208.0000,      61.27
    212.0000,      55.30
    216.0000,      54.21
    220.0000,      53.65
    224.0000,      47.36
    228.0000,      38.56
    232.0000,      35.11
            35.6283
LAYER 3
56,     6.6200
     12.0000,     206.93
     16.0000,     207.76
     20.0000,     214.30
     24.0000,     213.77
     28.0000,     192.29
     32.0000,     178.42
     36.0000,     168.64
     40.0000,     155.05
     44.0000,     166.41
     48.0000,     128.33
     52.0000,     134.79
     56.0000,     110.52
     60.0000,     113.32
     64.0000,     109.18
     68.0000,      99.26
     72.0000,     109.23
     76.0000,     114.63
     80.0000,     133.09
     84.0000,     151.52
     88.0000,     136.15
     92.0000,     123.58
     96.0000,     130.58
    100.0000,     161.67
    104.0000,     103.38
    108.0000,      93.31
    112.0000,     152.07
    116.0000,     155.82
    120.0000,     191.66
    124.0000,     214.54
    128.0000,     283.86
    132.0000,     308.09
    136.0000,     323.84
    140.0000,     400.36
    144.0000,     365.69
    148.0000,     353.29
    152.0000,     362.37
    156.0000,     372.39
    160.0000,     347.15
    164.0000,     360.65
    168.0000,     407.04
    172.0000,     342.75
    176.0000,     230.06
    180.0000,     183.04
    184.0000,     154.64
    188.0000,     150.27
    192.0000,     128.58
    196.0000,     108.67
    200.0000,     122.76
    204.0000,     173.64
    208.0000,     105.16
    212.0000,      81.10
    216.0000,      77.51
    220.0000,      72.09
    224.0000,      60.85
    228.0000,      47.25
            40.5886
LAYER 4
54,     9.2820
     16.0000,     328.57
     20.0000,     266.09
     24.0000,     236.15
     28.0000,     201.36
     32.0000,     188.37
     36.0000,     179.65
     40.0000,     173.93
     44.0000,     192.29
     48.0000,     157.02
     52.0000,     173.88
     56.0000,     149.10
     60.0000,     157.92
     64.0000,     157.84
     68.0000,     149.58
     72.0000,     173.25
     76.0000,     187.84
     80.0000,     223.01
     84.0000,     253.55
     88.0000,     212.14
     92.0000,     172.38
     96.0000,     167.45
    100.0000,     191.79
    104.0000,     101.38
    108.0000,      91.88
    112.0000,     199.75
    116.0000,     238.37
    120.0000,     358.28
    124.0000,     431.71
    128.0000,     518.88
    132.0000,     496.98
    136.0000,     510.71
    140.0000,     727.93
    144.0000,     727.90
    148.0000,     725.51
    152.0000,     732.63
    156.0000,     719.68
    160.0000,     671.67
    164.0000,     714.38
    168.0000,     825.68
    172.0000,     691.29
    176.0000,     446.36
    180.0000,     317.62
    184.0000,     249.71
    188.0000,     228.55
    192.0000,     200.60
    196.0000,     192.26
    200.0000,     257.02
    204.0000,     371.01
    208.0000,     208.09
    212.0000,     132.73
    216.0000,     116.70
    220.0000,      98.38
    224.0000,      82.22
            57.8806
LAYER 5
50,    12.2102
     24.0000,     927.22
     28.0000,     507.81
     32.0000,     400.90
     36.0000,     308.47
     40.0000,     282.55
     44.0000,     284.42
     48.0000,     274.15
     52.0000,     307.38
     56.0000,     318.44
     60.0000,     356.77
     64.0000,     381.36
     68.0000,     387.01
     72.0000,     416.03
     76.0000,     425.17
     80.0000,     437.64
     84.0000,     426.82
     88.0000,     344.87
     92.0000,     300.46
     96.0000,     375.48
    100.0000,     494.91
    104.0000,     462.13
    108.0000,     495.68
    112.0000,     713.77
    116.0000,     862.00
    120.0000,     990.92
    124.0000,     981.52
    128.0000,     885.62
    132.0000,     709.07
    136.0000,     700.54
    140.0000,     968.25
    144.0000,     1129.1
    148.0000,     1229.3
    152.0000,     1275.1
    156.0000,     1271.7
    160.0000,     1283.0
    164.0000,     1447.9
    168.0000,     1755.2
    172.0000,     1700.7
    176.0000,     1152.6
    180.0000,     746.23
    184.0000,     513.28
    188.0000,     414.85
    192.0000,     398.15
    196.0000,     474.78
    200.0000,     654.89
    204.0000,     739.87
    208.0000,     509.15
    212.0000,     294.43
    216.0000,     217.90
           135.6682
LAYER 6
46,    15.4312
     32.0000,     1417.2
     36.0000,     743.03
     40.0000,     600.78
     44.0000,     483.76
     48.0000,     443.28
     52.0000,     448.06
     56.0000,     471.24
     60.0000,     517.34
     64.0000,     545.23
     68.0000,     547.17
     72.0000,     539.78
     76.0000,     504.84
     80.0000,     455.90
     84.0000,     396.30
     88.0000,     339.84
     92.0000,     381.94
     96.0000,     668.11
    100.0000,     883.63
    104.0000,     915.89
    108.0000,     1194.5
    112.0000,     1262.4
    116.0000,     1263.5
    120.0000,     1194.9
    124.0000,     1013.2
    128.0000,     770.42
    132.0000,     586.42
    136.0000,     551.82
    140.0000,     640.25
    144.0000,     728.32
    148.0000,     798.38
    152.0000,     856.49
    156.0000,     916.54
    160.0000,     1009.0
    164.0000,     1174.0
    168.0000,     1375.8
    172.0000,     1403.4
    176.0000,     1131.2
    180.0000,     814.91
    184.0000,     585.68
    188.0000,     478.66
    192.0000,     474.00
    196.0000,     551.67
    200.0000,     638.02
    204.0000,     606.39
    208.0000,     463.54
           253.2344
LAYER 7
42,    18.9743
     40.0000,     1526.0
     44.0000,     866.63
     48.0000,     717.50
     52.0000,     598.52
     56.0000,     569.69
     60.0000,     583.45
     64.0000,     580.49
     68.0000,     561.26
     72.0000,     525.16
     76.0000,     462.62
     80.0000,     388.24
     84.0000,     321.61
     88.0000,     287.17
     92.0000,     334.03
     96.0000,     517.91
    100.0000,     723.32
    104.0000,     896.37
    108.0000,     1121.3
    112.0000,     1193.4
    116.0000,     1134.5
    120.0000,     995.47
    124.0000,     791.22
    128.0000,     593.28
    132.0000,     471.01
    136.0000,     432.07
    140.0000,     447.71
    144.0000,     471.94
    148.0000,     490.33
    152.0000,     508.05
    156.0000,     537.26
    160.0000,     593.83
    164.0000,     688.05
    168.0000,     790.42
    172.0000,     824.16
    176.0000,     743.89
    180.0000,     605.13
    184.0000,     482.12
    188.0000,     415.88
    192.0000,     405.78
    196.0000,     418.96
    200.0000,     415.03
           319.8860
LAYER 8
38,    22.8718
     48.0000,     1271.8
     52.0000,     755.39
     56.0000,     647.65
     60.0000,     620.82
     64.0000,     564.04
     68.0000,     520.21
     72.0000,     475.03
     76.0000,     409.56
     80.0000,     338.61
     84.0000,     281.68
     88.0000,     255.04
     92.0000,     277.90
     96.0000,     367.84
    100.0000,     513.60
    104.0000,     683.50
    108.0000,     830.07
    112.0000,     898.11
    116.0000,     877.37
    120.0000,     784.43
    124.0000,     647.29
    128.0000,     512.50
    132.0000,     415.13
    136.0000,     359.15
    140.0000,     331.49
    144.0000,     314.68
    148.0000,     302.91
    152.0000,     298.81
    156.0000,     306.87
    160.0000,     331.23
    164.0000,     372.12
    168.0000,     416.53
    172.0000,     439.53
    176.0000,     424.83
    180.0000,     380.44
    184.0000,     336.43
    188.0000,     305.64
    192.0000,     291.29
           266.7137
LAYER 9
33,    27.1590
     60.0000,     727.65
     64.0000,     542.44
     68.0000,     481.30
     72.0000,     441.54
     76.0000,     382.88
     80.0000,     322.66
     84.0000,     277.71
     88.0000,     256.91
     92.0000,     269.65
     96.0000,     324.65
    100.0000,     423.23
    104.0000,     549.58
    108.0000,     665.95
    112.0000,     734.07
    116.0000,     737.00
    120.0000,     678.26
    124.0000,     578.31
    128.0000,     468.74
    132.0000,     374.31
    136.0000,     303.08
    140.0000,     252.80
    144.0000,     217.57
    148.0000,     194.40
    152.0000,     182.63
    156.0000,     181.78
    160.0000,     190.99
    164.0000,     207.98
    168.0000,     227.59
    172.0000,     241.97
    176.0000,     245.50
    180.0000,     236.72
    184.0000,     223.24
           206.4050
LAYER 10
27,    31.8749
     72.0000,     433.83
     76.0000,     362.63
     80.0000,     319.64
     84.0000,     286.37
     88.0000,     270.04
     92.0000,     275.68
     96.0000,     309.75
    100.0000,     372.94
    104.0000,     455.63
    108.0000,     536.98
    112.0000,     591.39
    116.0000,     600.93
    120.0000,     562.40
    124.0000,     488.00
    128.0000,     398.83
    132.0000,     313.95
    136.0000,     243.79
    140.0000,     191.30
    144.0000,     154.75
    148.0000,     131.52
    152.0000,     119.08
    156.0000,     115.50
    160.0000,     118.87
    164.0000,     126.15
    168.0000,     135.82
    172.0000,     144.39
           156.3694
LAYER 11
23,    37.0623
     80.0000,     294.45
     84.0000,     272.12
     88.0000,     260.97
     92.0000,     261.44
     96.0000,     278.14
    100.0000,     314.37
    104.0000,     361.19
    108.0000,     408.21
    112.0000,     440.35
    116.0000,     445.40
    120.0000,     419.22
    124.0000,     367.66
    128.0000,     303.23
    132.0000,     239.03
    136.0000,     183.93
    140.0000,     141.70
    144.0000,     112.11
    148.0000,      93.29
    152.0000,      82.42
    156.0000,      78.51
    160.0000,      79.50
    164.0000,      83.58
            91.9299
LAYER 12
19,    42.7686
     88.0000,     217.94
     92.0000,     213.57
     96.0000,     223.76
    100.0000,     243.69
    104.0000,     268.09
    108.0000,     294.23
    112.0000,     310.85
    116.0000,     311.33
    120.0000,     293.22
    124.0000,     259.47
    128.0000,     217.01
    132.0000,     173.69
    136.0000,     135.36
    140.0000,     104.89
    144.0000,      82.54
    148.0000,      68.58
    152.0000,      59.01
    156.0000,      53.90
            55.3161
LAYER 13
17, 
     92.0000,     146.26
     96.0000,     164.48
    100.0000,     182.91
    104.0000,     200.80
    108.0000,     216.14
    112.0000,     226.70
    116.0000,     226.29
    120.0000,     213.86
    124.0000,     191.25
    128.0000,     162.55
    132.0000,     132.55
    136.0000,     105.01
    140.0000,      81.84
    144.0000,      65.88
    148.0000,      52.93
    152.0000,      41.56
            30.8153
CALCULATED APPARENT RESISTIVITY
      6.0000,       4.0000,   1.00000,    149.6066
     10.0000,       4.0000,   1.00000,    157.7586
     14.0000,       4.0000,   1.00000,    187.2247
     18.0000,       4.0000,   1.00000,    186.8645
     22.0000,       4.0000,   1.00000,    209.8079
     26.0000,       4.0000,   1.00000,    192.6169
     30.0000,       4.0000,   1.00000,    182.1631
     34.0000,       4.0000,   1.00000,    177.9740
     38.0000,       4.0000,   1.00000,    154.6086
     42.0000,       4.0000,   1.00000,    158.5628
     46.0000,       4.0000,   1.00000,    130.3858
     50.0000,       4.0000,   1.00000,    128.9165
     54.0000,       4.0000,   1.00000,    110.8464
     58.0000,       4.0000,   1.00000,    108.3706
     62.0000,       4.0000,   1.00000,    104.3544
     66.0000,       4.0000,   1.00000,     97.1869
     70.0000,       4.0000,   1.00000,     96.1105
     74.0000,       4.0000,   1.00000,    101.5240
     78.0000,       4.0000,   1.00000,    104.3832
     82.0000,       4.0000,   1.00000,    111.8074
     86.0000,       4.0000,   1.00000,    112.9255
     90.0000,       4.0000,   1.00000,    122.7730
     94.0000,       4.0000,   1.00000,    109.3315
     98.0000,       4.0000,   1.00000,    136.3530
    102.0000,       4.0000,   1.00000,     95.9940
    106.0000,       4.0000,   1.00000,     93.8451
    110.0000,       4.0000,   1.00000,    132.9296
    114.0000,       4.0000,   1.00000,    125.4775
    118.0000,       4.0000,   1.00000,    143.0183
    122.0000,       4.0000,   1.00000,    138.9521
    126.0000,       4.0000,   1.00000,    170.7099
    130.0000,       4.0000,   1.00000,    192.5311
    134.0000,       4.0000,   1.00000,    193.6221
    138.0000,       4.0000,   1.00000,    219.7514
    142.0000,       4.0000,   1.00000,    199.4149
    146.0000,       4.0000,   1.00000,    200.0612
    150.0000,       4.0000,   1.00000,    201.8082
    154.0000,       4.0000,   1.00000,    218.6904
    158.0000,       4.0000,   1.00000,    208.9260
    162.0000,       4.0000,   1.00000,    210.8186
    166.0000,       4.0000,   1.00000,    206.6364
    170.0000,       4.0000,   1.00000,    188.3028
    174.0000,       4.0000,   1.00000,    144.2606
    178.0000,       4.0000,   1.00000,    137.5296
    182.0000,       4.0000,   1.00000,    112.2497
    186.0000,       4.0000,   1.00000,    107.6624
    190.0000,       4.0000,   1.00000,     94.3507
    194.0000,       4.0000,   1.00000,     79.7769
    198.0000,       4.0000,   1.00000,     73.4279
    202.0000,       4.0000,   1.00000,     79.5056
    206.0000,       4.0000,   1.00000,     64.1145
    210.0000,       4.0000,   1.00000,     62.2162
    214.0000,       4.0000,   1.00000,     56.5910
    218.0000,       4.0000,   1.00000,     51.7351
    222.0000,       4.0000,   1.00000,     48.4040
    226.0000,       4.0000,   1.00000,     41.7389
    230.0000,       4.0000,   1.00000,     38.3139
    234.0000,       4.0000,   1.00000,     38.4936
     10.0000,       4.0000,   2.00000,    186.3893
     14.0000,       4.0000,   2.00000,    215.1123
     18.0000,       4.0000,   2.00000,    213.4141
     22.0000,       4.0000,   2.00000,    230.5618
     26.0000,       4.0000,   2.00000,    205.3965
     30.0000,       4.0000,   2.00000,    192.0914
     34.0000,       4.0000,   2.00000,    191.2903
     38.0000,       4.0000,   2.00000,    173.1155
     42.0000,       4.0000,   2.00000,    177.5227
     46.0000,       4.0000,   2.00000,    150.0482
     50.0000,       4.0000,   2.00000,    145.6057
     54.0000,       4.0000,   2.00000,    128.7243
     58.0000,       4.0000,   2.00000,    129.2634
     62.0000,       4.0000,   2.00000,    130.1801
     66.0000,       4.0000,   2.00000,    117.4283
     70.0000,       4.0000,   2.00000,    117.1243
     74.0000,       4.0000,   2.00000,    125.6021
     78.0000,       4.0000,   2.00000,    130.5718
     82.0000,       4.0000,   2.00000,    136.9044
     86.0000,       4.0000,   2.00000,    136.1495
     90.0000,       4.0000,   2.00000,    129.1379
     94.0000,       4.0000,   2.00000,    136.6304
     98.0000,       4.0000,   2.00000,    182.7506
    102.0000,       4.0000,   2.00000,    109.7723
    106.0000,       4.0000,   2.00000,    102.5175
    110.0000,       4.0000,   2.00000,    178.8457
    114.0000,       4.0000,   2.00000,    175.3176
    118.0000,       4.0000,   2.00000,    170.4569
    122.0000,       4.0000,   2.00000,    168.3401
    126.0000,       4.0000,   2.00000,    219.7168
    130.0000,       4.0000,   2.00000,    244.4043
    134.0000,       4.0000,   2.00000,    241.0643
    138.0000,       4.0000,   2.00000,    280.1220
    142.0000,       4.0000,   2.00000,    254.9930
    146.0000,       4.0000,   2.00000,    244.7820
    150.0000,       4.0000,   2.00000,    265.8419
    154.0000,       4.0000,   2.00000,    289.4207
    158.0000,       4.0000,   2.00000,    257.3721
    162.0000,       4.0000,   2.00000,    248.9878
    166.0000,       4.0000,   2.00000,    268.8422
    170.0000,       4.0000,   2.00000,    238.5040
    174.0000,       4.0000,   2.00000,    179.5129
    178.0000,       4.0000,   2.00000,    175.1108
    182.0000,       4.0000,   2.00000,    149.5346
    186.0000,       4.0000,   2.00000,    144.2384
    190.0000,       4.0000,   2.00000,    126.7953
    194.0000,       4.0000,   2.00000,     96.4324
    198.0000,       4.0000,   2.00000,     94.4549
    202.0000,       4.0000,   2.00000,    109.7383
    206.0000,       4.0000,   2.00000,     83.3950
    210.0000,       4.0000,   2.00000,     75.1220
    214.0000,       4.0000,   2.00000,     71.1556
    218.0000,       4.0000,   2.00000,     64.9601
    222.0000,       4.0000,   2.00000,     60.2342
    226.0000,       4.0000,   2.00000,     49.9397
    230.0000,       4.0000,   2.00000,     45.2701
     14.0000,       4.0000,   3.00000,    248.4841
     18.0000,       4.0000,   3.00000,    253.4392
     22.0000,       4.0000,   3.00000,    267.4792
     26.0000,       4.0000,   3.00000,    228.5663
     30.0000,       4.0000,   3.00000,    206.8615
     34.0000,       4.0000,   3.00000,    208.3998
     38.0000,       4.0000,   3.00000,    195.8484
     42.0000,       4.0000,   3.00000,    209.0848
     46.0000,       4.0000,   3.00000,    173.4379
     50.0000,       4.0000,   3.00000,    170.1062
     54.0000,       4.0000,   3.00000,    149.9234
     58.0000,       4.0000,   3.00000,    157.8684
     62.0000,       4.0000,   3.00000,    157.1603
     66.0000,       4.0000,   3.00000,    143.1617
     70.0000,       4.0000,   3.00000,    139.5798
     74.0000,       4.0000,   3.00000,    150.2066
     78.0000,       4.0000,   3.00000,    158.6905
     82.0000,       4.0000,   3.00000,    167.0091
     86.0000,       4.0000,   3.00000,    149.3683
     90.0000,       4.0000,   3.00000,    157.8813
     94.0000,       4.0000,   3.00000,    174.9414
     98.0000,       4.0000,   3.00000,    220.8241
    102.0000,       4.0000,   3.00000,    127.7111
    106.0000,       4.0000,   3.00000,    120.1657
    110.0000,       4.0000,   3.00000,    216.7975
    114.0000,       4.0000,   3.00000,    225.2286
    118.0000,       4.0000,   3.00000,    210.5246
    122.0000,       4.0000,   3.00000,    191.8880
    126.0000,       4.0000,   3.00000,    251.8053
    130.0000,       4.0000,   3.00000,    294.0223
    134.0000,       4.0000,   3.00000,    299.2668
    138.0000,       4.0000,   3.00000,    332.6218
    142.0000,       4.0000,   3.00000,    288.7664
    146.0000,       4.0000,   3.00000,    283.6114
    150.0000,       4.0000,   3.00000,    304.0748
    154.0000,       4.0000,   3.00000,    334.9037
    158.0000,       4.0000,   3.00000,    295.1375
    162.0000,       4.0000,   3.00000,    294.7319
    166.0000,       4.0000,   3.00000,    311.4127
    170.0000,       4.0000,   3.00000,    285.7867
    174.0000,       4.0000,   3.00000,    207.3901
    178.0000,       4.0000,   3.00000,    202.0491
    182.0000,       4.0000,   3.00000,    184.8773
    186.0000,       4.0000,   3.00000,    188.6716
    190.0000,       4.0000,   3.00000,    153.3446
    194.0000,       4.0000,   3.00000,    117.6264
    198.0000,       4.0000,   3.00000,    113.8862
    202.0000,       4.0000,   3.00000,    136.7321
    206.0000,       4.0000,   3.00000,    104.6431
    210.0000,       4.0000,   3.00000,     90.5733
    214.0000,       4.0000,   3.00000,     83.8562
    218.0000,       4.0000,   3.00000,     82.1526
    222.0000,       4.0000,   3.00000,     74.0955
    226.0000,       4.0000,   3.00000,     60.0190
     18.0000,      12.0000,   1.00000,    282.2536
     22.0000,      12.0000,   1.00000,    276.0947
     26.0000,      12.0000,   1.00000,    253.0602
     30.0000,      12.0000,   1.00000,    228.1459
     34.0000,      12.0000,   1.00000,    216.9249
     38.0000,      12.0000,   1.00000,    221.1013
     42.0000,      12.0000,   1.00000,    213.8232
     46.0000,      12.0000,   1.00000,    205.9496
     50.0000,      12.0000,   1.00000,    184.0761
     54.0000,      12.0000,   1.00000,    179.9780
     58.0000,      12.0000,   1.00000,    173.8411
     62.0000,      12.0000,   1.00000,    172.4365
     66.0000,      12.0000,   1.00000,    164.4621
     70.0000,      12.0000,   1.00000,    162.1828
     74.0000,      12.0000,   1.00000,    166.5646
     78.0000,      12.0000,   1.00000,    177.2112
     82.0000,      12.0000,   1.00000,    171.0117
     86.0000,      12.0000,   1.00000,    176.5868
     90.0000,      12.0000,   1.00000,    187.7116
     94.0000,      12.0000,   1.00000,    209.1261
     98.0000,      12.0000,   1.00000,    192.0911
    102.0000,      12.0000,   1.00000,    176.0212
    106.0000,      12.0000,   1.00000,    178.3249
    110.0000,      12.0000,   1.00000,    207.4624
    114.0000,      12.0000,   1.00000,    235.8323
    118.0000,      12.0000,   1.00000,    235.2235
    122.0000,      12.0000,   1.00000,    237.5690
    126.0000,      12.0000,   1.00000,    259.8607
    130.0000,      12.0000,   1.00000,    306.7111
    134.0000,      12.0000,   1.00000,    341.0058
    138.0000,      12.0000,   1.00000,    328.1111
    142.0000,      12.0000,   1.00000,    313.1747
    146.0000,      12.0000,   1.00000,    302.4099
    150.0000,      12.0000,   1.00000,    310.7465
    154.0000,      12.0000,   1.00000,    309.9636
    158.0000,      12.0000,   1.00000,    325.2389
    162.0000,      12.0000,   1.00000,    318.6160
    166.0000,      12.0000,   1.00000,    310.9863
    170.0000,      12.0000,   1.00000,    281.9284
    174.0000,      12.0000,   1.00000,    249.0946
    178.0000,      12.0000,   1.00000,    214.0136
    186.0000,      12.0000,   1.00000,    195.0625
    190.0000,      12.0000,   1.00000,    174.0829
    194.0000,      12.0000,   1.00000,    145.2227
    198.0000,      12.0000,   1.00000,    136.2627
    202.0000,      12.0000,   1.00000,    129.4211
    206.0000,      12.0000,   1.00000,    124.5262
    210.0000,      12.0000,   1.00000,    106.2435
    214.0000,      12.0000,   1.00000,     96.3411
    218.0000,      12.0000,   1.00000,     89.6354
    222.0000,      12.0000,   1.00000,     83.1271
     18.0000,       4.0000,   4.00000,    290.2274
     22.0000,       4.0000,   4.00000,    312.6490
     26.0000,       4.0000,   4.00000,    257.7531
     30.0000,       4.0000,   4.00000,    229.3454
     34.0000,       4.0000,   4.00000,    230.4530
     38.0000,       4.0000,   4.00000,    217.5128
     42.0000,       4.0000,   4.00000,    240.3176
     46.0000,       4.0000,   4.00000,    200.2373
     50.0000,       4.0000,   4.00000,    198.4648
     54.0000,       4.0000,   4.00000,    176.7234
     58.0000,       4.0000,   4.00000,    182.6119
     62.0000,       4.0000,   4.00000,    185.0997
     66.0000,       4.0000,   4.00000,    165.4293
     70.0000,       4.0000,   4.00000,    163.9398
     74.0000,       4.0000,   4.00000,    174.5366
     78.0000,       4.0000,   4.00000,    184.9913
     82.0000,       4.0000,   4.00000,    186.0313
     86.0000,       4.0000,   4.00000,    181.2841
     90.0000,       4.0000,   4.00000,    195.0631
     94.0000,       4.0000,   4.00000,    203.5493
     98.0000,       4.0000,   4.00000,    257.1815
    102.0000,       4.0000,   4.00000,    148.7430
    106.0000,       4.0000,   4.00000,    142.2082
    110.0000,       4.0000,   4.00000,    250.5719
    114.0000,       4.0000,   4.00000,    248.0043
    118.0000,       4.0000,   4.00000,    249.9162
    122.0000,       4.0000,   4.00000,    219.8487
    126.0000,       4.0000,   4.00000,    277.1261
    130.0000,       4.0000,   4.00000,    334.4830
    134.0000,       4.0000,   4.00000,    342.2607
    138.0000,       4.0000,   4.00000,    375.4709
    142.0000,       4.0000,   4.00000,    315.6363
    146.0000,       4.0000,   4.00000,    302.8616
    150.0000,       4.0000,   4.00000,    317.0076
    154.0000,       4.0000,   4.00000,    343.1786
    158.0000,       4.0000,   4.00000,    328.7567
    162.0000,       4.0000,   4.00000,    329.4755
    166.0000,       4.0000,   4.00000,    349.1219
    170.0000,       4.0000,   4.00000,    310.3080
    174.0000,       4.0000,   4.00000,    229.9398
    178.0000,       4.0000,   4.00000,    227.8917
    186.0000,       4.0000,   4.00000,    212.6936
    190.0000,       4.0000,   4.00000,    183.3324
    194.0000,       4.0000,   4.00000,    137.8782
    198.0000,       4.0000,   4.00000,    133.8880
    202.0000,       4.0000,   4.00000,    158.6043
    206.0000,       4.0000,   4.00000,    122.0016
    210.0000,       4.0000,   4.00000,    109.0425
    214.0000,       4.0000,   4.00000,    100.0560
    218.0000,       4.0000,   4.00000,     94.4000
    222.0000,       4.0000,   4.00000,     89.1654
     24.0000,      16.0000,   1.00000,    304.8130
     28.0000,      16.0000,   1.00000,    289.6187
     32.0000,      16.0000,   1.00000,    261.0923
     36.0000,      16.0000,   1.00000,    251.2225
     40.0000,      16.0000,   1.00000,    244.4540
     44.0000,      16.0000,   1.00000,    239.7069
     48.0000,      16.0000,   1.00000,    236.4030
     52.0000,      16.0000,   1.00000,    220.5876
     56.0000,      16.0000,   1.00000,    213.9866
     60.0000,      16.0000,   1.00000,    201.8362
     64.0000,      16.0000,   1.00000,    197.3899
     68.0000,      16.0000,   1.00000,    198.0033
     72.0000,      16.0000,   1.00000,    197.5635
     76.0000,      16.0000,   1.00000,    197.4242
     80.0000,      16.0000,   1.00000,    206.9423
     84.0000,      16.0000,   1.00000,    222.7338
     88.0000,      16.0000,   1.00000,    229.2749
     92.0000,      16.0000,   1.00000,    244.8434
     96.0000,      16.0000,   1.00000,    227.5563
    100.0000,      16.0000,   1.00000,    214.7688
    104.0000,      16.0000,   1.00000,    231.9446
    108.0000,      16.0000,   1.00000,    221.3855
    112.0000,      16.0000,   1.00000,    239.1115
    116.0000,      16.0000,   1.00000,    253.0768
    120.0000,      16.0000,   1.00000,    269.9196
    124.0000,      16.0000,   1.00000,    306.9391
    128.0000,      16.0000,   1.00000,    324.3007
    132.0000,      16.0000,   1.00000,    348.9429
    136.0000,      16.0000,   1.00000,    359.5339
    140.0000,      16.0000,   1.00000,    347.2270
    144.0000,      16.0000,   1.00000,    328.9828
    148.0000,      16.0000,   1.00000,    303.6979
    152.0000,      16.0000,   1.00000,    307.8023
    156.0000,      16.0000,   1.00000,    322.3758
    160.0000,      16.0000,   1.00000,    340.4194
    164.0000,      16.0000,   1.00000,    338.2654
    168.0000,      16.0000,   1.00000,    314.7195
    172.0000,      16.0000,   1.00000,    294.9583
    180.0000,      16.0000,   1.00000,    231.7463
    184.0000,      16.0000,   1.00000,    219.2478
    188.0000,      16.0000,   1.00000,    199.8572
    196.0000,      16.0000,   1.00000,    176.6515
    200.0000,      16.0000,   1.00000,    154.4407
    204.0000,      16.0000,   1.00000,    147.7189
    208.0000,      16.0000,   1.00000,    141.7986
    212.0000,      16.0000,   1.00000,    124.9518
    216.0000,      16.0000,   1.00000,    115.0995
     22.0000,       4.0000,   5.00000,    347.1819
     26.0000,       4.0000,   5.00000,    293.2469
     30.0000,       4.0000,   5.00000,    257.6788
     34.0000,       4.0000,   5.00000,    254.5750
     38.0000,       4.0000,   5.00000,    239.6196
     42.0000,       4.0000,   5.00000,    262.4612
     46.0000,       4.0000,   5.00000,    227.1742
     50.0000,       4.0000,   5.00000,    228.4898
     54.0000,       4.0000,   5.00000,    201.2152
     58.0000,       4.0000,   5.00000,    207.8782
     62.0000,       4.0000,   5.00000,    205.9803
     66.0000,       4.0000,   5.00000,    187.8766
     70.0000,       4.0000,   5.00000,    185.2440
     74.0000,       4.0000,   5.00000,    199.6188
     78.0000,       4.0000,   5.00000,    200.7845
     82.0000,       4.0000,   5.00000,    217.9738
     86.0000,       4.0000,   5.00000,    219.0479
     90.0000,       4.0000,   5.00000,    224.0211
     94.0000,       4.0000,   5.00000,    231.7670
     98.0000,       4.0000,   5.00000,    292.5450
    102.0000,       4.0000,   5.00000,    169.7281
    106.0000,       4.0000,   5.00000,    158.3120
    110.0000,       4.0000,   5.00000,    272.5734
    114.0000,       4.0000,   5.00000,    270.0757
    118.0000,       4.0000,   5.00000,    260.3915
    122.0000,       4.0000,   5.00000,    249.8562
    126.0000,       4.0000,   5.00000,    317.2950
    130.0000,       4.0000,   5.00000,    357.4833
    134.0000,       4.0000,   5.00000,    362.0406
    138.0000,       4.0000,   5.00000,    404.0172
    142.0000,       4.0000,   5.00000,    338.8815
    146.0000,       4.0000,   5.00000,    302.6737
    150.0000,       4.0000,   5.00000,    310.1476
    154.0000,       4.0000,   5.00000,    353.0714
    158.0000,       4.0000,   5.00000,    333.4517
    162.0000,       4.0000,   5.00000,    352.5818
    166.0000,       4.0000,   5.00000,    373.7273
    170.0000,       4.0000,   5.00000,    330.4024
    174.0000,       4.0000,   5.00000,    244.3440
    182.0000,       4.0000,   5.00000,    217.3542
    186.0000,       4.0000,   5.00000,    224.6673
    190.0000,       4.0000,   5.00000,    200.9848
    194.0000,       4.0000,   5.00000,    157.8743
    198.0000,       4.0000,   5.00000,    151.3824
    202.0000,       4.0000,   5.00000,    180.4787
    206.0000,       4.0000,   5.00000,    137.7658
    210.0000,       4.0000,   5.00000,    125.1244
    214.0000,       4.0000,   5.00000,    116.6947
    218.0000,       4.0000,   5.00000,    108.5921
     26.0000,       4.0000,   6.00000,    322.7364
     30.0000,       4.0000,   6.00000,    288.5419
     34.0000,       4.0000,   6.00000,    282.1069
     38.0000,       4.0000,   6.00000,    258.2868
     42.0000,       4.0000,   6.00000,    286.0327
     46.0000,       4.0000,   6.00000,    246.3774
     50.0000,       4.0000,   6.00000,    253.0396
     54.0000,       4.0000,   6.00000,    223.5488
     58.0000,       4.0000,   6.00000,    228.3557
     62.0000,       4.0000,   6.00000,    227.8880
     66.0000,       4.0000,   6.00000,    205.3376
     70.0000,       4.0000,   6.00000,    205.9932
     74.0000,       4.0000,   6.00000,    213.1303
     78.0000,       4.0000,   6.00000,    231.3252
     82.0000,       4.0000,   6.00000,    254.3831
     86.0000,       4.0000,   6.00000,    244.7226
     90.0000,       4.0000,   6.00000,    251.5442
     94.0000,       4.0000,   6.00000,    260.1884
     98.0000,       4.0000,   6.00000,    329.2302
    102.0000,       4.0000,   6.00000,    183.6397
    106.0000,       4.0000,   6.00000,    166.4855
    110.0000,       4.0000,   6.00000,    289.9690
    114.0000,       4.0000,   6.00000,    279.9929
    118.0000,       4.0000,   6.00000,    275.2954
    122.0000,       4.0000,   6.00000,    261.5764
    126.0000,       4.0000,   6.00000,    350.2890
    130.0000,       4.0000,   6.00000,    384.7274
    134.0000,       4.0000,   6.00000,    369.7608
    138.0000,       4.0000,   6.00000,    413.0515
    142.0000,       4.0000,   6.00000,    337.4363
    146.0000,       4.0000,   6.00000,    301.5838
    150.0000,       4.0000,   6.00000,    310.7614
    154.0000,       4.0000,   6.00000,    347.4673
    158.0000,       4.0000,   6.00000,    334.4848
    162.0000,       4.0000,   6.00000,    347.1646
    166.0000,       4.0000,   6.00000,    386.4349
    170.0000,       4.0000,   6.00000,    351.2405
    178.0000,       4.0000,   6.00000,    245.9091
    182.0000,       4.0000,   6.00000,    223.3876
    186.0000,       4.0000,   6.00000,    231.1508
    190.0000,       4.0000,   6.00000,    206.3500
    194.0000,       4.0000,   6.00000,    167.3556
    198.0000,       4.0000,   6.00000,    168.1967
    202.0000,       4.0000,   6.00000,    201.9536
    206.0000,       4.0000,   6.00000,    155.1187
    210.0000,       4.0000,   6.00000,    137.9652
    214.0000,       4.0000,   6.00000,    129.9405
     30.0000,      20.0000,   1.00000,    319.4875
     34.0000,      20.0000,   1.00000,    297.6035
     38.0000,      20.0000,   1.00000,    278.5260
     42.0000,      20.0000,   1.00000,    270.0437
     46.0000,      20.0000,   1.00000,    260.8178
     50.0000,      20.0000,   1.00000,    257.2404
     54.0000,      20.0000,   1.00000,    246.3913
     58.0000,      20.0000,   1.00000,    236.8440
     62.0000,      20.0000,   1.00000,    225.6653
     66.0000,      20.0000,   1.00000,    226.4084
     70.0000,      20.0000,   1.00000,    219.9308
     74.0000,      20.0000,   1.00000,    230.1890
     78.0000,      20.0000,   1.00000,    244.8045
     82.0000,      20.0000,   1.00000,    254.8784
     86.0000,      20.0000,   1.00000,    261.8705
     90.0000,      20.0000,   1.00000,    281.9157
     94.0000,      20.0000,   1.00000,    266.5905
     98.0000,      20.0000,   1.00000,    245.3544
    102.0000,      20.0000,   1.00000,    252.7329
    106.0000,      20.0000,   1.00000,    256.9397
    110.0000,      20.0000,   1.00000,    238.4551
    114.0000,      20.0000,   1.00000,    250.1093
    118.0000,      20.0000,   1.00000,    288.3139
    122.0000,      20.0000,   1.00000,    314.4195
    126.0000,      20.0000,   1.00000,    332.7375
    130.0000,      20.0000,   1.00000,    368.0351
    134.0000,      20.0000,   1.00000,    367.6912
    138.0000,      20.0000,   1.00000,    339.5010
    142.0000,      20.0000,   1.00000,    325.4880
    146.0000,      20.0000,   1.00000,    327.9394
    150.0000,      20.0000,   1.00000,    310.9639
    154.0000,      20.0000,   1.00000,    307.6902
    158.0000,      20.0000,   1.00000,    320.2247
    162.0000,      20.0000,   1.00000,    329.6648
    166.0000,      20.0000,   1.00000,    319.7943
    174.0000,      20.0000,   1.00000,    293.2434
    178.0000,      20.0000,   1.00000,    259.2529
    182.0000,      20.0000,   1.00000,    227.9648
    186.0000,      20.0000,   1.00000,    215.6939
    190.0000,      20.0000,   1.00000,    199.7509
    194.0000,      20.0000,   1.00000,    197.3352
    198.0000,      20.0000,   1.00000,    185.9285
    202.0000,      20.0000,   1.00000,    173.7228
    206.0000,      20.0000,   1.00000,    165.2824
    210.0000,      20.0000,   1.00000,    158.3228
     30.0000,       4.0000,   7.00000,    313.2845
     34.0000,       4.0000,   7.00000,    307.7658
     38.0000,       4.0000,   7.00000,    282.3336
     42.0000,       4.0000,   7.00000,    306.3517
     46.0000,       4.0000,   7.00000,    262.5896
     50.0000,       4.0000,   7.00000,    266.9594
     54.0000,       4.0000,   7.00000,    239.5321
     58.0000,       4.0000,   7.00000,    247.7354
     62.0000,       4.0000,   7.00000,    246.7438
     66.0000,       4.0000,   7.00000,    223.2358
     70.0000,       4.0000,   7.00000,    215.0875
     74.0000,       4.0000,   7.00000,    239.3040
     78.0000,       4.0000,   7.00000,    263.2504
     82.0000,       4.0000,   7.00000,    281.2563
     86.0000,       4.0000,   7.00000,    268.2180
     90.0000,       4.0000,   7.00000,    275.3470
     94.0000,       4.0000,   7.00000,    289.1525
     98.0000,       4.0000,   7.00000,    355.0038
    102.0000,       4.0000,   7.00000,    191.4933
    106.0000,       4.0000,   7.00000,    172.8859
    110.0000,       4.0000,   7.00000,    293.9605
    114.0000,       4.0000,   7.00000,    291.5110
    118.0000,       4.0000,   7.00000,    288.3010
    122.0000,       4.0000,   7.00000,    271.1246
    126.0000,       4.0000,   7.00000,    349.7954
    130.0000,       4.0000,   7.00000,    408.2864
    134.0000,       4.0000,   7.00000,    386.8985
    138.0000,       4.0000,   7.00000,    396.4631
    142.0000,       4.0000,   7.00000,    324.7007
    146.0000,       4.0000,   7.00000,    303.2070
    150.0000,       4.0000,   7.00000,    314.1226
    154.0000,       4.0000,   7.00000,    343.5504
    158.0000,       4.0000,   7.00000,    322.8773
    162.0000,       4.0000,   7.00000,    340.8419
    166.0000,       4.0000,   7.00000,    383.2776
    174.0000,       4.0000,   7.00000,    256.3624
    178.0000,       4.0000,   7.00000,    246.7045
    182.0000,       4.0000,   7.00000,    220.9494
    186.0000,       4.0000,   7.00000,    232.9270
    190.0000,       4.0000,   7.00000,    207.3806
    194.0000,       4.0000,   7.00000,    168.1137
    202.0000,       4.0000,   7.00000,    223.8090
    206.0000,       4.0000,   7.00000,    170.1261
    210.0000,       4.0000,   7.00000,    151.4911
     34.0000,       4.0000,   8.00000,    330.4300
     38.0000,       4.0000,   8.00000,    305.3636
     42.0000,       4.0000,   8.00000,    328.1749
     46.0000,       4.0000,   8.00000,    274.1106
     50.0000,       4.0000,   8.00000,    277.0432
     54.0000,       4.0000,   8.00000,    248.0668
     58.0000,       4.0000,   8.00000,    262.3831
     62.0000,       4.0000,   8.00000,    263.8387
     66.0000,       4.0000,   8.00000,    232.2824
     70.0000,       4.0000,   8.00000,    236.3753
     74.0000,       4.0000,   8.00000,    264.4652
     78.0000,       4.0000,   8.00000,    285.2507
     82.0000,       4.0000,   8.00000,    303.3648
     86.0000,       4.0000,   8.00000,    291.0753
     90.0000,       4.0000,   8.00000,    299.1827
     94.0000,       4.0000,   8.00000,    305.7300
     98.0000,       4.0000,   8.00000,    369.6763
    102.0000,       4.0000,   8.00000,    197.9655
    106.0000,       4.0000,   8.00000,    172.6577
    110.0000,       4.0000,   8.00000,    300.0969
    114.0000,       4.0000,   8.00000,    299.7242
    118.0000,       4.0000,   8.00000,    295.7326
    122.0000,       4.0000,   8.00000,    271.9283
    126.0000,       4.0000,   8.00000,    351.5083
    130.0000,       4.0000,   8.00000,    398.9126
    134.0000,       4.0000,   8.00000,    387.4357
    138.0000,       4.0000,   8.00000,    393.3162
    142.0000,       4.0000,   8.00000,    315.6259
    146.0000,       4.0000,   8.00000,    296.9316
    150.0000,       4.0000,   8.00000,    313.1047
    154.0000,       4.0000,   8.00000,    342.6211
    158.0000,       4.0000,   8.00000,    314.3888
    162.0000,       4.0000,   8.00000,    334.2863
    170.0000,       4.0000,   8.00000,    339.8184
    174.0000,       4.0000,   8.00000,    253.7102
    178.0000,       4.0000,   8.00000,    246.6573
    182.0000,       4.0000,   8.00000,    218.5749
    186.0000,       4.0000,   8.00000,    226.6593
    190.0000,       4.0000,   8.00000,    205.6287
    194.0000,       4.0000,   8.00000,    168.5665
    202.0000,       4.0000,   8.00000,    232.8266
    206.0000,       4.0000,   8.00000,    184.5214
     42.0000,      28.0000,   1.00000,    316.0247
     46.0000,      28.0000,   1.00000,    302.9061
     50.0000,      28.0000,   1.00000,    288.8922
     54.0000,      28.0000,   1.00000,    277.6018
     58.0000,      28.0000,   1.00000,    260.5933
     62.0000,      28.0000,   1.00000,    266.3933
     66.0000,      28.0000,   1.00000,    279.3331
     70.0000,      28.0000,   1.00000,    288.8737
     74.0000,      28.0000,   1.00000,    292.1464
     78.0000,      28.0000,   1.00000,    297.2661
     82.0000,      28.0000,   1.00000,    310.1799
     86.0000,      28.0000,   1.00000,    331.6657
     90.0000,      28.0000,   1.00000,    309.4178
     94.0000,      28.0000,   1.00000,    286.0013
     98.0000,      28.0000,   1.00000,    280.6815
    102.0000,      28.0000,   1.00000,    280.3701
    106.0000,      28.0000,   1.00000,    280.3271
    110.0000,      28.0000,   1.00000,    273.3760
    114.0000,      28.0000,   1.00000,    266.1324
    118.0000,      28.0000,   1.00000,    291.9798
    122.0000,      28.0000,   1.00000,    318.4865
    126.0000,      28.0000,   1.00000,    325.7711
    130.0000,      28.0000,   1.00000,    317.1018
    134.0000,      28.0000,   1.00000,    318.7974
    138.0000,      28.0000,   1.00000,    328.0557
    142.0000,      28.0000,   1.00000,    341.5936
    146.0000,      28.0000,   1.00000,    320.0176
    150.0000,      28.0000,   1.00000,    304.3723
    154.0000,      28.0000,   1.00000,    308.5219
    162.0000,      28.0000,   1.00000,    293.7697
    166.0000,      28.0000,   1.00000,    278.7389
    170.0000,      28.0000,   1.00000,    267.0865
    174.0000,      28.0000,   1.00000,    265.3854
    178.0000,      28.0000,   1.00000,    256.3648
    182.0000,      28.0000,   1.00000,    235.9292
    190.0000,      28.0000,   1.00000,    205.2225
    194.0000,      28.0000,   1.00000,    196.0925
    198.0000,      28.0000,   1.00000,    193.4647
     42.0000,       4.0000,  10.00000,    358.6765
     46.0000,       4.0000,  10.00000,    298.6601
     50.0000,       4.0000,  10.00000,    295.9857
     54.0000,       4.0000,  10.00000,    260.6410
     58.0000,       4.0000,  10.00000,    269.2606
     62.0000,       4.0000,  10.00000,    280.5421
     66.0000,       4.0000,  10.00000,    268.4328
     70.0000,       4.0000,  10.00000,    271.2985
     74.0000,       4.0000,  10.00000,    295.3539
     78.0000,       4.0000,  10.00000,    316.9956
     82.0000,       4.0000,  10.00000,    340.4910
     86.0000,       4.0000,  10.00000,    323.7456
     90.0000,       4.0000,  10.00000,    319.9673
     94.0000,       4.0000,  10.00000,    320.2325
     98.0000,       4.0000,  10.00000,    379.1262
    102.0000,       4.0000,  10.00000,    202.4402
    106.0000,       4.0000,  10.00000,    180.6947
    110.0000,       4.0000,  10.00000,    311.4128
    114.0000,       4.0000,  10.00000,    300.5124
    118.0000,       4.0000,  10.00000,    289.8739
    122.0000,       4.0000,  10.00000,    265.0986
    126.0000,       4.0000,  10.00000,    331.6165
    130.0000,       4.0000,  10.00000,    362.8909
    134.0000,       4.0000,  10.00000,    352.5345
    138.0000,       4.0000,  10.00000,    383.9297
    142.0000,       4.0000,  10.00000,    327.5198
    146.0000,       4.0000,  10.00000,    290.6261
    150.0000,       4.0000,  10.00000,    292.2923
    154.0000,       4.0000,  10.00000,    334.2899
    162.0000,       4.0000,  10.00000,    318.9285
    166.0000,       4.0000,  10.00000,    338.1083
    170.0000,       4.0000,  10.00000,    305.9709
    174.0000,       4.0000,  10.00000,    226.7133
    178.0000,       4.0000,  10.00000,    225.5235
    182.0000,       4.0000,  10.00000,    208.9894
    186.0000,       4.0000,  10.00000,    219.3023
    190.0000,       4.0000,  10.00000,    197.6880
    194.0000,       4.0000,  10.00000,    163.5994
     54.0000,      36.0000,   1.00000,    312.0298
     58.0000,      36.0000,   1.00000,    307.1328
     62.0000,      36.0000,   1.00000,    298.6728
     66.0000,      36.0000,   1.00000,    302.1802
     70.0000,      36.0000,   1.00000,    309.6750
     74.0000,      36.0000,   1.00000,    317.8804
     78.0000,      36.0000,   1.00000,    322.5753
     82.0000,      36.0000,   1.00000,    331.4987
     86.0000,      36.0000,   1.00000,    311.5872
     90.0000,      36.0000,   1.00000,    296.5963
     94.0000,      36.0000,   1.00000,    301.0749
     98.0000,      36.0000,   1.00000,    301.7020
    102.0000,      36.0000,   1.00000,    290.7978
    106.0000,      36.0000,   1.00000,    280.7992
    110.0000,      36.0000,   1.00000,    278.8083
    114.0000,      36.0000,   1.00000,    276.7625
    118.0000,      36.0000,   1.00000,    263.0721
    122.0000,      36.0000,   1.00000,    278.4740
    126.0000,      36.0000,   1.00000,    288.2915
    130.0000,      36.0000,   1.00000,    287.4882
    134.0000,      36.0000,   1.00000,    288.6542
    138.0000,      36.0000,   1.00000,    297.9840
    142.0000,      36.0000,   1.00000,    311.0923
    146.0000,      36.0000,   1.00000,    316.5007
    150.0000,      36.0000,   1.00000,    310.0098
    154.0000,      36.0000,   1.00000,    309.3126
    158.0000,      36.0000,   1.00000,    277.8510
    162.0000,      36.0000,   1.00000,    256.3686
    166.0000,      36.0000,   1.00000,    252.3674
    170.0000,      36.0000,   1.00000,    246.8967
    174.0000,      36.0000,   1.00000,    235.2951
    178.0000,      36.0000,   1.00000,    222.2434
    186.0000,      36.0000,   1.00000,    206.5142
     50.0000,       4.0000,  12.00000,    307.5142
    114.0000,       4.0000,  12.00000,    294.5184
    178.0000,       4.0000,  12.00000,    200.4304
     54.0000,      12.0000,   4.00000,    303.7240
     58.0000,      12.0000,   4.00000,    296.0444
     62.0000,      12.0000,   4.00000,    291.4026
     66.0000,      12.0000,   4.00000,    284.9181
     70.0000,      12.0000,   4.00000,    291.6091
     74.0000,      12.0000,   4.00000,    310.0552
     78.0000,      12.0000,   4.00000,    332.5240
     82.0000,      12.0000,   4.00000,    336.1699
     86.0000,      12.0000,   4.00000,    327.8563
     90.0000,      12.0000,   4.00000,    319.4921
     94.0000,      12.0000,   4.00000,    341.9386
     98.0000,      12.0000,   4.00000,    303.0601
    102.0000,      12.0000,   4.00000,    252.9743
    106.0000,      12.0000,   4.00000,    229.6469
    110.0000,      12.0000,   4.00000,    255.5263
    114.0000,      12.0000,   4.00000,    279.9138
    118.0000,      12.0000,   4.00000,    258.3839
    122.0000,      12.0000,   4.00000,    267.3217
    126.0000,      12.0000,   4.00000,    290.3277
    130.0000,      12.0000,   4.00000,    320.2235
    134.0000,      12.0000,   4.00000,    337.0343
    138.0000,      12.0000,   4.00000,    323.6848
    142.0000,      12.0000,   4.00000,    310.4938
    146.0000,      12.0000,   4.00000,    290.0225
    150.0000,      12.0000,   4.00000,    292.8040
    154.0000,      12.0000,   4.00000,    305.0487
    158.0000,      12.0000,   4.00000,    299.4524
    162.0000,      12.0000,   4.00000,    290.0292
    166.0000,      12.0000,   4.00000,    291.3129
    170.0000,      12.0000,   4.00000,    264.1982
    174.0000,      12.0000,   4.00000,    225.7811
    178.0000,      12.0000,   4.00000,    189.3193
    182.0000,      12.0000,   4.00000,    188.1862
    186.0000,      12.0000,   4.00000,    184.8373
     66.0000,      44.0000,   1.00000,    311.4184
     70.0000,      44.0000,   1.00000,    306.3122
     74.0000,      44.0000,   1.00000,    297.1613
     78.0000,      44.0000,   1.00000,    304.3466
     82.0000,      44.0000,   1.00000,    295.5595
     86.0000,      44.0000,   1.00000,    284.5722
     90.0000,      44.0000,   1.00000,    291.4898
     94.0000,      44.0000,   1.00000,    293.3543
     98.0000,      44.0000,   1.00000,    287.3524
    102.0000,      44.0000,   1.00000,    272.5208
    106.0000,      44.0000,   1.00000,    262.7467
    110.0000,      44.0000,   1.00000,    266.4293
    114.0000,      44.0000,   1.00000,    266.0395
    118.0000,      44.0000,   1.00000,    270.8061
    122.0000,      44.0000,   1.00000,    258.1563
    126.0000,      44.0000,   1.00000,    263.3321
    130.0000,      44.0000,   1.00000,    277.9670
    134.0000,      44.0000,   1.00000,    282.2787
    138.0000,      44.0000,   1.00000,    277.9152
    142.0000,      44.0000,   1.00000,    280.0673
    146.0000,      44.0000,   1.00000,    288.5467
    150.0000,      44.0000,   1.00000,    287.0305
    154.0000,      44.0000,   1.00000,    272.5002
    158.0000,      44.0000,   1.00000,    261.2733
    162.0000,      44.0000,   1.00000,    248.0998
    166.0000,      44.0000,   1.00000,    248.8384
    170.0000,      44.0000,   1.00000,    236.2175
    174.0000,      44.0000,   1.00000,    220.4740
    114.0000,       4.0000,  15.00000,    268.8341
    178.0000,       4.0000,  15.00000,    187.0376
     70.0000,      12.0000,   5.00000,    277.5914
     74.0000,      12.0000,   5.00000,    283.2166
     78.0000,      12.0000,   5.00000,    298.7980
     82.0000,      12.0000,   5.00000,    306.9237
     86.0000,      12.0000,   5.00000,    308.7441
     90.0000,      12.0000,   5.00000,    303.5095
     94.0000,      12.0000,   5.00000,    322.8698
     98.0000,      12.0000,   5.00000,    281.7658
    102.0000,      12.0000,   5.00000,    232.7843
    106.0000,      12.0000,   5.00000,    203.8791
    110.0000,      12.0000,   5.00000,    231.7905
    114.0000,      12.0000,   5.00000,    262.4820
    118.0000,      12.0000,   5.00000,    250.8986
    122.0000,      12.0000,   5.00000,    259.0047
    126.0000,      12.0000,   5.00000,    282.7726
    130.0000,      12.0000,   5.00000,    313.0936
    134.0000,      12.0000,   5.00000,    327.6802
    138.0000,      12.0000,   5.00000,    304.5031
    142.0000,      12.0000,   5.00000,    284.5981
    146.0000,      12.0000,   5.00000,    260.6901
    150.0000,      12.0000,   5.00000,    265.9625
    154.0000,      12.0000,   5.00000,    270.7773
    158.0000,      12.0000,   5.00000,    275.6348
    162.0000,      12.0000,   5.00000,    280.7740
    166.0000,      12.0000,   5.00000,    288.6426
    170.0000,      12.0000,   5.00000,    253.7923
    174.0000,      12.0000,   5.00000,    209.0127
     78.0000,      52.0000,   1.00000,    275.8568
     82.0000,      52.0000,   1.00000,    262.6287
     86.0000,      52.0000,   1.00000,    258.8596
     90.0000,      52.0000,   1.00000,    250.6207
     94.0000,      52.0000,   1.00000,    247.8463
     98.0000,      52.0000,   1.00000,    249.1510
    102.0000,      52.0000,   1.00000,    255.4926
    106.0000,      52.0000,   1.00000,    260.2456
    110.0000,      52.0000,   1.00000,    258.9986
    114.0000,      52.0000,   1.00000,    262.9277
    118.0000,      52.0000,   1.00000,    264.0602
    122.0000,      52.0000,   1.00000,    264.9025
    126.0000,      52.0000,   1.00000,    252.6678
    130.0000,      52.0000,   1.00000,    261.0635
    134.0000,      52.0000,   1.00000,    269.7688
    138.0000,      52.0000,   1.00000,    269.6992
    142.0000,      52.0000,   1.00000,    270.9211
    146.0000,      52.0000,   1.00000,    268.4720
    150.0000,      52.0000,   1.00000,    265.5586
    154.0000,      52.0000,   1.00000,    259.2682
    158.0000,      52.0000,   1.00000,    249.2696
    162.0000,      52.0000,   1.00000,    242.9067
     82.0000,      12.0000,   6.00000,    277.0166
     86.0000,      12.0000,   6.00000,    269.9006
     90.0000,      12.0000,   6.00000,    255.9814
     94.0000,      12.0000,   6.00000,    269.9525
     98.0000,      12.0000,   6.00000,    243.1647
    102.0000,      12.0000,   6.00000,    211.0803
    106.0000,      12.0000,   6.00000,    191.1380
    110.0000,      12.0000,   6.00000,    218.4194
    114.0000,      12.0000,   6.00000,    253.0418
    118.0000,      12.0000,   6.00000,    245.5209
    122.0000,      12.0000,   6.00000,    260.1603
    126.0000,      12.0000,   6.00000,    281.3900
    130.0000,      12.0000,   6.00000,    307.3700
    134.0000,      12.0000,   6.00000,    317.1480
    138.0000,      12.0000,   6.00000,    297.5049
    142.0000,      12.0000,   6.00000,    276.1050
    146.0000,      12.0000,   6.00000,    248.2685
    150.0000,      12.0000,   6.00000,    250.0781
    154.0000,      12.0000,   6.00000,    255.9963
    158.0000,      12.0000,   6.00000,    262.2835
    162.0000,      12.0000,   6.00000,    267.2566
     88.0000,      24.0000,   3.00000,    255.9469
     92.0000,      24.0000,   3.00000,    238.0367
     96.0000,      24.0000,   3.00000,    216.4787
    100.0000,      24.0000,   3.00000,    219.3282
    104.0000,      24.0000,   3.00000,    221.7872
    108.0000,      24.0000,   3.00000,    225.1801
    112.0000,      24.0000,   3.00000,    212.5764
    116.0000,      24.0000,   3.00000,    234.5950
    120.0000,      24.0000,   3.00000,    263.7243
    124.0000,      24.0000,   3.00000,    271.8922
    128.0000,      24.0000,   3.00000,    285.6982
    132.0000,      24.0000,   3.00000,    288.2352
    136.0000,      24.0000,   3.00000,    291.5724
    140.0000,      24.0000,   3.00000,    283.1061
    144.0000,      24.0000,   3.00000,    274.8328
    148.0000,      24.0000,   3.00000,    267.2092
    152.0000,      24.0000,   3.00000,    254.4934
    156.0000,      24.0000,   3.00000,    255.6197
     94.0000,      20.0000,   4.00000,    223.6691
     98.0000,      20.0000,   4.00000,    203.1080
    102.0000,      20.0000,   4.00000,    203.9791
    106.0000,      20.0000,   4.00000,    209.0206
    110.0000,      20.0000,   4.00000,    200.4724
    114.0000,      20.0000,   4.00000,    216.4279
    118.0000,      20.0000,   4.00000,    248.2974
    122.0000,      20.0000,   4.00000,    262.4988
    126.0000,      20.0000,   4.00000,    274.0141
    130.0000,      20.0000,   4.00000,    289.4689
    134.0000,      20.0000,   4.00000,    300.3871
    138.0000,      20.0000,   4.00000,    291.6129
    142.0000,      20.0000,   4.00000,    277.9456
    146.0000,      20.0000,   4.00000,    270.3357
    150.0000,      20.0000,   4.00000,    254.8605
    114.0000,      12.0000,   8.00000,    221.4359
   8.97
REFERENCE MODEL USED
CONSTANT REFERENCE MODEL METHOD
Reference resistivity is
227.754
TOPOGRAPHICAL DATA
2
61
      0.0000     553.5600
      4.0000     553.5700
      8.0000     553.5500
     12.0000     553.1100
     16.0000     552.8800
     20.0000     552.7100
     24.0000     552.5900
     28.0000     552.4700
     32.0000     552.3800
     36.0000     552.2500
     40.0000     552.0700
     44.0000     551.9600
     48.0000     551.8800
     52.0000     551.8100
     56.0000     551.7500
     60.0000     551.5900
     64.0000     551.5300
     68.0000     551.4500
     72.0000     551.3400
     76.0000     551.0600
     80.0000     551.1400
     84.0000     550.9600
     88.0000     550.9100
     92.0000     550.9700
     96.0000     550.9400
    100.0000     550.8900
    104.0000     551.1200
    108.0000     551.2700
    112.0000     551.3200
    116.0000     551.2400
    120.0000     551.2400
    124.0000     551.1600
    128.0000     550.8900
    132.0000     550.9100
    136.0000     550.9100
    140.0000     550.8600
    144.0000     550.8400
    148.0000     550.8300
    152.0000     550.6500
    156.0000     550.6200
    160.0000     550.6300
    164.0000     550.5800
    168.0000     550.6800
    172.0000     550.6000
    176.0000     550.4300
    180.0000     550.4400
    184.0000     550.4000
    188.0000     550.5200
    192.0000     550.5800
    196.0000     550.6000
    200.0000     550.6400
    204.0000     550.6900
    208.0000     550.6700
    212.0000     550.5300
    216.0000     550.7000
    220.0000     550.8100
    224.0000     550.6800
    228.0000     550.9500
    232.0000     551.1500
    236.0000     551.3100
    240.0000     551.4800
1
DAMPED FINITE-ELEMENT METHOD USED FOR TOPOGRAPHIC MODELLING WITH DAMPING FACTOR OF 0.75
      -0.01050
     552.44415
      -0.00941
COORDINATES FOR ELECTRODES
       0.00000        1.11589
       3.99972        1.16354
       7.99968        1.18116
      11.97937        0.77859
      15.97474        0.58620
      19.97255        0.45383
      23.97170        0.37146
      27.97085        0.28903
      31.97050        0.23670
      35.96944        0.14432
      39.96691        0.00194
      43.96626       -0.07042
      47.96603       -0.11280
      51.96590       -0.14517
      55.96584       -0.16753
      59.96396       -0.28989
      63.96390       -0.31225
      67.96368       -0.35463
      71.96302       -0.42699
      75.95567       -0.66946
      79.95393       -0.55181
      83.95140       -0.69419
      87.95139       -0.70661
      91.95020       -0.60898
      95.95018       -0.60130
      99.95016       -0.61365
     103.94121       -0.34611
     107.93681       -0.15848
     111.93584       -0.07085
     115.93562       -0.11324
     119.93544       -0.07560
     123.93521       -0.11798
     127.92846       -0.35037
     131.92804       -0.29277
     135.92787       -0.25514
     139.92786       -0.26748
     143.92783       -0.24980
     147.92772       -0.22217
     151.92517       -0.36456
     155.92517       -0.35695
     159.92490       -0.30930
     163.92488       -0.32165
     167.92252       -0.18405
     171.92229       -0.22643
     175.92010       -0.35880
     179.91982       -0.31115
     183.91982       -0.31349
     187.91670       -0.15588
     191.91553       -0.05825
     195.91512       -0.00065
     199.91435        0.07702
     203.91341        0.16464
     207.91338        0.18226
     211.91205        0.07993
     215.90666        0.28751
     219.90395        0.43512
     223.90288        0.34274
     227.89104        0.65030
     231.88397        0.88789
     235.87909        1.08547
     239.87369        1.29305
Shift matrix
  0    0.0000    2.0000    4.2000    6.6200    9.2820   12.2102   15.4312   18.9743   22.8718   27.1590   31.8749   37.0623   42.7686   49.0454 
  1    1.1159    0.5602    0.2625    0.1140    0.0456    0.0166    0.0055    0.0016    0.0004    0.0001    0.0000    0.0000    0.0000    0.0000 
  2    1.1635    0.5752    0.2650    0.1130    0.0442    0.0158    0.0051    0.0015    0.0004    0.0001    0.0000    0.0000    0.0000    0.0000 
  3    1.1812    0.5805    0.2657    0.1125    0.0437    0.0154    0.0049    0.0014    0.0004    0.0001    0.0000    0.0000    0.0000    0.0000 
  4    0.7786    0.4287    0.2224    0.1081    0.0488    0.0204    0.0078    0.0027    0.0008    0.0002    0.0001    0.0000    0.0000    0.0000 
  5    0.5862    0.3368    0.1831    0.0936    0.0448    0.0199    0.0081    0.0031    0.0010    0.0003    0.0001    0.0000    0.0000    0.0000 
  6    0.4538    0.2676    0.1496    0.0789    0.0391    0.0180    0.0077    0.0030    0.0011    0.0003    0.0001    0.0000    0.0000    0.0000 
  7    0.3715    0.2223    0.1264    0.0679    0.0343    0.0162    0.0071    0.0028    0.0010    0.0003    0.0001    0.0000    0.0000    0.0000 
  8    0.2890    0.1754    0.1013    0.0553    0.0285    0.0137    0.0061    0.0025    0.0010    0.0003    0.0001    0.0000    0.0000    0.0000 
  9    0.2367    0.1449    0.0844    0.0466    0.0243    0.0118    0.0054    0.0022    0.0009    0.0003    0.0001    0.0000    0.0000    0.0000 
 10    0.1443    0.0896    0.0531    0.0298    0.0158    0.0079    0.0037    0.0016    0.0006    0.0002    0.0001    0.0000    0.0000    0.0000 
 11    0.0019    0.0012    0.0007    0.0004    0.0002    0.0001    0.0001    0.0000    0.0000    0.0000    0.0000    0.0000    0.0000    0.0000 
 12   -0.0704   -0.0451   -0.0276   -0.0161   -0.0089   -0.0046   -0.0023   -0.0010   -0.0004   -0.0002   -0.0001    0.0000    0.0000    0.0000 
 13   -0.1128   -0.0726   -0.0447   -0.0263   -0.0146   -0.0077   -0.0038   -0.0017   -0.0007   -0.0003   -0.0001    0.0000    0.0000    0.0000 
 14   -0.1452   -0.0938   -0.0581   -0.0343   -0.0192   -0.0101   -0.0050   -0.0023   -0.0010   -0.0004   -0.0001    0.0000    0.0000    0.0000 
 15   -0.1675   -0.1086   -0.0674   -0.0399   -0.0224   -0.0119   -0.0059   -0.0027   -0.0012   -0.0005   -0.0002   -0.0001    0.0000    0.0000 
 16   -0.2899   -0.1907   -0.1203   -0.0725   -0.0415   -0.0225   -0.0115   -0.0055   -0.0024   -0.0010   -0.0004   -0.0001    0.0000    0.0000 
 17   -0.3122   -0.2060   -0.1303   -0.0788   -0.0453   -0.0246   -0.0126   -0.0060   -0.0027   -0.0011   -0.0004   -0.0001    0.0000    0.0000 
 18   -0.3546   -0.2351   -0.1495   -0.0909   -0.0526   -0.0288   -0.0148   -0.0072   -0.0032   -0.0013   -0.0005   -0.0002   -0.0001    0.0000 
 19   -0.4270   -0.2853   -0.1831   -0.1124   -0.0657   -0.0364   -0.0190   -0.0093   -0.0042   -0.0018   -0.0007   -0.0002   -0.0001    0.0000 
 20   -0.6695   -0.4585   -0.3023   -0.1912   -0.1155   -0.0664   -0.0361   -0.0184   -0.0088   -0.0039   -0.0016   -0.0006   -0.0002   -0.0001 
 21   -0.5518   -0.3735   -0.2432   -0.1517   -0.0902   -0.0510   -0.0272   -0.0136   -0.0064   -0.0028   -0.0011   -0.0004   -0.0001    0.0000 
 22   -0.6942   -0.4765   -0.3150   -0.1998   -0.1211   -0.0698   -0.0381   -0.0196   -0.0094   -0.0042   -0.0017   -0.0007   -0.0002   -0.0001 
 23   -0.7066   -0.4856   -0.3214   -0.2042   -0.1239   -0.0716   -0.0391   -0.0201   -0.0097   -0.0043   -0.0018   -0.0007   -0.0002   -0.0001 
 24   -0.6090   -0.4146   -0.2716   -0.1706   -0.1023   -0.0582   -0.0314   -0.0159   -0.0075   -0.0033   -0.0013   -0.0005   -0.0002    0.0000 
 25   -0.6013   -0.4091   -0.2678   -0.1680   -0.1006   -0.0572   -0.0308   -0.0156   -0.0073   -0.0032   -0.0013   -0.0005   -0.0002    0.0000 
 26   -0.6137   -0.4180   -0.2740   -0.1722   -0.1033   -0.0589   -0.0317   -0.0161   -0.0076   -0.0033   -0.0013   -0.0005   -0.0002    0.0000 
 27   -0.3461   -0.2292   -0.1456   -0.0884   -0.0511   -0.0279   -0.0144   -0.0069   -0.0031   -0.0013   -0.0005   -0.0002   -0.0001    0.0000 
 28   -0.1585   -0.1026   -0.0636   -0.0376   -0.0211   -0.0112   -0.0055   -0.0026   -0.0011   -0.0004   -0.0002   -0.0001    0.0000    0.0000 
 29   -0.0709   -0.0454   -0.0278   -0.0162   -0.0089   -0.0047   -0.0023   -0.0010   -0.0004   -0.0002   -0.0001    0.0000    0.0000    0.0000 
 30   -0.1132   -0.0729   -0.0449   -0.0264   -0.0147   -0.0077   -0.0038   -0.0017   -0.0007   -0.0003   -0.0001    0.0000    0.0000    0.0000 
 31   -0.0756   -0.0484   -0.0297   -0.0173   -0.0096   -0.0050   -0.0024   -0.0011   -0.0005   -0.0002   -0.0001    0.0000    0.0000    0.0000 
 32   -0.1180   -0.0760   -0.0468   -0.0275   -0.0153   -0.0080   -0.0040   -0.0018   -0.0008   -0.0003   -0.0001    0.0000    0.0000    0.0000 
 33   -0.3504   -0.2321   -0.1476   -0.0897   -0.0518   -0.0284   -0.0146   -0.0070   -0.0032   -0.0013   -0.0005   -0.0002   -0.0001    0.0000 
 34   -0.2928   -0.1927   -0.1216   -0.0733   -0.0420   -0.0228   -0.0116   -0.0055   -0.0024   -0.0010   -0.0004   -0.0001    0.0000    0.0000 
 35   -0.2551   -0.1672   -0.1050   -0.0630   -0.0359   -0.0193   -0.0098   -0.0046   -0.0020   -0.0008   -0.0003   -0.0001    0.0000    0.0000 
 36   -0.2675   -0.1755   -0.1104   -0.0663   -0.0379   -0.0204   -0.0104   -0.0049   -0.0022   -0.0009   -0.0003   -0.0001    0.0000    0.0000 
 37   -0.2498   -0.1636   -0.1027   -0.0615   -0.0350   -0.0188   -0.0095   -0.0045   -0.0020   -0.0008   -0.0003   -0.0001    0.0000    0.0000 
 38   -0.2222   -0.1450   -0.0907   -0.0541   -0.0307   -0.0164   -0.0083   -0.0039   -0.0017   -0.0007   -0.0002   -0.0001    0.0000    0.0000 
 39   -0.3646   -0.2419   -0.1541   -0.0938   -0.0543   -0.0298   -0.0154   -0.0074   -0.0033   -0.0014   -0.0005   -0.0002   -0.0001    0.0000 
 40   -0.3569   -0.2367   -0.1506   -0.0916   -0.0530   -0.0290   -0.0150   -0.0072   -0.0032   -0.0013   -0.0005   -0.0002   -0.0001    0.0000 
 41   -0.3093   -0.2039   -0.1290   -0.0779   -0.0448   -0.0243   -0.0124   -0.0060   -0.0026   -0.0011   -0.0004   -0.0001    0.0000    0.0000 
 42   -0.3216   -0.2124   -0.1345   -0.0814   -0.0469   -0.0255   -0.0131   -0.0063   -0.0028   -0.0011   -0.0004   -0.0001    0.0000    0.0000 
 43   -0.1840   -0.1196   -0.0744   -0.0441   -0.0249   -0.0132   -0.0066   -0.0031   -0.0013   -0.0005   -0.0002   -0.0001    0.0000    0.0000 
 44   -0.2264   -0.1479   -0.0925   -0.0552   -0.0313   -0.0168   -0.0084   -0.0040   -0.0017   -0.0007   -0.0003   -0.0001    0.0000    0.0000 
 45   -0.3588   -0.2379   -0.1514   -0.0921   -0.0533   -0.0292   -0.0151   -0.0073   -0.0033   -0.0014   -0.0005   -0.0002   -0.0001    0.0000 
 46   -0.3112   -0.2052   -0.1298   -0.0785   -0.0451   -0.0245   -0.0125   -0.0060   -0.0027   -0.0011   -0.0004   -0.0001    0.0000    0.0000 
 47   -0.3135   -0.2068   -0.1309   -0.0791   -0.0455   -0.0247   -0.0127   -0.0061   -0.0027   -0.0011   -0.0004   -0.0001    0.0000    0.0000 
 48   -0.1559   -0.1009   -0.0625   -0.0369   -0.0207   -0.0110   -0.0054   -0.0025   -0.0011   -0.0004   -0.0002    0.0000    0.0000    0.0000 
 49   -0.0582   -0.0372   -0.0228   -0.0132   -0.0073   -0.0038   -0.0018   -0.0008   -0.0003   -0.0001    0.0000    0.0000    0.0000    0.0000 
 50   -0.0007   -0.0004   -0.0003   -0.0001   -0.0001    0.0000    0.0000    0.0000    0.0000    0.0000    0.0000    0.0000    0.0000    0.0000 
 51    0.0770    0.0483    0.0289    0.0164    0.0088    0.0045    0.0021    0.0009    0.0004    0.0001    0.0000    0.0000    0.0000    0.0000 
 52    0.1646    0.1019    0.0601    0.0337    0.0178    0.0088    0.0041    0.0017    0.0007    0.0002    0.0001    0.0000    0.0000    0.0000 
 53    0.1823    0.1125    0.0662    0.0369    0.0194    0.0096    0.0044    0.0019    0.0007    0.0003    0.0001    0.0000    0.0000    0.0000 
 54    0.0799    0.0501    0.0300    0.0170    0.0092    0.0046    0.0022    0.0010    0.0004    0.0001    0.0000    0.0000    0.0000    0.0000 
 55    0.2875    0.1745    0.1008    0.0551    0.0284    0.0137    0.0061    0.0025    0.0010    0.0003    0.0001    0.0000    0.0000    0.0000 
 56    0.4351    0.2574    0.1445    0.0766    0.0381    0.0177    0.0076    0.0030    0.0011    0.0003    0.0001    0.0000    0.0000    0.0000 
 57    0.3427    0.2061    0.1178    0.0637    0.0324    0.0154    0.0068    0.0028    0.0010    0.0003    0.0001    0.0000    0.0000    0.0000 
 58    0.6503    0.3686    0.1974    0.0993    0.0467    0.0203    0.0081    0.0030    0.0010    0.0003    0.0001    0.0000    0.0000    0.0000 
 59    0.8879    0.4759    0.2396    0.1126    0.0491    0.0197    0.0072    0.0024    0.0007    0.0002    0.0000    0.0000    0.0000    0.0000 
 60    1.0855    0.5501    0.2605    0.1145    0.0463    0.0171    0.0057    0.0017    0.0005    0.0001    0.0000    0.0000    0.0000    0.0000 
 61    1.2931    0.6107    0.2676    0.1080    0.0398    0.0133    0.0040    0.0010    0.0002    0.0000    0.0000    0.0000    0.0000    0.0000 
Topography damping parameter
   1.9997
Blocks sensitivity and uncertainity values (with smoothness constrain)
                     Resistivity      
Block No.  Sensitivity  % Uncertainity
     1       1.4618        10.75
     2       1.3153        8.62
     3       1.8279        7.42
     4       2.2007        6.50
     5       2.6681        6.00
     6       2.8707        5.47
     7       3.1443        5.08
     8       3.4513        4.90
     9       3.5614        4.81
    10       3.9586        4.71
    11       3.8617        4.61
    12       4.1637        4.47
    13       3.9262        4.60
    14       4.0671        4.66
    15       4.1534        4.69
    16       4.0530        4.64
    17       4.1462        4.61
    18       4.3582        4.65
    19       4.5896        4.61
    20       4.7837        4.62
    21       4.7305        4.59
    22       4.7141        4.67
    23       4.7529        4.64
    24       5.1511        4.97
    25       4.4830        4.23
    26       4.3911        4.04
    27       5.3832        4.58
    28       5.8869        3.97
    29       5.6610        4.20
    30       5.2501        4.16
    31       6.0299        4.20
    32       6.3949        4.20
    33       6.2801        4.15
    34       6.7042        4.14
    35       6.0001        4.10
    36       5.7249        4.11
    37       5.8595        4.12
    38       6.0924        4.19
    39       5.5193        4.41
    40       5.5844        4.23
    41       5.8071        4.34
    42       5.3879        4.39
    43       4.4584        4.41
    44       4.6455        4.25
    45       4.1645        4.61
    46       4.3071        4.52
    47       4.0858        4.51
    48       3.6326        4.41
    49       3.2109        5.14
    50       4.0200        4.48
    51       3.4341        4.55
    52       2.9895        5.01
    53       2.6086        5.42
    54       2.2340        5.94
    55       1.7966        6.69
    56       1.3156        7.62
    57       0.9118        9.12
    58       0.7655        12.37
    59       0.8293        13.96
    60       0.5280        14.33
    61       0.7222        13.91
    62       0.8233        13.51
    63       0.9835        12.99
    64       1.0019        12.61
    65       1.0931        12.07
    66       1.2225        11.49
    67       1.2526        11.44
    68       1.4830        10.85
    69       1.4041        10.79
    70       1.6325        10.24
    71       1.5419        10.48
    72       1.6791        10.34
    73       1.7481        10.23
    74       1.7327        10.11
    75       1.8706        9.89
    76       1.9871        9.76
    77       2.1683        9.58
    78       2.3630        9.36
    79       2.2332        9.61
    80       2.1712        9.83
    81       2.0361        10.35
    82       2.3967        10.13
    83       1.8870        10.63
    84       1.7930        10.59
    85       2.2594        9.94
    86       2.5611        9.31
    87       2.6184        9.41
    88       2.4889        9.38
    89       2.9597        9.03
    90       3.1163        9.01
    91       3.0139        9.13
    92       3.2890        8.88
    93       2.7719        9.34
    94       2.6357        9.36
    95       2.6666        9.39
    96       2.7903        9.33
    97       2.4664        9.90
    98       2.4415        9.76
    99       2.5901        9.87
   100       2.4214        9.87
   101       1.8734        10.36
   102       1.9546        9.65
   103       1.6727        10.55
   104       1.7565        10.29
   105       1.6277        10.30
   106       1.4352        10.42
   107       1.2902        11.62
   108       1.6720        10.45
   109       1.3101        10.74
   110       1.1103        11.46
   111       0.9410        12.24
   112       0.8214        12.76
   113       0.6410        13.47
   114       0.4614        14.14
   115       0.3445        14.48
   116       0.5175        14.46
   117       0.7422        17.45
   118       0.4373        22.46
   119       0.5447        21.98
   120       0.6803        21.02
   121       0.7050        20.84
   122       0.7719        20.28
   123       0.8433        19.61
   124       0.8749        19.70
   125       1.0176        18.48
   126       0.9774        18.96
   127       1.1302        17.55
   128       1.0818        18.22
   129       1.1725        17.66
   130       1.2107        17.55
   131       1.1785        17.81
   132       1.2421        17.50
   133       1.2283        17.90
   134       1.2866        17.92
   135       1.3735        17.64
   136       1.3300        18.02
   137       1.3853        17.77
   138       1.4359        17.67
   139       1.5414        17.00
   140       1.4361        17.59
   141       1.3027        18.03
   142       1.3631        17.72
   143       1.6051        16.64
   144       1.4204        18.22
   145       1.1222        20.12
   146       1.1724        20.09
   147       1.1664        20.42
   148       1.1074        20.88
   149       1.1469        20.64
   150       0.9688        21.52
   151       0.9407        21.49
   152       0.9859        21.24
   153       1.0579        20.73
   154       1.0040        21.07
   155       0.9843        21.05
   156       1.0734        20.74
   157       1.0234        20.60
   158       0.8999        20.77
   159       0.9750        19.49
   160       0.9177        20.14
   161       0.9339        19.69
   162       0.8628        19.92
   163       0.7173        20.82
   164       0.5893        22.47
   165       0.7416        20.97
   166       0.6221        21.53
   167       0.5992        21.44
   168       0.5416        21.73
   169       0.4725        22.01
   170       0.3762        22.54
   171       0.2761        22.92
   172       0.5877        17.70
   173       0.6067        26.86
   174       0.3459        37.22
   175       0.5049        34.26
   176       0.5534        33.39
   177       0.6174        32.00
   178       0.6418        31.79
   179       0.6523        32.19
   180       0.7109        30.83
   181       0.6866        32.17
   182       0.7459        30.44
   183       0.7183        31.76
   184       0.7388        31.34
   185       0.7347        31.71
   186       0.6946        32.87
   187       0.6852        33.09
   188       0.6501        34.43
   189       0.6598        34.73
   190       0.7085        34.06
   191       0.7529        33.48
   192       0.8614        31.46
   193       1.0134        28.85
   194       1.0732        27.84
   195       1.1237        27.13
   196       1.0166        28.56
   197       0.8844        31.23
   198       0.9114        30.31
   199       0.7126        34.67
   200       0.5592        38.36
   201       0.5733        38.84
   202       0.6456        38.54
   203       0.6937        38.12
   204       0.6133        38.96
   205       0.6353        38.74
   206       0.6220        38.80
   207       0.5892        38.99
   208       0.5576        39.03
   209       0.5398        39.08
   210       0.4610        39.73
   211       0.4247        39.99
   212       0.4196        39.79
   213       0.4416        38.95
   214       0.5193        36.80
   215       0.5357        36.40
   216       0.5110        36.23
   217       0.4499        37.24
   218       0.3618        39.25
   219       0.2925        41.00
   220       0.3412        39.84
   221       0.2906        40.49
   222       0.2964        39.27
   223       0.2946        38.49
   224       0.2605        38.61
   225       0.2208        38.57
   226       0.5434        26.85
   227       0.6812        34.28
   228       0.2286        51.37
   229       0.3021        50.15
   230       0.3486        49.36
   231       0.3781        49.71
   232       0.3992        49.80
   233       0.3796        51.46
   234       0.3834        51.26
   235       0.3731        52.75
   236       0.3693        53.17
   237       0.3672        53.71
   238       0.3742        54.19
   239       0.3846        53.96
   240       0.4031        53.75
   241       0.4207        52.96
   242       0.4356        52.14
   243       0.4609        51.53
   244       0.5162        50.27
   245       0.5571        49.23
   246       0.4736        51.76
   247       0.3844        54.08
   248       0.3370        55.74
   249       0.3370        56.53
   250       0.3917        55.06
   251       0.4368        54.41
   252       0.5068        53.09
   253       0.5673        51.70
   254       0.6362        50.06
   255       0.6640        49.18
   256       0.6055        50.58
   257       0.6224        49.83
   258       0.6338        49.32
   259       0.6289        49.36
   260       0.6312        49.21
   261       0.6327        48.94
   262       0.5407        51.36
   263       0.3947        55.11
   264       0.3352        56.34
   265       0.3630        55.48
   266       0.4096        53.86
   267       0.4257        53.14
   268       0.3860        54.07
   269       0.3339        55.49
   270       0.2761        56.76
   271       0.2220        57.79
   272       0.1827        56.95
   273       0.1854        55.69
   274       0.1896        54.47
   275       0.1609        52.92
   276       0.4991        37.02
   277       1.0082        29.19
   278       0.2062        47.83
   279       0.2126        48.89
   280       0.2392        49.31
   281       0.2517        50.80
   282       0.2625        51.97
   283       0.2752        52.12
   284       0.2841        52.16
   285       0.2978        52.13
   286       0.3165        51.96
   287       0.3321        51.67
   288       0.3467        51.38
   289       0.3538        51.14
   290       0.3555        51.06
   291       0.3907        50.89
   292       0.4425        50.44
   293       0.4542        50.49
   294       0.3789        51.66
   295       0.2989        52.56
   296       0.2822        52.76
   297       0.3348        52.11
   298       0.3833        51.28
   299       0.4053        50.82
   300       0.4231        50.46
   301       0.4404        50.18
   302       0.4672        49.70
   303       0.4753        49.55
   304       0.4403        50.20
   305       0.4294        50.31
   306       0.4330        50.14
   307       0.4406        49.90
   308       0.4562        49.48
   309       0.4599        49.29
   310       0.4022        50.42
   311       0.3149        52.02
   312       0.2785        52.56
   313       0.3021        52.10
   314       0.3483        51.20
   315       0.3734        50.68
   316       0.3547        51.01
   317       0.3126        51.67
   318       0.2541        51.19
   319       0.1958        50.29
   320       0.1586        49.88
   321       0.1505        48.51
   322       0.6791        34.07
   323       1.3628        24.70
   324       0.2149        43.17
   325       0.2080        44.55
   326       0.2276        45.20
   327       0.2350        46.77
   328       0.2403        48.07
   329       0.2524        47.99
   330       0.2644        47.90
   331       0.2738        47.79
   332       0.2821        47.69
   333       0.2883        47.63
   334       0.3029        47.58
   335       0.3375        47.37
   336       0.3785        47.01
   337       0.3836        46.94
   338       0.3312        47.44
   339       0.2692        48.00
   340       0.2486        48.20
   341       0.2723        47.94
   342       0.3016        47.59
   343       0.3128        47.42
   344       0.3173        47.33
   345       0.3267        47.22
   346       0.3404        47.05
   347       0.3407        47.07
   348       0.3168        47.39
   349       0.2945        47.64
   350       0.2846        47.74
   351       0.2830        47.72
   352       0.2854        47.64
   353       0.2776        47.67
   354       0.2447        48.01
   355       0.2048        48.40
   356       0.1915        48.50
   357       0.2116        48.29
   358       0.2516        47.85
   359       0.2808        47.50
   360       0.2770        46.25
   361       0.2443        44.98
   362       0.1940        44.56
   363       0.1541        43.50
   364       0.9244        29.12
   365       1.6187        21.91
   366       0.2238        38.62
   367       0.2108        39.96
   368       0.2038        40.75
   369       0.2151        42.24
   370       0.2199        43.53
   371       0.2233        43.51
   372       0.2311        43.46
   373       0.2416        43.41
   374       0.2616        43.31
   375       0.2907        43.11
   376       0.3176        42.87
   377       0.3181        42.81
   378       0.2827        43.06
   379       0.2379        43.40
   380       0.2112        43.61
   381       0.2078        43.63
   382       0.2159        43.56
   383       0.2238        43.49
   384       0.2306        43.43
   385       0.2401        43.36
   386       0.2500        43.29
   387       0.2490        43.30
   388       0.2325        43.42
   389       0.2106        43.57
   390       0.1932        43.68
   391       0.1821        43.74
   392       0.1741        43.77
   393       0.1628        43.81
   394       0.1450        43.89
   395       0.1287        43.97
   396       0.1261        43.97
   397       0.1397        43.89
   398       0.1659        42.43
   399       0.1870        40.76
   400       0.1876        40.00
   401       0.1694        38.82
   402       1.0007        27.18
   403       1.7615        19.88
   404       0.1981        34.65
   405       0.1906        35.74
   406       0.1879        36.45
   407       0.1977        37.88
   408       0.2105        39.09
   409       0.2267        38.99
   410       0.2494        38.86
   411       0.2665        38.73
   412       0.2652        38.71
   413       0.2419        38.84
   414       0.2124        39.02
   415       0.1869        39.16
   416       0.1731        39.23
   417       0.1695        39.25
   418       0.1711        39.24
   419       0.1753        39.22
   420       0.1805        39.19
   421       0.1851        39.17
   422       0.1835        39.17
   423       0.1731        39.21
   424       0.1573        39.26
   425       0.1413        39.32
   426       0.1275        39.36
   427       0.1155        39.39
   428       0.1036        39.42
   429       0.0920        39.44
   430       0.0841        39.46
   431       0.0838        38.17
   432       0.0909        36.65
   433       0.1051        35.92
   434       0.1182        34.74
   435       0.9762        26.30
   436       1.6844        19.86
   437       0.1805        30.80
   438       0.1854        31.76
   439       0.1988        32.34
   440       0.2125        33.65
   441       0.2220        34.79
   442       0.2205        34.79
   443       0.2066        34.85
   444       0.1855        34.93
   445       0.1655        35.01
   446       0.1511        35.05
   447       0.1429        35.08
   448       0.1392        35.09
   449       0.1383        35.09
   450       0.1382        35.09
   451       0.1378        35.09
   452       0.1347        35.09
   453       0.1276        35.10
   454       0.1173        35.12
   455       0.1059        35.14
   456       0.0944        35.15
   457       0.0832        35.17
   458       0.0724        33.96
   459       0.0633        32.57
   460       0.0573        31.94
   461       0.0573        30.95
   462       0.8560        24.49
   463       1.4584        21.10
   464       0.1648        27.23
   465       0.1696        28.13
   466       0.1748        28.68
   467       0.1735        29.96
   468       0.1653        31.11
   469       0.1527        31.14
   470       0.1402        31.17
   471       0.1297        31.19
   472       0.1217        31.21
   473       0.1159        31.22
   474       0.1115        31.22
   475       0.1076        31.23
   476       0.1037        31.23
   477       0.0988        31.23
   478       0.0927        31.24
   479       0.0857        31.24
   480       0.0782        31.25
   481       0.0704        30.11
   482       0.0619        28.82
   483       0.0531        28.25
   484       0.0460        27.33
   485       0.5432        26.16
   486       1.2304        20.94
   487       0.1230        23.96
   488       0.1232        24.78
   489       0.1210        25.29
   490       0.1166        26.47
   491       0.1119        27.52
   492       0.1069        27.53
   493       0.1017        27.53
   494       0.0965        27.54
   495       0.0911        27.54
   496       0.0852        27.55
   497       0.0792        27.55
   498       0.0730        27.56
   499       0.0668        27.56
   500       0.0612        26.51
   501       0.0564        25.33
   502       0.0519        24.82
   503       0.0455        24.00
   504       0.4053        24.43
   505       3.6123        10.69
   506       0.2577        23.44
   507       0.2639        24.26
   508       0.2655        24.81
   509       0.2647        26.10
   510       0.2612        27.34
   511       0.2542        27.36
   512       0.2434        27.39
   513       0.2290        27.43
   514       0.2112        27.48
   515       0.1923        27.52
   516       0.1724        27.57
   517       0.1536        26.35
   518       0.1383        25.04
   519       0.1253        24.49
   520       0.1144        23.65
   521       1.2497        21.99
Average Sensitivity 3.5199
Model inversion constraint
0
Data inversion constraint
0
INITIAL DAMPING FACTOR  0.150
MINIMUM DAMPING FACTOR  0.015
VERTICAL TO HORIZONTAL FILTER RATIO   1.00
Flatness filter is directly used on model parameters.
Jacobian matrix is recalculated for first 2 iterations only.
Finer mesh used.
Factor to increase damping factor with depth is   1.20
Damping factor is optimised for each iteration
Normal least-sqaures constrain used on data
Normal least-squares constrain used on model
Finite-element method was used in forward modelling.
Logarithm of apparent resistivity values used as inversion parameter.
Limit imposed on range of model resistivity values
Average model resistivity used as reference resistivity
Upper and lower range limits are 10.000 and 0.100
Effect of side blocks is slightly reduced
Relative change in RMS error for convergence is 1.0000
Minimum change in RMS error for line search is 0.5000
Ratio of maximum number of model blocks to data points 30.00
Factor to increase model depth range is 1.05
Position of electrodes are not rounded to nearest unit electrode spacing.
Position of electrodes for dipole-dipole array are automatically switched
Recalculation of Jacobian matrix is not restarted in quasi-Newton steps.
Standard Gauss-Newton inversion method used
Width of model cells is 1.00 times the unit electrode spacing
REFERENCE MODEL USED
CONSTANT REFERENCE MODEL METHOD
Reference resistivity is 227.7540 with multiplication factor 1.00
Number of nodes between adjacent electrodes is 4


Mean Error 0.0016
Average absolute error 0.0470
Standard deviation of error distribution 0.0897
Error Distribution
      0.0000,      4.0000,  1.00000,   133.76,   149.61, -0.1120
      4.0000,      4.0000,  1.00000,   158.09,   157.76,  0.0021
      8.0000,      4.0000,  1.00000,   183.88,   187.22, -0.0180
     12.0000,      4.0000,  1.00000,   185.53,   186.86, -0.0072
     16.0000,      4.0000,  1.00000,   214.97,   209.81,  0.0243
     20.0000,      4.0000,  1.00000,   200.62,   192.62,  0.0407
     24.0000,      4.0000,  1.00000,   185.27,   182.16,  0.0169
     28.0000,      4.0000,  1.00000,   180.22,   177.97,  0.0125
     32.0000,      4.0000,  1.00000,   150.27,   154.61, -0.0285
     36.0000,      4.0000,  1.00000,   149.51,   158.56, -0.0588
     40.0000,      4.0000,  1.00000,   133.47,   130.39,  0.0234
     44.0000,      4.0000,  1.00000,   122.90,   128.92, -0.0478
     48.0000,      4.0000,  1.00000,   114.62,   110.85,  0.0335
     52.0000,      4.0000,  1.00000,   106.49,   108.37, -0.0175
     56.0000,      4.0000,  1.00000,   105.21,   104.35,  0.0082
     60.0000,      4.0000,  1.00000,   100.07,    97.19,  0.0292
     64.0000,      4.0000,  1.00000,    92.39,    96.11, -0.0395
     68.0000,      4.0000,  1.00000,   101.59,   101.52,  0.0006
     72.0000,      4.0000,  1.00000,    97.03,   104.38, -0.0730
     76.0000,      4.0000,  1.00000,    99.15,   111.81, -0.1202
     80.0000,      4.0000,  1.00000,    96.73,   112.93, -0.1548
     84.0000,      4.0000,  1.00000,   101.34,   122.77, -0.1918
     88.0000,      4.0000,  1.00000,    94.27,   109.33, -0.1482
     92.0000,      4.0000,  1.00000,   166.21,   136.35,  0.1980
     96.0000,      4.0000,  1.00000,   123.56,    95.99,  0.2524   ***
    100.0000,      4.0000,  1.00000,   114.27,    93.85,  0.1969
    104.0000,      4.0000,  1.00000,   161.79,   132.93,  0.1965
    108.0000,      4.0000,  1.00000,   100.10,   125.48, -0.2259   ***
    112.0000,      4.0000,  1.00000,   101.71,   143.02, -0.3409   ***
    116.0000,      4.0000,  1.00000,   104.29,   138.95, -0.2869   ***
    120.0000,      4.0000,  1.00000,   129.16,   170.71, -0.2789   ***
    124.0000,      4.0000,  1.00000,   153.11,   192.53, -0.2291   ***
    128.0000,      4.0000,  1.00000,   155.21,   193.62, -0.2212
    132.0000,      4.0000,  1.00000,   173.66,   219.75, -0.2354   ***
    136.0000,      4.0000,  1.00000,   157.94,   199.41, -0.2331   ***
    140.0000,      4.0000,  1.00000,   155.78,   200.06, -0.2501   ***
    144.0000,      4.0000,  1.00000,   159.86,   201.81, -0.2330   ***
    148.0000,      4.0000,  1.00000,   178.14,   218.69, -0.2051
    152.0000,      4.0000,  1.00000,   174.38,   208.93, -0.1807
    156.0000,      4.0000,  1.00000,   178.69,   210.82, -0.1654
    160.0000,      4.0000,  1.00000,   182.92,   206.64, -0.1219
    164.0000,      4.0000,  1.00000,   166.64,   188.30, -0.1222
    168.0000,      4.0000,  1.00000,   127.61,   144.26, -0.1227
    172.0000,      4.0000,  1.00000,   118.96,   137.53, -0.1450
    176.0000,      4.0000,  1.00000,    99.53,   112.25, -0.1203
    180.0000,      4.0000,  1.00000,    95.82,   107.66, -0.1166
    184.0000,      4.0000,  1.00000,    85.54,    94.35, -0.0981
    188.0000,      4.0000,  1.00000,    68.44,    79.78, -0.1533
    192.0000,      4.0000,  1.00000,    67.33,    73.43, -0.0867
    196.0000,      4.0000,  1.00000,    59.52,    79.51, -0.2896   ***
    200.0000,      4.0000,  1.00000,    61.06,    64.11, -0.0488
    204.0000,      4.0000,  1.00000,    54.24,    62.22, -0.1371
    208.0000,      4.0000,  1.00000,    50.08,    56.59, -0.1222
    212.0000,      4.0000,  1.00000,    46.93,    51.74, -0.0975
    216.0000,      4.0000,  1.00000,    45.31,    48.40, -0.0661
    220.0000,      4.0000,  1.00000,    39.72,    41.74, -0.0495
    224.0000,      4.0000,  1.00000,    36.82,    38.31, -0.0398
    228.0000,      4.0000,  1.00000,    35.72,    38.49, -0.0747
      0.0000,      4.0000,  2.00000,   199.29,   186.39,  0.0669
      4.0000,      4.0000,  2.00000,   226.74,   215.11,  0.0527
      8.0000,      4.0000,  2.00000,   211.30,   213.41, -0.0100
     12.0000,      4.0000,  2.00000,   228.22,   230.56, -0.0102
     16.0000,      4.0000,  2.00000,   204.04,   205.40, -0.0066
     20.0000,      4.0000,  2.00000,   190.23,   192.09, -0.0098
     24.0000,      4.0000,  2.00000,   191.92,   191.29,  0.0033
     28.0000,      4.0000,  2.00000,   177.11,   173.12,  0.0228
     32.0000,      4.0000,  2.00000,   173.40,   177.52, -0.0235
     36.0000,      4.0000,  2.00000,   149.80,   150.05, -0.0017
     40.0000,      4.0000,  2.00000,   141.79,   145.61, -0.0266
     44.0000,      4.0000,  2.00000,   122.93,   128.72, -0.0460
     48.0000,      4.0000,  2.00000,   125.29,   129.26, -0.0312
     52.0000,      4.0000,  2.00000,   125.98,   130.18, -0.0328
     56.0000,      4.0000,  2.00000,   111.29,   117.43, -0.0537
     60.0000,      4.0000,  2.00000,   110.20,   117.12, -0.0610
     64.0000,      4.0000,  2.00000,   115.83,   125.60, -0.0810
     68.0000,      4.0000,  2.00000,   121.21,   130.57, -0.0744
     72.0000,      4.0000,  2.00000,   123.88,   136.90, -0.0999
     76.0000,      4.0000,  2.00000,   118.26,   136.15, -0.1408
     80.0000,      4.0000,  2.00000,   121.89,   129.14, -0.0577
     84.0000,      4.0000,  2.00000,   145.69,   136.63,  0.0642
     88.0000,      4.0000,  2.00000,   221.43,   182.75,  0.1920
     92.0000,      4.0000,  2.00000,   109.23,   109.77, -0.0049
     96.0000,      4.0000,  2.00000,   102.59,   102.52,  0.0007
    100.0000,      4.0000,  2.00000,   211.22,   178.85,  0.1664
    104.0000,      4.0000,  2.00000,   185.34,   175.32,  0.0556
    108.0000,      4.0000,  2.00000,   165.34,   170.46, -0.0305
    112.0000,      4.0000,  2.00000,   154.17,   168.34, -0.0879
    116.0000,      4.0000,  2.00000,   204.75,   219.72, -0.0706
    120.0000,      4.0000,  2.00000,   230.05,   244.40, -0.0605
    124.0000,      4.0000,  2.00000,   231.20,   241.06, -0.0418
    128.0000,      4.0000,  2.00000,   272.20,   280.12, -0.0287
    132.0000,      4.0000,  2.00000,   247.90,   254.99, -0.0282
    136.0000,      4.0000,  2.00000,   241.48,   244.78, -0.0136
    140.0000,      4.0000,  2.00000,   263.75,   265.84, -0.0079
    144.0000,      4.0000,  2.00000,   288.87,   289.42, -0.0019
    148.0000,      4.0000,  2.00000,   261.80,   257.37,  0.0170
    152.0000,      4.0000,  2.00000,   253.31,   248.99,  0.0172
    156.0000,      4.0000,  2.00000,   271.63,   268.84,  0.0103
    160.0000,      4.0000,  2.00000,   250.28,   238.50,  0.0482
    164.0000,      4.0000,  2.00000,   182.23,   179.51,  0.0150
    168.0000,      4.0000,  2.00000,   178.66,   175.11,  0.0201
    172.0000,      4.0000,  2.00000,   156.01,   149.53,  0.0424
    176.0000,      4.0000,  2.00000,   150.52,   144.24,  0.0426
    180.0000,      4.0000,  2.00000,   129.74,   126.80,  0.0229
    184.0000,      4.0000,  2.00000,   101.31,    96.43,  0.0493
    188.0000,      4.0000,  2.00000,    97.58,    94.45,  0.0325
    192.0000,      4.0000,  2.00000,    90.30,   109.74, -0.1950
    196.0000,      4.0000,  2.00000,    88.70,    83.40,  0.0616
    200.0000,      4.0000,  2.00000,    78.31,    75.12,  0.0416
    204.0000,      4.0000,  2.00000,    69.67,    71.16, -0.0211
    208.0000,      4.0000,  2.00000,    68.09,    64.96,  0.0470
    212.0000,      4.0000,  2.00000,    66.18,    60.23,  0.0942
    216.0000,      4.0000,  2.00000,    50.68,    49.94,  0.0147
    220.0000,      4.0000,  2.00000,    44.06,    45.27, -0.0272
      0.0000,      4.0000,  3.00000,   275.87,   248.48,  0.1045
      4.0000,      4.0000,  3.00000,   262.86,   253.44,  0.0365
      8.0000,      4.0000,  3.00000,   267.25,   267.48, -0.0009
     12.0000,      4.0000,  3.00000,   228.20,   228.57, -0.0016
     16.0000,      4.0000,  3.00000,   204.33,   206.86, -0.0123
     20.0000,      4.0000,  3.00000,   205.74,   208.40, -0.0129
     24.0000,      4.0000,  3.00000,   202.28,   195.85,  0.0323
     28.0000,      4.0000,  3.00000,   208.78,   209.08, -0.0015
     32.0000,      4.0000,  3.00000,   177.35,   173.44,  0.0223
     36.0000,      4.0000,  3.00000,   167.25,   170.11, -0.0169
     40.0000,      4.0000,  3.00000,   149.68,   149.92, -0.0016
     44.0000,      4.0000,  3.00000,   157.00,   157.87, -0.0055
     48.0000,      4.0000,  3.00000,   154.81,   157.16, -0.0150
     52.0000,      4.0000,  3.00000,   139.19,   143.16, -0.0282
     56.0000,      4.0000,  3.00000,   134.68,   139.58, -0.0357
     60.0000,      4.0000,  3.00000,   144.33,   150.21, -0.0399
     64.0000,      4.0000,  3.00000,   151.42,   158.69, -0.0469
     68.0000,      4.0000,  3.00000,   158.97,   167.01, -0.0493
     72.0000,      4.0000,  3.00000,   147.99,   149.37, -0.0093
     76.0000,      4.0000,  3.00000,   168.87,   157.88,  0.0673
     80.0000,      4.0000,  3.00000,   196.48,   174.94,  0.1161
     84.0000,      4.0000,  3.00000,   244.26,   220.82,  0.1009
     88.0000,      4.0000,  3.00000,   131.34,   127.71,  0.0280
     92.0000,      4.0000,  3.00000,   122.54,   120.17,  0.0195
     96.0000,      4.0000,  3.00000,   228.82,   216.80,  0.0540
    100.0000,      4.0000,  3.00000,   251.54,   225.23,  0.1105
    104.0000,      4.0000,  3.00000,   224.10,   210.52,  0.0625
    108.0000,      4.0000,  3.00000,   199.52,   191.89,  0.0390
    112.0000,      4.0000,  3.00000,   252.45,   251.81,  0.0025
    116.0000,      4.0000,  3.00000,   296.58,   294.02,  0.0087
    120.0000,      4.0000,  3.00000,   306.41,   299.27,  0.0236
    124.0000,      4.0000,  3.00000,   343.02,   332.62,  0.0308
    128.0000,      4.0000,  3.00000,   298.79,   288.77,  0.0341
    132.0000,      4.0000,  3.00000,   292.99,   283.61,  0.0325
    136.0000,      4.0000,  3.00000,   315.71,   304.07,  0.0375
    140.0000,      4.0000,  3.00000,   352.72,   334.90,  0.0518
    144.0000,      4.0000,  3.00000,   311.20,   295.14,  0.0530
    148.0000,      4.0000,  3.00000,   311.31,   294.73,  0.0547
    152.0000,      4.0000,  3.00000,   325.85,   311.41,  0.0453
    156.0000,      4.0000,  3.00000,   310.89,   285.79,  0.0842
    160.0000,      4.0000,  3.00000,   218.47,   207.39,  0.0521
    164.0000,      4.0000,  3.00000,   209.93,   202.05,  0.0383
    168.0000,      4.0000,  3.00000,   196.42,   184.88,  0.0605
    172.0000,      4.0000,  3.00000,   198.93,   188.67,  0.0529
    176.0000,      4.0000,  3.00000,   164.45,   153.34,  0.0699
    180.0000,      4.0000,  3.00000,   126.49,   117.63,  0.0726
    184.0000,      4.0000,  3.00000,   121.77,   113.89,  0.0670
    188.0000,      4.0000,  3.00000,   115.18,   136.73, -0.1715
    192.0000,      4.0000,  3.00000,   116.42,   104.64,  0.1067
    196.0000,      4.0000,  3.00000,    99.98,    90.57,  0.0988
    200.0000,      4.0000,  3.00000,    91.91,    83.86,  0.0917
    204.0000,      4.0000,  3.00000,    86.56,    82.15,  0.0523
    208.0000,      4.0000,  3.00000,    76.89,    74.10,  0.0370
    212.0000,      4.0000,  3.00000,    60.23,    60.02,  0.0034
      0.0000,     12.0000,  1.00000,   312.97,   282.25,  0.1033
      4.0000,     12.0000,  1.00000,   284.88,   276.09,  0.0313
      8.0000,     12.0000,  1.00000,   251.84,   253.06, -0.0048
     12.0000,     12.0000,  1.00000,   222.21,   228.15, -0.0264
     16.0000,     12.0000,  1.00000,   212.98,   216.92, -0.0184
     20.0000,     12.0000,  1.00000,   216.90,   221.10, -0.0192
     24.0000,     12.0000,  1.00000,   213.61,   213.82, -0.0010
     28.0000,     12.0000,  1.00000,   204.16,   205.95, -0.0087
     32.0000,     12.0000,  1.00000,   183.76,   184.08, -0.0017
     36.0000,     12.0000,  1.00000,   177.19,   179.98, -0.0156
     40.0000,     12.0000,  1.00000,   170.61,   173.84, -0.0188
     44.0000,     12.0000,  1.00000,   169.18,   172.44, -0.0191
     48.0000,     12.0000,  1.00000,   160.67,   164.46, -0.0233
     52.0000,     12.0000,  1.00000,   157.67,   162.18, -0.0282
     56.0000,     12.0000,  1.00000,   162.55,   166.56, -0.0244
     60.0000,     12.0000,  1.00000,   173.06,   177.21, -0.0237
     64.0000,     12.0000,  1.00000,   172.54,   171.01,  0.0089
     68.0000,     12.0000,  1.00000,   187.41,   176.59,  0.0595
     72.0000,     12.0000,  1.00000,   206.78,   187.71,  0.0968
     76.0000,     12.0000,  1.00000,   231.21,   209.13,  0.1004
     80.0000,     12.0000,  1.00000,   201.83,   192.09,  0.0495
     84.0000,     12.0000,  1.00000,   172.63,   176.02, -0.0194
     88.0000,     12.0000,  1.00000,   171.35,   178.32, -0.0399
     92.0000,     12.0000,  1.00000,   210.04,   207.46,  0.0123
     96.0000,     12.0000,  1.00000,   249.55,   235.83,  0.0565
    100.0000,     12.0000,  1.00000,   261.02,   235.22,  0.1041
    104.0000,     12.0000,  1.00000,   259.25,   237.57,  0.0873
    108.0000,     12.0000,  1.00000,   274.01,   259.86,  0.0530
    112.0000,     12.0000,  1.00000,   317.76,   306.71,  0.0354
    116.0000,     12.0000,  1.00000,   353.41,   341.01,  0.0357
    120.0000,     12.0000,  1.00000,   336.68,   328.11,  0.0258
    124.0000,     12.0000,  1.00000,   322.27,   313.17,  0.0286
    128.0000,     12.0000,  1.00000,   309.17,   302.41,  0.0221
    132.0000,     12.0000,  1.00000,   318.25,   310.75,  0.0238
    136.0000,     12.0000,  1.00000,   318.90,   309.96,  0.0284
    140.0000,     12.0000,  1.00000,   338.82,   325.24,  0.0409
    144.0000,     12.0000,  1.00000,   335.04,   318.62,  0.0503
    148.0000,     12.0000,  1.00000,   329.73,   310.99,  0.0585
    152.0000,     12.0000,  1.00000,   297.26,   281.93,  0.0530
    156.0000,     12.0000,  1.00000,   263.33,   249.09,  0.0556
    160.0000,     12.0000,  1.00000,   223.81,   214.01,  0.0448
    168.0000,     12.0000,  1.00000,   206.69,   195.06,  0.0579
    172.0000,     12.0000,  1.00000,   186.72,   174.08,  0.0701
    176.0000,     12.0000,  1.00000,   153.94,   145.22,  0.0583
    180.0000,     12.0000,  1.00000,   134.46,   136.26, -0.0133
    184.0000,     12.0000,  1.00000,   130.82,   129.42,  0.0108
    188.0000,     12.0000,  1.00000,   124.36,   124.53, -0.0013
    192.0000,     12.0000,  1.00000,   116.94,   106.24,  0.0959
    196.0000,     12.0000,  1.00000,   104.45,    96.34,  0.0808
    200.0000,     12.0000,  1.00000,    91.20,    89.64,  0.0173
    204.0000,     12.0000,  1.00000,    77.55,    83.13, -0.0695
      0.0000,      4.0000,  4.00000,   315.71,   290.23,  0.0842
      4.0000,      4.0000,  4.00000,   322.40,   312.65,  0.0307
      8.0000,      4.0000,  4.00000,   256.22,   257.75, -0.0060
     12.0000,      4.0000,  4.00000,   227.07,   229.35, -0.0100
     16.0000,      4.0000,  4.00000,   225.95,   230.45, -0.0197
     20.0000,      4.0000,  4.00000,   215.14,   217.51, -0.0110
     24.0000,      4.0000,  4.00000,   234.48,   240.32, -0.0246
     28.0000,      4.0000,  4.00000,   201.78,   200.24,  0.0077
     32.0000,      4.0000,  4.00000,   195.40,   198.46, -0.0156
     36.0000,      4.0000,  4.00000,   175.07,   176.72, -0.0094
     40.0000,      4.0000,  4.00000,   182.38,   182.61, -0.0013
     44.0000,      4.0000,  4.00000,   182.07,   185.10, -0.0165
     48.0000,      4.0000,  4.00000,   163.20,   165.43, -0.0136
     52.0000,      4.0000,  4.00000,   160.86,   163.94, -0.0190
     56.0000,      4.0000,  4.00000,   170.25,   174.54, -0.0249
     60.0000,      4.0000,  4.00000,   180.91,   184.99, -0.0223
     64.0000,      4.0000,  4.00000,   187.52,   186.03,  0.0080
     68.0000,      4.0000,  4.00000,   191.68,   181.28,  0.0558
     72.0000,      4.0000,  4.00000,   210.92,   195.06,  0.0782
     76.0000,      4.0000,  4.00000,   218.43,   203.55,  0.0706
     80.0000,      4.0000,  4.00000,   274.32,   257.18,  0.0645
     84.0000,      4.0000,  4.00000,   152.89,   148.74,  0.0275
     88.0000,      4.0000,  4.00000,   145.22,   142.21,  0.0210
     92.0000,      4.0000,  4.00000,   255.66,   250.57,  0.0201
     96.0000,      4.0000,  4.00000,   260.91,   248.00,  0.0507
    100.0000,      4.0000,  4.00000,   273.59,   249.92,  0.0905
    104.0000,      4.0000,  4.00000,   237.74,   219.85,  0.0782
    108.0000,      4.0000,  4.00000,   297.42,   277.13,  0.0707
    112.0000,      4.0000,  4.00000,   341.66,   334.48,  0.0212
    116.0000,      4.0000,  4.00000,   354.60,   342.26,  0.0354
    120.0000,      4.0000,  4.00000,   388.99,   375.47,  0.0354
    124.0000,      4.0000,  4.00000,   326.16,   315.64,  0.0328
    128.0000,      4.0000,  4.00000,   314.74,   302.86,  0.0385
    132.0000,      4.0000,  4.00000,   326.70,   317.01,  0.0301
    136.0000,      4.0000,  4.00000,   356.70,   343.18,  0.0387
    140.0000,      4.0000,  4.00000,   344.13,   328.76,  0.0457
    144.0000,      4.0000,  4.00000,   346.10,   329.48,  0.0492
    148.0000,      4.0000,  4.00000,   367.75,   349.12,  0.0520
    152.0000,      4.0000,  4.00000,   334.23,   310.31,  0.0743
    156.0000,      4.0000,  4.00000,   240.30,   229.94,  0.0441
    160.0000,      4.0000,  4.00000,   236.99,   227.89,  0.0391
    168.0000,      4.0000,  4.00000,   227.07,   212.69,  0.0654
    172.0000,      4.0000,  4.00000,   196.34,   183.33,  0.0686
    176.0000,      4.0000,  4.00000,   147.47,   137.88,  0.0673
    180.0000,      4.0000,  4.00000,   142.59,   133.89,  0.0630
    184.0000,      4.0000,  4.00000,   133.98,   158.60, -0.1687
    188.0000,      4.0000,  4.00000,   134.57,   122.00,  0.0981
    192.0000,      4.0000,  4.00000,   120.34,   109.04,  0.0986
    196.0000,      4.0000,  4.00000,   107.80,   100.06,  0.0746
    200.0000,      4.0000,  4.00000,    96.25,    94.40,  0.0194
    204.0000,      4.0000,  4.00000,    83.78,    89.17, -0.0623
      0.0000,     16.0000,  1.00000,   332.50,   304.81,  0.0869
      4.0000,     16.0000,  1.00000,   296.33,   289.62,  0.0229
      8.0000,     16.0000,  1.00000,   261.07,   261.09, -0.0001
     12.0000,     16.0000,  1.00000,   248.27,   251.22, -0.0118
     16.0000,     16.0000,  1.00000,   238.04,   244.45, -0.0266
     20.0000,     16.0000,  1.00000,   233.07,   239.71, -0.0281
     24.0000,     16.0000,  1.00000,   229.70,   236.40, -0.0287
     28.0000,     16.0000,  1.00000,   214.32,   220.59, -0.0288
     32.0000,     16.0000,  1.00000,   207.69,   213.99, -0.0299
     36.0000,     16.0000,  1.00000,   197.40,   201.84, -0.0222
     40.0000,     16.0000,  1.00000,   195.08,   197.39, -0.0118
     44.0000,     16.0000,  1.00000,   193.92,   198.00, -0.0209
     48.0000,     16.0000,  1.00000,   195.68,   197.56, -0.0096
     52.0000,     16.0000,  1.00000,   202.72,   197.42,  0.0265
     56.0000,     16.0000,  1.00000,   219.52,   206.94,  0.0590
     60.0000,     16.0000,  1.00000,   237.58,   222.73,  0.0645
     64.0000,     16.0000,  1.00000,   242.64,   229.27,  0.0567
     68.0000,     16.0000,  1.00000,   257.29,   244.84,  0.0496
     72.0000,     16.0000,  1.00000,   233.96,   227.56,  0.0278
     76.0000,     16.0000,  1.00000,   211.95,   214.77, -0.0132
     80.0000,     16.0000,  1.00000,   220.34,   231.94, -0.0513
     84.0000,     16.0000,  1.00000,   214.51,   221.39, -0.0315
     88.0000,     16.0000,  1.00000,   240.86,   239.11,  0.0073
     92.0000,     16.0000,  1.00000,   264.53,   253.08,  0.0443
     96.0000,     16.0000,  1.00000,   288.95,   269.92,  0.0681
    100.0000,     16.0000,  1.00000,   335.60,   306.94,  0.0893
    104.0000,     16.0000,  1.00000,   353.50,   324.30,  0.0862
    108.0000,     16.0000,  1.00000,   373.27,   348.94,  0.0674
    112.0000,     16.0000,  1.00000,   373.74,   359.53,  0.0387
    116.0000,     16.0000,  1.00000,   351.09,   347.23,  0.0111
    120.0000,     16.0000,  1.00000,   330.75,   328.98,  0.0054
    124.0000,     16.0000,  1.00000,   301.23,   303.70, -0.0082
    128.0000,     16.0000,  1.00000,   306.26,   307.80, -0.0050
    132.0000,     16.0000,  1.00000,   322.28,   322.38, -0.0003
    136.0000,     16.0000,  1.00000,   346.84,   340.42,  0.0187
    140.0000,     16.0000,  1.00000,   348.82,   338.27,  0.0307
    144.0000,     16.0000,  1.00000,   326.52,   314.72,  0.0368
    148.0000,     16.0000,  1.00000,   303.96,   294.96,  0.0301
    156.0000,     16.0000,  1.00000,   243.92,   231.75,  0.0512
    160.0000,     16.0000,  1.00000,   230.42,   219.25,  0.0497
    164.0000,     16.0000,  1.00000,   208.56,   199.86,  0.0426
    172.0000,     16.0000,  1.00000,   175.15,   176.65, -0.0085
    176.0000,     16.0000,  1.00000,   153.56,   154.44, -0.0057
    180.0000,     16.0000,  1.00000,   145.92,   147.72, -0.0123
    184.0000,     16.0000,  1.00000,   136.87,   141.80, -0.0354
    188.0000,     16.0000,  1.00000,   123.99,   124.95, -0.0077
    192.0000,     16.0000,  1.00000,   107.67,   115.10, -0.0667
      0.0000,      4.0000,  5.00000,   368.28,   347.18,  0.0590
      4.0000,      4.0000,  5.00000,   296.82,   293.25,  0.0121
      8.0000,      4.0000,  5.00000,   255.56,   257.68, -0.0083
     12.0000,      4.0000,  5.00000,   252.41,   254.58, -0.0086
     16.0000,      4.0000,  5.00000,   235.36,   239.62, -0.0180
     20.0000,      4.0000,  5.00000,   257.78,   262.46, -0.0180
     24.0000,      4.0000,  5.00000,   224.51,   227.17, -0.0118
     28.0000,      4.0000,  5.00000,   220.71,   228.49, -0.0346
     32.0000,      4.0000,  5.00000,   197.64,   201.22, -0.0179
     36.0000,      4.0000,  5.00000,   204.59,   207.88, -0.0160
     40.0000,      4.0000,  5.00000,   203.24,   205.98, -0.0134
     44.0000,      4.0000,  5.00000,   184.68,   187.88, -0.0172
     48.0000,      4.0000,  5.00000,   182.96,   185.24, -0.0124
     52.0000,      4.0000,  5.00000,   197.54,   199.62, -0.0105
     56.0000,      4.0000,  5.00000,   204.83,   200.78,  0.0199
     60.0000,      4.0000,  5.00000,   229.69,   217.97,  0.0524
     64.0000,      4.0000,  5.00000,   231.74,   219.05,  0.0563
     68.0000,      4.0000,  5.00000,   234.98,   224.02,  0.0478
     72.0000,      4.0000,  5.00000,   241.91,   231.77,  0.0428
     76.0000,      4.0000,  5.00000,   301.08,   292.54,  0.0288
     80.0000,      4.0000,  5.00000,   172.94,   169.73,  0.0187
     84.0000,      4.0000,  5.00000,   160.93,   158.31,  0.0164
     88.0000,      4.0000,  5.00000,   271.81,   272.57, -0.0028
     92.0000,      4.0000,  5.00000,   279.49,   270.08,  0.0343
     96.0000,      4.0000,  5.00000,   274.40,   260.39,  0.0524
    100.0000,      4.0000,  5.00000,   271.17,   249.86,  0.0818
    104.0000,      4.0000,  5.00000,   341.25,   317.30,  0.0728
    108.0000,      4.0000,  5.00000,   383.09,   357.48,  0.0692
    112.0000,      4.0000,  5.00000,   376.91,   362.04,  0.0402
    116.0000,      4.0000,  5.00000,   412.63,   404.02,  0.0211
    120.0000,      4.0000,  5.00000,   345.26,   338.88,  0.0186
    124.0000,      4.0000,  5.00000,   307.45,   302.67,  0.0156
    128.0000,      4.0000,  5.00000,   313.23,   310.15,  0.0099
    132.0000,      4.0000,  5.00000,   359.49,   353.07,  0.0180
    136.0000,      4.0000,  5.00000,   342.77,   333.45,  0.0276
    140.0000,      4.0000,  5.00000,   363.33,   352.58,  0.0300
    144.0000,      4.0000,  5.00000,   377.15,   373.73,  0.0091
    148.0000,      4.0000,  5.00000,   350.17,   330.40,  0.0581
    152.0000,      4.0000,  5.00000,   252.67,   244.34,  0.0335
    160.0000,      4.0000,  5.00000,   229.22,   217.35,  0.0532
    164.0000,      4.0000,  5.00000,   237.00,   224.67,  0.0535
    168.0000,      4.0000,  5.00000,   209.83,   200.98,  0.0431
    172.0000,      4.0000,  5.00000,   167.87,   157.87,  0.0614
    176.0000,      4.0000,  5.00000,   157.73,   151.38,  0.0410
    180.0000,      4.0000,  5.00000,   147.54,   180.48, -0.2015
    184.0000,      4.0000,  5.00000,   149.34,   137.77,  0.0806
    188.0000,      4.0000,  5.00000,   133.01,   125.12,  0.0611
    192.0000,      4.0000,  5.00000,   117.58,   116.69,  0.0075
    196.0000,      4.0000,  5.00000,   104.45,   108.59, -0.0389
      0.0000,      4.0000,  6.00000,   341.89,   322.74,  0.0576
      4.0000,      4.0000,  6.00000,   294.52,   288.54,  0.0205
      8.0000,      4.0000,  6.00000,   280.64,   282.11, -0.0052
     12.0000,      4.0000,  6.00000,   244.88,   258.29, -0.0533
     16.0000,      4.0000,  6.00000,   279.36,   286.03, -0.0236
     20.0000,      4.0000,  6.00000,   229.52,   246.38, -0.0709
     24.0000,      4.0000,  6.00000,   242.13,   253.04, -0.0441
     28.0000,      4.0000,  6.00000,   217.02,   223.55, -0.0296
     32.0000,      4.0000,  6.00000,   222.54,   228.36, -0.0258
     36.0000,      4.0000,  6.00000,   222.37,   227.89, -0.0245
     40.0000,      4.0000,  6.00000,   201.79,   205.34, -0.0174
     44.0000,      4.0000,  6.00000,   203.97,   205.99, -0.0099
     48.0000,      4.0000,  6.00000,   214.95,   213.13,  0.0085
     52.0000,      4.0000,  6.00000,   242.77,   231.33,  0.0483
     56.0000,      4.0000,  6.00000,   265.90,   254.38,  0.0443
     60.0000,      4.0000,  6.00000,   252.58,   244.72,  0.0316
     64.0000,      4.0000,  6.00000,   255.82,   251.54,  0.0168
     68.0000,      4.0000,  6.00000,   263.09,   260.19,  0.0111
     72.0000,      4.0000,  6.00000,   332.97,   329.23,  0.0113
     76.0000,      4.0000,  6.00000,   183.92,   183.64,  0.0015
     80.0000,      4.0000,  6.00000,   164.34,   166.49, -0.0130
     84.0000,      4.0000,  6.00000,   284.09,   289.97, -0.0205
     88.0000,      4.0000,  6.00000,   286.19,   279.99,  0.0219
     92.0000,      4.0000,  6.00000,   284.16,   275.30,  0.0317
     96.0000,      4.0000,  6.00000,   273.39,   261.58,  0.0442
    100.0000,      4.0000,  6.00000,   376.37,   350.29,  0.0718
    104.0000,      4.0000,  6.00000,   408.67,   384.73,  0.0604
    108.0000,      4.0000,  6.00000,   385.01,   369.76,  0.0404
    112.0000,      4.0000,  6.00000,   419.25,   413.05,  0.0149
    116.0000,      4.0000,  6.00000,   338.81,   337.44,  0.0040
    120.0000,      4.0000,  6.00000,   299.54,   301.58, -0.0068
    124.0000,      4.0000,  6.00000,   306.39,   310.76, -0.0142
    128.0000,      4.0000,  6.00000,   344.01,   347.47, -0.0100
    132.0000,      4.0000,  6.00000,   332.09,   334.48, -0.0072
    136.0000,      4.0000,  6.00000,   344.34,   347.16, -0.0082
    140.0000,      4.0000,  6.00000,   379.97,   386.43, -0.0169
    144.0000,      4.0000,  6.00000,   362.27,   351.24,  0.0309
    152.0000,      4.0000,  6.00000,   256.16,   245.91,  0.0408
    156.0000,      4.0000,  6.00000,   235.39,   223.39,  0.0523
    160.0000,      4.0000,  6.00000,   242.47,   231.15,  0.0478
    164.0000,      4.0000,  6.00000,   212.49,   206.35,  0.0293
    168.0000,      4.0000,  6.00000,   173.61,   167.36,  0.0367
    172.0000,      4.0000,  6.00000,   172.27,   168.20,  0.0239
    176.0000,      4.0000,  6.00000,   158.29,   201.95, -0.2436   ***
    180.0000,      4.0000,  6.00000,   156.73,   155.12,  0.0103
    184.0000,      4.0000,  6.00000,   133.01,   137.97, -0.0365
    188.0000,      4.0000,  6.00000,   118.49,   129.94, -0.0922
      0.0000,     20.0000,  1.00000,   342.25,   319.49,  0.0688
      4.0000,     20.0000,  1.00000,   304.28,   297.60,  0.0222
      8.0000,     20.0000,  1.00000,   278.08,   278.53, -0.0016
     12.0000,     20.0000,  1.00000,   264.93,   270.04, -0.0191
     16.0000,     20.0000,  1.00000,   252.68,   260.82, -0.0317
     20.0000,     20.0000,  1.00000,   248.20,   257.24, -0.0358
     24.0000,     20.0000,  1.00000,   236.87,   246.39, -0.0394
     28.0000,     20.0000,  1.00000,   228.19,   236.84, -0.0372
     32.0000,     20.0000,  1.00000,   219.92,   225.67, -0.0258
     36.0000,     20.0000,  1.00000,   222.79,   226.41, -0.0161
     40.0000,     20.0000,  1.00000,   223.66,   219.93,  0.0168
     44.0000,     20.0000,  1.00000,   240.68,   230.19,  0.0446
     48.0000,     20.0000,  1.00000,   258.13,   244.80,  0.0530
     52.0000,     20.0000,  1.00000,   265.74,   254.88,  0.0417
     56.0000,     20.0000,  1.00000,   269.52,   261.87,  0.0288
     60.0000,     20.0000,  1.00000,   289.06,   281.92,  0.0250
     64.0000,     20.0000,  1.00000,   268.59,   266.59,  0.0075
     68.0000,     20.0000,  1.00000,   240.90,   245.35, -0.0183
     72.0000,     20.0000,  1.00000,   236.96,   252.73, -0.0644
     76.0000,     20.0000,  1.00000,   240.39,   256.94, -0.0666
     80.0000,     20.0000,  1.00000,   231.65,   238.46, -0.0289
     84.0000,     20.0000,  1.00000,   253.36,   250.11,  0.0129
     88.0000,     20.0000,  1.00000,   300.80,   288.31,  0.0424
     92.0000,     20.0000,  1.00000,   332.18,   314.42,  0.0550
     96.0000,     20.0000,  1.00000,   354.25,   332.74,  0.0627
    100.0000,     20.0000,  1.00000,   393.66,   368.04,  0.0673
    104.0000,     20.0000,  1.00000,   388.28,   367.69,  0.0545
    108.0000,     20.0000,  1.00000,   352.88,   339.50,  0.0386
    112.0000,     20.0000,  1.00000,   323.89,   325.49, -0.0049
    116.0000,     20.0000,  1.00000,   321.59,   327.94, -0.0195
    120.0000,     20.0000,  1.00000,   301.76,   310.96, -0.0300
    124.0000,     20.0000,  1.00000,   297.77,   307.69, -0.0328
    128.0000,     20.0000,  1.00000,   311.15,   320.22, -0.0287
    132.0000,     20.0000,  1.00000,   325.58,   329.66, -0.0125
    136.0000,     20.0000,  1.00000,   320.13,   319.79,  0.0010
    144.0000,     20.0000,  1.00000,   305.38,   293.24,  0.0406
    148.0000,     20.0000,  1.00000,   273.06,   259.25,  0.0519
    152.0000,     20.0000,  1.00000,   240.40,   227.96,  0.0531
    156.0000,     20.0000,  1.00000,   226.88,   215.69,  0.0506
    160.0000,     20.0000,  1.00000,   117.89,   199.75, -0.5273   ***
    164.0000,     20.0000,  1.00000,   193.61,   197.34, -0.0190
    168.0000,     20.0000,  1.00000,   179.48,   185.93, -0.0353
    172.0000,     20.0000,  1.00000,   163.79,   173.72, -0.0589
    176.0000,     20.0000,  1.00000,   145.35,   165.28, -0.1285
    180.0000,     20.0000,  1.00000,   130.11,   158.32, -0.1963
      0.0000,      4.0000,  7.00000,   330.84,   313.28,  0.0545
      4.0000,      4.0000,  7.00000,   315.44,   307.77,  0.0246
      8.0000,      4.0000,  7.00000,   285.19,   282.33,  0.0100
     12.0000,      4.0000,  7.00000,   311.69,   306.35,  0.0173
     16.0000,      4.0000,  7.00000,   254.20,   262.59, -0.0325
     20.0000,      4.0000,  7.00000,   270.17,   266.96,  0.0120
     24.0000,      4.0000,  7.00000,   232.73,   239.53, -0.0288
     28.0000,      4.0000,  7.00000,   241.06,   247.74, -0.0273
     32.0000,      4.0000,  7.00000,   239.47,   246.74, -0.0299
     36.0000,      4.0000,  7.00000,   220.48,   223.24, -0.0124
     40.0000,      4.0000,  7.00000,   217.78,   215.09,  0.0125
     44.0000,      4.0000,  7.00000,   247.85,   239.30,  0.0351
     48.0000,      4.0000,  7.00000,   270.68,   263.25,  0.0278
     52.0000,      4.0000,  7.00000,   289.82,   281.26,  0.0300
     56.0000,      4.0000,  7.00000,   273.15,   268.22,  0.0182
     60.0000,      4.0000,  7.00000,   275.00,   275.35, -0.0013
     64.0000,      4.0000,  7.00000,   286.03,   289.15, -0.0108
     68.0000,      4.0000,  7.00000,   349.81,   355.00, -0.0148
     72.0000,      4.0000,  7.00000,   188.56,   191.49, -0.0155
     76.0000,      4.0000,  7.00000,   168.36,   172.89, -0.0265
     80.0000,      4.0000,  7.00000,   285.81,   293.96, -0.0281
     84.0000,      4.0000,  7.00000,   294.81,   291.51,  0.0113
     88.0000,      4.0000,  7.00000,   294.81,   288.30,  0.0223
     92.0000,      4.0000,  7.00000,   280.70,   271.12,  0.0347
     96.0000,      4.0000,  7.00000,   364.56,   349.80,  0.0414
    100.0000,      4.0000,  7.00000,   431.33,   408.29,  0.0549
    104.0000,      4.0000,  7.00000,   398.67,   386.90,  0.0300
    108.0000,      4.0000,  7.00000,   404.79,   396.46,  0.0208
    112.0000,      4.0000,  7.00000,   324.61,   324.70, -0.0003
    116.0000,      4.0000,  7.00000,   298.17,   303.21, -0.0168
    120.0000,      4.0000,  7.00000,   307.82,   314.12, -0.0203
    124.0000,      4.0000,  7.00000,   336.55,   343.55, -0.0206
    128.0000,      4.0000,  7.00000,   314.90,   322.88, -0.0250
    132.0000,      4.0000,  7.00000,   330.06,   340.84, -0.0321
    136.0000,      4.0000,  7.00000,   365.68,   383.28, -0.0470
    144.0000,      4.0000,  7.00000,   262.75,   256.36,  0.0246
    148.0000,      4.0000,  7.00000,   246.16,   246.70, -0.0022
    152.0000,      4.0000,  7.00000,   235.20,   220.95,  0.0625
    156.0000,      4.0000,  7.00000,   246.64,   232.93,  0.0572
    160.0000,      4.0000,  7.00000,   214.93,   207.38,  0.0358
    164.0000,      4.0000,  7.00000,   172.80,   168.11,  0.0275
    172.0000,      4.0000,  7.00000,   165.78,   223.81, -0.3001   ***
    176.0000,      4.0000,  7.00000,   157.84,   170.13, -0.0749
    180.0000,      4.0000,  7.00000,   133.17,   151.49, -0.1289
      0.0000,      4.0000,  8.00000,   356.01,   330.43,  0.0746
      4.0000,      4.0000,  8.00000,   318.21,   305.36,  0.0412
      8.0000,      4.0000,  8.00000,   327.17,   328.17, -0.0031
     12.0000,      4.0000,  8.00000,   271.80,   274.11, -0.0084
     16.0000,      4.0000,  8.00000,   275.72,   277.04, -0.0048
     20.0000,      4.0000,  8.00000,   243.13,   248.07, -0.0201
     24.0000,      4.0000,  8.00000,   255.14,   262.38, -0.0280
     28.0000,      4.0000,  8.00000,   255.76,   263.84, -0.0311
     32.0000,      4.0000,  8.00000,   230.57,   232.28, -0.0074
     36.0000,      4.0000,  8.00000,   242.73,   236.38,  0.0265
     40.0000,      4.0000,  8.00000,   267.18,   264.47,  0.0102
     44.0000,      4.0000,  8.00000,   287.64,   285.25,  0.0083
     48.0000,      4.0000,  8.00000,   304.50,   303.36,  0.0037
     52.0000,      4.0000,  8.00000,   289.72,   291.08, -0.0047
     56.0000,      4.0000,  8.00000,   294.97,   299.18, -0.0142
     60.0000,      4.0000,  8.00000,   299.30,   305.73, -0.0212
     64.0000,      4.0000,  8.00000,   352.01,   369.68, -0.0490
     68.0000,      4.0000,  8.00000,   191.54,   197.97, -0.0330
     72.0000,      4.0000,  8.00000,   170.92,   172.66, -0.0101
     76.0000,      4.0000,  8.00000,   287.12,   300.10, -0.0442
     80.0000,      4.0000,  8.00000,   297.31,   299.72, -0.0081
     84.0000,      4.0000,  8.00000,   299.03,   295.73,  0.0111
     88.0000,      4.0000,  8.00000,   274.46,   271.93,  0.0093
     92.0000,      4.0000,  8.00000,   358.67,   351.51,  0.0202
     96.0000,      4.0000,  8.00000,   406.15,   398.91,  0.0180
    100.0000,      4.0000,  8.00000,   393.35,   387.44,  0.0152
    104.0000,      4.0000,  8.00000,   398.62,   393.32,  0.0134
    108.0000,      4.0000,  8.00000,   317.24,   315.63,  0.0051
    112.0000,      4.0000,  8.00000,   293.84,   296.93, -0.0105
    116.0000,      4.0000,  8.00000,   304.75,   313.10, -0.0270
    120.0000,      4.0000,  8.00000,   328.83,   342.62, -0.0411
    124.0000,      4.0000,  8.00000,   300.08,   314.39, -0.0466
    128.0000,      4.0000,  8.00000,   313.84,   334.29, -0.0631
    136.0000,      4.0000,  8.00000,   343.20,   339.82,  0.0099
    140.0000,      4.0000,  8.00000,   256.12,   253.71,  0.0095
    144.0000,      4.0000,  8.00000,   254.46,   246.66,  0.0312
    148.0000,      4.0000,  8.00000,   231.12,   218.57,  0.0558
    152.0000,      4.0000,  8.00000,   238.25,   226.66,  0.0499
    156.0000,      4.0000,  8.00000,   210.39,   205.63,  0.0229
    160.0000,      4.0000,  8.00000,   171.49,   168.57,  0.0172
    168.0000,      4.0000,  8.00000,  1311.47,   232.83,  1.7286   ***
    172.0000,      4.0000,  8.00000,   154.95,   184.52, -0.1747
      0.0000,     28.0000,  1.00000,   341.78,   316.02,  0.0784
      4.0000,     28.0000,  1.00000,   314.86,   302.91,  0.0387
      8.0000,     28.0000,  1.00000,   292.18,   288.89,  0.0113
     12.0000,     28.0000,  1.00000,   284.03,   277.60,  0.0229
     16.0000,     28.0000,  1.00000,   263.71,   260.59,  0.0119
     20.0000,     28.0000,  1.00000,   274.22,   266.39,  0.0289
     24.0000,     28.0000,  1.00000,   283.68,   279.33,  0.0154
     28.0000,     28.0000,  1.00000,   288.49,   288.87, -0.0013
     32.0000,     28.0000,  1.00000,   292.58,   292.15,  0.0015
     36.0000,     28.0000,  1.00000,   295.88,   297.27, -0.0047
     40.0000,     28.0000,  1.00000,   308.02,   310.18, -0.0070
     44.0000,     28.0000,  1.00000,   327.87,   331.67, -0.0115
     48.0000,     28.0000,  1.00000,   301.96,   309.42, -0.0244
     52.0000,     28.0000,  1.00000,   275.14,   286.00, -0.0387
     56.0000,     28.0000,  1.00000,   264.13,   280.68, -0.0608
     60.0000,     28.0000,  1.00000,   262.70,   280.37, -0.0651
     64.0000,     28.0000,  1.00000,   263.69,   280.33, -0.0612
     68.0000,     28.0000,  1.00000,   260.73,   273.38, -0.0473
     72.0000,     28.0000,  1.00000,   262.38,   266.13, -0.0142
     76.0000,     28.0000,  1.00000,   292.95,   291.98,  0.0033
     80.0000,     28.0000,  1.00000,   325.25,   318.49,  0.0210
     84.0000,     28.0000,  1.00000,   334.50,   325.77,  0.0265
     88.0000,     28.0000,  1.00000,   324.39,   317.10,  0.0227
     92.0000,     28.0000,  1.00000,   325.16,   318.80,  0.0198
     96.0000,     28.0000,  1.00000,   334.89,   328.06,  0.0206
    100.0000,     28.0000,  1.00000,   349.37,   341.59,  0.0225
    104.0000,     28.0000,  1.00000,   322.26,   320.02,  0.0070
    108.0000,     28.0000,  1.00000,   301.31,   304.37, -0.0101
    112.0000,     28.0000,  1.00000,   299.58,   308.52, -0.0294
    120.0000,     28.0000,  1.00000,   292.77,   293.77, -0.0034
    124.0000,     28.0000,  1.00000,   278.08,   278.74, -0.0024
    128.0000,     28.0000,  1.00000,   271.04,   267.09,  0.0147
    132.0000,     28.0000,  1.00000,   271.57,   265.39,  0.0230
    136.0000,     28.0000,  1.00000,   262.99,   256.36,  0.0255
    140.0000,     28.0000,  1.00000,   242.65,   235.93,  0.0281
    148.0000,     28.0000,  1.00000,   195.38,   205.22, -0.0492
    152.0000,     28.0000,  1.00000,   174.66,   196.09, -0.1158
    156.0000,     28.0000,  1.00000,   160.45,   193.46, -0.1871
      0.0000,      4.0000, 10.00000,   410.79,   358.68,  0.1357
      4.0000,      4.0000, 10.00000,   320.22,   298.66,  0.0697
      8.0000,      4.0000, 10.00000,   296.55,   295.99,  0.0019
     12.0000,      4.0000, 10.00000,   265.38,   260.64,  0.0180
     16.0000,      4.0000, 10.00000,   275.17,   269.26,  0.0217
     20.0000,      4.0000, 10.00000,   293.69,   280.54,  0.0458
     24.0000,      4.0000, 10.00000,   270.75,   268.43,  0.0086
     28.0000,      4.0000, 10.00000,   269.16,   271.30, -0.0079
     32.0000,      4.0000, 10.00000,   289.39,   295.35, -0.0204
     36.0000,      4.0000, 10.00000,   309.27,   317.00, -0.0247
     40.0000,      4.0000, 10.00000,   334.90,   340.49, -0.0166
     44.0000,      4.0000, 10.00000,   315.38,   323.75, -0.0262
     48.0000,      4.0000, 10.00000,   306.54,   319.97, -0.0429
     52.0000,      4.0000, 10.00000,   305.40,   320.23, -0.0474
     56.0000,      4.0000, 10.00000,   352.66,   379.13, -0.0724
     60.0000,      4.0000, 10.00000,   192.23,   202.44, -0.0518
     64.0000,      4.0000, 10.00000,   173.21,   180.69, -0.0423
     68.0000,      4.0000, 10.00000,   298.06,   311.41, -0.0438
     72.0000,      4.0000, 10.00000,   297.32,   300.51, -0.0107
     76.0000,      4.0000, 10.00000,   284.36,   289.87, -0.0192
     80.0000,      4.0000, 10.00000,   260.48,   265.10, -0.0176
     84.0000,      4.0000, 10.00000,   329.34,   331.62, -0.0069
     88.0000,      4.0000, 10.00000,   364.84,   362.89,  0.0054
     92.0000,      4.0000, 10.00000,   352.09,   352.53, -0.0013
     96.0000,      4.0000, 10.00000,   383.07,   383.93, -0.0023
    100.0000,      4.0000, 10.00000,   331.55,   327.52,  0.0122
    104.0000,      4.0000, 10.00000,   296.78,   290.63,  0.0210
    108.0000,      4.0000, 10.00000,   296.81,   292.29,  0.0153
    112.0000,      4.0000, 10.00000,   328.37,   334.29, -0.0179
    120.0000,      4.0000, 10.00000,   306.11,   318.93, -0.0410
    124.0000,      4.0000, 10.00000,   320.27,   338.11, -0.0542
    128.0000,      4.0000, 10.00000,   308.90,   305.97,  0.0095
    132.0000,      4.0000, 10.00000,   228.51,   226.71,  0.0079
    136.0000,      4.0000, 10.00000,   230.96,   225.52,  0.0238
    140.0000,      4.0000, 10.00000,   216.57,   208.99,  0.0356
    144.0000,      4.0000, 10.00000,   223.81,   219.30,  0.0203
    148.0000,      4.0000, 10.00000,   193.24,   197.69, -0.0228
    152.0000,      4.0000, 10.00000,   150.25,   163.60, -0.0851
      0.0000,     36.0000,  1.00000,   351.69,   312.03,  0.1196
      4.0000,     36.0000,  1.00000,   330.36,   307.13,  0.0729
      8.0000,     36.0000,  1.00000,   316.92,   298.67,  0.0593
     12.0000,     36.0000,  1.00000,   314.59,   302.18,  0.0402
     16.0000,     36.0000,  1.00000,   316.15,   309.67,  0.0207
     20.0000,     36.0000,  1.00000,   317.07,   317.88, -0.0025
     24.0000,     36.0000,  1.00000,   315.77,   322.58, -0.0213
     28.0000,     36.0000,  1.00000,   320.63,   331.50, -0.0333
     32.0000,     36.0000,  1.00000,   299.79,   311.59, -0.0386
     36.0000,     36.0000,  1.00000,   282.38,   296.60, -0.0491
     40.0000,     36.0000,  1.00000,   282.73,   301.07, -0.0629
     44.0000,     36.0000,  1.00000,   281.40,   301.70, -0.0697
     48.0000,     36.0000,  1.00000,   272.45,   290.80, -0.0652
     52.0000,     36.0000,  1.00000,   264.49,   280.80, -0.0598
     56.0000,     36.0000,  1.00000,   265.60,   278.81, -0.0485
     60.0000,     36.0000,  1.00000,   267.61,   276.76, -0.0336
     64.0000,     36.0000,  1.00000,   261.82,   263.07, -0.0048
     68.0000,     36.0000,  1.00000,   281.05,   278.47,  0.0092
     72.0000,     36.0000,  1.00000,   296.06,   288.29,  0.0266
     76.0000,     36.0000,  1.00000,   293.08,   287.49,  0.0193
     80.0000,     36.0000,  1.00000,   294.84,   288.65,  0.0212
     84.0000,     36.0000,  1.00000,   305.01,   297.98,  0.0233
     88.0000,     36.0000,  1.00000,   316.87,   311.09,  0.0184
     92.0000,     36.0000,  1.00000,   320.27,   316.50,  0.0119
     96.0000,     36.0000,  1.00000,   319.92,   310.01,  0.0315
    100.0000,     36.0000,  1.00000,   324.14,   309.31,  0.0468
    104.0000,     36.0000,  1.00000,   292.22,   277.85,  0.0504
    108.0000,     36.0000,  1.00000,   269.27,   256.37,  0.0491
    112.0000,     36.0000,  1.00000,   260.34,   252.37,  0.0311
    116.0000,     36.0000,  1.00000,   249.29,   246.90,  0.0097
    120.0000,     36.0000,  1.00000,   234.99,   235.30, -0.0013
    124.0000,     36.0000,  1.00000,   212.11,   222.24, -0.0467
    132.0000,     36.0000,  1.00000,   171.53,   206.51, -0.1856
      0.0000,      4.0000, 12.00000,   339.17,   307.51,  0.0980
     64.0000,      4.0000, 12.00000,   287.52,   294.52, -0.0241
    128.0000,      4.0000, 12.00000,   199.44,   200.43, -0.0049
      0.0000,     12.0000,  4.00000,   343.10,   303.72,  0.1219
      4.0000,     12.0000,  4.00000,   325.52,   296.04,  0.0949
      8.0000,     12.0000,  4.00000,   311.82,   291.40,  0.0677
     12.0000,     12.0000,  4.00000,   296.42,   284.92,  0.0396
     16.0000,     12.0000,  4.00000,   299.08,   291.61,  0.0253
     20.0000,     12.0000,  4.00000,   311.03,   310.06,  0.0031
     24.0000,     12.0000,  4.00000,   326.15,   332.52, -0.0194
     28.0000,     12.0000,  4.00000,   325.29,   336.17, -0.0329
     32.0000,     12.0000,  4.00000,   314.07,   327.86, -0.0430
     36.0000,     12.0000,  4.00000,   303.84,   319.49, -0.0502
     40.0000,     12.0000,  4.00000,   320.87,   341.94, -0.0636
     44.0000,     12.0000,  4.00000,   282.82,   303.06, -0.0691
     48.0000,     12.0000,  4.00000,   234.59,   252.97, -0.0754
     52.0000,     12.0000,  4.00000,   217.61,   229.65, -0.0538
     56.0000,     12.0000,  4.00000,   247.19,   255.53, -0.0332
     60.0000,     12.0000,  4.00000,   277.22,   279.91, -0.0097
     64.0000,     12.0000,  4.00000,   257.52,   258.38, -0.0033
     68.0000,     12.0000,  4.00000,   267.69,   267.32,  0.0014
     72.0000,     12.0000,  4.00000,   291.47,   290.33,  0.0039
     76.0000,     12.0000,  4.00000,   321.58,   320.22,  0.0042
     80.0000,     12.0000,  4.00000,   340.33,   337.03,  0.0097
     84.0000,     12.0000,  4.00000,   328.47,   323.68,  0.0147
     88.0000,     12.0000,  4.00000,   321.53,   310.49,  0.0349
     92.0000,     12.0000,  4.00000,   298.99,   290.02,  0.0304
     96.0000,     12.0000,  4.00000,   308.70,   292.80,  0.0529
    100.0000,     12.0000,  4.00000,   322.97,   305.05,  0.0571
    104.0000,     12.0000,  4.00000,   312.29,   299.45,  0.0420
    108.0000,     12.0000,  4.00000,   296.89,   290.03,  0.0234
    112.0000,     12.0000,  4.00000,   292.00,   291.31,  0.0023
    116.0000,     12.0000,  4.00000,   259.08,   264.20, -0.0196
    120.0000,     12.0000,  4.00000,   226.18,   225.78,  0.0018
    124.0000,     12.0000,  4.00000,   180.54,   189.32, -0.0475
    128.0000,     12.0000,  4.00000,   169.17,   188.19, -0.1065
    132.0000,     12.0000,  4.00000,   157.36,   184.84, -0.1609
      0.0000,     44.0000,  1.00000,   348.60,   311.42,  0.1128
      4.0000,     44.0000,  1.00000,   327.80,   306.31,  0.0678
      8.0000,     44.0000,  1.00000,   313.04,   297.16,  0.0521
     12.0000,     44.0000,  1.00000,   312.18,   304.35,  0.0254
     16.0000,     44.0000,  1.00000,   296.87,   295.56,  0.0044
     20.0000,     44.0000,  1.00000,   280.20,   284.57, -0.0155
     24.0000,     44.0000,  1.00000,   275.40,   291.49, -0.0568
     28.0000,     44.0000,  1.00000,   272.70,   293.35, -0.0730
     32.0000,     44.0000,  1.00000,   266.57,   287.35, -0.0751
     36.0000,     44.0000,  1.00000,   254.12,   272.52, -0.0699
     40.0000,     44.0000,  1.00000,   248.85,   262.75, -0.0543
     44.0000,     44.0000,  1.00000,   255.12,   266.43, -0.0434
     48.0000,     44.0000,  1.00000,   258.42,   266.04, -0.0291
     52.0000,     44.0000,  1.00000,   266.78,   270.81, -0.0150
     56.0000,     44.0000,  1.00000,   263.11,   258.16,  0.0190
     60.0000,     44.0000,  1.00000,   272.14,   263.33,  0.0329
     64.0000,     44.0000,  1.00000,   288.99,   277.97,  0.0389
     68.0000,     44.0000,  1.00000,   291.27,   282.28,  0.0314
     72.0000,     44.0000,  1.00000,   293.49,   277.92,  0.0545
     76.0000,     44.0000,  1.00000,   296.73,   280.07,  0.0578
     80.0000,     44.0000,  1.00000,   306.65,   288.55,  0.0609
     84.0000,     44.0000,  1.00000,   309.11,   287.03,  0.0741
     88.0000,     44.0000,  1.00000,   291.53,   272.50,  0.0675
     92.0000,     44.0000,  1.00000,   277.03,   261.27,  0.0585
     96.0000,     44.0000,  1.00000,   258.94,   248.10,  0.0428
    100.0000,     44.0000,  1.00000,   251.29,   248.84,  0.0098
    104.0000,     44.0000,  1.00000,   224.00,   236.22, -0.0531
    108.0000,     44.0000,  1.00000,   196.36,   220.47, -0.1158
     52.0000,      4.0000, 15.00000,   270.35,   268.83,  0.0056
    116.0000,      4.0000, 15.00000,   196.88,   187.04,  0.0513
      4.0000,     12.0000,  5.00000,   305.14,   277.59,  0.0946
      8.0000,     12.0000,  5.00000,   303.68,   283.22,  0.0698
     12.0000,     12.0000,  5.00000,   312.29,   298.80,  0.0442
     16.0000,     12.0000,  5.00000,   312.27,   306.92,  0.0173
     20.0000,     12.0000,  5.00000,   307.38,   308.74, -0.0044
     24.0000,     12.0000,  5.00000,   291.46,   303.51, -0.0405
     28.0000,     12.0000,  5.00000,   300.89,   322.87, -0.0705
     32.0000,     12.0000,  5.00000,   259.73,   281.77, -0.0814
     36.0000,     12.0000,  5.00000,   215.77,   232.78, -0.0759
     40.0000,     12.0000,  5.00000,   197.60,   203.88, -0.0313
     44.0000,     12.0000,  5.00000,   228.94,   231.79, -0.0124
     48.0000,     12.0000,  5.00000,   263.72,   262.48,  0.0047
     52.0000,     12.0000,  5.00000,   254.20,   250.90,  0.0131
     56.0000,     12.0000,  5.00000,   261.08,   259.00,  0.0080
     60.0000,     12.0000,  5.00000,   284.59,   282.77,  0.0064
     64.0000,     12.0000,  5.00000,   318.48,   313.09,  0.0171
     68.0000,     12.0000,  5.00000,   335.98,   327.68,  0.0250
     72.0000,     12.0000,  5.00000,   325.34,   304.50,  0.0662
     76.0000,     12.0000,  5.00000,   306.38,   284.60,  0.0738
     80.0000,     12.0000,  5.00000,   285.74,   260.69,  0.0918
     84.0000,     12.0000,  5.00000,   293.71,   265.96,  0.0993
     88.0000,     12.0000,  5.00000,   297.83,   270.78,  0.0952
     92.0000,     12.0000,  5.00000,   294.39,   275.63,  0.0658
     96.0000,     12.0000,  5.00000,   281.86,   280.77,  0.0039
    100.0000,     12.0000,  5.00000,   280.23,   288.64, -0.0296
    104.0000,     12.0000,  5.00000,   231.44,   253.79, -0.0922
    108.0000,     12.0000,  5.00000,   185.47,   209.01, -0.1195
      0.0000,     52.0000,  1.00000,   303.94,   275.86,  0.0970
      4.0000,     52.0000,  1.00000,   280.72,   262.63,  0.0666
      8.0000,     52.0000,  1.00000,   267.14,   258.86,  0.0315
     12.0000,     52.0000,  1.00000,   252.74,   250.62,  0.0084
     16.0000,     52.0000,  1.00000,   246.90,   247.85, -0.0038
     20.0000,     52.0000,  1.00000,   242.64,   249.15, -0.0265
     24.0000,     52.0000,  1.00000,   245.66,   255.49, -0.0392
     28.0000,     52.0000,  1.00000,   249.15,   260.25, -0.0436
     32.0000,     52.0000,  1.00000,   248.24,   259.00, -0.0424
     36.0000,     52.0000,  1.00000,   254.26,   262.93, -0.0335
     40.0000,     52.0000,  1.00000,   259.31,   264.06, -0.0182
     44.0000,     52.0000,  1.00000,   261.53,   264.90, -0.0128
     48.0000,     52.0000,  1.00000,   261.53,   252.67,  0.0345
     52.0000,     52.0000,  1.00000,   274.08,   261.06,  0.0486
     56.0000,     52.0000,  1.00000,   285.79,   269.77,  0.0577
     60.0000,     52.0000,  1.00000,   284.03,   269.70,  0.0518
     64.0000,     52.0000,  1.00000,   283.02,   270.92,  0.0437
     68.0000,     52.0000,  1.00000,   278.98,   268.47,  0.0384
     72.0000,     52.0000,  1.00000,   273.19,   265.56,  0.0283
     76.0000,     52.0000,  1.00000,   259.31,   259.27,  0.0002
     80.0000,     52.0000,  1.00000,   238.55,   249.27, -0.0439
     84.0000,     52.0000,  1.00000,   222.78,   242.91, -0.0865
      4.0000,     12.0000,  6.00000,   299.62,   277.02,  0.0785
      8.0000,     12.0000,  6.00000,   282.80,   269.90,  0.0467
     12.0000,     12.0000,  6.00000,   258.74,   255.98,  0.0107
     16.0000,     12.0000,  6.00000,   267.03,   269.95, -0.0109
     20.0000,     12.0000,  6.00000,   230.60,   243.16, -0.0531
     24.0000,     12.0000,  6.00000,   201.11,   211.08, -0.0484
     28.0000,     12.0000,  6.00000,   187.90,   191.14, -0.0171
     32.0000,     12.0000,  6.00000,   216.51,   218.42, -0.0088
     36.0000,     12.0000,  6.00000,   252.85,   253.04, -0.0008
     40.0000,     12.0000,  6.00000,   244.06,   245.52, -0.0060
     44.0000,     12.0000,  6.00000,   257.23,   260.16, -0.0113
     48.0000,     12.0000,  6.00000,   281.46,   281.39,  0.0002
     52.0000,     12.0000,  6.00000,   315.94,   307.37,  0.0275
     56.0000,     12.0000,  6.00000,   330.88,   317.15,  0.0424
     60.0000,     12.0000,  6.00000,   314.19,   297.50,  0.0546
     64.0000,     12.0000,  6.00000,   295.01,   276.11,  0.0662
     68.0000,     12.0000,  6.00000,   267.23,   248.27,  0.0736
     72.0000,     12.0000,  6.00000,   268.27,   250.08,  0.0702
     76.0000,     12.0000,  6.00000,   263.52,   256.00,  0.0289
     80.0000,     12.0000,  6.00000,   252.41,   262.28, -0.0384
     84.0000,     12.0000,  6.00000,   238.33,   267.26, -0.1146
      4.0000,     24.0000,  3.00000,   274.69,   255.95,  0.0707
      8.0000,     24.0000,  3.00000,   233.58,   238.04, -0.0189
     12.0000,     24.0000,  3.00000,   221.30,   216.48,  0.0220
     16.0000,     24.0000,  3.00000,   221.20,   219.33,  0.0085
     20.0000,     24.0000,  3.00000,   219.60,   221.79, -0.0099
     24.0000,     24.0000,  3.00000,   220.42,   225.18, -0.0214
     28.0000,     24.0000,  3.00000,   208.93,   212.58, -0.0173
     32.0000,     24.0000,  3.00000,   230.21,   234.59, -0.0189
     36.0000,     24.0000,  3.00000,   262.98,   263.72, -0.0028
     40.0000,     24.0000,  3.00000,   274.49,   271.89,  0.0095
     44.0000,     24.0000,  3.00000,   288.50,   285.70,  0.0098
     48.0000,     24.0000,  3.00000,   292.12,   288.24,  0.0134
     52.0000,     24.0000,  3.00000,   299.43,   291.57,  0.0266
     56.0000,     24.0000,  3.00000,   291.49,   283.11,  0.0292
     60.0000,     24.0000,  3.00000,   283.18,   274.83,  0.0299
     64.0000,     24.0000,  3.00000,   270.21,   267.21,  0.0112
     68.0000,     24.0000,  3.00000,   245.13,   254.49, -0.0375
     72.0000,     24.0000,  3.00000,   235.66,   255.62, -0.0813
      4.0000,     20.0000,  4.00000,   239.60,   223.67,  0.0688
      8.0000,     20.0000,  4.00000,   211.25,   203.11,  0.0393
     12.0000,     20.0000,  4.00000,   207.38,   203.98,  0.0165
     16.0000,     20.0000,  4.00000,   211.14,   209.02,  0.0101
     20.0000,     20.0000,  4.00000,   202.69,   200.47,  0.0110
     24.0000,     20.0000,  4.00000,   217.73,   216.43,  0.0060
     28.0000,     20.0000,  4.00000,   244.54,   248.30, -0.0152
     32.0000,     20.0000,  4.00000,   256.53,   262.50, -0.0230
     36.0000,     20.0000,  4.00000,   266.47,   274.01, -0.0279
     40.0000,     20.0000,  4.00000,   281.37,   289.47, -0.0284
     44.0000,     20.0000,  4.00000,   293.65,   300.39, -0.0227
     48.0000,     20.0000,  4.00000,   284.36,   291.61, -0.0252
     52.0000,     20.0000,  4.00000,   271.39,   277.95, -0.0239
     56.0000,     20.0000,  4.00000,   259.74,   270.34, -0.0400
     60.0000,     20.0000,  4.00000,   234.72,   254.86, -0.0823
     12.0000,     12.0000,  8.00000,   221.40,   221.44, -0.0002

Iteration  Time for this iteration  Total Time   RMS Error
     1               9.94               9.94       13.687
     2               5.81              15.75        9.374
     3               1.81              17.56        9.054
     4               1.63              19.19        8.969

RES2DINV ver. 3.56.22
Windows XP Version 5.1
Key ID number is K3-E1E6E1E6-E1E6
