# Supplementary material for: Electrical resistivity tomography data across the Hockai Fault Zone (Ardenne, Belgium)
Source: Data Brief. 2016 Dec 21;11:1–4. doi: 10.1016/j.dib.2016.12.028 (PMC5220259; doi:10.1016/j.dib.2016.12.028)
Supplement: Supplementary file 2 — Supplementary material [file mmc2.zip › output/INV/20100809-2_normal.INV]

E
      4.0000
7
824
1
0
      6.0000,       4.0000,   1.00000,    133.7569
     10.0000,       4.0000,   1.00000,    158.0899
     14.0000,       4.0000,   1.00000,    183.8844
     18.0000,       4.0000,   1.00000,    185.5267
     22.0000,       4.0000,   1.00000,    214.9656
     26.0000,       4.0000,   1.00000,    200.6210
     30.0000,       4.0000,   1.00000,    185.2746
     34.0000,       4.0000,   1.00000,    180.2162
     38.0000,       4.0000,   1.00000,    150.2684
     42.0000,       4.0000,   1.00000,    149.5091
     46.0000,       4.0000,   1.00000,    133.4715
     50.0000,       4.0000,   1.00000,    122.8950
     54.0000,       4.0000,   1.00000,    114.6234
     58.0000,       4.0000,   1.00000,    106.4897
     62.0000,       4.0000,   1.00000,    105.2120
     66.0000,       4.0000,   1.00000,    100.0664
     70.0000,       4.0000,   1.00000,     92.3924
     74.0000,       4.0000,   1.00000,    101.5850
     78.0000,       4.0000,   1.00000,     97.0307
     82.0000,       4.0000,   1.00000,     99.1454
     86.0000,       4.0000,   1.00000,     96.7279
     90.0000,       4.0000,   1.00000,    101.3409
     94.0000,       4.0000,   1.00000,     94.2725
     98.0000,       4.0000,   1.00000,    166.2125
    102.0000,       4.0000,   1.00000,    123.5608
    106.0000,       4.0000,   1.00000,    114.2715
    110.0000,       4.0000,   1.00000,    161.7929
    114.0000,       4.0000,   1.00000,    100.1029
    118.0000,       4.0000,   1.00000,    101.7055
    122.0000,       4.0000,   1.00000,    104.2926
    126.0000,       4.0000,   1.00000,    129.1582
    130.0000,       4.0000,   1.00000,    153.1123
    134.0000,       4.0000,   1.00000,    155.2064
    138.0000,       4.0000,   1.00000,    173.6645
    142.0000,       4.0000,   1.00000,    157.9440
    146.0000,       4.0000,   1.00000,    155.7850
    150.0000,       4.0000,   1.00000,    159.8589
    154.0000,       4.0000,   1.00000,    178.1396
    158.0000,       4.0000,   1.00000,    174.3842
    162.0000,       4.0000,   1.00000,    178.6865
    166.0000,       4.0000,   1.00000,    182.9174
    170.0000,       4.0000,   1.00000,    166.6373
    174.0000,       4.0000,   1.00000,    127.6063
    178.0000,       4.0000,   1.00000,    118.9637
    182.0000,       4.0000,   1.00000,     99.5274
    186.0000,       4.0000,   1.00000,     95.8164
    190.0000,       4.0000,   1.00000,     85.5379
    194.0000,       4.0000,   1.00000,     68.4383
    198.0000,       4.0000,   1.00000,     67.3270
    202.0000,       4.0000,   1.00000,     59.5167
    206.0000,       4.0000,   1.00000,     61.0623
    210.0000,       4.0000,   1.00000,     54.2443
    214.0000,       4.0000,   1.00000,     50.0831
    218.0000,       4.0000,   1.00000,     46.9301
    222.0000,       4.0000,   1.00000,     45.3085
    226.0000,       4.0000,   1.00000,     39.7222
    230.0000,       4.0000,   1.00000,     36.8181
    234.0000,       4.0000,   1.00000,     35.7243
     10.0000,       4.0000,   2.00000,    199.2942
     14.0000,       4.0000,   2.00000,    226.7437
     18.0000,       4.0000,   2.00000,    211.2974
     22.0000,       4.0000,   2.00000,    228.2227
     26.0000,       4.0000,   2.00000,    204.0356
     30.0000,       4.0000,   2.00000,    190.2272
     34.0000,       4.0000,   2.00000,    191.9182
     38.0000,       4.0000,   2.00000,    177.1140
     42.0000,       4.0000,   2.00000,    173.3998
     46.0000,       4.0000,   2.00000,    149.7976
     50.0000,       4.0000,   2.00000,    141.7891
     54.0000,       4.0000,   2.00000,    122.9331
     58.0000,       4.0000,   2.00000,    125.2871
     62.0000,       4.0000,   2.00000,    125.9814
     66.0000,       4.0000,   2.00000,    111.2865
     70.0000,       4.0000,   2.00000,    110.1966
     74.0000,       4.0000,   2.00000,    115.8339
     78.0000,       4.0000,   2.00000,    121.2124
     82.0000,       4.0000,   2.00000,    123.8842
     86.0000,       4.0000,   2.00000,    118.2631
     90.0000,       4.0000,   2.00000,    121.8919
     94.0000,       4.0000,   2.00000,    145.6888
     98.0000,       4.0000,   2.00000,    221.4269
    102.0000,       4.0000,   2.00000,    109.2321
    106.0000,       4.0000,   2.00000,    102.5932
    110.0000,       4.0000,   2.00000,    211.2166
    114.0000,       4.0000,   2.00000,    185.3399
    118.0000,       4.0000,   2.00000,    165.3438
    122.0000,       4.0000,   2.00000,    154.1728
    126.0000,       4.0000,   2.00000,    204.7489
    130.0000,       4.0000,   2.00000,    230.0489
    134.0000,       4.0000,   2.00000,    231.2045
    138.0000,       4.0000,   2.00000,    272.1980
    142.0000,       4.0000,   2.00000,    247.9015
    146.0000,       4.0000,   2.00000,    241.4814
    150.0000,       4.0000,   2.00000,    263.7473
    154.0000,       4.0000,   2.00000,    288.8665
    158.0000,       4.0000,   2.00000,    261.7975
    162.0000,       4.0000,   2.00000,    253.3087
    166.0000,       4.0000,   2.00000,    271.6321
    170.0000,       4.0000,   2.00000,    250.2841
    174.0000,       4.0000,   2.00000,    182.2263
    178.0000,       4.0000,   2.00000,    178.6595
    182.0000,       4.0000,   2.00000,    156.0132
    186.0000,       4.0000,   2.00000,    150.5202
    190.0000,       4.0000,   2.00000,    129.7384
    194.0000,       4.0000,   2.00000,    101.3092
    198.0000,       4.0000,   2.00000,     97.5760
    202.0000,       4.0000,   2.00000,     90.2976
    206.0000,       4.0000,   2.00000,     88.6980
    210.0000,       4.0000,   2.00000,     78.3143
    214.0000,       4.0000,   2.00000,     69.6686
    218.0000,       4.0000,   2.00000,     68.0883
    222.0000,       4.0000,   2.00000,     66.1841
    226.0000,       4.0000,   2.00000,     50.6809
    230.0000,       4.0000,   2.00000,     44.0564
     14.0000,       4.0000,   3.00000,    275.8658
     18.0000,       4.0000,   3.00000,    262.8627
     22.0000,       4.0000,   3.00000,    267.2474
     26.0000,       4.0000,   3.00000,    228.2019
     30.0000,       4.0000,   3.00000,    204.3261
     34.0000,       4.0000,   3.00000,    205.7354
     38.0000,       4.0000,   3.00000,    202.2760
     42.0000,       4.0000,   3.00000,    208.7817
     46.0000,       4.0000,   3.00000,    177.3470
     50.0000,       4.0000,   3.00000,    167.2550
     54.0000,       4.0000,   3.00000,    149.6786
     58.0000,       4.0000,   3.00000,    157.0024
     62.0000,       4.0000,   3.00000,    154.8148
     66.0000,       4.0000,   3.00000,    139.1859
     70.0000,       4.0000,   3.00000,    134.6847
     74.0000,       4.0000,   3.00000,    144.3348
     78.0000,       4.0000,   3.00000,    151.4215
     82.0000,       4.0000,   3.00000,    158.9746
     86.0000,       4.0000,   3.00000,    147.9892
     90.0000,       4.0000,   3.00000,    168.8724
     94.0000,       4.0000,   3.00000,    196.4846
     98.0000,       4.0000,   3.00000,    244.2587
    102.0000,       4.0000,   3.00000,    131.3410
    106.0000,       4.0000,   3.00000,    122.5366
    110.0000,       4.0000,   3.00000,    228.8219
    114.0000,       4.0000,   3.00000,    251.5444
    118.0000,       4.0000,   3.00000,    224.0980
    122.0000,       4.0000,   3.00000,    199.5177
    126.0000,       4.0000,   3.00000,    252.4479
    130.0000,       4.0000,   3.00000,    296.5802
    134.0000,       4.0000,   3.00000,    306.4148
    138.0000,       4.0000,   3.00000,    343.0237
    142.0000,       4.0000,   3.00000,    298.7868
    146.0000,       4.0000,   3.00000,    292.9944
    150.0000,       4.0000,   3.00000,    315.7073
    154.0000,       4.0000,   3.00000,    352.7156
    158.0000,       4.0000,   3.00000,    311.1990
    162.0000,       4.0000,   3.00000,    311.3071
    166.0000,       4.0000,   3.00000,    325.8495
    170.0000,       4.0000,   3.00000,    310.8946
    174.0000,       4.0000,   3.00000,    218.4737
    178.0000,       4.0000,   3.00000,    209.9326
    182.0000,       4.0000,   3.00000,    196.4171
    186.0000,       4.0000,   3.00000,    198.9281
    190.0000,       4.0000,   3.00000,    164.4522
    194.0000,       4.0000,   3.00000,    126.4878
    198.0000,       4.0000,   3.00000,    121.7744
    202.0000,       4.0000,   3.00000,    115.1814
    206.0000,       4.0000,   3.00000,    116.4227
    210.0000,       4.0000,   3.00000,     99.9825
    214.0000,       4.0000,   3.00000,     91.9107
    218.0000,       4.0000,   3.00000,     86.5594
    222.0000,       4.0000,   3.00000,     76.8890
    226.0000,       4.0000,   3.00000,     60.2253
     18.0000,      12.0000,   1.00000,    312.9681
     22.0000,      12.0000,   1.00000,    284.8766
     26.0000,      12.0000,   1.00000,    251.8439
     30.0000,      12.0000,   1.00000,    222.2116
     34.0000,      12.0000,   1.00000,    212.9762
     38.0000,      12.0000,   1.00000,    216.8996
     42.0000,      12.0000,   1.00000,    213.6134
     46.0000,      12.0000,   1.00000,    204.1640
     50.0000,      12.0000,   1.00000,    183.7576
     54.0000,      12.0000,   1.00000,    177.1853
     58.0000,      12.0000,   1.00000,    170.6083
     62.0000,      12.0000,   1.00000,    169.1768
     66.0000,      12.0000,   1.00000,    160.6737
     70.0000,      12.0000,   1.00000,    157.6729
     74.0000,      12.0000,   1.00000,    162.5522
     78.0000,      12.0000,   1.00000,    173.0574
     82.0000,      12.0000,   1.00000,    172.5390
     86.0000,      12.0000,   1.00000,    187.4099
     90.0000,      12.0000,   1.00000,    206.7843
     94.0000,      12.0000,   1.00000,    231.2140
     98.0000,      12.0000,   1.00000,    201.8337
    102.0000,      12.0000,   1.00000,    172.6342
    106.0000,      12.0000,   1.00000,    171.3549
    110.0000,      12.0000,   1.00000,    210.0372
    114.0000,      12.0000,   1.00000,    249.5517
    118.0000,      12.0000,   1.00000,    261.0176
    122.0000,      12.0000,   1.00000,    259.2485
    126.0000,      12.0000,   1.00000,    274.0099
    130.0000,      12.0000,   1.00000,    317.7617
    134.0000,      12.0000,   1.00000,    353.4147
    138.0000,      12.0000,   1.00000,    336.6844
    142.0000,      12.0000,   1.00000,    322.2653
    146.0000,      12.0000,   1.00000,    309.1683
    150.0000,      12.0000,   1.00000,    318.2468
    154.0000,      12.0000,   1.00000,    318.8983
    158.0000,      12.0000,   1.00000,    338.8197
    162.0000,      12.0000,   1.00000,    335.0437
    166.0000,      12.0000,   1.00000,    329.7269
    170.0000,      12.0000,   1.00000,    297.2650
    174.0000,      12.0000,   1.00000,    263.3288
    178.0000,      12.0000,   1.00000,    223.8142
    186.0000,      12.0000,   1.00000,    206.6892
    190.0000,      12.0000,   1.00000,    186.7203
    194.0000,      12.0000,   1.00000,    153.9445
    198.0000,      12.0000,   1.00000,    134.4559
    202.0000,      12.0000,   1.00000,    130.8226
    206.0000,      12.0000,   1.00000,    124.3645
    210.0000,      12.0000,   1.00000,    116.9410
    214.0000,      12.0000,   1.00000,    104.4483
    218.0000,      12.0000,   1.00000,     91.1987
    222.0000,      12.0000,   1.00000,     77.5453
     18.0000,       4.0000,   4.00000,    315.7113
     22.0000,       4.0000,   4.00000,    322.4001
     26.0000,       4.0000,   4.00000,    256.2181
     30.0000,       4.0000,   4.00000,    227.0655
     34.0000,       4.0000,   4.00000,    225.9507
     38.0000,       4.0000,   4.00000,    215.1417
     42.0000,       4.0000,   4.00000,    234.4843
     46.0000,       4.0000,   4.00000,    201.7814
     50.0000,       4.0000,   4.00000,    195.3969
     54.0000,       4.0000,   4.00000,    175.0740
     58.0000,       4.0000,   4.00000,    182.3784
     62.0000,       4.0000,   4.00000,    182.0742
     66.0000,       4.0000,   4.00000,    163.1974
     70.0000,       4.0000,   4.00000,    160.8620
     74.0000,       4.0000,   4.00000,    170.2514
     78.0000,       4.0000,   4.00000,    180.9071
     82.0000,       4.0000,   4.00000,    187.5226
     86.0000,       4.0000,   4.00000,    191.6818
     90.0000,       4.0000,   4.00000,    210.9245
     94.0000,       4.0000,   4.00000,    218.4284
     98.0000,       4.0000,   4.00000,    274.3206
    102.0000,       4.0000,   4.00000,    152.8935
    106.0000,       4.0000,   4.00000,    145.2222
    110.0000,       4.0000,   4.00000,    255.6594
    114.0000,       4.0000,   4.00000,    260.9100
    118.0000,       4.0000,   4.00000,    273.5915
    122.0000,       4.0000,   4.00000,    237.7388
    126.0000,       4.0000,   4.00000,    297.4171
    130.0000,       4.0000,   4.00000,    341.6604
    134.0000,       4.0000,   4.00000,    354.6021
    138.0000,       4.0000,   4.00000,    388.9948
    142.0000,       4.0000,   4.00000,    326.1580
    146.0000,       4.0000,   4.00000,    314.7435
    150.0000,       4.0000,   4.00000,    326.7027
    154.0000,       4.0000,   4.00000,    356.7040
    158.0000,       4.0000,   4.00000,    344.1280
    162.0000,       4.0000,   4.00000,    346.0989
    166.0000,       4.0000,   4.00000,    367.7530
    170.0000,       4.0000,   4.00000,    334.2257
    174.0000,       4.0000,   4.00000,    240.2968
    178.0000,       4.0000,   4.00000,    236.9890
    186.0000,       4.0000,   4.00000,    227.0656
    190.0000,       4.0000,   4.00000,    196.3441
    194.0000,       4.0000,   4.00000,    147.4740
    198.0000,       4.0000,   4.00000,    142.5897
    202.0000,       4.0000,   4.00000,    133.9772
    206.0000,       4.0000,   4.00000,    134.5721
    210.0000,       4.0000,   4.00000,    120.3391
    214.0000,       4.0000,   4.00000,    107.8044
    218.0000,       4.0000,   4.00000,     96.2536
    222.0000,       4.0000,   4.00000,     83.7784
     24.0000,      16.0000,   1.00000,    332.5010
     28.0000,      16.0000,   1.00000,    296.3329
     32.0000,      16.0000,   1.00000,    261.0714
     36.0000,      16.0000,   1.00000,    248.2693
     40.0000,      16.0000,   1.00000,    238.0415
     44.0000,      16.0000,   1.00000,    233.0703
     48.0000,      16.0000,   1.00000,    229.7033
     52.0000,      16.0000,   1.00000,    214.3204
     56.0000,      16.0000,   1.00000,    207.6879
     60.0000,      16.0000,   1.00000,    197.3967
     64.0000,      16.0000,   1.00000,    195.0760
     68.0000,      16.0000,   1.00000,    193.9173
     72.0000,      16.0000,   1.00000,    195.6847
     76.0000,      16.0000,   1.00000,    202.7230
     80.0000,      16.0000,   1.00000,    219.5199
     84.0000,      16.0000,   1.00000,    237.5786
     88.0000,      16.0000,   1.00000,    242.6386
     92.0000,      16.0000,   1.00000,    257.2860
     96.0000,      16.0000,   1.00000,    233.9644
    100.0000,      16.0000,   1.00000,    211.9489
    104.0000,      16.0000,   1.00000,    220.3379
    108.0000,      16.0000,   1.00000,    214.5107
    112.0000,      16.0000,   1.00000,    240.8632
    116.0000,      16.0000,   1.00000,    264.5272
    120.0000,      16.0000,   1.00000,    288.9521
    124.0000,      16.0000,   1.00000,    335.5954
    128.0000,      16.0000,   1.00000,    353.5019
    132.0000,      16.0000,   1.00000,    373.2726
    136.0000,      16.0000,   1.00000,    373.7355
    140.0000,      16.0000,   1.00000,    351.0860
    144.0000,      16.0000,   1.00000,    330.7509
    148.0000,      16.0000,   1.00000,    301.2280
    152.0000,      16.0000,   1.00000,    306.2563
    156.0000,      16.0000,   1.00000,    322.2796
    160.0000,      16.0000,   1.00000,    346.8440
    164.0000,      16.0000,   1.00000,    348.8160
    168.0000,      16.0000,   1.00000,    326.5216
    172.0000,      16.0000,   1.00000,    303.9609
    180.0000,      16.0000,   1.00000,    243.9195
    184.0000,      16.0000,   1.00000,    230.4198
    188.0000,      16.0000,   1.00000,    208.5630
    196.0000,      16.0000,   1.00000,    175.1531
    200.0000,      16.0000,   1.00000,    153.5562
    204.0000,      16.0000,   1.00000,    145.9199
    208.0000,      16.0000,   1.00000,    136.8734
    212.0000,      16.0000,   1.00000,    123.9946
    216.0000,      16.0000,   1.00000,    107.6675
     22.0000,       4.0000,   5.00000,    368.2774
     26.0000,       4.0000,   5.00000,    296.8213
     30.0000,       4.0000,   5.00000,    255.5551
     34.0000,       4.0000,   5.00000,    252.4074
     38.0000,       4.0000,   5.00000,    235.3562
     42.0000,       4.0000,   5.00000,    257.7790
     46.0000,       4.0000,   5.00000,    224.5133
     50.0000,       4.0000,   5.00000,    220.7128
     54.0000,       4.0000,   5.00000,    197.6437
     58.0000,       4.0000,   5.00000,    204.5872
     62.0000,       4.0000,   5.00000,    203.2421
     66.0000,       4.0000,   5.00000,    184.6790
     70.0000,       4.0000,   5.00000,    182.9558
     74.0000,       4.0000,   5.00000,    197.5380
     78.0000,       4.0000,   5.00000,    204.8273
     82.0000,       4.0000,   5.00000,    229.6919
     86.0000,       4.0000,   5.00000,    231.7364
     90.0000,       4.0000,   5.00000,    234.9797
     94.0000,       4.0000,   5.00000,    241.9089
     98.0000,       4.0000,   5.00000,    301.0790
    102.0000,       4.0000,   5.00000,    172.9385
    106.0000,       4.0000,   5.00000,    160.9295
    110.0000,       4.0000,   5.00000,    271.8062
    114.0000,       4.0000,   5.00000,    279.4884
    118.0000,       4.0000,   5.00000,    274.4026
    122.0000,       4.0000,   5.00000,    271.1661
    126.0000,       4.0000,   5.00000,    341.2471
    130.0000,       4.0000,   5.00000,    383.0860
    134.0000,       4.0000,   5.00000,    376.9075
    138.0000,       4.0000,   5.00000,    412.6292
    142.0000,       4.0000,   5.00000,    345.2588
    146.0000,       4.0000,   5.00000,    307.4458
    150.0000,       4.0000,   5.00000,    313.2296
    154.0000,       4.0000,   5.00000,    359.4853
    158.0000,       4.0000,   5.00000,    342.7749
    162.0000,       4.0000,   5.00000,    363.3253
    166.0000,       4.0000,   5.00000,    377.1531
    170.0000,       4.0000,   5.00000,    350.1652
    174.0000,       4.0000,   5.00000,    252.6667
    182.0000,       4.0000,   5.00000,    229.2214
    186.0000,       4.0000,   5.00000,    237.0033
    190.0000,       4.0000,   5.00000,    209.8320
    194.0000,       4.0000,   5.00000,    167.8664
    198.0000,       4.0000,   5.00000,    157.7257
    202.0000,       4.0000,   5.00000,    147.5435
    206.0000,       4.0000,   5.00000,    149.3355
    210.0000,       4.0000,   5.00000,    133.0110
    214.0000,       4.0000,   5.00000,    117.5765
    218.0000,       4.0000,   5.00000,    104.4522
     26.0000,       4.0000,   6.00000,    341.8851
     30.0000,       4.0000,   6.00000,    294.5241
     34.0000,       4.0000,   6.00000,    280.6406
     38.0000,       4.0000,   6.00000,    244.8844
     42.0000,       4.0000,   6.00000,    279.3648
     46.0000,       4.0000,   6.00000,    229.5183
     50.0000,       4.0000,   6.00000,    242.1316
     54.0000,       4.0000,   6.00000,    217.0196
     58.0000,       4.0000,   6.00000,    222.5397
     62.0000,       4.0000,   6.00000,    222.3746
     66.0000,       4.0000,   6.00000,    201.7931
     70.0000,       4.0000,   6.00000,    203.9672
     74.0000,       4.0000,   6.00000,    214.9458
     78.0000,       4.0000,   6.00000,    242.7672
     82.0000,       4.0000,   6.00000,    265.8974
     86.0000,       4.0000,   6.00000,    252.5842
     90.0000,       4.0000,   6.00000,    255.8153
     94.0000,       4.0000,   6.00000,    263.0886
     98.0000,       4.0000,   6.00000,    332.9720
    102.0000,       4.0000,   6.00000,    183.9240
    106.0000,       4.0000,   6.00000,    164.3411
    110.0000,       4.0000,   6.00000,    284.0874
    114.0000,       4.0000,   6.00000,    286.1888
    118.0000,       4.0000,   6.00000,    284.1585
    122.0000,       4.0000,   6.00000,    273.3907
    126.0000,       4.0000,   6.00000,    376.3701
    130.0000,       4.0000,   6.00000,    408.6661
    134.0000,       4.0000,   6.00000,    385.0057
    138.0000,       4.0000,   6.00000,    419.2469
    142.0000,       4.0000,   6.00000,    338.8054
    146.0000,       4.0000,   6.00000,    299.5381
    150.0000,       4.0000,   6.00000,    306.3882
    154.0000,       4.0000,   6.00000,    344.0065
    158.0000,       4.0000,   6.00000,    332.0881
    162.0000,       4.0000,   6.00000,    344.3410
    166.0000,       4.0000,   6.00000,    379.9654
    170.0000,       4.0000,   6.00000,    362.2710
    178.0000,       4.0000,   6.00000,    256.1621
    182.0000,       4.0000,   6.00000,    235.3895
    186.0000,       4.0000,   6.00000,    242.4728
    190.0000,       4.0000,   6.00000,    212.4948
    194.0000,       4.0000,   6.00000,    173.6121
    198.0000,       4.0000,   6.00000,    172.2727
    202.0000,       4.0000,   6.00000,    158.2912
    206.0000,       4.0000,   6.00000,    156.7283
    210.0000,       4.0000,   6.00000,    133.0144
    214.0000,       4.0000,   6.00000,    118.4920
     30.0000,      20.0000,   1.00000,    342.2469
     34.0000,      20.0000,   1.00000,    304.2811
     38.0000,      20.0000,   1.00000,    278.0776
     42.0000,      20.0000,   1.00000,    264.9283
     46.0000,      20.0000,   1.00000,    252.6825
     50.0000,      20.0000,   1.00000,    248.2043
     54.0000,      20.0000,   1.00000,    236.8700
     58.0000,      20.0000,   1.00000,    228.1903
     62.0000,      20.0000,   1.00000,    219.9162
     66.0000,      20.0000,   1.00000,    222.7934
     70.0000,      20.0000,   1.00000,    223.6573
     74.0000,      20.0000,   1.00000,    240.6825
     78.0000,      20.0000,   1.00000,    258.1277
     82.0000,      20.0000,   1.00000,    265.7367
     86.0000,      20.0000,   1.00000,    269.5175
     90.0000,      20.0000,   1.00000,    289.0631
     94.0000,      20.0000,   1.00000,    268.5901
     98.0000,      20.0000,   1.00000,    240.9044
    102.0000,      20.0000,   1.00000,    236.9631
    106.0000,      20.0000,   1.00000,    240.3892
    110.0000,      20.0000,   1.00000,    231.6547
    114.0000,      20.0000,   1.00000,    253.3562
    118.0000,      20.0000,   1.00000,    300.8015
    122.0000,      20.0000,   1.00000,    332.1808
    126.0000,      20.0000,   1.00000,    354.2549
    130.0000,      20.0000,   1.00000,    393.6553
    134.0000,      20.0000,   1.00000,    388.2814
    138.0000,      20.0000,   1.00000,    352.8757
    142.0000,      20.0000,   1.00000,    323.8902
    146.0000,      20.0000,   1.00000,    321.5916
    150.0000,      20.0000,   1.00000,    301.7606
    154.0000,      20.0000,   1.00000,    297.7659
    158.0000,      20.0000,   1.00000,    311.1530
    162.0000,      20.0000,   1.00000,    325.5784
    166.0000,      20.0000,   1.00000,    320.1253
    174.0000,      20.0000,   1.00000,    305.3828
    178.0000,      20.0000,   1.00000,    273.0604
    182.0000,      20.0000,   1.00000,    240.3971
    186.0000,      20.0000,   1.00000,    226.8832
    190.0000,      20.0000,   1.00000,    117.8921
    194.0000,      20.0000,   1.00000,    193.6136
    198.0000,      20.0000,   1.00000,    179.4756
    202.0000,      20.0000,   1.00000,    163.7911
    206.0000,      20.0000,   1.00000,    145.3479
    210.0000,      20.0000,   1.00000,    130.1061
     30.0000,       4.0000,   7.00000,    330.8441
     34.0000,       4.0000,   7.00000,    315.4423
     38.0000,       4.0000,   7.00000,    285.1851
     42.0000,       4.0000,   7.00000,    311.6906
     46.0000,       4.0000,   7.00000,    254.1980
     50.0000,       4.0000,   7.00000,    270.1724
     54.0000,       4.0000,   7.00000,    232.7282
     58.0000,       4.0000,   7.00000,    241.0598
     62.0000,       4.0000,   7.00000,    239.4658
     66.0000,       4.0000,   7.00000,    220.4839
     70.0000,       4.0000,   7.00000,    217.7847
     74.0000,       4.0000,   7.00000,    247.8535
     78.0000,       4.0000,   7.00000,    270.6819
     82.0000,       4.0000,   7.00000,    289.8177
     86.0000,       4.0000,   7.00000,    273.1471
     90.0000,       4.0000,   7.00000,    275.0012
     94.0000,       4.0000,   7.00000,    286.0335
     98.0000,       4.0000,   7.00000,    349.8052
    102.0000,       4.0000,   7.00000,    188.5554
    106.0000,       4.0000,   7.00000,    168.3583
    110.0000,       4.0000,   7.00000,    285.8083
    114.0000,       4.0000,   7.00000,    294.8111
    118.0000,       4.0000,   7.00000,    294.8148
    122.0000,       4.0000,   7.00000,    280.6964
    126.0000,       4.0000,   7.00000,    364.5644
    130.0000,       4.0000,   7.00000,    431.3259
    134.0000,       4.0000,   7.00000,    398.6740
    138.0000,       4.0000,   7.00000,    404.7892
    142.0000,       4.0000,   7.00000,    324.6116
    146.0000,       4.0000,   7.00000,    298.1696
    150.0000,       4.0000,   7.00000,    307.8161
    154.0000,       4.0000,   7.00000,    336.5515
    158.0000,       4.0000,   7.00000,    314.9038
    162.0000,       4.0000,   7.00000,    330.0648
    166.0000,       4.0000,   7.00000,    365.6793
    174.0000,       4.0000,   7.00000,    262.7525
    178.0000,       4.0000,   7.00000,    246.1641
    182.0000,       4.0000,   7.00000,    235.2008
    186.0000,       4.0000,   7.00000,    246.6371
    190.0000,       4.0000,   7.00000,    214.9293
    194.0000,       4.0000,   7.00000,    172.7968
    202.0000,       4.0000,   7.00000,    165.7813
    206.0000,       4.0000,   7.00000,    157.8421
    210.0000,       4.0000,   7.00000,    133.1685
     34.0000,       4.0000,   8.00000,    356.0114
     38.0000,       4.0000,   8.00000,    318.2086
     42.0000,       4.0000,   8.00000,    327.1684
     46.0000,       4.0000,   8.00000,    271.8050
     50.0000,       4.0000,   8.00000,    275.7156
     54.0000,       4.0000,   8.00000,    243.1250
     58.0000,       4.0000,   8.00000,    255.1421
     62.0000,       4.0000,   8.00000,    255.7570
     66.0000,       4.0000,   8.00000,    230.5691
     70.0000,       4.0000,   8.00000,    242.7309
     74.0000,       4.0000,   8.00000,    267.1762
     78.0000,       4.0000,   8.00000,    287.6365
     82.0000,       4.0000,   8.00000,    304.5016
     86.0000,       4.0000,   8.00000,    289.7194
     90.0000,       4.0000,   8.00000,    294.9746
     94.0000,       4.0000,   8.00000,    299.3023
     98.0000,       4.0000,   8.00000,    352.0148
    102.0000,       4.0000,   8.00000,    191.5364
    106.0000,       4.0000,   8.00000,    170.9228
    110.0000,       4.0000,   8.00000,    287.1205
    114.0000,       4.0000,   8.00000,    297.3097
    118.0000,       4.0000,   8.00000,    299.0341
    122.0000,       4.0000,   8.00000,    274.4612
    126.0000,       4.0000,   8.00000,    358.6697
    130.0000,       4.0000,   8.00000,    406.1499
    134.0000,       4.0000,   8.00000,    393.3539
    138.0000,       4.0000,   8.00000,    398.6170
    142.0000,       4.0000,   8.00000,    317.2411
    146.0000,       4.0000,   8.00000,    293.8409
    150.0000,       4.0000,   8.00000,    304.7510
    154.0000,       4.0000,   8.00000,    328.8323
    158.0000,       4.0000,   8.00000,    300.0778
    162.0000,       4.0000,   8.00000,    313.8408
    170.0000,       4.0000,   8.00000,    343.1988
    174.0000,       4.0000,   8.00000,    256.1211
    178.0000,       4.0000,   8.00000,    254.4643
    182.0000,       4.0000,   8.00000,    231.1237
    186.0000,       4.0000,   8.00000,    238.2469
    190.0000,       4.0000,   8.00000,    210.3898
    194.0000,       4.0000,   8.00000,    171.4881
    202.0000,       4.0000,   8.00000,   1311.4698
    206.0000,       4.0000,   8.00000,    154.9465
     42.0000,      28.0000,   1.00000,    341.7824
     46.0000,      28.0000,   1.00000,    314.8624
     50.0000,      28.0000,   1.00000,    292.1812
     54.0000,      28.0000,   1.00000,    284.0305
     58.0000,      28.0000,   1.00000,    263.7077
     62.0000,      28.0000,   1.00000,    274.2160
     66.0000,      28.0000,   1.00000,    283.6813
     70.0000,      28.0000,   1.00000,    288.4861
     74.0000,      28.0000,   1.00000,    292.5807
     78.0000,      28.0000,   1.00000,    295.8763
     82.0000,      28.0000,   1.00000,    308.0159
     86.0000,      28.0000,   1.00000,    327.8675
     90.0000,      28.0000,   1.00000,    301.9572
     94.0000,      28.0000,   1.00000,    275.1370
     98.0000,      28.0000,   1.00000,    264.1339
    102.0000,      28.0000,   1.00000,    262.6981
    106.0000,      28.0000,   1.00000,    263.6918
    110.0000,      28.0000,   1.00000,    260.7344
    114.0000,      28.0000,   1.00000,    262.3767
    118.0000,      28.0000,   1.00000,    292.9515
    122.0000,      28.0000,   1.00000,    325.2487
    126.0000,      28.0000,   1.00000,    334.5031
    130.0000,      28.0000,   1.00000,    324.3943
    134.0000,      28.0000,   1.00000,    325.1599
    138.0000,      28.0000,   1.00000,    334.8915
    142.0000,      28.0000,   1.00000,    349.3724
    146.0000,      28.0000,   1.00000,    322.2638
    150.0000,      28.0000,   1.00000,    301.3136
    154.0000,      28.0000,   1.00000,    299.5825
    162.0000,      28.0000,   1.00000,    292.7693
    166.0000,      28.0000,   1.00000,    278.0776
    170.0000,      28.0000,   1.00000,    271.0424
    174.0000,      28.0000,   1.00000,    271.5728
    178.0000,      28.0000,   1.00000,    262.9941
    182.0000,      28.0000,   1.00000,    242.6467
    190.0000,      28.0000,   1.00000,    195.3755
    194.0000,      28.0000,   1.00000,    174.6585
    198.0000,      28.0000,   1.00000,    160.4475
     42.0000,       4.0000,  10.00000,    410.7899
     46.0000,       4.0000,  10.00000,    320.2199
     50.0000,       4.0000,  10.00000,    296.5475
     54.0000,       4.0000,  10.00000,    265.3807
     58.0000,       4.0000,  10.00000,    275.1681
     62.0000,       4.0000,  10.00000,    293.6938
     66.0000,       4.0000,  10.00000,    270.7508
     70.0000,       4.0000,  10.00000,    269.1564
     74.0000,       4.0000,  10.00000,    289.3926
     78.0000,       4.0000,  10.00000,    309.2740
     82.0000,       4.0000,  10.00000,    334.9021
     86.0000,       4.0000,  10.00000,    315.3755
     90.0000,       4.0000,  10.00000,    306.5386
     94.0000,       4.0000,  10.00000,    305.3975
     98.0000,       4.0000,  10.00000,    352.6613
    102.0000,       4.0000,  10.00000,    192.2261
    106.0000,       4.0000,  10.00000,    173.2120
    110.0000,       4.0000,  10.00000,    298.0587
    114.0000,       4.0000,  10.00000,    297.3163
    118.0000,       4.0000,  10.00000,    284.3642
    122.0000,       4.0000,  10.00000,    260.4772
    126.0000,       4.0000,  10.00000,    329.3393
    130.0000,       4.0000,  10.00000,    364.8424
    134.0000,       4.0000,  10.00000,    352.0941
    138.0000,       4.0000,  10.00000,    383.0659
    142.0000,       4.0000,  10.00000,    331.5491
    146.0000,       4.0000,  10.00000,    296.7831
    150.0000,       4.0000,  10.00000,    296.8059
    154.0000,       4.0000,  10.00000,    328.3735
    162.0000,       4.0000,  10.00000,    306.1115
    166.0000,       4.0000,  10.00000,    320.2747
    170.0000,       4.0000,  10.00000,    308.9016
    174.0000,       4.0000,  10.00000,    228.5110
    178.0000,       4.0000,  10.00000,    230.9572
    182.0000,       4.0000,  10.00000,    216.5714
    186.0000,       4.0000,  10.00000,    223.8090
    190.0000,       4.0000,  10.00000,    193.2357
    194.0000,       4.0000,  10.00000,    150.2514
     54.0000,      36.0000,   1.00000,    351.6883
     58.0000,      36.0000,   1.00000,    330.3615
     62.0000,      36.0000,   1.00000,    316.9248
     66.0000,      36.0000,   1.00000,    314.5880
     70.0000,      36.0000,   1.00000,    316.1512
     74.0000,      36.0000,   1.00000,    317.0716
     78.0000,      36.0000,   1.00000,    315.7681
     82.0000,      36.0000,   1.00000,    320.6341
     86.0000,      36.0000,   1.00000,    299.7902
     90.0000,      36.0000,   1.00000,    282.3817
     94.0000,      36.0000,   1.00000,    282.7293
     98.0000,      36.0000,   1.00000,    281.4002
    102.0000,      36.0000,   1.00000,    272.4479
    106.0000,      36.0000,   1.00000,    264.4945
    110.0000,      36.0000,   1.00000,    265.6044
    114.0000,      36.0000,   1.00000,    267.6116
    118.0000,      36.0000,   1.00000,    261.8182
    122.0000,      36.0000,   1.00000,    281.0464
    126.0000,      36.0000,   1.00000,    296.0583
    130.0000,      36.0000,   1.00000,    293.0848
    134.0000,      36.0000,   1.00000,    294.8396
    138.0000,      36.0000,   1.00000,    305.0076
    142.0000,      36.0000,   1.00000,    316.8737
    146.0000,      36.0000,   1.00000,    320.2740
    150.0000,      36.0000,   1.00000,    319.9208
    154.0000,      36.0000,   1.00000,    324.1438
    158.0000,      36.0000,   1.00000,    292.2237
    162.0000,      36.0000,   1.00000,    269.2733
    166.0000,      36.0000,   1.00000,    260.3421
    170.0000,      36.0000,   1.00000,    249.2919
    174.0000,      36.0000,   1.00000,    234.9900
    178.0000,      36.0000,   1.00000,    212.1059
    186.0000,      36.0000,   1.00000,    171.5324
     50.0000,       4.0000,  12.00000,    339.1711
    114.0000,       4.0000,  12.00000,    287.5168
    178.0000,       4.0000,  12.00000,    199.4416
     54.0000,      12.0000,   4.00000,    343.0975
     58.0000,      12.0000,   4.00000,    325.5229
     62.0000,      12.0000,   4.00000,    311.8246
     66.0000,      12.0000,   4.00000,    296.4205
     70.0000,      12.0000,   4.00000,    299.0816
     74.0000,      12.0000,   4.00000,    311.0290
     78.0000,      12.0000,   4.00000,    326.1464
     82.0000,      12.0000,   4.00000,    325.2899
     86.0000,      12.0000,   4.00000,    314.0668
     90.0000,      12.0000,   4.00000,    303.8448
     94.0000,      12.0000,   4.00000,    320.8663
     98.0000,      12.0000,   4.00000,    282.8166
    102.0000,      12.0000,   4.00000,    234.5939
    106.0000,      12.0000,   4.00000,    217.6093
    110.0000,      12.0000,   4.00000,    247.1943
    114.0000,      12.0000,   4.00000,    277.2248
    118.0000,      12.0000,   4.00000,    257.5214
    122.0000,      12.0000,   4.00000,    267.6897
    126.0000,      12.0000,   4.00000,    291.4725
    130.0000,      12.0000,   4.00000,    321.5771
    134.0000,      12.0000,   4.00000,    340.3285
    138.0000,      12.0000,   4.00000,    328.4734
    142.0000,      12.0000,   4.00000,    321.5282
    146.0000,      12.0000,   4.00000,    298.9853
    150.0000,      12.0000,   4.00000,    308.6996
    154.0000,      12.0000,   4.00000,    322.9700
    158.0000,      12.0000,   4.00000,    312.2893
    162.0000,      12.0000,   4.00000,    296.8940
    166.0000,      12.0000,   4.00000,    291.9957
    170.0000,      12.0000,   4.00000,    259.0780
    174.0000,      12.0000,   4.00000,    226.1778
    178.0000,      12.0000,   4.00000,    180.5403
    182.0000,      12.0000,   4.00000,    169.1667
    186.0000,      12.0000,   4.00000,    157.3638
     66.0000,      44.0000,   1.00000,    348.5961
     70.0000,      44.0000,   1.00000,    327.8040
     74.0000,      44.0000,   1.00000,    313.0400
     78.0000,      44.0000,   1.00000,    312.1762
     82.0000,      44.0000,   1.00000,    296.8702
     86.0000,      44.0000,   1.00000,    280.2002
     90.0000,      44.0000,   1.00000,    275.4012
     94.0000,      44.0000,   1.00000,    272.7008
     98.0000,      44.0000,   1.00000,    266.5664
    102.0000,      44.0000,   1.00000,    254.1155
    106.0000,      44.0000,   1.00000,    248.8510
    110.0000,      44.0000,   1.00000,    255.1185
    114.0000,      44.0000,   1.00000,    258.4168
    118.0000,      44.0000,   1.00000,    266.7798
    122.0000,      44.0000,   1.00000,    263.1116
    126.0000,      44.0000,   1.00000,    272.1441
    130.0000,      44.0000,   1.00000,    288.9886
    134.0000,      44.0000,   1.00000,    291.2712
    138.0000,      44.0000,   1.00000,    293.4911
    142.0000,      44.0000,   1.00000,    296.7307
    146.0000,      44.0000,   1.00000,    306.6526
    150.0000,      44.0000,   1.00000,    309.1113
    154.0000,      44.0000,   1.00000,    291.5345
    158.0000,      44.0000,   1.00000,    277.0266
    162.0000,      44.0000,   1.00000,    258.9441
    166.0000,      44.0000,   1.00000,    251.2891
    170.0000,      44.0000,   1.00000,    223.9986
    174.0000,      44.0000,   1.00000,    196.3616
    114.0000,       4.0000,  15.00000,    270.3476
    178.0000,       4.0000,  15.00000,    196.8831
     70.0000,      12.0000,   5.00000,    305.1445
     74.0000,      12.0000,   5.00000,    303.6770
     78.0000,      12.0000,   5.00000,    312.2887
     82.0000,      12.0000,   5.00000,    312.2672
     86.0000,      12.0000,   5.00000,    307.3802
     90.0000,      12.0000,   5.00000,    291.4636
     94.0000,      12.0000,   5.00000,    300.8942
     98.0000,      12.0000,   5.00000,    259.7288
    102.0000,      12.0000,   5.00000,    215.7732
    106.0000,      12.0000,   5.00000,    197.6019
    110.0000,      12.0000,   5.00000,    228.9399
    114.0000,      12.0000,   5.00000,    263.7219
    118.0000,      12.0000,   5.00000,    254.2017
    122.0000,      12.0000,   5.00000,    261.0771
    126.0000,      12.0000,   5.00000,    284.5882
    130.0000,      12.0000,   5.00000,    318.4814
    134.0000,      12.0000,   5.00000,    335.9772
    138.0000,      12.0000,   5.00000,    325.3371
    142.0000,      12.0000,   5.00000,    306.3815
    146.0000,      12.0000,   5.00000,    285.7440
    150.0000,      12.0000,   5.00000,    293.7141
    154.0000,      12.0000,   5.00000,    297.8301
    158.0000,      12.0000,   5.00000,    294.3879
    162.0000,      12.0000,   5.00000,    281.8610
    166.0000,      12.0000,   5.00000,    280.2321
    170.0000,      12.0000,   5.00000,    231.4449
    174.0000,      12.0000,   5.00000,    185.4696
     78.0000,      52.0000,   1.00000,    303.9435
     82.0000,      52.0000,   1.00000,    280.7185
     86.0000,      52.0000,   1.00000,    267.1381
     90.0000,      52.0000,   1.00000,    252.7446
     94.0000,      52.0000,   1.00000,    246.9045
     98.0000,      52.0000,   1.00000,    242.6447
    102.0000,      52.0000,   1.00000,    245.6648
    106.0000,      52.0000,   1.00000,    249.1547
    110.0000,      52.0000,   1.00000,    248.2408
    114.0000,      52.0000,   1.00000,    254.2582
    118.0000,      52.0000,   1.00000,    259.3071
    122.0000,      52.0000,   1.00000,    261.5266
    126.0000,      52.0000,   1.00000,    261.5327
    130.0000,      52.0000,   1.00000,    274.0775
    134.0000,      52.0000,   1.00000,    285.7858
    138.0000,      52.0000,   1.00000,    284.0314
    142.0000,      52.0000,   1.00000,    283.0158
    146.0000,      52.0000,   1.00000,    278.9776
    150.0000,      52.0000,   1.00000,    273.1908
    154.0000,      52.0000,   1.00000,    259.3071
    158.0000,      52.0000,   1.00000,    238.5517
    162.0000,      52.0000,   1.00000,    222.7784
     82.0000,      12.0000,   6.00000,    299.6241
     86.0000,      12.0000,   6.00000,    282.7963
     90.0000,      12.0000,   6.00000,    258.7412
     94.0000,      12.0000,   6.00000,    267.0347
     98.0000,      12.0000,   6.00000,    230.5958
    102.0000,      12.0000,   6.00000,    201.1133
    106.0000,      12.0000,   6.00000,    187.8979
    110.0000,      12.0000,   6.00000,    216.5111
    114.0000,      12.0000,   6.00000,    252.8510
    118.0000,      12.0000,   6.00000,    244.0608
    122.0000,      12.0000,   6.00000,    257.2310
    126.0000,      12.0000,   6.00000,    281.4592
    130.0000,      12.0000,   6.00000,    315.9402
    134.0000,      12.0000,   6.00000,    330.8765
    138.0000,      12.0000,   6.00000,    314.1942
    142.0000,      12.0000,   6.00000,    295.0108
    146.0000,      12.0000,   6.00000,    267.2303
    150.0000,      12.0000,   6.00000,    268.2714
    154.0000,      12.0000,   6.00000,    263.5151
    158.0000,      12.0000,   6.00000,    252.4094
    162.0000,      12.0000,   6.00000,    238.3261
     88.0000,      24.0000,   3.00000,    274.6949
     92.0000,      24.0000,   3.00000,    233.5776
     96.0000,      24.0000,   3.00000,    221.3015
    100.0000,      24.0000,   3.00000,    221.1955
    104.0000,      24.0000,   3.00000,    219.5960
    108.0000,      24.0000,   3.00000,    220.4185
    112.0000,      24.0000,   3.00000,    208.9262
    116.0000,      24.0000,   3.00000,    230.2121
    120.0000,      24.0000,   3.00000,    262.9761
    124.0000,      24.0000,   3.00000,    274.4885
    128.0000,      24.0000,   3.00000,    288.5023
    132.0000,      24.0000,   3.00000,    292.1219
    136.0000,      24.0000,   3.00000,    299.4270
    140.0000,      24.0000,   3.00000,    291.4897
    144.0000,      24.0000,   3.00000,    283.1841
    148.0000,      24.0000,   3.00000,    270.2067
    152.0000,      24.0000,   3.00000,    245.1305
    156.0000,      24.0000,   3.00000,    235.6608
     94.0000,      20.0000,   4.00000,    239.6045
     98.0000,      20.0000,   4.00000,    211.2534
    102.0000,      20.0000,   4.00000,    207.3789
    106.0000,      20.0000,   4.00000,    211.1399
    110.0000,      20.0000,   4.00000,    202.6922
    114.0000,      20.0000,   4.00000,    217.7286
    118.0000,      20.0000,   4.00000,    244.5443
    122.0000,      20.0000,   4.00000,    256.5259
    126.0000,      20.0000,   4.00000,    266.4747
    130.0000,      20.0000,   4.00000,    281.3652
    134.0000,      20.0000,   4.00000,    293.6475
    138.0000,      20.0000,   4.00000,    284.3616
    142.0000,      20.0000,   4.00000,    271.3905
    146.0000,      20.0000,   4.00000,    259.7367
    150.0000,      20.0000,   4.00000,    234.7229
    114.0000,      12.0000,   8.00000,    221.3976
INVERSION RESULTS
INITIAL RMS ERROR
 40.04
NUMBER OF LAYERS
13
NUMBER OF BLOCKS
521
ITERATION 1
MODEL RESISTIVITY
LAYER 1
58,     2.0000
      8.0000,     157.82
     12.0000,     159.68
     16.0000,     185.07
     20.0000,     204.73
     24.0000,     227.67
     28.0000,     199.40
     32.0000,     177.27
     36.0000,     169.50
     40.0000,     150.78
     44.0000,     151.00
     48.0000,     123.50
     52.0000,     116.15
     56.0000,     100.38
     60.0000,      98.59
     64.0000,      95.61
     68.0000,      87.25
     72.0000,      87.25
     76.0000,      92.18
     80.0000,      99.98
     84.0000,     109.76
     88.0000,     105.91
     92.0000,     111.90
     96.0000,     117.56
    100.0000,     136.53
    104.0000,      76.43
    108.0000,      72.02
    112.0000,     126.13
    116.0000,     131.12
    120.0000,     132.66
    124.0000,     133.29
    128.0000,     172.20
    132.0000,     202.16
    136.0000,     212.11
    140.0000,     230.94
    144.0000,     195.34
    148.0000,     184.23
    152.0000,     190.91
    156.0000,     210.04
    160.0000,     204.50
    164.0000,     211.44
    168.0000,     229.41
    172.0000,     205.38
    176.0000,     139.91
    180.0000,     123.97
    184.0000,     107.72
    188.0000,     105.23
    192.0000,      89.80
    196.0000,      68.30
    200.0000,      66.30
    204.0000,      77.37
    208.0000,      61.21
    212.0000,      53.68
    216.0000,      50.22
    220.0000,      48.88
    224.0000,      42.44
    228.0000,      33.94
    232.0000,      29.41
            26.6630
LAYER 2
58,     4.2000
      8.0000,     167.86
     12.0000,     166.14
     16.0000,     188.96
     20.0000,     210.95
     24.0000,     230.22
     28.0000,     205.36
     32.0000,     182.68
     36.0000,     172.27
     40.0000,     155.27
     44.0000,     152.43
     48.0000,     126.90
     52.0000,     118.20
     56.0000,     103.34
     60.0000,     101.04
     64.0000,      97.69
     68.0000,      89.90
     72.0000,      90.09
     76.0000,      95.02
     80.0000,     103.46
     84.0000,     112.85
     88.0000,     110.26
     92.0000,     115.56
     96.0000,     123.72
    100.0000,     137.33
    104.0000,      83.95
    108.0000,      79.73
    112.0000,     128.90
    116.0000,     139.40
    120.0000,     139.65
    124.0000,     141.46
    128.0000,     179.52
    132.0000,     211.15
    136.0000,     224.43
    140.0000,     240.83
    144.0000,     208.51
    148.0000,     196.30
    152.0000,     203.82
    156.0000,     222.25
    160.0000,     218.57
    164.0000,     226.65
    168.0000,     244.76
    172.0000,     217.55
    176.0000,     151.40
    180.0000,     130.55
    184.0000,     114.90
    188.0000,     111.25
    192.0000,      94.91
    196.0000,      73.95
    200.0000,      72.55
    204.0000,      84.58
    208.0000,      66.73
    212.0000,      57.72
    216.0000,      54.09
    220.0000,      51.85
    224.0000,      44.91
    228.0000,      35.80
    232.0000,      30.40
            27.9142
LAYER 3
56,     6.6200
     12.0000,     190.16
     16.0000,     207.60
     20.0000,     229.84
     24.0000,     244.61
     28.0000,     224.18
     32.0000,     200.47
     36.0000,     186.21
     40.0000,     170.12
     44.0000,     163.11
     48.0000,     139.95
     52.0000,     129.33
     56.0000,     115.89
     60.0000,     112.91
     64.0000,     109.52
     68.0000,     103.11
     72.0000,     104.27
     76.0000,     110.62
     80.0000,     121.21
     84.0000,     131.42
     88.0000,     130.22
     92.0000,     134.26
     96.0000,     143.38
    100.0000,     150.20
    104.0000,     105.08
    108.0000,     102.08
    112.0000,     149.40
    116.0000,     169.87
    120.0000,     173.29
    124.0000,     179.34
    128.0000,     220.40
    132.0000,     258.40
    136.0000,     279.12
    140.0000,     295.23
    144.0000,     265.84
    148.0000,     251.73
    152.0000,     259.92
    156.0000,     276.99
    160.0000,     274.06
    164.0000,     283.26
    168.0000,     300.97
    172.0000,     265.83
    176.0000,     191.34
    180.0000,     159.88
    184.0000,     142.46
    188.0000,     136.39
    192.0000,     117.96
    196.0000,      97.23
    200.0000,      99.46
    204.0000,     114.21
    208.0000,      89.89
    212.0000,      74.13
    216.0000,      67.95
    220.0000,      62.81
    224.0000,      53.53
    228.0000,      40.81
            32.7766
LAYER 4
54,     9.2820
     16.0000,     246.89
     20.0000,     267.44
     24.0000,     279.03
     28.0000,     259.56
     32.0000,     234.86
     36.0000,     216.17
     40.0000,     198.88
     44.0000,     188.57
     48.0000,     166.07
     52.0000,     154.32
     56.0000,     141.85
     60.0000,     139.07
     64.0000,     136.50
     68.0000,     131.83
     72.0000,     135.12
     76.0000,     144.41
     80.0000,     158.40
     84.0000,     170.13
     88.0000,     168.20
     92.0000,     169.48
     96.0000,     177.45
    100.0000,     181.09
    104.0000,     140.91
    108.0000,     141.44
    112.0000,     195.58
    116.0000,     229.06
    120.0000,     240.39
    124.0000,     254.09
    128.0000,     305.25
    132.0000,     356.14
    136.0000,     389.40
    140.0000,     412.20
    144.0000,     384.70
    148.0000,     368.58
    152.0000,     376.31
    156.0000,     389.43
    160.0000,     380.64
    164.0000,     386.74
    168.0000,     401.56
    172.0000,     353.23
    176.0000,     260.71
    180.0000,     214.85
    184.0000,     192.92
    188.0000,     184.84
    192.0000,     164.92
    196.0000,     145.66
    200.0000,     156.88
    204.0000,     177.61
    208.0000,     138.22
    212.0000,     107.22
    216.0000,      94.40
    220.0000,      81.23
    224.0000,      68.85
            45.8441
LAYER 5
50,    12.2102
     24.0000,     411.46
     28.0000,     391.06
     32.0000,     367.93
     36.0000,     335.93
     40.0000,     311.49
     44.0000,     290.62
     48.0000,     268.84
     52.0000,     254.87
     56.0000,     245.03
     60.0000,     243.00
     64.0000,     243.17
     68.0000,     244.09
     72.0000,     251.65
     76.0000,     264.15
     80.0000,     277.98
     84.0000,     284.29
     88.0000,     276.62
     92.0000,     268.92
     96.0000,     268.94
    100.0000,     270.11
    104.0000,     257.22
    108.0000,     275.80
    112.0000,     338.43
    116.0000,     397.02
    120.0000,     438.16
    124.0000,     479.81
    128.0000,     547.82
    132.0000,     622.14
    136.0000,     686.33
    140.0000,     733.16
    144.0000,     735.66
    148.0000,     726.86
    152.0000,     719.00
    156.0000,     698.96
    160.0000,     659.74
    164.0000,     631.13
    168.0000,     604.40
    172.0000,     532.14
    176.0000,     431.70
    180.0000,     366.79
    184.0000,     336.31
    188.0000,     327.48
    192.0000,     321.57
    196.0000,     326.95
    200.0000,     358.64
    204.0000,     369.34
    208.0000,     301.49
    212.0000,     224.64
    216.0000,     183.04
           121.4332
LAYER 6
46,    15.4312
     32.0000,     519.50
     36.0000,     462.15
     40.0000,     432.28
     44.0000,     399.10
     48.0000,     374.52
     52.0000,     355.79
     56.0000,     345.00
     60.0000,     340.82
     64.0000,     339.45
     68.0000,     339.84
     72.0000,     343.49
     76.0000,     348.30
     80.0000,     350.76
     84.0000,     345.89
     88.0000,     333.03
     92.0000,     321.13
     96.0000,     316.93
    100.0000,     319.73
    104.0000,     326.71
    108.0000,     354.22
    112.0000,     405.78
    116.0000,     460.10
    120.0000,     507.06
    124.0000,     553.29
    128.0000,     609.74
    132.0000,     671.43
    136.0000,     729.65
    140.0000,     775.41
    144.0000,     794.82
    148.0000,     793.03
    152.0000,     773.74
    156.0000,     735.93
    160.0000,     685.58
    164.0000,     638.22
    168.0000,     591.47
    172.0000,     529.98
    176.0000,     462.03
    180.0000,     413.87
    184.0000,     391.73
    188.0000,     390.88
    192.0000,     402.39
    196.0000,     426.34
    200.0000,     449.93
    204.0000,     440.69
    208.0000,     379.75
           272.9417
LAYER 7
42,    18.9743
     40.0000,     560.62
     44.0000,     500.03
     48.0000,     470.67
     52.0000,     442.32
     56.0000,     425.54
     60.0000,     415.10
     64.0000,     406.52
     68.0000,     399.56
     72.0000,     393.93
     76.0000,     387.30
     80.0000,     377.97
     84.0000,     364.86
     88.0000,     349.55
     92.0000,     337.07
     96.0000,     331.58
    100.0000,     334.15
    104.0000,     344.74
    108.0000,     367.15
    112.0000,     400.28
    116.0000,     435.70
    120.0000,     468.35
    124.0000,     499.63
    128.0000,     533.00
    132.0000,     567.84
    136.0000,     600.51
    140.0000,     625.91
    144.0000,     637.55
    148.0000,     633.79
    152.0000,     615.32
    156.0000,     584.46
    160.0000,     546.93
    164.0000,     509.83
    168.0000,     474.33
    172.0000,     437.88
    176.0000,     403.72
    180.0000,     380.31
    184.0000,     372.55
    188.0000,     380.46
    192.0000,     397.54
    196.0000,     421.54
    200.0000,     430.38
           412.3832
LAYER 8
38,    22.8718
     48.0000,     557.35
     52.0000,     504.26
     56.0000,     481.75
     60.0000,     467.55
     64.0000,     448.14
     68.0000,     431.53
     72.0000,     417.46
     76.0000,     401.62
     80.0000,     384.32
     84.0000,     366.64
     88.0000,     350.21
     92.0000,     337.44
     96.0000,     330.44
    100.0000,     329.96
    104.0000,     335.78
    108.0000,     347.84
    112.0000,     364.31
    116.0000,     381.66
    120.0000,     397.57
    124.0000,     412.03
    128.0000,     425.89
    132.0000,     439.07
    136.0000,     450.19
    140.0000,     457.14
    144.0000,     457.43
    148.0000,     450.07
    152.0000,     435.68
    156.0000,     416.21
    160.0000,     394.69
    164.0000,     374.19
    168.0000,     356.01
    172.0000,     340.37
    176.0000,     328.47
    180.0000,     322.09
    184.0000,     324.82
    188.0000,     337.68
    192.0000,     354.04
           385.5803
LAYER 9
33,    27.1590
     60.0000,     513.95
     64.0000,     470.04
     68.0000,     448.12
     72.0000,     431.40
     76.0000,     408.59
     80.0000,     385.45
     84.0000,     364.81
     88.0000,     347.28
     92.0000,     333.27
     96.0000,     323.86
    100.0000,     319.08
    104.0000,     318.38
    108.0000,     320.92
    112.0000,     325.28
    116.0000,     329.83
    120.0000,     333.44
    124.0000,     335.83
    128.0000,     337.10
    132.0000,     337.17
    136.0000,     335.59
    140.0000,     331.74
    144.0000,     325.03
    148.0000,     315.55
    152.0000,     304.13
    156.0000,     292.19
    160.0000,     281.17
    164.0000,     272.38
    168.0000,     266.47
    172.0000,     263.90
    176.0000,     265.27
    180.0000,     266.77
    184.0000,     274.16
           295.4566
LAYER 10
27,    31.8749
     72.0000,     452.17
     76.0000,     411.19
     80.0000,     386.25
     84.0000,     363.22
     88.0000,     344.83
     92.0000,     328.42
     96.0000,     316.24
    100.0000,     307.27
    104.0000,     300.97
    108.0000,     296.49
    112.0000,     292.88
    116.0000,     289.30
    120.0000,     285.12
    124.0000,     280.06
    128.0000,     274.02
    132.0000,     266.93
    136.0000,     258.70
    140.0000,     249.33
    144.0000,     239.01
    148.0000,     228.35
    152.0000,     218.26
    156.0000,     210.09
    160.0000,     204.53
    164.0000,     202.21
    168.0000,     203.22
    172.0000,     207.60
           221.8249
LAYER 11
23,    37.0623
     80.0000,     387.43
     84.0000,     358.46
     88.0000,     339.82
     92.0000,     323.05
     96.0000,     309.27
    100.0000,     296.66
    104.0000,     286.39
    108.0000,     277.22
    112.0000,     268.61
    116.0000,     260.09
    120.0000,     251.25
    124.0000,     241.83
    128.0000,     231.68
    132.0000,     220.71
    136.0000,     208.91
    140.0000,     196.49
    144.0000,     183.92
    148.0000,     172.13
    152.0000,     161.72
    156.0000,     155.09
    160.0000,     152.41
    164.0000,     153.09
           158.5162
LAYER 12
19,    42.7686
     88.0000,     335.17
     92.0000,     316.04
     96.0000,     300.54
    100.0000,     287.15
    104.0000,     275.37
    108.0000,     263.11
    112.0000,     251.43
    116.0000,     240.02
    120.0000,     228.54
    124.0000,     216.69
    128.0000,     204.27
    132.0000,     191.12
    136.0000,     177.16
    140.0000,     162.51
    144.0000,     147.57
    148.0000,     134.55
    152.0000,     122.68
    156.0000,     114.46
           114.6391
LAYER 13
17, 
     92.0000,     302.85
     96.0000,     290.76
    100.0000,     278.19
    104.0000,     265.81
    108.0000,     253.79
    112.0000,     240.40
    116.0000,     227.61
    120.0000,     214.94
    124.0000,     202.05
    128.0000,     188.67
    132.0000,     174.52
    136.0000,     159.36
    140.0000,     142.90
    144.0000,     127.71
    148.0000,     111.62
    152.0000,      94.48
            76.3636
CALCULATED APPARENT RESISTIVITY
      6.0000,       4.0000,   1.00000,    170.9892
     10.0000,       4.0000,   1.00000,    175.0275
     14.0000,       4.0000,   1.00000,    197.9896
     18.0000,       4.0000,   1.00000,    199.1692
     22.0000,       4.0000,   1.00000,    215.4047
     26.0000,       4.0000,   1.00000,    200.3597
     30.0000,       4.0000,   1.00000,    188.2336
     34.0000,       4.0000,   1.00000,    179.4238
     38.0000,       4.0000,   1.00000,    157.1302
     42.0000,       4.0000,   1.00000,    156.5512
     46.0000,       4.0000,   1.00000,    130.1631
     50.0000,       4.0000,   1.00000,    127.2588
     54.0000,       4.0000,   1.00000,    110.3478
     58.0000,       4.0000,   1.00000,    107.5986
     62.0000,       4.0000,   1.00000,    103.9739
     66.0000,       4.0000,   1.00000,     98.2469
     70.0000,       4.0000,   1.00000,     98.4298
     74.0000,       4.0000,   1.00000,    104.3363
     78.0000,       4.0000,   1.00000,    108.0468
     82.0000,       4.0000,   1.00000,    115.2184
     86.0000,       4.0000,   1.00000,    117.4177
     90.0000,       4.0000,   1.00000,    124.1397
     94.0000,       4.0000,   1.00000,    111.9417
     98.0000,       4.0000,   1.00000,    132.3970
    102.0000,       4.0000,   1.00000,     97.6507
    106.0000,       4.0000,   1.00000,     96.8652
    110.0000,       4.0000,   1.00000,    132.6912
    114.0000,       4.0000,   1.00000,    131.9276
    118.0000,       4.0000,   1.00000,    153.4154
    122.0000,       4.0000,   1.00000,    155.2188
    126.0000,       4.0000,   1.00000,    189.2401
    130.0000,       4.0000,   1.00000,    212.8965
    134.0000,       4.0000,   1.00000,    215.0160
    138.0000,       4.0000,   1.00000,    238.4230
    142.0000,       4.0000,   1.00000,    219.1779
    146.0000,       4.0000,   1.00000,    217.1376
    150.0000,       4.0000,   1.00000,    216.6541
    154.0000,       4.0000,   1.00000,    231.8667
    158.0000,       4.0000,   1.00000,    224.9173
    162.0000,       4.0000,   1.00000,    228.7528
    166.0000,       4.0000,   1.00000,    224.3351
    170.0000,       4.0000,   1.00000,    205.5545
    174.0000,       4.0000,   1.00000,    162.8958
    178.0000,       4.0000,   1.00000,    148.3131
    182.0000,       4.0000,   1.00000,    121.9373
    186.0000,       4.0000,   1.00000,    113.6266
    190.0000,       4.0000,   1.00000,     99.2558
    194.0000,       4.0000,   1.00000,     84.9156
    198.0000,       4.0000,   1.00000,     78.3751
    202.0000,       4.0000,   1.00000,     82.3146
    206.0000,       4.0000,   1.00000,     66.8877
    210.0000,       4.0000,   1.00000,     63.9316
    214.0000,       4.0000,   1.00000,     57.1600
    218.0000,       4.0000,   1.00000,     50.5731
    222.0000,       4.0000,   1.00000,     45.5885
    226.0000,       4.0000,   1.00000,     38.4479
    230.0000,       4.0000,   1.00000,     33.3063
    234.0000,       4.0000,   1.00000,     30.5785
     10.0000,       4.0000,   2.00000,    191.1062
     14.0000,       4.0000,   2.00000,    213.7191
     18.0000,       4.0000,   2.00000,    217.3323
     22.0000,       4.0000,   2.00000,    230.2014
     26.0000,       4.0000,   2.00000,    210.0370
     30.0000,       4.0000,   2.00000,    197.3209
     34.0000,       4.0000,   2.00000,    192.4110
     38.0000,       4.0000,   2.00000,    175.7177
     42.0000,       4.0000,   2.00000,    174.8876
     46.0000,       4.0000,   2.00000,    149.2586
     50.0000,       4.0000,   2.00000,    142.4394
     54.0000,       4.0000,   2.00000,    126.8437
     58.0000,       4.0000,   2.00000,    125.6987
     62.0000,       4.0000,   2.00000,    125.5985
     66.0000,       4.0000,   2.00000,    114.9030
     70.0000,       4.0000,   2.00000,    114.5538
     74.0000,       4.0000,   2.00000,    122.6624
     78.0000,       4.0000,   2.00000,    127.5722
     82.0000,       4.0000,   2.00000,    133.6703
     86.0000,       4.0000,   2.00000,    134.3507
     90.0000,       4.0000,   2.00000,    126.7328
     94.0000,       4.0000,   2.00000,    133.8956
     98.0000,       4.0000,   2.00000,    170.9350
    102.0000,       4.0000,   2.00000,    111.1806
    106.0000,       4.0000,   2.00000,    105.4388
    110.0000,       4.0000,   2.00000,    169.3254
    114.0000,       4.0000,   2.00000,    171.7068
    118.0000,       4.0000,   2.00000,    170.9660
    122.0000,       4.0000,   2.00000,    173.5683
    126.0000,       4.0000,   2.00000,    220.7619
    130.0000,       4.0000,   2.00000,    243.4785
    134.0000,       4.0000,   2.00000,    240.0272
    138.0000,       4.0000,   2.00000,    271.3739
    142.0000,       4.0000,   2.00000,    252.3049
    146.0000,       4.0000,   2.00000,    240.6758
    150.0000,       4.0000,   2.00000,    256.4303
    154.0000,       4.0000,   2.00000,    275.4114
    158.0000,       4.0000,   2.00000,    249.0813
    162.0000,       4.0000,   2.00000,    241.3494
    166.0000,       4.0000,   2.00000,    256.7985
    170.0000,       4.0000,   2.00000,    231.6144
    174.0000,       4.0000,   2.00000,    180.6973
    178.0000,       4.0000,   2.00000,    169.5881
    182.0000,       4.0000,   2.00000,    148.0669
    186.0000,       4.0000,   2.00000,    141.0450
    190.0000,       4.0000,   2.00000,    123.3283
    194.0000,       4.0000,   2.00000,     96.3160
    198.0000,       4.0000,   2.00000,     94.6999
    202.0000,       4.0000,   2.00000,    105.0874
    206.0000,       4.0000,   2.00000,     81.1294
    210.0000,       4.0000,   2.00000,     73.0629
    214.0000,       4.0000,   2.00000,     68.8163
    218.0000,       4.0000,   2.00000,     60.9195
    222.0000,       4.0000,   2.00000,     55.0550
    226.0000,       4.0000,   2.00000,     46.3734
    230.0000,       4.0000,   2.00000,     39.7455
     14.0000,       4.0000,   3.00000,    231.0716
     18.0000,       4.0000,   3.00000,    242.5388
     22.0000,       4.0000,   3.00000,    255.4936
     26.0000,       4.0000,   3.00000,    225.9499
     30.0000,       4.0000,   3.00000,    205.7689
     34.0000,       4.0000,   3.00000,    204.2500
     38.0000,       4.0000,   3.00000,    193.8525
     42.0000,       4.0000,   3.00000,    200.5649
     46.0000,       4.0000,   3.00000,    169.6455
     50.0000,       4.0000,   3.00000,    163.0370
     54.0000,       4.0000,   3.00000,    145.0610
     58.0000,       4.0000,   3.00000,    149.4295
     62.0000,       4.0000,   3.00000,    147.5093
     66.0000,       4.0000,   3.00000,    135.6745
     70.0000,       4.0000,   3.00000,    132.3885
     74.0000,       4.0000,   3.00000,    142.0417
     78.0000,       4.0000,   3.00000,    149.7653
     82.0000,       4.0000,   3.00000,    156.0875
     86.0000,       4.0000,   3.00000,    142.2582
     90.0000,       4.0000,   3.00000,    149.2023
     94.0000,       4.0000,   3.00000,    164.8310
     98.0000,       4.0000,   3.00000,    199.8997
    102.0000,       4.0000,   3.00000,    125.9569
    106.0000,       4.0000,   3.00000,    119.8015
    110.0000,       4.0000,   3.00000,    198.1527
    114.0000,       4.0000,   3.00000,    210.8686
    118.0000,       4.0000,   3.00000,    200.8707
    122.0000,       4.0000,   3.00000,    188.4207
    126.0000,       4.0000,   3.00000,    239.4583
    130.0000,       4.0000,   3.00000,    276.1729
    134.0000,       4.0000,   3.00000,    280.5070
    138.0000,       4.0000,   3.00000,    302.8745
    142.0000,       4.0000,   3.00000,    269.6144
    146.0000,       4.0000,   3.00000,    263.9544
    150.0000,       4.0000,   3.00000,    278.4352
    154.0000,       4.0000,   3.00000,    300.9937
    158.0000,       4.0000,   3.00000,    269.3598
    162.0000,       4.0000,   3.00000,    267.9424
    166.0000,       4.0000,   3.00000,    281.0790
    170.0000,       4.0000,   3.00000,    260.8021
    174.0000,       4.0000,   3.00000,    196.2434
    178.0000,       4.0000,   3.00000,    183.8808
    182.0000,       4.0000,   3.00000,    171.8499
    186.0000,       4.0000,   3.00000,    173.0567
    190.0000,       4.0000,   3.00000,    142.5761
    194.0000,       4.0000,   3.00000,    112.6954
    198.0000,       4.0000,   3.00000,    110.1869
    202.0000,       4.0000,   3.00000,    126.2835
    206.0000,       4.0000,   3.00000,     98.8704
    210.0000,       4.0000,   3.00000,     85.9658
    214.0000,       4.0000,   3.00000,     79.0288
    218.0000,       4.0000,   3.00000,     75.3552
    222.0000,       4.0000,   3.00000,     67.8320
    226.0000,       4.0000,   3.00000,     56.0557
     18.0000,      12.0000,   1.00000,    258.1581
     22.0000,      12.0000,   1.00000,    257.5016
     26.0000,      12.0000,   1.00000,    240.2346
     30.0000,      12.0000,   1.00000,    219.4440
     34.0000,      12.0000,   1.00000,    208.3656
     38.0000,      12.0000,   1.00000,    210.2628
     42.0000,      12.0000,   1.00000,    203.7476
     46.0000,      12.0000,   1.00000,    195.0579
     50.0000,      12.0000,   1.00000,    175.6000
     54.0000,      12.0000,   1.00000,    169.8344
     58.0000,      12.0000,   1.00000,    163.2505
     62.0000,      12.0000,   1.00000,    160.7101
     66.0000,      12.0000,   1.00000,    153.5711
     70.0000,      12.0000,   1.00000,    151.8354
     74.0000,      12.0000,   1.00000,    155.7044
     78.0000,      12.0000,   1.00000,    164.1109
     82.0000,      12.0000,   1.00000,    158.7891
     86.0000,      12.0000,   1.00000,    163.3398
     90.0000,      12.0000,   1.00000,    173.3826
     94.0000,      12.0000,   1.00000,    190.1400
     98.0000,      12.0000,   1.00000,    176.7741
    102.0000,      12.0000,   1.00000,    164.0377
    106.0000,      12.0000,   1.00000,    166.8021
    110.0000,      12.0000,   1.00000,    192.2139
    114.0000,      12.0000,   1.00000,    217.7924
    118.0000,      12.0000,   1.00000,    220.6951
    122.0000,      12.0000,   1.00000,    224.1214
    126.0000,      12.0000,   1.00000,    243.5489
    130.0000,      12.0000,   1.00000,    281.6050
    134.0000,      12.0000,   1.00000,    307.4824
    138.0000,      12.0000,   1.00000,    296.2597
    142.0000,      12.0000,   1.00000,    282.7238
    146.0000,      12.0000,   1.00000,    273.9701
    150.0000,      12.0000,   1.00000,    280.1589
    154.0000,      12.0000,   1.00000,    279.1794
    158.0000,      12.0000,   1.00000,    290.2266
    162.0000,      12.0000,   1.00000,    286.3034
    166.0000,      12.0000,   1.00000,    280.2006
    170.0000,      12.0000,   1.00000,    255.6223
    174.0000,      12.0000,   1.00000,    225.9590
    178.0000,      12.0000,   1.00000,    195.1093
    186.0000,      12.0000,   1.00000,    175.2577
    190.0000,      12.0000,   1.00000,    158.0931
    194.0000,      12.0000,   1.00000,    135.1064
    198.0000,      12.0000,   1.00000,    127.1310
    202.0000,      12.0000,   1.00000,    121.3006
    206.0000,      12.0000,   1.00000,    115.8805
    210.0000,      12.0000,   1.00000,     99.4453
    214.0000,      12.0000,   1.00000,     89.6999
    218.0000,      12.0000,   1.00000,     83.2534
    222.0000,      12.0000,   1.00000,     76.9196
     18.0000,       4.0000,   4.00000,    264.4739
     22.0000,       4.0000,   4.00000,    284.6374
     26.0000,       4.0000,   4.00000,    245.8028
     30.0000,       4.0000,   4.00000,    221.0806
     34.0000,       4.0000,   4.00000,    217.9448
     38.0000,       4.0000,   4.00000,    208.5720
     42.0000,       4.0000,   4.00000,    223.1633
     46.0000,       4.0000,   4.00000,    190.9304
     50.0000,       4.0000,   4.00000,    185.7717
     54.0000,       4.0000,   4.00000,    167.2292
     58.0000,       4.0000,   4.00000,    169.6743
     62.0000,       4.0000,   4.00000,    170.2171
     66.0000,       4.0000,   4.00000,    154.3637
     70.0000,       4.0000,   4.00000,    152.4840
     74.0000,       4.0000,   4.00000,    161.9271
     78.0000,       4.0000,   4.00000,    170.0100
     82.0000,       4.0000,   4.00000,    169.7113
     86.0000,       4.0000,   4.00000,    168.0279
     90.0000,       4.0000,   4.00000,    179.5919
     94.0000,       4.0000,   4.00000,    187.5823
     98.0000,       4.0000,   4.00000,    225.5677
    102.0000,       4.0000,   4.00000,    141.7266
    106.0000,       4.0000,   4.00000,    137.3693
    110.0000,       4.0000,   4.00000,    223.4631
    114.0000,       4.0000,   4.00000,    228.1146
    118.0000,       4.0000,   4.00000,    230.8263
    122.0000,       4.0000,   4.00000,    208.5893
    126.0000,       4.0000,   4.00000,    255.7178
    130.0000,       4.0000,   4.00000,    304.6143
    134.0000,       4.0000,   4.00000,    311.1829
    138.0000,       4.0000,   4.00000,    330.9749
    142.0000,       4.0000,   4.00000,    284.1791
    146.0000,       4.0000,   4.00000,    271.9432
    150.0000,       4.0000,   4.00000,    282.3976
    154.0000,       4.0000,   4.00000,    302.3882
    158.0000,       4.0000,   4.00000,    291.5536
    162.0000,       4.0000,   4.00000,    293.4285
    166.0000,       4.0000,   4.00000,    307.9079
    170.0000,       4.0000,   4.00000,    276.9669
    174.0000,       4.0000,   4.00000,    211.5074
    178.0000,       4.0000,   4.00000,    201.0316
    186.0000,       4.0000,   4.00000,    188.2369
    190.0000,       4.0000,   4.00000,    164.4450
    194.0000,       4.0000,   4.00000,    128.6358
    198.0000,       4.0000,   4.00000,    126.1978
    202.0000,       4.0000,   4.00000,    143.8452
    206.0000,       4.0000,   4.00000,    114.0739
    210.0000,       4.0000,   4.00000,    102.2581
    214.0000,       4.0000,   4.00000,     93.6697
    218.0000,       4.0000,   4.00000,     87.2339
    222.0000,       4.0000,   4.00000,     81.7567
     24.0000,      16.0000,   1.00000,    273.7368
     28.0000,      16.0000,   1.00000,    263.4133
     32.0000,      16.0000,   1.00000,    242.1632
     36.0000,      16.0000,   1.00000,    231.8105
     40.0000,      16.0000,   1.00000,    224.2567
     44.0000,      16.0000,   1.00000,    219.8517
     48.0000,      16.0000,   1.00000,    216.3703
     52.0000,      16.0000,   1.00000,    203.0902
     56.0000,      16.0000,   1.00000,    196.2410
     60.0000,      16.0000,   1.00000,    185.7773
     64.0000,      16.0000,   1.00000,    181.4017
     68.0000,      16.0000,   1.00000,    181.5504
     72.0000,      16.0000,   1.00000,    180.6431
     76.0000,      16.0000,   1.00000,    179.6637
     80.0000,      16.0000,   1.00000,    187.9349
     84.0000,      16.0000,   1.00000,    201.1721
     88.0000,      16.0000,   1.00000,    206.8345
     92.0000,      16.0000,   1.00000,    217.8592
     96.0000,      16.0000,   1.00000,    203.8881
    100.0000,      16.0000,   1.00000,    194.4381
    104.0000,      16.0000,   1.00000,    208.1501
    108.0000,      16.0000,   1.00000,    202.4042
    112.0000,      16.0000,   1.00000,    218.3364
    116.0000,      16.0000,   1.00000,    231.8996
    120.0000,      16.0000,   1.00000,    248.1331
    124.0000,      16.0000,   1.00000,    278.6224
    128.0000,      16.0000,   1.00000,    292.3573
    132.0000,      16.0000,   1.00000,    308.9861
    136.0000,      16.0000,   1.00000,    315.1552
    140.0000,      16.0000,   1.00000,    303.2094
    144.0000,      16.0000,   1.00000,    286.5229
    148.0000,      16.0000,   1.00000,    266.0815
    152.0000,      16.0000,   1.00000,    270.2897
    156.0000,      16.0000,   1.00000,    286.1994
    160.0000,      16.0000,   1.00000,    303.7043
    164.0000,      16.0000,   1.00000,    303.5669
    168.0000,      16.0000,   1.00000,    284.4872
    172.0000,      16.0000,   1.00000,    265.0507
    180.0000,      16.0000,   1.00000,    206.6648
    184.0000,      16.0000,   1.00000,    192.4046
    188.0000,      16.0000,   1.00000,    176.3189
    196.0000,      16.0000,   1.00000,    158.2635
    200.0000,      16.0000,   1.00000,    141.3813
    204.0000,      16.0000,   1.00000,    135.7362
    208.0000,      16.0000,   1.00000,    130.5338
    212.0000,      16.0000,   1.00000,    116.9089
    216.0000,      16.0000,   1.00000,    107.9263
     22.0000,       4.0000,   5.00000,    305.4909
     26.0000,       4.0000,   5.00000,    270.3562
     30.0000,       4.0000,   5.00000,    241.8095
     34.0000,       4.0000,   5.00000,    235.2929
     38.0000,       4.0000,   5.00000,    223.2996
     42.0000,       4.0000,   5.00000,    237.4006
     46.0000,       4.0000,   5.00000,    210.7105
     50.0000,       4.0000,   5.00000,    208.5909
     54.0000,       4.0000,   5.00000,    186.8111
     58.0000,       4.0000,   5.00000,    189.8387
     62.0000,       4.0000,   5.00000,    187.4631
     66.0000,       4.0000,   5.00000,    173.1532
     70.0000,       4.0000,   5.00000,    170.2131
     74.0000,       4.0000,   5.00000,    181.7358
     78.0000,       4.0000,   5.00000,    182.2166
     82.0000,       4.0000,   5.00000,    195.3613
     86.0000,       4.0000,   5.00000,    199.4579
     90.0000,       4.0000,   5.00000,    203.5160
     94.0000,       4.0000,   5.00000,    209.4818
     98.0000,       4.0000,   5.00000,    250.9768
    102.0000,       4.0000,   5.00000,    158.1497
    106.0000,       4.0000,   5.00000,    150.2852
    110.0000,       4.0000,   5.00000,    239.9948
    114.0000,       4.0000,   5.00000,    244.5550
    118.0000,       4.0000,   5.00000,    237.8213
    122.0000,       4.0000,   5.00000,    231.2858
    126.0000,       4.0000,   5.00000,    285.8146
    130.0000,       4.0000,   5.00000,    321.3772
    134.0000,       4.0000,   5.00000,    324.3621
    138.0000,       4.0000,   5.00000,    348.9260
    142.0000,       4.0000,   5.00000,    297.5049
    146.0000,       4.0000,   5.00000,    266.2594
    150.0000,       4.0000,   5.00000,    271.4722
    154.0000,       4.0000,   5.00000,    306.2533
    158.0000,       4.0000,   5.00000,    296.1397
    162.0000,       4.0000,   5.00000,    312.3196
    166.0000,       4.0000,   5.00000,    328.4805
    170.0000,       4.0000,   5.00000,    293.9098
    174.0000,       4.0000,   5.00000,    223.7704
    182.0000,       4.0000,   5.00000,    193.1690
    186.0000,       4.0000,   5.00000,    196.3495
    190.0000,       4.0000,   5.00000,    176.5932
    194.0000,       4.0000,   5.00000,    143.6985
    198.0000,       4.0000,   5.00000,    140.3793
    202.0000,       4.0000,   5.00000,    161.0538
    206.0000,       4.0000,   5.00000,    127.6353
    210.0000,       4.0000,   5.00000,    117.2974
    214.0000,       4.0000,   5.00000,    110.1334
    218.0000,       4.0000,   5.00000,    101.1864
     26.0000,       4.0000,   6.00000,    290.9890
     30.0000,       4.0000,   6.00000,    264.8338
     34.0000,       4.0000,   6.00000,    256.3389
     38.0000,       4.0000,   6.00000,    237.6534
     42.0000,       4.0000,   6.00000,    253.3576
     46.0000,       4.0000,   6.00000,    223.9152
     50.0000,       4.0000,   6.00000,    225.9504
     54.0000,       4.0000,   6.00000,    203.6862
     58.0000,       4.0000,   6.00000,    205.8842
     62.0000,       4.0000,   6.00000,    204.7725
     66.0000,       4.0000,   6.00000,    187.3888
     70.0000,       4.0000,   6.00000,    186.4892
     74.0000,       4.0000,   6.00000,    192.6920
     78.0000,       4.0000,   6.00000,    207.1673
     82.0000,       4.0000,   6.00000,    225.2497
     86.0000,       4.0000,   6.00000,    221.1774
     90.0000,       4.0000,   6.00000,    226.1423
     94.0000,       4.0000,   6.00000,    232.5177
     98.0000,       4.0000,   6.00000,    278.7174
    102.0000,       4.0000,   6.00000,    169.9326
    106.0000,       4.0000,   6.00000,    157.2400
    110.0000,       4.0000,   6.00000,    252.3446
    114.0000,       4.0000,   6.00000,    251.6395
    118.0000,       4.0000,   6.00000,    248.8417
    122.0000,       4.0000,   6.00000,    240.7970
    126.0000,       4.0000,   6.00000,    310.6915
    130.0000,       4.0000,   6.00000,    341.3136
    134.0000,       4.0000,   6.00000,    328.8481
    138.0000,       4.0000,   6.00000,    351.9936
    142.0000,       4.0000,   6.00000,    292.9552
    146.0000,       4.0000,   6.00000,    262.1672
    150.0000,       4.0000,   6.00000,    267.6682
    154.0000,       4.0000,   6.00000,    299.8255
    158.0000,       4.0000,   6.00000,    296.8087
    162.0000,       4.0000,   6.00000,    310.8412
    166.0000,       4.0000,   6.00000,    341.3249
    170.0000,       4.0000,   6.00000,    313.2766
    178.0000,       4.0000,   6.00000,    216.3444
    182.0000,       4.0000,   6.00000,    199.1918
    186.0000,       4.0000,   6.00000,    202.1615
    190.0000,       4.0000,   6.00000,    180.6158
    194.0000,       4.0000,   6.00000,    150.6174
    198.0000,       4.0000,   6.00000,    153.4777
    202.0000,       4.0000,   6.00000,    177.7889
    206.0000,       4.0000,   6.00000,    142.3712
    210.0000,       4.0000,   6.00000,    130.0979
    214.0000,       4.0000,   6.00000,    123.7870
     30.0000,      20.0000,   1.00000,    284.5243
     34.0000,      20.0000,   1.00000,    268.3988
     38.0000,      20.0000,   1.00000,    252.1633
     42.0000,      20.0000,   1.00000,    242.7579
     46.0000,      20.0000,   1.00000,    233.6377
     50.0000,      20.0000,   1.00000,    229.5384
     54.0000,      20.0000,   1.00000,    221.0327
     58.0000,      20.0000,   1.00000,    213.1097
     62.0000,      20.0000,   1.00000,    203.9665
     66.0000,      20.0000,   1.00000,    203.7018
     70.0000,      20.0000,   1.00000,    198.3036
     74.0000,      20.0000,   1.00000,    206.5639
     78.0000,      20.0000,   1.00000,    219.2003
     82.0000,      20.0000,   1.00000,    227.9820
     86.0000,      20.0000,   1.00000,    233.6100
     90.0000,      20.0000,   1.00000,    247.7195
     94.0000,      20.0000,   1.00000,    236.2912
     98.0000,      20.0000,   1.00000,    220.6379
    102.0000,      20.0000,   1.00000,    226.5685
    106.0000,      20.0000,   1.00000,    230.4604
    110.0000,      20.0000,   1.00000,    217.3441
    114.0000,      20.0000,   1.00000,    228.2641
    118.0000,      20.0000,   1.00000,    261.3646
    122.0000,      20.0000,   1.00000,    285.0608
    126.0000,      20.0000,   1.00000,    299.0467
    130.0000,      20.0000,   1.00000,    321.7922
    134.0000,      20.0000,   1.00000,    317.8269
    138.0000,      20.0000,   1.00000,    293.3668
    142.0000,      20.0000,   1.00000,    280.1621
    146.0000,      20.0000,   1.00000,    280.2616
    150.0000,      20.0000,   1.00000,    269.3330
    154.0000,      20.0000,   1.00000,    269.6226
    158.0000,      20.0000,   1.00000,    284.7936
    162.0000,      20.0000,   1.00000,    298.3215
    166.0000,      20.0000,   1.00000,    293.2902
    174.0000,      20.0000,   1.00000,    266.0789
    178.0000,      20.0000,   1.00000,    234.7930
    182.0000,      20.0000,   1.00000,    204.9678
    186.0000,      20.0000,   1.00000,    190.0681
    190.0000,      20.0000,   1.00000,    176.6523
    194.0000,      20.0000,   1.00000,    173.6217
    198.0000,      20.0000,   1.00000,    164.7160
    202.0000,      20.0000,   1.00000,    156.4187
    206.0000,      20.0000,   1.00000,    151.3768
    210.0000,      20.0000,   1.00000,    145.8138
     30.0000,       4.0000,   7.00000,    283.8912
     34.0000,       4.0000,   7.00000,    276.2391
     38.0000,       4.0000,   7.00000,    257.2099
     42.0000,       4.0000,   7.00000,    269.4245
     46.0000,       4.0000,   7.00000,    235.4393
     50.0000,       4.0000,   7.00000,    235.0153
     54.0000,       4.0000,   7.00000,    214.9280
     58.0000,       4.0000,   7.00000,    219.9443
     62.0000,       4.0000,   7.00000,    218.6882
     66.0000,       4.0000,   7.00000,    200.6335
     70.0000,       4.0000,   7.00000,    193.5219
     74.0000,       4.0000,   7.00000,    213.8589
     78.0000,       4.0000,   7.00000,    233.5357
     82.0000,       4.0000,   7.00000,    247.7607
     86.0000,       4.0000,   7.00000,    241.3142
     90.0000,       4.0000,   7.00000,    246.5730
     94.0000,       4.0000,   7.00000,    256.8856
     98.0000,       4.0000,   7.00000,    300.5312
    102.0000,       4.0000,   7.00000,    177.3333
    106.0000,       4.0000,   7.00000,    162.3650
    110.0000,       4.0000,   7.00000,    255.1786
    114.0000,       4.0000,   7.00000,    260.0695
    118.0000,       4.0000,   7.00000,    258.8923
    122.0000,       4.0000,   7.00000,    248.6248
    126.0000,       4.0000,   7.00000,    311.0162
    130.0000,       4.0000,   7.00000,    357.8418
    134.0000,       4.0000,   7.00000,    340.0289
    138.0000,       4.0000,   7.00000,    337.5698
    142.0000,       4.0000,   7.00000,    281.0215
    146.0000,       4.0000,   7.00000,    261.3305
    150.0000,       4.0000,   7.00000,    269.7372
    154.0000,       4.0000,   7.00000,    295.1170
    158.0000,       4.0000,   7.00000,    286.6786
    162.0000,       4.0000,   7.00000,    306.8223
    166.0000,       4.0000,   7.00000,    342.3452
    174.0000,       4.0000,   7.00000,    238.6475
    178.0000,       4.0000,   7.00000,    220.2119
    182.0000,       4.0000,   7.00000,    200.2976
    186.0000,       4.0000,   7.00000,    205.6313
    190.0000,       4.0000,   7.00000,    182.9318
    194.0000,       4.0000,   7.00000,    151.8801
    202.0000,       4.0000,   7.00000,    194.7195
    206.0000,       4.0000,   7.00000,    155.9601
    210.0000,       4.0000,   7.00000,    142.7070
     34.0000,       4.0000,   8.00000,    294.6764
     38.0000,       4.0000,   8.00000,    276.2206
     42.0000,       4.0000,   8.00000,    287.2497
     46.0000,       4.0000,   8.00000,    245.2726
     50.0000,       4.0000,   8.00000,    242.0042
     54.0000,       4.0000,   8.00000,    220.2367
     58.0000,       4.0000,   8.00000,    229.3241
     62.0000,       4.0000,   8.00000,    229.8610
     66.0000,       4.0000,   8.00000,    206.6667
     70.0000,       4.0000,   8.00000,    209.9657
     74.0000,       4.0000,   8.00000,    234.2845
     78.0000,       4.0000,   8.00000,    252.0801
     82.0000,       4.0000,   8.00000,    266.7111
     86.0000,       4.0000,   8.00000,    261.5493
     90.0000,       4.0000,   8.00000,    267.9276
     94.0000,       4.0000,   8.00000,    273.2328
     98.0000,       4.0000,   8.00000,    314.9963
    102.0000,       4.0000,   8.00000,    183.9783
    106.0000,       4.0000,   8.00000,    163.6864
    110.0000,       4.0000,   8.00000,    260.5522
    114.0000,       4.0000,   8.00000,    266.8522
    118.0000,       4.0000,   8.00000,    264.8318
    122.0000,       4.0000,   8.00000,    249.3037
    126.0000,       4.0000,   8.00000,    312.0936
    130.0000,       4.0000,   8.00000,    350.9538
    134.0000,       4.0000,   8.00000,    339.6621
    138.0000,       4.0000,   8.00000,    335.7357
    142.0000,       4.0000,   8.00000,    274.3560
    146.0000,       4.0000,   8.00000,    257.1208
    150.0000,       4.0000,   8.00000,    269.0769
    154.0000,       4.0000,   8.00000,    294.5641
    158.0000,       4.0000,   8.00000,    279.4047
    162.0000,       4.0000,   8.00000,    300.4694
    170.0000,       4.0000,   8.00000,    311.7715
    174.0000,       4.0000,   8.00000,    239.6593
    178.0000,       4.0000,   8.00000,    223.4057
    182.0000,       4.0000,   8.00000,    201.6619
    186.0000,       4.0000,   8.00000,    204.5109
    190.0000,       4.0000,   8.00000,    184.2504
    194.0000,       4.0000,   8.00000,    153.9718
    202.0000,       4.0000,   8.00000,    203.2806
    206.0000,       4.0000,   8.00000,    168.4321
     42.0000,      28.0000,   1.00000,    280.7840
     46.0000,      28.0000,   1.00000,    267.6108
     50.0000,      28.0000,   1.00000,    254.1373
     54.0000,      28.0000,   1.00000,    241.8098
     58.0000,      28.0000,   1.00000,    226.4675
     62.0000,      28.0000,   1.00000,    230.6765
     66.0000,      28.0000,   1.00000,    241.9421
     70.0000,      28.0000,   1.00000,    251.1953
     74.0000,      28.0000,   1.00000,    256.3118
     78.0000,      28.0000,   1.00000,    262.6209
     82.0000,      28.0000,   1.00000,    274.5525
     86.0000,      28.0000,   1.00000,    292.1671
     90.0000,      28.0000,   1.00000,    277.1029
     94.0000,      28.0000,   1.00000,    259.5190
     98.0000,      28.0000,   1.00000,    255.5289
    102.0000,      28.0000,   1.00000,    255.5083
    106.0000,      28.0000,   1.00000,    255.3483
    110.0000,      28.0000,   1.00000,    249.9041
    114.0000,      28.0000,   1.00000,    245.2422
    118.0000,      28.0000,   1.00000,    266.7552
    122.0000,      28.0000,   1.00000,    286.9943
    126.0000,      28.0000,   1.00000,    289.9540
    130.0000,      28.0000,   1.00000,    280.6819
    134.0000,      28.0000,   1.00000,    279.2800
    138.0000,      28.0000,   1.00000,    285.2426
    142.0000,      28.0000,   1.00000,    294.1062
    146.0000,      28.0000,   1.00000,    278.8334
    150.0000,      28.0000,   1.00000,    267.7763
    154.0000,      28.0000,   1.00000,    272.3887
    162.0000,      28.0000,   1.00000,    267.7665
    166.0000,      28.0000,   1.00000,    259.1577
    170.0000,      28.0000,   1.00000,    252.7325
    174.0000,      28.0000,   1.00000,    252.1123
    178.0000,      28.0000,   1.00000,    242.4236
    182.0000,      28.0000,   1.00000,    221.0048
    190.0000,      28.0000,   1.00000,    189.1360
    194.0000,      28.0000,   1.00000,    181.3978
    198.0000,      28.0000,   1.00000,    177.9562
     42.0000,       4.0000,  10.00000,    312.9600
     46.0000,       4.0000,  10.00000,    266.2300
     50.0000,       4.0000,  10.00000,    257.5918
     54.0000,       4.0000,  10.00000,    228.7138
     58.0000,       4.0000,  10.00000,    231.0664
     62.0000,       4.0000,  10.00000,    239.1408
     66.0000,       4.0000,  10.00000,    232.5343
     70.0000,       4.0000,  10.00000,    236.4824
     74.0000,       4.0000,  10.00000,    258.9994
     78.0000,       4.0000,  10.00000,    278.9403
     82.0000,       4.0000,  10.00000,    299.5196
     86.0000,       4.0000,  10.00000,    293.5170
     90.0000,       4.0000,  10.00000,    292.2193
     94.0000,       4.0000,  10.00000,    292.0476
     98.0000,       4.0000,  10.00000,    328.5943
    102.0000,       4.0000,  10.00000,    190.3541
    106.0000,       4.0000,  10.00000,    171.8456
    110.0000,       4.0000,  10.00000,    271.5497
    114.0000,       4.0000,  10.00000,    269.4164
    118.0000,       4.0000,  10.00000,    260.9780
    122.0000,       4.0000,  10.00000,    243.1122
    126.0000,       4.0000,  10.00000,    295.0755
    130.0000,       4.0000,  10.00000,    323.4248
    134.0000,       4.0000,  10.00000,    317.3072
    138.0000,       4.0000,  10.00000,    334.9183
    142.0000,       4.0000,  10.00000,    288.4861
    146.0000,       4.0000,  10.00000,    256.8480
    150.0000,       4.0000,  10.00000,    257.1346
    154.0000,       4.0000,  10.00000,    290.1688
    162.0000,       4.0000,  10.00000,    288.0774
    166.0000,       4.0000,  10.00000,    307.7994
    170.0000,       4.0000,  10.00000,    286.5524
    174.0000,       4.0000,  10.00000,    222.1922
    178.0000,       4.0000,  10.00000,    213.2763
    182.0000,       4.0000,  10.00000,    200.5518
    186.0000,       4.0000,  10.00000,    206.4178
    190.0000,       4.0000,  10.00000,    185.9321
    194.0000,       4.0000,  10.00000,    157.1529
     54.0000,      36.0000,   1.00000,    270.8790
     58.0000,      36.0000,   1.00000,    265.5987
     62.0000,      36.0000,   1.00000,    258.9712
     66.0000,      36.0000,   1.00000,    261.3385
     70.0000,      36.0000,   1.00000,    268.1257
     74.0000,      36.0000,   1.00000,    277.0889
     78.0000,      36.0000,   1.00000,    284.1230
     82.0000,      36.0000,   1.00000,    293.2039
     86.0000,      36.0000,   1.00000,    280.9505
     90.0000,      36.0000,   1.00000,    271.6940
     94.0000,      36.0000,   1.00000,    276.6869
     98.0000,      36.0000,   1.00000,    279.0542
    102.0000,      36.0000,   1.00000,    271.9361
    106.0000,      36.0000,   1.00000,    264.0107
    110.0000,      36.0000,   1.00000,    261.7332
    114.0000,      36.0000,   1.00000,    258.8192
    118.0000,      36.0000,   1.00000,    246.4734
    122.0000,      36.0000,   1.00000,    256.9733
    126.0000,      36.0000,   1.00000,    264.7399
    130.0000,      36.0000,   1.00000,    263.6527
    134.0000,      36.0000,   1.00000,    263.8421
    138.0000,      36.0000,   1.00000,    270.8987
    142.0000,      36.0000,   1.00000,    281.5732
    146.0000,      36.0000,   1.00000,    286.5668
    150.0000,      36.0000,   1.00000,    283.1743
    154.0000,      36.0000,   1.00000,    282.3140
    158.0000,      36.0000,   1.00000,    258.8038
    162.0000,      36.0000,   1.00000,    242.2113
    166.0000,      36.0000,   1.00000,    239.0952
    170.0000,      36.0000,   1.00000,    235.7103
    174.0000,      36.0000,   1.00000,    226.8779
    178.0000,      36.0000,   1.00000,    216.7192
    186.0000,      36.0000,   1.00000,    205.1910
     50.0000,       4.0000,  12.00000,    266.6373
    114.0000,       4.0000,  12.00000,    266.4353
    178.0000,       4.0000,  12.00000,    195.7645
     54.0000,      12.0000,   4.00000,    263.3459
     58.0000,      12.0000,   4.00000,    256.0141
     62.0000,      12.0000,   4.00000,    251.7153
     66.0000,      12.0000,   4.00000,    247.1800
     70.0000,      12.0000,   4.00000,    254.1455
     74.0000,      12.0000,   4.00000,    272.0756
     78.0000,      12.0000,   4.00000,    294.3898
     82.0000,      12.0000,   4.00000,    302.9369
     86.0000,      12.0000,   4.00000,    301.5802
     90.0000,      12.0000,   4.00000,    298.4552
     94.0000,      12.0000,   4.00000,    314.2093
     98.0000,      12.0000,   4.00000,    280.9853
    102.0000,      12.0000,   4.00000,    237.1477
    106.0000,      12.0000,   4.00000,    214.8717
    110.0000,      12.0000,   4.00000,    235.1873
    114.0000,      12.0000,   4.00000,    255.0678
    118.0000,      12.0000,   4.00000,    239.3096
    122.0000,      12.0000,   4.00000,    247.0316
    126.0000,      12.0000,   4.00000,    269.3206
    130.0000,      12.0000,   4.00000,    297.3646
    134.0000,      12.0000,   4.00000,    313.0717
    138.0000,      12.0000,   4.00000,    302.3238
    142.0000,      12.0000,   4.00000,    288.1460
    146.0000,      12.0000,   4.00000,    268.6561
    150.0000,      12.0000,   4.00000,    269.1624
    154.0000,      12.0000,   4.00000,    278.0843
    158.0000,      12.0000,   4.00000,    276.2087
    162.0000,      12.0000,   4.00000,    271.8458
    166.0000,      12.0000,   4.00000,    274.6183
    170.0000,      12.0000,   4.00000,    253.3875
    174.0000,      12.0000,   4.00000,    220.8647
    178.0000,      12.0000,   4.00000,    190.9705
    182.0000,      12.0000,   4.00000,    190.7881
    186.0000,      12.0000,   4.00000,    189.7756
     66.0000,      44.0000,   1.00000,    277.5814
     70.0000,      44.0000,   1.00000,    273.6401
     74.0000,      44.0000,   1.00000,    267.4883
     78.0000,      44.0000,   1.00000,    272.4669
     82.0000,      44.0000,   1.00000,    266.1695
     86.0000,      44.0000,   1.00000,    259.7471
     90.0000,      44.0000,   1.00000,    267.5394
     94.0000,      44.0000,   1.00000,    272.4648
     98.0000,      44.0000,   1.00000,    270.5465
    102.0000,      44.0000,   1.00000,    261.1584
    106.0000,      44.0000,   1.00000,    255.3957
    110.0000,      44.0000,   1.00000,    259.2337
    114.0000,      44.0000,   1.00000,    259.4320
    118.0000,      44.0000,   1.00000,    261.5567
    122.0000,      44.0000,   1.00000,    250.1518
    126.0000,      44.0000,   1.00000,    253.5351
    130.0000,      44.0000,   1.00000,    264.4914
    134.0000,      44.0000,   1.00000,    267.5428
    138.0000,      44.0000,   1.00000,    264.7119
    142.0000,      44.0000,   1.00000,    267.6719
    146.0000,      44.0000,   1.00000,    276.0990
    150.0000,      44.0000,   1.00000,    276.9411
    154.0000,      44.0000,   1.00000,    266.6533
    158.0000,      44.0000,   1.00000,    256.7451
    162.0000,      44.0000,   1.00000,    245.0626
    166.0000,      44.0000,   1.00000,    243.7943
    170.0000,      44.0000,   1.00000,    234.3252
    174.0000,      44.0000,   1.00000,    221.9775
    114.0000,       4.0000,  15.00000,    251.5753
    178.0000,       4.0000,  15.00000,    191.5862
     70.0000,      12.0000,   5.00000,    252.1513
     74.0000,      12.0000,   5.00000,    259.4330
     78.0000,      12.0000,   5.00000,    274.4555
     82.0000,      12.0000,   5.00000,    284.0326
     86.0000,      12.0000,   5.00000,    289.4225
     90.0000,      12.0000,   5.00000,    289.4850
     94.0000,      12.0000,   5.00000,    304.4508
     98.0000,      12.0000,   5.00000,    269.2539
    102.0000,      12.0000,   5.00000,    225.5067
    106.0000,      12.0000,   5.00000,    198.6164
    110.0000,      12.0000,   5.00000,    221.3500
    114.0000,      12.0000,   5.00000,    247.9176
    118.0000,      12.0000,   5.00000,    240.0969
    122.0000,      12.0000,   5.00000,    248.2489
    126.0000,      12.0000,   5.00000,    272.2413
    130.0000,      12.0000,   5.00000,    302.6385
    134.0000,      12.0000,   5.00000,    318.5532
    138.0000,      12.0000,   5.00000,    300.5300
    142.0000,      12.0000,   5.00000,    281.0434
    146.0000,      12.0000,   5.00000,    258.7443
    150.0000,      12.0000,   5.00000,    261.4216
    154.0000,      12.0000,   5.00000,    266.1043
    158.0000,      12.0000,   5.00000,    271.6472
    162.0000,      12.0000,   5.00000,    277.0894
    166.0000,      12.0000,   5.00000,    283.3188
    170.0000,      12.0000,   5.00000,    255.5352
    174.0000,      12.0000,   5.00000,    217.3645
     78.0000,      52.0000,   1.00000,    256.2350
     82.0000,      52.0000,   1.00000,    245.7875
     86.0000,      52.0000,   1.00000,    243.2881
     90.0000,      52.0000,   1.00000,    238.2148
     94.0000,      52.0000,   1.00000,    237.2264
     98.0000,      52.0000,   1.00000,    240.5724
    102.0000,      52.0000,   1.00000,    249.2571
    106.0000,      52.0000,   1.00000,    257.1794
    110.0000,      52.0000,   1.00000,    259.5984
    114.0000,      52.0000,   1.00000,    264.2369
    118.0000,      52.0000,   1.00000,    265.0881
    122.0000,      52.0000,   1.00000,    263.9445
    126.0000,      52.0000,   1.00000,    253.0063
    130.0000,      52.0000,   1.00000,    259.7817
    134.0000,      52.0000,   1.00000,    267.4193
    138.0000,      52.0000,   1.00000,    268.1490
    142.0000,      52.0000,   1.00000,    270.4154
    146.0000,      52.0000,   1.00000,    270.4839
    150.0000,      52.0000,   1.00000,    269.4582
    154.0000,      52.0000,   1.00000,    266.0066
    158.0000,      52.0000,   1.00000,    259.5404
    162.0000,      52.0000,   1.00000,    254.4590
     82.0000,      12.0000,   6.00000,    269.2391
     86.0000,      12.0000,   6.00000,    266.4379
     90.0000,      12.0000,   6.00000,    257.5221
     94.0000,      12.0000,   6.00000,    267.5534
     98.0000,      12.0000,   6.00000,    241.9965
    102.0000,      12.0000,   6.00000,    210.9372
    106.0000,      12.0000,   6.00000,    191.4922
    110.0000,      12.0000,   6.00000,    215.1849
    114.0000,      12.0000,   6.00000,    245.5361
    118.0000,      12.0000,   6.00000,    241.4655
    122.0000,      12.0000,   6.00000,    255.3660
    126.0000,      12.0000,   6.00000,    278.9575
    130.0000,      12.0000,   6.00000,    308.0426
    134.0000,      12.0000,   6.00000,    322.6198
    138.0000,      12.0000,   6.00000,    307.5523
    142.0000,      12.0000,   6.00000,    286.5714
    146.0000,      12.0000,   6.00000,    260.5820
    150.0000,      12.0000,   6.00000,    261.1741
    154.0000,      12.0000,   6.00000,    267.4524
    158.0000,      12.0000,   6.00000,    275.7991
    162.0000,      12.0000,   6.00000,    283.1520
     88.0000,      24.0000,   3.00000,    256.9182
     92.0000,      24.0000,   3.00000,    242.0154
     96.0000,      24.0000,   3.00000,    223.2997
    100.0000,      24.0000,   3.00000,    223.3770
    104.0000,      24.0000,   3.00000,    223.9219
    108.0000,      24.0000,   3.00000,    224.6088
    112.0000,      24.0000,   3.00000,    213.5593
    116.0000,      24.0000,   3.00000,    233.6856
    120.0000,      24.0000,   3.00000,    262.0363
    124.0000,      24.0000,   3.00000,    274.1063
    128.0000,      24.0000,   3.00000,    289.5411
    132.0000,      24.0000,   3.00000,    295.2434
    136.0000,      24.0000,   3.00000,    300.4417
    140.0000,      24.0000,   3.00000,    295.7806
    144.0000,      24.0000,   3.00000,    289.7883
    148.0000,      24.0000,   3.00000,    283.0378
    152.0000,      24.0000,   3.00000,    273.3445
    156.0000,      24.0000,   3.00000,    276.3951
     94.0000,      20.0000,   4.00000,    236.2061
     98.0000,      20.0000,   4.00000,    215.8642
    102.0000,      20.0000,   4.00000,    212.7072
    106.0000,      20.0000,   4.00000,    212.9108
    110.0000,      20.0000,   4.00000,    203.4736
    114.0000,      20.0000,   4.00000,    217.2268
    118.0000,      20.0000,   4.00000,    246.6239
    122.0000,      20.0000,   4.00000,    263.8567
    126.0000,      20.0000,   4.00000,    279.3985
    130.0000,      20.0000,   4.00000,    298.9219
    134.0000,      20.0000,   4.00000,    313.1393
    138.0000,      20.0000,   4.00000,    309.5109
    142.0000,      20.0000,   4.00000,    299.3178
    146.0000,      20.0000,   4.00000,    293.3278
    150.0000,      20.0000,   4.00000,    280.3043
    114.0000,      12.0000,   8.00000,    226.0186
  13.69
ITERATION 2
MODEL RESISTIVITY
LAYER 1
58,     2.0000
      8.0000,     100.11
     12.0000,     114.37
     16.0000,     151.42
     20.0000,     176.17
     24.0000,     214.62
     28.0000,     189.17
     32.0000,     170.81
     36.0000,     170.49
     40.0000,     151.86
     44.0000,     157.21
     48.0000,     127.30
     52.0000,     119.72
     56.0000,     102.04
     60.0000,     100.56
     64.0000,      97.15
     68.0000,      85.75
     72.0000,      82.32
     76.0000,      85.35
     80.0000,      90.36
     84.0000,      99.28
     88.0000,      97.62
     92.0000,     110.91
     96.0000,     121.87
    100.0000,     145.67
    104.0000,      59.26
    108.0000,      53.12
    112.0000,     115.74
    116.0000,     108.70
    120.0000,      97.04
    124.0000,      87.89
    128.0000,     111.43
    132.0000,     130.77
    136.0000,     134.96
    140.0000,     147.04
    144.0000,     120.92
    148.0000,     115.20
    152.0000,     123.60
    156.0000,     142.04
    160.0000,     138.34
    164.0000,     140.26
    168.0000,     145.22
    172.0000,     126.88
    176.0000,      88.47
    180.0000,      90.18
    184.0000,      83.47
    188.0000,      88.14
    192.0000,      77.83
    196.0000,      56.83
    200.0000,      51.48
    204.0000,      57.61
    208.0000,      48.65
    212.0000,      46.36
    216.0000,      45.44
    220.0000,      47.39
    224.0000,      43.89
    228.0000,      36.17
    232.0000,      35.83
            40.2138
LAYER 2
58,     4.2000
      8.0000,     154.93
     12.0000,     141.10
     16.0000,     171.36
     20.0000,     194.62
     24.0000,     218.42
     28.0000,     195.46
     32.0000,     177.64
     36.0000,     168.63
     40.0000,     148.06
     44.0000,     154.42
     48.0000,     117.96
     52.0000,     118.27
     56.0000,      96.55
     60.0000,      97.75
     64.0000,      93.20
     68.0000,      81.95
     72.0000,      83.08
     76.0000,      83.64
     80.0000,      90.65
     84.0000,      99.93
     88.0000,      98.42
     92.0000,     109.46
     96.0000,     128.06
    100.0000,     137.94
    104.0000,      89.98
    108.0000,      85.69
    112.0000,     112.32
    116.0000,     126.28
    120.0000,     114.68
    124.0000,     103.22
    128.0000,     132.57
    132.0000,     152.35
    136.0000,     159.81
    140.0000,     182.56
    144.0000,     155.48
    148.0000,     149.82
    152.0000,     160.90
    156.0000,     179.64
    160.0000,     170.45
    164.0000,     174.42
    168.0000,     194.13
    172.0000,     167.89
    176.0000,     114.65
    180.0000,     107.75
    184.0000,      98.85
    188.0000,     103.03
    192.0000,      87.66
    196.0000,      65.74
    200.0000,      61.31
    204.0000,      86.99
    208.0000,      56.70
    212.0000,      52.24
    216.0000,      52.74
    220.0000,      52.85
    224.0000,      47.17
    228.0000,      39.08
    232.0000,      37.08
            39.5620
LAYER 3
56,     6.6200
     12.0000,     271.79
     16.0000,     248.47
     20.0000,     233.94
     24.0000,     228.35
     28.0000,     206.26
     32.0000,     192.71
     36.0000,     179.04
     40.0000,     159.20
     44.0000,     163.83
     48.0000,     125.25
     52.0000,     128.15
     56.0000,     105.13
     60.0000,     106.57
     64.0000,     102.73
     68.0000,      93.93
     72.0000,     102.71
     76.0000,     109.09
     80.0000,     126.81
     84.0000,     146.95
     88.0000,     140.69
     92.0000,     135.39
     96.0000,     129.98
    100.0000,     112.27
    104.0000,     133.39
    108.0000,     134.19
    112.0000,     103.91
    116.0000,     157.88
    120.0000,     204.62
    124.0000,     223.72
    128.0000,     298.65
    132.0000,     340.90
    136.0000,     369.53
    140.0000,     451.55
    144.0000,     406.88
    148.0000,     391.10
    152.0000,     398.95
    156.0000,     395.81
    160.0000,     341.44
    164.0000,     344.70
    168.0000,     414.45
    172.0000,     352.01
    176.0000,     225.46
    180.0000,     180.05
    184.0000,     156.80
    188.0000,     155.22
    192.0000,     130.16
    196.0000,     107.02
    200.0000,     127.69
    204.0000,     214.04
    208.0000,     111.86
    212.0000,      80.85
    216.0000,      78.45
    220.0000,      72.61
    224.0000,      60.60
    228.0000,      46.85
            41.2255
LAYER 4
54,     9.2820
     16.0000,     472.99
     20.0000,     318.23
     24.0000,     273.95
     28.0000,     235.18
     32.0000,     225.34
     36.0000,     214.72
     40.0000,     201.06
     44.0000,     211.43
     48.0000,     172.03
     52.0000,     181.17
     56.0000,     155.26
     60.0000,     159.99
     64.0000,     159.20
     68.0000,     152.16
     72.0000,     175.11
     76.0000,     196.49
     80.0000,     236.97
     84.0000,     272.54
     88.0000,     230.87
     92.0000,     175.08
     96.0000,     127.39
    100.0000,      98.39
    104.0000,     184.51
    108.0000,     199.29
    112.0000,     114.31
    116.0000,     206.18
    120.0000,     379.76
    124.0000,     529.96
    128.0000,     753.33
    132.0000,     865.44
    136.0000,     970.29
    140.0000,     1271.1
    144.0000,     1210.9
    148.0000,     1154.5
    152.0000,     1096.1
    156.0000,     955.46
    160.0000,     748.55
    164.0000,     753.19
    168.0000,     964.22
    172.0000,     812.72
    176.0000,     471.20
    180.0000,     311.09
    184.0000,     243.93
    188.0000,     227.08
    192.0000,     197.40
    196.0000,     191.27
    200.0000,     294.91
    204.0000,     521.93
    208.0000,     247.36
    212.0000,     140.20
    216.0000,     122.26
    220.0000,     101.03
    224.0000,      82.52
            54.9824
LAYER 5
50,    12.2102
     24.0000,     739.48
     28.0000,     486.90
     32.0000,     427.05
     36.0000,     391.21
     40.0000,     385.88
     44.0000,     408.22
     48.0000,     401.38
     52.0000,     433.07
     56.0000,     430.91
     60.0000,     451.86
     64.0000,     458.25
     68.0000,     447.95
     72.0000,     467.49
     76.0000,     479.30
     80.0000,     491.58
     84.0000,     465.90
     88.0000,     350.25
     92.0000,     246.71
     96.0000,     204.27
    100.0000,     264.75
    104.0000,     675.98
    108.0000,     897.60
    112.0000,     586.99
    116.0000,     674.03
    120.0000,     942.91
    124.0000,     1148.4
    128.0000,     1250.3
    132.0000,     1220.1
    136.0000,     1294.2
    140.0000,     1637.0
    144.0000,     1836.1
    148.0000,     1932.4
    152.0000,     1899.2
    156.0000,     1729.6
    160.0000,     1591.0
    164.0000,     1834.3
    168.0000,     2379.4
    172.0000,     2137.5
    176.0000,     1256.3
    180.0000,     678.44
    184.0000,     430.01
    188.0000,     346.97
    192.0000,     334.61
    196.0000,     411.76
    200.0000,     649.69
    204.0000,     854.98
    208.0000,     523.81
    212.0000,     285.34
    216.0000,     212.57
           136.0388
LAYER 6
46,    15.4312
     32.0000,     726.01
     36.0000,     592.43
     40.0000,     574.25
     44.0000,     591.63
     48.0000,     621.69
     52.0000,     678.10
     56.0000,     720.93
     60.0000,     762.01
     64.0000,     766.37
     68.0000,     733.15
     72.0000,     691.94
     76.0000,     630.97
     80.0000,     559.71
     84.0000,     471.19
     88.0000,     365.91
     92.0000,     300.04
     96.0000,     316.47
    100.0000,     504.47
    104.0000,     1090.6
    108.0000,     1546.0
    112.0000,     1322.3
    116.0000,     1205.1
    120.0000,     1175.6
    124.0000,     1069.2
    128.0000,     899.93
    132.0000,     746.44
    136.0000,     695.76
    140.0000,     763.11
    144.0000,     851.13
    148.0000,     929.23
    152.0000,     980.42
    156.0000,     1013.6
    160.0000,     1098.9
    164.0000,     1351.5
    168.0000,     1680.4
    172.0000,     1609.7
    176.0000,     1118.7
    180.0000,     679.74
    184.0000,     448.81
    188.0000,     364.79
    192.0000,     367.34
    196.0000,     449.81
    200.0000,     575.95
    204.0000,     612.27
    208.0000,     463.67
           275.2631
LAYER 7
42,    18.9743
     40.0000,     691.48
     44.0000,     673.02
     48.0000,     701.65
     52.0000,     747.15
     56.0000,     798.20
     60.0000,     841.93
     64.0000,     838.05
     68.0000,     791.06
     72.0000,     715.16
     76.0000,     616.47
     80.0000,     514.93
     84.0000,     422.98
     88.0000,     351.87
     92.0000,     326.49
     96.0000,     378.12
    100.0000,     571.35
    104.0000,     971.60
    108.0000,     1316.9
    112.0000,     1307.3
    116.0000,     1155.3
    120.0000,     969.38
    124.0000,     759.88
    128.0000,     567.95
    132.0000,     431.44
    136.0000,     361.15
    140.0000,     343.90
    144.0000,     351.10
    148.0000,     370.17
    152.0000,     398.61
    156.0000,     441.54
    160.0000,     515.40
    164.0000,     638.11
    168.0000,     767.71
    172.0000,     781.85
    176.0000,     650.09
    180.0000,     484.28
    184.0000,     372.70
    188.0000,     327.50
    192.0000,     333.12
    196.0000,     373.28
    200.0000,     405.39
           387.8825
LAYER 8
38,    22.8718
     48.0000,     665.43
     52.0000,     672.00
     56.0000,     698.86
     60.0000,     721.23
     64.0000,     706.71
     68.0000,     668.58
     72.0000,     607.18
     76.0000,     523.05
     80.0000,     438.12
     84.0000,     368.62
     88.0000,     324.13
     92.0000,     316.03
     96.0000,     359.26
    100.0000,     474.21
    104.0000,     656.42
    108.0000,     812.60
    112.0000,     842.35
    116.0000,     766.02
    120.0000,     635.70
    124.0000,     490.68
    128.0000,     363.72
    132.0000,     272.28
    136.0000,     216.65
    140.0000,     188.50
    144.0000,     176.79
    148.0000,     176.05
    152.0000,     185.48
    156.0000,     206.62
    160.0000,     242.57
    164.0000,     294.18
    168.0000,     347.53
    172.0000,     373.23
    176.0000,     356.96
    180.0000,     315.76
    184.0000,     284.42
    188.0000,     274.24
    192.0000,     281.62
           312.1326
LAYER 9
33,    27.1590
     60.0000,     582.23
     64.0000,     542.46
     68.0000,     519.18
     72.0000,     486.38
     76.0000,     428.23
     80.0000,     367.33
     84.0000,     319.08
     88.0000,     289.03
     92.0000,     281.53
     96.0000,     301.12
    100.0000,     349.10
    104.0000,     414.31
    108.0000,     467.12
    112.0000,     478.78
    116.0000,     446.03
    120.0000,     382.89
    124.0000,     308.16
    128.0000,     238.67
    132.0000,     184.15
    136.0000,     146.43
    140.0000,     123.07
    144.0000,     110.01
    148.0000,     104.83
    152.0000,     106.88
    156.0000,     116.31
    160.0000,     133.46
    164.0000,     157.27
    168.0000,     183.84
    172.0000,     205.77
    176.0000,     217.29
    180.0000,     215.39
    184.0000,     214.92
           229.2577
LAYER 10
27,    31.8749
     72.0000,     417.41
     76.0000,     353.87
     80.0000,     314.06
     84.0000,     278.78
     88.0000,     255.21
     92.0000,     242.36
     96.0000,     243.33
    100.0000,     255.38
    104.0000,     272.11
    108.0000,     283.91
    112.0000,     282.36
    116.0000,     265.01
    120.0000,     234.97
    124.0000,     198.52
    128.0000,     162.37
    132.0000,     131.35
    136.0000,     107.46
    140.0000,      90.77
    144.0000,      80.21
    148.0000,      74.94
    152.0000,      74.64
    156.0000,      79.22
    160.0000,      88.88
    164.0000,     101.57
    168.0000,     117.64
    172.0000,     133.85
           160.2440
LAYER 11
23,    37.0623
     80.0000,     278.01
     84.0000,     243.85
     88.0000,     223.55
     92.0000,     208.43
     96.0000,     199.95
    100.0000,     196.16
    104.0000,     194.88
    108.0000,     192.27
    112.0000,     185.52
    116.0000,     173.52
    120.0000,     156.83
    124.0000,     137.37
    128.0000,     117.55
    132.0000,      99.50
    136.0000,      84.49
    140.0000,      73.10
    144.0000,      65.32
    148.0000,      61.10
    152.0000,      60.36
    156.0000,      62.87
    160.0000,      68.54
    164.0000,      76.82
            91.0465
LAYER 12
19,    42.7686
     88.0000,     198.96
     92.0000,     181.34
     96.0000,     169.51
    100.0000,     161.11
    104.0000,     154.46
    108.0000,     147.18
    112.0000,     138.89
    116.0000,     129.02
    120.0000,     117.61
    124.0000,     105.21
    128.0000,      92.74
    132.0000,      81.11
    136.0000,      71.04
    140.0000,      62.99
    144.0000,      57.23
    148.0000,      54.22
    152.0000,      53.37
    156.0000,      54.97
            59.4999
LAYER 13
17, 
     92.0000,     156.71
     96.0000,     149.87
    100.0000,     142.38
    104.0000,     135.01
    108.0000,     127.73
    112.0000,     119.13
    116.0000,     110.17
    120.0000,     100.69
    124.0000,      90.87
    128.0000,      81.15
    132.0000,      72.07
    136.0000,      64.06
    140.0000,      57.43
    144.0000,      53.14
    148.0000,      50.36
    152.0000,      49.00
            48.7883
CALCULATED APPARENT RESISTIVITY
      6.0000,       4.0000,   1.00000,    132.9362
     10.0000,       4.0000,   1.00000,    143.8980
     14.0000,       4.0000,   1.00000,    175.1781
     18.0000,       4.0000,   1.00000,    178.5750
     22.0000,       4.0000,   1.00000,    205.0348
     26.0000,       4.0000,   1.00000,    190.6150
     30.0000,       4.0000,   1.00000,    182.0694
     34.0000,       4.0000,   1.00000,    178.6282
     38.0000,       4.0000,   1.00000,    154.8785
     42.0000,       4.0000,   1.00000,    158.9850
     46.0000,       4.0000,   1.00000,    130.0190
     50.0000,       4.0000,   1.00000,    128.7417
     54.0000,       4.0000,   1.00000,    110.0798
     58.0000,       4.0000,   1.00000,    107.5000
     62.0000,       4.0000,   1.00000,    103.1728
     66.0000,       4.0000,   1.00000,     95.7326
     70.0000,       4.0000,   1.00000,     94.4365
     74.0000,       4.0000,   1.00000,     99.5680
     78.0000,       4.0000,   1.00000,    102.3167
     82.0000,       4.0000,   1.00000,    110.2290
     86.0000,       4.0000,   1.00000,    112.1809
     90.0000,       4.0000,   1.00000,    122.1222
     94.0000,       4.0000,   1.00000,    106.5622
     98.0000,       4.0000,   1.00000,    133.8206
    102.0000,       4.0000,   1.00000,     87.2460
    106.0000,       4.0000,   1.00000,     83.9776
    110.0000,       4.0000,   1.00000,    122.5304
    114.0000,       4.0000,   1.00000,    112.2889
    118.0000,       4.0000,   1.00000,    127.2086
    122.0000,       4.0000,   1.00000,    121.8454
    126.0000,       4.0000,   1.00000,    148.1686
    130.0000,       4.0000,   1.00000,    166.1311
    134.0000,       4.0000,   1.00000,    166.0932
    138.0000,       4.0000,   1.00000,    187.9676
    142.0000,       4.0000,   1.00000,    169.6226
    146.0000,       4.0000,   1.00000,    170.1849
    150.0000,       4.0000,   1.00000,    173.0072
    154.0000,       4.0000,   1.00000,    188.9151
    158.0000,       4.0000,   1.00000,    180.1604
    162.0000,       4.0000,   1.00000,    181.8801
    166.0000,       4.0000,   1.00000,    177.9772
    170.0000,       4.0000,   1.00000,    162.8033
    174.0000,       4.0000,   1.00000,    126.6029
    178.0000,       4.0000,   1.00000,    124.3318
    182.0000,       4.0000,   1.00000,    104.3474
    186.0000,       4.0000,   1.00000,    102.0740
    190.0000,       4.0000,   1.00000,     90.3152
    194.0000,       4.0000,   1.00000,     76.0525
    198.0000,       4.0000,   1.00000,     69.8506
    202.0000,       4.0000,   1.00000,     74.5173
    206.0000,       4.0000,   1.00000,     60.8794
    210.0000,       4.0000,   1.00000,     59.6064
    214.0000,       4.0000,   1.00000,     54.9360
    218.0000,       4.0000,   1.00000,     51.0544
    222.0000,       4.0000,   1.00000,     48.6851
    226.0000,       4.0000,   1.00000,     42.9858
    230.0000,       4.0000,   1.00000,     40.3586
    234.0000,       4.0000,   1.00000,     42.3159
     10.0000,       4.0000,   2.00000,    178.7076
     14.0000,       4.0000,   2.00000,    209.0729
     18.0000,       4.0000,   2.00000,    208.7211
     22.0000,       4.0000,   2.00000,    228.8118
     26.0000,       4.0000,   2.00000,    205.4019
     30.0000,       4.0000,   2.00000,    193.2599
     34.0000,       4.0000,   2.00000,    193.3290
     38.0000,       4.0000,   2.00000,    174.9336
     42.0000,       4.0000,   2.00000,    179.4234
     46.0000,       4.0000,   2.00000,    150.8448
     50.0000,       4.0000,   2.00000,    146.2399
     54.0000,       4.0000,   2.00000,    128.4121
     58.0000,       4.0000,   2.00000,    128.5978
     62.0000,       4.0000,   2.00000,    129.1506
     66.0000,       4.0000,   2.00000,    116.0520
     70.0000,       4.0000,   2.00000,    115.5745
     74.0000,       4.0000,   2.00000,    123.9159
     78.0000,       4.0000,   2.00000,    128.7995
     82.0000,       4.0000,   2.00000,    134.9406
     86.0000,       4.0000,   2.00000,    133.0554
     90.0000,       4.0000,   2.00000,    125.2013
     94.0000,       4.0000,   2.00000,    134.4501
     98.0000,       4.0000,   2.00000,    179.4362
    102.0000,       4.0000,   2.00000,    101.5597
    106.0000,       4.0000,   2.00000,     94.0631
    110.0000,       4.0000,   2.00000,    169.6609
    114.0000,       4.0000,   2.00000,    164.4655
    118.0000,       4.0000,   2.00000,    157.1144
    122.0000,       4.0000,   2.00000,    154.6600
    126.0000,       4.0000,   2.00000,    201.8488
    130.0000,       4.0000,   2.00000,    224.8505
    134.0000,       4.0000,   2.00000,    221.4552
    138.0000,       4.0000,   2.00000,    255.8649
    142.0000,       4.0000,   2.00000,    231.1327
    146.0000,       4.0000,   2.00000,    221.0349
    150.0000,       4.0000,   2.00000,    239.8985
    154.0000,       4.0000,   2.00000,    262.2516
    158.0000,       4.0000,   2.00000,    233.3061
    162.0000,       4.0000,   2.00000,    225.9785
    166.0000,       4.0000,   2.00000,    241.9750
    170.0000,       4.0000,   2.00000,    214.4592
    174.0000,       4.0000,   2.00000,    163.3589
    178.0000,       4.0000,   2.00000,    162.5103
    182.0000,       4.0000,   2.00000,    140.6742
    186.0000,       4.0000,   2.00000,    137.4654
    190.0000,       4.0000,   2.00000,    121.9626
    194.0000,       4.0000,   2.00000,     93.1987
    198.0000,       4.0000,   2.00000,     91.1642
    202.0000,       4.0000,   2.00000,    104.8069
    206.0000,       4.0000,   2.00000,     80.8156
    210.0000,       4.0000,   2.00000,     73.9746
    214.0000,       4.0000,   2.00000,     70.1761
    218.0000,       4.0000,   2.00000,     64.6332
    222.0000,       4.0000,   2.00000,     60.8375
    226.0000,       4.0000,   2.00000,     50.8373
    230.0000,       4.0000,   2.00000,     46.9495
     14.0000,       4.0000,   3.00000,    242.5464
     18.0000,       4.0000,   3.00000,    248.2635
     22.0000,       4.0000,   3.00000,    264.2841
     26.0000,       4.0000,   3.00000,    227.6510
     30.0000,       4.0000,   3.00000,    207.3365
     34.0000,       4.0000,   3.00000,    209.7836
     38.0000,       4.0000,   3.00000,    197.4852
     42.0000,       4.0000,   3.00000,    211.5279
     46.0000,       4.0000,   3.00000,    175.0995
     50.0000,       4.0000,   3.00000,    172.0940
     54.0000,       4.0000,   3.00000,    150.7087
     58.0000,       4.0000,   3.00000,    158.3855
     62.0000,       4.0000,   3.00000,    157.2144
     66.0000,       4.0000,   3.00000,    142.8106
     70.0000,       4.0000,   3.00000,    139.0176
     74.0000,       4.0000,   3.00000,    149.2802
     78.0000,       4.0000,   3.00000,    156.5185
     82.0000,       4.0000,   3.00000,    162.9856
     86.0000,       4.0000,   3.00000,    145.4821
     90.0000,       4.0000,   3.00000,    155.2920
     94.0000,       4.0000,   3.00000,    171.7062
     98.0000,       4.0000,   3.00000,    214.0363
    102.0000,       4.0000,   3.00000,    120.5220
    106.0000,       4.0000,   3.00000,    112.2374
    110.0000,       4.0000,   3.00000,    204.1160
    114.0000,       4.0000,   3.00000,    215.8423
    118.0000,       4.0000,   3.00000,    201.1207
    122.0000,       4.0000,   3.00000,    181.6705
    126.0000,       4.0000,   3.00000,    237.8931
    130.0000,       4.0000,   3.00000,    279.7971
    134.0000,       4.0000,   3.00000,    284.7965
    138.0000,       4.0000,   3.00000,    314.4008
    142.0000,       4.0000,   3.00000,    270.3948
    146.0000,       4.0000,   3.00000,    264.4028
    150.0000,       4.0000,   3.00000,    283.8993
    154.0000,       4.0000,   3.00000,    314.5303
    158.0000,       4.0000,   3.00000,    277.2373
    162.0000,       4.0000,   3.00000,    275.5513
    166.0000,       4.0000,   3.00000,    287.5264
    170.0000,       4.0000,   3.00000,    262.2367
    174.0000,       4.0000,   3.00000,    191.8982
    178.0000,       4.0000,   3.00000,    190.6598
    182.0000,       4.0000,   3.00000,    176.5590
    186.0000,       4.0000,   3.00000,    181.6637
    190.0000,       4.0000,   3.00000,    148.5347
    194.0000,       4.0000,   3.00000,    113.7851
    198.0000,       4.0000,   3.00000,    109.9671
    202.0000,       4.0000,   3.00000,    131.0226
    206.0000,       4.0000,   3.00000,    101.8959
    210.0000,       4.0000,   3.00000,     89.7688
    214.0000,       4.0000,   3.00000,     83.8987
    218.0000,       4.0000,   3.00000,     82.4784
    222.0000,       4.0000,   3.00000,     74.6434
    226.0000,       4.0000,   3.00000,     60.8351
     18.0000,      12.0000,   1.00000,    274.6268
     22.0000,      12.0000,   1.00000,    270.4534
     26.0000,      12.0000,   1.00000,    248.9651
     30.0000,      12.0000,   1.00000,    226.0605
     34.0000,      12.0000,   1.00000,    215.9120
     38.0000,      12.0000,   1.00000,    220.8456
     42.0000,      12.0000,   1.00000,    214.2667
     46.0000,      12.0000,   1.00000,    207.0583
     50.0000,      12.0000,   1.00000,    185.1593
     54.0000,      12.0000,   1.00000,    181.0683
     58.0000,      12.0000,   1.00000,    174.3970
     62.0000,      12.0000,   1.00000,    172.8799
     66.0000,      12.0000,   1.00000,    164.5479
     70.0000,      12.0000,   1.00000,    161.8198
     74.0000,      12.0000,   1.00000,    164.9266
     78.0000,      12.0000,   1.00000,    173.5593
     82.0000,      12.0000,   1.00000,    167.2305
     86.0000,      12.0000,   1.00000,    173.5436
     90.0000,      12.0000,   1.00000,    184.2067
     94.0000,      12.0000,   1.00000,    204.8775
     98.0000,      12.0000,   1.00000,    186.7442
    102.0000,      12.0000,   1.00000,    167.9154
    106.0000,      12.0000,   1.00000,    167.5589
    110.0000,      12.0000,   1.00000,    197.5205
    114.0000,      12.0000,   1.00000,    226.4403
    118.0000,      12.0000,   1.00000,    226.9254
    122.0000,      12.0000,   1.00000,    228.8082
    126.0000,      12.0000,   1.00000,    249.8198
    130.0000,      12.0000,   1.00000,    293.7956
    134.0000,      12.0000,   1.00000,    326.1011
    138.0000,      12.0000,   1.00000,    312.2624
    142.0000,      12.0000,   1.00000,    296.2212
    146.0000,      12.0000,   1.00000,    285.0881
    150.0000,      12.0000,   1.00000,    294.9426
    154.0000,      12.0000,   1.00000,    296.6713
    158.0000,      12.0000,   1.00000,    311.0552
    162.0000,      12.0000,   1.00000,    302.0839
    166.0000,      12.0000,   1.00000,    291.7259
    170.0000,      12.0000,   1.00000,    262.4913
    174.0000,      12.0000,   1.00000,    232.7992
    178.0000,      12.0000,   1.00000,    203.0605
    186.0000,      12.0000,   1.00000,    189.4871
    190.0000,      12.0000,   1.00000,    168.9299
    194.0000,      12.0000,   1.00000,    140.5185
    198.0000,      12.0000,   1.00000,    130.9720
    202.0000,      12.0000,   1.00000,    124.3745
    206.0000,      12.0000,   1.00000,    120.6106
    210.0000,      12.0000,   1.00000,    104.8544
    214.0000,      12.0000,   1.00000,     96.4516
    218.0000,      12.0000,   1.00000,     90.2443
    222.0000,      12.0000,   1.00000,     83.7674
     18.0000,       4.0000,   4.00000,    280.8275
     22.0000,       4.0000,   4.00000,    305.7744
     26.0000,       4.0000,   4.00000,    253.3939
     30.0000,       4.0000,   4.00000,    227.4163
     34.0000,       4.0000,   4.00000,    229.8058
     38.0000,       4.0000,   4.00000,    217.2149
     42.0000,       4.0000,   4.00000,    241.1879
     46.0000,       4.0000,   4.00000,    201.1202
     50.0000,       4.0000,   4.00000,    200.3045
     54.0000,       4.0000,   4.00000,    177.7927
     58.0000,       4.0000,   4.00000,    183.5617
     62.0000,       4.0000,   4.00000,    185.9108
     66.0000,       4.0000,   4.00000,    165.7172
     70.0000,       4.0000,   4.00000,    163.8059
     74.0000,       4.0000,   4.00000,    173.1415
     78.0000,       4.0000,   4.00000,    181.3638
     82.0000,       4.0000,   4.00000,    182.4407
     86.0000,       4.0000,   4.00000,    178.7541
     90.0000,       4.0000,   4.00000,    191.9820
     94.0000,       4.0000,   4.00000,    198.1976
     98.0000,       4.0000,   4.00000,    248.8082
    102.0000,       4.0000,   4.00000,    142.3740
    106.0000,       4.0000,   4.00000,    134.7271
    110.0000,       4.0000,   4.00000,    237.5867
    114.0000,       4.0000,   4.00000,    238.9498
    118.0000,       4.0000,   4.00000,    241.7663
    122.0000,       4.0000,   4.00000,    212.0944
    126.0000,       4.0000,   4.00000,    267.1298
    130.0000,       4.0000,   4.00000,    323.4399
    134.0000,       4.0000,   4.00000,    331.1920
    138.0000,       4.0000,   4.00000,    360.0876
    142.0000,       4.0000,   4.00000,    299.5779
    146.0000,       4.0000,   4.00000,    286.8431
    150.0000,       4.0000,   4.00000,    302.9749
    154.0000,       4.0000,   4.00000,    331.6776
    158.0000,       4.0000,   4.00000,    316.1827
    162.0000,       4.0000,   4.00000,    314.0046
    166.0000,       4.0000,   4.00000,    327.4156
    170.0000,       4.0000,   4.00000,    288.7648
    174.0000,       4.0000,   4.00000,    215.4348
    178.0000,       4.0000,   4.00000,    217.7589
    186.0000,       4.0000,   4.00000,    207.7298
    190.0000,       4.0000,   4.00000,    178.6827
    194.0000,       4.0000,   4.00000,    133.4044
    198.0000,       4.0000,   4.00000,    129.0845
    202.0000,       4.0000,   4.00000,    151.6856
    206.0000,       4.0000,   4.00000,    118.5360
    210.0000,       4.0000,   4.00000,    108.0413
    214.0000,       4.0000,   4.00000,    100.2906
    218.0000,       4.0000,   4.00000,     95.1114
    222.0000,       4.0000,   4.00000,     90.0188
     24.0000,      16.0000,   1.00000,    294.5618
     28.0000,      16.0000,   1.00000,    281.9331
     32.0000,      16.0000,   1.00000,    255.3751
     36.0000,      16.0000,   1.00000,    246.9903
     40.0000,      16.0000,   1.00000,    240.9154
     44.0000,      16.0000,   1.00000,    236.7414
     48.0000,      16.0000,   1.00000,    234.2540
     52.0000,      16.0000,   1.00000,    218.9954
     56.0000,      16.0000,   1.00000,    212.8013
     60.0000,      16.0000,   1.00000,    200.6809
     64.0000,      16.0000,   1.00000,    196.0485
     68.0000,      16.0000,   1.00000,    195.9213
     72.0000,      16.0000,   1.00000,    193.9484
     76.0000,      16.0000,   1.00000,    194.1610
     80.0000,      16.0000,   1.00000,    204.2565
     84.0000,      16.0000,   1.00000,    219.2318
     88.0000,      16.0000,   1.00000,    224.7868
     92.0000,      16.0000,   1.00000,    240.4099
     96.0000,      16.0000,   1.00000,    223.5013
    100.0000,      16.0000,   1.00000,    208.9041
    104.0000,      16.0000,   1.00000,    222.8799
    108.0000,      16.0000,   1.00000,    213.7797
    112.0000,      16.0000,   1.00000,    232.2057
    116.0000,      16.0000,   1.00000,    245.4498
    120.0000,      16.0000,   1.00000,    261.6155
    124.0000,      16.0000,   1.00000,    298.9512
    128.0000,      16.0000,   1.00000,    315.9971
    132.0000,      16.0000,   1.00000,    337.1358
    136.0000,      16.0000,   1.00000,    344.2901
    140.0000,      16.0000,   1.00000,    331.9437
    144.0000,      16.0000,   1.00000,    315.1155
    148.0000,      16.0000,   1.00000,    292.7507
    152.0000,      16.0000,   1.00000,    298.7605
    156.0000,      16.0000,   1.00000,    314.4312
    160.0000,      16.0000,   1.00000,    330.6145
    164.0000,      16.0000,   1.00000,    325.1790
    168.0000,      16.0000,   1.00000,    300.1685
    172.0000,      16.0000,   1.00000,    280.7296
    180.0000,      16.0000,   1.00000,    226.1512
    184.0000,      16.0000,   1.00000,    216.3861
    188.0000,      16.0000,   1.00000,    197.7080
    196.0000,      16.0000,   1.00000,    171.3312
    200.0000,      16.0000,   1.00000,    148.6271
    204.0000,      16.0000,   1.00000,    142.3111
    208.0000,      16.0000,   1.00000,    137.6366
    212.0000,      16.0000,   1.00000,    123.0899
    216.0000,      16.0000,   1.00000,    114.8069
     22.0000,       4.0000,   5.00000,    334.3749
     26.0000,       4.0000,   5.00000,    285.0780
     30.0000,       4.0000,   5.00000,    252.3131
     34.0000,       4.0000,   5.00000,    251.0786
     38.0000,       4.0000,   5.00000,    236.9107
     42.0000,       4.0000,   5.00000,    260.2998
     46.0000,       4.0000,   5.00000,    225.8618
     50.0000,       4.0000,   5.00000,    228.5604
     54.0000,       4.0000,   5.00000,    200.9042
     58.0000,       4.0000,   5.00000,    207.8345
     62.0000,       4.0000,   5.00000,    205.8034
     66.0000,       4.0000,   5.00000,    187.4329
     70.0000,       4.0000,   5.00000,    183.7998
     74.0000,       4.0000,   5.00000,    196.7458
     78.0000,       4.0000,   5.00000,    197.8065
     82.0000,       4.0000,   5.00000,    215.5007
     86.0000,       4.0000,   5.00000,    216.1978
     90.0000,       4.0000,   5.00000,    220.0781
     94.0000,       4.0000,   5.00000,    225.3790
     98.0000,       4.0000,   5.00000,    283.7339
    102.0000,       4.0000,   5.00000,    164.6144
    106.0000,       4.0000,   5.00000,    152.3120
    110.0000,       4.0000,   5.00000,    261.1303
    114.0000,       4.0000,   5.00000,    261.9657
    118.0000,       4.0000,   5.00000,    252.1655
    122.0000,       4.0000,   5.00000,    241.9731
    126.0000,       4.0000,   5.00000,    309.0263
    130.0000,       4.0000,   5.00000,    350.1135
    134.0000,       4.0000,   5.00000,    352.2390
    138.0000,       4.0000,   5.00000,    389.4232
    142.0000,       4.0000,   5.00000,    323.8728
    146.0000,       4.0000,   5.00000,    290.0671
    150.0000,       4.0000,   5.00000,    300.7813
    154.0000,       4.0000,   5.00000,    346.2755
    158.0000,       4.0000,   5.00000,    325.7300
    162.0000,       4.0000,   5.00000,    340.4267
    166.0000,       4.0000,   5.00000,    354.7650
    170.0000,       4.0000,   5.00000,    311.2498
    174.0000,       4.0000,   5.00000,    231.8639
    182.0000,       4.0000,   5.00000,    213.9760
    186.0000,       4.0000,   5.00000,    222.7641
    190.0000,       4.0000,   5.00000,    198.1136
    194.0000,       4.0000,   5.00000,    153.4735
    198.0000,       4.0000,   5.00000,    146.0651
    202.0000,       4.0000,   5.00000,    172.3611
    206.0000,       4.0000,   5.00000,    133.4525
    210.0000,       4.0000,   5.00000,    123.5492
    214.0000,       4.0000,   5.00000,    116.3605
    218.0000,       4.0000,   5.00000,    109.1777
     26.0000,       4.0000,   6.00000,    309.7237
     30.0000,       4.0000,   6.00000,    280.0047
     34.0000,       4.0000,   6.00000,    275.4179
     38.0000,       4.0000,   6.00000,    252.7189
     42.0000,       4.0000,   6.00000,    281.0562
     46.0000,       4.0000,   6.00000,    242.1606
     50.0000,       4.0000,   6.00000,    250.0822
     54.0000,       4.0000,   6.00000,    220.4534
     58.0000,       4.0000,   6.00000,    225.3945
     62.0000,       4.0000,   6.00000,    224.9223
     66.0000,       4.0000,   6.00000,    201.9657
     70.0000,       4.0000,   6.00000,    202.2055
     74.0000,       4.0000,   6.00000,    210.1048
     78.0000,       4.0000,   6.00000,    228.8179
     82.0000,       4.0000,   6.00000,    251.1494
     86.0000,       4.0000,   6.00000,    241.3737
     90.0000,       4.0000,   6.00000,    247.6098
     94.0000,       4.0000,   6.00000,    253.3788
     98.0000,       4.0000,   6.00000,    320.8049
    102.0000,       4.0000,   6.00000,    180.4535
    106.0000,       4.0000,   6.00000,    162.4149
    110.0000,       4.0000,   6.00000,    279.7650
    114.0000,       4.0000,   6.00000,    272.9815
    118.0000,       4.0000,   6.00000,    267.7674
    122.0000,       4.0000,   6.00000,    253.3147
    126.0000,       4.0000,   6.00000,    340.7097
    130.0000,       4.0000,   6.00000,    377.6028
    134.0000,       4.0000,   6.00000,    361.8985
    138.0000,       4.0000,   6.00000,    398.9326
    142.0000,       4.0000,   6.00000,    324.4206
    146.0000,       4.0000,   6.00000,    291.7022
    150.0000,       4.0000,   6.00000,    303.0566
    154.0000,       4.0000,   6.00000,    342.1604
    158.0000,       4.0000,   6.00000,    328.5935
    162.0000,       4.0000,   6.00000,    338.2686
    166.0000,       4.0000,   6.00000,    370.7447
    170.0000,       4.0000,   6.00000,    334.7926
    178.0000,       4.0000,   6.00000,    241.9979
    182.0000,       4.0000,   6.00000,    223.0107
    186.0000,       4.0000,   6.00000,    232.1684
    190.0000,       4.0000,   6.00000,    206.2589
    194.0000,       4.0000,   6.00000,    164.4924
    198.0000,       4.0000,   6.00000,    163.1430
    202.0000,       4.0000,   6.00000,    193.4158
    206.0000,       4.0000,   6.00000,    150.0937
    210.0000,       4.0000,   6.00000,    135.4496
    214.0000,       4.0000,   6.00000,    128.9284
     30.0000,      20.0000,   1.00000,    307.7564
     34.0000,      20.0000,   1.00000,    288.5005
     38.0000,      20.0000,   1.00000,    270.5632
     42.0000,      20.0000,   1.00000,    262.8883
     46.0000,      20.0000,   1.00000,    253.8291
     50.0000,      20.0000,   1.00000,    250.1069
     54.0000,      20.0000,   1.00000,    239.6145
     58.0000,      20.0000,   1.00000,    230.3205
     62.0000,      20.0000,   1.00000,    218.8894
     66.0000,      20.0000,   1.00000,    219.4114
     70.0000,      20.0000,   1.00000,    214.0786
     74.0000,      20.0000,   1.00000,    225.6564
     78.0000,      20.0000,   1.00000,    240.1676
     82.0000,      20.0000,   1.00000,    250.1550
     86.0000,      20.0000,   1.00000,    257.0531
     90.0000,      20.0000,   1.00000,    277.8932
     94.0000,      20.0000,   1.00000,    263.9740
     98.0000,      20.0000,   1.00000,    242.5631
    102.0000,      20.0000,   1.00000,    247.6074
    106.0000,      20.0000,   1.00000,    251.2572
    110.0000,      20.0000,   1.00000,    233.6930
    114.0000,      20.0000,   1.00000,    245.3729
    118.0000,      20.0000,   1.00000,    282.0763
    122.0000,      20.0000,   1.00000,    306.9034
    126.0000,      20.0000,   1.00000,    322.8697
    130.0000,      20.0000,   1.00000,    355.6756
    134.0000,      20.0000,   1.00000,    354.3800
    138.0000,      20.0000,   1.00000,    326.6157
    142.0000,      20.0000,   1.00000,    313.2303
    146.0000,      20.0000,   1.00000,    317.1558
    150.0000,      20.0000,   1.00000,    301.6948
    154.0000,      20.0000,   1.00000,    299.0722
    158.0000,      20.0000,   1.00000,    311.5402
    162.0000,      20.0000,   1.00000,    321.2153
    166.0000,      20.0000,   1.00000,    311.2181
    174.0000,      20.0000,   1.00000,    286.4930
    178.0000,      20.0000,   1.00000,    255.7926
    182.0000,      20.0000,   1.00000,    227.8079
    186.0000,      20.0000,   1.00000,    216.7540
    190.0000,      20.0000,   1.00000,    200.6499
    194.0000,      20.0000,   1.00000,    196.4357
    198.0000,      20.0000,   1.00000,    182.6002
    202.0000,      20.0000,   1.00000,    168.7695
    206.0000,      20.0000,   1.00000,    159.8202
    210.0000,      20.0000,   1.00000,    153.4627
     30.0000,       4.0000,   7.00000,    301.0779
     34.0000,       4.0000,   7.00000,    298.0983
     38.0000,       4.0000,   7.00000,    273.9756
     42.0000,       4.0000,   7.00000,    298.3994
     46.0000,       4.0000,   7.00000,    255.5712
     50.0000,       4.0000,   7.00000,    260.3219
     54.0000,       4.0000,   7.00000,    232.5396
     58.0000,       4.0000,   7.00000,    240.3393
     62.0000,       4.0000,   7.00000,    238.9074
     66.0000,       4.0000,   7.00000,    216.0444
     70.0000,       4.0000,   7.00000,    209.6123
     74.0000,       4.0000,   7.00000,    235.2899
     78.0000,       4.0000,   7.00000,    258.7874
     82.0000,       4.0000,   7.00000,    277.0132
     86.0000,       4.0000,   7.00000,    264.7991
     90.0000,       4.0000,   7.00000,    271.5663
     94.0000,       4.0000,   7.00000,    282.3632
     98.0000,       4.0000,   7.00000,    348.1226
    102.0000,       4.0000,   7.00000,    189.9532
    106.0000,       4.0000,   7.00000,    169.8434
    110.0000,       4.0000,   7.00000,    285.0598
    114.0000,       4.0000,   7.00000,    285.5189
    118.0000,       4.0000,   7.00000,    281.4932
    122.0000,       4.0000,   7.00000,    262.8789
    126.0000,       4.0000,   7.00000,    338.3419
    130.0000,       4.0000,   7.00000,    398.5699
    134.0000,       4.0000,   7.00000,    379.0562
    138.0000,       4.0000,   7.00000,    385.2903
    142.0000,       4.0000,   7.00000,    313.2223
    146.0000,       4.0000,   7.00000,    293.7938
    150.0000,       4.0000,   7.00000,    306.5732
    154.0000,       4.0000,   7.00000,    337.6669
    158.0000,       4.0000,   7.00000,    316.6093
    162.0000,       4.0000,   7.00000,    332.9275
    166.0000,       4.0000,   7.00000,    370.5085
    174.0000,       4.0000,   7.00000,    250.3855
    178.0000,       4.0000,   7.00000,    246.2850
    182.0000,       4.0000,   7.00000,    223.6448
    186.0000,       4.0000,   7.00000,    237.0989
    190.0000,       4.0000,   7.00000,    210.0108
    194.0000,       4.0000,   7.00000,    167.6275
    202.0000,       4.0000,   7.00000,    215.7544
    206.0000,       4.0000,   7.00000,    164.6783
    210.0000,       4.0000,   7.00000,    148.3441
     34.0000,       4.0000,   8.00000,    317.7555
     38.0000,       4.0000,   8.00000,    294.6170
     42.0000,       4.0000,   8.00000,    317.0573
     46.0000,       4.0000,   8.00000,    264.0925
     50.0000,       4.0000,   8.00000,    266.7836
     54.0000,       4.0000,   8.00000,    236.8594
     58.0000,       4.0000,   8.00000,    249.7861
     62.0000,       4.0000,   8.00000,    250.9712
     66.0000,       4.0000,   8.00000,    222.1996
     70.0000,       4.0000,   8.00000,    228.4173
     74.0000,       4.0000,   8.00000,    257.0894
     78.0000,       4.0000,   8.00000,    278.5638
     82.0000,       4.0000,   8.00000,    298.0232
     86.0000,       4.0000,   8.00000,    287.7577
     90.0000,       4.0000,   8.00000,    295.8058
     94.0000,       4.0000,   8.00000,    300.2649
     98.0000,       4.0000,   8.00000,    364.3879
    102.0000,       4.0000,   8.00000,    197.7104
    106.0000,       4.0000,   8.00000,    171.7625
    110.0000,       4.0000,   8.00000,    292.7383
    114.0000,       4.0000,   8.00000,    294.5067
    118.0000,       4.0000,   8.00000,    289.2395
    122.0000,       4.0000,   8.00000,    263.2858
    126.0000,       4.0000,   8.00000,    339.2578
    130.0000,       4.0000,   8.00000,    387.4401
    134.0000,       4.0000,   8.00000,    378.9533
    138.0000,       4.0000,   8.00000,    384.9398
    142.0000,       4.0000,   8.00000,    306.3198
    146.0000,       4.0000,   8.00000,    286.8935
    150.0000,       4.0000,   8.00000,    304.4468
    154.0000,       4.0000,   8.00000,    335.8075
    158.0000,       4.0000,   8.00000,    307.1372
    162.0000,       4.0000,   8.00000,    325.7409
    170.0000,       4.0000,   8.00000,    331.5734
    174.0000,       4.0000,   8.00000,    251.0818
    178.0000,       4.0000,   8.00000,    249.4579
    182.0000,       4.0000,   8.00000,    224.2248
    186.0000,       4.0000,   8.00000,    233.9908
    190.0000,       4.0000,   8.00000,    211.0641
    194.0000,       4.0000,   8.00000,    170.4528
    202.0000,       4.0000,   8.00000,    226.7856
    206.0000,       4.0000,   8.00000,    179.5404
     42.0000,      28.0000,   1.00000,    298.9093
     46.0000,      28.0000,   1.00000,    284.7761
     50.0000,      28.0000,   1.00000,    269.1435
     54.0000,      28.0000,   1.00000,    257.0540
     58.0000,      28.0000,   1.00000,    241.3331
     62.0000,      28.0000,   1.00000,    248.0531
     66.0000,      28.0000,   1.00000,    261.3963
     70.0000,      28.0000,   1.00000,    271.7507
     74.0000,      28.0000,   1.00000,    277.1394
     78.0000,      28.0000,   1.00000,    284.8751
     82.0000,      28.0000,   1.00000,    300.2307
     86.0000,      28.0000,   1.00000,    326.3309
     90.0000,      28.0000,   1.00000,    308.7272
     94.0000,      28.0000,   1.00000,    287.1320
     98.0000,      28.0000,   1.00000,    280.9889
    102.0000,      28.0000,   1.00000,    280.3759
    106.0000,      28.0000,   1.00000,    278.9623
    110.0000,      28.0000,   1.00000,    270.5145
    114.0000,      28.0000,   1.00000,    262.8959
    118.0000,      28.0000,   1.00000,    287.7905
    122.0000,      28.0000,   1.00000,    311.5563
    126.0000,      28.0000,   1.00000,    315.8718
    130.0000,      28.0000,   1.00000,    305.0968
    134.0000,      28.0000,   1.00000,    304.8488
    138.0000,      28.0000,   1.00000,    312.4744
    142.0000,      28.0000,   1.00000,    327.1393
    146.0000,      28.0000,   1.00000,    307.5053
    150.0000,      28.0000,   1.00000,    291.7781
    154.0000,      28.0000,   1.00000,    295.1938
    162.0000,      28.0000,   1.00000,    286.2490
    166.0000,      28.0000,   1.00000,    274.7576
    170.0000,      28.0000,   1.00000,    266.3413
    174.0000,      28.0000,   1.00000,    268.0368
    178.0000,      28.0000,   1.00000,    261.3812
    182.0000,      28.0000,   1.00000,    242.4041
    190.0000,      28.0000,   1.00000,    213.2334
    194.0000,      28.0000,   1.00000,    202.5522
    198.0000,      28.0000,   1.00000,    197.7651
     42.0000,       4.0000,  10.00000,    340.2615
     46.0000,       4.0000,  10.00000,    281.4339
     50.0000,       4.0000,  10.00000,    277.3544
     54.0000,       4.0000,  10.00000,    241.6617
     58.0000,       4.0000,  10.00000,    249.3240
     62.0000,       4.0000,  10.00000,    260.7768
     66.0000,       4.0000,  10.00000,    250.9357
     70.0000,       4.0000,  10.00000,    255.3597
     74.0000,       4.0000,  10.00000,    280.9594
     78.0000,       4.0000,  10.00000,    304.7608
     82.0000,       4.0000,  10.00000,    331.3557
     86.0000,       4.0000,  10.00000,    319.8470
     90.0000,       4.0000,  10.00000,    318.4888
     94.0000,       4.0000,  10.00000,    316.5829
     98.0000,       4.0000,  10.00000,    373.7067
    102.0000,       4.0000,  10.00000,    202.4839
    106.0000,       4.0000,  10.00000,    180.5034
    110.0000,       4.0000,  10.00000,    304.4604
    114.0000,       4.0000,  10.00000,    294.6926
    118.0000,       4.0000,  10.00000,    282.4858
    122.0000,       4.0000,  10.00000,    255.8470
    126.0000,       4.0000,  10.00000,    319.3323
    130.0000,       4.0000,  10.00000,    352.2695
    134.0000,       4.0000,  10.00000,    344.2197
    138.0000,       4.0000,  10.00000,    371.1960
    142.0000,       4.0000,  10.00000,    314.6508
    146.0000,       4.0000,  10.00000,    279.4699
    150.0000,       4.0000,  10.00000,    282.1027
    154.0000,       4.0000,  10.00000,    324.9441
    162.0000,       4.0000,  10.00000,    311.0163
    166.0000,       4.0000,  10.00000,    328.6324
    170.0000,       4.0000,  10.00000,    299.9233
    174.0000,       4.0000,  10.00000,    227.6225
    178.0000,       4.0000,  10.00000,    233.1198
    182.0000,       4.0000,  10.00000,    219.7048
    186.0000,       4.0000,  10.00000,    232.2689
    190.0000,       4.0000,  10.00000,    208.5929
    194.0000,       4.0000,  10.00000,    169.8619
     54.0000,      36.0000,   1.00000,    284.3045
     58.0000,      36.0000,   1.00000,    279.3617
     62.0000,      36.0000,   1.00000,    271.6708
     66.0000,      36.0000,   1.00000,    275.8175
     70.0000,      36.0000,   1.00000,    284.5716
     74.0000,      36.0000,   1.00000,    295.0645
     78.0000,      36.0000,   1.00000,    303.4705
     82.0000,      36.0000,   1.00000,    317.0390
     86.0000,      36.0000,   1.00000,    302.4739
     90.0000,      36.0000,   1.00000,    291.6193
     94.0000,      36.0000,   1.00000,    298.2064
     98.0000,      36.0000,   1.00000,    301.1674
    102.0000,      36.0000,   1.00000,    290.4662
    106.0000,      36.0000,   1.00000,    279.4047
    110.0000,      36.0000,   1.00000,    275.5026
    114.0000,      36.0000,   1.00000,    272.4338
    118.0000,      36.0000,   1.00000,    258.7926
    122.0000,      36.0000,   1.00000,    272.8513
    126.0000,      36.0000,   1.00000,    279.4309
    130.0000,      36.0000,   1.00000,    275.6057
    134.0000,      36.0000,   1.00000,    274.1049
    138.0000,      36.0000,   1.00000,    281.3518
    142.0000,      36.0000,   1.00000,    293.2953
    146.0000,      36.0000,   1.00000,    299.1019
    150.0000,      36.0000,   1.00000,    294.3997
    154.0000,      36.0000,   1.00000,    296.3764
    158.0000,      36.0000,   1.00000,    268.5680
    162.0000,      36.0000,   1.00000,    250.0490
    166.0000,      36.0000,   1.00000,    248.6004
    170.0000,      36.0000,   1.00000,    246.7521
    174.0000,      36.0000,   1.00000,    238.0699
    178.0000,      36.0000,   1.00000,    227.2099
    186.0000,      36.0000,   1.00000,    216.3518
     50.0000,       4.0000,  12.00000,    283.3733
    114.0000,       4.0000,  12.00000,    286.8902
    178.0000,       4.0000,  12.00000,    207.5910
     54.0000,      12.0000,   4.00000,    278.1695
     58.0000,      12.0000,   4.00000,    269.9648
     62.0000,      12.0000,   4.00000,    265.4272
     66.0000,      12.0000,   4.00000,    260.2180
     70.0000,      12.0000,   4.00000,    268.4619
     74.0000,      12.0000,   4.00000,    288.5009
     78.0000,      12.0000,   4.00000,    313.9676
     82.0000,      12.0000,   4.00000,    321.9070
     86.0000,      12.0000,   4.00000,    318.6373
     90.0000,      12.0000,   4.00000,    313.1757
     94.0000,      12.0000,   4.00000,    335.8596
     98.0000,      12.0000,   4.00000,    298.1926
    102.0000,      12.0000,   4.00000,    248.4790
    106.0000,      12.0000,   4.00000,    225.0948
    110.0000,      12.0000,   4.00000,    249.9527
    114.0000,      12.0000,   4.00000,    271.9146
    118.0000,      12.0000,   4.00000,    249.3251
    122.0000,      12.0000,   4.00000,    256.7148
    126.0000,      12.0000,   4.00000,    278.6748
    130.0000,      12.0000,   4.00000,    307.8606
    134.0000,      12.0000,   4.00000,    323.7343
    138.0000,      12.0000,   4.00000,    309.6437
    142.0000,      12.0000,   4.00000,    295.2861
    146.0000,      12.0000,   4.00000,    275.8359
    150.0000,      12.0000,   4.00000,    280.8293
    154.0000,      12.0000,   4.00000,    296.2032
    158.0000,      12.0000,   4.00000,    292.9089
    162.0000,      12.0000,   4.00000,    282.9198
    166.0000,      12.0000,   4.00000,    283.6548
    170.0000,      12.0000,   4.00000,    259.0855
    174.0000,      12.0000,   4.00000,    225.7888
    178.0000,      12.0000,   4.00000,    194.9612
    182.0000,      12.0000,   4.00000,    199.1819
    186.0000,      12.0000,   4.00000,    199.2094
     66.0000,      44.0000,   1.00000,    283.9783
     70.0000,      44.0000,   1.00000,    280.5217
     74.0000,      44.0000,   1.00000,    273.3917
     78.0000,      44.0000,   1.00000,    283.0688
     82.0000,      44.0000,   1.00000,    277.7354
     86.0000,      44.0000,   1.00000,    269.5049
     90.0000,      44.0000,   1.00000,    278.0177
     94.0000,      44.0000,   1.00000,    282.3463
     98.0000,      44.0000,   1.00000,    278.8900
    102.0000,      44.0000,   1.00000,    266.3493
    106.0000,      44.0000,   1.00000,    257.6016
    110.0000,      44.0000,   1.00000,    261.3681
    114.0000,      44.0000,   1.00000,    259.2526
    118.0000,      44.0000,   1.00000,    261.9247
    122.0000,      44.0000,   1.00000,    248.0166
    126.0000,      44.0000,   1.00000,    251.5442
    130.0000,      44.0000,   1.00000,    264.1237
    134.0000,      44.0000,   1.00000,    267.4425
    138.0000,      44.0000,   1.00000,    263.2408
    142.0000,      44.0000,   1.00000,    265.5627
    146.0000,      44.0000,   1.00000,    273.9407
    150.0000,      44.0000,   1.00000,    273.4381
    154.0000,      44.0000,   1.00000,    260.8893
    158.0000,      44.0000,   1.00000,    251.4140
    162.0000,      44.0000,   1.00000,    240.9346
    166.0000,      44.0000,   1.00000,    245.4793
    170.0000,      44.0000,   1.00000,    236.2354
    174.0000,      44.0000,   1.00000,    222.4696
    114.0000,       4.0000,  15.00000,    257.2095
    178.0000,       4.0000,  15.00000,    192.1060
     70.0000,      12.0000,   5.00000,    254.9865
     74.0000,      12.0000,   5.00000,    261.7906
     78.0000,      12.0000,   5.00000,    278.6126
     82.0000,      12.0000,   5.00000,    289.1939
     86.0000,      12.0000,   5.00000,    293.8354
     90.0000,      12.0000,   5.00000,    290.2408
     94.0000,      12.0000,   5.00000,    307.9979
     98.0000,      12.0000,   5.00000,    268.2028
    102.0000,      12.0000,   5.00000,    221.9616
    106.0000,      12.0000,   5.00000,    195.1170
    110.0000,      12.0000,   5.00000,    221.8200
    114.0000,      12.0000,   5.00000,    248.9798
    118.0000,      12.0000,   5.00000,    235.9869
    122.0000,      12.0000,   5.00000,    241.9133
    126.0000,      12.0000,   5.00000,    264.8941
    130.0000,      12.0000,   5.00000,    296.0357
    134.0000,      12.0000,   5.00000,    312.7639
    138.0000,      12.0000,   5.00000,    291.5763
    142.0000,      12.0000,   5.00000,    272.1938
    146.0000,      12.0000,   5.00000,    250.0787
    150.0000,      12.0000,   5.00000,    257.2319
    154.0000,      12.0000,   5.00000,    263.6137
    158.0000,      12.0000,   5.00000,    269.1767
    162.0000,      12.0000,   5.00000,    273.4922
    166.0000,      12.0000,   5.00000,    281.5118
    170.0000,      12.0000,   5.00000,    248.6627
    174.0000,      12.0000,   5.00000,    208.1450
     78.0000,      52.0000,   1.00000,    254.8039
     82.0000,      52.0000,   1.00000,    243.1720
     86.0000,      52.0000,   1.00000,    240.2907
     90.0000,      52.0000,   1.00000,    233.9256
     94.0000,      52.0000,   1.00000,    232.5054
     98.0000,      52.0000,   1.00000,    234.6376
    102.0000,      52.0000,   1.00000,    241.5723
    106.0000,      52.0000,   1.00000,    246.8242
    110.0000,      52.0000,   1.00000,    245.4396
    114.0000,      52.0000,   1.00000,    248.3830
    118.0000,      52.0000,   1.00000,    248.3043
    122.0000,      52.0000,   1.00000,    248.7423
    126.0000,      52.0000,   1.00000,    237.7421
    130.0000,      52.0000,   1.00000,    246.5701
    134.0000,      52.0000,   1.00000,    254.8161
    138.0000,      52.0000,   1.00000,    254.9763
    142.0000,      52.0000,   1.00000,    256.6837
    146.0000,      52.0000,   1.00000,    255.1413
    150.0000,      52.0000,   1.00000,    253.5745
    154.0000,      52.0000,   1.00000,    249.6418
    158.0000,      52.0000,   1.00000,    241.8664
    162.0000,      52.0000,   1.00000,    237.3657
     82.0000,      12.0000,   6.00000,    259.2773
     86.0000,      12.0000,   6.00000,    253.9608
     90.0000,      12.0000,   6.00000,    240.6958
     94.0000,      12.0000,   6.00000,    251.4001
     98.0000,      12.0000,   6.00000,    224.2476
    102.0000,      12.0000,   6.00000,    193.8608
    106.0000,      12.0000,   6.00000,    175.9294
    110.0000,      12.0000,   6.00000,    199.9967
    114.0000,      12.0000,   6.00000,    229.6306
    118.0000,      12.0000,   6.00000,    221.8916
    122.0000,      12.0000,   6.00000,    235.5865
    126.0000,      12.0000,   6.00000,    257.0428
    130.0000,      12.0000,   6.00000,    285.0522
    134.0000,      12.0000,   6.00000,    298.6382
    138.0000,      12.0000,   6.00000,    282.5536
    142.0000,      12.0000,   6.00000,    263.1836
    146.0000,      12.0000,   6.00000,    238.4151
    150.0000,      12.0000,   6.00000,    243.3773
    154.0000,      12.0000,   6.00000,    251.5800
    158.0000,      12.0000,   6.00000,    258.5489
    162.0000,      12.0000,   6.00000,    262.4084
     88.0000,      24.0000,   3.00000,    238.9272
     92.0000,      24.0000,   3.00000,    222.0625
     96.0000,      24.0000,   3.00000,    201.0555
    100.0000,      24.0000,   3.00000,    201.3562
    104.0000,      24.0000,   3.00000,    200.6048
    108.0000,      24.0000,   3.00000,    201.7348
    112.0000,      24.0000,   3.00000,    190.2918
    116.0000,      24.0000,   3.00000,    210.0887
    120.0000,      24.0000,   3.00000,    236.5411
    124.0000,      24.0000,   3.00000,    245.4811
    128.0000,      24.0000,   3.00000,    260.6307
    132.0000,      24.0000,   3.00000,    265.2469
    136.0000,      24.0000,   3.00000,    271.1038
    140.0000,      24.0000,   3.00000,    266.7711
    144.0000,      24.0000,   3.00000,    262.6930
    148.0000,      24.0000,   3.00000,    257.8768
    152.0000,      24.0000,   3.00000,    247.5786
    156.0000,      24.0000,   3.00000,    250.2068
     94.0000,      20.0000,   4.00000,    206.6017
     98.0000,      20.0000,   4.00000,    185.2647
    102.0000,      20.0000,   4.00000,    182.6704
    106.0000,      20.0000,   4.00000,    185.1065
    110.0000,      20.0000,   4.00000,    176.9108
    114.0000,      20.0000,   4.00000,    189.8314
    118.0000,      20.0000,   4.00000,    216.5481
    122.0000,      20.0000,   4.00000,    229.7711
    126.0000,      20.0000,   4.00000,    242.6198
    130.0000,      20.0000,   4.00000,    260.0037
    134.0000,      20.0000,   4.00000,    273.8487
    138.0000,      20.0000,   4.00000,    270.4201
    142.0000,      20.0000,   4.00000,    262.1193
    146.0000,      20.0000,   4.00000,    258.2327
    150.0000,      20.0000,   4.00000,    246.4138
    114.0000,      12.0000,   8.00000,    188.0306
  10.11
ITERATION 3
MODEL RESISTIVITY
LAYER 1
58,     2.0000
      8.0000,     110.29
     12.0000,     120.44
     16.0000,     154.86
     20.0000,     177.49
     24.0000,     213.81
     28.0000,     187.89
     32.0000,     170.00
     36.0000,     170.11
     40.0000,     151.82
     44.0000,     157.30
     48.0000,     127.17
     52.0000,     119.53
     56.0000,     102.00
     60.0000,     100.69
     64.0000,      97.47
     68.0000,      86.21
     72.0000,      82.76
     76.0000,      85.73
     80.0000,      90.72
     84.0000,      99.75
     88.0000,      98.70
     92.0000,     112.00
     96.0000,     121.08
    100.0000,     145.12
    104.0000,      65.07
    108.0000,      59.11
    112.0000,     120.96
    116.0000,     114.94
    120.0000,     104.15
    124.0000,      94.74
    128.0000,     120.59
    132.0000,     141.78
    136.0000,     146.85
    140.0000,     160.86
    144.0000,     132.65
    148.0000,     126.69
    152.0000,     136.17
    156.0000,     156.14
    160.0000,     151.56
    164.0000,     153.85
    168.0000,     160.44
    172.0000,     140.04
    176.0000,      95.88
    180.0000,      95.62
    184.0000,      87.19
    188.0000,      90.93
    192.0000,      79.69
    196.0000,      58.39
    200.0000,      53.86
    204.0000,      61.61
    208.0000,      51.35
    212.0000,      48.06
    216.0000,      46.60
    220.0000,      48.04
    224.0000,      43.85
    228.0000,      35.57
    232.0000,      34.71
            38.4034
LAYER 2
58,     4.2000
      8.0000,     163.16
     12.0000,     144.68
     16.0000,     171.00
     20.0000,     193.52
     24.0000,     215.77
     28.0000,     193.11
     32.0000,     175.73
     36.0000,     167.83
     40.0000,     148.40
     44.0000,     155.31
     48.0000,     119.38
     52.0000,     119.80
     56.0000,      98.05
     60.0000,      99.41
     64.0000,      94.87
     68.0000,      83.46
     72.0000,      84.71
     76.0000,      85.31
     80.0000,      92.53
     84.0000,     102.00
     88.0000,      99.10
     92.0000,     107.25
     96.0000,     123.32
    100.0000,     143.73
    104.0000,      92.48
    108.0000,      86.39
    112.0000,     121.35
    116.0000,     127.45
    120.0000,     118.86
    124.0000,     109.98
    128.0000,     142.70
    132.0000,     164.60
    136.0000,     173.47
    140.0000,     197.45
    144.0000,     168.95
    148.0000,     162.35
    152.0000,     173.25
    156.0000,     192.06
    160.0000,     182.23
    164.0000,     186.67
    168.0000,     206.39
    172.0000,     178.66
    176.0000,     121.80
    180.0000,     112.11
    184.0000,     101.07
    188.0000,     104.35
    192.0000,      88.89
    196.0000,      67.41
    200.0000,      63.98
    204.0000,      88.76
    208.0000,      59.18
    212.0000,      54.07
    216.0000,      53.89
    220.0000,      53.59
    224.0000,      47.40
    228.0000,      38.67
    232.0000,      36.06
            38.0799
LAYER 3
56,     6.6200
     12.0000,     266.40
     16.0000,     239.72
     20.0000,     228.34
     24.0000,     220.82
     28.0000,     199.74
     32.0000,     184.96
     36.0000,     172.93
     40.0000,     156.25
     44.0000,     162.45
     48.0000,     126.71
     52.0000,     131.10
     56.0000,     107.78
     60.0000,     109.60
     64.0000,     105.37
     68.0000,      95.85
     72.0000,     105.29
     76.0000,     111.11
     80.0000,     128.89
     84.0000,     148.12
     88.0000,     135.83
     92.0000,     125.64
     96.0000,     127.06
    100.0000,     133.77
    104.0000,     119.67
    108.0000,     112.45
    112.0000,     125.59
    116.0000,     158.65
    120.0000,     196.36
    124.0000,     215.15
    128.0000,     283.78
    132.0000,     320.75
    136.0000,     348.08
    140.0000,     418.93
    144.0000,     382.79
    148.0000,     368.79
    152.0000,     376.81
    156.0000,     380.18
    160.0000,     339.37
    164.0000,     346.27
    168.0000,     402.39
    172.0000,     342.39
    176.0000,     226.51
    180.0000,     181.25
    184.0000,     155.50
    188.0000,     153.26
    192.0000,     129.97
    196.0000,     107.74
    200.0000,     124.10
    204.0000,     190.91
    208.0000,     107.52
    212.0000,      81.13
    216.0000,      78.85
    220.0000,      73.30
    224.0000,      61.25
    228.0000,      47.04
            40.7383
LAYER 4
54,     9.2820
     16.0000,     461.61
     20.0000,     317.81
     24.0000,     266.57
     28.0000,     230.42
     32.0000,     213.83
     36.0000,     201.69
     40.0000,     190.16
     44.0000,     199.76
     48.0000,     165.98
     52.0000,     177.36
     56.0000,     151.44
     60.0000,     156.45
     64.0000,     154.70
     68.0000,     146.65
     72.0000,     170.43
     76.0000,     188.66
     80.0000,     226.23
     84.0000,     258.38
     88.0000,     212.39
     92.0000,     165.71
     96.0000,     145.13
    100.0000,     142.75
    104.0000,     138.64
    108.0000,     132.75
    112.0000,     157.51
    116.0000,     224.98
    120.0000,     356.77
    124.0000,     457.04
    128.0000,     601.19
    132.0000,     659.49
    136.0000,     733.51
    140.0000,     946.02
    144.0000,     933.81
    148.0000,     908.98
    152.0000,     886.60
    156.0000,     821.69
    160.0000,     699.52
    164.0000,     717.75
    168.0000,     858.45
    172.0000,     719.93
    176.0000,     448.11
    180.0000,     310.18
    184.0000,     243.59
    188.0000,     226.81
    192.0000,     198.97
    196.0000,     189.12
    200.0000,     262.10
    204.0000,     406.20
    208.0000,     212.17
    212.0000,     132.47
    216.0000,     118.85
    220.0000,     100.38
    224.0000,      82.71
            55.6695
LAYER 5
50,    12.2102
     24.0000,     876.19
     28.0000,     581.01
     32.0000,     483.03
     36.0000,     417.60
     40.0000,     387.62
     44.0000,     381.20
     48.0000,     358.55
     52.0000,     374.15
     56.0000,     360.11
     60.0000,     371.69
     64.0000,     374.39
     68.0000,     369.24
     72.0000,     396.12
     76.0000,     412.91
     80.0000,     435.44
     84.0000,     434.19
     88.0000,     356.35
     92.0000,     304.84
     96.0000,     325.30
    100.0000,     405.20
    104.0000,     511.91
    108.0000,     585.10
    112.0000,     645.88
    116.0000,     773.39
    120.0000,     963.20
    124.0000,     1027.2
    128.0000,     999.44
    132.0000,     914.69
    136.0000,     961.59
    140.0000,     1235.6
    144.0000,     1452.7
    148.0000,     1588.4
    152.0000,     1632.9
    156.0000,     1601.0
    160.0000,     1580.3
    164.0000,     1783.5
    168.0000,     2078.2
    172.0000,     1799.2
    176.0000,     1138.7
    180.0000,     677.44
    184.0000,     452.81
    188.0000,     373.50
    192.0000,     358.50
    196.0000,     415.09
    200.0000,     573.18
    204.0000,     668.08
    208.0000,     420.20
    212.0000,     247.21
    216.0000,     192.53
           129.4070
LAYER 6
46,    15.4312
     32.0000,     949.31
     36.0000,     737.97
     40.0000,     667.02
     44.0000,     620.03
     48.0000,     594.67
     52.0000,     595.82
     56.0000,     592.34
     60.0000,     600.93
     64.0000,     595.02
     68.0000,     576.06
     72.0000,     563.75
     76.0000,     537.31
     80.0000,     506.75
     84.0000,     467.39
     88.0000,     414.13
     92.0000,     408.57
     96.0000,     493.78
    100.0000,     676.56
    104.0000,     929.36
    108.0000,     1162.6
    112.0000,     1289.6
    116.0000,     1314.2
    120.0000,     1242.3
    124.0000,     1042.5
    128.0000,     817.58
    132.0000,     656.09
    136.0000,     615.37
    140.0000,     692.93
    144.0000,     801.32
    148.0000,     903.93
    152.0000,     988.29
    156.0000,     1065.5
    160.0000,     1177.3
    164.0000,     1378.2
    168.0000,     1558.6
    172.0000,     1430.9
    176.0000,     1039.5
    180.0000,     685.11
    184.0000,     480.71
    188.0000,     401.24
    192.0000,     399.16
    196.0000,     458.72
    200.0000,     534.01
    204.0000,     521.31
    208.0000,     391.50
           240.5670
LAYER 7
42,    18.9743
     40.0000,     914.74
     44.0000,     805.73
     48.0000,     768.65
     52.0000,     739.29
     56.0000,     726.79
     60.0000,     720.89
     64.0000,     695.71
     68.0000,     656.52
     72.0000,     610.23
     76.0000,     550.88
     80.0000,     490.49
     84.0000,     438.47
     88.0000,     404.42
     92.0000,     416.96
     96.0000,     499.60
    100.0000,     660.92
    104.0000,     882.64
    108.0000,     1098.6
    112.0000,     1206.3
    116.0000,     1157.1
    120.0000,     985.30
    124.0000,     758.70
    128.0000,     559.58
    132.0000,     428.96
    136.0000,     370.35
    140.0000,     367.22
    144.0000,     389.81
    148.0000,     423.62
    152.0000,     465.71
    156.0000,     519.92
    160.0000,     595.25
    164.0000,     694.92
    168.0000,     775.41
    172.0000,     757.59
    176.0000,     638.38
    180.0000,     497.63
    184.0000,     398.81
    188.0000,     356.25
    192.0000,     357.15
    196.0000,     382.10
    200.0000,     392.46
           349.8972
LAYER 8
38,    22.8718
     48.0000,     823.42
     52.0000,     747.79
     56.0000,     723.80
     60.0000,     708.82
     64.0000,     667.30
     68.0000,     620.86
     72.0000,     569.78
     76.0000,     505.66
     80.0000,     442.20
     84.0000,     391.76
     88.0000,     362.91
     92.0000,     366.76
     96.0000,     411.15
    100.0000,     497.19
    104.0000,     611.54
    108.0000,     719.06
    112.0000,     768.46
    116.0000,     731.50
    120.0000,     625.22
    124.0000,     492.22
    128.0000,     373.99
    132.0000,     290.59
    136.0000,     242.67
    140.0000,     222.24
    144.0000,     218.09
    148.0000,     224.28
    152.0000,     239.70
    156.0000,     265.08
    160.0000,     301.32
    164.0000,     345.82
    168.0000,     384.45
    172.0000,     396.11
    176.0000,     375.11
    180.0000,     336.25
    184.0000,     306.91
    188.0000,     295.96
    192.0000,     299.15
           316.7108
LAYER 9
33,    27.1590
     60.0000,     649.57
     64.0000,     575.74
     68.0000,     538.34
     72.0000,     502.72
     76.0000,     447.30
     80.0000,     391.14
     84.0000,     346.70
     88.0000,     318.48
     92.0000,     309.80
     96.0000,     322.61
    100.0000,     354.75
    104.0000,     397.70
    108.0000,     435.96
    112.0000,     450.45
    116.0000,     430.46
    120.0000,     380.59
    124.0000,     316.47
    128.0000,     254.95
    132.0000,     206.32
    136.0000,     173.09
    140.0000,     153.48
    144.0000,     143.73
    148.0000,     141.51
    152.0000,     146.18
    156.0000,     157.60
    160.0000,     175.34
    164.0000,     197.38
    168.0000,     219.56
    172.0000,     235.95
    176.0000,     243.48
    180.0000,     240.10
    184.0000,     238.51
           249.7199
LAYER 10
27,    31.8749
     72.0000,     459.61
     76.0000,     391.24
     80.0000,     348.96
     84.0000,     310.81
     88.0000,     283.81
     92.0000,     266.07
     96.0000,     260.80
    100.0000,     265.15
    104.0000,     274.48
    108.0000,     282.24
    112.0000,     281.63
    116.0000,     268.77
    120.0000,     244.44
    124.0000,     213.38
    128.0000,     181.61
    132.0000,     153.85
    136.0000,     132.28
    140.0000,     117.31
    144.0000,     108.13
    148.0000,     104.08
    152.0000,     104.94
    156.0000,     110.54
    160.0000,     120.81
    164.0000,     133.36
    168.0000,     148.47
    172.0000,     163.21
           187.2645
LAYER 11
23,    37.0623
     80.0000,     318.39
     84.0000,     279.74
     88.0000,     255.44
     92.0000,     235.68
     96.0000,     222.51
    100.0000,     213.94
    104.0000,     209.12
    108.0000,     204.67
    112.0000,     197.98
    116.0000,     187.49
    120.0000,     173.04
    124.0000,     155.92
    128.0000,     138.12
    132.0000,     121.59
    136.0000,     107.64
    140.0000,      96.98
    144.0000,      89.73
    148.0000,      85.99
    152.0000,      85.79
    156.0000,      88.85
    160.0000,      95.07
    164.0000,     103.79
           118.4222
LAYER 12
19,    42.7686
     88.0000,     235.13
     92.0000,     213.48
     96.0000,     197.47
    100.0000,     185.30
    104.0000,     175.79
    108.0000,     166.49
    112.0000,     157.36
    116.0000,     147.60
    120.0000,     136.85
    124.0000,     125.35
    128.0000,     113.72
    132.0000,     102.74
    136.0000,      93.08
    140.0000,      85.28
    144.0000,      79.65
    148.0000,      76.77
    152.0000,      76.13
    156.0000,      78.08
            83.2558
LAYER 13
17, 
     92.0000,     191.96
     96.0000,     181.09
    100.0000,     169.87
    104.0000,     159.49
    108.0000,     150.07
    112.0000,     140.02
    116.0000,     130.50
    120.0000,     121.03
    124.0000,     111.52
    128.0000,     102.18
    132.0000,      93.39
    136.0000,      85.53
    140.0000,      78.91
    144.0000,      74.57
    148.0000,      71.72
    152.0000,      70.28
            69.9105
CALCULATED APPARENT RESISTIVITY
      6.0000,       4.0000,   1.00000,    142.4992
     10.0000,       4.0000,   1.00000,    149.7247
     14.0000,       4.0000,   1.00000,    179.0424
     18.0000,       4.0000,   1.00000,    180.3389
     22.0000,       4.0000,   1.00000,    204.9518
     26.0000,       4.0000,   1.00000,    189.7973
     30.0000,       4.0000,   1.00000,    181.0697
     34.0000,       4.0000,   1.00000,    177.8141
     38.0000,       4.0000,   1.00000,    154.5345
     42.0000,       4.0000,   1.00000,    159.0279
     46.0000,       4.0000,   1.00000,    130.3155
     50.0000,       4.0000,   1.00000,    129.2586
     54.0000,       4.0000,   1.00000,    110.7052
     58.0000,       4.0000,   1.00000,    108.2018
     62.0000,       4.0000,   1.00000,    103.9159
     66.0000,       4.0000,   1.00000,     96.5398
     70.0000,       4.0000,   1.00000,     95.2519
     74.0000,       4.0000,   1.00000,    100.4364
     78.0000,       4.0000,   1.00000,    103.1806
     82.0000,       4.0000,   1.00000,    110.8239
     86.0000,       4.0000,   1.00000,    112.5134
     90.0000,       4.0000,   1.00000,    122.6463
     94.0000,       4.0000,   1.00000,    108.1445
     98.0000,       4.0000,   1.00000,    136.0490
    102.0000,       4.0000,   1.00000,     91.9572
    106.0000,       4.0000,   1.00000,     88.9983
    110.0000,       4.0000,   1.00000,    127.6425
    114.0000,       4.0000,   1.00000,    117.7748
    118.0000,       4.0000,   1.00000,    133.4349
    122.0000,       4.0000,   1.00000,    128.0716
    126.0000,       4.0000,   1.00000,    156.1972
    130.0000,       4.0000,   1.00000,    175.3631
    134.0000,       4.0000,   1.00000,    175.7670
    138.0000,       4.0000,   1.00000,    199.4434
    142.0000,       4.0000,   1.00000,    180.7043
    146.0000,       4.0000,   1.00000,    181.7048
    150.0000,       4.0000,   1.00000,    184.6309
    154.0000,       4.0000,   1.00000,    201.3730
    158.0000,       4.0000,   1.00000,    192.2277
    162.0000,       4.0000,   1.00000,    194.2106
    166.0000,       4.0000,   1.00000,    189.8866
    170.0000,       4.0000,   1.00000,    173.4875
    174.0000,       4.0000,   1.00000,    133.9973
    178.0000,       4.0000,   1.00000,    129.9551
    182.0000,       4.0000,   1.00000,    107.8901
    186.0000,       4.0000,   1.00000,    104.6823
    190.0000,       4.0000,   1.00000,     92.3521
    194.0000,       4.0000,   1.00000,     77.9450
    198.0000,       4.0000,   1.00000,     71.8115
    202.0000,       4.0000,   1.00000,     76.9750
    206.0000,       4.0000,   1.00000,     62.6377
    210.0000,       4.0000,   1.00000,     61.1116
    214.0000,       4.0000,   1.00000,     55.9472
    218.0000,       4.0000,   1.00000,     51.5412
    222.0000,       4.0000,   1.00000,     48.6669
    226.0000,       4.0000,   1.00000,     42.4409
    230.0000,       4.0000,   1.00000,     39.4240
    234.0000,       4.0000,   1.00000,     40.8788
     10.0000,       4.0000,   2.00000,    185.0957
     14.0000,       4.0000,   2.00000,    213.5313
     18.0000,       4.0000,   2.00000,    212.5682
     22.0000,       4.0000,   2.00000,    230.9290
     26.0000,       4.0000,   2.00000,    206.1190
     30.0000,       4.0000,   2.00000,    193.3939
     34.0000,       4.0000,   2.00000,    193.0630
     38.0000,       4.0000,   2.00000,    174.7387
     42.0000,       4.0000,   2.00000,    179.3770
     46.0000,       4.0000,   2.00000,    150.9839
     50.0000,       4.0000,   2.00000,    146.5020
     54.0000,       4.0000,   2.00000,    128.7878
     58.0000,       4.0000,   2.00000,    128.9802
     62.0000,       4.0000,   2.00000,    129.5411
     66.0000,       4.0000,   2.00000,    116.5011
     70.0000,       4.0000,   2.00000,    116.0813
     74.0000,       4.0000,   2.00000,    124.4777
     78.0000,       4.0000,   2.00000,    129.3715
     82.0000,       4.0000,   2.00000,    135.6922
     86.0000,       4.0000,   2.00000,    134.6317
     90.0000,       4.0000,   2.00000,    127.1696
     94.0000,       4.0000,   2.00000,    135.7446
     98.0000,       4.0000,   2.00000,    182.2903
    102.0000,       4.0000,   2.00000,    105.8671
    106.0000,       4.0000,   2.00000,     98.3026
    110.0000,       4.0000,   2.00000,    174.3772
    114.0000,       4.0000,   2.00000,    168.9635
    118.0000,       4.0000,   2.00000,    162.1887
    122.0000,       4.0000,   2.00000,    159.6413
    126.0000,       4.0000,   2.00000,    207.9566
    130.0000,       4.0000,   2.00000,    231.3084
    134.0000,       4.0000,   2.00000,    228.1083
    138.0000,       4.0000,   2.00000,    264.4630
    142.0000,       4.0000,   2.00000,    240.0773
    146.0000,       4.0000,   2.00000,    230.0769
    150.0000,       4.0000,   2.00000,    250.2569
    154.0000,       4.0000,   2.00000,    273.3737
    158.0000,       4.0000,   2.00000,    243.1687
    162.0000,       4.0000,   2.00000,    235.7088
    166.0000,       4.0000,   2.00000,    253.1305
    170.0000,       4.0000,   2.00000,    224.5559
    174.0000,       4.0000,   2.00000,    170.1076
    178.0000,       4.0000,   2.00000,    167.7357
    182.0000,       4.0000,   2.00000,    144.4282
    186.0000,       4.0000,   2.00000,    140.3594
    190.0000,       4.0000,   2.00000,    124.0692
    194.0000,       4.0000,   2.00000,     94.6279
    198.0000,       4.0000,   2.00000,     92.7475
    202.0000,       4.0000,   2.00000,    106.8719
    206.0000,       4.0000,   2.00000,     81.9351
    210.0000,       4.0000,   2.00000,     74.5778
    214.0000,       4.0000,   2.00000,     70.6824
    218.0000,       4.0000,   2.00000,     64.8575
    222.0000,       4.0000,   2.00000,     60.6728
    226.0000,       4.0000,   2.00000,     50.3455
    230.0000,       4.0000,   2.00000,     46.1007
     14.0000,       4.0000,   3.00000,    249.3220
     18.0000,       4.0000,   3.00000,    254.3801
     22.0000,       4.0000,   3.00000,    270.0744
     26.0000,       4.0000,   3.00000,    231.5532
     30.0000,       4.0000,   3.00000,    209.8961
     34.0000,       4.0000,   3.00000,    211.5782
     38.0000,       4.0000,   3.00000,    198.5393
     42.0000,       4.0000,   3.00000,    212.2108
     46.0000,       4.0000,   3.00000,    175.4707
     50.0000,       4.0000,   3.00000,    172.2369
     54.0000,       4.0000,   3.00000,    150.7596
     58.0000,       4.0000,   3.00000,    158.3045
     62.0000,       4.0000,   3.00000,    157.0795
     66.0000,       4.0000,   3.00000,    142.8113
     70.0000,       4.0000,   3.00000,    139.1664
     74.0000,       4.0000,   3.00000,    149.6397
     78.0000,       4.0000,   3.00000,    157.5611
     82.0000,       4.0000,   3.00000,    165.1905
     86.0000,       4.0000,   3.00000,    147.6800
     90.0000,       4.0000,   3.00000,    156.8790
     94.0000,       4.0000,   3.00000,    173.8205
     98.0000,       4.0000,   3.00000,    218.8633
    102.0000,       4.0000,   3.00000,    124.4034
    106.0000,       4.0000,   3.00000,    116.0329
    110.0000,       4.0000,   3.00000,    210.1149
    114.0000,       4.0000,   3.00000,    219.7463
    118.0000,       4.0000,   3.00000,    204.4983
    122.0000,       4.0000,   3.00000,    184.9879
    126.0000,       4.0000,   3.00000,    242.4132
    130.0000,       4.0000,   3.00000,    284.1942
    134.0000,       4.0000,   3.00000,    289.5552
    138.0000,       4.0000,   3.00000,    320.5515
    142.0000,       4.0000,   3.00000,    277.0712
    146.0000,       4.0000,   3.00000,    271.6519
    150.0000,       4.0000,   3.00000,    291.6192
    154.0000,       4.0000,   3.00000,    322.2584
    158.0000,       4.0000,   3.00000,    284.2172
    162.0000,       4.0000,   3.00000,    283.5851
    166.0000,       4.0000,   3.00000,    297.3457
    170.0000,       4.0000,   3.00000,    272.1970
    174.0000,       4.0000,   3.00000,    198.5186
    178.0000,       4.0000,   3.00000,    195.5234
    182.0000,       4.0000,   3.00000,    180.0348
    186.0000,       4.0000,   3.00000,    184.4355
    190.0000,       4.0000,   3.00000,    150.3935
    194.0000,       4.0000,   3.00000,    115.2278
    198.0000,       4.0000,   3.00000,    111.5756
    202.0000,       4.0000,   3.00000,    133.1076
    206.0000,       4.0000,   3.00000,    102.8297
    210.0000,       4.0000,   3.00000,     89.9585
    214.0000,       4.0000,   3.00000,     83.8418
    218.0000,       4.0000,   3.00000,     82.3374
    222.0000,       4.0000,   3.00000,     74.3116
    226.0000,       4.0000,   3.00000,     60.2087
     18.0000,      12.0000,   1.00000,    282.9769
     22.0000,      12.0000,   1.00000,    278.0146
     26.0000,      12.0000,   1.00000,    255.9783
     30.0000,      12.0000,   1.00000,    231.3821
     34.0000,      12.0000,   1.00000,    219.8050
     38.0000,      12.0000,   1.00000,    223.7876
     42.0000,      12.0000,   1.00000,    216.2592
     46.0000,      12.0000,   1.00000,    208.3942
     50.0000,      12.0000,   1.00000,    185.9527
     54.0000,      12.0000,   1.00000,    181.5289
     58.0000,      12.0000,   1.00000,    174.6758
     62.0000,      12.0000,   1.00000,    173.0956
     66.0000,      12.0000,   1.00000,    164.8797
     70.0000,      12.0000,   1.00000,    162.3749
     74.0000,      12.0000,   1.00000,    166.1846
     78.0000,      12.0000,   1.00000,    175.9108
     82.0000,      12.0000,   1.00000,    169.4681
     86.0000,      12.0000,   1.00000,    175.4643
     90.0000,      12.0000,   1.00000,    186.4689
     94.0000,      12.0000,   1.00000,    207.7223
     98.0000,      12.0000,   1.00000,    189.9553
    102.0000,      12.0000,   1.00000,    172.2758
    106.0000,      12.0000,   1.00000,    172.5750
    110.0000,      12.0000,   1.00000,    201.7477
    114.0000,      12.0000,   1.00000,    230.2944
    118.0000,      12.0000,   1.00000,    230.0562
    122.0000,      12.0000,   1.00000,    231.6898
    126.0000,      12.0000,   1.00000,    253.0242
    130.0000,      12.0000,   1.00000,    298.3226
    134.0000,      12.0000,   1.00000,    331.3420
    138.0000,      12.0000,   1.00000,    318.0288
    142.0000,      12.0000,   1.00000,    302.4513
    146.0000,      12.0000,   1.00000,    291.4037
    150.0000,      12.0000,   1.00000,    300.5992
    154.0000,      12.0000,   1.00000,    301.3118
    158.0000,      12.0000,   1.00000,    316.2461
    162.0000,      12.0000,   1.00000,    308.6522
    166.0000,      12.0000,   1.00000,    299.9236
    170.0000,      12.0000,   1.00000,    270.9812
    174.0000,      12.0000,   1.00000,    240.0542
    178.0000,      12.0000,   1.00000,    207.9790
    186.0000,      12.0000,   1.00000,    191.7294
    190.0000,      12.0000,   1.00000,    170.8896
    194.0000,      12.0000,   1.00000,    142.3505
    198.0000,      12.0000,   1.00000,    133.0220
    202.0000,      12.0000,   1.00000,    126.3587
    206.0000,      12.0000,   1.00000,    122.0804
    210.0000,      12.0000,   1.00000,    105.3479
    214.0000,      12.0000,   1.00000,     96.4065
    218.0000,      12.0000,   1.00000,     89.9549
    222.0000,      12.0000,   1.00000,     83.3059
     18.0000,       4.0000,   4.00000,    290.0759
     22.0000,       4.0000,   4.00000,    314.5763
     26.0000,       4.0000,   4.00000,    260.8877
     30.0000,       4.0000,   4.00000,    233.1466
     34.0000,       4.0000,   4.00000,    234.2419
     38.0000,       4.0000,   4.00000,    220.4026
     42.0000,       4.0000,   4.00000,    243.6264
     46.0000,       4.0000,   4.00000,    202.5870
     50.0000,       4.0000,   4.00000,    201.1900
     54.0000,       4.0000,   4.00000,    178.2187
     58.0000,       4.0000,   4.00000,    183.7079
     62.0000,       4.0000,   4.00000,    185.8767
     66.0000,       4.0000,   4.00000,    165.8645
     70.0000,       4.0000,   4.00000,    164.2392
     74.0000,       4.0000,   4.00000,    174.3357
     78.0000,       4.0000,   4.00000,    183.7530
     82.0000,       4.0000,   4.00000,    184.6980
     86.0000,       4.0000,   4.00000,    180.5864
     90.0000,       4.0000,   4.00000,    194.0773
     94.0000,       4.0000,   4.00000,    201.4864
     98.0000,       4.0000,   4.00000,    254.4587
    102.0000,       4.0000,   4.00000,    145.7169
    106.0000,       4.0000,   4.00000,    138.1525
    110.0000,       4.0000,   4.00000,    243.7205
    114.0000,       4.0000,   4.00000,    242.6965
    118.0000,       4.0000,   4.00000,    244.6945
    122.0000,       4.0000,   4.00000,    214.3603
    126.0000,       4.0000,   4.00000,    269.9370
    130.0000,       4.0000,   4.00000,    326.8534
    134.0000,       4.0000,   4.00000,    334.9925
    138.0000,       4.0000,   4.00000,    365.2986
    142.0000,       4.0000,   4.00000,    305.4113
    146.0000,       4.0000,   4.00000,    292.6578
    150.0000,       4.0000,   4.00000,    307.9819
    154.0000,       4.0000,   4.00000,    335.6710
    158.0000,       4.0000,   4.00000,    320.7730
    162.0000,       4.0000,   4.00000,    320.4461
    166.0000,       4.0000,   4.00000,    336.3025
    170.0000,       4.0000,   4.00000,    298.1374
    174.0000,       4.0000,   4.00000,    221.8643
    178.0000,       4.0000,   4.00000,    222.2971
    186.0000,       4.0000,   4.00000,    209.6710
    190.0000,       4.0000,   4.00000,    180.4007
    194.0000,       4.0000,   4.00000,    135.0225
    198.0000,       4.0000,   4.00000,    130.9964
    202.0000,       4.0000,   4.00000,    154.1653
    206.0000,       4.0000,   4.00000,    119.6867
    210.0000,       4.0000,   4.00000,    108.3076
    214.0000,       4.0000,   4.00000,    100.2092
    218.0000,       4.0000,   4.00000,     94.8179
    222.0000,       4.0000,   4.00000,     89.4837
     24.0000,      16.0000,   1.00000,    305.2863
     28.0000,      16.0000,   1.00000,    291.6655
     32.0000,      16.0000,   1.00000,    263.9792
     36.0000,      16.0000,   1.00000,    254.1537
     40.0000,      16.0000,   1.00000,    246.7526
     44.0000,      16.0000,   1.00000,    241.4629
     48.0000,      16.0000,   1.00000,    237.9928
     52.0000,      16.0000,   1.00000,    221.8821
     56.0000,      16.0000,   1.00000,    215.2596
     60.0000,      16.0000,   1.00000,    202.8756
     64.0000,      16.0000,   1.00000,    198.2538
     68.0000,      16.0000,   1.00000,    198.4595
     72.0000,      16.0000,   1.00000,    197.2173
     76.0000,      16.0000,   1.00000,    196.9692
     80.0000,      16.0000,   1.00000,    206.6414
     84.0000,      16.0000,   1.00000,    221.8327
     88.0000,      16.0000,   1.00000,    227.5253
     92.0000,      16.0000,   1.00000,    243.0468
     96.0000,      16.0000,   1.00000,    225.7021
    100.0000,      16.0000,   1.00000,    211.9218
    104.0000,      16.0000,   1.00000,    227.4254
    108.0000,      16.0000,   1.00000,    217.1127
    112.0000,      16.0000,   1.00000,    235.0539
    116.0000,      16.0000,   1.00000,    248.8239
    120.0000,      16.0000,   1.00000,    265.0879
    124.0000,      16.0000,   1.00000,    302.1153
    128.0000,      16.0000,   1.00000,    319.2645
    132.0000,      16.0000,   1.00000,    342.0750
    136.0000,      16.0000,   1.00000,    350.7479
    140.0000,      16.0000,   1.00000,    338.0386
    144.0000,      16.0000,   1.00000,    320.2043
    148.0000,      16.0000,   1.00000,    296.4910
    152.0000,      16.0000,   1.00000,    301.5467
    156.0000,      16.0000,   1.00000,    316.8430
    160.0000,      16.0000,   1.00000,    334.0497
    164.0000,      16.0000,   1.00000,    330.5827
    168.0000,      16.0000,   1.00000,    306.8064
    172.0000,      16.0000,   1.00000,    287.4875
    180.0000,      16.0000,   1.00000,    229.4769
    184.0000,      16.0000,   1.00000,    218.4247
    188.0000,      16.0000,   1.00000,    199.1956
    196.0000,      16.0000,   1.00000,    173.6870
    200.0000,      16.0000,   1.00000,    151.1551
    204.0000,      16.0000,   1.00000,    144.7495
    208.0000,      16.0000,   1.00000,    139.6205
    212.0000,      16.0000,   1.00000,    124.1322
    216.0000,      16.0000,   1.00000,    115.1557
     22.0000,       4.0000,   5.00000,    346.4920
     26.0000,       4.0000,   5.00000,    295.0893
     30.0000,       4.0000,   5.00000,    261.0517
     34.0000,       4.0000,   5.00000,    258.4668
     38.0000,       4.0000,   5.00000,    242.5089
     42.0000,       4.0000,   5.00000,    265.2692
     46.0000,       4.0000,   5.00000,    229.1715
     50.0000,       4.0000,   5.00000,    231.0631
     54.0000,       4.0000,   5.00000,    202.6246
     58.0000,       4.0000,   5.00000,    209.1906
     62.0000,       4.0000,   5.00000,    206.9897
     66.0000,       4.0000,   5.00000,    188.6162
     70.0000,       4.0000,   5.00000,    185.5841
     74.0000,       4.0000,   5.00000,    199.3771
     78.0000,       4.0000,   5.00000,    200.2169
     82.0000,       4.0000,   5.00000,    217.7316
     86.0000,       4.0000,   5.00000,    218.6057
     90.0000,       4.0000,   5.00000,    222.6271
     94.0000,       4.0000,   5.00000,    229.0496
     98.0000,       4.0000,   5.00000,    289.4435
    102.0000,       4.0000,   5.00000,    167.2285
    106.0000,       4.0000,   5.00000,    155.0412
    110.0000,       4.0000,   5.00000,    266.7689
    114.0000,       4.0000,   5.00000,    265.4129
    118.0000,       4.0000,   5.00000,    255.3383
    122.0000,       4.0000,   5.00000,    244.5228
    126.0000,       4.0000,   5.00000,    311.2906
    130.0000,       4.0000,   5.00000,    352.4202
    134.0000,       4.0000,   5.00000,    356.3252
    138.0000,       4.0000,   5.00000,    394.8104
    142.0000,       4.0000,   5.00000,    329.1220
    146.0000,       4.0000,   5.00000,    294.5296
    150.0000,       4.0000,   5.00000,    303.9153
    154.0000,       4.0000,   5.00000,    348.4158
    158.0000,       4.0000,   5.00000,    328.4484
    162.0000,       4.0000,   5.00000,    345.4154
    166.0000,       4.0000,   5.00000,    362.7127
    170.0000,       4.0000,   5.00000,    319.9467
    174.0000,       4.0000,   5.00000,    237.7550
    182.0000,       4.0000,   5.00000,    216.1769
    186.0000,       4.0000,   5.00000,    224.1206
    190.0000,       4.0000,   5.00000,    199.5162
    194.0000,       4.0000,   5.00000,    155.2482
    198.0000,       4.0000,   5.00000,    148.3177
    202.0000,       4.0000,   5.00000,    175.4544
    206.0000,       4.0000,   5.00000,    135.1188
    210.0000,       4.0000,   5.00000,    124.2902
    214.0000,       4.0000,   5.00000,    116.7099
    218.0000,       4.0000,   5.00000,    109.1423
     26.0000,       4.0000,   6.00000,    322.2592
     30.0000,       4.0000,   6.00000,    290.7388
     34.0000,       4.0000,   6.00000,    285.5788
     38.0000,       4.0000,   6.00000,    261.0238
     42.0000,       4.0000,   6.00000,    288.7379
     46.0000,       4.0000,   6.00000,    247.8011
     50.0000,       4.0000,   6.00000,    254.9413
     54.0000,       4.0000,   6.00000,    224.2772
     58.0000,       4.0000,   6.00000,    228.9766
     62.0000,       4.0000,   6.00000,    228.2873
     66.0000,       4.0000,   6.00000,    205.3118
     70.0000,       4.0000,   6.00000,    205.7847
     74.0000,       4.0000,   6.00000,    213.1503
     78.0000,       4.0000,   6.00000,    231.5714
     82.0000,       4.0000,   6.00000,    254.3323
     86.0000,       4.0000,   6.00000,    244.1977
     90.0000,       4.0000,   6.00000,    250.1523
     94.0000,       4.0000,   6.00000,    257.1563
     98.0000,       4.0000,   6.00000,    326.3411
    102.0000,       4.0000,   6.00000,    182.1512
    106.0000,       4.0000,   6.00000,    164.2409
    110.0000,       4.0000,   6.00000,    284.9161
    114.0000,       4.0000,   6.00000,    276.3719
    118.0000,       4.0000,   6.00000,    271.0919
    122.0000,       4.0000,   6.00000,    256.4945
    126.0000,       4.0000,   6.00000,    344.1211
    130.0000,       4.0000,   6.00000,    380.3921
    134.0000,       4.0000,   6.00000,    365.8336
    138.0000,       4.0000,   6.00000,    405.1563
    142.0000,       4.0000,   6.00000,    329.5785
    146.0000,       4.0000,   6.00000,    295.2876
    150.0000,       4.0000,   6.00000,    305.8522
    154.0000,       4.0000,   6.00000,    343.9531
    158.0000,       4.0000,   6.00000,    330.7673
    162.0000,       4.0000,   6.00000,    342.5962
    166.0000,       4.0000,   6.00000,    378.0432
    170.0000,       4.0000,   6.00000,    342.7196
    178.0000,       4.0000,   6.00000,    244.9300
    182.0000,       4.0000,   6.00000,    224.7016
    186.0000,       4.0000,   6.00000,    233.2710
    190.0000,       4.0000,   6.00000,    207.4552
    194.0000,       4.0000,   6.00000,    166.2372
    198.0000,       4.0000,   6.00000,    165.7669
    202.0000,       4.0000,   6.00000,    197.1539
    206.0000,       4.0000,   6.00000,    152.3841
    210.0000,       4.0000,   6.00000,    136.9351
    214.0000,       4.0000,   6.00000,    129.9904
     30.0000,      20.0000,   1.00000,    319.7982
     34.0000,      20.0000,   1.00000,    299.3680
     38.0000,      20.0000,   1.00000,    280.7770
     42.0000,      20.0000,   1.00000,    271.9922
     46.0000,      20.0000,   1.00000,    261.8259
     50.0000,      20.0000,   1.00000,    257.4642
     54.0000,      20.0000,   1.00000,    246.2137
     58.0000,      20.0000,   1.00000,    236.5645
     62.0000,      20.0000,   1.00000,    224.9752
     66.0000,      20.0000,   1.00000,    225.5113
     70.0000,      20.0000,   1.00000,    219.1236
     74.0000,      20.0000,   1.00000,    229.8824
     78.0000,      20.0000,   1.00000,    244.3030
     82.0000,      20.0000,   1.00000,    253.8100
     86.0000,      20.0000,   1.00000,    260.1874
     90.0000,      20.0000,   1.00000,    280.2553
     94.0000,      20.0000,   1.00000,    265.3812
     98.0000,      20.0000,   1.00000,    244.0449
    102.0000,      20.0000,   1.00000,    250.3764
    106.0000,      20.0000,   1.00000,    254.3458
    110.0000,      20.0000,   1.00000,    236.0449
    114.0000,      20.0000,   1.00000,    247.9730
    118.0000,      20.0000,   1.00000,    285.6949
    122.0000,      20.0000,   1.00000,    311.2095
    126.0000,      20.0000,   1.00000,    328.4117
    130.0000,      20.0000,   1.00000,    362.0318
    134.0000,      20.0000,   1.00000,    360.8249
    138.0000,      20.0000,   1.00000,    332.6597
    142.0000,      20.0000,   1.00000,    318.6414
    146.0000,      20.0000,   1.00000,    321.4550
    150.0000,      20.0000,   1.00000,    305.0484
    154.0000,      20.0000,   1.00000,    302.0614
    158.0000,      20.0000,   1.00000,    314.4880
    162.0000,      20.0000,   1.00000,    324.4478
    166.0000,      20.0000,   1.00000,    315.1593
    174.0000,      20.0000,   1.00000,    290.7691
    178.0000,      20.0000,   1.00000,    259.0170
    182.0000,      20.0000,   1.00000,    229.7168
    186.0000,      20.0000,   1.00000,    218.1846
    190.0000,      20.0000,   1.00000,    202.0118
    194.0000,      20.0000,   1.00000,    198.3140
    198.0000,      20.0000,   1.00000,    185.1254
    202.0000,      20.0000,   1.00000,    171.7713
    206.0000,      20.0000,   1.00000,    162.9991
    210.0000,      20.0000,   1.00000,    156.3267
     30.0000,       4.0000,   7.00000,    313.8741
     34.0000,       4.0000,   7.00000,    310.2388
     38.0000,       4.0000,   7.00000,    284.8483
     42.0000,       4.0000,   7.00000,    309.0882
     46.0000,       4.0000,   7.00000,    263.8604
     50.0000,       4.0000,   7.00000,    268.1127
     54.0000,       4.0000,   7.00000,    239.1601
     58.0000,       4.0000,   7.00000,    246.8867
     62.0000,       4.0000,   7.00000,    245.3625
     66.0000,       4.0000,   7.00000,    221.8289
     70.0000,       4.0000,   7.00000,    214.2063
     74.0000,       4.0000,   7.00000,    239.2146
     78.0000,       4.0000,   7.00000,    263.0312
     82.0000,       4.0000,   7.00000,    281.0194
     86.0000,       4.0000,   7.00000,    267.9724
     90.0000,       4.0000,   7.00000,    274.2406
     94.0000,       4.0000,   7.00000,    286.3239
     98.0000,       4.0000,   7.00000,    353.3241
    102.0000,       4.0000,   7.00000,    190.9494
    106.0000,       4.0000,   7.00000,    171.0293
    110.0000,       4.0000,   7.00000,    289.8216
    114.0000,       4.0000,   7.00000,    288.9586
    118.0000,       4.0000,   7.00000,    285.0351
    122.0000,       4.0000,   7.00000,    266.6627
    126.0000,       4.0000,   7.00000,    343.5246
    130.0000,       4.0000,   7.00000,    403.1434
    134.0000,       4.0000,   7.00000,    382.9890
    138.0000,       4.0000,   7.00000,    390.1437
    142.0000,       4.0000,   7.00000,    317.9611
    146.0000,       4.0000,   7.00000,    297.6296
    150.0000,       4.0000,   7.00000,    309.7492
    154.0000,       4.0000,   7.00000,    340.2604
    158.0000,       4.0000,   7.00000,    319.2859
    162.0000,       4.0000,   7.00000,    336.8823
    166.0000,       4.0000,   7.00000,    376.3010
    174.0000,       4.0000,   7.00000,    254.2110
    178.0000,       4.0000,   7.00000,    248.2423
    182.0000,       4.0000,   7.00000,    224.6973
    186.0000,       4.0000,   7.00000,    237.8803
    190.0000,       4.0000,   7.00000,    211.1244
    194.0000,       4.0000,   7.00000,    169.3231
    202.0000,       4.0000,   7.00000,    220.0273
    206.0000,       4.0000,   7.00000,    167.6214
    210.0000,       4.0000,   7.00000,    150.5427
     34.0000,       4.0000,   8.00000,    331.9160
     38.0000,       4.0000,   8.00000,    307.3250
     42.0000,       4.0000,   8.00000,    330.7530
     46.0000,       4.0000,   8.00000,    275.2671
     50.0000,       4.0000,   8.00000,    277.7262
     54.0000,       4.0000,   8.00000,    246.4749
     58.0000,       4.0000,   8.00000,    259.6104
     62.0000,       4.0000,   8.00000,    260.3221
     66.0000,       4.0000,   8.00000,    229.2858
     70.0000,       4.0000,   8.00000,    234.4003
     74.0000,       4.0000,   8.00000,    263.0239
     78.0000,       4.0000,   8.00000,    284.1084
     82.0000,       4.0000,   8.00000,    302.9000
     86.0000,       4.0000,   8.00000,    291.2803
     90.0000,       4.0000,   8.00000,    298.7545
     94.0000,       4.0000,   8.00000,    304.1552
     98.0000,       4.0000,   8.00000,    369.6714
    102.0000,       4.0000,   8.00000,    198.5579
    106.0000,       4.0000,   8.00000,    172.7415
    110.0000,       4.0000,   8.00000,    297.5788
    114.0000,       4.0000,   8.00000,    298.1468
    118.0000,       4.0000,   8.00000,    293.3095
    122.0000,       4.0000,   8.00000,    267.9565
    126.0000,       4.0000,   8.00000,    345.6277
    130.0000,       4.0000,   8.00000,    393.6606
    134.0000,       4.0000,   8.00000,    383.8743
    138.0000,       4.0000,   8.00000,    389.3810
    142.0000,       4.0000,   8.00000,    310.9417
    146.0000,       4.0000,   8.00000,    291.6572
    150.0000,       4.0000,   8.00000,    308.8399
    154.0000,       4.0000,   8.00000,    339.5035
    158.0000,       4.0000,   8.00000,    310.8901
    162.0000,       4.0000,   8.00000,    330.3232
    170.0000,       4.0000,   8.00000,    336.5837
    174.0000,       4.0000,   8.00000,    253.8320
    178.0000,       4.0000,   8.00000,    250.5480
    182.0000,       4.0000,   8.00000,    224.6161
    186.0000,       4.0000,   8.00000,    234.2863
    190.0000,       4.0000,   8.00000,    212.0454
    194.0000,       4.0000,   8.00000,    172.1518
    202.0000,       4.0000,   8.00000,    231.3842
    206.0000,       4.0000,   8.00000,    182.9797
     42.0000,      28.0000,   1.00000,    315.2900
     46.0000,      28.0000,   1.00000,    301.5598
     50.0000,      28.0000,   1.00000,    286.3642
     54.0000,      28.0000,   1.00000,    273.7350
     58.0000,      28.0000,   1.00000,    255.7974
     62.0000,      28.0000,   1.00000,    261.2000
     66.0000,      28.0000,   1.00000,    273.6812
     70.0000,      28.0000,   1.00000,    283.1895
     74.0000,      28.0000,   1.00000,    287.1116
     78.0000,      28.0000,   1.00000,    293.1278
     82.0000,      28.0000,   1.00000,    306.9294
     86.0000,      28.0000,   1.00000,    330.6691
     90.0000,      28.0000,   1.00000,    310.8459
     94.0000,      28.0000,   1.00000,    288.4348
     98.0000,      28.0000,   1.00000,    282.8942
    102.0000,      28.0000,   1.00000,    282.6965
    106.0000,      28.0000,   1.00000,    282.1707
    110.0000,      28.0000,   1.00000,    274.5694
    114.0000,      28.0000,   1.00000,    266.7439
    118.0000,      28.0000,   1.00000,    292.6024
    122.0000,      28.0000,   1.00000,    318.2846
    126.0000,      28.0000,   1.00000,    324.0826
    130.0000,      28.0000,   1.00000,    314.0925
    134.0000,      28.0000,   1.00000,    314.3188
    138.0000,      28.0000,   1.00000,    322.2510
    142.0000,      28.0000,   1.00000,    335.7093
    146.0000,      28.0000,   1.00000,    314.7884
    150.0000,      28.0000,   1.00000,    298.7681
    154.0000,      28.0000,   1.00000,    302.1882
    162.0000,      28.0000,   1.00000,    290.9299
    166.0000,      28.0000,   1.00000,    278.3536
    170.0000,      28.0000,   1.00000,    269.0164
    174.0000,      28.0000,   1.00000,    269.8097
    178.0000,      28.0000,   1.00000,    262.4588
    182.0000,      28.0000,   1.00000,    243.0616
    190.0000,      28.0000,   1.00000,    213.9357
    194.0000,      28.0000,   1.00000,    204.1277
    198.0000,      28.0000,   1.00000,    200.3346
     42.0000,       4.0000,  10.00000,    359.2961
     46.0000,       4.0000,  10.00000,    298.1107
     50.0000,       4.0000,  10.00000,    294.8159
     54.0000,       4.0000,  10.00000,    256.9000
     58.0000,       4.0000,  10.00000,    263.7030
     62.0000,       4.0000,  10.00000,    273.8366
     66.0000,       4.0000,  10.00000,    261.9833
     70.0000,       4.0000,  10.00000,    265.4575
     74.0000,       4.0000,  10.00000,    290.5128
     78.0000,       4.0000,  10.00000,    313.5185
     82.0000,       4.0000,  10.00000,    339.0582
     86.0000,       4.0000,  10.00000,    325.0328
     90.0000,       4.0000,  10.00000,    322.2679
     94.0000,       4.0000,  10.00000,    321.7466
     98.0000,       4.0000,  10.00000,    381.7457
    102.0000,       4.0000,  10.00000,    204.6836
    106.0000,       4.0000,  10.00000,    182.2598
    110.0000,       4.0000,  10.00000,    311.0061
    114.0000,       4.0000,  10.00000,    300.3264
    118.0000,       4.0000,  10.00000,    288.4537
    122.0000,       4.0000,  10.00000,    261.9756
    126.0000,       4.0000,  10.00000,    327.1396
    130.0000,       4.0000,  10.00000,    359.7030
    134.0000,       4.0000,  10.00000,    351.3343
    138.0000,       4.0000,  10.00000,    379.6168
    142.0000,       4.0000,  10.00000,    322.1927
    146.0000,       4.0000,  10.00000,    286.1341
    150.0000,       4.0000,  10.00000,    288.9723
    154.0000,       4.0000,  10.00000,    332.0321
    162.0000,       4.0000,  10.00000,    317.6707
    166.0000,       4.0000,  10.00000,    335.9450
    170.0000,       4.0000,  10.00000,    305.8151
    174.0000,       4.0000,  10.00000,    229.8658
    178.0000,       4.0000,  10.00000,    233.2740
    182.0000,       4.0000,  10.00000,    219.1653
    186.0000,       4.0000,  10.00000,    231.8048
    190.0000,       4.0000,  10.00000,    209.0430
    194.0000,       4.0000,  10.00000,    171.4472
     54.0000,      36.0000,   1.00000,    305.0370
     58.0000,      36.0000,   1.00000,    299.6546
     62.0000,      36.0000,   1.00000,    290.9746
     66.0000,      36.0000,   1.00000,    294.0925
     70.0000,      36.0000,   1.00000,    301.3159
     74.0000,      36.0000,   1.00000,    310.0475
     78.0000,      36.0000,   1.00000,    316.2628
     82.0000,      36.0000,   1.00000,    327.5660
     86.0000,      36.0000,   1.00000,    310.7986
     90.0000,      36.0000,   1.00000,    298.4872
     94.0000,      36.0000,   1.00000,    304.6051
     98.0000,      36.0000,   1.00000,    306.9616
    102.0000,      36.0000,   1.00000,    296.5497
    106.0000,      36.0000,   1.00000,    286.1728
    110.0000,      36.0000,   1.00000,    283.2226
    114.0000,      36.0000,   1.00000,    280.7181
    118.0000,      36.0000,   1.00000,    266.4256
    122.0000,      36.0000,   1.00000,    281.3216
    126.0000,      36.0000,   1.00000,    289.7026
    130.0000,      36.0000,   1.00000,    287.0602
    134.0000,      36.0000,   1.00000,    286.5754
    138.0000,      36.0000,   1.00000,    294.6284
    142.0000,      36.0000,   1.00000,    306.9225
    146.0000,      36.0000,   1.00000,    312.2133
    150.0000,      36.0000,   1.00000,    306.4593
    154.0000,      36.0000,   1.00000,    306.8766
    158.0000,      36.0000,   1.00000,    277.5719
    162.0000,      36.0000,   1.00000,    258.1810
    166.0000,      36.0000,   1.00000,    255.8171
    170.0000,      36.0000,   1.00000,    252.5402
    174.0000,      36.0000,   1.00000,    242.6667
    178.0000,      36.0000,   1.00000,    230.8141
    186.0000,      36.0000,   1.00000,    217.8353
     50.0000,       4.0000,  12.00000,    303.7181
    114.0000,       4.0000,  12.00000,    295.3985
    178.0000,       4.0000,  12.00000,    209.7962
     54.0000,      12.0000,   4.00000,    297.5889
     58.0000,      12.0000,   4.00000,    288.3417
     62.0000,      12.0000,   4.00000,    283.0356
     66.0000,      12.0000,   4.00000,    276.4775
     70.0000,      12.0000,   4.00000,    283.5854
     74.0000,      12.0000,   4.00000,    303.0251
     78.0000,      12.0000,   4.00000,    327.7031
     82.0000,      12.0000,   4.00000,    334.2144
     86.0000,      12.0000,   4.00000,    329.2909
     90.0000,      12.0000,   4.00000,    323.0268
     94.0000,      12.0000,   4.00000,    346.9470
     98.0000,      12.0000,   4.00000,    308.6649
    102.0000,      12.0000,   4.00000,    257.9146
    106.0000,      12.0000,   4.00000,    232.6861
    110.0000,      12.0000,   4.00000,    258.1289
    114.0000,      12.0000,   4.00000,    281.8275
    118.0000,      12.0000,   4.00000,    258.8280
    122.0000,      12.0000,   4.00000,    266.3045
    126.0000,      12.0000,   4.00000,    288.7447
    130.0000,      12.0000,   4.00000,    318.9153
    134.0000,      12.0000,   4.00000,    335.6295
    138.0000,      12.0000,   4.00000,    321.7842
    142.0000,      12.0000,   4.00000,    307.5127
    146.0000,      12.0000,   4.00000,    287.6118
    150.0000,      12.0000,   4.00000,    292.2869
    154.0000,      12.0000,   4.00000,    306.6671
    158.0000,      12.0000,   4.00000,    303.3186
    162.0000,      12.0000,   4.00000,    294.3574
    166.0000,      12.0000,   4.00000,    295.5559
    170.0000,      12.0000,   4.00000,    268.8971
    174.0000,      12.0000,   4.00000,    232.5370
    178.0000,      12.0000,   4.00000,    198.8297
    182.0000,      12.0000,   4.00000,    201.1704
    186.0000,      12.0000,   4.00000,    200.0959
     66.0000,      44.0000,   1.00000,    304.5886
     70.0000,      44.0000,   1.00000,    300.2462
     74.0000,      44.0000,   1.00000,    292.1429
     78.0000,      44.0000,   1.00000,    300.5554
     82.0000,      44.0000,   1.00000,    293.3197
     86.0000,      44.0000,   1.00000,    283.7140
     90.0000,      44.0000,   1.00000,    291.9176
     94.0000,      44.0000,   1.00000,    295.6050
     98.0000,      44.0000,   1.00000,    291.4227
    102.0000,      44.0000,   1.00000,    278.2996
    106.0000,      44.0000,   1.00000,    269.5022
    110.0000,      44.0000,   1.00000,    273.6780
    114.0000,      44.0000,   1.00000,    272.5808
    118.0000,      44.0000,   1.00000,    276.1289
    122.0000,      44.0000,   1.00000,    261.6445
    126.0000,      44.0000,   1.00000,    265.6570
    130.0000,      44.0000,   1.00000,    279.2515
    134.0000,      44.0000,   1.00000,    282.8285
    138.0000,      44.0000,   1.00000,    278.4130
    142.0000,      44.0000,   1.00000,    280.8215
    146.0000,      44.0000,   1.00000,    289.7223
    150.0000,      44.0000,   1.00000,    289.1608
    154.0000,      44.0000,   1.00000,    275.7948
    158.0000,      44.0000,   1.00000,    265.4487
    162.0000,      44.0000,   1.00000,    253.7332
    166.0000,      44.0000,   1.00000,    256.4855
    170.0000,      44.0000,   1.00000,    245.8533
    174.0000,      44.0000,   1.00000,    231.2059
    114.0000,       4.0000,  15.00000,    271.6544
    178.0000,       4.0000,  15.00000,    199.1465
     70.0000,      12.0000,   5.00000,    272.5026
     74.0000,      12.0000,   5.00000,    280.0344
     78.0000,      12.0000,   5.00000,    297.4541
     82.0000,      12.0000,   5.00000,    307.6124
     86.0000,      12.0000,   5.00000,    311.4850
     90.0000,      12.0000,   5.00000,    307.6361
     94.0000,      12.0000,   5.00000,    327.8492
     98.0000,      12.0000,   5.00000,    286.7744
    102.0000,      12.0000,   5.00000,    237.7655
    106.0000,      12.0000,   5.00000,    207.7201
    110.0000,      12.0000,   5.00000,    235.6548
    114.0000,      12.0000,   5.00000,    265.3341
    118.0000,      12.0000,   5.00000,    251.5987
    122.0000,      12.0000,   5.00000,    257.6220
    126.0000,      12.0000,   5.00000,    280.5996
    130.0000,      12.0000,   5.00000,    311.7855
    134.0000,      12.0000,   5.00000,    327.9979
    138.0000,      12.0000,   5.00000,    305.8532
    142.0000,      12.0000,   5.00000,    286.2169
    146.0000,      12.0000,   5.00000,    263.9246
    150.0000,      12.0000,   5.00000,    272.0051
    154.0000,      12.0000,   5.00000,    279.2479
    158.0000,      12.0000,   5.00000,    285.9675
    162.0000,      12.0000,   5.00000,    291.5366
    166.0000,      12.0000,   5.00000,    299.5076
    170.0000,      12.0000,   5.00000,    264.1893
    174.0000,      12.0000,   5.00000,    220.1603
     78.0000,      52.0000,   1.00000,    275.1103
     82.0000,      52.0000,   1.00000,    262.8209
     86.0000,      52.0000,   1.00000,    259.8235
     90.0000,      52.0000,   1.00000,    252.6942
     94.0000,      52.0000,   1.00000,    250.7947
     98.0000,      52.0000,   1.00000,    252.6636
    102.0000,      52.0000,   1.00000,    259.7155
    106.0000,      52.0000,   1.00000,    265.2809
    110.0000,      52.0000,   1.00000,    264.3774
    114.0000,      52.0000,   1.00000,    268.1556
    118.0000,      52.0000,   1.00000,    268.6405
    122.0000,      52.0000,   1.00000,    268.9740
    126.0000,      52.0000,   1.00000,    256.3804
    130.0000,      52.0000,   1.00000,    265.2866
    134.0000,      52.0000,   1.00000,    274.1002
    138.0000,      52.0000,   1.00000,    274.0849
    142.0000,      52.0000,   1.00000,    275.6818
    146.0000,      52.0000,   1.00000,    273.9348
    150.0000,      52.0000,   1.00000,    271.9850
    154.0000,      52.0000,   1.00000,    267.3057
    158.0000,      52.0000,   1.00000,    258.7231
    162.0000,      52.0000,   1.00000,    253.5789
     82.0000,      12.0000,   6.00000,    281.8358
     86.0000,      12.0000,   6.00000,    276.5507
     90.0000,      12.0000,   6.00000,    263.1685
     94.0000,      12.0000,   6.00000,    277.1309
     98.0000,      12.0000,   6.00000,    248.6703
    102.0000,      12.0000,   6.00000,    215.2676
    106.0000,      12.0000,   6.00000,    193.7466
    110.0000,      12.0000,   6.00000,    220.0733
    114.0000,      12.0000,   6.00000,    253.0808
    118.0000,      12.0000,   6.00000,    243.8338
    122.0000,      12.0000,   6.00000,    257.0941
    126.0000,      12.0000,   6.00000,    278.3569
    130.0000,      12.0000,   6.00000,    306.2736
    134.0000,      12.0000,   6.00000,    318.9276
    138.0000,      12.0000,   6.00000,    301.1057
    142.0000,      12.0000,   6.00000,    280.7073
    146.0000,      12.0000,   6.00000,    255.1809
    150.0000,      12.0000,   6.00000,    261.2693
    154.0000,      12.0000,   6.00000,    270.8803
    158.0000,      12.0000,   6.00000,    279.7199
    162.0000,      12.0000,   6.00000,    285.5884
     88.0000,      24.0000,   3.00000,    263.4054
     92.0000,      24.0000,   3.00000,    245.9444
     96.0000,      24.0000,   3.00000,    223.6728
    100.0000,      24.0000,   3.00000,    224.9904
    104.0000,      24.0000,   3.00000,    225.2622
    108.0000,      24.0000,   3.00000,    226.6135
    112.0000,      24.0000,   3.00000,    212.2834
    116.0000,      24.0000,   3.00000,    233.1790
    120.0000,      24.0000,   3.00000,    261.6545
    124.0000,      24.0000,   3.00000,    270.0525
    128.0000,      24.0000,   3.00000,    284.7570
    132.0000,      24.0000,   3.00000,    288.3846
    136.0000,      24.0000,   3.00000,    293.4481
    140.0000,      24.0000,   3.00000,    287.8464
    144.0000,      24.0000,   3.00000,    283.1017
    148.0000,      24.0000,   3.00000,    278.2403
    152.0000,      24.0000,   3.00000,    268.3102
    156.0000,      24.0000,   3.00000,    272.3924
     94.0000,      20.0000,   4.00000,    232.4795
     98.0000,      20.0000,   4.00000,    210.2394
    102.0000,      20.0000,   4.00000,    208.7326
    106.0000,      20.0000,   4.00000,    211.4400
    110.0000,      20.0000,   4.00000,    200.5460
    114.0000,      20.0000,   4.00000,    214.5907
    118.0000,      20.0000,   4.00000,    244.3205
    122.0000,      20.0000,   4.00000,    257.7472
    126.0000,      20.0000,   4.00000,    270.0577
    130.0000,      20.0000,   4.00000,    287.1951
    134.0000,      20.0000,   4.00000,    300.4014
    138.0000,      20.0000,   4.00000,    295.0654
    142.0000,      20.0000,   4.00000,    285.2180
    146.0000,      20.0000,   4.00000,    281.2314
    150.0000,      20.0000,   4.00000,    269.1442
    114.0000,      12.0000,   8.00000,    219.3505
   9.17
ITERATION 4
MODEL RESISTIVITY
LAYER 1
58,     2.0000
      8.0000,     113.08
     12.0000,     124.18
     16.0000,     158.69
     20.0000,     180.34
     24.0000,     215.34
     28.0000,     188.38
     32.0000,     169.97
     36.0000,     169.73
     40.0000,     151.24
     44.0000,     156.39
     48.0000,     126.44
     52.0000,     118.80
     56.0000,     101.57
     60.0000,     100.36
     64.0000,      97.24
     68.0000,      86.07
     72.0000,      82.67
     76.0000,      85.71
     80.0000,      90.77
     84.0000,      99.89
     88.0000,      98.93
     92.0000,     111.88
     96.0000,     119.79
    100.0000,     143.75
    104.0000,      67.45
    108.0000,      61.58
    112.0000,     122.36
    116.0000,     117.15
    120.0000,     107.00
    124.0000,      97.68
    128.0000,     124.66
    132.0000,     146.80
    136.0000,     152.29
    140.0000,     167.13
    144.0000,     137.92
    148.0000,     131.79
    152.0000,     141.64
    156.0000,     162.11
    160.0000,     157.00
    164.0000,     159.47
    168.0000,     166.99
    172.0000,     145.75
    176.0000,      98.92
    180.0000,      97.53
    184.0000,      88.34
    188.0000,      91.65
    192.0000,      80.13
    196.0000,      58.88
    200.0000,      54.84
    204.0000,      63.40
    208.0000,      52.53
    212.0000,      48.77
    216.0000,      47.09
    220.0000,      48.32
    224.0000,      43.86
    228.0000,      35.38
    232.0000,      34.32
            37.7621
LAYER 2
58,     4.2000
      8.0000,     161.03
     12.0000,     145.89
     16.0000,     172.76
     20.0000,     195.17
     24.0000,     216.73
     28.0000,     193.29
     32.0000,     175.49
     36.0000,     167.68
     40.0000,     148.53
     44.0000,     155.37
     48.0000,     119.75
     52.0000,     119.97
     56.0000,      98.49
     60.0000,      99.88
     64.0000,      95.39
     68.0000,      83.99
     72.0000,      85.28
     76.0000,      85.96
     80.0000,      93.31
     84.0000,     102.79
     88.0000,      99.14
     92.0000,     105.91
     96.0000,     120.81
    100.0000,     145.36
    104.0000,      92.96
    108.0000,      86.31
    112.0000,     124.80
    116.0000,     127.23
    120.0000,     120.32
    124.0000,     112.99
    128.0000,     147.65
    132.0000,     170.63
    136.0000,     180.19
    140.0000,     205.00
    144.0000,     175.68
    148.0000,     168.53
    152.0000,     179.14
    156.0000,     197.69
    160.0000,     187.44
    164.0000,     192.09
    168.0000,     211.74
    172.0000,     183.35
    176.0000,     124.93
    180.0000,     113.63
    184.0000,     101.64
    188.0000,     104.46
    192.0000,      89.10
    196.0000,      67.99
    200.0000,      65.17
    204.0000,      89.57
    208.0000,      60.34
    212.0000,      54.91
    216.0000,      54.41
    220.0000,      53.94
    224.0000,      47.55
    228.0000,      38.55
    232.0000,      35.70
            37.5225
LAYER 3
56,     6.6200
     12.0000,     251.84
     16.0000,     233.72
     20.0000,     227.83
     24.0000,     221.40
     28.0000,     200.02
     32.0000,     184.32
     36.0000,     172.72
     40.0000,     157.06
     44.0000,     163.80
     48.0000,     128.40
     52.0000,     132.77
     56.0000,     109.49
     60.0000,     111.40
     64.0000,     107.03
     68.0000,      97.28
     72.0000,     106.80
     76.0000,     112.23
     80.0000,     129.61
     84.0000,     147.64
     88.0000,     132.74
     92.0000,     120.97
     96.0000,     125.54
    100.0000,     143.69
    104.0000,     112.58
    108.0000,     103.71
    112.0000,     137.05
    116.0000,     159.33
    120.0000,     194.03
    124.0000,     213.45
    128.0000,     280.84
    132.0000,     315.30
    136.0000,     341.93
    140.0000,     410.00
    144.0000,     376.88
    148.0000,     363.39
    152.0000,     371.29
    156.0000,     377.09
    160.0000,     341.77
    164.0000,     350.22
    168.0000,     399.90
    172.0000,     339.98
    176.0000,     228.12
    180.0000,     182.01
    184.0000,     154.95
    188.0000,     152.09
    192.0000,     129.62
    196.0000,     108.01
    200.0000,     122.76
    204.0000,     182.13
    208.0000,     106.14
    212.0000,      81.58
    216.0000,      79.32
    220.0000,      73.83
    224.0000,      61.67
    228.0000,      47.12
            40.4950
LAYER 4
54,     9.2820
     16.0000,     426.45
     20.0000,     312.75
     24.0000,     265.80
     28.0000,     231.62
     32.0000,     213.19
     36.0000,     201.00
     40.0000,     190.45
     44.0000,     200.36
     48.0000,     166.95
     52.0000,     178.26
     56.0000,     152.25
     60.0000,     157.30
     64.0000,     155.19
     68.0000,     146.79
     72.0000,     170.28
     76.0000,     186.41
     80.0000,     221.01
     84.0000,     249.31
     88.0000,     202.50
     92.0000,     161.15
     96.0000,     153.87
    100.0000,     167.98
    104.0000,     120.00
    108.0000,     111.07
    112.0000,     185.20
    116.0000,     239.18
    120.0000,     356.78
    124.0000,     440.08
    128.0000,     558.13
    132.0000,     594.34
    136.0000,     655.29
    140.0000,     842.48
    144.0000,     845.82
    148.0000,     832.14
    152.0000,     822.51
    156.0000,     784.50
    160.0000,     694.22
    164.0000,     718.00
    168.0000,     829.66
    172.0000,     692.08
    176.0000,     444.09
    180.0000,     312.60
    184.0000,     245.04
    188.0000,     227.21
    192.0000,     199.79
    196.0000,     188.54
    200.0000,     249.90
    204.0000,     366.20
    208.0000,     199.73
    212.0000,     129.98
    216.0000,     118.07
    220.0000,     100.48
    224.0000,      82.98
            55.8053
LAYER 5
50,    12.2102
     24.0000,     832.86
     28.0000,     574.22
     32.0000,     478.70
     36.0000,     413.76
     40.0000,     381.93
     44.0000,     371.46
     48.0000,     345.72
     52.0000,     357.54
     56.0000,     341.66
     60.0000,     351.61
     64.0000,     354.15
     68.0000,     350.57
     72.0000,     377.80
     76.0000,     392.96
     80.0000,     414.88
     84.0000,     420.39
     88.0000,     361.66
     92.0000,     342.22
     96.0000,     412.28
    100.0000,     504.24
    104.0000,     463.60
    108.0000,     502.60
    112.0000,     711.24
    116.0000,     877.48
    120.0000,     1042.2
    124.0000,     1040.1
    128.0000,     947.05
    132.0000,     822.80
    136.0000,     847.40
    140.0000,     1093.6
    144.0000,     1314.3
    148.0000,     1468.0
    152.0000,     1549.8
    156.0000,     1582.4
    160.0000,     1622.4
    164.0000,     1817.7
    168.0000,     2018.0
    172.0000,     1718.6
    176.0000,     1123.7
    180.0000,     695.40
    184.0000,     473.26
    188.0000,     391.11
    192.0000,     372.57
    196.0000,     419.40
    200.0000,     546.53
    204.0000,     603.32
    208.0000,     382.16
    212.0000,     231.56
    216.0000,     183.80
           126.0395
LAYER 6
46,    15.4312
     32.0000,     921.63
     36.0000,     724.22
     40.0000,     651.13
     44.0000,     596.32
     48.0000,     562.25
     52.0000,     554.19
     56.0000,     544.04
     60.0000,     548.49
     64.0000,     543.47
     68.0000,     529.93
     72.0000,     524.39
     76.0000,     505.86
     80.0000,     487.07
     84.0000,     468.29
     88.0000,     446.29
     92.0000,     487.93
     96.0000,     635.64
    100.0000,     816.88
    104.0000,     914.41
    108.0000,     1086.1
    112.0000,     1363.5
    116.0000,     1471.3
    120.0000,     1370.4
    124.0000,     1095.3
    128.0000,     813.92
    132.0000,     626.40
    136.0000,     576.73
    140.0000,     650.33
    144.0000,     761.34
    148.0000,     872.70
    152.0000,     974.96
    156.0000,     1079.8
    160.0000,     1213.6
    164.0000,     1399.5
    168.0000,     1526.2
    172.0000,     1382.9
    176.0000,     1028.6
    180.0000,     702.46
    184.0000,     504.18
    188.0000,     422.88
    192.0000,     415.98
    196.0000,     463.41
    200.0000,     516.25
    204.0000,     483.57
    208.0000,     360.11
           223.6509
LAYER 7
42,    18.9743
     40.0000,     893.17
     44.0000,     776.66
     48.0000,     729.48
     52.0000,     689.27
     56.0000,     667.77
     60.0000,     656.03
     64.0000,     632.21
     68.0000,     600.23
     72.0000,     564.87
     76.0000,     519.38
     80.0000,     475.85
     84.0000,     444.97
     88.0000,     437.15
     92.0000,     482.67
     96.0000,     596.79
    100.0000,     747.97
    104.0000,     894.42
    108.0000,     1068.7
    112.0000,     1226.7
    116.0000,     1219.5
    120.0000,     1038.5
    124.0000,     781.50
    128.0000,     560.41
    132.0000,     420.71
    136.0000,     360.48
    140.0000,     358.88
    144.0000,     384.68
    148.0000,     422.91
    152.0000,     470.68
    156.0000,     530.92
    160.0000,     608.14
    164.0000,     698.75
    168.0000,     762.23
    172.0000,     738.68
    176.0000,     630.86
    180.0000,     503.37
    184.0000,     410.35
    188.0000,     367.93
    192.0000,     365.17
    196.0000,     381.80
    200.0000,     381.59
           328.2466
LAYER 8
38,    22.8718
     48.0000,     793.78
     52.0000,     708.09
     56.0000,     676.75
     60.0000,     657.06
     64.0000,     616.26
     68.0000,     574.77
     72.0000,     532.26
     76.0000,     479.94
     80.0000,     429.94
     84.0000,     393.72
     88.0000,     379.35
     92.0000,     396.78
     96.0000,     448.33
    100.0000,     524.23
    104.0000,     610.46
    108.0000,     697.84
    112.0000,     751.68
    116.0000,     725.43
    120.0000,     621.91
    124.0000,     486.45
    128.0000,     366.43
    132.0000,     283.40
    136.0000,     237.24
    140.0000,     219.09
    144.0000,     217.38
    148.0000,     225.93
    152.0000,     243.35
    156.0000,     269.84
    160.0000,     305.22
    164.0000,     345.91
    168.0000,     379.28
    172.0000,     388.63
    176.0000,     370.11
    180.0000,     335.64
    184.0000,     308.88
    188.0000,     298.27
    192.0000,     299.27
           310.9244
LAYER 9
33,    27.1590
     60.0000,     616.49
     64.0000,     542.93
     68.0000,     507.03
     72.0000,     475.24
     76.0000,     426.63
     80.0000,     378.56
     84.0000,     341.62
     88.0000,     319.64
     92.0000,     314.87
     96.0000,     327.39
    100.0000,     353.27
    104.0000,     385.74
    108.0000,     415.60
    112.0000,     428.00
    116.0000,     410.09
    120.0000,     363.29
    124.0000,     302.17
    128.0000,     243.62
    132.0000,     197.86
    136.0000,     167.25
    140.0000,     149.90
    144.0000,     142.07
    148.0000,     141.36
    152.0000,     147.02
    156.0000,     158.74
    160.0000,     175.91
    164.0000,     196.44
    168.0000,     216.81
    172.0000,     232.16
    176.0000,     239.98
    180.0000,     237.55
    184.0000,     236.66
           247.8986
LAYER 10
27,    31.8749
     72.0000,     437.22
     76.0000,     373.58
     80.0000,     335.06
     84.0000,     300.34
     88.0000,     275.76
     92.0000,     259.11
     96.0000,     252.91
    100.0000,     254.37
    104.0000,     259.90
    108.0000,     264.61
    112.0000,     262.85
    116.0000,     250.68
    120.0000,     228.23
    124.0000,     199.66
    128.0000,     170.58
    132.0000,     145.38
    136.0000,     126.09
    140.0000,     113.02
    144.0000,     105.37
    148.0000,     102.45
    152.0000,     104.00
    156.0000,     109.83
    160.0000,     119.86
    164.0000,     131.84
    168.0000,     146.31
    172.0000,     160.67
           184.7289
LAYER 11
23,    37.0623
     80.0000,     303.76
     84.0000,     266.80
     88.0000,     243.56
     92.0000,     224.24
     96.0000,     210.79
    100.0000,     201.26
    104.0000,     195.30
    108.0000,     190.03
    112.0000,     183.21
    116.0000,     173.33
    120.0000,     160.11
    124.0000,     144.61
    128.0000,     128.63
    132.0000,     113.91
    136.0000,     101.62
    140.0000,      92.39
    144.0000,      86.32
    148.0000,      83.46
    152.0000,      83.84
    156.0000,      87.13
    160.0000,      93.33
    164.0000,     101.87
           116.2821
LAYER 12
19,    42.7686
     88.0000,     222.71
     92.0000,     201.36
     96.0000,     185.37
    100.0000,     173.07
    104.0000,     163.42
    108.0000,     154.14
    112.0000,     145.33
    116.0000,     136.21
    120.0000,     126.39
    124.0000,     116.03
    128.0000,     105.65
    132.0000,      95.93
    136.0000,      87.46
    140.0000,      80.73
    144.0000,      76.01
    148.0000,      73.76
    152.0000,      73.59
    156.0000,      75.81
            81.1406
LAYER 13
17, 
     92.0000,     180.81
     96.0000,     169.79
    100.0000,     158.54
    104.0000,     148.24
    108.0000,     139.04
    112.0000,     129.44
    116.0000,     120.57
    120.0000,     111.90
    124.0000,     103.33
    128.0000,      94.99
    132.0000,      87.20
    136.0000,      80.30
    140.0000,      74.58
    144.0000,      70.90
    148.0000,      68.59
    152.0000,      67.53
            67.3719
CALCULATED APPARENT RESISTIVITY
      6.0000,       4.0000,   1.00000,    143.6952
     10.0000,       4.0000,   1.00000,    151.7265
     14.0000,       4.0000,   1.00000,    180.8446
     18.0000,       4.0000,   1.00000,    181.7795
     22.0000,       4.0000,   1.00000,    205.8562
     26.0000,       4.0000,   1.00000,    190.1953
     30.0000,       4.0000,   1.00000,    181.0392
     34.0000,       4.0000,   1.00000,    177.5396
     38.0000,       4.0000,   1.00000,    154.2789
     42.0000,       4.0000,   1.00000,    158.6863
     46.0000,       4.0000,   1.00000,    130.1663
     50.0000,       4.0000,   1.00000,    129.0824
     54.0000,       4.0000,   1.00000,    110.7171
     58.0000,       4.0000,   1.00000,    108.2589
     62.0000,       4.0000,   1.00000,    104.0559
     66.0000,       4.0000,   1.00000,     96.7210
     70.0000,       4.0000,   1.00000,     95.4576
     74.0000,       4.0000,   1.00000,    100.6572
     78.0000,       4.0000,   1.00000,    103.3564
     82.0000,       4.0000,   1.00000,    110.8271
     86.0000,       4.0000,   1.00000,    112.2668
     90.0000,       4.0000,   1.00000,    122.2995
     94.0000,       4.0000,   1.00000,    108.2878
     98.0000,       4.0000,   1.00000,    136.3004
    102.0000,       4.0000,   1.00000,     93.5655
    106.0000,       4.0000,   1.00000,     90.8260
    110.0000,       4.0000,   1.00000,    129.4064
    114.0000,       4.0000,   1.00000,    119.9732
    118.0000,       4.0000,   1.00000,    135.9672
    122.0000,       4.0000,   1.00000,    130.8274
    126.0000,       4.0000,   1.00000,    159.8869
    130.0000,       4.0000,   1.00000,    179.6766
    134.0000,       4.0000,   1.00000,    180.2783
    138.0000,       4.0000,   1.00000,    204.7736
    142.0000,       4.0000,   1.00000,    185.8198
    146.0000,       4.0000,   1.00000,    186.9811
    150.0000,       4.0000,   1.00000,    189.8532
    154.0000,       4.0000,   1.00000,    206.8704
    158.0000,       4.0000,   1.00000,    197.4902
    162.0000,       4.0000,   1.00000,    199.5228
    166.0000,       4.0000,   1.00000,    195.0177
    170.0000,       4.0000,   1.00000,    178.0119
    174.0000,       4.0000,   1.00000,    137.0289
    178.0000,       4.0000,   1.00000,    132.0230
    182.0000,       4.0000,   1.00000,    109.0671
    186.0000,       4.0000,   1.00000,    105.4270
    190.0000,       4.0000,   1.00000,     92.9258
    194.0000,       4.0000,   1.00000,     78.5547
    198.0000,       4.0000,   1.00000,     72.5513
    202.0000,       4.0000,   1.00000,     77.9732
    206.0000,       4.0000,   1.00000,     63.3594
    210.0000,       4.0000,   1.00000,     61.7467
    214.0000,       4.0000,   1.00000,     56.3767
    218.0000,       4.0000,   1.00000,     51.7508
    222.0000,       4.0000,   1.00000,     48.6721
    226.0000,       4.0000,   1.00000,     42.2424
    230.0000,       4.0000,   1.00000,     39.0746
    234.0000,       4.0000,   1.00000,     40.3309
     10.0000,       4.0000,   2.00000,    185.3369
     14.0000,       4.0000,   2.00000,    213.5193
     18.0000,       4.0000,   2.00000,    212.2486
     22.0000,       4.0000,   2.00000,    230.4243
     26.0000,       4.0000,   2.00000,    205.7874
     30.0000,       4.0000,   2.00000,    193.0421
     34.0000,       4.0000,   2.00000,    192.6433
     38.0000,       4.0000,   2.00000,    174.3972
     42.0000,       4.0000,   2.00000,    178.9735
     46.0000,       4.0000,   2.00000,    150.8239
     50.0000,       4.0000,   2.00000,    146.2865
     54.0000,       4.0000,   2.00000,    128.7805
     58.0000,       4.0000,   2.00000,    129.0034
     62.0000,       4.0000,   2.00000,    129.5989
     66.0000,       4.0000,   2.00000,    116.5910
     70.0000,       4.0000,   2.00000,    116.1580
     74.0000,       4.0000,   2.00000,    124.5197
     78.0000,       4.0000,   2.00000,    129.3483
     82.0000,       4.0000,   2.00000,    135.6898
     86.0000,       4.0000,   2.00000,    134.8212
     90.0000,       4.0000,   2.00000,    127.4324
     94.0000,       4.0000,   2.00000,    135.6708
     98.0000,       4.0000,   2.00000,    182.8661
    102.0000,       4.0000,   2.00000,    107.5199
    106.0000,       4.0000,   2.00000,    100.0165
    110.0000,       4.0000,   2.00000,    176.1515
    114.0000,       4.0000,   2.00000,    170.8038
    118.0000,       4.0000,   2.00000,    164.3818
    122.0000,       4.0000,   2.00000,    161.8995
    126.0000,       4.0000,   2.00000,    210.8233
    130.0000,       4.0000,   2.00000,    234.3358
    134.0000,       4.0000,   2.00000,    231.1647
    138.0000,       4.0000,   2.00000,    268.3748
    142.0000,       4.0000,   2.00000,    244.0997
    146.0000,       4.0000,   2.00000,    234.2009
    150.0000,       4.0000,   2.00000,    254.8665
    154.0000,       4.0000,   2.00000,    278.2537
    158.0000,       4.0000,   2.00000,    247.4274
    162.0000,       4.0000,   2.00000,    239.8525
    166.0000,       4.0000,   2.00000,    257.9050
    170.0000,       4.0000,   2.00000,    228.9324
    174.0000,       4.0000,   2.00000,    172.9512
    178.0000,       4.0000,   2.00000,    169.6692
    182.0000,       4.0000,   2.00000,    145.7594
    186.0000,       4.0000,   2.00000,    141.2937
    190.0000,       4.0000,   2.00000,    124.6521
    194.0000,       4.0000,   2.00000,     94.9998
    198.0000,       4.0000,   2.00000,     93.2595
    202.0000,       4.0000,   2.00000,    107.5776
    206.0000,       4.0000,   2.00000,     82.2738
    210.0000,       4.0000,   2.00000,     74.7273
    214.0000,       4.0000,   2.00000,     70.8265
    218.0000,       4.0000,   2.00000,     64.8929
    222.0000,       4.0000,   2.00000,     60.5507
    226.0000,       4.0000,   2.00000,     50.1034
    230.0000,       4.0000,   2.00000,     45.7191
     14.0000,       4.0000,   3.00000,    247.8219
     18.0000,       4.0000,   3.00000,    252.7489
     22.0000,       4.0000,   3.00000,    267.9723
     26.0000,       4.0000,   3.00000,    230.0515
     30.0000,       4.0000,   3.00000,    208.7060
     34.0000,       4.0000,   3.00000,    210.5302
     38.0000,       4.0000,   3.00000,    197.7446
     42.0000,       4.0000,   3.00000,    211.2721
     46.0000,       4.0000,   3.00000,    174.8515
     50.0000,       4.0000,   3.00000,    171.4733
     54.0000,       4.0000,   3.00000,    150.3245
     58.0000,       4.0000,   3.00000,    157.8866
     62.0000,       4.0000,   3.00000,    156.7137
     66.0000,       4.0000,   3.00000,    142.5196
     70.0000,       4.0000,   3.00000,    138.9057
     74.0000,       4.0000,   3.00000,    149.4537
     78.0000,       4.0000,   3.00000,    157.6537
     82.0000,       4.0000,   3.00000,    165.6941
     86.0000,       4.0000,   3.00000,    148.0048
     90.0000,       4.0000,   3.00000,    156.8012
     94.0000,       4.0000,   3.00000,    174.0175
     98.0000,       4.0000,   3.00000,    220.5792
    102.0000,       4.0000,   3.00000,    126.0612
    106.0000,       4.0000,   3.00000,    117.8042
    110.0000,       4.0000,   3.00000,    212.8671
    114.0000,       4.0000,   3.00000,    221.2902
    118.0000,       4.0000,   3.00000,    205.7745
    122.0000,       4.0000,   3.00000,    186.4508
    126.0000,       4.0000,   3.00000,    244.5141
    130.0000,       4.0000,   3.00000,    286.2122
    134.0000,       4.0000,   3.00000,    291.6248
    138.0000,       4.0000,   3.00000,    323.3274
    142.0000,       4.0000,   3.00000,    280.1059
    146.0000,       4.0000,   3.00000,    274.9101
    150.0000,       4.0000,   3.00000,    295.0518
    154.0000,       4.0000,   3.00000,    325.6513
    158.0000,       4.0000,   3.00000,    287.0288
    162.0000,       4.0000,   3.00000,    286.7877
    166.0000,       4.0000,   3.00000,    301.4429
    170.0000,       4.0000,   3.00000,    276.5154
    174.0000,       4.0000,   3.00000,    201.2921
    178.0000,       4.0000,   3.00000,    197.2617
    182.0000,       4.0000,   3.00000,    181.1897
    186.0000,       4.0000,   3.00000,    185.2395
    190.0000,       4.0000,   3.00000,    150.8431
    194.0000,       4.0000,   3.00000,    115.5482
    198.0000,       4.0000,   3.00000,    112.0102
    202.0000,       4.0000,   3.00000,    133.6404
    206.0000,       4.0000,   3.00000,    102.9260
    210.0000,       4.0000,   3.00000,     89.7666
    214.0000,       4.0000,   3.00000,     83.5798
    218.0000,       4.0000,   3.00000,     82.0725
    222.0000,       4.0000,   3.00000,     73.9880
    226.0000,       4.0000,   3.00000,     59.8012
     18.0000,      12.0000,   1.00000,    280.3957
     22.0000,      12.0000,   1.00000,    275.2979
     26.0000,      12.0000,   1.00000,    253.3200
     30.0000,      12.0000,   1.00000,    229.2743
     34.0000,      12.0000,   1.00000,    218.1044
     38.0000,      12.0000,   1.00000,    222.2677
     42.0000,      12.0000,   1.00000,    214.9402
     46.0000,      12.0000,   1.00000,    207.0909
     50.0000,      12.0000,   1.00000,    184.8738
     54.0000,      12.0000,   1.00000,    180.5405
     58.0000,      12.0000,   1.00000,    173.8805
     62.0000,      12.0000,   1.00000,    172.4019
     66.0000,      12.0000,   1.00000,    164.3223
     70.0000,      12.0000,   1.00000,    161.9772
     74.0000,      12.0000,   1.00000,    166.1379
     78.0000,      12.0000,   1.00000,    176.3272
     82.0000,      12.0000,   1.00000,    169.7444
     86.0000,      12.0000,   1.00000,    175.4621
     90.0000,      12.0000,   1.00000,    186.5513
     94.0000,      12.0000,   1.00000,    208.2643
     98.0000,      12.0000,   1.00000,    191.0700
    102.0000,      12.0000,   1.00000,    174.2520
    106.0000,      12.0000,   1.00000,    175.0275
    110.0000,      12.0000,   1.00000,    203.6731
    114.0000,      12.0000,   1.00000,    231.6753
    118.0000,      12.0000,   1.00000,    230.9745
    122.0000,      12.0000,   1.00000,    232.5661
    126.0000,      12.0000,   1.00000,    254.1517
    130.0000,      12.0000,   1.00000,    300.1891
    134.0000,      12.0000,   1.00000,    333.6123
    138.0000,      12.0000,   1.00000,    320.5292
    142.0000,      12.0000,   1.00000,    305.1727
    146.0000,      12.0000,   1.00000,    294.1616
    150.0000,      12.0000,   1.00000,    302.7855
    154.0000,      12.0000,   1.00000,    302.7310
    158.0000,      12.0000,   1.00000,    317.8434
    162.0000,      12.0000,   1.00000,    310.7827
    166.0000,      12.0000,   1.00000,    302.8730
    170.0000,      12.0000,   1.00000,    274.2704
    174.0000,      12.0000,   1.00000,    242.9117
    178.0000,      12.0000,   1.00000,    209.7437
    186.0000,      12.0000,   1.00000,    192.2028
    190.0000,      12.0000,   1.00000,    171.2934
    194.0000,      12.0000,   1.00000,    142.7523
    198.0000,      12.0000,   1.00000,    133.4818
    202.0000,      12.0000,   1.00000,    126.7578
    206.0000,      12.0000,   1.00000,    122.2195
    210.0000,      12.0000,   1.00000,    105.1146
    214.0000,      12.0000,   1.00000,     95.9741
    218.0000,      12.0000,   1.00000,     89.4561
    222.0000,      12.0000,   1.00000,     82.7926
     18.0000,       4.0000,   4.00000,    287.2933
     22.0000,       4.0000,   4.00000,    311.1970
     26.0000,       4.0000,   4.00000,    258.0426
     30.0000,       4.0000,   4.00000,    230.7794
     34.0000,       4.0000,   4.00000,    232.1646
     38.0000,       4.0000,   4.00000,    218.8228
     42.0000,       4.0000,   4.00000,    241.8840
     46.0000,       4.0000,   4.00000,    201.3247
     50.0000,       4.0000,   4.00000,    199.7220
     54.0000,       4.0000,   4.00000,    177.2011
     58.0000,       4.0000,   4.00000,    182.7211
     62.0000,       4.0000,   4.00000,    184.9981
     66.0000,       4.0000,   4.00000,    165.2183
     70.0000,       4.0000,   4.00000,    163.7685
     74.0000,       4.0000,   4.00000,    174.2340
     78.0000,       4.0000,   4.00000,    184.1375
     82.0000,       4.0000,   4.00000,    184.9061
     86.0000,       4.0000,   4.00000,    180.4520
     90.0000,       4.0000,   4.00000,    194.0195
     94.0000,       4.0000,   4.00000,    202.1756
     98.0000,       4.0000,   4.00000,    256.6736
    102.0000,       4.0000,   4.00000,    147.2609
    106.0000,       4.0000,   4.00000,    139.8748
    110.0000,       4.0000,   4.00000,    246.6259
    114.0000,       4.0000,   4.00000,    244.0887
    118.0000,       4.0000,   4.00000,    245.5302
    122.0000,       4.0000,   4.00000,    215.1040
    126.0000,       4.0000,   4.00000,    270.9620
    130.0000,       4.0000,   4.00000,    328.2177
    134.0000,       4.0000,   4.00000,    336.4435
    138.0000,       4.0000,   4.00000,    367.4561
    142.0000,       4.0000,   4.00000,    307.9200
    146.0000,       4.0000,   4.00000,    295.1049
    150.0000,       4.0000,   4.00000,    309.8487
    154.0000,       4.0000,   4.00000,    336.7831
    158.0000,       4.0000,   4.00000,    322.0879
    162.0000,       4.0000,   4.00000,    322.5313
    166.0000,       4.0000,   4.00000,    339.4767
    170.0000,       4.0000,   4.00000,    301.6831
    174.0000,       4.0000,   4.00000,    224.4161
    178.0000,       4.0000,   4.00000,    223.7975
    186.0000,       4.0000,   4.00000,    209.9238
    190.0000,       4.0000,   4.00000,    180.6363
    194.0000,       4.0000,   4.00000,    135.3216
    198.0000,       4.0000,   4.00000,    131.4220
    202.0000,       4.0000,   4.00000,    154.6338
    206.0000,       4.0000,   4.00000,    119.6632
    210.0000,       4.0000,   4.00000,    107.9392
    214.0000,       4.0000,   4.00000,     99.7213
    218.0000,       4.0000,   4.00000,     94.2680
    222.0000,       4.0000,   4.00000,     88.8792
     24.0000,      16.0000,   1.00000,    301.0688
     28.0000,      16.0000,   1.00000,    287.5362
     32.0000,      16.0000,   1.00000,    260.3033
     36.0000,      16.0000,   1.00000,    250.9082
     40.0000,      16.0000,   1.00000,    243.9614
     44.0000,      16.0000,   1.00000,    239.0242
     48.0000,      16.0000,   1.00000,    235.8446
     52.0000,      16.0000,   1.00000,    220.0692
     56.0000,      16.0000,   1.00000,    213.6468
     60.0000,      16.0000,   1.00000,    201.6343
     64.0000,      16.0000,   1.00000,    197.3470
     68.0000,      16.0000,   1.00000,    198.0038
     72.0000,      16.0000,   1.00000,    197.2429
     76.0000,      16.0000,   1.00000,    196.7811
     80.0000,      16.0000,   1.00000,    206.2442
     84.0000,      16.0000,   1.00000,    221.5475
     88.0000,      16.0000,   1.00000,    227.4185
     92.0000,      16.0000,   1.00000,    243.1544
     96.0000,      16.0000,   1.00000,    225.9957
    100.0000,      16.0000,   1.00000,    212.9575
    104.0000,      16.0000,   1.00000,    229.3596
    108.0000,      16.0000,   1.00000,    218.3840
    112.0000,      16.0000,   1.00000,    235.7425
    116.0000,      16.0000,   1.00000,    249.4152
    120.0000,      16.0000,   1.00000,    265.5778
    124.0000,      16.0000,   1.00000,    302.5302
    128.0000,      16.0000,   1.00000,    319.8046
    132.0000,      16.0000,   1.00000,    343.4675
    136.0000,      16.0000,   1.00000,    353.1055
    140.0000,      16.0000,   1.00000,    340.3190
    144.0000,      16.0000,   1.00000,    321.8999
    148.0000,      16.0000,   1.00000,    297.3438
    152.0000,      16.0000,   1.00000,    301.6635
    156.0000,      16.0000,   1.00000,    316.4597
    160.0000,      16.0000,   1.00000,    333.8453
    164.0000,      16.0000,   1.00000,    331.2498
    168.0000,      16.0000,   1.00000,    308.2278
    172.0000,      16.0000,   1.00000,    289.1667
    180.0000,      16.0000,   1.00000,    229.9979
    184.0000,      16.0000,   1.00000,    218.3809
    188.0000,      16.0000,   1.00000,    198.9862
    196.0000,      16.0000,   1.00000,    173.9308
    200.0000,      16.0000,   1.00000,    151.4847
    204.0000,      16.0000,   1.00000,    145.0021
    208.0000,      16.0000,   1.00000,    139.6373
    212.0000,      16.0000,   1.00000,    123.7894
    216.0000,      16.0000,   1.00000,    114.5497
     22.0000,       4.0000,   5.00000,    341.8936
     26.0000,       4.0000,   5.00000,    291.1219
     30.0000,       4.0000,   5.00000,    257.4194
     34.0000,       4.0000,   5.00000,    255.1720
     38.0000,       4.0000,   5.00000,    239.8991
     42.0000,       4.0000,   5.00000,    262.5537
     46.0000,       4.0000,   5.00000,    227.1842
     50.0000,       4.0000,   5.00000,    228.8820
     54.0000,       4.0000,   5.00000,    201.0479
     58.0000,       4.0000,   5.00000,    207.6911
     62.0000,       4.0000,   5.00000,    205.7391
     66.0000,       4.0000,   5.00000,    187.7887
     70.0000,       4.0000,   5.00000,    185.1880
     74.0000,       4.0000,   5.00000,    199.3762
     78.0000,       4.0000,   5.00000,    200.0314
     82.0000,       4.0000,   5.00000,    217.3485
     86.0000,       4.0000,   5.00000,    218.2892
     90.0000,       4.0000,   5.00000,    222.5183
     94.0000,       4.0000,   5.00000,    229.7734
     98.0000,       4.0000,   5.00000,    291.5819
    102.0000,       4.0000,   5.00000,    168.3373
    106.0000,       4.0000,   5.00000,    156.2952
    110.0000,       4.0000,   5.00000,    269.1582
    114.0000,       4.0000,   5.00000,    266.4035
    118.0000,       4.0000,   5.00000,    255.9204
    122.0000,       4.0000,   5.00000,    245.0734
    126.0000,       4.0000,   5.00000,    311.7100
    130.0000,       4.0000,   5.00000,    352.7048
    134.0000,       4.0000,   5.00000,    357.3923
    138.0000,       4.0000,   5.00000,    396.4934
    142.0000,       4.0000,   5.00000,    331.1860
    146.0000,       4.0000,   5.00000,    295.8720
    150.0000,       4.0000,   5.00000,    304.4212
    154.0000,       4.0000,   5.00000,    348.0679
    158.0000,       4.0000,   5.00000,    328.1095
    162.0000,       4.0000,   5.00000,    346.2860
    166.0000,       4.0000,   5.00000,    364.5161
    170.0000,       4.0000,   5.00000,    322.4180
    174.0000,       4.0000,   5.00000,    239.6450
    182.0000,       4.0000,   5.00000,    216.2987
    186.0000,       4.0000,   5.00000,    223.8006
    190.0000,       4.0000,   5.00000,    199.3306
    194.0000,       4.0000,   5.00000,    155.4114
    198.0000,       4.0000,   5.00000,    148.6840
    202.0000,       4.0000,   5.00000,    175.8864
    206.0000,       4.0000,   5.00000,    135.0694
    210.0000,       4.0000,   5.00000,    123.8746
    214.0000,       4.0000,   5.00000,    116.1481
    218.0000,       4.0000,   5.00000,    108.4376
     26.0000,       4.0000,   6.00000,    317.2527
     30.0000,       4.0000,   6.00000,    286.0763
     34.0000,       4.0000,   6.00000,    281.0198
     38.0000,       4.0000,   6.00000,    257.3423
     42.0000,       4.0000,   6.00000,    284.9212
     46.0000,       4.0000,   6.00000,    245.0461
     50.0000,       4.0000,   6.00000,    252.0833
     54.0000,       4.0000,   6.00000,    222.2551
     58.0000,       4.0000,   6.00000,    227.1486
     62.0000,       4.0000,   6.00000,    226.8617
     66.0000,       4.0000,   6.00000,    204.5426
     70.0000,       4.0000,   6.00000,    205.3879
     74.0000,       4.0000,   6.00000,    212.4881
     78.0000,       4.0000,   6.00000,    230.7488
     82.0000,       4.0000,   6.00000,    253.6785
     86.0000,       4.0000,   6.00000,    243.5230
     90.0000,       4.0000,   6.00000,    249.5961
     94.0000,       4.0000,   6.00000,    257.5331
     98.0000,       4.0000,   6.00000,    327.9570
    102.0000,       4.0000,   6.00000,    182.5484
    106.0000,       4.0000,   6.00000,    164.7836
    110.0000,       4.0000,   6.00000,    286.5820
    114.0000,       4.0000,   6.00000,    276.8211
    118.0000,       4.0000,   6.00000,    271.2878
    122.0000,       4.0000,   6.00000,    256.8851
    126.0000,       4.0000,   6.00000,    344.5923
    130.0000,       4.0000,   6.00000,    380.3376
    134.0000,       4.0000,   6.00000,    366.2451
    138.0000,       4.0000,   6.00000,    406.2781
    142.0000,       4.0000,   6.00000,    330.9312
    146.0000,       4.0000,   6.00000,    295.8788
    150.0000,       4.0000,   6.00000,    305.6268
    154.0000,       4.0000,   6.00000,    342.8340
    158.0000,       4.0000,   6.00000,    329.6872
    162.0000,       4.0000,   6.00000,    342.2375
    166.0000,       4.0000,   6.00000,    378.3147
    170.0000,       4.0000,   6.00000,    344.0959
    178.0000,       4.0000,   6.00000,    244.7120
    182.0000,       4.0000,   6.00000,    224.1101
    186.0000,       4.0000,   6.00000,    232.3511
    190.0000,       4.0000,   6.00000,    206.7302
    194.0000,       4.0000,   6.00000,    166.0007
    198.0000,       4.0000,   6.00000,    165.9445
    202.0000,       4.0000,   6.00000,    197.4694
    206.0000,       4.0000,   6.00000,    152.3051
    210.0000,       4.0000,   6.00000,    136.5527
    214.0000,       4.0000,   6.00000,    129.4346
     30.0000,      20.0000,   1.00000,    314.3899
     34.0000,      20.0000,   1.00000,    294.3537
     38.0000,      20.0000,   1.00000,    276.1863
     42.0000,      20.0000,   1.00000,    267.9484
     46.0000,      20.0000,   1.00000,    258.4668
     50.0000,      20.0000,   1.00000,    254.6692
     54.0000,      20.0000,   1.00000,    244.0341
     58.0000,      20.0000,   1.00000,    234.8953
     62.0000,      20.0000,   1.00000,    223.9485
     66.0000,      20.0000,   1.00000,    224.9209
     70.0000,      20.0000,   1.00000,    218.3875
     74.0000,      20.0000,   1.00000,    229.0321
     78.0000,      20.0000,   1.00000,    243.5658
     82.0000,      20.0000,   1.00000,    252.9997
     86.0000,      20.0000,   1.00000,    259.3449
     90.0000,      20.0000,   1.00000,    279.3673
     94.0000,      20.0000,   1.00000,    264.4609
     98.0000,      20.0000,   1.00000,    243.4797
    102.0000,      20.0000,   1.00000,    250.5710
    106.0000,      20.0000,   1.00000,    254.6421
    110.0000,      20.0000,   1.00000,    235.8659
    114.0000,      20.0000,   1.00000,    247.6441
    118.0000,      20.0000,   1.00000,    285.5189
    122.0000,      20.0000,   1.00000,    311.2164
    126.0000,      20.0000,   1.00000,    328.9572
    130.0000,      20.0000,   1.00000,    363.1797
    134.0000,      20.0000,   1.00000,    362.1282
    138.0000,      20.0000,   1.00000,    333.8676
    142.0000,      20.0000,   1.00000,    319.6898
    146.0000,      20.0000,   1.00000,    321.8545
    150.0000,      20.0000,   1.00000,    304.8055
    154.0000,      20.0000,   1.00000,    301.3392
    158.0000,      20.0000,   1.00000,    313.3232
    162.0000,      20.0000,   1.00000,    323.1190
    166.0000,      20.0000,   1.00000,    314.1722
    174.0000,      20.0000,   1.00000,    290.3148
    178.0000,      20.0000,   1.00000,    258.4112
    182.0000,      20.0000,   1.00000,    228.8416
    186.0000,      20.0000,   1.00000,    217.2368
    190.0000,      20.0000,   1.00000,    201.1701
    194.0000,      20.0000,   1.00000,    197.6899
    198.0000,      20.0000,   1.00000,    184.8718
    202.0000,      20.0000,   1.00000,    171.8095
    206.0000,      20.0000,   1.00000,    163.1199
    210.0000,      20.0000,   1.00000,    156.2903
     30.0000,       4.0000,   7.00000,    308.2648
     34.0000,       4.0000,   7.00000,    304.7275
     38.0000,       4.0000,   7.00000,    280.1020
     42.0000,       4.0000,   7.00000,    304.2087
     46.0000,       4.0000,   7.00000,    260.3320
     50.0000,       4.0000,   7.00000,    264.6761
     54.0000,       4.0000,   7.00000,    236.8226
     58.0000,       4.0000,   7.00000,    244.9144
     62.0000,       4.0000,   7.00000,    243.9494
     66.0000,       4.0000,   7.00000,    220.9768
     70.0000,       4.0000,   7.00000,    213.1489
     74.0000,       4.0000,   7.00000,    237.9426
     78.0000,       4.0000,   7.00000,    261.9413
     82.0000,       4.0000,   7.00000,    279.8163
     86.0000,       4.0000,   7.00000,    266.6184
     90.0000,       4.0000,   7.00000,    272.9889
     94.0000,       4.0000,   7.00000,    286.0896
     98.0000,       4.0000,   7.00000,    353.8903
    102.0000,       4.0000,   7.00000,    190.5241
    106.0000,       4.0000,   7.00000,    170.8593
    110.0000,       4.0000,   7.00000,    290.5688
    114.0000,       4.0000,   7.00000,    288.7903
    118.0000,       4.0000,   7.00000,    284.7654
    122.0000,       4.0000,   7.00000,    266.8588
    126.0000,       4.0000,   7.00000,    344.0660
    130.0000,       4.0000,   7.00000,    403.2433
    134.0000,       4.0000,   7.00000,    382.6019
    138.0000,       4.0000,   7.00000,    389.9896
    142.0000,       4.0000,   7.00000,    318.3315
    146.0000,       4.0000,   7.00000,    297.6974
    150.0000,       4.0000,   7.00000,    309.0200
    154.0000,       4.0000,   7.00000,    338.7872
    158.0000,       4.0000,   7.00000,    317.7503
    162.0000,       4.0000,   7.00000,    335.5088
    166.0000,       4.0000,   7.00000,    375.2750
    174.0000,       4.0000,   7.00000,    253.8723
    178.0000,       4.0000,   7.00000,    246.9055
    182.0000,       4.0000,   7.00000,    223.2003
    186.0000,       4.0000,   7.00000,    236.1983
    190.0000,       4.0000,   7.00000,    209.8276
    194.0000,       4.0000,   7.00000,    168.6276
    202.0000,       4.0000,   7.00000,    220.0589
    206.0000,       4.0000,   7.00000,    167.4551
    210.0000,       4.0000,   7.00000,    150.1359
     34.0000,       4.0000,   8.00000,    325.5553
     38.0000,       4.0000,   8.00000,    301.8328
     42.0000,       4.0000,   8.00000,    324.9180
     46.0000,       4.0000,   8.00000,    271.1105
     50.0000,       4.0000,   8.00000,    273.8271
     54.0000,       4.0000,   8.00000,    243.9519
     58.0000,       4.0000,   8.00000,    257.5935
     62.0000,       4.0000,   8.00000,    258.7560
     66.0000,       4.0000,   8.00000,    227.7356
     70.0000,       4.0000,   8.00000,    232.7956
     74.0000,       4.0000,   8.00000,    261.4940
     78.0000,       4.0000,   8.00000,    282.4642
     82.0000,       4.0000,   8.00000,    300.9557
     86.0000,       4.0000,   8.00000,    289.0606
     90.0000,       4.0000,   8.00000,    296.6296
     94.0000,       4.0000,   8.00000,    302.8408
     98.0000,       4.0000,   8.00000,    368.9908
    102.0000,       4.0000,   8.00000,    197.4197
    106.0000,       4.0000,   8.00000,    171.9855
    110.0000,       4.0000,   8.00000,    297.5649
    114.0000,       4.0000,   8.00000,    297.2770
    118.0000,       4.0000,   8.00000,    292.6194
    122.0000,       4.0000,   8.00000,    268.0036
    126.0000,       4.0000,   8.00000,    345.9800
    130.0000,       4.0000,   8.00000,    393.4893
    134.0000,       4.0000,   8.00000,    383.1204
    138.0000,       4.0000,   8.00000,    388.1222
    142.0000,       4.0000,   8.00000,    310.2841
    146.0000,       4.0000,   8.00000,    291.3193
    150.0000,       4.0000,   8.00000,    307.8538
    154.0000,       4.0000,   8.00000,    337.6656
    158.0000,       4.0000,   8.00000,    309.0893
    162.0000,       4.0000,   8.00000,    328.4872
    170.0000,       4.0000,   8.00000,    334.6725
    174.0000,       4.0000,   8.00000,    252.2836
    178.0000,       4.0000,   8.00000,    248.0838
    182.0000,       4.0000,   8.00000,    222.1486
    186.0000,       4.0000,   8.00000,    231.6623
    190.0000,       4.0000,   8.00000,    210.0588
    194.0000,       4.0000,   8.00000,    170.9579
    202.0000,       4.0000,   8.00000,    230.9109
    206.0000,       4.0000,   8.00000,    182.5552
     42.0000,      28.0000,   1.00000,    309.7859
     46.0000,      28.0000,   1.00000,    296.9224
     50.0000,      28.0000,   1.00000,    282.6784
     54.0000,      28.0000,   1.00000,    270.8961
     58.0000,      28.0000,   1.00000,    253.2502
     62.0000,      28.0000,   1.00000,    258.8648
     66.0000,      28.0000,   1.00000,    271.7659
     70.0000,      28.0000,   1.00000,    281.3389
     74.0000,      28.0000,   1.00000,    285.0769
     78.0000,      28.0000,   1.00000,    290.7648
     82.0000,      28.0000,   1.00000,    304.1673
     86.0000,      28.0000,   1.00000,    327.0111
     90.0000,      28.0000,   1.00000,    306.5534
     94.0000,      28.0000,   1.00000,    284.2968
     98.0000,      28.0000,   1.00000,    279.4094
    102.0000,      28.0000,   1.00000,    279.6551
    106.0000,      28.0000,   1.00000,    279.6939
    110.0000,      28.0000,   1.00000,    272.6523
    114.0000,      28.0000,   1.00000,    264.8152
    118.0000,      28.0000,   1.00000,    290.7790
    122.0000,      28.0000,   1.00000,    317.0956
    126.0000,      28.0000,   1.00000,    323.6181
    130.0000,      28.0000,   1.00000,    314.1456
    134.0000,      28.0000,   1.00000,    314.6827
    138.0000,      28.0000,   1.00000,    322.7015
    142.0000,      28.0000,   1.00000,    335.5603
    146.0000,      28.0000,   1.00000,    313.8788
    150.0000,      28.0000,   1.00000,    297.5981
    154.0000,      28.0000,   1.00000,    300.9638
    162.0000,      28.0000,   1.00000,    288.3897
    166.0000,      28.0000,   1.00000,    275.3002
    170.0000,      28.0000,   1.00000,    265.6247
    174.0000,      28.0000,   1.00000,    266.0504
    178.0000,      28.0000,   1.00000,    258.6233
    182.0000,      28.0000,   1.00000,    239.5319
    190.0000,      28.0000,   1.00000,    210.9053
    194.0000,      28.0000,   1.00000,    201.6749
    198.0000,      28.0000,   1.00000,    198.4905
     42.0000,       4.0000,  10.00000,    352.7059
     46.0000,       4.0000,  10.00000,    293.3988
     50.0000,       4.0000,  10.00000,    290.3983
     54.0000,       4.0000,  10.00000,    253.9003
     58.0000,       4.0000,  10.00000,    260.5530
     62.0000,       4.0000,  10.00000,    270.8140
     66.0000,       4.0000,  10.00000,    259.5279
     70.0000,       4.0000,  10.00000,    263.0409
     74.0000,       4.0000,  10.00000,    287.7326
     78.0000,       4.0000,  10.00000,    310.2830
     82.0000,       4.0000,  10.00000,    335.2148
     86.0000,       4.0000,  10.00000,    320.5565
     90.0000,       4.0000,  10.00000,    317.5507
     94.0000,       4.0000,  10.00000,    318.2087
     98.0000,       4.0000,  10.00000,    379.0553
    102.0000,       4.0000,  10.00000,    202.4418
    106.0000,       4.0000,  10.00000,    180.3453
    110.0000,       4.0000,  10.00000,    309.5797
    114.0000,       4.0000,  10.00000,    298.5011
    118.0000,       4.0000,  10.00000,    286.9151
    122.0000,       4.0000,  10.00000,    261.1924
    126.0000,       4.0000,  10.00000,    326.4815
    130.0000,       4.0000,  10.00000,    358.3391
    134.0000,       4.0000,  10.00000,    349.4750
    138.0000,       4.0000,  10.00000,    377.6945
    142.0000,       4.0000,  10.00000,    320.4881
    146.0000,       4.0000,  10.00000,    284.4062
    150.0000,       4.0000,  10.00000,    287.0287
    154.0000,       4.0000,  10.00000,    329.6132
    162.0000,       4.0000,  10.00000,    314.8704
    166.0000,       4.0000,  10.00000,    332.7434
    170.0000,       4.0000,  10.00000,    302.6379
    174.0000,       4.0000,  10.00000,    226.8538
    178.0000,       4.0000,  10.00000,    229.0380
    182.0000,       4.0000,  10.00000,    214.9036
    186.0000,       4.0000,  10.00000,    227.2790
    190.0000,       4.0000,  10.00000,    205.3740
    194.0000,       4.0000,  10.00000,    169.0226
     54.0000,      36.0000,   1.00000,    300.3866
     58.0000,      36.0000,   1.00000,    295.3201
     62.0000,      36.0000,   1.00000,    286.9410
     66.0000,      36.0000,   1.00000,    290.1677
     70.0000,      36.0000,   1.00000,    297.3073
     74.0000,      36.0000,   1.00000,    305.4441
     78.0000,      36.0000,   1.00000,    310.9045
     82.0000,      36.0000,   1.00000,    321.4369
     86.0000,      36.0000,   1.00000,    304.2411
     90.0000,      36.0000,   1.00000,    292.0246
     94.0000,      36.0000,   1.00000,    298.4735
     98.0000,      36.0000,   1.00000,    301.1205
    102.0000,      36.0000,   1.00000,    291.4070
    106.0000,      36.0000,   1.00000,    281.9014
    110.0000,      36.0000,   1.00000,    279.6837
    114.0000,      36.0000,   1.00000,    277.5841
    118.0000,      36.0000,   1.00000,    263.2721
    122.0000,      36.0000,   1.00000,    278.2368
    126.0000,      36.0000,   1.00000,    287.3038
    130.0000,      36.0000,   1.00000,    285.3869
    134.0000,      36.0000,   1.00000,    285.4814
    138.0000,      36.0000,   1.00000,    293.8304
    142.0000,      36.0000,   1.00000,    306.0811
    146.0000,      36.0000,   1.00000,    310.8882
    150.0000,      36.0000,   1.00000,    304.3809
    154.0000,      36.0000,   1.00000,    304.0050
    158.0000,      36.0000,   1.00000,    274.2590
    162.0000,      36.0000,   1.00000,    254.6665
    166.0000,      36.0000,   1.00000,    252.1143
    170.0000,      36.0000,   1.00000,    248.3915
    174.0000,      36.0000,   1.00000,    238.2674
    178.0000,      36.0000,   1.00000,    226.3026
    186.0000,      36.0000,   1.00000,    212.9774
     50.0000,       4.0000,  12.00000,    298.1799
    114.0000,       4.0000,  12.00000,    292.7761
    178.0000,       4.0000,  12.00000,    205.1959
     54.0000,      12.0000,   4.00000,    292.3238
     58.0000,      12.0000,   4.00000,    283.4830
     62.0000,      12.0000,   4.00000,    278.2375
     66.0000,      12.0000,   4.00000,    271.8679
     70.0000,      12.0000,   4.00000,    278.8959
     74.0000,      12.0000,   4.00000,    297.6379
     78.0000,      12.0000,   4.00000,    321.1794
     82.0000,      12.0000,   4.00000,    326.8586
     86.0000,      12.0000,   4.00000,    321.4906
     90.0000,      12.0000,   4.00000,    315.7902
     94.0000,      12.0000,   4.00000,    340.6630
     98.0000,      12.0000,   4.00000,    304.1035
    102.0000,      12.0000,   4.00000,    254.8114
    106.0000,      12.0000,   4.00000,    229.9265
    110.0000,      12.0000,   4.00000,    255.0639
    114.0000,      12.0000,   4.00000,    278.7834
    118.0000,      12.0000,   4.00000,    256.2427
    122.0000,      12.0000,   4.00000,    263.7631
    126.0000,      12.0000,   4.00000,    285.9360
    130.0000,      12.0000,   4.00000,    315.7527
    134.0000,      12.0000,   4.00000,    332.1742
    138.0000,      12.0000,   4.00000,    318.5507
    142.0000,      12.0000,   4.00000,    304.5702
    146.0000,      12.0000,   4.00000,    284.8370
    150.0000,      12.0000,   4.00000,    288.9837
    154.0000,      12.0000,   4.00000,    302.6016
    158.0000,      12.0000,   4.00000,    298.9456
    162.0000,      12.0000,   4.00000,    290.2592
    166.0000,      12.0000,   4.00000,    291.7825
    170.0000,      12.0000,   4.00000,    265.2091
    174.0000,      12.0000,   4.00000,    228.6490
    178.0000,      12.0000,   4.00000,    194.5950
    182.0000,      12.0000,   4.00000,    196.0128
    186.0000,      12.0000,   4.00000,    194.5474
     66.0000,      44.0000,   1.00000,    297.8490
     70.0000,      44.0000,   1.00000,    293.1118
     74.0000,      44.0000,   1.00000,    284.7352
     78.0000,      44.0000,   1.00000,    292.7586
     82.0000,      44.0000,   1.00000,    285.4702
     86.0000,      44.0000,   1.00000,    276.1548
     90.0000,      44.0000,   1.00000,    284.5580
     94.0000,      44.0000,   1.00000,    288.3323
     98.0000,      44.0000,   1.00000,    284.3680
    102.0000,      44.0000,   1.00000,    271.7658
    106.0000,      44.0000,   1.00000,    263.5917
    110.0000,      44.0000,   1.00000,    268.3095
    114.0000,      44.0000,   1.00000,    268.0018
    118.0000,      44.0000,   1.00000,    272.0779
    122.0000,      44.0000,   1.00000,    257.8557
    126.0000,      44.0000,   1.00000,    262.1125
    130.0000,      44.0000,   1.00000,    276.0387
    134.0000,      44.0000,   1.00000,    279.7950
    138.0000,      44.0000,   1.00000,    275.3777
    142.0000,      44.0000,   1.00000,    277.7197
    146.0000,      44.0000,   1.00000,    286.4836
    150.0000,      44.0000,   1.00000,    285.7076
    154.0000,      44.0000,   1.00000,    272.1128
    158.0000,      44.0000,   1.00000,    261.5253
    162.0000,      44.0000,   1.00000,    249.5627
    166.0000,      44.0000,   1.00000,    251.7384
    170.0000,      44.0000,   1.00000,    240.8040
    174.0000,      44.0000,   1.00000,    226.2699
    114.0000,       4.0000,  15.00000,    267.9558
    178.0000,       4.0000,  15.00000,    194.6304
     70.0000,      12.0000,   5.00000,    264.9723
     74.0000,      12.0000,   5.00000,    271.8037
     78.0000,      12.0000,   5.00000,    288.5091
     82.0000,      12.0000,   5.00000,    298.2169
     86.0000,      12.0000,   5.00000,    302.0590
     90.0000,      12.0000,   5.00000,    299.0992
     94.0000,      12.0000,   5.00000,    320.6519
     98.0000,      12.0000,   5.00000,    281.6003
    102.0000,      12.0000,   5.00000,    234.0104
    106.0000,      12.0000,   5.00000,    204.1190
    110.0000,      12.0000,   5.00000,    231.6208
    114.0000,      12.0000,   5.00000,    261.3568
    118.0000,      12.0000,   5.00000,    248.1883
    122.0000,      12.0000,   5.00000,    254.3009
    126.0000,      12.0000,   5.00000,    276.6944
    130.0000,      12.0000,   5.00000,    306.8344
    134.0000,      12.0000,   5.00000,    321.9485
    138.0000,      12.0000,   5.00000,    299.7834
    142.0000,      12.0000,   5.00000,    280.5580
    146.0000,      12.0000,   5.00000,    258.8428
    150.0000,      12.0000,   5.00000,    266.8002
    154.0000,      12.0000,   5.00000,    273.9443
    158.0000,      12.0000,   5.00000,    280.7035
    162.0000,      12.0000,   5.00000,    286.5257
    166.0000,      12.0000,   5.00000,    294.5125
    170.0000,      12.0000,   5.00000,    259.6067
    174.0000,      12.0000,   5.00000,    215.9351
     78.0000,      52.0000,   1.00000,    266.5481
     82.0000,      52.0000,   1.00000,    254.4450
     86.0000,      52.0000,   1.00000,    251.5803
     90.0000,      52.0000,   1.00000,    244.5982
     94.0000,      52.0000,   1.00000,    242.7431
     98.0000,      52.0000,   1.00000,    244.7900
    102.0000,      52.0000,   1.00000,    252.0792
    106.0000,      52.0000,   1.00000,    258.0143
    110.0000,      52.0000,   1.00000,    257.8103
    114.0000,      52.0000,   1.00000,    262.2992
    118.0000,      52.0000,   1.00000,    263.5607
    122.0000,      52.0000,   1.00000,    264.3606
    126.0000,      52.0000,   1.00000,    251.7524
    130.0000,      52.0000,   1.00000,    260.5107
    134.0000,      52.0000,   1.00000,    269.3688
    138.0000,      52.0000,   1.00000,    269.3751
    142.0000,      52.0000,   1.00000,    270.8557
    146.0000,      52.0000,   1.00000,    268.9933
    150.0000,      52.0000,   1.00000,    266.9397
    154.0000,      52.0000,   1.00000,    262.0799
    158.0000,      52.0000,   1.00000,    253.4319
    162.0000,      52.0000,   1.00000,    248.2493
     82.0000,      12.0000,   6.00000,    271.3406
     86.0000,      12.0000,   6.00000,    266.1343
     90.0000,      12.0000,   6.00000,    253.8781
     94.0000,      12.0000,   6.00000,    269.1458
     98.0000,      12.0000,   6.00000,    242.8345
    102.0000,      12.0000,   6.00000,    210.9120
    106.0000,      12.0000,   6.00000,    189.5607
    110.0000,      12.0000,   6.00000,    215.5258
    114.0000,      12.0000,   6.00000,    248.5217
    118.0000,      12.0000,   6.00000,    239.7933
    122.0000,      12.0000,   6.00000,    252.8952
    126.0000,      12.0000,   6.00000,    273.2569
    130.0000,      12.0000,   6.00000,    299.7183
    134.0000,      12.0000,   6.00000,    310.9001
    138.0000,      12.0000,   6.00000,    292.8736
    142.0000,      12.0000,   6.00000,    272.8563
    146.0000,      12.0000,   6.00000,    248.0426
    150.0000,      12.0000,   6.00000,    254.0446
    154.0000,      12.0000,   6.00000,    263.7153
    158.0000,      12.0000,   6.00000,    272.8770
    162.0000,      12.0000,   6.00000,    279.3119
     88.0000,      24.0000,   3.00000,    253.4623
     92.0000,      24.0000,   3.00000,    236.9109
     96.0000,      24.0000,   3.00000,    216.0659
    100.0000,      24.0000,   3.00000,    218.5049
    104.0000,      24.0000,   3.00000,    219.8944
    108.0000,      24.0000,   3.00000,    221.9167
    112.0000,      24.0000,   3.00000,    207.7777
    116.0000,      24.0000,   3.00000,    228.2952
    120.0000,      24.0000,   3.00000,    256.3291
    124.0000,      24.0000,   3.00000,    264.3636
    128.0000,      24.0000,   3.00000,    278.3688
    132.0000,      24.0000,   3.00000,    281.4929
    136.0000,      24.0000,   3.00000,    285.9622
    140.0000,      24.0000,   3.00000,    279.8638
    144.0000,      24.0000,   3.00000,    274.8221
    148.0000,      24.0000,   3.00000,    270.0875
    152.0000,      24.0000,   3.00000,    260.6512
    156.0000,      24.0000,   3.00000,    264.9309
     94.0000,      20.0000,   4.00000,    224.0476
     98.0000,      20.0000,   4.00000,    203.3299
    102.0000,      20.0000,   4.00000,    202.9918
    106.0000,      20.0000,   4.00000,    206.2939
    110.0000,      20.0000,   4.00000,    195.5738
    114.0000,      20.0000,   4.00000,    209.5836
    118.0000,      20.0000,   4.00000,    239.0985
    122.0000,      20.0000,   4.00000,    252.1367
    126.0000,      20.0000,   4.00000,    263.7357
    130.0000,      20.0000,   4.00000,    279.7785
    134.0000,      20.0000,   4.00000,    292.0499
    138.0000,      20.0000,   4.00000,    286.1336
    142.0000,      20.0000,   4.00000,    276.0756
    146.0000,      20.0000,   4.00000,    272.0905
    150.0000,      20.0000,   4.00000,    260.5673
    114.0000,      12.0000,   8.00000,    213.2349
   9.15
REFERENCE MODEL USED
CONSTANT REFERENCE MODEL METHOD
Reference resistivity is
227.754
TOPOGRAPHICAL DATA
2
61
      0.0000     553.5600
      4.0000     553.5700
      8.0000     553.5500
     12.0000     553.1100
     16.0000     552.8800
     20.0000     552.7100
     24.0000     552.5900
     28.0000     552.4700
     32.0000     552.3800
     36.0000     552.2500
     40.0000     552.0700
     44.0000     551.9600
     48.0000     551.8800
     52.0000     551.8100
     56.0000     551.7500
     60.0000     551.5900
     64.0000     551.5300
     68.0000     551.4500
     72.0000     551.3400
     76.0000     551.0600
     80.0000     551.1400
     84.0000     550.9600
     88.0000     550.9100
     92.0000     550.9700
     96.0000     550.9400
    100.0000     550.8900
    104.0000     551.1200
    108.0000     551.2700
    112.0000     551.3200
    116.0000     551.2400
    120.0000     551.2400
    124.0000     551.1600
    128.0000     550.8900
    132.0000     550.9100
    136.0000     550.9100
    140.0000     550.8600
    144.0000     550.8400
    148.0000     550.8300
    152.0000     550.6500
    156.0000     550.6200
    160.0000     550.6300
    164.0000     550.5800
    168.0000     550.6800
    172.0000     550.6000
    176.0000     550.4300
    180.0000     550.4400
    184.0000     550.4000
    188.0000     550.5200
    192.0000     550.5800
    196.0000     550.6000
    200.0000     550.6400
    204.0000     550.6900
    208.0000     550.6700
    212.0000     550.5300
    216.0000     550.7000
    220.0000     550.8100
    224.0000     550.6800
    228.0000     550.9500
    232.0000     551.1500
    236.0000     551.3100
    240.0000     551.4800
1
DAMPED FINITE-ELEMENT METHOD USED FOR TOPOGRAPHIC MODELLING WITH DAMPING FACTOR OF 0.75
      -0.01050
     552.44415
      -0.00941
COORDINATES FOR ELECTRODES
       0.00000        1.11589
       3.99972        1.16354
       7.99968        1.18116
      11.97937        0.77859
      15.97474        0.58620
      19.97255        0.45383
      23.97170        0.37146
      27.97085        0.28903
      31.97050        0.23670
      35.96944        0.14432
      39.96691        0.00194
      43.96626       -0.07042
      47.96603       -0.11280
      51.96590       -0.14517
      55.96584       -0.16753
      59.96396       -0.28989
      63.96390       -0.31225
      67.96368       -0.35463
      71.96302       -0.42699
      75.95567       -0.66946
      79.95393       -0.55181
      83.95140       -0.69419
      87.95139       -0.70661
      91.95020       -0.60898
      95.95018       -0.60130
      99.95016       -0.61365
     103.94121       -0.34611
     107.93681       -0.15848
     111.93584       -0.07085
     115.93562       -0.11324
     119.93544       -0.07560
     123.93521       -0.11798
     127.92846       -0.35037
     131.92804       -0.29277
     135.92787       -0.25514
     139.92786       -0.26748
     143.92783       -0.24980
     147.92772       -0.22217
     151.92517       -0.36456
     155.92517       -0.35695
     159.92490       -0.30930
     163.92488       -0.32165
     167.92252       -0.18405
     171.92229       -0.22643
     175.92010       -0.35880
     179.91982       -0.31115
     183.91982       -0.31349
     187.91670       -0.15588
     191.91553       -0.05825
     195.91512       -0.00065
     199.91435        0.07702
     203.91341        0.16464
     207.91338        0.18226
     211.91205        0.07993
     215.90666        0.28751
     219.90395        0.43512
     223.90288        0.34274
     227.89104        0.65030
     231.88397        0.88789
     235.87909        1.08547
     239.87369        1.29305
Shift matrix
  0    0.0000    2.0000    4.2000    6.6200    9.2820   12.2102   15.4312   18.9743   22.8718   27.1590   31.8749   37.0623   42.7686   49.0454 
  1    1.1159    0.5602    0.2625    0.1140    0.0456    0.0166    0.0055    0.0016    0.0004    0.0001    0.0000    0.0000    0.0000    0.0000 
  2    1.1635    0.5752    0.2650    0.1130    0.0442    0.0158    0.0051    0.0015    0.0004    0.0001    0.0000    0.0000    0.0000    0.0000 
  3    1.1812    0.5805    0.2657    0.1125    0.0437    0.0154    0.0049    0.0014    0.0004    0.0001    0.0000    0.0000    0.0000    0.0000 
  4    0.7786    0.4287    0.2224    0.1081    0.0488    0.0204    0.0078    0.0027    0.0008    0.0002    0.0001    0.0000    0.0000    0.0000 
  5    0.5862    0.3368    0.1831    0.0936    0.0448    0.0199    0.0081    0.0031    0.0010    0.0003    0.0001    0.0000    0.0000    0.0000 
  6    0.4538    0.2676    0.1496    0.0789    0.0391    0.0180    0.0077    0.0030    0.0011    0.0003    0.0001    0.0000    0.0000    0.0000 
  7    0.3715    0.2223    0.1264    0.0679    0.0343    0.0162    0.0071    0.0028    0.0010    0.0003    0.0001    0.0000    0.0000    0.0000 
  8    0.2890    0.1754    0.1013    0.0553    0.0285    0.0137    0.0061    0.0025    0.0010    0.0003    0.0001    0.0000    0.0000    0.0000 
  9    0.2367    0.1449    0.0844    0.0466    0.0243    0.0118    0.0054    0.0022    0.0009    0.0003    0.0001    0.0000    0.0000    0.0000 
 10    0.1443    0.0896    0.0531    0.0298    0.0158    0.0079    0.0037    0.0016    0.0006    0.0002    0.0001    0.0000    0.0000    0.0000 
 11    0.0019    0.0012    0.0007    0.0004    0.0002    0.0001    0.0001    0.0000    0.0000    0.0000    0.0000    0.0000    0.0000    0.0000 
 12   -0.0704   -0.0451   -0.0276   -0.0161   -0.0089   -0.0046   -0.0023   -0.0010   -0.0004   -0.0002   -0.0001    0.0000    0.0000    0.0000 
 13   -0.1128   -0.0726   -0.0447   -0.0263   -0.0146   -0.0077   -0.0038   -0.0017   -0.0007   -0.0003   -0.0001    0.0000    0.0000    0.0000 
 14   -0.1452   -0.0938   -0.0581   -0.0343   -0.0192   -0.0101   -0.0050   -0.0023   -0.0010   -0.0004   -0.0001    0.0000    0.0000    0.0000 
 15   -0.1675   -0.1086   -0.0674   -0.0399   -0.0224   -0.0119   -0.0059   -0.0027   -0.0012   -0.0005   -0.0002   -0.0001    0.0000    0.0000 
 16   -0.2899   -0.1907   -0.1203   -0.0725   -0.0415   -0.0225   -0.0115   -0.0055   -0.0024   -0.0010   -0.0004   -0.0001    0.0000    0.0000 
 17   -0.3122   -0.2060   -0.1303   -0.0788   -0.0453   -0.0246   -0.0126   -0.0060   -0.0027   -0.0011   -0.0004   -0.0001    0.0000    0.0000 
 18   -0.3546   -0.2351   -0.1495   -0.0909   -0.0526   -0.0288   -0.0148   -0.0072   -0.0032   -0.0013   -0.0005   -0.0002   -0.0001    0.0000 
 19   -0.4270   -0.2853   -0.1831   -0.1124   -0.0657   -0.0364   -0.0190   -0.0093   -0.0042   -0.0018   -0.0007   -0.0002   -0.0001    0.0000 
 20   -0.6695   -0.4585   -0.3023   -0.1912   -0.1155   -0.0664   -0.0361   -0.0184   -0.0088   -0.0039   -0.0016   -0.0006   -0.0002   -0.0001 
 21   -0.5518   -0.3735   -0.2432   -0.1517   -0.0902   -0.0510   -0.0272   -0.0136   -0.0064   -0.0028   -0.0011   -0.0004   -0.0001    0.0000 
 22   -0.6942   -0.4765   -0.3150   -0.1998   -0.1211   -0.0698   -0.0381   -0.0196   -0.0094   -0.0042   -0.0017   -0.0007   -0.0002   -0.0001 
 23   -0.7066   -0.4856   -0.3214   -0.2042   -0.1239   -0.0716   -0.0391   -0.0201   -0.0097   -0.0043   -0.0018   -0.0007   -0.0002   -0.0001 
 24   -0.6090   -0.4146   -0.2716   -0.1706   -0.1023   -0.0582   -0.0314   -0.0159   -0.0075   -0.0033   -0.0013   -0.0005   -0.0002    0.0000 
 25   -0.6013   -0.4091   -0.2678   -0.1680   -0.1006   -0.0572   -0.0308   -0.0156   -0.0073   -0.0032   -0.0013   -0.0005   -0.0002    0.0000 
 26   -0.6137   -0.4180   -0.2740   -0.1722   -0.1033   -0.0589   -0.0317   -0.0161   -0.0076   -0.0033   -0.0013   -0.0005   -0.0002    0.0000 
 27   -0.3461   -0.2292   -0.1456   -0.0884   -0.0511   -0.0279   -0.0144   -0.0069   -0.0031   -0.0013   -0.0005   -0.0002   -0.0001    0.0000 
 28   -0.1585   -0.1026   -0.0636   -0.0376   -0.0211   -0.0112   -0.0055   -0.0026   -0.0011   -0.0004   -0.0002   -0.0001    0.0000    0.0000 
 29   -0.0709   -0.0454   -0.0278   -0.0162   -0.0089   -0.0047   -0.0023   -0.0010   -0.0004   -0.0002   -0.0001    0.0000    0.0000    0.0000 
 30   -0.1132   -0.0729   -0.0449   -0.0264   -0.0147   -0.0077   -0.0038   -0.0017   -0.0007   -0.0003   -0.0001    0.0000    0.0000    0.0000 
 31   -0.0756   -0.0484   -0.0297   -0.0173   -0.0096   -0.0050   -0.0024   -0.0011   -0.0005   -0.0002   -0.0001    0.0000    0.0000    0.0000 
 32   -0.1180   -0.0760   -0.0468   -0.0275   -0.0153   -0.0080   -0.0040   -0.0018   -0.0008   -0.0003   -0.0001    0.0000    0.0000    0.0000 
 33   -0.3504   -0.2321   -0.1476   -0.0897   -0.0518   -0.0284   -0.0146   -0.0070   -0.0032   -0.0013   -0.0005   -0.0002   -0.0001    0.0000 
 34   -0.2928   -0.1927   -0.1216   -0.0733   -0.0420   -0.0228   -0.0116   -0.0055   -0.0024   -0.0010   -0.0004   -0.0001    0.0000    0.0000 
 35   -0.2551   -0.1672   -0.1050   -0.0630   -0.0359   -0.0193   -0.0098   -0.0046   -0.0020   -0.0008   -0.0003   -0.0001    0.0000    0.0000 
 36   -0.2675   -0.1755   -0.1104   -0.0663   -0.0379   -0.0204   -0.0104   -0.0049   -0.0022   -0.0009   -0.0003   -0.0001    0.0000    0.0000 
 37   -0.2498   -0.1636   -0.1027   -0.0615   -0.0350   -0.0188   -0.0095   -0.0045   -0.0020   -0.0008   -0.0003   -0.0001    0.0000    0.0000 
 38   -0.2222   -0.1450   -0.0907   -0.0541   -0.0307   -0.0164   -0.0083   -0.0039   -0.0017   -0.0007   -0.0002   -0.0001    0.0000    0.0000 
 39   -0.3646   -0.2419   -0.1541   -0.0938   -0.0543   -0.0298   -0.0154   -0.0074   -0.0033   -0.0014   -0.0005   -0.0002   -0.0001    0.0000 
 40   -0.3569   -0.2367   -0.1506   -0.0916   -0.0530   -0.0290   -0.0150   -0.0072   -0.0032   -0.0013   -0.0005   -0.0002   -0.0001    0.0000 
 41   -0.3093   -0.2039   -0.1290   -0.0779   -0.0448   -0.0243   -0.0124   -0.0060   -0.0026   -0.0011   -0.0004   -0.0001    0.0000    0.0000 
 42   -0.3216   -0.2124   -0.1345   -0.0814   -0.0469   -0.0255   -0.0131   -0.0063   -0.0028   -0.0011   -0.0004   -0.0001    0.0000    0.0000 
 43   -0.1840   -0.1196   -0.0744   -0.0441   -0.0249   -0.0132   -0.0066   -0.0031   -0.0013   -0.0005   -0.0002   -0.0001    0.0000    0.0000 
 44   -0.2264   -0.1479   -0.0925   -0.0552   -0.0313   -0.0168   -0.0084   -0.0040   -0.0017   -0.0007   -0.0003   -0.0001    0.0000    0.0000 
 45   -0.3588   -0.2379   -0.1514   -0.0921   -0.0533   -0.0292   -0.0151   -0.0073   -0.0033   -0.0014   -0.0005   -0.0002   -0.0001    0.0000 
 46   -0.3112   -0.2052   -0.1298   -0.0785   -0.0451   -0.0245   -0.0125   -0.0060   -0.0027   -0.0011   -0.0004   -0.0001    0.0000    0.0000 
 47   -0.3135   -0.2068   -0.1309   -0.0791   -0.0455   -0.0247   -0.0127   -0.0061   -0.0027   -0.0011   -0.0004   -0.0001    0.0000    0.0000 
 48   -0.1559   -0.1009   -0.0625   -0.0369   -0.0207   -0.0110   -0.0054   -0.0025   -0.0011   -0.0004   -0.0002    0.0000    0.0000    0.0000 
 49   -0.0582   -0.0372   -0.0228   -0.0132   -0.0073   -0.0038   -0.0018   -0.0008   -0.0003   -0.0001    0.0000    0.0000    0.0000    0.0000 
 50   -0.0007   -0.0004   -0.0003   -0.0001   -0.0001    0.0000    0.0000    0.0000    0.0000    0.0000    0.0000    0.0000    0.0000    0.0000 
 51    0.0770    0.0483    0.0289    0.0164    0.0088    0.0045    0.0021    0.0009    0.0004    0.0001    0.0000    0.0000    0.0000    0.0000 
 52    0.1646    0.1019    0.0601    0.0337    0.0178    0.0088    0.0041    0.0017    0.0007    0.0002    0.0001    0.0000    0.0000    0.0000 
 53    0.1823    0.1125    0.0662    0.0369    0.0194    0.0096    0.0044    0.0019    0.0007    0.0003    0.0001    0.0000    0.0000    0.0000 
 54    0.0799    0.0501    0.0300    0.0170    0.0092    0.0046    0.0022    0.0010    0.0004    0.0001    0.0000    0.0000    0.0000    0.0000 
 55    0.2875    0.1745    0.1008    0.0551    0.0284    0.0137    0.0061    0.0025    0.0010    0.0003    0.0001    0.0000    0.0000    0.0000 
 56    0.4351    0.2574    0.1445    0.0766    0.0381    0.0177    0.0076    0.0030    0.0011    0.0003    0.0001    0.0000    0.0000    0.0000 
 57    0.3427    0.2061    0.1178    0.0637    0.0324    0.0154    0.0068    0.0028    0.0010    0.0003    0.0001    0.0000    0.0000    0.0000 
 58    0.6503    0.3686    0.1974    0.0993    0.0467    0.0203    0.0081    0.0030    0.0010    0.0003    0.0001    0.0000    0.0000    0.0000 
 59    0.8879    0.4759    0.2396    0.1126    0.0491    0.0197    0.0072    0.0024    0.0007    0.0002    0.0000    0.0000    0.0000    0.0000 
 60    1.0855    0.5501    0.2605    0.1145    0.0463    0.0171    0.0057    0.0017    0.0005    0.0001    0.0000    0.0000    0.0000    0.0000 
 61    1.2931    0.6107    0.2676    0.1080    0.0398    0.0133    0.0040    0.0010    0.0002    0.0000    0.0000    0.0000    0.0000    0.0000 
Topography damping parameter
   1.9997
Blocks sensitivity and uncertainity values (with smoothness constrain)
                     Resistivity      
Block No.  Sensitivity  % Uncertainity
     1       1.5138        10.96
     2       1.3663        8.68
     3       1.8841        7.49
     4       2.2786        6.57
     5       2.7780        6.08
     6       2.9970        5.54
     7       3.2810        5.15
     8       3.5899        4.97
     9       3.6764        4.90
    10       4.0706        4.81
    11       3.9389        4.71
    12       4.2390        4.57
    13       3.9708        4.72
    14       4.1056        4.78
    15       4.1846        4.81
    16       4.0715        4.77
    17       4.1720        4.74
    18       4.3978        4.77
    19       4.6436        4.72
    20       4.8539        4.73
    21       4.7984        4.70
    22       4.7759        4.79
    23       4.8098        4.74
    24       5.2244        5.08
    25       4.5572        4.30
    26       4.4589        4.11
    27       5.4428        4.69
    28       5.9545        4.06
    29       5.7451        4.29
    30       5.3398        4.24
    31       6.1470        4.28
    32       6.5266        4.28
    33       6.4121        4.23
    34       6.8436        4.21
    35       6.1057        4.18
    36       5.8162        4.20
    37       5.9581        4.21
    38       6.1962        4.28
    39       5.5946        4.51
    40       5.6690        4.33
    41       5.9032        4.43
    42       5.4868        4.48
    43       4.5526        4.49
    44       4.7484        4.33
    45       4.2674        4.70
    46       4.4097        4.60
    47       4.1702        4.60
    48       3.6959        4.50
    49       3.2773        5.24
    50       4.1086        4.55
    51       3.4939        4.62
    52       3.0412        5.10
    53       2.6533        5.51
    54       2.2613        6.05
    55       1.8040        6.84
    56       1.3163        7.78
    57       0.9248        9.28
    58       0.7628        12.81
    59       0.7318        14.52
    60       0.5236        14.66
    61       0.7210        14.22
    62       0.8426        13.79
    63       1.0286        13.21
    64       1.0696        12.79
    65       1.1834        12.19
    66       1.3340        11.56
    67       1.3596        11.50
    68       1.6083        10.89
    69       1.4974        10.88
    70       1.7339        10.31
    71       1.6100        10.60
    72       1.7425        10.47
    73       1.8012        10.38
    74       1.7684        10.28
    75       1.9123        10.07
    76       2.0361        9.94
    77       2.2256        9.76
    78       2.4285        9.54
    79       2.2853        9.81
    80       2.2093        10.07
    81       2.0613        10.62
    82       2.4278        10.38
    83       1.9278        10.87
    84       1.8217        10.85
    85       2.2677        10.20
    86       2.5940        9.53
    87       2.6775        9.58
    88       2.5554        9.54
    89       3.0492        9.16
    90       3.2189        9.13
    91       3.1189        9.25
    92       3.4070        8.98
    93       2.8634        9.45
    94       2.7192        9.48
    95       2.7568        9.51
    96       2.8845        9.45
    97       2.5332        10.06
    98       2.5093        9.92
    99       2.6639        10.03
   100       2.4838        10.04
   101       1.9234        10.56
   102       1.9989        9.85
   103       1.7124        10.79
   104       1.7894        10.54
   105       1.6517        10.56
   106       1.4523        10.68
   107       1.3078        11.89
   108       1.6908        10.72
   109       1.3307        10.97
   110       1.1340        11.68
   111       0.9618        12.48
   112       0.8346        13.02
   113       0.6448        13.75
   114       0.4611        14.46
   115       0.3459        14.83
   116       0.4730        14.87
   117       0.5883        18.33
   118       0.3690        23.33
   119       0.4973        22.89
   120       0.6381        22.02
   121       0.6964        21.70
   122       0.7850        21.01
   123       0.8848        20.08
   124       0.9321        20.00
   125       1.1109        18.51
   126       1.0588        19.00
   127       1.2394        17.38
   128       1.1686        18.14
   129       1.2685        17.51
   130       1.3029        17.41
   131       1.2533        17.77
   132       1.3232        17.45
   133       1.3053        17.91
   134       1.3650        17.98
   135       1.4542        17.71
   136       1.3910        18.21
   137       1.4327        18.03
   138       1.4716        18.01
   139       1.5784        17.29
   140       1.4865        17.88
   141       1.3368        18.39
   142       1.3819        18.09
   143       1.6549        16.87
   144       1.4819        18.40
   145       1.1640        20.43
   146       1.2146        20.41
   147       1.2071        20.76
   148       1.1424        21.24
   149       1.1915        20.98
   150       0.9973        21.93
   151       0.9697        21.90
   152       1.0265        21.57
   153       1.1096        20.98
   154       1.0461        21.36
   155       1.0275        21.35
   156       1.1212        21.04
   157       1.0558        20.97
   158       0.9246        21.18
   159       0.9940        19.96
   160       0.9288        20.68
   161       0.9315        20.34
   162       0.8522        20.63
   163       0.7034        21.56
   164       0.5679        23.24
   165       0.7061        21.91
   166       0.5920        22.41
   167       0.5795        22.22
   168       0.5291        22.44
   169       0.4619        22.69
   170       0.3683        23.18
   171       0.2708        23.52
   172       0.5684        18.16
   173       0.4465        28.73
   174       0.2852        39.36
   175       0.4040        37.74
   176       0.4703        36.78
   177       0.5365        35.63
   178       0.5884        34.82
   179       0.6214        34.62
   180       0.7067        32.53
   181       0.6879        33.54
   182       0.7688        31.21
   183       0.7319        32.53
   184       0.7652        31.78
   185       0.7642        32.02
   186       0.7148        33.27
   187       0.7134        33.34
   188       0.6735        34.78
   189       0.6850        35.09
   190       0.7402        34.32
   191       0.7819        33.82
   192       0.8997        31.71
   193       1.0687        28.87
   194       1.1517        27.67
   195       1.1728        27.37
   196       1.0535        28.92
   197       0.9970        31.24
   198       0.9483        30.57
   199       0.7341        35.24
   200       0.5354        39.64
   201       0.5275        40.37
   202       0.6012        40.14
   203       0.6558        39.67
   204       0.5766        40.57
   205       0.5801        40.54
   206       0.5589        40.68
   207       0.5339        40.73
   208       0.5181        40.51
   209       0.5111        40.39
   210       0.4375        41.01
   211       0.4354        41.05
   212       0.4281        40.80
   213       0.4567        39.72
   214       0.5484        37.36
   215       0.5636        37.01
   216       0.5182        37.28
   217       0.4501        38.48
   218       0.3603        40.48
   219       0.2802        42.39
   220       0.3275        41.50
   221       0.2738        42.05
   222       0.2834        40.75
   223       0.2815        39.89
   224       0.2448        39.98
   225       0.2093        39.78
   226       0.4698        28.19
   227       0.6181        37.26
   228       0.2991        52.19
   229       0.3000        52.83
   230       0.3147        53.09
   231       0.3194        54.48
   232       0.3318        55.18
   233       0.3239        56.18
   234       0.3242        55.97
   235       0.3067        56.99
   236       0.2982        57.16
   237       0.2939        57.38
   238       0.2959        57.57
   239       0.3129        57.03
   240       0.3375        56.53
   241       0.3735        55.29
   242       0.4149        53.84
   243       0.4838        52.43
   244       0.6375        49.59
   245       0.7848        46.75
   246       0.6734        50.09
   247       0.3443        56.48
   248       0.3029        58.12
   249       0.4003        57.37
   250       0.4645        55.77
   251       0.4748        55.52
   252       0.5473        53.81
   253       0.6390        51.52
   254       0.7562        48.29
   255       0.8185        46.31
   256       0.7400        48.20
   257       0.7612        47.16
   258       0.7684        46.72
   259       0.7563        46.94
   260       0.7670        46.66
   261       0.7675        46.53
   262       0.6078        50.88
   263       0.3966        56.51
   264       0.3361        57.79
   265       0.3933        56.10
   266       0.4808        53.34
   267       0.5201        52.23
   268       0.4724        53.65
   269       0.4040        55.53
   270       0.3106        57.47
   271       0.2169        59.36
   272       0.1923        58.56
   273       0.1752        57.25
   274       0.1817        55.95
   275       0.1553        54.27
   276       0.3500        40.27
   277       0.7557        34.95
   278       0.3291        47.92
   279       0.3106        49.55
   280       0.2818        50.69
   281       0.2620        52.60
   282       0.2417        54.23
   283       0.2312        54.47
   284       0.2232        54.62
   285       0.2254        54.62
   286       0.2409        54.44
   287       0.2650        54.09
   288       0.2952        53.61
   289       0.3292        53.04
   290       0.3791        52.39
   291       0.4889        51.04
   292       0.6429        48.56
   293       0.7246        47.09
   294       0.5697        50.00
   295       0.2832        54.19
   296       0.2532        54.53
   297       0.3844        52.66
   298       0.4798        50.99
   299       0.4945        50.57
   300       0.4963        50.38
   301       0.5009        50.31
   302       0.5152        49.96
   303       0.5006        50.15
   304       0.4311        51.49
   305       0.4084        51.82
   306       0.4186        51.56
   307       0.4498        50.95
   308       0.5050        49.88
   309       0.5271        49.37
   310       0.4278        51.28
   311       0.2988        53.60
   312       0.2639        54.13
   313       0.3128        53.28
   314       0.3917        51.74
   315       0.4439        50.78
   316       0.4268        51.14
   317       0.3695        52.13
   318       0.2763        52.19
   319       0.1860        51.64
   320       0.1391        51.25
   321       0.1307        49.82
   322       0.3763        39.51
   323       0.7890        33.36
   324       0.3030        43.65
   325       0.2759        45.23
   326       0.2426        46.30
   327       0.2222        48.15
   328       0.2071        49.66
   329       0.2057        49.69
   330       0.2147        49.62
   331       0.2308        49.49
   332       0.2550        49.28
   333       0.2910        48.97
   334       0.3517        48.42
   335       0.4536        47.27
   336       0.5672        45.64
   337       0.5986        45.08
   338       0.4695        46.88
   339       0.2813        49.09
   340       0.2352        49.54
   341       0.2922        48.91
   342       0.3458        48.22
   343       0.3543        48.08
   344       0.3407        48.22
   345       0.3289        48.37
   346       0.3237        48.41
   347       0.3087        48.59
   348       0.2742        49.04
   349       0.2533        49.32
   350       0.2523        49.37
   351       0.2657        49.26
   352       0.2845        49.07
   353       0.2800        49.08
   354       0.2293        49.51
   355       0.1693        49.91
   356       0.1617        49.94
   357       0.2030        49.58
   358       0.2719        48.88
   359       0.3238        48.26
   360       0.3248        46.97
   361       0.2821        45.83
   362       0.2083        45.60
   363       0.1425        44.60
   364       0.3635        37.36
   365       0.7177        32.23
   366       0.2397        39.52
   367       0.2113        40.94
   368       0.1912        41.81
   369       0.1840        43.46
   370       0.1840        44.82
   371       0.1937        44.78
   372       0.2160        44.66
   373       0.2530        44.44
   374       0.3081        44.05
   375       0.3798        43.42
   376       0.4418        42.74
   377       0.4412        42.67
   378       0.3515        43.51
   379       0.2366        44.46
   380       0.1821        44.83
   381       0.1823        44.82
   382       0.1981        44.71
   383       0.2053        44.66
   384       0.2055        44.65
   385       0.2089        44.64
   386       0.2174        44.60
   387       0.2225        44.59
   388       0.2179        44.65
   389       0.2111        44.72
   390       0.2082        44.75
   391       0.2077        44.76
   392       0.2041        44.78
   393       0.1880        44.86
   394       0.1577        44.99
   395       0.1296        45.08
   396       0.1250        45.08
   397       0.1490        44.96
   398       0.1911        43.38
   399       0.2234        41.61
   400       0.2251        40.83
   401       0.2022        39.66
   402       0.3871        34.77
   403       0.5486        29.21
   404       0.1741        35.54
   405       0.1671        36.66
   406       0.1714        37.36
   407       0.1902        38.82
   408       0.2195        39.99
   409       0.2567        39.80
   410       0.2968        39.55
   411       0.3231        39.35
   412       0.3122        39.38
   413       0.2580        39.69
   414       0.1906        40.04
   415       0.1448        40.24
   416       0.1258        40.31
   417       0.1229        40.32
   418       0.1264        40.31
   419       0.1349        40.30
   420       0.1474        40.27
   421       0.1632        40.22
   422       0.1777        40.17
   423       0.1871        40.14
   424       0.1919        40.13
   425       0.1933        40.12
   426       0.1904        40.13
   427       0.1813        40.17
   428       0.1647        40.23
   429       0.1436        40.29
   430       0.1258        40.34
   431       0.1194        39.03
   432       0.1265        37.48
   433       0.1452        36.72
   434       0.1615        35.50
   435       0.4050        32.24
   436       0.4221        27.70
   437       0.1721        31.54
   438       0.1873        32.50
   439       0.2086        33.08
   440       0.2278        34.42
   441       0.2371        35.58
   442       0.2273        35.60
   443       0.1978        35.70
   444       0.1595        35.82
   445       0.1281        35.91
   446       0.1094        35.96
   447       0.1026        35.98
   448       0.1043        35.98
   449       0.1118        35.97
   450       0.1237        35.96
   451       0.1389        35.93
   452       0.1546        35.89
   453       0.1681        35.86
   454       0.1779        35.83
   455       0.1826        35.82
   456       0.1812        35.82
   457       0.1731        35.84
   458       0.1590        34.63
   459       0.1435        33.24
   460       0.1290        32.62
   461       0.1208        31.63
   462       0.2801        28.11
   463       0.3693        27.60
   464       0.1696        27.85
   465       0.1778        28.77
   466       0.1816        29.35
   467       0.1766        30.66
   468       0.1621        31.84
   469       0.1430        31.88
   470       0.1256        31.91
   471       0.1131        31.94
   472       0.1069        31.95
   473       0.1065        31.95
   474       0.1112        31.95
   475       0.1199        31.94
   476       0.1317        31.93
   477       0.1447        31.91
   478       0.1572        31.88
   479       0.1671        31.87
   480       0.1726        31.85
   481       0.1724        30.69
   482       0.1666        29.39
   483       0.1564        28.82
   484       0.1442        27.89
   485       0.2162        27.98
   486       0.3230        25.24
   487       0.1487        24.49
   488       0.1470        25.33
   489       0.1408        25.86
   490       0.1323        27.06
   491       0.1237        28.14
   492       0.1170        28.15
   493       0.1133        28.16
   494       0.1131        28.16
   495       0.1162        28.16
   496       0.1224        28.15
   497       0.1311        28.15
   498       0.1411        28.14
   499       0.1511        28.12
   500       0.1594        27.04
   501       0.1635        25.84
   502       0.1638        25.32
   503       0.1597        24.49
   504       0.2240        25.43
   505       0.3611        27.87
   506       0.1603        24.16
   507       0.1568        25.03
   508       0.1516        25.61
   509       0.1464        26.98
   510       0.1418        28.27
   511       0.1388        28.28
   512       0.1379        28.28
   513       0.1394        28.28
   514       0.1432        28.28
   515       0.1492        28.28
   516       0.1566        28.27
   517       0.1644        26.97
   518       0.1698        25.61
   519       0.1729        25.03
   520       0.1731        24.16
   521       0.2656        28.24
Average Sensitivity 3.4819
Model inversion constraint
0
Data inversion constraint
0
INITIAL DAMPING FACTOR  0.150
MINIMUM DAMPING FACTOR  0.015
VERTICAL TO HORIZONTAL FILTER RATIO   1.00
Flatness filter is directly used on model parameters.
Jacobian matrix is recalculated for first 2 iterations only.
Finer mesh used.
Factor to increase damping factor with depth is   1.20
Damping factor is optimised for each iteration
Normal least-sqaures constrain used on data
Normal least-squares constrain used on model
Finite-element method was used in forward modelling.
Logarithm of apparent resistivity values used as inversion parameter.
No limit imposed on range of model resistivity values
Effect of side blocks is severely reduced
Relative change in RMS error for convergence is 1.0000
Minimum change in RMS error for line search is 0.5000
Ratio of maximum number of model blocks to data points 30.00
Factor to increase model depth range is 1.05
Position of electrodes are not rounded to nearest unit electrode spacing.
Position of electrodes for dipole-dipole array are automatically switched
Recalculation of Jacobian matrix is not restarted in quasi-Newton steps.
Standard Gauss-Newton inversion method used
Width of model cells is 1.00 times the unit electrode spacing
REFERENCE MODEL USED
CONSTANT REFERENCE MODEL METHOD
Reference resistivity is 227.7540 with multiplication factor 1.00
Number of nodes between adjacent electrodes is 4


Mean Error 0.0130
Average absolute error 0.0520
Standard deviation of error distribution 0.0915
Error Distribution
      0.0000,      4.0000,  1.00000,   133.76,   143.70, -0.0717
      4.0000,      4.0000,  1.00000,   158.09,   151.73,  0.0411
      8.0000,      4.0000,  1.00000,   183.88,   180.84,  0.0167
     12.0000,      4.0000,  1.00000,   185.53,   181.78,  0.0204
     16.0000,      4.0000,  1.00000,   214.97,   205.86,  0.0433
     20.0000,      4.0000,  1.00000,   200.62,   190.20,  0.0534
     24.0000,      4.0000,  1.00000,   185.27,   181.04,  0.0231
     28.0000,      4.0000,  1.00000,   180.22,   177.54,  0.0150
     32.0000,      4.0000,  1.00000,   150.27,   154.28, -0.0263
     36.0000,      4.0000,  1.00000,   149.51,   158.69, -0.0596
     40.0000,      4.0000,  1.00000,   133.47,   130.17,  0.0251
     44.0000,      4.0000,  1.00000,   122.90,   129.08, -0.0491
     48.0000,      4.0000,  1.00000,   114.62,   110.72,  0.0347
     52.0000,      4.0000,  1.00000,   106.49,   108.26, -0.0165
     56.0000,      4.0000,  1.00000,   105.21,   104.06,  0.0110
     60.0000,      4.0000,  1.00000,   100.07,    96.72,  0.0340
     64.0000,      4.0000,  1.00000,    92.39,    95.46, -0.0326
     68.0000,      4.0000,  1.00000,   101.59,   100.66,  0.0092
     72.0000,      4.0000,  1.00000,    97.03,   103.36, -0.0632
     76.0000,      4.0000,  1.00000,    99.15,   110.83, -0.1114
     80.0000,      4.0000,  1.00000,    96.73,   112.27, -0.1490
     84.0000,      4.0000,  1.00000,   101.34,   122.30, -0.1880
     88.0000,      4.0000,  1.00000,    94.27,   108.29, -0.1386
     92.0000,      4.0000,  1.00000,   166.21,   136.30,  0.1984
     96.0000,      4.0000,  1.00000,   123.56,    93.57,  0.2781   ***
    100.0000,      4.0000,  1.00000,   114.27,    90.83,  0.2296   ***
    104.0000,      4.0000,  1.00000,   161.79,   129.41,  0.2234
    108.0000,      4.0000,  1.00000,   100.10,   119.97, -0.1811
    112.0000,      4.0000,  1.00000,   101.71,   135.97, -0.2903   ***
    116.0000,      4.0000,  1.00000,   104.29,   130.83, -0.2267
    120.0000,      4.0000,  1.00000,   129.16,   159.89, -0.2134
    124.0000,      4.0000,  1.00000,   153.11,   179.68, -0.1600
    128.0000,      4.0000,  1.00000,   155.21,   180.28, -0.1497
    132.0000,      4.0000,  1.00000,   173.66,   204.77, -0.1648
    136.0000,      4.0000,  1.00000,   157.94,   185.82, -0.1625
    140.0000,      4.0000,  1.00000,   155.78,   186.98, -0.1825
    144.0000,      4.0000,  1.00000,   159.86,   189.85, -0.1720
    148.0000,      4.0000,  1.00000,   178.14,   206.87, -0.1495
    152.0000,      4.0000,  1.00000,   174.38,   197.49, -0.1244
    156.0000,      4.0000,  1.00000,   178.69,   199.52, -0.1103
    160.0000,      4.0000,  1.00000,   182.92,   195.02, -0.0641
    164.0000,      4.0000,  1.00000,   166.64,   178.01, -0.0660
    168.0000,      4.0000,  1.00000,   127.61,   137.03, -0.0712
    172.0000,      4.0000,  1.00000,   118.96,   132.02, -0.1042
    176.0000,      4.0000,  1.00000,    99.53,   109.07, -0.0915
    180.0000,      4.0000,  1.00000,    95.82,   105.43, -0.0956
    184.0000,      4.0000,  1.00000,    85.54,    92.93, -0.0828
    188.0000,      4.0000,  1.00000,    68.44,    78.55, -0.1379
    192.0000,      4.0000,  1.00000,    67.33,    72.55, -0.0747
    196.0000,      4.0000,  1.00000,    59.52,    77.97, -0.2701   ***
    200.0000,      4.0000,  1.00000,    61.06,    63.36, -0.0369
    204.0000,      4.0000,  1.00000,    54.24,    61.75, -0.1295
    208.0000,      4.0000,  1.00000,    50.08,    56.38, -0.1184
    212.0000,      4.0000,  1.00000,    46.93,    51.75, -0.0978
    216.0000,      4.0000,  1.00000,    45.31,    48.67, -0.0716
    220.0000,      4.0000,  1.00000,    39.72,    42.24, -0.0615
    224.0000,      4.0000,  1.00000,    36.82,    39.07, -0.0595
    228.0000,      4.0000,  1.00000,    35.72,    40.33, -0.1213
      0.0000,      4.0000,  2.00000,   199.29,   185.34,  0.0726
      4.0000,      4.0000,  2.00000,   226.74,   213.52,  0.0601
      8.0000,      4.0000,  2.00000,   211.30,   212.25, -0.0045
     12.0000,      4.0000,  2.00000,   228.22,   230.42, -0.0096
     16.0000,      4.0000,  2.00000,   204.04,   205.79, -0.0085
     20.0000,      4.0000,  2.00000,   190.23,   193.04, -0.0147
     24.0000,      4.0000,  2.00000,   191.92,   192.64, -0.0038
     28.0000,      4.0000,  2.00000,   177.11,   174.40,  0.0155
     32.0000,      4.0000,  2.00000,   173.40,   178.97, -0.0316
     36.0000,      4.0000,  2.00000,   149.80,   150.82, -0.0068
     40.0000,      4.0000,  2.00000,   141.79,   146.29, -0.0312
     44.0000,      4.0000,  2.00000,   122.93,   128.78, -0.0465
     48.0000,      4.0000,  2.00000,   125.29,   129.00, -0.0292
     52.0000,      4.0000,  2.00000,   125.98,   129.60, -0.0283
     56.0000,      4.0000,  2.00000,   111.29,   116.59, -0.0466
     60.0000,      4.0000,  2.00000,   110.20,   116.16, -0.0527
     64.0000,      4.0000,  2.00000,   115.83,   124.52, -0.0723
     68.0000,      4.0000,  2.00000,   121.21,   129.35, -0.0650
     72.0000,      4.0000,  2.00000,   123.88,   135.69, -0.0910
     76.0000,      4.0000,  2.00000,   118.26,   134.82, -0.1310
     80.0000,      4.0000,  2.00000,   121.89,   127.43, -0.0445
     84.0000,      4.0000,  2.00000,   145.69,   135.67,  0.0712
     88.0000,      4.0000,  2.00000,   221.43,   182.87,  0.1913
     92.0000,      4.0000,  2.00000,   109.23,   107.52,  0.0158
     96.0000,      4.0000,  2.00000,   102.59,   100.02,  0.0254
    100.0000,      4.0000,  2.00000,   211.22,   176.15,  0.1815
    104.0000,      4.0000,  2.00000,   185.34,   170.80,  0.0817
    108.0000,      4.0000,  2.00000,   165.34,   164.38,  0.0058
    112.0000,      4.0000,  2.00000,   154.17,   161.90, -0.0489
    116.0000,      4.0000,  2.00000,   204.75,   210.82, -0.0292
    120.0000,      4.0000,  2.00000,   230.05,   234.34, -0.0185
    124.0000,      4.0000,  2.00000,   231.20,   231.16,  0.0002
    128.0000,      4.0000,  2.00000,   272.20,   268.37,  0.0141
    132.0000,      4.0000,  2.00000,   247.90,   244.10,  0.0155
    136.0000,      4.0000,  2.00000,   241.48,   234.20,  0.0306
    140.0000,      4.0000,  2.00000,   263.75,   254.87,  0.0343
    144.0000,      4.0000,  2.00000,   288.87,   278.25,  0.0374
    148.0000,      4.0000,  2.00000,   261.80,   247.43,  0.0565
    152.0000,      4.0000,  2.00000,   253.31,   239.85,  0.0546
    156.0000,      4.0000,  2.00000,   271.63,   257.90,  0.0519
    160.0000,      4.0000,  2.00000,   250.28,   228.93,  0.0892
    164.0000,      4.0000,  2.00000,   182.23,   172.95,  0.0522
    168.0000,      4.0000,  2.00000,   178.66,   169.67,  0.0516
    172.0000,      4.0000,  2.00000,   156.01,   145.76,  0.0680
    176.0000,      4.0000,  2.00000,   150.52,   141.29,  0.0633
    180.0000,      4.0000,  2.00000,   129.74,   124.65,  0.0400
    184.0000,      4.0000,  2.00000,   101.31,    95.00,  0.0643
    188.0000,      4.0000,  2.00000,    97.58,    93.26,  0.0452
    192.0000,      4.0000,  2.00000,    90.30,   107.58, -0.1751
    196.0000,      4.0000,  2.00000,    88.70,    82.27,  0.0752
    200.0000,      4.0000,  2.00000,    78.31,    74.73,  0.0469
    204.0000,      4.0000,  2.00000,    69.67,    70.83, -0.0165
    208.0000,      4.0000,  2.00000,    68.09,    64.89,  0.0481
    212.0000,      4.0000,  2.00000,    66.18,    60.55,  0.0890
    216.0000,      4.0000,  2.00000,    50.68,    50.10,  0.0115
    220.0000,      4.0000,  2.00000,    44.06,    45.72, -0.0370
      0.0000,      4.0000,  3.00000,   275.87,   247.82,  0.1072
      4.0000,      4.0000,  3.00000,   262.86,   252.75,  0.0392
      8.0000,      4.0000,  3.00000,   267.25,   267.97, -0.0027
     12.0000,      4.0000,  3.00000,   228.20,   230.05, -0.0081
     16.0000,      4.0000,  3.00000,   204.33,   208.71, -0.0212
     20.0000,      4.0000,  3.00000,   205.74,   210.53, -0.0230
     24.0000,      4.0000,  3.00000,   202.28,   197.74,  0.0227
     28.0000,      4.0000,  3.00000,   208.78,   211.27, -0.0119
     32.0000,      4.0000,  3.00000,   177.35,   174.85,  0.0142
     36.0000,      4.0000,  3.00000,   167.25,   171.47, -0.0249
     40.0000,      4.0000,  3.00000,   149.68,   150.32, -0.0043
     44.0000,      4.0000,  3.00000,   157.00,   157.89, -0.0056
     48.0000,      4.0000,  3.00000,   154.81,   156.71, -0.0122
     52.0000,      4.0000,  3.00000,   139.19,   142.52, -0.0237
     56.0000,      4.0000,  3.00000,   134.68,   138.91, -0.0309
     60.0000,      4.0000,  3.00000,   144.33,   149.45, -0.0349
     64.0000,      4.0000,  3.00000,   151.42,   157.65, -0.0403
     68.0000,      4.0000,  3.00000,   158.97,   165.69, -0.0414
     72.0000,      4.0000,  3.00000,   147.99,   148.00, -0.0001
     76.0000,      4.0000,  3.00000,   168.87,   156.80,  0.0742
     80.0000,      4.0000,  3.00000,   196.48,   174.02,  0.1214
     84.0000,      4.0000,  3.00000,   244.26,   220.58,  0.1020
     88.0000,      4.0000,  3.00000,   131.34,   126.06,  0.0410
     92.0000,      4.0000,  3.00000,   122.54,   117.80,  0.0394
     96.0000,      4.0000,  3.00000,   228.82,   212.87,  0.0723
    100.0000,      4.0000,  3.00000,   251.54,   221.29,  0.1281
    104.0000,      4.0000,  3.00000,   224.10,   205.77,  0.0853
    108.0000,      4.0000,  3.00000,   199.52,   186.45,  0.0677
    112.0000,      4.0000,  3.00000,   252.45,   244.51,  0.0319
    116.0000,      4.0000,  3.00000,   296.58,   286.21,  0.0356
    120.0000,      4.0000,  3.00000,   306.41,   291.62,  0.0495
    124.0000,      4.0000,  3.00000,   343.02,   323.33,  0.0591
    128.0000,      4.0000,  3.00000,   298.79,   280.11,  0.0646
    132.0000,      4.0000,  3.00000,   292.99,   274.91,  0.0637
    136.0000,      4.0000,  3.00000,   315.71,   295.05,  0.0677
    140.0000,      4.0000,  3.00000,   352.72,   325.65,  0.0798
    144.0000,      4.0000,  3.00000,   311.20,   287.03,  0.0808
    148.0000,      4.0000,  3.00000,   311.31,   286.79,  0.0820
    152.0000,      4.0000,  3.00000,   325.85,   301.44,  0.0779
    156.0000,      4.0000,  3.00000,   310.89,   276.52,  0.1172
    160.0000,      4.0000,  3.00000,   218.47,   201.29,  0.0819
    164.0000,      4.0000,  3.00000,   209.93,   197.26,  0.0623
    168.0000,      4.0000,  3.00000,   196.42,   181.19,  0.0807
    172.0000,      4.0000,  3.00000,   198.93,   185.24,  0.0713
    176.0000,      4.0000,  3.00000,   164.45,   150.84,  0.0864
    180.0000,      4.0000,  3.00000,   126.49,   115.55,  0.0905
    184.0000,      4.0000,  3.00000,   121.77,   112.01,  0.0836
    188.0000,      4.0000,  3.00000,   115.18,   133.64, -0.1486
    192.0000,      4.0000,  3.00000,   116.42,   102.93,  0.1232
    196.0000,      4.0000,  3.00000,    99.98,    89.77,  0.1078
    200.0000,      4.0000,  3.00000,    91.91,    83.58,  0.0950
    204.0000,      4.0000,  3.00000,    86.56,    82.07,  0.0532
    208.0000,      4.0000,  3.00000,    76.89,    73.99,  0.0385
    212.0000,      4.0000,  3.00000,    60.23,    59.80,  0.0071
      0.0000,     12.0000,  1.00000,   312.97,   280.40,  0.1099
      4.0000,     12.0000,  1.00000,   284.88,   275.30,  0.0342
      8.0000,     12.0000,  1.00000,   251.84,   253.32, -0.0058
     12.0000,     12.0000,  1.00000,   222.21,   229.27, -0.0313
     16.0000,     12.0000,  1.00000,   212.98,   218.10, -0.0238
     20.0000,     12.0000,  1.00000,   216.90,   222.27, -0.0244
     24.0000,     12.0000,  1.00000,   213.61,   214.94, -0.0062
     28.0000,     12.0000,  1.00000,   204.16,   207.09, -0.0142
     32.0000,     12.0000,  1.00000,   183.76,   184.87, -0.0061
     36.0000,     12.0000,  1.00000,   177.19,   180.54, -0.0188
     40.0000,     12.0000,  1.00000,   170.61,   173.88, -0.0190
     44.0000,     12.0000,  1.00000,   169.18,   172.40, -0.0189
     48.0000,     12.0000,  1.00000,   160.67,   164.32, -0.0225
     52.0000,     12.0000,  1.00000,   157.67,   161.98, -0.0269
     56.0000,     12.0000,  1.00000,   162.55,   166.14, -0.0218
     60.0000,     12.0000,  1.00000,   173.06,   176.33, -0.0187
     64.0000,     12.0000,  1.00000,   172.54,   169.74,  0.0163
     68.0000,     12.0000,  1.00000,   187.41,   175.46,  0.0659
     72.0000,     12.0000,  1.00000,   206.78,   186.55,  0.1030
     76.0000,     12.0000,  1.00000,   231.21,   208.26,  0.1045
     80.0000,     12.0000,  1.00000,   201.83,   191.07,  0.0548
     84.0000,     12.0000,  1.00000,   172.63,   174.25, -0.0093
     88.0000,     12.0000,  1.00000,   171.35,   175.03, -0.0212
     92.0000,     12.0000,  1.00000,   210.04,   203.67,  0.0308
     96.0000,     12.0000,  1.00000,   249.55,   231.68,  0.0743
    100.0000,     12.0000,  1.00000,   261.02,   230.97,  0.1223
    104.0000,     12.0000,  1.00000,   259.25,   232.57,  0.1086
    108.0000,     12.0000,  1.00000,   274.01,   254.15,  0.0752
    112.0000,     12.0000,  1.00000,   317.76,   300.19,  0.0569
    116.0000,     12.0000,  1.00000,   353.41,   333.61,  0.0577
    120.0000,     12.0000,  1.00000,   336.68,   320.53,  0.0492
    124.0000,     12.0000,  1.00000,   322.27,   305.17,  0.0545
    128.0000,     12.0000,  1.00000,   309.17,   294.16,  0.0498
    132.0000,     12.0000,  1.00000,   318.25,   302.79,  0.0498
    136.0000,     12.0000,  1.00000,   318.90,   302.73,  0.0520
    140.0000,     12.0000,  1.00000,   338.82,   317.84,  0.0639
    144.0000,     12.0000,  1.00000,   335.04,   310.78,  0.0752
    148.0000,     12.0000,  1.00000,   329.73,   302.87,  0.0850
    152.0000,     12.0000,  1.00000,   297.26,   274.27,  0.0805
    156.0000,     12.0000,  1.00000,   263.33,   242.91,  0.0807
    160.0000,     12.0000,  1.00000,   223.81,   209.74,  0.0649
    168.0000,     12.0000,  1.00000,   206.69,   192.20,  0.0727
    172.0000,     12.0000,  1.00000,   186.72,   171.29,  0.0862
    176.0000,     12.0000,  1.00000,   153.94,   142.75,  0.0755
    180.0000,     12.0000,  1.00000,   134.46,   133.48,  0.0073
    184.0000,     12.0000,  1.00000,   130.82,   126.76,  0.0316
    188.0000,     12.0000,  1.00000,   124.36,   122.22,  0.0174
    192.0000,     12.0000,  1.00000,   116.94,   105.11,  0.1066
    196.0000,     12.0000,  1.00000,   104.45,    95.97,  0.0846
    200.0000,     12.0000,  1.00000,    91.20,    89.46,  0.0193
    204.0000,     12.0000,  1.00000,    77.55,    82.79, -0.0655
      0.0000,      4.0000,  4.00000,   315.71,   287.29,  0.0943
      4.0000,      4.0000,  4.00000,   322.40,   311.20,  0.0354
      8.0000,      4.0000,  4.00000,   256.22,   258.04, -0.0071
     12.0000,      4.0000,  4.00000,   227.07,   230.78, -0.0162
     16.0000,      4.0000,  4.00000,   225.95,   232.16, -0.0271
     20.0000,      4.0000,  4.00000,   215.14,   218.82, -0.0170
     24.0000,      4.0000,  4.00000,   234.48,   241.88, -0.0311
     28.0000,      4.0000,  4.00000,   201.78,   201.32,  0.0023
     32.0000,      4.0000,  4.00000,   195.40,   199.72, -0.0219
     36.0000,      4.0000,  4.00000,   175.07,   177.20, -0.0121
     40.0000,      4.0000,  4.00000,   182.38,   182.72, -0.0019
     44.0000,      4.0000,  4.00000,   182.07,   185.00, -0.0159
     48.0000,      4.0000,  4.00000,   163.20,   165.22, -0.0123
     52.0000,      4.0000,  4.00000,   160.86,   163.77, -0.0179
     56.0000,      4.0000,  4.00000,   170.25,   174.23, -0.0231
     60.0000,      4.0000,  4.00000,   180.91,   184.14, -0.0177
     64.0000,      4.0000,  4.00000,   187.52,   184.91,  0.0141
     68.0000,      4.0000,  4.00000,   191.68,   180.45,  0.0604
     72.0000,      4.0000,  4.00000,   210.92,   194.02,  0.0835
     76.0000,      4.0000,  4.00000,   218.43,   202.18,  0.0773
     80.0000,      4.0000,  4.00000,   274.32,   256.67,  0.0665
     84.0000,      4.0000,  4.00000,   152.89,   147.26,  0.0375
     88.0000,      4.0000,  4.00000,   145.22,   139.87,  0.0375
     92.0000,      4.0000,  4.00000,   255.66,   246.63,  0.0360
     96.0000,      4.0000,  4.00000,   260.91,   244.09,  0.0666
    100.0000,      4.0000,  4.00000,   273.59,   245.53,  0.1082
    104.0000,      4.0000,  4.00000,   237.74,   215.10,  0.1001
    108.0000,      4.0000,  4.00000,   297.42,   270.96,  0.0932
    112.0000,      4.0000,  4.00000,   341.66,   328.22,  0.0401
    116.0000,      4.0000,  4.00000,   354.60,   336.44,  0.0526
    120.0000,      4.0000,  4.00000,   388.99,   367.46,  0.0570
    124.0000,      4.0000,  4.00000,   326.16,   307.92,  0.0575
    128.0000,      4.0000,  4.00000,   314.74,   295.10,  0.0644
    132.0000,      4.0000,  4.00000,   326.70,   309.85,  0.0530
    136.0000,      4.0000,  4.00000,   356.70,   336.78,  0.0575
    140.0000,      4.0000,  4.00000,   344.13,   322.09,  0.0662
    144.0000,      4.0000,  4.00000,   346.10,   322.53,  0.0705
    148.0000,      4.0000,  4.00000,   367.75,   339.48,  0.0800
    152.0000,      4.0000,  4.00000,   334.23,   301.68,  0.1024
    156.0000,      4.0000,  4.00000,   240.30,   224.42,  0.0684
    160.0000,      4.0000,  4.00000,   236.99,   223.80,  0.0573
    168.0000,      4.0000,  4.00000,   227.07,   209.92,  0.0785
    172.0000,      4.0000,  4.00000,   196.34,   180.64,  0.0834
    176.0000,      4.0000,  4.00000,   147.47,   135.32,  0.0860
    180.0000,      4.0000,  4.00000,   142.59,   131.42,  0.0816
    184.0000,      4.0000,  4.00000,   133.98,   154.63, -0.1434
    188.0000,      4.0000,  4.00000,   134.57,   119.66,  0.1174
    192.0000,      4.0000,  4.00000,   120.34,   107.94,  0.1087
    196.0000,      4.0000,  4.00000,   107.80,    99.72,  0.0779
    200.0000,      4.0000,  4.00000,    96.25,    94.27,  0.0208
    204.0000,      4.0000,  4.00000,    83.78,    88.88, -0.0591
      0.0000,     16.0000,  1.00000,   332.50,   301.07,  0.0993
      4.0000,     16.0000,  1.00000,   296.33,   287.54,  0.0301
      8.0000,     16.0000,  1.00000,   261.07,   260.30,  0.0029
     12.0000,     16.0000,  1.00000,   248.27,   250.91, -0.0106
     16.0000,     16.0000,  1.00000,   238.04,   243.96, -0.0246
     20.0000,     16.0000,  1.00000,   233.07,   239.02, -0.0252
     24.0000,     16.0000,  1.00000,   229.70,   235.84, -0.0264
     28.0000,     16.0000,  1.00000,   214.32,   220.07, -0.0265
     32.0000,     16.0000,  1.00000,   207.69,   213.65, -0.0283
     36.0000,     16.0000,  1.00000,   197.40,   201.63, -0.0212
     40.0000,     16.0000,  1.00000,   195.08,   197.35, -0.0116
     44.0000,     16.0000,  1.00000,   193.92,   198.00, -0.0209
     48.0000,     16.0000,  1.00000,   195.68,   197.24, -0.0079
     52.0000,     16.0000,  1.00000,   202.72,   196.78,  0.0297
     56.0000,     16.0000,  1.00000,   219.52,   206.24,  0.0624
     60.0000,     16.0000,  1.00000,   237.58,   221.55,  0.0699
     64.0000,     16.0000,  1.00000,   242.64,   227.42,  0.0648
     68.0000,     16.0000,  1.00000,   257.29,   243.15,  0.0565
     72.0000,     16.0000,  1.00000,   233.96,   226.00,  0.0347
     76.0000,     16.0000,  1.00000,   211.95,   212.96, -0.0047
     80.0000,     16.0000,  1.00000,   220.34,   229.36, -0.0401
     84.0000,     16.0000,  1.00000,   214.51,   218.38, -0.0179
     88.0000,     16.0000,  1.00000,   240.86,   235.74,  0.0215
     92.0000,     16.0000,  1.00000,   264.53,   249.42,  0.0588
     96.0000,     16.0000,  1.00000,   288.95,   265.58,  0.0844
    100.0000,     16.0000,  1.00000,   335.60,   302.53,  0.1037
    104.0000,     16.0000,  1.00000,   353.50,   319.80,  0.1002
    108.0000,     16.0000,  1.00000,   373.27,   343.47,  0.0832
    112.0000,     16.0000,  1.00000,   373.74,   353.11,  0.0568
    116.0000,     16.0000,  1.00000,   351.09,   340.32,  0.0311
    120.0000,     16.0000,  1.00000,   330.75,   321.90,  0.0271
    124.0000,     16.0000,  1.00000,   301.23,   297.34,  0.0130
    128.0000,     16.0000,  1.00000,   306.26,   301.66,  0.0151
    132.0000,     16.0000,  1.00000,   322.28,   316.46,  0.0182
    136.0000,     16.0000,  1.00000,   346.84,   333.85,  0.0382
    140.0000,     16.0000,  1.00000,   348.82,   331.25,  0.0517
    144.0000,     16.0000,  1.00000,   326.52,   308.23,  0.0577
    148.0000,     16.0000,  1.00000,   303.96,   289.17,  0.0499
    156.0000,     16.0000,  1.00000,   243.92,   230.00,  0.0588
    160.0000,     16.0000,  1.00000,   230.42,   218.38,  0.0537
    164.0000,     16.0000,  1.00000,   208.56,   198.99,  0.0470
    172.0000,     16.0000,  1.00000,   175.15,   173.93,  0.0070
    176.0000,     16.0000,  1.00000,   153.56,   151.48,  0.0136
    180.0000,     16.0000,  1.00000,   145.92,   145.00,  0.0063
    184.0000,     16.0000,  1.00000,   136.87,   139.64, -0.0200
    188.0000,     16.0000,  1.00000,   123.99,   123.79,  0.0017
    192.0000,     16.0000,  1.00000,   107.67,   114.55, -0.0620
      0.0000,      4.0000,  5.00000,   368.28,   341.89,  0.0743
      4.0000,      4.0000,  5.00000,   296.82,   291.12,  0.0194
      8.0000,      4.0000,  5.00000,   255.56,   257.42, -0.0073
     12.0000,      4.0000,  5.00000,   252.41,   255.17, -0.0109
     16.0000,      4.0000,  5.00000,   235.36,   239.90, -0.0191
     20.0000,      4.0000,  5.00000,   257.78,   262.55, -0.0184
     24.0000,      4.0000,  5.00000,   224.51,   227.18, -0.0118
     28.0000,      4.0000,  5.00000,   220.71,   228.88, -0.0363
     32.0000,      4.0000,  5.00000,   197.64,   201.05, -0.0171
     36.0000,      4.0000,  5.00000,   204.59,   207.69, -0.0151
     40.0000,      4.0000,  5.00000,   203.24,   205.74, -0.0122
     44.0000,      4.0000,  5.00000,   184.68,   187.79, -0.0167
     48.0000,      4.0000,  5.00000,   182.96,   185.19, -0.0121
     52.0000,      4.0000,  5.00000,   197.54,   199.38, -0.0093
     56.0000,      4.0000,  5.00000,   204.83,   200.03,  0.0237
     60.0000,      4.0000,  5.00000,   229.69,   217.35,  0.0552
     64.0000,      4.0000,  5.00000,   231.74,   218.29,  0.0598
     68.0000,      4.0000,  5.00000,   234.98,   222.52,  0.0545
     72.0000,      4.0000,  5.00000,   241.91,   229.77,  0.0515
     76.0000,      4.0000,  5.00000,   301.08,   291.58,  0.0321
     80.0000,      4.0000,  5.00000,   172.94,   168.34,  0.0270
     84.0000,      4.0000,  5.00000,   160.93,   156.30,  0.0292
     88.0000,      4.0000,  5.00000,   271.81,   269.16,  0.0098
     92.0000,      4.0000,  5.00000,   279.49,   266.40,  0.0479
     96.0000,      4.0000,  5.00000,   274.40,   255.92,  0.0697
    100.0000,      4.0000,  5.00000,   271.17,   245.07,  0.1012
    104.0000,      4.0000,  5.00000,   341.25,   311.71,  0.0905
    108.0000,      4.0000,  5.00000,   383.09,   352.70,  0.0826
    112.0000,      4.0000,  5.00000,   376.91,   357.39,  0.0532
    116.0000,      4.0000,  5.00000,   412.63,   396.49,  0.0399
    120.0000,      4.0000,  5.00000,   345.26,   331.19,  0.0416
    124.0000,      4.0000,  5.00000,   307.45,   295.87,  0.0384
    128.0000,      4.0000,  5.00000,   313.23,   304.42,  0.0285
    132.0000,      4.0000,  5.00000,   359.49,   348.07,  0.0323
    136.0000,      4.0000,  5.00000,   342.77,   328.11,  0.0437
    140.0000,      4.0000,  5.00000,   363.33,   346.29,  0.0480
    144.0000,      4.0000,  5.00000,   377.15,   364.52,  0.0341
    148.0000,      4.0000,  5.00000,   350.17,   322.42,  0.0826
    152.0000,      4.0000,  5.00000,   252.67,   239.65,  0.0529
    160.0000,      4.0000,  5.00000,   229.22,   216.30,  0.0580
    164.0000,      4.0000,  5.00000,   237.00,   223.80,  0.0573
    168.0000,      4.0000,  5.00000,   209.83,   199.33,  0.0513
    172.0000,      4.0000,  5.00000,   167.87,   155.41,  0.0771
    176.0000,      4.0000,  5.00000,   157.73,   148.68,  0.0590
    180.0000,      4.0000,  5.00000,   147.54,   175.89, -0.1757
    184.0000,      4.0000,  5.00000,   149.34,   135.07,  0.1004
    188.0000,      4.0000,  5.00000,   133.01,   123.87,  0.0712
    192.0000,      4.0000,  5.00000,   117.58,   116.15,  0.0122
    196.0000,      4.0000,  5.00000,   104.45,   108.44, -0.0374
      0.0000,      4.0000,  6.00000,   341.89,   317.25,  0.0748
      4.0000,      4.0000,  6.00000,   294.52,   286.08,  0.0291
      8.0000,      4.0000,  6.00000,   280.64,   281.02, -0.0014
     12.0000,      4.0000,  6.00000,   244.88,   257.34, -0.0496
     16.0000,      4.0000,  6.00000,   279.36,   284.92, -0.0197
     20.0000,      4.0000,  6.00000,   229.52,   245.05, -0.0655
     24.0000,      4.0000,  6.00000,   242.13,   252.08, -0.0403
     28.0000,      4.0000,  6.00000,   217.02,   222.26, -0.0238
     32.0000,      4.0000,  6.00000,   222.54,   227.15, -0.0205
     36.0000,      4.0000,  6.00000,   222.37,   226.86, -0.0200
     40.0000,      4.0000,  6.00000,   201.79,   204.54, -0.0135
     44.0000,      4.0000,  6.00000,   203.97,   205.39, -0.0069
     48.0000,      4.0000,  6.00000,   214.95,   212.49,  0.0115
     52.0000,      4.0000,  6.00000,   242.77,   230.75,  0.0508
     56.0000,      4.0000,  6.00000,   265.90,   253.68,  0.0470
     60.0000,      4.0000,  6.00000,   252.58,   243.52,  0.0365
     64.0000,      4.0000,  6.00000,   255.82,   249.60,  0.0246
     68.0000,      4.0000,  6.00000,   263.09,   257.53,  0.0213
     72.0000,      4.0000,  6.00000,   332.97,   327.96,  0.0152
     76.0000,      4.0000,  6.00000,   183.92,   182.55,  0.0075
     80.0000,      4.0000,  6.00000,   164.34,   164.78, -0.0027
     84.0000,      4.0000,  6.00000,   284.09,   286.58, -0.0087
     88.0000,      4.0000,  6.00000,   286.19,   276.82,  0.0333
     92.0000,      4.0000,  6.00000,   284.16,   271.29,  0.0464
     96.0000,      4.0000,  6.00000,   273.39,   256.89,  0.0623
    100.0000,      4.0000,  6.00000,   376.37,   344.59,  0.0882
    104.0000,      4.0000,  6.00000,   408.67,   380.34,  0.0718
    108.0000,      4.0000,  6.00000,   385.01,   366.25,  0.0500
    112.0000,      4.0000,  6.00000,   419.25,   406.28,  0.0314
    116.0000,      4.0000,  6.00000,   338.81,   330.93,  0.0235
    120.0000,      4.0000,  6.00000,   299.54,   295.88,  0.0123
    124.0000,      4.0000,  6.00000,   306.39,   305.63,  0.0025
    128.0000,      4.0000,  6.00000,   344.01,   342.83,  0.0034
    132.0000,      4.0000,  6.00000,   332.09,   329.69,  0.0073
    136.0000,      4.0000,  6.00000,   344.34,   342.24,  0.0061
    140.0000,      4.0000,  6.00000,   379.97,   378.31,  0.0044
    144.0000,      4.0000,  6.00000,   362.27,   344.10,  0.0515
    152.0000,      4.0000,  6.00000,   256.16,   244.71,  0.0457
    156.0000,      4.0000,  6.00000,   235.39,   224.11,  0.0491
    160.0000,      4.0000,  6.00000,   242.47,   232.35,  0.0426
    164.0000,      4.0000,  6.00000,   212.49,   206.73,  0.0275
    168.0000,      4.0000,  6.00000,   173.61,   166.00,  0.0448
    172.0000,      4.0000,  6.00000,   172.27,   165.94,  0.0374
    176.0000,      4.0000,  6.00000,   158.29,   197.47, -0.2211
    180.0000,      4.0000,  6.00000,   156.73,   152.31,  0.0286
    184.0000,      4.0000,  6.00000,   133.01,   136.55, -0.0263
    188.0000,      4.0000,  6.00000,   118.49,   129.43, -0.0883
      0.0000,     20.0000,  1.00000,   342.25,   314.39,  0.0849
      4.0000,     20.0000,  1.00000,   304.28,   294.35,  0.0332
      8.0000,     20.0000,  1.00000,   278.08,   276.19,  0.0068
     12.0000,     20.0000,  1.00000,   264.93,   267.95, -0.0113
     16.0000,     20.0000,  1.00000,   252.68,   258.47, -0.0226
     20.0000,     20.0000,  1.00000,   248.20,   254.67, -0.0257
     24.0000,     20.0000,  1.00000,   236.87,   244.03, -0.0298
     28.0000,     20.0000,  1.00000,   228.19,   234.90, -0.0290
     32.0000,     20.0000,  1.00000,   219.92,   223.95, -0.0182
     36.0000,     20.0000,  1.00000,   222.79,   224.92, -0.0095
     40.0000,     20.0000,  1.00000,   223.66,   218.39,  0.0238
     44.0000,     20.0000,  1.00000,   240.68,   229.03,  0.0496
     48.0000,     20.0000,  1.00000,   258.13,   243.57,  0.0581
     52.0000,     20.0000,  1.00000,   265.74,   253.00,  0.0491
     56.0000,     20.0000,  1.00000,   269.52,   259.34,  0.0385
     60.0000,     20.0000,  1.00000,   289.06,   279.37,  0.0341
     64.0000,     20.0000,  1.00000,   268.59,   264.46,  0.0155
     68.0000,     20.0000,  1.00000,   240.90,   243.48, -0.0106
     72.0000,     20.0000,  1.00000,   236.96,   250.57, -0.0558
     76.0000,     20.0000,  1.00000,   240.39,   254.64, -0.0576
     80.0000,     20.0000,  1.00000,   231.65,   235.87, -0.0180
     84.0000,     20.0000,  1.00000,   253.36,   247.64,  0.0228
     88.0000,     20.0000,  1.00000,   300.80,   285.52,  0.0521
     92.0000,     20.0000,  1.00000,   332.18,   311.22,  0.0652
     96.0000,     20.0000,  1.00000,   354.25,   328.96,  0.0741
    100.0000,     20.0000,  1.00000,   393.66,   363.18,  0.0806
    104.0000,     20.0000,  1.00000,   388.28,   362.13,  0.0697
    108.0000,     20.0000,  1.00000,   352.88,   333.87,  0.0554
    112.0000,     20.0000,  1.00000,   323.89,   319.69,  0.0131
    116.0000,     20.0000,  1.00000,   321.59,   321.85, -0.0008
    120.0000,     20.0000,  1.00000,   301.76,   304.81, -0.0100
    124.0000,     20.0000,  1.00000,   297.77,   301.34, -0.0119
    128.0000,     20.0000,  1.00000,   311.15,   313.32, -0.0070
    132.0000,     20.0000,  1.00000,   325.58,   323.12,  0.0076
    136.0000,     20.0000,  1.00000,   320.13,   314.17,  0.0188
    144.0000,     20.0000,  1.00000,   305.38,   290.31,  0.0506
    148.0000,     20.0000,  1.00000,   273.06,   258.41,  0.0551
    152.0000,     20.0000,  1.00000,   240.40,   228.84,  0.0493
    156.0000,     20.0000,  1.00000,   226.88,   217.24,  0.0434
    160.0000,     20.0000,  1.00000,   117.89,   201.17, -0.5344   ***
    164.0000,     20.0000,  1.00000,   193.61,   197.69, -0.0208
    168.0000,     20.0000,  1.00000,   179.48,   184.87, -0.0296
    172.0000,     20.0000,  1.00000,   163.79,   171.81, -0.0478
    176.0000,     20.0000,  1.00000,   145.35,   163.12, -0.1154
    180.0000,     20.0000,  1.00000,   130.11,   156.29, -0.1834
      0.0000,      4.0000,  7.00000,   330.84,   308.26,  0.0707
      4.0000,      4.0000,  7.00000,   315.44,   304.73,  0.0346
      8.0000,      4.0000,  7.00000,   285.19,   280.10,  0.0180
     12.0000,      4.0000,  7.00000,   311.69,   304.21,  0.0243
     16.0000,      4.0000,  7.00000,   254.20,   260.33, -0.0238
     20.0000,      4.0000,  7.00000,   270.17,   264.68,  0.0206
     24.0000,      4.0000,  7.00000,   232.73,   236.82, -0.0174
     28.0000,      4.0000,  7.00000,   241.06,   244.91, -0.0159
     32.0000,      4.0000,  7.00000,   239.47,   243.95, -0.0185
     36.0000,      4.0000,  7.00000,   220.48,   220.98, -0.0022
     40.0000,      4.0000,  7.00000,   217.78,   213.15,  0.0215
     44.0000,      4.0000,  7.00000,   247.85,   237.94,  0.0408
     48.0000,      4.0000,  7.00000,   270.68,   261.94,  0.0328
     52.0000,      4.0000,  7.00000,   289.82,   279.82,  0.0351
     56.0000,      4.0000,  7.00000,   273.15,   266.62,  0.0242
     60.0000,      4.0000,  7.00000,   275.00,   272.99,  0.0073
     64.0000,      4.0000,  7.00000,   286.03,   286.09, -0.0002
     68.0000,      4.0000,  7.00000,   349.81,   353.89, -0.0116
     72.0000,      4.0000,  7.00000,   188.56,   190.52, -0.0104
     76.0000,      4.0000,  7.00000,   168.36,   170.86, -0.0147
     80.0000,      4.0000,  7.00000,   285.81,   290.57, -0.0165
     84.0000,      4.0000,  7.00000,   294.81,   288.79,  0.0206
     88.0000,      4.0000,  7.00000,   294.81,   284.77,  0.0347
     92.0000,      4.0000,  7.00000,   280.70,   266.86,  0.0506
     96.0000,      4.0000,  7.00000,   364.56,   344.07,  0.0579
    100.0000,      4.0000,  7.00000,   431.33,   403.24,  0.0673
    104.0000,      4.0000,  7.00000,   398.67,   382.60,  0.0411
    108.0000,      4.0000,  7.00000,   404.79,   389.99,  0.0372
    112.0000,      4.0000,  7.00000,   324.61,   318.33,  0.0195
    116.0000,      4.0000,  7.00000,   298.17,   297.70,  0.0016
    120.0000,      4.0000,  7.00000,   307.82,   309.02, -0.0039
    124.0000,      4.0000,  7.00000,   336.55,   338.79, -0.0066
    128.0000,      4.0000,  7.00000,   314.90,   317.75, -0.0090
    132.0000,      4.0000,  7.00000,   330.06,   335.51, -0.0164
    136.0000,      4.0000,  7.00000,   365.68,   375.27, -0.0259
    144.0000,      4.0000,  7.00000,   262.75,   253.87,  0.0344
    148.0000,      4.0000,  7.00000,   246.16,   246.91, -0.0030
    152.0000,      4.0000,  7.00000,   235.20,   223.20,  0.0524
    156.0000,      4.0000,  7.00000,   246.64,   236.20,  0.0432
    160.0000,      4.0000,  7.00000,   214.93,   209.83,  0.0240
    164.0000,      4.0000,  7.00000,   172.80,   168.63,  0.0244
    172.0000,      4.0000,  7.00000,   165.78,   220.06, -0.2832   ***
    176.0000,      4.0000,  7.00000,   157.84,   167.46, -0.0591
    180.0000,      4.0000,  7.00000,   133.17,   150.14, -0.1199
      0.0000,      4.0000,  8.00000,   356.01,   325.56,  0.0894
      4.0000,      4.0000,  8.00000,   318.21,   301.83,  0.0528
      8.0000,      4.0000,  8.00000,   327.17,   324.92,  0.0069
     12.0000,      4.0000,  8.00000,   271.80,   271.11,  0.0026
     16.0000,      4.0000,  8.00000,   275.72,   273.83,  0.0069
     20.0000,      4.0000,  8.00000,   243.13,   243.95, -0.0034
     24.0000,      4.0000,  8.00000,   255.14,   257.59, -0.0096
     28.0000,      4.0000,  8.00000,   255.76,   258.76, -0.0117
     32.0000,      4.0000,  8.00000,   230.57,   227.74,  0.0124
     36.0000,      4.0000,  8.00000,   242.73,   232.80,  0.0418
     40.0000,      4.0000,  8.00000,   267.18,   261.49,  0.0215
     44.0000,      4.0000,  8.00000,   287.64,   282.46,  0.0181
     48.0000,      4.0000,  8.00000,   304.50,   300.96,  0.0117
     52.0000,      4.0000,  8.00000,   289.72,   289.06,  0.0023
     56.0000,      4.0000,  8.00000,   294.97,   296.63, -0.0056
     60.0000,      4.0000,  8.00000,   299.30,   302.84, -0.0118
     64.0000,      4.0000,  8.00000,   352.01,   368.99, -0.0471
     68.0000,      4.0000,  8.00000,   191.54,   197.42, -0.0303
     72.0000,      4.0000,  8.00000,   170.92,   171.99, -0.0062
     76.0000,      4.0000,  8.00000,   287.12,   297.56, -0.0357
     80.0000,      4.0000,  8.00000,   297.31,   297.28,  0.0001
     84.0000,      4.0000,  8.00000,   299.03,   292.62,  0.0217
     88.0000,      4.0000,  8.00000,   274.46,   268.00,  0.0238
     92.0000,      4.0000,  8.00000,   358.67,   345.98,  0.0360
     96.0000,      4.0000,  8.00000,   406.15,   393.49,  0.0317
    100.0000,      4.0000,  8.00000,   393.35,   383.12,  0.0264
    104.0000,      4.0000,  8.00000,   398.62,   388.12,  0.0267
    108.0000,      4.0000,  8.00000,   317.24,   310.28,  0.0222
    112.0000,      4.0000,  8.00000,   293.84,   291.32,  0.0086
    116.0000,      4.0000,  8.00000,   304.75,   307.85, -0.0101
    120.0000,      4.0000,  8.00000,   328.83,   337.67, -0.0265
    124.0000,      4.0000,  8.00000,   300.08,   309.09, -0.0296
    128.0000,      4.0000,  8.00000,   313.84,   328.49, -0.0456
    136.0000,      4.0000,  8.00000,   343.20,   334.67,  0.0252
    140.0000,      4.0000,  8.00000,   256.12,   252.28,  0.0151
    144.0000,      4.0000,  8.00000,   254.46,   248.08,  0.0254
    148.0000,      4.0000,  8.00000,   231.12,   222.15,  0.0396
    152.0000,      4.0000,  8.00000,   238.25,   231.66,  0.0280
    156.0000,      4.0000,  8.00000,   210.39,   210.06,  0.0016
    160.0000,      4.0000,  8.00000,   171.49,   170.96,  0.0031
    168.0000,      4.0000,  8.00000,  1311.47,   230.91,  1.7369   ***
    172.0000,      4.0000,  8.00000,   154.95,   182.56, -0.1640
      0.0000,     28.0000,  1.00000,   341.78,   309.79,  0.0983
      4.0000,     28.0000,  1.00000,   314.86,   296.92,  0.0587
      8.0000,     28.0000,  1.00000,   292.18,   282.68,  0.0331
     12.0000,     28.0000,  1.00000,   284.03,   270.90,  0.0473
     16.0000,     28.0000,  1.00000,   263.71,   253.25,  0.0405
     20.0000,     28.0000,  1.00000,   274.22,   258.86,  0.0576
     24.0000,     28.0000,  1.00000,   283.68,   271.77,  0.0429
     28.0000,     28.0000,  1.00000,   288.49,   281.34,  0.0251
     32.0000,     28.0000,  1.00000,   292.58,   285.08,  0.0260
     36.0000,     28.0000,  1.00000,   295.88,   290.76,  0.0174
     40.0000,     28.0000,  1.00000,   308.02,   304.17,  0.0126
     44.0000,     28.0000,  1.00000,   327.87,   327.01,  0.0026
     48.0000,     28.0000,  1.00000,   301.96,   306.55, -0.0151
     52.0000,     28.0000,  1.00000,   275.14,   284.30, -0.0327
     56.0000,     28.0000,  1.00000,   264.13,   279.41, -0.0562
     60.0000,     28.0000,  1.00000,   262.70,   279.66, -0.0626
     64.0000,     28.0000,  1.00000,   263.69,   279.69, -0.0589
     68.0000,     28.0000,  1.00000,   260.73,   272.65, -0.0447
     72.0000,     28.0000,  1.00000,   262.38,   264.82, -0.0093
     76.0000,     28.0000,  1.00000,   292.95,   290.78,  0.0074
     80.0000,     28.0000,  1.00000,   325.25,   317.10,  0.0254
     84.0000,     28.0000,  1.00000,   334.50,   323.62,  0.0331
     88.0000,     28.0000,  1.00000,   324.39,   314.15,  0.0321
     92.0000,     28.0000,  1.00000,   325.16,   314.68,  0.0328
     96.0000,     28.0000,  1.00000,   334.89,   322.70,  0.0371
    100.0000,     28.0000,  1.00000,   349.37,   335.56,  0.0403
    104.0000,     28.0000,  1.00000,   322.26,   313.88,  0.0264
    108.0000,     28.0000,  1.00000,   301.31,   297.60,  0.0124
    112.0000,     28.0000,  1.00000,   299.58,   300.96, -0.0046
    120.0000,     28.0000,  1.00000,   292.77,   288.39,  0.0151
    124.0000,     28.0000,  1.00000,   278.08,   275.30,  0.0100
    128.0000,     28.0000,  1.00000,   271.04,   265.62,  0.0202
    132.0000,     28.0000,  1.00000,   271.57,   266.05,  0.0205
    136.0000,     28.0000,  1.00000,   262.99,   258.62,  0.0168
    140.0000,     28.0000,  1.00000,   242.65,   239.53,  0.0129
    148.0000,     28.0000,  1.00000,   195.38,   210.91, -0.0765
    152.0000,     28.0000,  1.00000,   174.66,   201.67, -0.1438
    156.0000,     28.0000,  1.00000,   160.45,   198.49, -0.2128
      0.0000,      4.0000, 10.00000,   410.79,   352.71,  0.1524
      4.0000,      4.0000, 10.00000,   320.22,   293.40,  0.0875
      8.0000,      4.0000, 10.00000,   296.55,   290.40,  0.0210
     12.0000,      4.0000, 10.00000,   265.38,   253.90,  0.0442
     16.0000,      4.0000, 10.00000,   275.17,   260.55,  0.0546
     20.0000,      4.0000, 10.00000,   293.69,   270.81,  0.0811
     24.0000,      4.0000, 10.00000,   270.75,   259.53,  0.0423
     28.0000,      4.0000, 10.00000,   269.16,   263.04,  0.0230
     32.0000,      4.0000, 10.00000,   289.39,   287.73,  0.0058
     36.0000,      4.0000, 10.00000,   309.27,   310.28, -0.0033
     40.0000,      4.0000, 10.00000,   334.90,   335.21, -0.0009
     44.0000,      4.0000, 10.00000,   315.38,   320.56, -0.0163
     48.0000,      4.0000, 10.00000,   306.54,   317.55, -0.0353
     52.0000,      4.0000, 10.00000,   305.40,   318.21, -0.0411
     56.0000,      4.0000, 10.00000,   352.66,   379.06, -0.0722
     60.0000,      4.0000, 10.00000,   192.23,   202.44, -0.0518
     64.0000,      4.0000, 10.00000,   173.21,   180.35, -0.0404
     68.0000,      4.0000, 10.00000,   298.06,   309.58, -0.0379
     72.0000,      4.0000, 10.00000,   297.32,   298.50, -0.0040
     76.0000,      4.0000, 10.00000,   284.36,   286.92, -0.0089
     80.0000,      4.0000, 10.00000,   260.48,   261.19, -0.0027
     84.0000,      4.0000, 10.00000,   329.34,   326.48,  0.0087
     88.0000,      4.0000, 10.00000,   364.84,   358.34,  0.0180
     92.0000,      4.0000, 10.00000,   352.09,   349.48,  0.0075
     96.0000,      4.0000, 10.00000,   383.07,   377.69,  0.0141
    100.0000,      4.0000, 10.00000,   331.55,   320.49,  0.0339
    104.0000,      4.0000, 10.00000,   296.78,   284.41,  0.0426
    108.0000,      4.0000, 10.00000,   296.81,   287.03,  0.0335
    112.0000,      4.0000, 10.00000,   328.37,   329.61, -0.0038
    120.0000,      4.0000, 10.00000,   306.11,   314.87, -0.0282
    124.0000,      4.0000, 10.00000,   320.27,   332.74, -0.0382
    128.0000,      4.0000, 10.00000,   308.90,   302.64,  0.0205
    132.0000,      4.0000, 10.00000,   228.51,   226.85,  0.0073
    136.0000,      4.0000, 10.00000,   230.96,   229.04,  0.0083
    140.0000,      4.0000, 10.00000,   216.57,   214.90,  0.0077
    144.0000,      4.0000, 10.00000,   223.81,   227.28, -0.0154
    148.0000,      4.0000, 10.00000,   193.24,   205.37, -0.0609
    152.0000,      4.0000, 10.00000,   150.25,   169.02, -0.1177
      0.0000,     36.0000,  1.00000,   351.69,   300.39,  0.1577
      4.0000,     36.0000,  1.00000,   330.36,   295.32,  0.1121
      8.0000,     36.0000,  1.00000,   316.92,   286.94,  0.0994
     12.0000,     36.0000,  1.00000,   314.59,   290.17,  0.0808
     16.0000,     36.0000,  1.00000,   316.15,   297.31,  0.0615
     20.0000,     36.0000,  1.00000,   317.07,   305.44,  0.0374
     24.0000,     36.0000,  1.00000,   315.77,   310.90,  0.0155
     28.0000,     36.0000,  1.00000,   320.63,   321.44, -0.0025
     32.0000,     36.0000,  1.00000,   299.79,   304.24, -0.0147
     36.0000,     36.0000,  1.00000,   282.38,   292.02, -0.0336
     40.0000,     36.0000,  1.00000,   282.73,   298.47, -0.0542
     44.0000,     36.0000,  1.00000,   281.40,   301.12, -0.0677
     48.0000,     36.0000,  1.00000,   272.45,   291.41, -0.0673
     52.0000,     36.0000,  1.00000,   264.49,   281.90, -0.0637
     56.0000,     36.0000,  1.00000,   265.60,   279.68, -0.0517
     60.0000,     36.0000,  1.00000,   267.61,   277.58, -0.0366
     64.0000,     36.0000,  1.00000,   261.82,   263.27, -0.0055
     68.0000,     36.0000,  1.00000,   281.05,   278.24,  0.0100
     72.0000,     36.0000,  1.00000,   296.06,   287.30,  0.0300
     76.0000,     36.0000,  1.00000,   293.08,   285.39,  0.0266
     80.0000,     36.0000,  1.00000,   294.84,   285.48,  0.0323
     84.0000,     36.0000,  1.00000,   305.01,   293.83,  0.0373
     88.0000,     36.0000,  1.00000,   316.87,   306.08,  0.0347
     92.0000,     36.0000,  1.00000,   320.27,   310.89,  0.0297
     96.0000,     36.0000,  1.00000,   319.92,   304.38,  0.0498
    100.0000,     36.0000,  1.00000,   324.14,   304.01,  0.0641
    104.0000,     36.0000,  1.00000,   292.22,   274.26,  0.0634
    108.0000,     36.0000,  1.00000,   269.27,   254.67,  0.0558
    112.0000,     36.0000,  1.00000,   260.34,   252.11,  0.0321
    116.0000,     36.0000,  1.00000,   249.29,   248.39,  0.0036
    120.0000,     36.0000,  1.00000,   234.99,   238.27, -0.0139
    124.0000,     36.0000,  1.00000,   212.11,   226.30, -0.0648
    132.0000,     36.0000,  1.00000,   171.53,   212.98, -0.2164
      0.0000,      4.0000, 12.00000,   339.17,   298.18,  0.1288
     64.0000,      4.0000, 12.00000,   287.52,   292.78, -0.0181
    128.0000,      4.0000, 12.00000,   199.44,   205.20, -0.0284
      0.0000,     12.0000,  4.00000,   343.10,   292.32,  0.1602
      4.0000,     12.0000,  4.00000,   325.52,   283.48,  0.1383
      8.0000,     12.0000,  4.00000,   311.82,   278.24,  0.1140
     12.0000,     12.0000,  4.00000,   296.42,   271.87,  0.0865
     16.0000,     12.0000,  4.00000,   299.08,   278.90,  0.0699
     20.0000,     12.0000,  4.00000,   311.03,   297.64,  0.0440
     24.0000,     12.0000,  4.00000,   326.15,   321.18,  0.0153
     28.0000,     12.0000,  4.00000,   325.29,   326.86, -0.0048
     32.0000,     12.0000,  4.00000,   314.07,   321.49, -0.0234
     36.0000,     12.0000,  4.00000,   303.84,   315.79, -0.0386
     40.0000,     12.0000,  4.00000,   320.87,   340.66, -0.0599
     44.0000,     12.0000,  4.00000,   282.82,   304.10, -0.0726
     48.0000,     12.0000,  4.00000,   234.59,   254.81, -0.0827
     52.0000,     12.0000,  4.00000,   217.61,   229.93, -0.0551
     56.0000,     12.0000,  4.00000,   247.19,   255.06, -0.0313
     60.0000,     12.0000,  4.00000,   277.22,   278.78, -0.0056
     64.0000,     12.0000,  4.00000,   257.52,   256.24,  0.0050
     68.0000,     12.0000,  4.00000,   267.69,   263.76,  0.0148
     72.0000,     12.0000,  4.00000,   291.47,   285.94,  0.0192
     76.0000,     12.0000,  4.00000,   321.58,   315.75,  0.0183
     80.0000,     12.0000,  4.00000,   340.33,   332.17,  0.0243
     84.0000,     12.0000,  4.00000,   328.47,   318.55,  0.0307
     88.0000,     12.0000,  4.00000,   321.53,   304.57,  0.0542
     92.0000,     12.0000,  4.00000,   298.99,   284.84,  0.0485
     96.0000,     12.0000,  4.00000,   308.70,   288.98,  0.0660
    100.0000,     12.0000,  4.00000,   322.97,   302.60,  0.0651
    104.0000,     12.0000,  4.00000,   312.29,   298.95,  0.0437
    108.0000,     12.0000,  4.00000,   296.89,   290.26,  0.0226
    112.0000,     12.0000,  4.00000,   292.00,   291.78,  0.0007
    116.0000,     12.0000,  4.00000,   259.08,   265.21, -0.0234
    120.0000,     12.0000,  4.00000,   226.18,   228.65, -0.0109
    124.0000,     12.0000,  4.00000,   180.54,   194.60, -0.0750
    128.0000,     12.0000,  4.00000,   169.17,   196.01, -0.1473
    132.0000,     12.0000,  4.00000,   157.36,   194.55, -0.2121
      0.0000,     44.0000,  1.00000,   348.60,   297.85,  0.1573
      4.0000,     44.0000,  1.00000,   327.80,   293.11,  0.1119
      8.0000,     44.0000,  1.00000,   313.04,   284.74,  0.0948
     12.0000,     44.0000,  1.00000,   312.18,   292.76,  0.0642
     16.0000,     44.0000,  1.00000,   296.87,   285.47,  0.0392
     20.0000,     44.0000,  1.00000,   280.20,   276.15,  0.0145
     24.0000,     44.0000,  1.00000,   275.40,   284.56, -0.0327
     28.0000,     44.0000,  1.00000,   272.70,   288.33, -0.0557
     32.0000,     44.0000,  1.00000,   266.57,   284.37, -0.0646
     36.0000,     44.0000,  1.00000,   254.12,   271.77, -0.0672
     40.0000,     44.0000,  1.00000,   248.85,   263.59, -0.0575
     44.0000,     44.0000,  1.00000,   255.12,   268.31, -0.0504
     48.0000,     44.0000,  1.00000,   258.42,   268.00, -0.0364
     52.0000,     44.0000,  1.00000,   266.78,   272.08, -0.0197
     56.0000,     44.0000,  1.00000,   263.11,   257.86,  0.0202
     60.0000,     44.0000,  1.00000,   272.14,   262.11,  0.0376
     64.0000,     44.0000,  1.00000,   288.99,   276.04,  0.0458
     68.0000,     44.0000,  1.00000,   291.27,   279.80,  0.0402
     72.0000,     44.0000,  1.00000,   293.49,   275.38,  0.0637
     76.0000,     44.0000,  1.00000,   296.73,   277.72,  0.0662
     80.0000,     44.0000,  1.00000,   306.65,   286.48,  0.0680
     84.0000,     44.0000,  1.00000,   309.11,   285.71,  0.0787
     88.0000,     44.0000,  1.00000,   291.53,   272.11,  0.0689
     92.0000,     44.0000,  1.00000,   277.03,   261.53,  0.0576
     96.0000,     44.0000,  1.00000,   258.94,   249.56,  0.0369
    100.0000,     44.0000,  1.00000,   251.29,   251.74, -0.0018
    104.0000,     44.0000,  1.00000,   224.00,   240.80, -0.0723
    108.0000,     44.0000,  1.00000,   196.36,   226.27, -0.1418
     52.0000,      4.0000, 15.00000,   270.35,   267.96,  0.0089
    116.0000,      4.0000, 15.00000,   196.88,   194.63,  0.0115
      4.0000,     12.0000,  5.00000,   305.14,   264.97,  0.1412
      8.0000,     12.0000,  5.00000,   303.68,   271.80,  0.1109
     12.0000,     12.0000,  5.00000,   312.29,   288.51,  0.0792
     16.0000,     12.0000,  5.00000,   312.27,   298.22,  0.0460
     20.0000,     12.0000,  5.00000,   307.38,   302.06,  0.0175
     24.0000,     12.0000,  5.00000,   291.46,   299.10, -0.0259
     28.0000,     12.0000,  5.00000,   300.89,   320.65, -0.0636
     32.0000,     12.0000,  5.00000,   259.73,   281.60, -0.0809
     36.0000,     12.0000,  5.00000,   215.77,   234.01, -0.0811
     40.0000,     12.0000,  5.00000,   197.60,   204.12, -0.0324
     44.0000,     12.0000,  5.00000,   228.94,   231.62, -0.0116
     48.0000,     12.0000,  5.00000,   263.72,   261.36,  0.0090
     52.0000,     12.0000,  5.00000,   254.20,   248.19,  0.0239
     56.0000,     12.0000,  5.00000,   261.08,   254.30,  0.0263
     60.0000,     12.0000,  5.00000,   284.59,   276.69,  0.0281
     64.0000,     12.0000,  5.00000,   318.48,   306.83,  0.0373
     68.0000,     12.0000,  5.00000,   335.98,   321.95,  0.0427
     72.0000,     12.0000,  5.00000,   325.34,   299.78,  0.0818
     76.0000,     12.0000,  5.00000,   306.38,   280.56,  0.0881
     80.0000,     12.0000,  5.00000,   285.74,   258.84,  0.0989
     84.0000,     12.0000,  5.00000,   293.71,   266.80,  0.0961
     88.0000,     12.0000,  5.00000,   297.83,   273.94,  0.0836
     92.0000,     12.0000,  5.00000,   294.39,   280.70,  0.0476
     96.0000,     12.0000,  5.00000,   281.86,   286.53, -0.0164
    100.0000,     12.0000,  5.00000,   280.23,   294.51, -0.0497
    104.0000,     12.0000,  5.00000,   231.44,   259.61, -0.1148
    108.0000,     12.0000,  5.00000,   185.47,   215.94, -0.1521
      0.0000,     52.0000,  1.00000,   303.94,   266.55,  0.1313
      4.0000,     52.0000,  1.00000,   280.72,   254.45,  0.0983
      8.0000,     52.0000,  1.00000,   267.14,   251.58,  0.0600
     12.0000,     52.0000,  1.00000,   252.74,   244.60,  0.0328
     16.0000,     52.0000,  1.00000,   246.90,   242.74,  0.0170
     20.0000,     52.0000,  1.00000,   242.64,   244.79, -0.0088
     24.0000,     52.0000,  1.00000,   245.66,   252.08, -0.0258
     28.0000,     52.0000,  1.00000,   249.15,   258.01, -0.0349
     32.0000,     52.0000,  1.00000,   248.24,   257.81, -0.0378
     36.0000,     52.0000,  1.00000,   254.26,   262.30, -0.0311
     40.0000,     52.0000,  1.00000,   259.31,   263.56, -0.0163
     44.0000,     52.0000,  1.00000,   261.53,   264.36, -0.0108
     48.0000,     52.0000,  1.00000,   261.53,   251.75,  0.0381
     52.0000,     52.0000,  1.00000,   274.08,   260.51,  0.0508
     56.0000,     52.0000,  1.00000,   285.79,   269.37,  0.0592
     60.0000,     52.0000,  1.00000,   284.03,   269.38,  0.0530
     64.0000,     52.0000,  1.00000,   283.02,   270.86,  0.0439
     68.0000,     52.0000,  1.00000,   278.98,   268.99,  0.0364
     72.0000,     52.0000,  1.00000,   273.19,   266.94,  0.0231
     76.0000,     52.0000,  1.00000,   259.31,   262.08, -0.0106
     80.0000,     52.0000,  1.00000,   238.55,   253.43, -0.0605
     84.0000,     52.0000,  1.00000,   222.78,   248.25, -0.1083
      4.0000,     12.0000,  6.00000,   299.62,   271.34,  0.0992
      8.0000,     12.0000,  6.00000,   282.80,   266.13,  0.0607
     12.0000,     12.0000,  6.00000,   258.74,   253.88,  0.0190
     16.0000,     12.0000,  6.00000,   267.03,   269.15, -0.0079
     20.0000,     12.0000,  6.00000,   230.60,   242.83, -0.0517
     24.0000,     12.0000,  6.00000,   201.11,   210.91, -0.0476
     28.0000,     12.0000,  6.00000,   187.90,   189.56, -0.0088
     32.0000,     12.0000,  6.00000,   216.51,   215.53,  0.0046
     36.0000,     12.0000,  6.00000,   252.85,   248.52,  0.0173
     40.0000,     12.0000,  6.00000,   244.06,   239.79,  0.0176
     44.0000,     12.0000,  6.00000,   257.23,   252.90,  0.0170
     48.0000,     12.0000,  6.00000,   281.46,   273.26,  0.0296
     52.0000,     12.0000,  6.00000,   315.94,   299.72,  0.0527
     56.0000,     12.0000,  6.00000,   330.88,   310.90,  0.0623
     60.0000,     12.0000,  6.00000,   314.19,   292.87,  0.0703
     64.0000,     12.0000,  6.00000,   295.01,   272.86,  0.0781
     68.0000,     12.0000,  6.00000,   267.23,   248.04,  0.0745
     72.0000,     12.0000,  6.00000,   268.27,   254.04,  0.0545
     76.0000,     12.0000,  6.00000,   263.52,   263.72, -0.0008
     80.0000,     12.0000,  6.00000,   252.41,   272.88, -0.0780
     84.0000,     12.0000,  6.00000,   238.33,   279.31, -0.1587
      4.0000,     24.0000,  3.00000,   274.69,   253.46,  0.0804
      8.0000,     24.0000,  3.00000,   233.58,   236.91, -0.0142
     12.0000,     24.0000,  3.00000,   221.30,   216.07,  0.0239
     16.0000,     24.0000,  3.00000,   221.20,   218.50,  0.0122
     20.0000,     24.0000,  3.00000,   219.60,   219.89, -0.0014
     24.0000,     24.0000,  3.00000,   220.42,   221.92, -0.0068
     28.0000,     24.0000,  3.00000,   208.93,   207.78,  0.0055
     32.0000,     24.0000,  3.00000,   230.21,   228.30,  0.0084
     36.0000,     24.0000,  3.00000,   262.98,   256.33,  0.0256
     40.0000,     24.0000,  3.00000,   274.49,   264.36,  0.0376
     44.0000,     24.0000,  3.00000,   288.50,   278.37,  0.0358
     48.0000,     24.0000,  3.00000,   292.12,   281.49,  0.0371
     52.0000,     24.0000,  3.00000,   299.43,   285.96,  0.0460
     56.0000,     24.0000,  3.00000,   291.49,   279.86,  0.0407
     60.0000,     24.0000,  3.00000,   283.18,   274.82,  0.0300
     64.0000,     24.0000,  3.00000,   270.21,   270.09,  0.0004
     68.0000,     24.0000,  3.00000,   245.13,   260.65, -0.0614
     72.0000,     24.0000,  3.00000,   235.66,   264.93, -0.1171
      4.0000,     20.0000,  4.00000,   239.60,   224.05,  0.0671
      8.0000,     20.0000,  4.00000,   211.25,   203.33,  0.0382
     12.0000,     20.0000,  4.00000,   207.38,   202.99,  0.0214
     16.0000,     20.0000,  4.00000,   211.14,   206.29,  0.0232
     20.0000,     20.0000,  4.00000,   202.69,   195.57,  0.0358
     24.0000,     20.0000,  4.00000,   217.73,   209.58,  0.0381
     28.0000,     20.0000,  4.00000,   244.54,   239.10,  0.0225
     32.0000,     20.0000,  4.00000,   256.53,   252.14,  0.0173
     36.0000,     20.0000,  4.00000,   266.47,   263.74,  0.0103
     40.0000,     20.0000,  4.00000,   281.37,   279.78,  0.0057
     44.0000,     20.0000,  4.00000,   293.65,   292.05,  0.0055
     48.0000,     20.0000,  4.00000,   284.36,   286.13, -0.0062
     52.0000,     20.0000,  4.00000,   271.39,   276.08, -0.0171
     56.0000,     20.0000,  4.00000,   259.74,   272.09, -0.0465
     60.0000,     20.0000,  4.00000,   234.72,   260.57, -0.1045
     12.0000,     12.0000,  8.00000,   221.40,   213.23,  0.0376

Iteration  Time for this iteration  Total Time   RMS Error
     1               9.13               9.13       13.690
     2               5.44              14.56       10.112
     3               2.61              17.17        9.169
     4               2.47              19.64        9.153

RES2DINV ver. 3.56.22
Windows XP Version 5.1
Key ID number is K3-D07AD07A-D07A
