# Supplementary material for: Electrical resistivity tomography data across the Hockai Fault Zone (Ardenne, Belgium)
Source: Data Brief. 2016 Dec 21;11:1–4. doi: 10.1016/j.dib.2016.12.028 (PMC5220259; doi:10.1016/j.dib.2016.12.028)
Supplement: Supplementary file 2 — Supplementary material [file mmc2.zip › output/INV/20100809-2_robust.INV]

E
      4.0000
7
824
1
0
      6.0000,       4.0000,   1.00000,    133.7569
     10.0000,       4.0000,   1.00000,    158.0899
     14.0000,       4.0000,   1.00000,    183.8844
     18.0000,       4.0000,   1.00000,    185.5267
     22.0000,       4.0000,   1.00000,    214.9656
     26.0000,       4.0000,   1.00000,    200.6210
     30.0000,       4.0000,   1.00000,    185.2746
     34.0000,       4.0000,   1.00000,    180.2162
     38.0000,       4.0000,   1.00000,    150.2684
     42.0000,       4.0000,   1.00000,    149.5091
     46.0000,       4.0000,   1.00000,    133.4715
     50.0000,       4.0000,   1.00000,    122.8950
     54.0000,       4.0000,   1.00000,    114.6234
     58.0000,       4.0000,   1.00000,    106.4897
     62.0000,       4.0000,   1.00000,    105.2120
     66.0000,       4.0000,   1.00000,    100.0664
     70.0000,       4.0000,   1.00000,     92.3924
     74.0000,       4.0000,   1.00000,    101.5850
     78.0000,       4.0000,   1.00000,     97.0307
     82.0000,       4.0000,   1.00000,     99.1454
     86.0000,       4.0000,   1.00000,     96.7279
     90.0000,       4.0000,   1.00000,    101.3409
     94.0000,       4.0000,   1.00000,     94.2725
     98.0000,       4.0000,   1.00000,    166.2125
    102.0000,       4.0000,   1.00000,    123.5608
    106.0000,       4.0000,   1.00000,    114.2715
    110.0000,       4.0000,   1.00000,    161.7929
    114.0000,       4.0000,   1.00000,    100.1029
    118.0000,       4.0000,   1.00000,    101.7055
    122.0000,       4.0000,   1.00000,    104.2926
    126.0000,       4.0000,   1.00000,    129.1582
    130.0000,       4.0000,   1.00000,    153.1123
    134.0000,       4.0000,   1.00000,    155.2064
    138.0000,       4.0000,   1.00000,    173.6645
    142.0000,       4.0000,   1.00000,    157.9440
    146.0000,       4.0000,   1.00000,    155.7850
    150.0000,       4.0000,   1.00000,    159.8589
    154.0000,       4.0000,   1.00000,    178.1396
    158.0000,       4.0000,   1.00000,    174.3842
    162.0000,       4.0000,   1.00000,    178.6865
    166.0000,       4.0000,   1.00000,    182.9174
    170.0000,       4.0000,   1.00000,    166.6373
    174.0000,       4.0000,   1.00000,    127.6063
    178.0000,       4.0000,   1.00000,    118.9637
    182.0000,       4.0000,   1.00000,     99.5274
    186.0000,       4.0000,   1.00000,     95.8164
    190.0000,       4.0000,   1.00000,     85.5379
    194.0000,       4.0000,   1.00000,     68.4383
    198.0000,       4.0000,   1.00000,     67.3270
    202.0000,       4.0000,   1.00000,     59.5167
    206.0000,       4.0000,   1.00000,     61.0623
    210.0000,       4.0000,   1.00000,     54.2443
    214.0000,       4.0000,   1.00000,     50.0831
    218.0000,       4.0000,   1.00000,     46.9301
    222.0000,       4.0000,   1.00000,     45.3085
    226.0000,       4.0000,   1.00000,     39.7222
    230.0000,       4.0000,   1.00000,     36.8181
    234.0000,       4.0000,   1.00000,     35.7243
     10.0000,       4.0000,   2.00000,    199.2942
     14.0000,       4.0000,   2.00000,    226.7437
     18.0000,       4.0000,   2.00000,    211.2974
     22.0000,       4.0000,   2.00000,    228.2227
     26.0000,       4.0000,   2.00000,    204.0356
     30.0000,       4.0000,   2.00000,    190.2272
     34.0000,       4.0000,   2.00000,    191.9182
     38.0000,       4.0000,   2.00000,    177.1140
     42.0000,       4.0000,   2.00000,    173.3998
     46.0000,       4.0000,   2.00000,    149.7976
     50.0000,       4.0000,   2.00000,    141.7891
     54.0000,       4.0000,   2.00000,    122.9331
     58.0000,       4.0000,   2.00000,    125.2871
     62.0000,       4.0000,   2.00000,    125.9814
     66.0000,       4.0000,   2.00000,    111.2865
     70.0000,       4.0000,   2.00000,    110.1966
     74.0000,       4.0000,   2.00000,    115.8339
     78.0000,       4.0000,   2.00000,    121.2124
     82.0000,       4.0000,   2.00000,    123.8842
     86.0000,       4.0000,   2.00000,    118.2631
     90.0000,       4.0000,   2.00000,    121.8919
     94.0000,       4.0000,   2.00000,    145.6888
     98.0000,       4.0000,   2.00000,    221.4269
    102.0000,       4.0000,   2.00000,    109.2321
    106.0000,       4.0000,   2.00000,    102.5932
    110.0000,       4.0000,   2.00000,    211.2166
    114.0000,       4.0000,   2.00000,    185.3399
    118.0000,       4.0000,   2.00000,    165.3438
    122.0000,       4.0000,   2.00000,    154.1728
    126.0000,       4.0000,   2.00000,    204.7489
    130.0000,       4.0000,   2.00000,    230.0489
    134.0000,       4.0000,   2.00000,    231.2045
    138.0000,       4.0000,   2.00000,    272.1980
    142.0000,       4.0000,   2.00000,    247.9015
    146.0000,       4.0000,   2.00000,    241.4814
    150.0000,       4.0000,   2.00000,    263.7473
    154.0000,       4.0000,   2.00000,    288.8665
    158.0000,       4.0000,   2.00000,    261.7975
    162.0000,       4.0000,   2.00000,    253.3087
    166.0000,       4.0000,   2.00000,    271.6321
    170.0000,       4.0000,   2.00000,    250.2841
    174.0000,       4.0000,   2.00000,    182.2263
    178.0000,       4.0000,   2.00000,    178.6595
    182.0000,       4.0000,   2.00000,    156.0132
    186.0000,       4.0000,   2.00000,    150.5202
    190.0000,       4.0000,   2.00000,    129.7384
    194.0000,       4.0000,   2.00000,    101.3092
    198.0000,       4.0000,   2.00000,     97.5760
    202.0000,       4.0000,   2.00000,     90.2976
    206.0000,       4.0000,   2.00000,     88.6980
    210.0000,       4.0000,   2.00000,     78.3143
    214.0000,       4.0000,   2.00000,     69.6686
    218.0000,       4.0000,   2.00000,     68.0883
    222.0000,       4.0000,   2.00000,     66.1841
    226.0000,       4.0000,   2.00000,     50.6809
    230.0000,       4.0000,   2.00000,     44.0564
     14.0000,       4.0000,   3.00000,    275.8658
     18.0000,       4.0000,   3.00000,    262.8627
     22.0000,       4.0000,   3.00000,    267.2474
     26.0000,       4.0000,   3.00000,    228.2019
     30.0000,       4.0000,   3.00000,    204.3261
     34.0000,       4.0000,   3.00000,    205.7354
     38.0000,       4.0000,   3.00000,    202.2760
     42.0000,       4.0000,   3.00000,    208.7817
     46.0000,       4.0000,   3.00000,    177.3470
     50.0000,       4.0000,   3.00000,    167.2550
     54.0000,       4.0000,   3.00000,    149.6786
     58.0000,       4.0000,   3.00000,    157.0024
     62.0000,       4.0000,   3.00000,    154.8148
     66.0000,       4.0000,   3.00000,    139.1859
     70.0000,       4.0000,   3.00000,    134.6847
     74.0000,       4.0000,   3.00000,    144.3348
     78.0000,       4.0000,   3.00000,    151.4215
     82.0000,       4.0000,   3.00000,    158.9746
     86.0000,       4.0000,   3.00000,    147.9892
     90.0000,       4.0000,   3.00000,    168.8724
     94.0000,       4.0000,   3.00000,    196.4846
     98.0000,       4.0000,   3.00000,    244.2587
    102.0000,       4.0000,   3.00000,    131.3410
    106.0000,       4.0000,   3.00000,    122.5366
    110.0000,       4.0000,   3.00000,    228.8219
    114.0000,       4.0000,   3.00000,    251.5444
    118.0000,       4.0000,   3.00000,    224.0980
    122.0000,       4.0000,   3.00000,    199.5177
    126.0000,       4.0000,   3.00000,    252.4479
    130.0000,       4.0000,   3.00000,    296.5802
    134.0000,       4.0000,   3.00000,    306.4148
    138.0000,       4.0000,   3.00000,    343.0237
    142.0000,       4.0000,   3.00000,    298.7868
    146.0000,       4.0000,   3.00000,    292.9944
    150.0000,       4.0000,   3.00000,    315.7073
    154.0000,       4.0000,   3.00000,    352.7156
    158.0000,       4.0000,   3.00000,    311.1990
    162.0000,       4.0000,   3.00000,    311.3071
    166.0000,       4.0000,   3.00000,    325.8495
    170.0000,       4.0000,   3.00000,    310.8946
    174.0000,       4.0000,   3.00000,    218.4737
    178.0000,       4.0000,   3.00000,    209.9326
    182.0000,       4.0000,   3.00000,    196.4171
    186.0000,       4.0000,   3.00000,    198.9281
    190.0000,       4.0000,   3.00000,    164.4522
    194.0000,       4.0000,   3.00000,    126.4878
    198.0000,       4.0000,   3.00000,    121.7744
    202.0000,       4.0000,   3.00000,    115.1814
    206.0000,       4.0000,   3.00000,    116.4227
    210.0000,       4.0000,   3.00000,     99.9825
    214.0000,       4.0000,   3.00000,     91.9107
    218.0000,       4.0000,   3.00000,     86.5594
    222.0000,       4.0000,   3.00000,     76.8890
    226.0000,       4.0000,   3.00000,     60.2253
     18.0000,      12.0000,   1.00000,    312.9681
     22.0000,      12.0000,   1.00000,    284.8766
     26.0000,      12.0000,   1.00000,    251.8439
     30.0000,      12.0000,   1.00000,    222.2116
     34.0000,      12.0000,   1.00000,    212.9762
     38.0000,      12.0000,   1.00000,    216.8996
     42.0000,      12.0000,   1.00000,    213.6134
     46.0000,      12.0000,   1.00000,    204.1640
     50.0000,      12.0000,   1.00000,    183.7576
     54.0000,      12.0000,   1.00000,    177.1853
     58.0000,      12.0000,   1.00000,    170.6083
     62.0000,      12.0000,   1.00000,    169.1768
     66.0000,      12.0000,   1.00000,    160.6737
     70.0000,      12.0000,   1.00000,    157.6729
     74.0000,      12.0000,   1.00000,    162.5522
     78.0000,      12.0000,   1.00000,    173.0574
     82.0000,      12.0000,   1.00000,    172.5390
     86.0000,      12.0000,   1.00000,    187.4099
     90.0000,      12.0000,   1.00000,    206.7843
     94.0000,      12.0000,   1.00000,    231.2140
     98.0000,      12.0000,   1.00000,    201.8337
    102.0000,      12.0000,   1.00000,    172.6342
    106.0000,      12.0000,   1.00000,    171.3549
    110.0000,      12.0000,   1.00000,    210.0372
    114.0000,      12.0000,   1.00000,    249.5517
    118.0000,      12.0000,   1.00000,    261.0176
    122.0000,      12.0000,   1.00000,    259.2485
    126.0000,      12.0000,   1.00000,    274.0099
    130.0000,      12.0000,   1.00000,    317.7617
    134.0000,      12.0000,   1.00000,    353.4147
    138.0000,      12.0000,   1.00000,    336.6844
    142.0000,      12.0000,   1.00000,    322.2653
    146.0000,      12.0000,   1.00000,    309.1683
    150.0000,      12.0000,   1.00000,    318.2468
    154.0000,      12.0000,   1.00000,    318.8983
    158.0000,      12.0000,   1.00000,    338.8197
    162.0000,      12.0000,   1.00000,    335.0437
    166.0000,      12.0000,   1.00000,    329.7269
    170.0000,      12.0000,   1.00000,    297.2650
    174.0000,      12.0000,   1.00000,    263.3288
    178.0000,      12.0000,   1.00000,    223.8142
    186.0000,      12.0000,   1.00000,    206.6892
    190.0000,      12.0000,   1.00000,    186.7203
    194.0000,      12.0000,   1.00000,    153.9445
    198.0000,      12.0000,   1.00000,    134.4559
    202.0000,      12.0000,   1.00000,    130.8226
    206.0000,      12.0000,   1.00000,    124.3645
    210.0000,      12.0000,   1.00000,    116.9410
    214.0000,      12.0000,   1.00000,    104.4483
    218.0000,      12.0000,   1.00000,     91.1987
    222.0000,      12.0000,   1.00000,     77.5453
     18.0000,       4.0000,   4.00000,    315.7113
     22.0000,       4.0000,   4.00000,    322.4001
     26.0000,       4.0000,   4.00000,    256.2181
     30.0000,       4.0000,   4.00000,    227.0655
     34.0000,       4.0000,   4.00000,    225.9507
     38.0000,       4.0000,   4.00000,    215.1417
     42.0000,       4.0000,   4.00000,    234.4843
     46.0000,       4.0000,   4.00000,    201.7814
     50.0000,       4.0000,   4.00000,    195.3969
     54.0000,       4.0000,   4.00000,    175.0740
     58.0000,       4.0000,   4.00000,    182.3784
     62.0000,       4.0000,   4.00000,    182.0742
     66.0000,       4.0000,   4.00000,    163.1974
     70.0000,       4.0000,   4.00000,    160.8620
     74.0000,       4.0000,   4.00000,    170.2514
     78.0000,       4.0000,   4.00000,    180.9071
     82.0000,       4.0000,   4.00000,    187.5226
     86.0000,       4.0000,   4.00000,    191.6818
     90.0000,       4.0000,   4.00000,    210.9245
     94.0000,       4.0000,   4.00000,    218.4284
     98.0000,       4.0000,   4.00000,    274.3206
    102.0000,       4.0000,   4.00000,    152.8935
    106.0000,       4.0000,   4.00000,    145.2222
    110.0000,       4.0000,   4.00000,    255.6594
    114.0000,       4.0000,   4.00000,    260.9100
    118.0000,       4.0000,   4.00000,    273.5915
    122.0000,       4.0000,   4.00000,    237.7388
    126.0000,       4.0000,   4.00000,    297.4171
    130.0000,       4.0000,   4.00000,    341.6604
    134.0000,       4.0000,   4.00000,    354.6021
    138.0000,       4.0000,   4.00000,    388.9948
    142.0000,       4.0000,   4.00000,    326.1580
    146.0000,       4.0000,   4.00000,    314.7435
    150.0000,       4.0000,   4.00000,    326.7027
    154.0000,       4.0000,   4.00000,    356.7040
    158.0000,       4.0000,   4.00000,    344.1280
    162.0000,       4.0000,   4.00000,    346.0989
    166.0000,       4.0000,   4.00000,    367.7530
    170.0000,       4.0000,   4.00000,    334.2257
    174.0000,       4.0000,   4.00000,    240.2968
    178.0000,       4.0000,   4.00000,    236.9890
    186.0000,       4.0000,   4.00000,    227.0656
    190.0000,       4.0000,   4.00000,    196.3441
    194.0000,       4.0000,   4.00000,    147.4740
    198.0000,       4.0000,   4.00000,    142.5897
    202.0000,       4.0000,   4.00000,    133.9772
    206.0000,       4.0000,   4.00000,    134.5721
    210.0000,       4.0000,   4.00000,    120.3391
    214.0000,       4.0000,   4.00000,    107.8044
    218.0000,       4.0000,   4.00000,     96.2536
    222.0000,       4.0000,   4.00000,     83.7784
     24.0000,      16.0000,   1.00000,    332.5010
     28.0000,      16.0000,   1.00000,    296.3329
     32.0000,      16.0000,   1.00000,    261.0714
     36.0000,      16.0000,   1.00000,    248.2693
     40.0000,      16.0000,   1.00000,    238.0415
     44.0000,      16.0000,   1.00000,    233.0703
     48.0000,      16.0000,   1.00000,    229.7033
     52.0000,      16.0000,   1.00000,    214.3204
     56.0000,      16.0000,   1.00000,    207.6879
     60.0000,      16.0000,   1.00000,    197.3967
     64.0000,      16.0000,   1.00000,    195.0760
     68.0000,      16.0000,   1.00000,    193.9173
     72.0000,      16.0000,   1.00000,    195.6847
     76.0000,      16.0000,   1.00000,    202.7230
     80.0000,      16.0000,   1.00000,    219.5199
     84.0000,      16.0000,   1.00000,    237.5786
     88.0000,      16.0000,   1.00000,    242.6386
     92.0000,      16.0000,   1.00000,    257.2860
     96.0000,      16.0000,   1.00000,    233.9644
    100.0000,      16.0000,   1.00000,    211.9489
    104.0000,      16.0000,   1.00000,    220.3379
    108.0000,      16.0000,   1.00000,    214.5107
    112.0000,      16.0000,   1.00000,    240.8632
    116.0000,      16.0000,   1.00000,    264.5272
    120.0000,      16.0000,   1.00000,    288.9521
    124.0000,      16.0000,   1.00000,    335.5954
    128.0000,      16.0000,   1.00000,    353.5019
    132.0000,      16.0000,   1.00000,    373.2726
    136.0000,      16.0000,   1.00000,    373.7355
    140.0000,      16.0000,   1.00000,    351.0860
    144.0000,      16.0000,   1.00000,    330.7509
    148.0000,      16.0000,   1.00000,    301.2280
    152.0000,      16.0000,   1.00000,    306.2563
    156.0000,      16.0000,   1.00000,    322.2796
    160.0000,      16.0000,   1.00000,    346.8440
    164.0000,      16.0000,   1.00000,    348.8160
    168.0000,      16.0000,   1.00000,    326.5216
    172.0000,      16.0000,   1.00000,    303.9609
    180.0000,      16.0000,   1.00000,    243.9195
    184.0000,      16.0000,   1.00000,    230.4198
    188.0000,      16.0000,   1.00000,    208.5630
    196.0000,      16.0000,   1.00000,    175.1531
    200.0000,      16.0000,   1.00000,    153.5562
    204.0000,      16.0000,   1.00000,    145.9199
    208.0000,      16.0000,   1.00000,    136.8734
    212.0000,      16.0000,   1.00000,    123.9946
    216.0000,      16.0000,   1.00000,    107.6675
     22.0000,       4.0000,   5.00000,    368.2774
     26.0000,       4.0000,   5.00000,    296.8213
     30.0000,       4.0000,   5.00000,    255.5551
     34.0000,       4.0000,   5.00000,    252.4074
     38.0000,       4.0000,   5.00000,    235.3562
     42.0000,       4.0000,   5.00000,    257.7790
     46.0000,       4.0000,   5.00000,    224.5133
     50.0000,       4.0000,   5.00000,    220.7128
     54.0000,       4.0000,   5.00000,    197.6437
     58.0000,       4.0000,   5.00000,    204.5872
     62.0000,       4.0000,   5.00000,    203.2421
     66.0000,       4.0000,   5.00000,    184.6790
     70.0000,       4.0000,   5.00000,    182.9558
     74.0000,       4.0000,   5.00000,    197.5380
     78.0000,       4.0000,   5.00000,    204.8273
     82.0000,       4.0000,   5.00000,    229.6919
     86.0000,       4.0000,   5.00000,    231.7364
     90.0000,       4.0000,   5.00000,    234.9797
     94.0000,       4.0000,   5.00000,    241.9089
     98.0000,       4.0000,   5.00000,    301.0790
    102.0000,       4.0000,   5.00000,    172.9385
    106.0000,       4.0000,   5.00000,    160.9295
    110.0000,       4.0000,   5.00000,    271.8062
    114.0000,       4.0000,   5.00000,    279.4884
    118.0000,       4.0000,   5.00000,    274.4026
    122.0000,       4.0000,   5.00000,    271.1661
    126.0000,       4.0000,   5.00000,    341.2471
    130.0000,       4.0000,   5.00000,    383.0860
    134.0000,       4.0000,   5.00000,    376.9075
    138.0000,       4.0000,   5.00000,    412.6292
    142.0000,       4.0000,   5.00000,    345.2588
    146.0000,       4.0000,   5.00000,    307.4458
    150.0000,       4.0000,   5.00000,    313.2296
    154.0000,       4.0000,   5.00000,    359.4853
    158.0000,       4.0000,   5.00000,    342.7749
    162.0000,       4.0000,   5.00000,    363.3253
    166.0000,       4.0000,   5.00000,    377.1531
    170.0000,       4.0000,   5.00000,    350.1652
    174.0000,       4.0000,   5.00000,    252.6667
    182.0000,       4.0000,   5.00000,    229.2214
    186.0000,       4.0000,   5.00000,    237.0033
    190.0000,       4.0000,   5.00000,    209.8320
    194.0000,       4.0000,   5.00000,    167.8664
    198.0000,       4.0000,   5.00000,    157.7257
    202.0000,       4.0000,   5.00000,    147.5435
    206.0000,       4.0000,   5.00000,    149.3355
    210.0000,       4.0000,   5.00000,    133.0110
    214.0000,       4.0000,   5.00000,    117.5765
    218.0000,       4.0000,   5.00000,    104.4522
     26.0000,       4.0000,   6.00000,    341.8851
     30.0000,       4.0000,   6.00000,    294.5241
     34.0000,       4.0000,   6.00000,    280.6406
     38.0000,       4.0000,   6.00000,    244.8844
     42.0000,       4.0000,   6.00000,    279.3648
     46.0000,       4.0000,   6.00000,    229.5183
     50.0000,       4.0000,   6.00000,    242.1316
     54.0000,       4.0000,   6.00000,    217.0196
     58.0000,       4.0000,   6.00000,    222.5397
     62.0000,       4.0000,   6.00000,    222.3746
     66.0000,       4.0000,   6.00000,    201.7931
     70.0000,       4.0000,   6.00000,    203.9672
     74.0000,       4.0000,   6.00000,    214.9458
     78.0000,       4.0000,   6.00000,    242.7672
     82.0000,       4.0000,   6.00000,    265.8974
     86.0000,       4.0000,   6.00000,    252.5842
     90.0000,       4.0000,   6.00000,    255.8153
     94.0000,       4.0000,   6.00000,    263.0886
     98.0000,       4.0000,   6.00000,    332.9720
    102.0000,       4.0000,   6.00000,    183.9240
    106.0000,       4.0000,   6.00000,    164.3411
    110.0000,       4.0000,   6.00000,    284.0874
    114.0000,       4.0000,   6.00000,    286.1888
    118.0000,       4.0000,   6.00000,    284.1585
    122.0000,       4.0000,   6.00000,    273.3907
    126.0000,       4.0000,   6.00000,    376.3701
    130.0000,       4.0000,   6.00000,    408.6661
    134.0000,       4.0000,   6.00000,    385.0057
    138.0000,       4.0000,   6.00000,    419.2469
    142.0000,       4.0000,   6.00000,    338.8054
    146.0000,       4.0000,   6.00000,    299.5381
    150.0000,       4.0000,   6.00000,    306.3882
    154.0000,       4.0000,   6.00000,    344.0065
    158.0000,       4.0000,   6.00000,    332.0881
    162.0000,       4.0000,   6.00000,    344.3410
    166.0000,       4.0000,   6.00000,    379.9654
    170.0000,       4.0000,   6.00000,    362.2710
    178.0000,       4.0000,   6.00000,    256.1621
    182.0000,       4.0000,   6.00000,    235.3895
    186.0000,       4.0000,   6.00000,    242.4728
    190.0000,       4.0000,   6.00000,    212.4948
    194.0000,       4.0000,   6.00000,    173.6121
    198.0000,       4.0000,   6.00000,    172.2727
    202.0000,       4.0000,   6.00000,    158.2912
    206.0000,       4.0000,   6.00000,    156.7283
    210.0000,       4.0000,   6.00000,    133.0144
    214.0000,       4.0000,   6.00000,    118.4920
     30.0000,      20.0000,   1.00000,    342.2469
     34.0000,      20.0000,   1.00000,    304.2811
     38.0000,      20.0000,   1.00000,    278.0776
     42.0000,      20.0000,   1.00000,    264.9283
     46.0000,      20.0000,   1.00000,    252.6825
     50.0000,      20.0000,   1.00000,    248.2043
     54.0000,      20.0000,   1.00000,    236.8700
     58.0000,      20.0000,   1.00000,    228.1903
     62.0000,      20.0000,   1.00000,    219.9162
     66.0000,      20.0000,   1.00000,    222.7934
     70.0000,      20.0000,   1.00000,    223.6573
     74.0000,      20.0000,   1.00000,    240.6825
     78.0000,      20.0000,   1.00000,    258.1277
     82.0000,      20.0000,   1.00000,    265.7367
     86.0000,      20.0000,   1.00000,    269.5175
     90.0000,      20.0000,   1.00000,    289.0631
     94.0000,      20.0000,   1.00000,    268.5901
     98.0000,      20.0000,   1.00000,    240.9044
    102.0000,      20.0000,   1.00000,    236.9631
    106.0000,      20.0000,   1.00000,    240.3892
    110.0000,      20.0000,   1.00000,    231.6547
    114.0000,      20.0000,   1.00000,    253.3562
    118.0000,      20.0000,   1.00000,    300.8015
    122.0000,      20.0000,   1.00000,    332.1808
    126.0000,      20.0000,   1.00000,    354.2549
    130.0000,      20.0000,   1.00000,    393.6553
    134.0000,      20.0000,   1.00000,    388.2814
    138.0000,      20.0000,   1.00000,    352.8757
    142.0000,      20.0000,   1.00000,    323.8902
    146.0000,      20.0000,   1.00000,    321.5916
    150.0000,      20.0000,   1.00000,    301.7606
    154.0000,      20.0000,   1.00000,    297.7659
    158.0000,      20.0000,   1.00000,    311.1530
    162.0000,      20.0000,   1.00000,    325.5784
    166.0000,      20.0000,   1.00000,    320.1253
    174.0000,      20.0000,   1.00000,    305.3828
    178.0000,      20.0000,   1.00000,    273.0604
    182.0000,      20.0000,   1.00000,    240.3971
    186.0000,      20.0000,   1.00000,    226.8832
    190.0000,      20.0000,   1.00000,    117.8921
    194.0000,      20.0000,   1.00000,    193.6136
    198.0000,      20.0000,   1.00000,    179.4756
    202.0000,      20.0000,   1.00000,    163.7911
    206.0000,      20.0000,   1.00000,    145.3479
    210.0000,      20.0000,   1.00000,    130.1061
     30.0000,       4.0000,   7.00000,    330.8441
     34.0000,       4.0000,   7.00000,    315.4423
     38.0000,       4.0000,   7.00000,    285.1851
     42.0000,       4.0000,   7.00000,    311.6906
     46.0000,       4.0000,   7.00000,    254.1980
     50.0000,       4.0000,   7.00000,    270.1724
     54.0000,       4.0000,   7.00000,    232.7282
     58.0000,       4.0000,   7.00000,    241.0598
     62.0000,       4.0000,   7.00000,    239.4658
     66.0000,       4.0000,   7.00000,    220.4839
     70.0000,       4.0000,   7.00000,    217.7847
     74.0000,       4.0000,   7.00000,    247.8535
     78.0000,       4.0000,   7.00000,    270.6819
     82.0000,       4.0000,   7.00000,    289.8177
     86.0000,       4.0000,   7.00000,    273.1471
     90.0000,       4.0000,   7.00000,    275.0012
     94.0000,       4.0000,   7.00000,    286.0335
     98.0000,       4.0000,   7.00000,    349.8052
    102.0000,       4.0000,   7.00000,    188.5554
    106.0000,       4.0000,   7.00000,    168.3583
    110.0000,       4.0000,   7.00000,    285.8083
    114.0000,       4.0000,   7.00000,    294.8111
    118.0000,       4.0000,   7.00000,    294.8148
    122.0000,       4.0000,   7.00000,    280.6964
    126.0000,       4.0000,   7.00000,    364.5644
    130.0000,       4.0000,   7.00000,    431.3259
    134.0000,       4.0000,   7.00000,    398.6740
    138.0000,       4.0000,   7.00000,    404.7892
    142.0000,       4.0000,   7.00000,    324.6116
    146.0000,       4.0000,   7.00000,    298.1696
    150.0000,       4.0000,   7.00000,    307.8161
    154.0000,       4.0000,   7.00000,    336.5515
    158.0000,       4.0000,   7.00000,    314.9038
    162.0000,       4.0000,   7.00000,    330.0648
    166.0000,       4.0000,   7.00000,    365.6793
    174.0000,       4.0000,   7.00000,    262.7525
    178.0000,       4.0000,   7.00000,    246.1641
    182.0000,       4.0000,   7.00000,    235.2008
    186.0000,       4.0000,   7.00000,    246.6371
    190.0000,       4.0000,   7.00000,    214.9293
    194.0000,       4.0000,   7.00000,    172.7968
    202.0000,       4.0000,   7.00000,    165.7813
    206.0000,       4.0000,   7.00000,    157.8421
    210.0000,       4.0000,   7.00000,    133.1685
     34.0000,       4.0000,   8.00000,    356.0114
     38.0000,       4.0000,   8.00000,    318.2086
     42.0000,       4.0000,   8.00000,    327.1684
     46.0000,       4.0000,   8.00000,    271.8050
     50.0000,       4.0000,   8.00000,    275.7156
     54.0000,       4.0000,   8.00000,    243.1250
     58.0000,       4.0000,   8.00000,    255.1421
     62.0000,       4.0000,   8.00000,    255.7570
     66.0000,       4.0000,   8.00000,    230.5691
     70.0000,       4.0000,   8.00000,    242.7309
     74.0000,       4.0000,   8.00000,    267.1762
     78.0000,       4.0000,   8.00000,    287.6365
     82.0000,       4.0000,   8.00000,    304.5016
     86.0000,       4.0000,   8.00000,    289.7194
     90.0000,       4.0000,   8.00000,    294.9746
     94.0000,       4.0000,   8.00000,    299.3023
     98.0000,       4.0000,   8.00000,    352.0148
    102.0000,       4.0000,   8.00000,    191.5364
    106.0000,       4.0000,   8.00000,    170.9228
    110.0000,       4.0000,   8.00000,    287.1205
    114.0000,       4.0000,   8.00000,    297.3097
    118.0000,       4.0000,   8.00000,    299.0341
    122.0000,       4.0000,   8.00000,    274.4612
    126.0000,       4.0000,   8.00000,    358.6697
    130.0000,       4.0000,   8.00000,    406.1499
    134.0000,       4.0000,   8.00000,    393.3539
    138.0000,       4.0000,   8.00000,    398.6170
    142.0000,       4.0000,   8.00000,    317.2411
    146.0000,       4.0000,   8.00000,    293.8409
    150.0000,       4.0000,   8.00000,    304.7510
    154.0000,       4.0000,   8.00000,    328.8323
    158.0000,       4.0000,   8.00000,    300.0778
    162.0000,       4.0000,   8.00000,    313.8408
    170.0000,       4.0000,   8.00000,    343.1988
    174.0000,       4.0000,   8.00000,    256.1211
    178.0000,       4.0000,   8.00000,    254.4643
    182.0000,       4.0000,   8.00000,    231.1237
    186.0000,       4.0000,   8.00000,    238.2469
    190.0000,       4.0000,   8.00000,    210.3898
    194.0000,       4.0000,   8.00000,    171.4881
    202.0000,       4.0000,   8.00000,   1311.4698
    206.0000,       4.0000,   8.00000,    154.9465
     42.0000,      28.0000,   1.00000,    341.7824
     46.0000,      28.0000,   1.00000,    314.8624
     50.0000,      28.0000,   1.00000,    292.1812
     54.0000,      28.0000,   1.00000,    284.0305
     58.0000,      28.0000,   1.00000,    263.7077
     62.0000,      28.0000,   1.00000,    274.2160
     66.0000,      28.0000,   1.00000,    283.6813
     70.0000,      28.0000,   1.00000,    288.4861
     74.0000,      28.0000,   1.00000,    292.5807
     78.0000,      28.0000,   1.00000,    295.8763
     82.0000,      28.0000,   1.00000,    308.0159
     86.0000,      28.0000,   1.00000,    327.8675
     90.0000,      28.0000,   1.00000,    301.9572
     94.0000,      28.0000,   1.00000,    275.1370
     98.0000,      28.0000,   1.00000,    264.1339
    102.0000,      28.0000,   1.00000,    262.6981
    106.0000,      28.0000,   1.00000,    263.6918
    110.0000,      28.0000,   1.00000,    260.7344
    114.0000,      28.0000,   1.00000,    262.3767
    118.0000,      28.0000,   1.00000,    292.9515
    122.0000,      28.0000,   1.00000,    325.2487
    126.0000,      28.0000,   1.00000,    334.5031
    130.0000,      28.0000,   1.00000,    324.3943
    134.0000,      28.0000,   1.00000,    325.1599
    138.0000,      28.0000,   1.00000,    334.8915
    142.0000,      28.0000,   1.00000,    349.3724
    146.0000,      28.0000,   1.00000,    322.2638
    150.0000,      28.0000,   1.00000,    301.3136
    154.0000,      28.0000,   1.00000,    299.5825
    162.0000,      28.0000,   1.00000,    292.7693
    166.0000,      28.0000,   1.00000,    278.0776
    170.0000,      28.0000,   1.00000,    271.0424
    174.0000,      28.0000,   1.00000,    271.5728
    178.0000,      28.0000,   1.00000,    262.9941
    182.0000,      28.0000,   1.00000,    242.6467
    190.0000,      28.0000,   1.00000,    195.3755
    194.0000,      28.0000,   1.00000,    174.6585
    198.0000,      28.0000,   1.00000,    160.4475
     42.0000,       4.0000,  10.00000,    410.7899
     46.0000,       4.0000,  10.00000,    320.2199
     50.0000,       4.0000,  10.00000,    296.5475
     54.0000,       4.0000,  10.00000,    265.3807
     58.0000,       4.0000,  10.00000,    275.1681
     62.0000,       4.0000,  10.00000,    293.6938
     66.0000,       4.0000,  10.00000,    270.7508
     70.0000,       4.0000,  10.00000,    269.1564
     74.0000,       4.0000,  10.00000,    289.3926
     78.0000,       4.0000,  10.00000,    309.2740
     82.0000,       4.0000,  10.00000,    334.9021
     86.0000,       4.0000,  10.00000,    315.3755
     90.0000,       4.0000,  10.00000,    306.5386
     94.0000,       4.0000,  10.00000,    305.3975
     98.0000,       4.0000,  10.00000,    352.6613
    102.0000,       4.0000,  10.00000,    192.2261
    106.0000,       4.0000,  10.00000,    173.2120
    110.0000,       4.0000,  10.00000,    298.0587
    114.0000,       4.0000,  10.00000,    297.3163
    118.0000,       4.0000,  10.00000,    284.3642
    122.0000,       4.0000,  10.00000,    260.4772
    126.0000,       4.0000,  10.00000,    329.3393
    130.0000,       4.0000,  10.00000,    364.8424
    134.0000,       4.0000,  10.00000,    352.0941
    138.0000,       4.0000,  10.00000,    383.0659
    142.0000,       4.0000,  10.00000,    331.5491
    146.0000,       4.0000,  10.00000,    296.7831
    150.0000,       4.0000,  10.00000,    296.8059
    154.0000,       4.0000,  10.00000,    328.3735
    162.0000,       4.0000,  10.00000,    306.1115
    166.0000,       4.0000,  10.00000,    320.2747
    170.0000,       4.0000,  10.00000,    308.9016
    174.0000,       4.0000,  10.00000,    228.5110
    178.0000,       4.0000,  10.00000,    230.9572
    182.0000,       4.0000,  10.00000,    216.5714
    186.0000,       4.0000,  10.00000,    223.8090
    190.0000,       4.0000,  10.00000,    193.2357
    194.0000,       4.0000,  10.00000,    150.2514
     54.0000,      36.0000,   1.00000,    351.6883
     58.0000,      36.0000,   1.00000,    330.3615
     62.0000,      36.0000,   1.00000,    316.9248
     66.0000,      36.0000,   1.00000,    314.5880
     70.0000,      36.0000,   1.00000,    316.1512
     74.0000,      36.0000,   1.00000,    317.0716
     78.0000,      36.0000,   1.00000,    315.7681
     82.0000,      36.0000,   1.00000,    320.6341
     86.0000,      36.0000,   1.00000,    299.7902
     90.0000,      36.0000,   1.00000,    282.3817
     94.0000,      36.0000,   1.00000,    282.7293
     98.0000,      36.0000,   1.00000,    281.4002
    102.0000,      36.0000,   1.00000,    272.4479
    106.0000,      36.0000,   1.00000,    264.4945
    110.0000,      36.0000,   1.00000,    265.6044
    114.0000,      36.0000,   1.00000,    267.6116
    118.0000,      36.0000,   1.00000,    261.8182
    122.0000,      36.0000,   1.00000,    281.0464
    126.0000,      36.0000,   1.00000,    296.0583
    130.0000,      36.0000,   1.00000,    293.0848
    134.0000,      36.0000,   1.00000,    294.8396
    138.0000,      36.0000,   1.00000,    305.0076
    142.0000,      36.0000,   1.00000,    316.8737
    146.0000,      36.0000,   1.00000,    320.2740
    150.0000,      36.0000,   1.00000,    319.9208
    154.0000,      36.0000,   1.00000,    324.1438
    158.0000,      36.0000,   1.00000,    292.2237
    162.0000,      36.0000,   1.00000,    269.2733
    166.0000,      36.0000,   1.00000,    260.3421
    170.0000,      36.0000,   1.00000,    249.2919
    174.0000,      36.0000,   1.00000,    234.9900
    178.0000,      36.0000,   1.00000,    212.1059
    186.0000,      36.0000,   1.00000,    171.5324
     50.0000,       4.0000,  12.00000,    339.1711
    114.0000,       4.0000,  12.00000,    287.5168
    178.0000,       4.0000,  12.00000,    199.4416
     54.0000,      12.0000,   4.00000,    343.0975
     58.0000,      12.0000,   4.00000,    325.5229
     62.0000,      12.0000,   4.00000,    311.8246
     66.0000,      12.0000,   4.00000,    296.4205
     70.0000,      12.0000,   4.00000,    299.0816
     74.0000,      12.0000,   4.00000,    311.0290
     78.0000,      12.0000,   4.00000,    326.1464
     82.0000,      12.0000,   4.00000,    325.2899
     86.0000,      12.0000,   4.00000,    314.0668
     90.0000,      12.0000,   4.00000,    303.8448
     94.0000,      12.0000,   4.00000,    320.8663
     98.0000,      12.0000,   4.00000,    282.8166
    102.0000,      12.0000,   4.00000,    234.5939
    106.0000,      12.0000,   4.00000,    217.6093
    110.0000,      12.0000,   4.00000,    247.1943
    114.0000,      12.0000,   4.00000,    277.2248
    118.0000,      12.0000,   4.00000,    257.5214
    122.0000,      12.0000,   4.00000,    267.6897
    126.0000,      12.0000,   4.00000,    291.4725
    130.0000,      12.0000,   4.00000,    321.5771
    134.0000,      12.0000,   4.00000,    340.3285
    138.0000,      12.0000,   4.00000,    328.4734
    142.0000,      12.0000,   4.00000,    321.5282
    146.0000,      12.0000,   4.00000,    298.9853
    150.0000,      12.0000,   4.00000,    308.6996
    154.0000,      12.0000,   4.00000,    322.9700
    158.0000,      12.0000,   4.00000,    312.2893
    162.0000,      12.0000,   4.00000,    296.8940
    166.0000,      12.0000,   4.00000,    291.9957
    170.0000,      12.0000,   4.00000,    259.0780
    174.0000,      12.0000,   4.00000,    226.1778
    178.0000,      12.0000,   4.00000,    180.5403
    182.0000,      12.0000,   4.00000,    169.1667
    186.0000,      12.0000,   4.00000,    157.3638
     66.0000,      44.0000,   1.00000,    348.5961
     70.0000,      44.0000,   1.00000,    327.8040
     74.0000,      44.0000,   1.00000,    313.0400
     78.0000,      44.0000,   1.00000,    312.1762
     82.0000,      44.0000,   1.00000,    296.8702
     86.0000,      44.0000,   1.00000,    280.2002
     90.0000,      44.0000,   1.00000,    275.4012
     94.0000,      44.0000,   1.00000,    272.7008
     98.0000,      44.0000,   1.00000,    266.5664
    102.0000,      44.0000,   1.00000,    254.1155
    106.0000,      44.0000,   1.00000,    248.8510
    110.0000,      44.0000,   1.00000,    255.1185
    114.0000,      44.0000,   1.00000,    258.4168
    118.0000,      44.0000,   1.00000,    266.7798
    122.0000,      44.0000,   1.00000,    263.1116
    126.0000,      44.0000,   1.00000,    272.1441
    130.0000,      44.0000,   1.00000,    288.9886
    134.0000,      44.0000,   1.00000,    291.2712
    138.0000,      44.0000,   1.00000,    293.4911
    142.0000,      44.0000,   1.00000,    296.7307
    146.0000,      44.0000,   1.00000,    306.6526
    150.0000,      44.0000,   1.00000,    309.1113
    154.0000,      44.0000,   1.00000,    291.5345
    158.0000,      44.0000,   1.00000,    277.0266
    162.0000,      44.0000,   1.00000,    258.9441
    166.0000,      44.0000,   1.00000,    251.2891
    170.0000,      44.0000,   1.00000,    223.9986
    174.0000,      44.0000,   1.00000,    196.3616
    114.0000,       4.0000,  15.00000,    270.3476
    178.0000,       4.0000,  15.00000,    196.8831
     70.0000,      12.0000,   5.00000,    305.1445
     74.0000,      12.0000,   5.00000,    303.6770
     78.0000,      12.0000,   5.00000,    312.2887
     82.0000,      12.0000,   5.00000,    312.2672
     86.0000,      12.0000,   5.00000,    307.3802
     90.0000,      12.0000,   5.00000,    291.4636
     94.0000,      12.0000,   5.00000,    300.8942
     98.0000,      12.0000,   5.00000,    259.7288
    102.0000,      12.0000,   5.00000,    215.7732
    106.0000,      12.0000,   5.00000,    197.6019
    110.0000,      12.0000,   5.00000,    228.9399
    114.0000,      12.0000,   5.00000,    263.7219
    118.0000,      12.0000,   5.00000,    254.2017
    122.0000,      12.0000,   5.00000,    261.0771
    126.0000,      12.0000,   5.00000,    284.5882
    130.0000,      12.0000,   5.00000,    318.4814
    134.0000,      12.0000,   5.00000,    335.9772
    138.0000,      12.0000,   5.00000,    325.3371
    142.0000,      12.0000,   5.00000,    306.3815
    146.0000,      12.0000,   5.00000,    285.7440
    150.0000,      12.0000,   5.00000,    293.7141
    154.0000,      12.0000,   5.00000,    297.8301
    158.0000,      12.0000,   5.00000,    294.3879
    162.0000,      12.0000,   5.00000,    281.8610
    166.0000,      12.0000,   5.00000,    280.2321
    170.0000,      12.0000,   5.00000,    231.4449
    174.0000,      12.0000,   5.00000,    185.4696
     78.0000,      52.0000,   1.00000,    303.9435
     82.0000,      52.0000,   1.00000,    280.7185
     86.0000,      52.0000,   1.00000,    267.1381
     90.0000,      52.0000,   1.00000,    252.7446
     94.0000,      52.0000,   1.00000,    246.9045
     98.0000,      52.0000,   1.00000,    242.6447
    102.0000,      52.0000,   1.00000,    245.6648
    106.0000,      52.0000,   1.00000,    249.1547
    110.0000,      52.0000,   1.00000,    248.2408
    114.0000,      52.0000,   1.00000,    254.2582
    118.0000,      52.0000,   1.00000,    259.3071
    122.0000,      52.0000,   1.00000,    261.5266
    126.0000,      52.0000,   1.00000,    261.5327
    130.0000,      52.0000,   1.00000,    274.0775
    134.0000,      52.0000,   1.00000,    285.7858
    138.0000,      52.0000,   1.00000,    284.0314
    142.0000,      52.0000,   1.00000,    283.0158
    146.0000,      52.0000,   1.00000,    278.9776
    150.0000,      52.0000,   1.00000,    273.1908
    154.0000,      52.0000,   1.00000,    259.3071
    158.0000,      52.0000,   1.00000,    238.5517
    162.0000,      52.0000,   1.00000,    222.7784
     82.0000,      12.0000,   6.00000,    299.6241
     86.0000,      12.0000,   6.00000,    282.7963
     90.0000,      12.0000,   6.00000,    258.7412
     94.0000,      12.0000,   6.00000,    267.0347
     98.0000,      12.0000,   6.00000,    230.5958
    102.0000,      12.0000,   6.00000,    201.1133
    106.0000,      12.0000,   6.00000,    187.8979
    110.0000,      12.0000,   6.00000,    216.5111
    114.0000,      12.0000,   6.00000,    252.8510
    118.0000,      12.0000,   6.00000,    244.0608
    122.0000,      12.0000,   6.00000,    257.2310
    126.0000,      12.0000,   6.00000,    281.4592
    130.0000,      12.0000,   6.00000,    315.9402
    134.0000,      12.0000,   6.00000,    330.8765
    138.0000,      12.0000,   6.00000,    314.1942
    142.0000,      12.0000,   6.00000,    295.0108
    146.0000,      12.0000,   6.00000,    267.2303
    150.0000,      12.0000,   6.00000,    268.2714
    154.0000,      12.0000,   6.00000,    263.5151
    158.0000,      12.0000,   6.00000,    252.4094
    162.0000,      12.0000,   6.00000,    238.3261
     88.0000,      24.0000,   3.00000,    274.6949
     92.0000,      24.0000,   3.00000,    233.5776
     96.0000,      24.0000,   3.00000,    221.3015
    100.0000,      24.0000,   3.00000,    221.1955
    104.0000,      24.0000,   3.00000,    219.5960
    108.0000,      24.0000,   3.00000,    220.4185
    112.0000,      24.0000,   3.00000,    208.9262
    116.0000,      24.0000,   3.00000,    230.2121
    120.0000,      24.0000,   3.00000,    262.9761
    124.0000,      24.0000,   3.00000,    274.4885
    128.0000,      24.0000,   3.00000,    288.5023
    132.0000,      24.0000,   3.00000,    292.1219
    136.0000,      24.0000,   3.00000,    299.4270
    140.0000,      24.0000,   3.00000,    291.4897
    144.0000,      24.0000,   3.00000,    283.1841
    148.0000,      24.0000,   3.00000,    270.2067
    152.0000,      24.0000,   3.00000,    245.1305
    156.0000,      24.0000,   3.00000,    235.6608
     94.0000,      20.0000,   4.00000,    239.6045
     98.0000,      20.0000,   4.00000,    211.2534
    102.0000,      20.0000,   4.00000,    207.3789
    106.0000,      20.0000,   4.00000,    211.1399
    110.0000,      20.0000,   4.00000,    202.6922
    114.0000,      20.0000,   4.00000,    217.7286
    118.0000,      20.0000,   4.00000,    244.5443
    122.0000,      20.0000,   4.00000,    256.5259
    126.0000,      20.0000,   4.00000,    266.4747
    130.0000,      20.0000,   4.00000,    281.3652
    134.0000,      20.0000,   4.00000,    293.6475
    138.0000,      20.0000,   4.00000,    284.3616
    142.0000,      20.0000,   4.00000,    271.3905
    146.0000,      20.0000,   4.00000,    259.7367
    150.0000,      20.0000,   4.00000,    234.7229
    114.0000,      12.0000,   8.00000,    221.3976
INVERSION RESULTS
INITIAL RMS ERROR
 40.04
NUMBER OF LAYERS
13
NUMBER OF BLOCKS
521
ITERATION 1
MODEL RESISTIVITY
LAYER 1
58,     2.0000
      8.0000,     157.82
     12.0000,     159.68
     16.0000,     185.07
     20.0000,     204.73
     24.0000,     227.67
     28.0000,     199.40
     32.0000,     177.27
     36.0000,     169.50
     40.0000,     150.78
     44.0000,     151.00
     48.0000,     123.50
     52.0000,     116.15
     56.0000,     100.38
     60.0000,      98.59
     64.0000,      95.61
     68.0000,      87.25
     72.0000,      87.25
     76.0000,      92.18
     80.0000,      99.98
     84.0000,     109.76
     88.0000,     105.91
     92.0000,     111.90
     96.0000,     117.56
    100.0000,     136.53
    104.0000,      76.43
    108.0000,      72.02
    112.0000,     126.13
    116.0000,     131.12
    120.0000,     132.66
    124.0000,     133.29
    128.0000,     172.20
    132.0000,     202.16
    136.0000,     212.11
    140.0000,     230.94
    144.0000,     195.34
    148.0000,     184.23
    152.0000,     190.91
    156.0000,     210.04
    160.0000,     204.50
    164.0000,     211.44
    168.0000,     229.41
    172.0000,     205.38
    176.0000,     139.91
    180.0000,     123.97
    184.0000,     107.72
    188.0000,     105.23
    192.0000,      89.80
    196.0000,      68.30
    200.0000,      66.30
    204.0000,      77.37
    208.0000,      61.21
    212.0000,      53.68
    216.0000,      50.22
    220.0000,      48.88
    224.0000,      42.44
    228.0000,      33.94
    232.0000,      29.41
            26.6630
LAYER 2
58,     4.2000
      8.0000,     167.86
     12.0000,     166.14
     16.0000,     188.96
     20.0000,     210.95
     24.0000,     230.22
     28.0000,     205.36
     32.0000,     182.68
     36.0000,     172.27
     40.0000,     155.27
     44.0000,     152.43
     48.0000,     126.90
     52.0000,     118.20
     56.0000,     103.34
     60.0000,     101.04
     64.0000,      97.69
     68.0000,      89.90
     72.0000,      90.09
     76.0000,      95.02
     80.0000,     103.46
     84.0000,     112.85
     88.0000,     110.26
     92.0000,     115.56
     96.0000,     123.72
    100.0000,     137.33
    104.0000,      83.95
    108.0000,      79.73
    112.0000,     128.90
    116.0000,     139.40
    120.0000,     139.65
    124.0000,     141.46
    128.0000,     179.52
    132.0000,     211.15
    136.0000,     224.43
    140.0000,     240.83
    144.0000,     208.51
    148.0000,     196.30
    152.0000,     203.82
    156.0000,     222.25
    160.0000,     218.57
    164.0000,     226.65
    168.0000,     244.76
    172.0000,     217.55
    176.0000,     151.40
    180.0000,     130.55
    184.0000,     114.90
    188.0000,     111.25
    192.0000,      94.91
    196.0000,      73.95
    200.0000,      72.55
    204.0000,      84.58
    208.0000,      66.73
    212.0000,      57.72
    216.0000,      54.09
    220.0000,      51.85
    224.0000,      44.91
    228.0000,      35.80
    232.0000,      30.40
            27.9142
LAYER 3
56,     6.6200
     12.0000,     190.16
     16.0000,     207.60
     20.0000,     229.84
     24.0000,     244.61
     28.0000,     224.18
     32.0000,     200.47
     36.0000,     186.21
     40.0000,     170.12
     44.0000,     163.11
     48.0000,     139.95
     52.0000,     129.33
     56.0000,     115.89
     60.0000,     112.91
     64.0000,     109.52
     68.0000,     103.11
     72.0000,     104.27
     76.0000,     110.62
     80.0000,     121.21
     84.0000,     131.42
     88.0000,     130.22
     92.0000,     134.26
     96.0000,     143.38
    100.0000,     150.20
    104.0000,     105.08
    108.0000,     102.08
    112.0000,     149.40
    116.0000,     169.87
    120.0000,     173.29
    124.0000,     179.34
    128.0000,     220.40
    132.0000,     258.40
    136.0000,     279.12
    140.0000,     295.23
    144.0000,     265.84
    148.0000,     251.73
    152.0000,     259.92
    156.0000,     276.99
    160.0000,     274.06
    164.0000,     283.26
    168.0000,     300.97
    172.0000,     265.83
    176.0000,     191.34
    180.0000,     159.88
    184.0000,     142.46
    188.0000,     136.39
    192.0000,     117.96
    196.0000,      97.23
    200.0000,      99.46
    204.0000,     114.21
    208.0000,      89.89
    212.0000,      74.13
    216.0000,      67.95
    220.0000,      62.81
    224.0000,      53.53
    228.0000,      40.81
            32.7766
LAYER 4
54,     9.2820
     16.0000,     246.89
     20.0000,     267.44
     24.0000,     279.03
     28.0000,     259.56
     32.0000,     234.86
     36.0000,     216.17
     40.0000,     198.88
     44.0000,     188.57
     48.0000,     166.07
     52.0000,     154.32
     56.0000,     141.85
     60.0000,     139.07
     64.0000,     136.50
     68.0000,     131.83
     72.0000,     135.12
     76.0000,     144.41
     80.0000,     158.40
     84.0000,     170.13
     88.0000,     168.20
     92.0000,     169.48
     96.0000,     177.45
    100.0000,     181.09
    104.0000,     140.91
    108.0000,     141.44
    112.0000,     195.58
    116.0000,     229.06
    120.0000,     240.39
    124.0000,     254.09
    128.0000,     305.25
    132.0000,     356.14
    136.0000,     389.40
    140.0000,     412.20
    144.0000,     384.70
    148.0000,     368.58
    152.0000,     376.31
    156.0000,     389.43
    160.0000,     380.64
    164.0000,     386.74
    168.0000,     401.56
    172.0000,     353.23
    176.0000,     260.71
    180.0000,     214.85
    184.0000,     192.92
    188.0000,     184.84
    192.0000,     164.92
    196.0000,     145.66
    200.0000,     156.88
    204.0000,     177.61
    208.0000,     138.22
    212.0000,     107.22
    216.0000,      94.40
    220.0000,      81.23
    224.0000,      68.85
            45.8441
LAYER 5
50,    12.2102
     24.0000,     411.46
     28.0000,     391.06
     32.0000,     367.93
     36.0000,     335.93
     40.0000,     311.49
     44.0000,     290.62
     48.0000,     268.84
     52.0000,     254.87
     56.0000,     245.03
     60.0000,     243.00
     64.0000,     243.17
     68.0000,     244.09
     72.0000,     251.65
     76.0000,     264.15
     80.0000,     277.98
     84.0000,     284.29
     88.0000,     276.62
     92.0000,     268.92
     96.0000,     268.94
    100.0000,     270.11
    104.0000,     257.22
    108.0000,     275.80
    112.0000,     338.43
    116.0000,     397.02
    120.0000,     438.16
    124.0000,     479.81
    128.0000,     547.82
    132.0000,     622.14
    136.0000,     686.33
    140.0000,     733.16
    144.0000,     735.66
    148.0000,     726.86
    152.0000,     719.00
    156.0000,     698.96
    160.0000,     659.74
    164.0000,     631.13
    168.0000,     604.40
    172.0000,     532.14
    176.0000,     431.70
    180.0000,     366.79
    184.0000,     336.31
    188.0000,     327.48
    192.0000,     321.57
    196.0000,     326.95
    200.0000,     358.64
    204.0000,     369.34
    208.0000,     301.49
    212.0000,     224.64
    216.0000,     183.04
           121.4332
LAYER 6
46,    15.4312
     32.0000,     519.50
     36.0000,     462.15
     40.0000,     432.28
     44.0000,     399.10
     48.0000,     374.52
     52.0000,     355.79
     56.0000,     345.00
     60.0000,     340.82
     64.0000,     339.45
     68.0000,     339.84
     72.0000,     343.49
     76.0000,     348.30
     80.0000,     350.76
     84.0000,     345.89
     88.0000,     333.03
     92.0000,     321.13
     96.0000,     316.93
    100.0000,     319.73
    104.0000,     326.71
    108.0000,     354.22
    112.0000,     405.78
    116.0000,     460.10
    120.0000,     507.06
    124.0000,     553.29
    128.0000,     609.74
    132.0000,     671.43
    136.0000,     729.65
    140.0000,     775.41
    144.0000,     794.82
    148.0000,     793.03
    152.0000,     773.74
    156.0000,     735.93
    160.0000,     685.58
    164.0000,     638.22
    168.0000,     591.47
    172.0000,     529.98
    176.0000,     462.03
    180.0000,     413.87
    184.0000,     391.73
    188.0000,     390.88
    192.0000,     402.39
    196.0000,     426.34
    200.0000,     449.93
    204.0000,     440.69
    208.0000,     379.75
           272.9417
LAYER 7
42,    18.9743
     40.0000,     560.62
     44.0000,     500.03
     48.0000,     470.67
     52.0000,     442.32
     56.0000,     425.54
     60.0000,     415.10
     64.0000,     406.52
     68.0000,     399.56
     72.0000,     393.93
     76.0000,     387.30
     80.0000,     377.97
     84.0000,     364.86
     88.0000,     349.55
     92.0000,     337.07
     96.0000,     331.58
    100.0000,     334.15
    104.0000,     344.74
    108.0000,     367.15
    112.0000,     400.28
    116.0000,     435.70
    120.0000,     468.35
    124.0000,     499.63
    128.0000,     533.00
    132.0000,     567.84
    136.0000,     600.51
    140.0000,     625.91
    144.0000,     637.55
    148.0000,     633.79
    152.0000,     615.32
    156.0000,     584.46
    160.0000,     546.93
    164.0000,     509.83
    168.0000,     474.33
    172.0000,     437.88
    176.0000,     403.72
    180.0000,     380.31
    184.0000,     372.55
    188.0000,     380.46
    192.0000,     397.54
    196.0000,     421.54
    200.0000,     430.38
           412.3832
LAYER 8
38,    22.8718
     48.0000,     557.35
     52.0000,     504.26
     56.0000,     481.75
     60.0000,     467.55
     64.0000,     448.14
     68.0000,     431.53
     72.0000,     417.46
     76.0000,     401.62
     80.0000,     384.32
     84.0000,     366.64
     88.0000,     350.21
     92.0000,     337.44
     96.0000,     330.44
    100.0000,     329.96
    104.0000,     335.78
    108.0000,     347.84
    112.0000,     364.31
    116.0000,     381.66
    120.0000,     397.57
    124.0000,     412.03
    128.0000,     425.89
    132.0000,     439.07
    136.0000,     450.19
    140.0000,     457.14
    144.0000,     457.43
    148.0000,     450.07
    152.0000,     435.68
    156.0000,     416.21
    160.0000,     394.69
    164.0000,     374.19
    168.0000,     356.01
    172.0000,     340.37
    176.0000,     328.47
    180.0000,     322.09
    184.0000,     324.82
    188.0000,     337.68
    192.0000,     354.04
           385.5803
LAYER 9
33,    27.1590
     60.0000,     513.95
     64.0000,     470.04
     68.0000,     448.12
     72.0000,     431.40
     76.0000,     408.59
     80.0000,     385.45
     84.0000,     364.81
     88.0000,     347.28
     92.0000,     333.27
     96.0000,     323.86
    100.0000,     319.08
    104.0000,     318.38
    108.0000,     320.92
    112.0000,     325.28
    116.0000,     329.83
    120.0000,     333.44
    124.0000,     335.83
    128.0000,     337.10
    132.0000,     337.17
    136.0000,     335.59
    140.0000,     331.74
    144.0000,     325.03
    148.0000,     315.55
    152.0000,     304.13
    156.0000,     292.19
    160.0000,     281.17
    164.0000,     272.38
    168.0000,     266.47
    172.0000,     263.90
    176.0000,     265.27
    180.0000,     266.77
    184.0000,     274.16
           295.4566
LAYER 10
27,    31.8749
     72.0000,     452.17
     76.0000,     411.19
     80.0000,     386.25
     84.0000,     363.22
     88.0000,     344.83
     92.0000,     328.42
     96.0000,     316.24
    100.0000,     307.27
    104.0000,     300.97
    108.0000,     296.49
    112.0000,     292.88
    116.0000,     289.30
    120.0000,     285.12
    124.0000,     280.06
    128.0000,     274.02
    132.0000,     266.93
    136.0000,     258.70
    140.0000,     249.33
    144.0000,     239.01
    148.0000,     228.35
    152.0000,     218.26
    156.0000,     210.09
    160.0000,     204.53
    164.0000,     202.21
    168.0000,     203.22
    172.0000,     207.60
           221.8249
LAYER 11
23,    37.0623
     80.0000,     387.43
     84.0000,     358.46
     88.0000,     339.82
     92.0000,     323.05
     96.0000,     309.27
    100.0000,     296.66
    104.0000,     286.39
    108.0000,     277.22
    112.0000,     268.61
    116.0000,     260.09
    120.0000,     251.25
    124.0000,     241.83
    128.0000,     231.68
    132.0000,     220.71
    136.0000,     208.91
    140.0000,     196.49
    144.0000,     183.92
    148.0000,     172.13
    152.0000,     161.72
    156.0000,     155.09
    160.0000,     152.41
    164.0000,     153.09
           158.5162
LAYER 12
19,    42.7686
     88.0000,     335.17
     92.0000,     316.04
     96.0000,     300.54
    100.0000,     287.15
    104.0000,     275.37
    108.0000,     263.11
    112.0000,     251.43
    116.0000,     240.02
    120.0000,     228.54
    124.0000,     216.69
    128.0000,     204.27
    132.0000,     191.12
    136.0000,     177.16
    140.0000,     162.51
    144.0000,     147.57
    148.0000,     134.55
    152.0000,     122.68
    156.0000,     114.46
           114.6391
LAYER 13
17, 
     92.0000,     302.85
     96.0000,     290.76
    100.0000,     278.19
    104.0000,     265.81
    108.0000,     253.79
    112.0000,     240.40
    116.0000,     227.61
    120.0000,     214.94
    124.0000,     202.05
    128.0000,     188.67
    132.0000,     174.52
    136.0000,     159.36
    140.0000,     142.90
    144.0000,     127.71
    148.0000,     111.62
    152.0000,      94.48
            76.3636
CALCULATED APPARENT RESISTIVITY
      6.0000,       4.0000,   1.00000,    170.9892
     10.0000,       4.0000,   1.00000,    175.0275
     14.0000,       4.0000,   1.00000,    197.9896
     18.0000,       4.0000,   1.00000,    199.1692
     22.0000,       4.0000,   1.00000,    215.4047
     26.0000,       4.0000,   1.00000,    200.3597
     30.0000,       4.0000,   1.00000,    188.2336
     34.0000,       4.0000,   1.00000,    179.4238
     38.0000,       4.0000,   1.00000,    157.1302
     42.0000,       4.0000,   1.00000,    156.5512
     46.0000,       4.0000,   1.00000,    130.1631
     50.0000,       4.0000,   1.00000,    127.2588
     54.0000,       4.0000,   1.00000,    110.3478
     58.0000,       4.0000,   1.00000,    107.5986
     62.0000,       4.0000,   1.00000,    103.9739
     66.0000,       4.0000,   1.00000,     98.2469
     70.0000,       4.0000,   1.00000,     98.4298
     74.0000,       4.0000,   1.00000,    104.3363
     78.0000,       4.0000,   1.00000,    108.0468
     82.0000,       4.0000,   1.00000,    115.2184
     86.0000,       4.0000,   1.00000,    117.4177
     90.0000,       4.0000,   1.00000,    124.1397
     94.0000,       4.0000,   1.00000,    111.9417
     98.0000,       4.0000,   1.00000,    132.3970
    102.0000,       4.0000,   1.00000,     97.6507
    106.0000,       4.0000,   1.00000,     96.8652
    110.0000,       4.0000,   1.00000,    132.6912
    114.0000,       4.0000,   1.00000,    131.9276
    118.0000,       4.0000,   1.00000,    153.4154
    122.0000,       4.0000,   1.00000,    155.2188
    126.0000,       4.0000,   1.00000,    189.2401
    130.0000,       4.0000,   1.00000,    212.8965
    134.0000,       4.0000,   1.00000,    215.0160
    138.0000,       4.0000,   1.00000,    238.4230
    142.0000,       4.0000,   1.00000,    219.1779
    146.0000,       4.0000,   1.00000,    217.1376
    150.0000,       4.0000,   1.00000,    216.6541
    154.0000,       4.0000,   1.00000,    231.8667
    158.0000,       4.0000,   1.00000,    224.9173
    162.0000,       4.0000,   1.00000,    228.7528
    166.0000,       4.0000,   1.00000,    224.3351
    170.0000,       4.0000,   1.00000,    205.5545
    174.0000,       4.0000,   1.00000,    162.8958
    178.0000,       4.0000,   1.00000,    148.3131
    182.0000,       4.0000,   1.00000,    121.9373
    186.0000,       4.0000,   1.00000,    113.6266
    190.0000,       4.0000,   1.00000,     99.2558
    194.0000,       4.0000,   1.00000,     84.9156
    198.0000,       4.0000,   1.00000,     78.3751
    202.0000,       4.0000,   1.00000,     82.3146
    206.0000,       4.0000,   1.00000,     66.8877
    210.0000,       4.0000,   1.00000,     63.9316
    214.0000,       4.0000,   1.00000,     57.1600
    218.0000,       4.0000,   1.00000,     50.5731
    222.0000,       4.0000,   1.00000,     45.5885
    226.0000,       4.0000,   1.00000,     38.4479
    230.0000,       4.0000,   1.00000,     33.3063
    234.0000,       4.0000,   1.00000,     30.5785
     10.0000,       4.0000,   2.00000,    191.1062
     14.0000,       4.0000,   2.00000,    213.7191
     18.0000,       4.0000,   2.00000,    217.3323
     22.0000,       4.0000,   2.00000,    230.2014
     26.0000,       4.0000,   2.00000,    210.0370
     30.0000,       4.0000,   2.00000,    197.3209
     34.0000,       4.0000,   2.00000,    192.4110
     38.0000,       4.0000,   2.00000,    175.7177
     42.0000,       4.0000,   2.00000,    174.8876
     46.0000,       4.0000,   2.00000,    149.2586
     50.0000,       4.0000,   2.00000,    142.4394
     54.0000,       4.0000,   2.00000,    126.8437
     58.0000,       4.0000,   2.00000,    125.6987
     62.0000,       4.0000,   2.00000,    125.5985
     66.0000,       4.0000,   2.00000,    114.9030
     70.0000,       4.0000,   2.00000,    114.5538
     74.0000,       4.0000,   2.00000,    122.6624
     78.0000,       4.0000,   2.00000,    127.5722
     82.0000,       4.0000,   2.00000,    133.6703
     86.0000,       4.0000,   2.00000,    134.3507
     90.0000,       4.0000,   2.00000,    126.7328
     94.0000,       4.0000,   2.00000,    133.8956
     98.0000,       4.0000,   2.00000,    170.9350
    102.0000,       4.0000,   2.00000,    111.1806
    106.0000,       4.0000,   2.00000,    105.4388
    110.0000,       4.0000,   2.00000,    169.3254
    114.0000,       4.0000,   2.00000,    171.7068
    118.0000,       4.0000,   2.00000,    170.9660
    122.0000,       4.0000,   2.00000,    173.5683
    126.0000,       4.0000,   2.00000,    220.7619
    130.0000,       4.0000,   2.00000,    243.4785
    134.0000,       4.0000,   2.00000,    240.0272
    138.0000,       4.0000,   2.00000,    271.3739
    142.0000,       4.0000,   2.00000,    252.3049
    146.0000,       4.0000,   2.00000,    240.6758
    150.0000,       4.0000,   2.00000,    256.4303
    154.0000,       4.0000,   2.00000,    275.4114
    158.0000,       4.0000,   2.00000,    249.0813
    162.0000,       4.0000,   2.00000,    241.3494
    166.0000,       4.0000,   2.00000,    256.7985
    170.0000,       4.0000,   2.00000,    231.6144
    174.0000,       4.0000,   2.00000,    180.6973
    178.0000,       4.0000,   2.00000,    169.5881
    182.0000,       4.0000,   2.00000,    148.0669
    186.0000,       4.0000,   2.00000,    141.0450
    190.0000,       4.0000,   2.00000,    123.3283
    194.0000,       4.0000,   2.00000,     96.3160
    198.0000,       4.0000,   2.00000,     94.6999
    202.0000,       4.0000,   2.00000,    105.0874
    206.0000,       4.0000,   2.00000,     81.1294
    210.0000,       4.0000,   2.00000,     73.0629
    214.0000,       4.0000,   2.00000,     68.8163
    218.0000,       4.0000,   2.00000,     60.9195
    222.0000,       4.0000,   2.00000,     55.0550
    226.0000,       4.0000,   2.00000,     46.3734
    230.0000,       4.0000,   2.00000,     39.7455
     14.0000,       4.0000,   3.00000,    231.0716
     18.0000,       4.0000,   3.00000,    242.5388
     22.0000,       4.0000,   3.00000,    255.4936
     26.0000,       4.0000,   3.00000,    225.9499
     30.0000,       4.0000,   3.00000,    205.7689
     34.0000,       4.0000,   3.00000,    204.2500
     38.0000,       4.0000,   3.00000,    193.8525
     42.0000,       4.0000,   3.00000,    200.5649
     46.0000,       4.0000,   3.00000,    169.6455
     50.0000,       4.0000,   3.00000,    163.0370
     54.0000,       4.0000,   3.00000,    145.0610
     58.0000,       4.0000,   3.00000,    149.4295
     62.0000,       4.0000,   3.00000,    147.5093
     66.0000,       4.0000,   3.00000,    135.6745
     70.0000,       4.0000,   3.00000,    132.3885
     74.0000,       4.0000,   3.00000,    142.0417
     78.0000,       4.0000,   3.00000,    149.7653
     82.0000,       4.0000,   3.00000,    156.0875
     86.0000,       4.0000,   3.00000,    142.2582
     90.0000,       4.0000,   3.00000,    149.2023
     94.0000,       4.0000,   3.00000,    164.8310
     98.0000,       4.0000,   3.00000,    199.8997
    102.0000,       4.0000,   3.00000,    125.9569
    106.0000,       4.0000,   3.00000,    119.8015
    110.0000,       4.0000,   3.00000,    198.1527
    114.0000,       4.0000,   3.00000,    210.8686
    118.0000,       4.0000,   3.00000,    200.8707
    122.0000,       4.0000,   3.00000,    188.4207
    126.0000,       4.0000,   3.00000,    239.4583
    130.0000,       4.0000,   3.00000,    276.1729
    134.0000,       4.0000,   3.00000,    280.5070
    138.0000,       4.0000,   3.00000,    302.8745
    142.0000,       4.0000,   3.00000,    269.6144
    146.0000,       4.0000,   3.00000,    263.9544
    150.0000,       4.0000,   3.00000,    278.4352
    154.0000,       4.0000,   3.00000,    300.9937
    158.0000,       4.0000,   3.00000,    269.3598
    162.0000,       4.0000,   3.00000,    267.9424
    166.0000,       4.0000,   3.00000,    281.0790
    170.0000,       4.0000,   3.00000,    260.8021
    174.0000,       4.0000,   3.00000,    196.2434
    178.0000,       4.0000,   3.00000,    183.8808
    182.0000,       4.0000,   3.00000,    171.8499
    186.0000,       4.0000,   3.00000,    173.0567
    190.0000,       4.0000,   3.00000,    142.5761
    194.0000,       4.0000,   3.00000,    112.6954
    198.0000,       4.0000,   3.00000,    110.1869
    202.0000,       4.0000,   3.00000,    126.2835
    206.0000,       4.0000,   3.00000,     98.8704
    210.0000,       4.0000,   3.00000,     85.9658
    214.0000,       4.0000,   3.00000,     79.0288
    218.0000,       4.0000,   3.00000,     75.3552
    222.0000,       4.0000,   3.00000,     67.8320
    226.0000,       4.0000,   3.00000,     56.0557
     18.0000,      12.0000,   1.00000,    258.1581
     22.0000,      12.0000,   1.00000,    257.5016
     26.0000,      12.0000,   1.00000,    240.2346
     30.0000,      12.0000,   1.00000,    219.4440
     34.0000,      12.0000,   1.00000,    208.3656
     38.0000,      12.0000,   1.00000,    210.2628
     42.0000,      12.0000,   1.00000,    203.7476
     46.0000,      12.0000,   1.00000,    195.0579
     50.0000,      12.0000,   1.00000,    175.6000
     54.0000,      12.0000,   1.00000,    169.8344
     58.0000,      12.0000,   1.00000,    163.2505
     62.0000,      12.0000,   1.00000,    160.7101
     66.0000,      12.0000,   1.00000,    153.5711
     70.0000,      12.0000,   1.00000,    151.8354
     74.0000,      12.0000,   1.00000,    155.7044
     78.0000,      12.0000,   1.00000,    164.1109
     82.0000,      12.0000,   1.00000,    158.7891
     86.0000,      12.0000,   1.00000,    163.3398
     90.0000,      12.0000,   1.00000,    173.3826
     94.0000,      12.0000,   1.00000,    190.1400
     98.0000,      12.0000,   1.00000,    176.7741
    102.0000,      12.0000,   1.00000,    164.0377
    106.0000,      12.0000,   1.00000,    166.8021
    110.0000,      12.0000,   1.00000,    192.2139
    114.0000,      12.0000,   1.00000,    217.7924
    118.0000,      12.0000,   1.00000,    220.6951
    122.0000,      12.0000,   1.00000,    224.1214
    126.0000,      12.0000,   1.00000,    243.5489
    130.0000,      12.0000,   1.00000,    281.6050
    134.0000,      12.0000,   1.00000,    307.4824
    138.0000,      12.0000,   1.00000,    296.2597
    142.0000,      12.0000,   1.00000,    282.7238
    146.0000,      12.0000,   1.00000,    273.9701
    150.0000,      12.0000,   1.00000,    280.1589
    154.0000,      12.0000,   1.00000,    279.1794
    158.0000,      12.0000,   1.00000,    290.2266
    162.0000,      12.0000,   1.00000,    286.3034
    166.0000,      12.0000,   1.00000,    280.2006
    170.0000,      12.0000,   1.00000,    255.6223
    174.0000,      12.0000,   1.00000,    225.9590
    178.0000,      12.0000,   1.00000,    195.1093
    186.0000,      12.0000,   1.00000,    175.2577
    190.0000,      12.0000,   1.00000,    158.0931
    194.0000,      12.0000,   1.00000,    135.1064
    198.0000,      12.0000,   1.00000,    127.1310
    202.0000,      12.0000,   1.00000,    121.3006
    206.0000,      12.0000,   1.00000,    115.8805
    210.0000,      12.0000,   1.00000,     99.4453
    214.0000,      12.0000,   1.00000,     89.6999
    218.0000,      12.0000,   1.00000,     83.2534
    222.0000,      12.0000,   1.00000,     76.9196
     18.0000,       4.0000,   4.00000,    264.4739
     22.0000,       4.0000,   4.00000,    284.6374
     26.0000,       4.0000,   4.00000,    245.8028
     30.0000,       4.0000,   4.00000,    221.0806
     34.0000,       4.0000,   4.00000,    217.9448
     38.0000,       4.0000,   4.00000,    208.5720
     42.0000,       4.0000,   4.00000,    223.1633
     46.0000,       4.0000,   4.00000,    190.9304
     50.0000,       4.0000,   4.00000,    185.7717
     54.0000,       4.0000,   4.00000,    167.2292
     58.0000,       4.0000,   4.00000,    169.6743
     62.0000,       4.0000,   4.00000,    170.2171
     66.0000,       4.0000,   4.00000,    154.3637
     70.0000,       4.0000,   4.00000,    152.4840
     74.0000,       4.0000,   4.00000,    161.9271
     78.0000,       4.0000,   4.00000,    170.0100
     82.0000,       4.0000,   4.00000,    169.7113
     86.0000,       4.0000,   4.00000,    168.0279
     90.0000,       4.0000,   4.00000,    179.5919
     94.0000,       4.0000,   4.00000,    187.5823
     98.0000,       4.0000,   4.00000,    225.5677
    102.0000,       4.0000,   4.00000,    141.7266
    106.0000,       4.0000,   4.00000,    137.3693
    110.0000,       4.0000,   4.00000,    223.4631
    114.0000,       4.0000,   4.00000,    228.1146
    118.0000,       4.0000,   4.00000,    230.8263
    122.0000,       4.0000,   4.00000,    208.5893
    126.0000,       4.0000,   4.00000,    255.7178
    130.0000,       4.0000,   4.00000,    304.6143
    134.0000,       4.0000,   4.00000,    311.1829
    138.0000,       4.0000,   4.00000,    330.9749
    142.0000,       4.0000,   4.00000,    284.1791
    146.0000,       4.0000,   4.00000,    271.9432
    150.0000,       4.0000,   4.00000,    282.3976
    154.0000,       4.0000,   4.00000,    302.3882
    158.0000,       4.0000,   4.00000,    291.5536
    162.0000,       4.0000,   4.00000,    293.4285
    166.0000,       4.0000,   4.00000,    307.9079
    170.0000,       4.0000,   4.00000,    276.9669
    174.0000,       4.0000,   4.00000,    211.5074
    178.0000,       4.0000,   4.00000,    201.0316
    186.0000,       4.0000,   4.00000,    188.2369
    190.0000,       4.0000,   4.00000,    164.4450
    194.0000,       4.0000,   4.00000,    128.6358
    198.0000,       4.0000,   4.00000,    126.1978
    202.0000,       4.0000,   4.00000,    143.8452
    206.0000,       4.0000,   4.00000,    114.0739
    210.0000,       4.0000,   4.00000,    102.2581
    214.0000,       4.0000,   4.00000,     93.6697
    218.0000,       4.0000,   4.00000,     87.2339
    222.0000,       4.0000,   4.00000,     81.7567
     24.0000,      16.0000,   1.00000,    273.7368
     28.0000,      16.0000,   1.00000,    263.4133
     32.0000,      16.0000,   1.00000,    242.1632
     36.0000,      16.0000,   1.00000,    231.8105
     40.0000,      16.0000,   1.00000,    224.2567
     44.0000,      16.0000,   1.00000,    219.8517
     48.0000,      16.0000,   1.00000,    216.3703
     52.0000,      16.0000,   1.00000,    203.0902
     56.0000,      16.0000,   1.00000,    196.2410
     60.0000,      16.0000,   1.00000,    185.7773
     64.0000,      16.0000,   1.00000,    181.4017
     68.0000,      16.0000,   1.00000,    181.5504
     72.0000,      16.0000,   1.00000,    180.6431
     76.0000,      16.0000,   1.00000,    179.6637
     80.0000,      16.0000,   1.00000,    187.9349
     84.0000,      16.0000,   1.00000,    201.1721
     88.0000,      16.0000,   1.00000,    206.8345
     92.0000,      16.0000,   1.00000,    217.8592
     96.0000,      16.0000,   1.00000,    203.8881
    100.0000,      16.0000,   1.00000,    194.4381
    104.0000,      16.0000,   1.00000,    208.1501
    108.0000,      16.0000,   1.00000,    202.4042
    112.0000,      16.0000,   1.00000,    218.3364
    116.0000,      16.0000,   1.00000,    231.8996
    120.0000,      16.0000,   1.00000,    248.1331
    124.0000,      16.0000,   1.00000,    278.6224
    128.0000,      16.0000,   1.00000,    292.3573
    132.0000,      16.0000,   1.00000,    308.9861
    136.0000,      16.0000,   1.00000,    315.1552
    140.0000,      16.0000,   1.00000,    303.2094
    144.0000,      16.0000,   1.00000,    286.5229
    148.0000,      16.0000,   1.00000,    266.0815
    152.0000,      16.0000,   1.00000,    270.2897
    156.0000,      16.0000,   1.00000,    286.1994
    160.0000,      16.0000,   1.00000,    303.7043
    164.0000,      16.0000,   1.00000,    303.5669
    168.0000,      16.0000,   1.00000,    284.4872
    172.0000,      16.0000,   1.00000,    265.0507
    180.0000,      16.0000,   1.00000,    206.6648
    184.0000,      16.0000,   1.00000,    192.4046
    188.0000,      16.0000,   1.00000,    176.3189
    196.0000,      16.0000,   1.00000,    158.2635
    200.0000,      16.0000,   1.00000,    141.3813
    204.0000,      16.0000,   1.00000,    135.7362
    208.0000,      16.0000,   1.00000,    130.5338
    212.0000,      16.0000,   1.00000,    116.9089
    216.0000,      16.0000,   1.00000,    107.9263
     22.0000,       4.0000,   5.00000,    305.4909
     26.0000,       4.0000,   5.00000,    270.3562
     30.0000,       4.0000,   5.00000,    241.8095
     34.0000,       4.0000,   5.00000,    235.2929
     38.0000,       4.0000,   5.00000,    223.2996
     42.0000,       4.0000,   5.00000,    237.4006
     46.0000,       4.0000,   5.00000,    210.7105
     50.0000,       4.0000,   5.00000,    208.5909
     54.0000,       4.0000,   5.00000,    186.8111
     58.0000,       4.0000,   5.00000,    189.8387
     62.0000,       4.0000,   5.00000,    187.4631
     66.0000,       4.0000,   5.00000,    173.1532
     70.0000,       4.0000,   5.00000,    170.2131
     74.0000,       4.0000,   5.00000,    181.7358
     78.0000,       4.0000,   5.00000,    182.2166
     82.0000,       4.0000,   5.00000,    195.3613
     86.0000,       4.0000,   5.00000,    199.4579
     90.0000,       4.0000,   5.00000,    203.5160
     94.0000,       4.0000,   5.00000,    209.4818
     98.0000,       4.0000,   5.00000,    250.9768
    102.0000,       4.0000,   5.00000,    158.1497
    106.0000,       4.0000,   5.00000,    150.2852
    110.0000,       4.0000,   5.00000,    239.9948
    114.0000,       4.0000,   5.00000,    244.5550
    118.0000,       4.0000,   5.00000,    237.8213
    122.0000,       4.0000,   5.00000,    231.2858
    126.0000,       4.0000,   5.00000,    285.8146
    130.0000,       4.0000,   5.00000,    321.3772
    134.0000,       4.0000,   5.00000,    324.3621
    138.0000,       4.0000,   5.00000,    348.9260
    142.0000,       4.0000,   5.00000,    297.5049
    146.0000,       4.0000,   5.00000,    266.2594
    150.0000,       4.0000,   5.00000,    271.4722
    154.0000,       4.0000,   5.00000,    306.2533
    158.0000,       4.0000,   5.00000,    296.1397
    162.0000,       4.0000,   5.00000,    312.3196
    166.0000,       4.0000,   5.00000,    328.4805
    170.0000,       4.0000,   5.00000,    293.9098
    174.0000,       4.0000,   5.00000,    223.7704
    182.0000,       4.0000,   5.00000,    193.1690
    186.0000,       4.0000,   5.00000,    196.3495
    190.0000,       4.0000,   5.00000,    176.5932
    194.0000,       4.0000,   5.00000,    143.6985
    198.0000,       4.0000,   5.00000,    140.3793
    202.0000,       4.0000,   5.00000,    161.0538
    206.0000,       4.0000,   5.00000,    127.6353
    210.0000,       4.0000,   5.00000,    117.2974
    214.0000,       4.0000,   5.00000,    110.1334
    218.0000,       4.0000,   5.00000,    101.1864
     26.0000,       4.0000,   6.00000,    290.9890
     30.0000,       4.0000,   6.00000,    264.8338
     34.0000,       4.0000,   6.00000,    256.3389
     38.0000,       4.0000,   6.00000,    237.6534
     42.0000,       4.0000,   6.00000,    253.3576
     46.0000,       4.0000,   6.00000,    223.9152
     50.0000,       4.0000,   6.00000,    225.9504
     54.0000,       4.0000,   6.00000,    203.6862
     58.0000,       4.0000,   6.00000,    205.8842
     62.0000,       4.0000,   6.00000,    204.7725
     66.0000,       4.0000,   6.00000,    187.3888
     70.0000,       4.0000,   6.00000,    186.4892
     74.0000,       4.0000,   6.00000,    192.6920
     78.0000,       4.0000,   6.00000,    207.1673
     82.0000,       4.0000,   6.00000,    225.2497
     86.0000,       4.0000,   6.00000,    221.1774
     90.0000,       4.0000,   6.00000,    226.1423
     94.0000,       4.0000,   6.00000,    232.5177
     98.0000,       4.0000,   6.00000,    278.7174
    102.0000,       4.0000,   6.00000,    169.9326
    106.0000,       4.0000,   6.00000,    157.2400
    110.0000,       4.0000,   6.00000,    252.3446
    114.0000,       4.0000,   6.00000,    251.6395
    118.0000,       4.0000,   6.00000,    248.8417
    122.0000,       4.0000,   6.00000,    240.7970
    126.0000,       4.0000,   6.00000,    310.6915
    130.0000,       4.0000,   6.00000,    341.3136
    134.0000,       4.0000,   6.00000,    328.8481
    138.0000,       4.0000,   6.00000,    351.9936
    142.0000,       4.0000,   6.00000,    292.9552
    146.0000,       4.0000,   6.00000,    262.1672
    150.0000,       4.0000,   6.00000,    267.6682
    154.0000,       4.0000,   6.00000,    299.8255
    158.0000,       4.0000,   6.00000,    296.8087
    162.0000,       4.0000,   6.00000,    310.8412
    166.0000,       4.0000,   6.00000,    341.3249
    170.0000,       4.0000,   6.00000,    313.2766
    178.0000,       4.0000,   6.00000,    216.3444
    182.0000,       4.0000,   6.00000,    199.1918
    186.0000,       4.0000,   6.00000,    202.1615
    190.0000,       4.0000,   6.00000,    180.6158
    194.0000,       4.0000,   6.00000,    150.6174
    198.0000,       4.0000,   6.00000,    153.4777
    202.0000,       4.0000,   6.00000,    177.7889
    206.0000,       4.0000,   6.00000,    142.3712
    210.0000,       4.0000,   6.00000,    130.0979
    214.0000,       4.0000,   6.00000,    123.7870
     30.0000,      20.0000,   1.00000,    284.5243
     34.0000,      20.0000,   1.00000,    268.3988
     38.0000,      20.0000,   1.00000,    252.1633
     42.0000,      20.0000,   1.00000,    242.7579
     46.0000,      20.0000,   1.00000,    233.6377
     50.0000,      20.0000,   1.00000,    229.5384
     54.0000,      20.0000,   1.00000,    221.0327
     58.0000,      20.0000,   1.00000,    213.1097
     62.0000,      20.0000,   1.00000,    203.9665
     66.0000,      20.0000,   1.00000,    203.7018
     70.0000,      20.0000,   1.00000,    198.3036
     74.0000,      20.0000,   1.00000,    206.5639
     78.0000,      20.0000,   1.00000,    219.2003
     82.0000,      20.0000,   1.00000,    227.9820
     86.0000,      20.0000,   1.00000,    233.6100
     90.0000,      20.0000,   1.00000,    247.7195
     94.0000,      20.0000,   1.00000,    236.2912
     98.0000,      20.0000,   1.00000,    220.6379
    102.0000,      20.0000,   1.00000,    226.5685
    106.0000,      20.0000,   1.00000,    230.4604
    110.0000,      20.0000,   1.00000,    217.3441
    114.0000,      20.0000,   1.00000,    228.2641
    118.0000,      20.0000,   1.00000,    261.3646
    122.0000,      20.0000,   1.00000,    285.0608
    126.0000,      20.0000,   1.00000,    299.0467
    130.0000,      20.0000,   1.00000,    321.7922
    134.0000,      20.0000,   1.00000,    317.8269
    138.0000,      20.0000,   1.00000,    293.3668
    142.0000,      20.0000,   1.00000,    280.1621
    146.0000,      20.0000,   1.00000,    280.2616
    150.0000,      20.0000,   1.00000,    269.3330
    154.0000,      20.0000,   1.00000,    269.6226
    158.0000,      20.0000,   1.00000,    284.7936
    162.0000,      20.0000,   1.00000,    298.3215
    166.0000,      20.0000,   1.00000,    293.2902
    174.0000,      20.0000,   1.00000,    266.0789
    178.0000,      20.0000,   1.00000,    234.7930
    182.0000,      20.0000,   1.00000,    204.9678
    186.0000,      20.0000,   1.00000,    190.0681
    190.0000,      20.0000,   1.00000,    176.6523
    194.0000,      20.0000,   1.00000,    173.6217
    198.0000,      20.0000,   1.00000,    164.7160
    202.0000,      20.0000,   1.00000,    156.4187
    206.0000,      20.0000,   1.00000,    151.3768
    210.0000,      20.0000,   1.00000,    145.8138
     30.0000,       4.0000,   7.00000,    283.8912
     34.0000,       4.0000,   7.00000,    276.2391
     38.0000,       4.0000,   7.00000,    257.2099
     42.0000,       4.0000,   7.00000,    269.4245
     46.0000,       4.0000,   7.00000,    235.4393
     50.0000,       4.0000,   7.00000,    235.0153
     54.0000,       4.0000,   7.00000,    214.9280
     58.0000,       4.0000,   7.00000,    219.9443
     62.0000,       4.0000,   7.00000,    218.6882
     66.0000,       4.0000,   7.00000,    200.6335
     70.0000,       4.0000,   7.00000,    193.5219
     74.0000,       4.0000,   7.00000,    213.8589
     78.0000,       4.0000,   7.00000,    233.5357
     82.0000,       4.0000,   7.00000,    247.7607
     86.0000,       4.0000,   7.00000,    241.3142
     90.0000,       4.0000,   7.00000,    246.5730
     94.0000,       4.0000,   7.00000,    256.8856
     98.0000,       4.0000,   7.00000,    300.5312
    102.0000,       4.0000,   7.00000,    177.3333
    106.0000,       4.0000,   7.00000,    162.3650
    110.0000,       4.0000,   7.00000,    255.1786
    114.0000,       4.0000,   7.00000,    260.0695
    118.0000,       4.0000,   7.00000,    258.8923
    122.0000,       4.0000,   7.00000,    248.6248
    126.0000,       4.0000,   7.00000,    311.0162
    130.0000,       4.0000,   7.00000,    357.8418
    134.0000,       4.0000,   7.00000,    340.0289
    138.0000,       4.0000,   7.00000,    337.5698
    142.0000,       4.0000,   7.00000,    281.0215
    146.0000,       4.0000,   7.00000,    261.3305
    150.0000,       4.0000,   7.00000,    269.7372
    154.0000,       4.0000,   7.00000,    295.1170
    158.0000,       4.0000,   7.00000,    286.6786
    162.0000,       4.0000,   7.00000,    306.8223
    166.0000,       4.0000,   7.00000,    342.3452
    174.0000,       4.0000,   7.00000,    238.6475
    178.0000,       4.0000,   7.00000,    220.2119
    182.0000,       4.0000,   7.00000,    200.2976
    186.0000,       4.0000,   7.00000,    205.6313
    190.0000,       4.0000,   7.00000,    182.9318
    194.0000,       4.0000,   7.00000,    151.8801
    202.0000,       4.0000,   7.00000,    194.7195
    206.0000,       4.0000,   7.00000,    155.9601
    210.0000,       4.0000,   7.00000,    142.7070
     34.0000,       4.0000,   8.00000,    294.6764
     38.0000,       4.0000,   8.00000,    276.2206
     42.0000,       4.0000,   8.00000,    287.2497
     46.0000,       4.0000,   8.00000,    245.2726
     50.0000,       4.0000,   8.00000,    242.0042
     54.0000,       4.0000,   8.00000,    220.2367
     58.0000,       4.0000,   8.00000,    229.3241
     62.0000,       4.0000,   8.00000,    229.8610
     66.0000,       4.0000,   8.00000,    206.6667
     70.0000,       4.0000,   8.00000,    209.9657
     74.0000,       4.0000,   8.00000,    234.2845
     78.0000,       4.0000,   8.00000,    252.0801
     82.0000,       4.0000,   8.00000,    266.7111
     86.0000,       4.0000,   8.00000,    261.5493
     90.0000,       4.0000,   8.00000,    267.9276
     94.0000,       4.0000,   8.00000,    273.2328
     98.0000,       4.0000,   8.00000,    314.9963
    102.0000,       4.0000,   8.00000,    183.9783
    106.0000,       4.0000,   8.00000,    163.6864
    110.0000,       4.0000,   8.00000,    260.5522
    114.0000,       4.0000,   8.00000,    266.8522
    118.0000,       4.0000,   8.00000,    264.8318
    122.0000,       4.0000,   8.00000,    249.3037
    126.0000,       4.0000,   8.00000,    312.0936
    130.0000,       4.0000,   8.00000,    350.9538
    134.0000,       4.0000,   8.00000,    339.6621
    138.0000,       4.0000,   8.00000,    335.7357
    142.0000,       4.0000,   8.00000,    274.3560
    146.0000,       4.0000,   8.00000,    257.1208
    150.0000,       4.0000,   8.00000,    269.0769
    154.0000,       4.0000,   8.00000,    294.5641
    158.0000,       4.0000,   8.00000,    279.4047
    162.0000,       4.0000,   8.00000,    300.4694
    170.0000,       4.0000,   8.00000,    311.7715
    174.0000,       4.0000,   8.00000,    239.6593
    178.0000,       4.0000,   8.00000,    223.4057
    182.0000,       4.0000,   8.00000,    201.6619
    186.0000,       4.0000,   8.00000,    204.5109
    190.0000,       4.0000,   8.00000,    184.2504
    194.0000,       4.0000,   8.00000,    153.9718
    202.0000,       4.0000,   8.00000,    203.2806
    206.0000,       4.0000,   8.00000,    168.4321
     42.0000,      28.0000,   1.00000,    280.7840
     46.0000,      28.0000,   1.00000,    267.6108
     50.0000,      28.0000,   1.00000,    254.1373
     54.0000,      28.0000,   1.00000,    241.8098
     58.0000,      28.0000,   1.00000,    226.4675
     62.0000,      28.0000,   1.00000,    230.6765
     66.0000,      28.0000,   1.00000,    241.9421
     70.0000,      28.0000,   1.00000,    251.1953
     74.0000,      28.0000,   1.00000,    256.3118
     78.0000,      28.0000,   1.00000,    262.6209
     82.0000,      28.0000,   1.00000,    274.5525
     86.0000,      28.0000,   1.00000,    292.1671
     90.0000,      28.0000,   1.00000,    277.1029
     94.0000,      28.0000,   1.00000,    259.5190
     98.0000,      28.0000,   1.00000,    255.5289
    102.0000,      28.0000,   1.00000,    255.5083
    106.0000,      28.0000,   1.00000,    255.3483
    110.0000,      28.0000,   1.00000,    249.9041
    114.0000,      28.0000,   1.00000,    245.2422
    118.0000,      28.0000,   1.00000,    266.7552
    122.0000,      28.0000,   1.00000,    286.9943
    126.0000,      28.0000,   1.00000,    289.9540
    130.0000,      28.0000,   1.00000,    280.6819
    134.0000,      28.0000,   1.00000,    279.2800
    138.0000,      28.0000,   1.00000,    285.2426
    142.0000,      28.0000,   1.00000,    294.1062
    146.0000,      28.0000,   1.00000,    278.8334
    150.0000,      28.0000,   1.00000,    267.7763
    154.0000,      28.0000,   1.00000,    272.3887
    162.0000,      28.0000,   1.00000,    267.7665
    166.0000,      28.0000,   1.00000,    259.1577
    170.0000,      28.0000,   1.00000,    252.7325
    174.0000,      28.0000,   1.00000,    252.1123
    178.0000,      28.0000,   1.00000,    242.4236
    182.0000,      28.0000,   1.00000,    221.0048
    190.0000,      28.0000,   1.00000,    189.1360
    194.0000,      28.0000,   1.00000,    181.3978
    198.0000,      28.0000,   1.00000,    177.9562
     42.0000,       4.0000,  10.00000,    312.9600
     46.0000,       4.0000,  10.00000,    266.2300
     50.0000,       4.0000,  10.00000,    257.5918
     54.0000,       4.0000,  10.00000,    228.7138
     58.0000,       4.0000,  10.00000,    231.0664
     62.0000,       4.0000,  10.00000,    239.1408
     66.0000,       4.0000,  10.00000,    232.5343
     70.0000,       4.0000,  10.00000,    236.4824
     74.0000,       4.0000,  10.00000,    258.9994
     78.0000,       4.0000,  10.00000,    278.9403
     82.0000,       4.0000,  10.00000,    299.5196
     86.0000,       4.0000,  10.00000,    293.5170
     90.0000,       4.0000,  10.00000,    292.2193
     94.0000,       4.0000,  10.00000,    292.0476
     98.0000,       4.0000,  10.00000,    328.5943
    102.0000,       4.0000,  10.00000,    190.3541
    106.0000,       4.0000,  10.00000,    171.8456
    110.0000,       4.0000,  10.00000,    271.5497
    114.0000,       4.0000,  10.00000,    269.4164
    118.0000,       4.0000,  10.00000,    260.9780
    122.0000,       4.0000,  10.00000,    243.1122
    126.0000,       4.0000,  10.00000,    295.0755
    130.0000,       4.0000,  10.00000,    323.4248
    134.0000,       4.0000,  10.00000,    317.3072
    138.0000,       4.0000,  10.00000,    334.9183
    142.0000,       4.0000,  10.00000,    288.4861
    146.0000,       4.0000,  10.00000,    256.8480
    150.0000,       4.0000,  10.00000,    257.1346
    154.0000,       4.0000,  10.00000,    290.1688
    162.0000,       4.0000,  10.00000,    288.0774
    166.0000,       4.0000,  10.00000,    307.7994
    170.0000,       4.0000,  10.00000,    286.5524
    174.0000,       4.0000,  10.00000,    222.1922
    178.0000,       4.0000,  10.00000,    213.2763
    182.0000,       4.0000,  10.00000,    200.5518
    186.0000,       4.0000,  10.00000,    206.4178
    190.0000,       4.0000,  10.00000,    185.9321
    194.0000,       4.0000,  10.00000,    157.1529
     54.0000,      36.0000,   1.00000,    270.8790
     58.0000,      36.0000,   1.00000,    265.5987
     62.0000,      36.0000,   1.00000,    258.9712
     66.0000,      36.0000,   1.00000,    261.3385
     70.0000,      36.0000,   1.00000,    268.1257
     74.0000,      36.0000,   1.00000,    277.0889
     78.0000,      36.0000,   1.00000,    284.1230
     82.0000,      36.0000,   1.00000,    293.2039
     86.0000,      36.0000,   1.00000,    280.9505
     90.0000,      36.0000,   1.00000,    271.6940
     94.0000,      36.0000,   1.00000,    276.6869
     98.0000,      36.0000,   1.00000,    279.0542
    102.0000,      36.0000,   1.00000,    271.9361
    106.0000,      36.0000,   1.00000,    264.0107
    110.0000,      36.0000,   1.00000,    261.7332
    114.0000,      36.0000,   1.00000,    258.8192
    118.0000,      36.0000,   1.00000,    246.4734
    122.0000,      36.0000,   1.00000,    256.9733
    126.0000,      36.0000,   1.00000,    264.7399
    130.0000,      36.0000,   1.00000,    263.6527
    134.0000,      36.0000,   1.00000,    263.8421
    138.0000,      36.0000,   1.00000,    270.8987
    142.0000,      36.0000,   1.00000,    281.5732
    146.0000,      36.0000,   1.00000,    286.5668
    150.0000,      36.0000,   1.00000,    283.1743
    154.0000,      36.0000,   1.00000,    282.3140
    158.0000,      36.0000,   1.00000,    258.8038
    162.0000,      36.0000,   1.00000,    242.2113
    166.0000,      36.0000,   1.00000,    239.0952
    170.0000,      36.0000,   1.00000,    235.7103
    174.0000,      36.0000,   1.00000,    226.8779
    178.0000,      36.0000,   1.00000,    216.7192
    186.0000,      36.0000,   1.00000,    205.1910
     50.0000,       4.0000,  12.00000,    266.6373
    114.0000,       4.0000,  12.00000,    266.4353
    178.0000,       4.0000,  12.00000,    195.7645
     54.0000,      12.0000,   4.00000,    263.3459
     58.0000,      12.0000,   4.00000,    256.0141
     62.0000,      12.0000,   4.00000,    251.7153
     66.0000,      12.0000,   4.00000,    247.1800
     70.0000,      12.0000,   4.00000,    254.1455
     74.0000,      12.0000,   4.00000,    272.0756
     78.0000,      12.0000,   4.00000,    294.3898
     82.0000,      12.0000,   4.00000,    302.9369
     86.0000,      12.0000,   4.00000,    301.5802
     90.0000,      12.0000,   4.00000,    298.4552
     94.0000,      12.0000,   4.00000,    314.2093
     98.0000,      12.0000,   4.00000,    280.9853
    102.0000,      12.0000,   4.00000,    237.1477
    106.0000,      12.0000,   4.00000,    214.8717
    110.0000,      12.0000,   4.00000,    235.1873
    114.0000,      12.0000,   4.00000,    255.0678
    118.0000,      12.0000,   4.00000,    239.3096
    122.0000,      12.0000,   4.00000,    247.0316
    126.0000,      12.0000,   4.00000,    269.3206
    130.0000,      12.0000,   4.00000,    297.3646
    134.0000,      12.0000,   4.00000,    313.0717
    138.0000,      12.0000,   4.00000,    302.3238
    142.0000,      12.0000,   4.00000,    288.1460
    146.0000,      12.0000,   4.00000,    268.6561
    150.0000,      12.0000,   4.00000,    269.1624
    154.0000,      12.0000,   4.00000,    278.0843
    158.0000,      12.0000,   4.00000,    276.2087
    162.0000,      12.0000,   4.00000,    271.8458
    166.0000,      12.0000,   4.00000,    274.6183
    170.0000,      12.0000,   4.00000,    253.3875
    174.0000,      12.0000,   4.00000,    220.8647
    178.0000,      12.0000,   4.00000,    190.9705
    182.0000,      12.0000,   4.00000,    190.7881
    186.0000,      12.0000,   4.00000,    189.7756
     66.0000,      44.0000,   1.00000,    277.5814
     70.0000,      44.0000,   1.00000,    273.6401
     74.0000,      44.0000,   1.00000,    267.4883
     78.0000,      44.0000,   1.00000,    272.4669
     82.0000,      44.0000,   1.00000,    266.1695
     86.0000,      44.0000,   1.00000,    259.7471
     90.0000,      44.0000,   1.00000,    267.5394
     94.0000,      44.0000,   1.00000,    272.4648
     98.0000,      44.0000,   1.00000,    270.5465
    102.0000,      44.0000,   1.00000,    261.1584
    106.0000,      44.0000,   1.00000,    255.3957
    110.0000,      44.0000,   1.00000,    259.2337
    114.0000,      44.0000,   1.00000,    259.4320
    118.0000,      44.0000,   1.00000,    261.5567
    122.0000,      44.0000,   1.00000,    250.1518
    126.0000,      44.0000,   1.00000,    253.5351
    130.0000,      44.0000,   1.00000,    264.4914
    134.0000,      44.0000,   1.00000,    267.5428
    138.0000,      44.0000,   1.00000,    264.7119
    142.0000,      44.0000,   1.00000,    267.6719
    146.0000,      44.0000,   1.00000,    276.0990
    150.0000,      44.0000,   1.00000,    276.9411
    154.0000,      44.0000,   1.00000,    266.6533
    158.0000,      44.0000,   1.00000,    256.7451
    162.0000,      44.0000,   1.00000,    245.0626
    166.0000,      44.0000,   1.00000,    243.7943
    170.0000,      44.0000,   1.00000,    234.3252
    174.0000,      44.0000,   1.00000,    221.9775
    114.0000,       4.0000,  15.00000,    251.5753
    178.0000,       4.0000,  15.00000,    191.5862
     70.0000,      12.0000,   5.00000,    252.1513
     74.0000,      12.0000,   5.00000,    259.4330
     78.0000,      12.0000,   5.00000,    274.4555
     82.0000,      12.0000,   5.00000,    284.0326
     86.0000,      12.0000,   5.00000,    289.4225
     90.0000,      12.0000,   5.00000,    289.4850
     94.0000,      12.0000,   5.00000,    304.4508
     98.0000,      12.0000,   5.00000,    269.2539
    102.0000,      12.0000,   5.00000,    225.5067
    106.0000,      12.0000,   5.00000,    198.6164
    110.0000,      12.0000,   5.00000,    221.3500
    114.0000,      12.0000,   5.00000,    247.9176
    118.0000,      12.0000,   5.00000,    240.0969
    122.0000,      12.0000,   5.00000,    248.2489
    126.0000,      12.0000,   5.00000,    272.2413
    130.0000,      12.0000,   5.00000,    302.6385
    134.0000,      12.0000,   5.00000,    318.5532
    138.0000,      12.0000,   5.00000,    300.5300
    142.0000,      12.0000,   5.00000,    281.0434
    146.0000,      12.0000,   5.00000,    258.7443
    150.0000,      12.0000,   5.00000,    261.4216
    154.0000,      12.0000,   5.00000,    266.1043
    158.0000,      12.0000,   5.00000,    271.6472
    162.0000,      12.0000,   5.00000,    277.0894
    166.0000,      12.0000,   5.00000,    283.3188
    170.0000,      12.0000,   5.00000,    255.5352
    174.0000,      12.0000,   5.00000,    217.3645
     78.0000,      52.0000,   1.00000,    256.2350
     82.0000,      52.0000,   1.00000,    245.7875
     86.0000,      52.0000,   1.00000,    243.2881
     90.0000,      52.0000,   1.00000,    238.2148
     94.0000,      52.0000,   1.00000,    237.2264
     98.0000,      52.0000,   1.00000,    240.5724
    102.0000,      52.0000,   1.00000,    249.2571
    106.0000,      52.0000,   1.00000,    257.1794
    110.0000,      52.0000,   1.00000,    259.5984
    114.0000,      52.0000,   1.00000,    264.2369
    118.0000,      52.0000,   1.00000,    265.0881
    122.0000,      52.0000,   1.00000,    263.9445
    126.0000,      52.0000,   1.00000,    253.0063
    130.0000,      52.0000,   1.00000,    259.7817
    134.0000,      52.0000,   1.00000,    267.4193
    138.0000,      52.0000,   1.00000,    268.1490
    142.0000,      52.0000,   1.00000,    270.4154
    146.0000,      52.0000,   1.00000,    270.4839
    150.0000,      52.0000,   1.00000,    269.4582
    154.0000,      52.0000,   1.00000,    266.0066
    158.0000,      52.0000,   1.00000,    259.5404
    162.0000,      52.0000,   1.00000,    254.4590
     82.0000,      12.0000,   6.00000,    269.2391
     86.0000,      12.0000,   6.00000,    266.4379
     90.0000,      12.0000,   6.00000,    257.5221
     94.0000,      12.0000,   6.00000,    267.5534
     98.0000,      12.0000,   6.00000,    241.9965
    102.0000,      12.0000,   6.00000,    210.9372
    106.0000,      12.0000,   6.00000,    191.4922
    110.0000,      12.0000,   6.00000,    215.1849
    114.0000,      12.0000,   6.00000,    245.5361
    118.0000,      12.0000,   6.00000,    241.4655
    122.0000,      12.0000,   6.00000,    255.3660
    126.0000,      12.0000,   6.00000,    278.9575
    130.0000,      12.0000,   6.00000,    308.0426
    134.0000,      12.0000,   6.00000,    322.6198
    138.0000,      12.0000,   6.00000,    307.5523
    142.0000,      12.0000,   6.00000,    286.5714
    146.0000,      12.0000,   6.00000,    260.5820
    150.0000,      12.0000,   6.00000,    261.1741
    154.0000,      12.0000,   6.00000,    267.4524
    158.0000,      12.0000,   6.00000,    275.7991
    162.0000,      12.0000,   6.00000,    283.1520
     88.0000,      24.0000,   3.00000,    256.9182
     92.0000,      24.0000,   3.00000,    242.0154
     96.0000,      24.0000,   3.00000,    223.2997
    100.0000,      24.0000,   3.00000,    223.3770
    104.0000,      24.0000,   3.00000,    223.9219
    108.0000,      24.0000,   3.00000,    224.6088
    112.0000,      24.0000,   3.00000,    213.5593
    116.0000,      24.0000,   3.00000,    233.6856
    120.0000,      24.0000,   3.00000,    262.0363
    124.0000,      24.0000,   3.00000,    274.1063
    128.0000,      24.0000,   3.00000,    289.5411
    132.0000,      24.0000,   3.00000,    295.2434
    136.0000,      24.0000,   3.00000,    300.4417
    140.0000,      24.0000,   3.00000,    295.7806
    144.0000,      24.0000,   3.00000,    289.7883
    148.0000,      24.0000,   3.00000,    283.0378
    152.0000,      24.0000,   3.00000,    273.3445
    156.0000,      24.0000,   3.00000,    276.3951
     94.0000,      20.0000,   4.00000,    236.2061
     98.0000,      20.0000,   4.00000,    215.8642
    102.0000,      20.0000,   4.00000,    212.7072
    106.0000,      20.0000,   4.00000,    212.9108
    110.0000,      20.0000,   4.00000,    203.4736
    114.0000,      20.0000,   4.00000,    217.2268
    118.0000,      20.0000,   4.00000,    246.6239
    122.0000,      20.0000,   4.00000,    263.8567
    126.0000,      20.0000,   4.00000,    279.3985
    130.0000,      20.0000,   4.00000,    298.9219
    134.0000,      20.0000,   4.00000,    313.1393
    138.0000,      20.0000,   4.00000,    309.5109
    142.0000,      20.0000,   4.00000,    299.3178
    146.0000,      20.0000,   4.00000,    293.3278
    150.0000,      20.0000,   4.00000,    280.3043
    114.0000,      12.0000,   8.00000,    226.0186
  13.69
ITERATION 2
MODEL RESISTIVITY
LAYER 1
58,     2.0000
      8.0000,     128.18
     12.0000,     133.28
     16.0000,     172.20
     20.0000,     193.55
     24.0000,     224.38
     28.0000,     194.79
     32.0000,     174.67
     36.0000,     171.81
     40.0000,     152.97
     44.0000,     154.27
     48.0000,     123.99
     52.0000,     118.98
     56.0000,     101.04
     60.0000,     100.48
     64.0000,      97.56
     68.0000,      87.05
     72.0000,      86.97
     76.0000,      91.85
     80.0000,      99.69
     84.0000,     110.39
     88.0000,     105.27
     92.0000,     112.08
     96.0000,     117.23
    100.0000,     135.46
    104.0000,      60.45
    108.0000,      54.65
    112.0000,     112.18
    116.0000,     112.34
    120.0000,     108.92
    124.0000,     106.03
    128.0000,     137.60
    132.0000,     159.87
    136.0000,     165.18
    140.0000,     182.46
    144.0000,     147.65
    148.0000,     138.35
    152.0000,     145.42
    156.0000,     162.65
    160.0000,     154.55
    164.0000,     157.91
    168.0000,     171.74
    172.0000,     152.36
    176.0000,     103.54
    180.0000,     102.15
    184.0000,      93.04
    188.0000,      95.97
    192.0000,      82.77
    196.0000,      60.15
    200.0000,      57.74
    204.0000,      69.63
    208.0000,      55.72
    212.0000,      50.92
    216.0000,      49.68
    220.0000,      51.11
    224.0000,      46.97
    228.0000,      38.49
    232.0000,      36.89
            37.9954
LAYER 2
58,     4.2000
      8.0000,     146.93
     12.0000,     145.08
     16.0000,     175.99
     20.0000,     200.05
     24.0000,     223.97
     28.0000,     198.06
     32.0000,     176.94
     36.0000,     170.89
     40.0000,     152.33
     44.0000,     154.61
     48.0000,     124.03
     52.0000,     118.95
     56.0000,     100.96
     60.0000,     100.24
     64.0000,      97.19
     68.0000,      87.29
     72.0000,      87.23
     76.0000,      91.50
     80.0000,     100.14
     84.0000,     109.29
     88.0000,     106.45
     92.0000,     111.44
     96.0000,     119.80
    100.0000,     135.01
    104.0000,      78.74
    108.0000,      75.31
    112.0000,     112.95
    116.0000,     117.73
    120.0000,     116.87
    124.0000,     112.19
    128.0000,     141.75
    132.0000,     166.21
    136.0000,     175.39
    140.0000,     190.65
    144.0000,     162.78
    148.0000,     154.94
    152.0000,     161.61
    156.0000,     175.62
    160.0000,     172.83
    164.0000,     176.74
    168.0000,     190.68
    172.0000,     170.87
    176.0000,     117.91
    180.0000,     108.34
    184.0000,      99.62
    188.0000,     100.75
    192.0000,      86.57
    196.0000,      64.81
    200.0000,      63.70
    204.0000,      80.72
    208.0000,      59.76
    212.0000,      53.60
    216.0000,      52.78
    220.0000,      53.12
    224.0000,      48.25
    228.0000,      39.39
    232.0000,      36.98
            37.3795
LAYER 3
56,     6.6200
     12.0000,     204.65
     16.0000,     214.10
     20.0000,     227.27
     24.0000,     232.48
     28.0000,     215.80
     32.0000,     192.38
     36.0000,     178.91
     40.0000,     164.02
     44.0000,     163.41
     48.0000,     136.98
     52.0000,     129.06
     56.0000,     113.76
     60.0000,     111.97
     64.0000,     109.50
     68.0000,     105.40
     72.0000,     106.02
     76.0000,     113.77
     80.0000,     128.25
     84.0000,     135.58
     88.0000,     134.99
     92.0000,     133.72
     96.0000,     134.13
    100.0000,     135.37
    104.0000,     136.86
    108.0000,     137.26
    112.0000,     140.86
    116.0000,     189.32
    120.0000,     198.96
    124.0000,     207.71
    128.0000,     270.11
    132.0000,     329.18
    136.0000,     366.09
    140.0000,     391.11
    144.0000,     388.03
    148.0000,     379.96
    152.0000,     378.27
    156.0000,     368.38
    160.0000,     365.57
    164.0000,     366.24
    168.0000,     375.64
    172.0000,     340.76
    176.0000,     230.24
    180.0000,     177.41
    184.0000,     156.18
    188.0000,     151.75
    192.0000,     135.21
    196.0000,     129.16
    200.0000,     133.98
    204.0000,     173.13
    208.0000,     119.87
    212.0000,      84.98
    216.0000,      77.00
    220.0000,      71.03
    224.0000,      59.21
    228.0000,      42.92
            37.0957
LAYER 4
54,     9.2820
     16.0000,     316.64
     20.0000,     288.01
     24.0000,     275.97
     28.0000,     257.24
     32.0000,     232.64
     36.0000,     214.92
     40.0000,     203.67
     44.0000,     201.99
     48.0000,     182.69
     52.0000,     175.16
     56.0000,     165.72
     60.0000,     165.69
     64.0000,     166.67
     68.0000,     170.60
     72.0000,     176.14
     76.0000,     194.31
     80.0000,     214.39
     84.0000,     207.61
     88.0000,     200.75
     92.0000,     194.53
     96.0000,     172.43
    100.0000,     167.85
    104.0000,     221.14
    108.0000,     222.17
    112.0000,     223.46
    116.0000,     335.97
    120.0000,     401.90
    124.0000,     466.51
    128.0000,     638.47
    132.0000,     791.68
    136.0000,     906.49
    140.0000,     982.70
    144.0000,     1014.1
    148.0000,     987.95
    152.0000,     953.62
    156.0000,     879.89
    160.0000,     840.05
    164.0000,     823.35
    168.0000,     807.00
    172.0000,     709.22
    176.0000,     450.78
    180.0000,     307.09
    184.0000,     256.30
    188.0000,     245.17
    192.0000,     234.70
    196.0000,     260.90
    200.0000,     305.95
    204.0000,     374.89
    208.0000,     262.45
    212.0000,     150.51
    216.0000,     122.17
    220.0000,      96.88
    224.0000,      77.39
            44.5753
LAYER 5
50,    12.2102
     24.0000,     576.97
     28.0000,     539.25
     32.0000,     507.93
     36.0000,     480.64
     40.0000,     471.90
     44.0000,     472.20
     48.0000,     473.44
     52.0000,     475.68
     56.0000,     477.82
     60.0000,     478.84
     64.0000,     478.99
     68.0000,     478.99
     72.0000,     476.03
     76.0000,     464.21
     80.0000,     440.72
     84.0000,     422.05
     88.0000,     397.90
     92.0000,     381.73
     96.0000,     381.71
    100.0000,     385.86
    104.0000,     469.78
    108.0000,     556.42
    112.0000,     634.91
    116.0000,     745.69
    120.0000,     819.99
    124.0000,     861.45
    128.0000,     883.37
    132.0000,     896.85
    136.0000,     939.69
    140.0000,     1013.2
    144.0000,     1021.6
    148.0000,     1043.7
    152.0000,     1057.8
    156.0000,     1080.4
    160.0000,     1114.0
    164.0000,     1121.3
    168.0000,     1112.4
    172.0000,     952.32
    176.0000,     707.29
    180.0000,     507.74
    184.0000,     424.71
    188.0000,     408.16
    192.0000,     402.69
    196.0000,     403.19
    200.0000,     424.66
    204.0000,     427.40
    208.0000,     381.35
    212.0000,     268.28
    216.0000,     220.03
           131.2384
LAYER 6
46,    15.4312
     32.0000,     641.49
     36.0000,     614.58
     40.0000,     609.27
     44.0000,     607.02
     48.0000,     600.60
     52.0000,     583.34
     56.0000,     563.02
     60.0000,     549.27
     64.0000,     541.97
     68.0000,     537.01
     72.0000,     510.87
     76.0000,     475.19
     80.0000,     455.84
     84.0000,     426.43
     88.0000,     386.15
     92.0000,     373.83
     96.0000,     378.26
    100.0000,     386.38
    104.0000,     415.71
    108.0000,     489.58
    112.0000,     565.08
    116.0000,     661.89
    120.0000,     712.39
    124.0000,     735.72
    128.0000,     756.74
    132.0000,     784.27
    136.0000,     827.92
    140.0000,     877.01
    144.0000,     890.97
    148.0000,     894.32
    152.0000,     925.72
    156.0000,     984.10
    160.0000,     1047.9
    164.0000,     1097.4
    168.0000,     1077.0
    172.0000,     943.33
    176.0000,     649.51
    180.0000,     465.03
    184.0000,     394.95
    188.0000,     390.93
    192.0000,     366.85
    196.0000,     349.76
    200.0000,     351.93
    204.0000,     352.93
    208.0000,     339.77
           260.2016
LAYER 7
42,    18.9743
     40.0000,     604.93
     44.0000,     611.10
     48.0000,     605.91
     52.0000,     582.26
     56.0000,     563.90
     60.0000,     545.33
     64.0000,     522.81
     68.0000,     499.44
     72.0000,     476.51
     76.0000,     446.75
     80.0000,     409.59
     84.0000,     374.28
     88.0000,     350.63
     92.0000,     343.20
     96.0000,     348.75
    100.0000,     355.53
    104.0000,     383.61
    108.0000,     451.83
    112.0000,     543.76
    116.0000,     590.48
    120.0000,     605.60
    124.0000,     599.14
    128.0000,     581.63
    132.0000,     565.03
    136.0000,     558.31
    140.0000,     561.45
    144.0000,     565.92
    148.0000,     568.91
    152.0000,     584.98
    156.0000,     613.06
    160.0000,     643.45
    164.0000,     658.83
    168.0000,     643.84
    172.0000,     586.91
    176.0000,     491.93
    180.0000,     415.76
    184.0000,     391.90
    188.0000,     378.23
    192.0000,     361.32
    196.0000,     344.86
    200.0000,     338.83
           328.7457
LAYER 8
38,    22.8718
     48.0000,     597.71
     52.0000,     543.20
     56.0000,     537.03
     60.0000,     526.75
     64.0000,     498.20
     68.0000,     474.48
     72.0000,     454.83
     76.0000,     424.69
     80.0000,     391.16
     84.0000,     367.54
     88.0000,     348.22
     92.0000,     341.18
     96.0000,     344.52
    100.0000,     345.59
    104.0000,     358.59
    108.0000,     383.93
    112.0000,     405.96
    116.0000,     411.30
    120.0000,     404.01
    124.0000,     389.96
    128.0000,     373.02
    132.0000,     356.64
    136.0000,     343.97
    140.0000,     337.31
    144.0000,     336.81
    148.0000,     335.07
    152.0000,     336.21
    156.0000,     342.40
    160.0000,     351.39
    164.0000,     357.86
    168.0000,     357.42
    172.0000,     348.83
    176.0000,     335.93
    180.0000,     327.80
    184.0000,     324.92
    188.0000,     318.29
    192.0000,     315.77
           317.6655
LAYER 9
33,    27.1590
     60.0000,     527.31
     64.0000,     473.76
     68.0000,     456.07
     72.0000,     445.59
     76.0000,     413.98
     80.0000,     386.97
     84.0000,     361.29
     88.0000,     339.50
     92.0000,     326.13
     96.0000,     317.37
    100.0000,     310.89
    104.0000,     309.77
    108.0000,     305.82
    112.0000,     297.37
    116.0000,     285.52
    120.0000,     273.71
    124.0000,     264.68
    128.0000,     259.44
    132.0000,     257.78
    136.0000,     252.75
    140.0000,     243.86
    144.0000,     233.72
    148.0000,     225.65
    152.0000,     221.79
    156.0000,     222.73
    160.0000,     227.16
    164.0000,     232.77
    168.0000,     237.64
    172.0000,     240.28
    176.0000,     241.48
    180.0000,     242.73
    184.0000,     248.29
           262.6978
LAYER 10
27,    31.8749
     72.0000,     450.84
     76.0000,     409.36
     80.0000,     384.16
     84.0000,     356.56
     88.0000,     332.58
     92.0000,     311.28
     96.0000,     294.43
    100.0000,     279.30
    104.0000,     266.56
    108.0000,     255.60
    112.0000,     245.80
    116.0000,     235.94
    120.0000,     225.19
    124.0000,     213.67
    128.0000,     202.00
    132.0000,     190.72
    136.0000,     180.26
    140.0000,     171.44
    144.0000,     165.41
    148.0000,     163.37
    152.0000,     161.48
    156.0000,     163.38
    160.0000,     167.05
    164.0000,     169.36
    168.0000,     170.48
    172.0000,     176.04
           195.9158
LAYER 11
23,    37.0623
     80.0000,     381.32
     84.0000,     346.06
     88.0000,     320.58
     92.0000,     298.75
     96.0000,     280.38
    100.0000,     261.68
    104.0000,     246.15
    108.0000,     231.96
    112.0000,     218.74
    116.0000,     205.98
    120.0000,     193.17
    124.0000,     180.15
    128.0000,     167.42
    132.0000,     154.94
    136.0000,     143.48
    140.0000,     133.99
    144.0000,     127.26
    148.0000,     123.90
    152.0000,     123.71
    156.0000,     125.57
    160.0000,     127.05
    164.0000,     127.45
           131.2604
LAYER 12
19,    42.7686
     88.0000,     311.47
     92.0000,     286.59
     96.0000,     267.91
    100.0000,     251.42
    104.0000,     236.80
    108.0000,     221.17
    112.0000,     206.60
    116.0000,     193.07
    120.0000,     179.81
    124.0000,     165.00
    128.0000,     151.14
    132.0000,     138.20
    136.0000,     126.39
    140.0000,     116.13
    144.0000,     108.11
    148.0000,     103.72
    152.0000,     102.00
    156.0000,     102.81
           102.8365
LAYER 13
17, 
     92.0000,     268.27
     96.0000,     259.18
    100.0000,     246.03
    104.0000,     231.95
    108.0000,     218.14
    112.0000,     202.92
    116.0000,     189.94
    120.0000,     174.38
    124.0000,     159.68
    128.0000,     145.84
    132.0000,     132.88
    136.0000,     120.81
    140.0000,     109.66
    144.0000,     101.77
    148.0000,      95.06
    152.0000,      89.13
            83.4002
CALCULATED APPARENT RESISTIVITY
      6.0000,       4.0000,   1.00000,    149.8160
     10.0000,       4.0000,   1.00000,    154.2991
     14.0000,       4.0000,   1.00000,    187.3030
     18.0000,       4.0000,   1.00000,    187.6804
     22.0000,       4.0000,   1.00000,    211.3887
     26.0000,       4.0000,   1.00000,    195.7288
     30.0000,       4.0000,   1.00000,    185.7282
     34.0000,       4.0000,   1.00000,    180.1563
     38.0000,       4.0000,   1.00000,    157.3757
     42.0000,       4.0000,   1.00000,    159.6881
     46.0000,       4.0000,   1.00000,    130.8921
     50.0000,       4.0000,   1.00000,    130.6843
     54.0000,       4.0000,   1.00000,    111.4774
     58.0000,       4.0000,   1.00000,    109.9388
     62.0000,       4.0000,   1.00000,    106.3726
     66.0000,       4.0000,   1.00000,     99.3022
     70.0000,       4.0000,   1.00000,     99.7474
     74.0000,       4.0000,   1.00000,    105.5115
     78.0000,       4.0000,   1.00000,    109.0237
     82.0000,       4.0000,   1.00000,    116.7250
     86.0000,       4.0000,   1.00000,    117.3105
     90.0000,       4.0000,   1.00000,    124.1040
     94.0000,       4.0000,   1.00000,    108.2859
     98.0000,       4.0000,   1.00000,    132.0732
    102.0000,       4.0000,   1.00000,     87.6721
    106.0000,       4.0000,   1.00000,     84.9059
    110.0000,       4.0000,   1.00000,    124.0526
    114.0000,       4.0000,   1.00000,    117.7145
    118.0000,       4.0000,   1.00000,    135.9711
    122.0000,       4.0000,   1.00000,    134.6076
    126.0000,       4.0000,   1.00000,    165.5522
    130.0000,       4.0000,   1.00000,    186.0611
    134.0000,       4.0000,   1.00000,    185.7304
    138.0000,       4.0000,   1.00000,    209.9271
    142.0000,       4.0000,   1.00000,    187.7730
    146.0000,       4.0000,   1.00000,    186.8917
    150.0000,       4.0000,   1.00000,    187.0284
    154.0000,       4.0000,   1.00000,    201.5374
    158.0000,       4.0000,   1.00000,    191.9795
    162.0000,       4.0000,   1.00000,    193.6884
    166.0000,       4.0000,   1.00000,    191.2345
    170.0000,       4.0000,   1.00000,    175.7128
    174.0000,       4.0000,   1.00000,    136.4795
    178.0000,       4.0000,   1.00000,    132.1376
    182.0000,       4.0000,   1.00000,    110.1060
    186.0000,       4.0000,   1.00000,    106.5383
    190.0000,       4.0000,   1.00000,     94.4394
    194.0000,       4.0000,   1.00000,     79.6478
    198.0000,       4.0000,   1.00000,     73.9837
    202.0000,       4.0000,   1.00000,     80.4281
    206.0000,       4.0000,   1.00000,     64.7010
    210.0000,       4.0000,   1.00000,     63.2664
    214.0000,       4.0000,   1.00000,     57.9809
    218.0000,       4.0000,   1.00000,     53.0162
    222.0000,       4.0000,   1.00000,     50.1143
    226.0000,       4.0000,   1.00000,     43.5722
    230.0000,       4.0000,   1.00000,     40.3163
    234.0000,       4.0000,   1.00000,     40.1648
     10.0000,       4.0000,   2.00000,    177.7495
     14.0000,       4.0000,   2.00000,    210.9618
     18.0000,       4.0000,   2.00000,    212.5207
     22.0000,       4.0000,   2.00000,    229.7166
     26.0000,       4.0000,   2.00000,    208.2600
     30.0000,       4.0000,   2.00000,    196.3083
     34.0000,       4.0000,   2.00000,    195.8421
     38.0000,       4.0000,   2.00000,    179.1081
     42.0000,       4.0000,   2.00000,    180.8649
     46.0000,       4.0000,   2.00000,    153.2188
     50.0000,       4.0000,   2.00000,    149.8675
     54.0000,       4.0000,   2.00000,    131.6843
     58.0000,       4.0000,   2.00000,    132.3299
     62.0000,       4.0000,   2.00000,    133.4222
     66.0000,       4.0000,   2.00000,    120.2800
     70.0000,       4.0000,   2.00000,    120.3920
     74.0000,       4.0000,   2.00000,    128.8027
     78.0000,       4.0000,   2.00000,    133.7324
     82.0000,       4.0000,   2.00000,    139.9243
     86.0000,       4.0000,   2.00000,    138.1724
     90.0000,       4.0000,   2.00000,    128.6770
     94.0000,       4.0000,   2.00000,    137.0033
     98.0000,       4.0000,   2.00000,    181.3311
    102.0000,       4.0000,   2.00000,    105.2141
    106.0000,       4.0000,   2.00000,     98.3370
    110.0000,       4.0000,   2.00000,    174.0865
    114.0000,       4.0000,   2.00000,    169.9861
    118.0000,       4.0000,   2.00000,    165.4259
    122.0000,       4.0000,   2.00000,    166.2683
    126.0000,       4.0000,   2.00000,    215.7486
    130.0000,       4.0000,   2.00000,    238.3372
    134.0000,       4.0000,   2.00000,    234.7465
    138.0000,       4.0000,   2.00000,    271.2685
    142.0000,       4.0000,   2.00000,    244.8626
    146.0000,       4.0000,   2.00000,    233.5492
    150.0000,       4.0000,   2.00000,    251.3903
    154.0000,       4.0000,   2.00000,    271.4284
    158.0000,       4.0000,   2.00000,    241.1117
    162.0000,       4.0000,   2.00000,    232.6024
    166.0000,       4.0000,   2.00000,    251.1423
    170.0000,       4.0000,   2.00000,    224.4760
    174.0000,       4.0000,   2.00000,    169.2755
    178.0000,       4.0000,   2.00000,    166.3011
    182.0000,       4.0000,   2.00000,    145.0991
    186.0000,       4.0000,   2.00000,    141.5955
    190.0000,       4.0000,   2.00000,    125.7244
    194.0000,       4.0000,   2.00000,     95.5129
    198.0000,       4.0000,   2.00000,     94.9524
    202.0000,       4.0000,   2.00000,    110.4683
    206.0000,       4.0000,   2.00000,     83.6528
    210.0000,       4.0000,   2.00000,     75.6723
    214.0000,       4.0000,   2.00000,     72.1465
    218.0000,       4.0000,   2.00000,     65.5357
    222.0000,       4.0000,   2.00000,     60.8802
    226.0000,       4.0000,   2.00000,     50.6959
    230.0000,       4.0000,   2.00000,     46.0447
     14.0000,       4.0000,   3.00000,    237.3490
     18.0000,       4.0000,   3.00000,    246.0888
     22.0000,       4.0000,   3.00000,    262.6963
     26.0000,       4.0000,   3.00000,    227.8021
     30.0000,       4.0000,   3.00000,    208.9932
     34.0000,       4.0000,   3.00000,    212.2337
     38.0000,       4.0000,   3.00000,    201.9227
     42.0000,       4.0000,   3.00000,    212.9802
     46.0000,       4.0000,   3.00000,    177.9958
     50.0000,       4.0000,   3.00000,    175.8685
     54.0000,       4.0000,   3.00000,    154.7073
     58.0000,       4.0000,   3.00000,    162.3477
     62.0000,       4.0000,   3.00000,    161.3711
     66.0000,       4.0000,   3.00000,    146.6272
     70.0000,       4.0000,   3.00000,    142.9927
     74.0000,       4.0000,   3.00000,    153.4398
     78.0000,       4.0000,   3.00000,    161.6227
     82.0000,       4.0000,   3.00000,    168.0830
     86.0000,       4.0000,   3.00000,    150.0816
     90.0000,       4.0000,   3.00000,    158.2050
     94.0000,       4.0000,   3.00000,    174.8609
     98.0000,       4.0000,   3.00000,    218.2992
    102.0000,       4.0000,   3.00000,    124.8788
    106.0000,       4.0000,   3.00000,    117.4347
    110.0000,       4.0000,   3.00000,    211.8281
    114.0000,       4.0000,   3.00000,    221.6443
    118.0000,       4.0000,   3.00000,    208.3173
    122.0000,       4.0000,   3.00000,    191.8412
    126.0000,       4.0000,   3.00000,    248.8473
    130.0000,       4.0000,   3.00000,    289.7487
    134.0000,       4.0000,   3.00000,    293.8347
    138.0000,       4.0000,   3.00000,    323.7827
    142.0000,       4.0000,   3.00000,    280.1808
    146.0000,       4.0000,   3.00000,    274.8610
    150.0000,       4.0000,   3.00000,    291.7694
    154.0000,       4.0000,   3.00000,    318.4076
    158.0000,       4.0000,   3.00000,    280.7860
    162.0000,       4.0000,   3.00000,    279.0996
    166.0000,       4.0000,   3.00000,    294.1186
    170.0000,       4.0000,   3.00000,    270.9874
    174.0000,       4.0000,   3.00000,    196.8737
    178.0000,       4.0000,   3.00000,    191.9234
    182.0000,       4.0000,   3.00000,    178.8767
    186.0000,       4.0000,   3.00000,    183.9547
    190.0000,       4.0000,   3.00000,    150.6654
    194.0000,       4.0000,   3.00000,    115.5834
    198.0000,       4.0000,   3.00000,    113.4546
    202.0000,       4.0000,   3.00000,    136.2847
    206.0000,       4.0000,   3.00000,    104.8320
    210.0000,       4.0000,   3.00000,     90.9353
    214.0000,       4.0000,   3.00000,     84.3461
    218.0000,       4.0000,   3.00000,     82.3175
    222.0000,       4.0000,   3.00000,     74.5494
    226.0000,       4.0000,   3.00000,     60.2523
     18.0000,      12.0000,   1.00000,    269.0956
     22.0000,      12.0000,   1.00000,    266.7787
     26.0000,      12.0000,   1.00000,    247.9639
     30.0000,      12.0000,   1.00000,    226.3430
     34.0000,      12.0000,   1.00000,    217.5931
     38.0000,      12.0000,   1.00000,    222.9012
     42.0000,      12.0000,   1.00000,    216.8561
     46.0000,      12.0000,   1.00000,    209.3901
     50.0000,      12.0000,   1.00000,    188.5577
     54.0000,      12.0000,   1.00000,    184.8241
     58.0000,      12.0000,   1.00000,    178.4277
     62.0000,      12.0000,   1.00000,    176.4570
     66.0000,      12.0000,   1.00000,    168.0092
     70.0000,      12.0000,   1.00000,    165.5854
     74.0000,      12.0000,   1.00000,    169.4699
     78.0000,      12.0000,   1.00000,    178.7253
     82.0000,      12.0000,   1.00000,    171.8978
     86.0000,      12.0000,   1.00000,    176.9732
     90.0000,      12.0000,   1.00000,    187.2862
     94.0000,      12.0000,   1.00000,    207.1567
     98.0000,      12.0000,   1.00000,    189.3973
    102.0000,      12.0000,   1.00000,    172.2104
    106.0000,      12.0000,   1.00000,    173.5316
    110.0000,      12.0000,   1.00000,    203.4520
    114.0000,      12.0000,   1.00000,    233.0926
    118.0000,      12.0000,   1.00000,    234.3189
    122.0000,      12.0000,   1.00000,    236.6805
    126.0000,      12.0000,   1.00000,    258.0838
    130.0000,      12.0000,   1.00000,    301.3060
    134.0000,      12.0000,   1.00000,    332.1596
    138.0000,      12.0000,   1.00000,    318.7737
    142.0000,      12.0000,   1.00000,    303.6396
    146.0000,      12.0000,   1.00000,    292.0880
    150.0000,      12.0000,   1.00000,    300.0616
    154.0000,      12.0000,   1.00000,    298.9816
    158.0000,      12.0000,   1.00000,    311.9076
    162.0000,      12.0000,   1.00000,    305.3751
    166.0000,      12.0000,   1.00000,    298.0517
    170.0000,      12.0000,   1.00000,    269.5501
    174.0000,      12.0000,   1.00000,    238.0063
    178.0000,      12.0000,   1.00000,    205.6428
    186.0000,      12.0000,   1.00000,    189.0314
    190.0000,      12.0000,   1.00000,    169.1426
    194.0000,      12.0000,   1.00000,    141.9312
    198.0000,      12.0000,   1.00000,    133.7647
    202.0000,      12.0000,   1.00000,    128.0802
    206.0000,      12.0000,   1.00000,    123.7569
    210.0000,      12.0000,   1.00000,    106.2520
    214.0000,      12.0000,   1.00000,     96.4366
    218.0000,      12.0000,   1.00000,     89.8921
    222.0000,      12.0000,   1.00000,     83.4788
     18.0000,       4.0000,   4.00000,    274.9904
     22.0000,       4.0000,   4.00000,    299.9189
     26.0000,       4.0000,   4.00000,    253.2274
     30.0000,       4.0000,   4.00000,    227.8569
     34.0000,       4.0000,   4.00000,    230.5093
     38.0000,       4.0000,   4.00000,    221.1248
     42.0000,       4.0000,   4.00000,    241.7771
     46.0000,       4.0000,   4.00000,    203.9208
     50.0000,       4.0000,   4.00000,    203.8405
     54.0000,       4.0000,   4.00000,    181.3775
     58.0000,       4.0000,   4.00000,    187.3143
     62.0000,       4.0000,   4.00000,    189.5847
     66.0000,       4.0000,   4.00000,    169.1433
     70.0000,       4.0000,   4.00000,    167.6569
     74.0000,       4.0000,   4.00000,    177.5962
     78.0000,       4.0000,   4.00000,    186.6039
     82.0000,       4.0000,   4.00000,    186.0745
     86.0000,       4.0000,   4.00000,    182.3927
     90.0000,       4.0000,   4.00000,    194.8323
     94.0000,       4.0000,   4.00000,    201.6162
     98.0000,       4.0000,   4.00000,    251.8194
    102.0000,       4.0000,   4.00000,    145.0939
    106.0000,       4.0000,   4.00000,    139.1469
    110.0000,       4.0000,   4.00000,    245.4927
    114.0000,       4.0000,   4.00000,    244.9512
    118.0000,       4.0000,   4.00000,    247.8586
    122.0000,       4.0000,   4.00000,    219.9697
    126.0000,       4.0000,   4.00000,    274.7373
    130.0000,       4.0000,   4.00000,    330.5570
    134.0000,       4.0000,   4.00000,    336.8562
    138.0000,       4.0000,   4.00000,    365.8375
    142.0000,       4.0000,   4.00000,    305.9914
    146.0000,       4.0000,   4.00000,    293.8782
    150.0000,       4.0000,   4.00000,    306.9343
    154.0000,       4.0000,   4.00000,    330.6032
    158.0000,       4.0000,   4.00000,    316.5568
    162.0000,       4.0000,   4.00000,    315.8491
    166.0000,       4.0000,   4.00000,    332.9247
    170.0000,       4.0000,   4.00000,    296.9770
    174.0000,       4.0000,   4.00000,    219.6139
    178.0000,       4.0000,   4.00000,    217.9688
    186.0000,       4.0000,   4.00000,    206.1542
    190.0000,       4.0000,   4.00000,    179.0525
    194.0000,       4.0000,   4.00000,    134.3746
    198.0000,       4.0000,   4.00000,    131.8008
    202.0000,       4.0000,   4.00000,    156.1790
    206.0000,       4.0000,   4.00000,    121.1499
    210.0000,       4.0000,   4.00000,    109.1768
    214.0000,       4.0000,   4.00000,    100.3847
    218.0000,       4.0000,   4.00000,     94.3893
    222.0000,       4.0000,   4.00000,     89.5829
     24.0000,      16.0000,   1.00000,    289.5241
     28.0000,      16.0000,   1.00000,    278.7603
     32.0000,      16.0000,   1.00000,    255.7179
     36.0000,      16.0000,   1.00000,    246.8560
     40.0000,      16.0000,   1.00000,    241.2815
     44.0000,      16.0000,   1.00000,    238.3169
     48.0000,      16.0000,   1.00000,    235.8444
     52.0000,      16.0000,   1.00000,    221.8272
     56.0000,      16.0000,   1.00000,    216.0550
     60.0000,      16.0000,   1.00000,    204.1190
     64.0000,      16.0000,   1.00000,    200.0581
     68.0000,      16.0000,   1.00000,    200.3996
     72.0000,      16.0000,   1.00000,    198.8464
     76.0000,      16.0000,   1.00000,    198.0667
     80.0000,      16.0000,   1.00000,    207.6839
     84.0000,      16.0000,   1.00000,    222.4063
     88.0000,      16.0000,   1.00000,    227.1729
     92.0000,      16.0000,   1.00000,    241.1501
     96.0000,      16.0000,   1.00000,    223.4437
    100.0000,      16.0000,   1.00000,    210.0463
    104.0000,      16.0000,   1.00000,    226.4074
    108.0000,      16.0000,   1.00000,    217.6618
    112.0000,      16.0000,   1.00000,    236.7451
    116.0000,      16.0000,   1.00000,    251.4091
    120.0000,      16.0000,   1.00000,    268.2577
    124.0000,      16.0000,   1.00000,    304.5145
    128.0000,      16.0000,   1.00000,    319.8693
    132.0000,      16.0000,   1.00000,    340.3572
    136.0000,      16.0000,   1.00000,    348.1290
    140.0000,      16.0000,   1.00000,    335.1219
    144.0000,      16.0000,   1.00000,    316.5868
    148.0000,      16.0000,   1.00000,    292.2439
    152.0000,      16.0000,   1.00000,    297.9692
    156.0000,      16.0000,   1.00000,    313.8223
    160.0000,      16.0000,   1.00000,    331.3777
    164.0000,      16.0000,   1.00000,    329.8519
    168.0000,      16.0000,   1.00000,    306.6204
    172.0000,      16.0000,   1.00000,    286.9153
    180.0000,      16.0000,   1.00000,    225.9837
    184.0000,      16.0000,   1.00000,    213.9762
    188.0000,      16.0000,   1.00000,    194.6345
    196.0000,      16.0000,   1.00000,    171.6661
    200.0000,      16.0000,   1.00000,    150.2595
    204.0000,      16.0000,   1.00000,    144.4760
    208.0000,      16.0000,   1.00000,    139.6245
    212.0000,      16.0000,   1.00000,    124.3032
    216.0000,      16.0000,   1.00000,    115.4147
     22.0000,       4.0000,   5.00000,    326.6074
     26.0000,       4.0000,   5.00000,    283.1984
     30.0000,       4.0000,   5.00000,    252.6146
     34.0000,       4.0000,   5.00000,    250.8590
     38.0000,       4.0000,   5.00000,    239.6110
     42.0000,       4.0000,   5.00000,    259.5980
     46.0000,       4.0000,   5.00000,    227.8900
     50.0000,       4.0000,   5.00000,    231.3574
     54.0000,       4.0000,   5.00000,    204.0090
     58.0000,       4.0000,   5.00000,    210.8180
     62.0000,       4.0000,   5.00000,    209.5138
     66.0000,       4.0000,   5.00000,    191.2005
     70.0000,       4.0000,   5.00000,    188.1922
     74.0000,       4.0000,   5.00000,    201.4442
     78.0000,       4.0000,   5.00000,    201.5988
     82.0000,       4.0000,   5.00000,    217.5530
     86.0000,       4.0000,   5.00000,    219.5344
     90.0000,       4.0000,   5.00000,    222.1757
     94.0000,       4.0000,   5.00000,    227.6144
     98.0000,       4.0000,   5.00000,    284.2373
    102.0000,       4.0000,   5.00000,    165.1314
    106.0000,       4.0000,   5.00000,    155.2267
    110.0000,       4.0000,   5.00000,    267.9396
    114.0000,       4.0000,   5.00000,    266.5695
    118.0000,       4.0000,   5.00000,    256.8237
    122.0000,       4.0000,   5.00000,    248.8322
    126.0000,       4.0000,   5.00000,    313.7413
    130.0000,       4.0000,   5.00000,    353.5980
    134.0000,       4.0000,   5.00000,    356.5088
    138.0000,       4.0000,   5.00000,    392.7626
    142.0000,       4.0000,   5.00000,    326.9444
    146.0000,       4.0000,   5.00000,    292.9304
    150.0000,       4.0000,   5.00000,    300.4312
    154.0000,       4.0000,   5.00000,    342.2163
    158.0000,       4.0000,   5.00000,    324.9184
    162.0000,       4.0000,   5.00000,    341.3891
    166.0000,       4.0000,   5.00000,    359.9541
    170.0000,       4.0000,   5.00000,    319.5360
    174.0000,       4.0000,   5.00000,    235.9933
    182.0000,       4.0000,   5.00000,    212.3596
    186.0000,       4.0000,   5.00000,    219.0971
    190.0000,       4.0000,   5.00000,    196.0998
    194.0000,       4.0000,   5.00000,    153.1202
    198.0000,       4.0000,   5.00000,    147.8784
    202.0000,       4.0000,   5.00000,    175.6555
    206.0000,       4.0000,   5.00000,    135.5414
    210.0000,       4.0000,   5.00000,    124.5681
    214.0000,       4.0000,   5.00000,    117.1807
    218.0000,       4.0000,   5.00000,    108.7535
     26.0000,       4.0000,   6.00000,    307.0708
     30.0000,       4.0000,   6.00000,    279.3237
     34.0000,       4.0000,   6.00000,    275.5435
     38.0000,       4.0000,   6.00000,    255.1145
     42.0000,       4.0000,   6.00000,    278.8485
     46.0000,       4.0000,   6.00000,    243.1317
     50.0000,       4.0000,   6.00000,    251.8725
     54.0000,       4.0000,   6.00000,    222.9925
     58.0000,       4.0000,   6.00000,    228.2855
     62.0000,       4.0000,   6.00000,    228.8684
     66.0000,       4.0000,   6.00000,    206.7025
     70.0000,       4.0000,   6.00000,    207.0505
     74.0000,       4.0000,   6.00000,    213.7860
     78.0000,       4.0000,   6.00000,    231.6541
     82.0000,       4.0000,   6.00000,    252.3927
     86.0000,       4.0000,   6.00000,    243.5364
     90.0000,       4.0000,   6.00000,    248.3561
     94.0000,       4.0000,   6.00000,    254.2636
     98.0000,       4.0000,   6.00000,    318.5985
    102.0000,       4.0000,   6.00000,    179.2526
    106.0000,       4.0000,   6.00000,    163.9794
    110.0000,       4.0000,   6.00000,    284.4456
    114.0000,       4.0000,   6.00000,    275.6962
    118.0000,       4.0000,   6.00000,    271.0216
    122.0000,       4.0000,   6.00000,    259.5217
    126.0000,       4.0000,   6.00000,    344.2448
    130.0000,       4.0000,   6.00000,    379.4897
    134.0000,       4.0000,   6.00000,    363.8117
    138.0000,       4.0000,   6.00000,    399.9692
    142.0000,       4.0000,   6.00000,    324.6842
    146.0000,       4.0000,   6.00000,    291.1483
    150.0000,       4.0000,   6.00000,    299.6740
    154.0000,       4.0000,   6.00000,    336.6315
    158.0000,       4.0000,   6.00000,    327.5068
    162.0000,       4.0000,   6.00000,    339.6054
    166.0000,       4.0000,   6.00000,    375.8849
    170.0000,       4.0000,   6.00000,    343.0960
    178.0000,       4.0000,   6.00000,    240.2344
    182.0000,       4.0000,   6.00000,    220.8803
    186.0000,       4.0000,   6.00000,    228.2470
    190.0000,       4.0000,   6.00000,    203.2377
    194.0000,       4.0000,   6.00000,    162.7139
    198.0000,       4.0000,   6.00000,    163.8599
    202.0000,       4.0000,   6.00000,    195.5574
    206.0000,       4.0000,   6.00000,    151.5473
    210.0000,       4.0000,   6.00000,    136.7924
    214.0000,       4.0000,   6.00000,    130.2996
     30.0000,      20.0000,   1.00000,    304.6419
     34.0000,      20.0000,   1.00000,    287.3503
     38.0000,      20.0000,   1.00000,    270.7558
     42.0000,      20.0000,   1.00000,    262.6989
     46.0000,      20.0000,   1.00000,    254.2690
     50.0000,      20.0000,   1.00000,    250.9031
     54.0000,      20.0000,   1.00000,    242.2183
     58.0000,      20.0000,   1.00000,    234.0990
     62.0000,      20.0000,   1.00000,    223.5571
     66.0000,      20.0000,   1.00000,    224.5350
     70.0000,      20.0000,   1.00000,    218.5902
     74.0000,      20.0000,   1.00000,    229.2188
     78.0000,      20.0000,   1.00000,    243.6812
     82.0000,      20.0000,   1.00000,    252.7179
     86.0000,      20.0000,   1.00000,    258.2972
     90.0000,      20.0000,   1.00000,    276.6721
     94.0000,      20.0000,   1.00000,    261.8816
     98.0000,      20.0000,   1.00000,    241.5607
    102.0000,      20.0000,   1.00000,    249.0835
    106.0000,      20.0000,   1.00000,    253.3615
    110.0000,      20.0000,   1.00000,    235.7107
    114.0000,      20.0000,   1.00000,    248.7300
    118.0000,      20.0000,   1.00000,    287.0222
    122.0000,      20.0000,   1.00000,    312.2269
    126.0000,      20.0000,   1.00000,    327.9521
    130.0000,      20.0000,   1.00000,    358.5985
    134.0000,      20.0000,   1.00000,    354.9083
    138.0000,      20.0000,   1.00000,    326.1801
    142.0000,      20.0000,   1.00000,    312.0914
    146.0000,      20.0000,   1.00000,    314.0608
    150.0000,      20.0000,   1.00000,    298.7234
    154.0000,      20.0000,   1.00000,    297.0106
    158.0000,      20.0000,   1.00000,    311.8171
    162.0000,      20.0000,   1.00000,    324.6030
    166.0000,      20.0000,   1.00000,    316.7667
    174.0000,      20.0000,   1.00000,    290.9697
    178.0000,      20.0000,   1.00000,    258.0966
    182.0000,      20.0000,   1.00000,    226.9815
    186.0000,      20.0000,   1.00000,    213.4493
    190.0000,      20.0000,   1.00000,    197.3445
    194.0000,      20.0000,   1.00000,    193.4688
    198.0000,      20.0000,   1.00000,    181.2382
    202.0000,      20.0000,   1.00000,    169.0763
    206.0000,      20.0000,   1.00000,    161.4934
    210.0000,      20.0000,   1.00000,    155.3780
     30.0000,       4.0000,   7.00000,    300.4286
     34.0000,       4.0000,   7.00000,    297.7604
     38.0000,       4.0000,   7.00000,    277.2723
     42.0000,       4.0000,   7.00000,    295.8397
     46.0000,       4.0000,   7.00000,    255.7677
     50.0000,       4.0000,   7.00000,    261.3755
     54.0000,       4.0000,   7.00000,    234.9384
     58.0000,       4.0000,   7.00000,    243.6064
     62.0000,       4.0000,   7.00000,    243.6419
     66.0000,       4.0000,   7.00000,    221.1128
     70.0000,       4.0000,   7.00000,    213.9899
     74.0000,       4.0000,   7.00000,    238.5642
     78.0000,       4.0000,   7.00000,    261.5282
     82.0000,       4.0000,   7.00000,    277.3239
     86.0000,       4.0000,   7.00000,    265.9644
     90.0000,       4.0000,   7.00000,    271.1850
     94.0000,       4.0000,   7.00000,    282.0862
     98.0000,       4.0000,   7.00000,    344.5525
    102.0000,       4.0000,   7.00000,    187.7430
    106.0000,       4.0000,   7.00000,    170.2016
    110.0000,       4.0000,   7.00000,    287.8570
    114.0000,       4.0000,   7.00000,    286.5185
    118.0000,       4.0000,   7.00000,    283.3234
    122.0000,       4.0000,   7.00000,    268.6214
    126.0000,       4.0000,   7.00000,    343.0500
    130.0000,       4.0000,   7.00000,    400.3259
    134.0000,       4.0000,   7.00000,    379.1698
    138.0000,       4.0000,   7.00000,    383.2505
    142.0000,       4.0000,   7.00000,    311.7217
    146.0000,       4.0000,   7.00000,    292.0630
    150.0000,       4.0000,   7.00000,    302.3545
    154.0000,       4.0000,   7.00000,    331.3386
    158.0000,       4.0000,   7.00000,    315.6353
    162.0000,       4.0000,   7.00000,    334.6683
    166.0000,       4.0000,   7.00000,    375.8515
    174.0000,       4.0000,   7.00000,    253.6997
    178.0000,       4.0000,   7.00000,    244.6315
    182.0000,       4.0000,   7.00000,    222.0511
    186.0000,       4.0000,   7.00000,    233.2548
    190.0000,       4.0000,   7.00000,    207.3667
    194.0000,       4.0000,   7.00000,    165.4180
    202.0000,       4.0000,   7.00000,    216.8910
    206.0000,       4.0000,   7.00000,    166.1048
    210.0000,       4.0000,   7.00000,    149.7573
     34.0000,       4.0000,   8.00000,    317.9133
     38.0000,       4.0000,   8.00000,    298.0301
     42.0000,       4.0000,   8.00000,    315.4786
     46.0000,       4.0000,   8.00000,    264.6660
     50.0000,       4.0000,   8.00000,    267.9709
     54.0000,       4.0000,   8.00000,    239.5847
     58.0000,       4.0000,   8.00000,    253.4506
     62.0000,       4.0000,   8.00000,    255.8594
     66.0000,       4.0000,   8.00000,    226.5722
     70.0000,       4.0000,   8.00000,    232.4636
     74.0000,       4.0000,   8.00000,    260.8683
     78.0000,       4.0000,   8.00000,    281.2850
     82.0000,       4.0000,   8.00000,    297.8190
     86.0000,       4.0000,   8.00000,    288.3674
     90.0000,       4.0000,   8.00000,    294.7641
     94.0000,       4.0000,   8.00000,    299.6790
     98.0000,       4.0000,   8.00000,    360.8148
    102.0000,       4.0000,   8.00000,    194.9025
    106.0000,       4.0000,   8.00000,    171.3580
    110.0000,       4.0000,   8.00000,    294.6041
    114.0000,       4.0000,   8.00000,    294.4744
    118.0000,       4.0000,   8.00000,    290.2229
    122.0000,       4.0000,   8.00000,    269.2105
    126.0000,       4.0000,   8.00000,    344.3885
    130.0000,       4.0000,   8.00000,    390.5121
    134.0000,       4.0000,   8.00000,    378.8532
    138.0000,       4.0000,   8.00000,    381.3443
    142.0000,       4.0000,   8.00000,    303.7208
    146.0000,       4.0000,   8.00000,    285.9729
    150.0000,       4.0000,   8.00000,    300.8507
    154.0000,       4.0000,   8.00000,    329.6518
    158.0000,       4.0000,   8.00000,    305.9723
    162.0000,       4.0000,   8.00000,    326.8889
    170.0000,       4.0000,   8.00000,    339.6207
    174.0000,       4.0000,   8.00000,    254.5372
    178.0000,       4.0000,   8.00000,    247.9745
    182.0000,       4.0000,   8.00000,    223.2150
    186.0000,       4.0000,   8.00000,    231.2504
    190.0000,       4.0000,   8.00000,    208.9725
    194.0000,       4.0000,   8.00000,    168.7033
    202.0000,       4.0000,   8.00000,    227.5548
    206.0000,       4.0000,   8.00000,    180.8835
     42.0000,      28.0000,   1.00000,    300.9658
     46.0000,      28.0000,   1.00000,    287.9493
     50.0000,      28.0000,   1.00000,    273.9197
     54.0000,      28.0000,   1.00000,    261.0715
     58.0000,      28.0000,   1.00000,    245.1434
     62.0000,      28.0000,   1.00000,    252.0589
     66.0000,      28.0000,   1.00000,    265.8045
     70.0000,      28.0000,   1.00000,    276.3230
     74.0000,      28.0000,   1.00000,    281.7314
     78.0000,      28.0000,   1.00000,    288.7027
     82.0000,      28.0000,   1.00000,    302.7299
     86.0000,      28.0000,   1.00000,    325.9689
     90.0000,      28.0000,   1.00000,    307.3821
     94.0000,      28.0000,   1.00000,    285.8297
     98.0000,      28.0000,   1.00000,    281.0624
    102.0000,      28.0000,   1.00000,    281.0049
    106.0000,      28.0000,   1.00000,    280.4930
    110.0000,      28.0000,   1.00000,    273.5099
    114.0000,      28.0000,   1.00000,    266.8715
    118.0000,      28.0000,   1.00000,    292.7263
    122.0000,      28.0000,   1.00000,    316.6561
    126.0000,      28.0000,   1.00000,    320.0207
    130.0000,      28.0000,   1.00000,    308.4224
    134.0000,      28.0000,   1.00000,    307.5469
    138.0000,      28.0000,   1.00000,    314.2002
    142.0000,      28.0000,   1.00000,    326.4477
    146.0000,      28.0000,   1.00000,    306.9558
    150.0000,      28.0000,   1.00000,    291.5939
    154.0000,      28.0000,   1.00000,    295.8036
    162.0000,      28.0000,   1.00000,    287.8497
    166.0000,      28.0000,   1.00000,    277.7241
    170.0000,      28.0000,   1.00000,    271.2077
    174.0000,      28.0000,   1.00000,    273.2803
    178.0000,      28.0000,   1.00000,    265.4953
    182.0000,      28.0000,   1.00000,    244.0823
    190.0000,      28.0000,   1.00000,    212.0450
    194.0000,      28.0000,   1.00000,    202.3492
    198.0000,      28.0000,   1.00000,    198.0001
     42.0000,       4.0000,  10.00000,    341.2562
     46.0000,       4.0000,  10.00000,    285.4992
     50.0000,       4.0000,  10.00000,    282.3862
     54.0000,       4.0000,  10.00000,    246.1511
     58.0000,       4.0000,  10.00000,    252.7703
     62.0000,       4.0000,  10.00000,    264.7910
     66.0000,       4.0000,  10.00000,    255.4124
     70.0000,       4.0000,  10.00000,    260.2075
     74.0000,       4.0000,  10.00000,    285.4645
     78.0000,       4.0000,  10.00000,    308.5560
     82.0000,       4.0000,  10.00000,    332.3222
     86.0000,       4.0000,  10.00000,    321.8176
     90.0000,       4.0000,  10.00000,    319.3063
     94.0000,       4.0000,  10.00000,    318.0447
     98.0000,       4.0000,  10.00000,    372.2658
    102.0000,       4.0000,  10.00000,    200.0945
    106.0000,       4.0000,  10.00000,    179.8370
    110.0000,       4.0000,  10.00000,    306.3934
    114.0000,       4.0000,  10.00000,    295.8695
    118.0000,       4.0000,  10.00000,    284.6660
    122.0000,       4.0000,  10.00000,    261.8834
    126.0000,       4.0000,  10.00000,    323.8039
    130.0000,       4.0000,  10.00000,    355.5069
    134.0000,       4.0000,  10.00000,    347.8815
    138.0000,       4.0000,  10.00000,    374.2121
    142.0000,       4.0000,  10.00000,    316.2064
    146.0000,       4.0000,  10.00000,    281.1886
    150.0000,       4.0000,  10.00000,    281.5435
    154.0000,       4.0000,  10.00000,    321.1152
    162.0000,       4.0000,  10.00000,    311.2538
    166.0000,       4.0000,  10.00000,    332.9292
    170.0000,       4.0000,  10.00000,    308.3854
    174.0000,       4.0000,  10.00000,    232.4017
    178.0000,       4.0000,  10.00000,    233.5838
    182.0000,       4.0000,  10.00000,    220.2383
    186.0000,       4.0000,  10.00000,    231.7369
    190.0000,       4.0000,  10.00000,    209.2298
    194.0000,       4.0000,  10.00000,    170.6223
     54.0000,      36.0000,   1.00000,    291.7170
     58.0000,      36.0000,   1.00000,    286.4878
     62.0000,      36.0000,   1.00000,    279.4430
     66.0000,      36.0000,   1.00000,    282.8831
     70.0000,      36.0000,   1.00000,    291.3091
     74.0000,      36.0000,   1.00000,    301.8191
     78.0000,      36.0000,   1.00000,    309.9716
     82.0000,      36.0000,   1.00000,    321.9769
     86.0000,      36.0000,   1.00000,    306.7113
     90.0000,      36.0000,   1.00000,    295.6530
     94.0000,      36.0000,   1.00000,    302.4894
     98.0000,      36.0000,   1.00000,    305.0891
    102.0000,      36.0000,   1.00000,    295.6914
    106.0000,      36.0000,   1.00000,    286.1977
    110.0000,      36.0000,   1.00000,    283.5807
    114.0000,      36.0000,   1.00000,    280.5560
    118.0000,      36.0000,   1.00000,    265.4361
    122.0000,      36.0000,   1.00000,    279.3440
    126.0000,      36.0000,   1.00000,    287.1338
    130.0000,      36.0000,   1.00000,    284.0652
    134.0000,      36.0000,   1.00000,    283.0515
    138.0000,      36.0000,   1.00000,    290.1700
    142.0000,      36.0000,   1.00000,    301.8392
    146.0000,      36.0000,   1.00000,    306.7671
    150.0000,      36.0000,   1.00000,    301.4525
    154.0000,      36.0000,   1.00000,    301.8141
    158.0000,      36.0000,   1.00000,    273.5330
    162.0000,      36.0000,   1.00000,    255.1176
    166.0000,      36.0000,   1.00000,    253.6279
    170.0000,      36.0000,   1.00000,    251.3313
    174.0000,      36.0000,   1.00000,    242.9763
    178.0000,      36.0000,   1.00000,    232.4130
    186.0000,      36.0000,   1.00000,    221.9092
     50.0000,       4.0000,  12.00000,    290.5899
    114.0000,       4.0000,  12.00000,    290.3503
    178.0000,       4.0000,  12.00000,    210.6193
     54.0000,      12.0000,   4.00000,    286.1216
     58.0000,      12.0000,   4.00000,    277.9354
     62.0000,      12.0000,   4.00000,    273.7064
     66.0000,      12.0000,   4.00000,    268.2598
     70.0000,      12.0000,   4.00000,    276.2265
     74.0000,      12.0000,   4.00000,    296.6874
     78.0000,      12.0000,   4.00000,    321.9369
     82.0000,      12.0000,   4.00000,    329.8794
     86.0000,      12.0000,   4.00000,    325.8392
     90.0000,      12.0000,   4.00000,    320.4200
     94.0000,      12.0000,   4.00000,    342.1321
     98.0000,      12.0000,   4.00000,    303.4821
    102.0000,      12.0000,   4.00000,    253.4066
    106.0000,      12.0000,   4.00000,    229.3251
    110.0000,      12.0000,   4.00000,    254.5409
    114.0000,      12.0000,   4.00000,    277.4321
    118.0000,      12.0000,   4.00000,    255.5152
    122.0000,      12.0000,   4.00000,    263.9620
    126.0000,      12.0000,   4.00000,    287.8636
    130.0000,      12.0000,   4.00000,    318.4345
    134.0000,      12.0000,   4.00000,    336.1644
    138.0000,      12.0000,   4.00000,    322.6848
    142.0000,      12.0000,   4.00000,    307.7989
    146.0000,      12.0000,   4.00000,    285.8796
    150.0000,      12.0000,   4.00000,    287.8186
    154.0000,      12.0000,   4.00000,    299.6844
    158.0000,      12.0000,   4.00000,    295.7650
    162.0000,      12.0000,   4.00000,    288.4068
    166.0000,      12.0000,   4.00000,    291.8375
    170.0000,      12.0000,   4.00000,    267.4653
    174.0000,      12.0000,   4.00000,    232.7885
    178.0000,      12.0000,   4.00000,    200.4236
    182.0000,      12.0000,   4.00000,    204.3506
    186.0000,      12.0000,   4.00000,    205.0106
     66.0000,      44.0000,   1.00000,    298.1905
     70.0000,      44.0000,   1.00000,    294.3570
     74.0000,      44.0000,   1.00000,    286.6564
     78.0000,      44.0000,   1.00000,    294.1404
     82.0000,      44.0000,   1.00000,    287.3766
     86.0000,      44.0000,   1.00000,    279.1605
     90.0000,      44.0000,   1.00000,    288.8141
     94.0000,      44.0000,   1.00000,    293.7284
     98.0000,      44.0000,   1.00000,    290.6222
    102.0000,      44.0000,   1.00000,    278.6789
    106.0000,      44.0000,   1.00000,    270.9129
    110.0000,      44.0000,   1.00000,    275.3126
    114.0000,      44.0000,   1.00000,    274.2554
    118.0000,      44.0000,   1.00000,    277.1200
    122.0000,      44.0000,   1.00000,    262.4560
    126.0000,      44.0000,   1.00000,    266.1015
    130.0000,      44.0000,   1.00000,    278.8461
    134.0000,      44.0000,   1.00000,    281.5594
    138.0000,      44.0000,   1.00000,    277.0700
    142.0000,      44.0000,   1.00000,    279.4206
    146.0000,      44.0000,   1.00000,    288.1647
    150.0000,      44.0000,   1.00000,    288.4802
    154.0000,      44.0000,   1.00000,    276.3275
    158.0000,      44.0000,   1.00000,    266.0095
    162.0000,      44.0000,   1.00000,    253.9304
    166.0000,      44.0000,   1.00000,    255.7962
    170.0000,      44.0000,   1.00000,    245.6511
    174.0000,      44.0000,   1.00000,    231.7196
    114.0000,       4.0000,  15.00000,    266.9387
    178.0000,       4.0000,  15.00000,    200.1197
     70.0000,      12.0000,   5.00000,    271.0512
     74.0000,      12.0000,   5.00000,    278.4796
     78.0000,      12.0000,   5.00000,    294.4939
     82.0000,      12.0000,   5.00000,    304.3311
     86.0000,      12.0000,   5.00000,    308.3362
     90.0000,      12.0000,   5.00000,    305.7206
     94.0000,      12.0000,   5.00000,    324.5209
     98.0000,      12.0000,   5.00000,    283.4565
    102.0000,      12.0000,   5.00000,    234.7168
    106.0000,      12.0000,   5.00000,    205.4028
    110.0000,      12.0000,   5.00000,    232.8585
    114.0000,      12.0000,   5.00000,    262.0551
    118.0000,      12.0000,   5.00000,    249.5080
    122.0000,      12.0000,   5.00000,    256.9668
    126.0000,      12.0000,   5.00000,    282.0083
    130.0000,      12.0000,   5.00000,    315.0398
    134.0000,      12.0000,   5.00000,    333.6265
    138.0000,      12.0000,   5.00000,    312.4791
    142.0000,      12.0000,   5.00000,    292.1764
    146.0000,      12.0000,   5.00000,    267.8607
    150.0000,      12.0000,   5.00000,    273.2839
    154.0000,      12.0000,   5.00000,    278.7748
    158.0000,      12.0000,   5.00000,    283.9871
    162.0000,      12.0000,   5.00000,    289.3539
    166.0000,      12.0000,   5.00000,    297.2740
    170.0000,      12.0000,   5.00000,    264.0378
    174.0000,      12.0000,   5.00000,    221.8144
     78.0000,      52.0000,   1.00000,    273.4897
     82.0000,      52.0000,   1.00000,    261.3961
     86.0000,      52.0000,   1.00000,    258.7984
     90.0000,      52.0000,   1.00000,    251.8278
     94.0000,      52.0000,   1.00000,    250.2136
     98.0000,      52.0000,   1.00000,    252.9473
    102.0000,      52.0000,   1.00000,    261.1249
    106.0000,      52.0000,   1.00000,    267.8514
    110.0000,      52.0000,   1.00000,    268.0135
    114.0000,      52.0000,   1.00000,    272.1013
    118.0000,      52.0000,   1.00000,    272.4165
    122.0000,      52.0000,   1.00000,    271.7080
    126.0000,      52.0000,   1.00000,    258.5024
    130.0000,      52.0000,   1.00000,    266.7974
    134.0000,      52.0000,   1.00000,    275.2346
    138.0000,      52.0000,   1.00000,    275.0410
    142.0000,      52.0000,   1.00000,    277.1092
    146.0000,      52.0000,   1.00000,    276.4223
    150.0000,      52.0000,   1.00000,    275.1286
    154.0000,      52.0000,   1.00000,    271.4156
    158.0000,      52.0000,   1.00000,    264.0687
    162.0000,      52.0000,   1.00000,    259.2268
     82.0000,      12.0000,   6.00000,    284.8370
     86.0000,      12.0000,   6.00000,    278.9353
     90.0000,      12.0000,   6.00000,    265.3286
     94.0000,      12.0000,   6.00000,    277.4688
     98.0000,      12.0000,   6.00000,    247.9373
    102.0000,      12.0000,   6.00000,    213.8843
    106.0000,      12.0000,   6.00000,    192.7020
    110.0000,      12.0000,   6.00000,    218.9810
    114.0000,      12.0000,   6.00000,    251.3986
    118.0000,      12.0000,   6.00000,    243.3303
    122.0000,      12.0000,   6.00000,    257.7400
    126.0000,      12.0000,   6.00000,    281.5092
    130.0000,      12.0000,   6.00000,    312.1757
    134.0000,      12.0000,   6.00000,    328.6071
    138.0000,      12.0000,   6.00000,    312.4463
    142.0000,      12.0000,   6.00000,    291.6891
    146.0000,      12.0000,   6.00000,    264.1317
    150.0000,      12.0000,   6.00000,    267.8363
    154.0000,      12.0000,   6.00000,    275.5276
    158.0000,      12.0000,   6.00000,    283.3732
    162.0000,      12.0000,   6.00000,    289.6585
     88.0000,      24.0000,   3.00000,    267.7976
     92.0000,      24.0000,   3.00000,    249.0923
     96.0000,      24.0000,   3.00000,    226.1070
    100.0000,      24.0000,   3.00000,    226.6265
    104.0000,      24.0000,   3.00000,    226.1037
    108.0000,      24.0000,   3.00000,    226.3938
    112.0000,      24.0000,   3.00000,    212.4943
    116.0000,      24.0000,   3.00000,    234.0286
    120.0000,      24.0000,   3.00000,    263.3705
    124.0000,      24.0000,   3.00000,    273.7156
    128.0000,      24.0000,   3.00000,    290.4308
    132.0000,      24.0000,   3.00000,    295.9868
    136.0000,      24.0000,   3.00000,    302.3462
    140.0000,      24.0000,   3.00000,    298.0137
    144.0000,      24.0000,   3.00000,    293.3925
    148.0000,      24.0000,   3.00000,    287.7253
    152.0000,      24.0000,   3.00000,    276.6841
    156.0000,      24.0000,   3.00000,    280.2058
     94.0000,      20.0000,   4.00000,    238.9617
     98.0000,      20.0000,   4.00000,    215.1165
    102.0000,      20.0000,   4.00000,    211.6541
    106.0000,      20.0000,   4.00000,    212.4210
    110.0000,      20.0000,   4.00000,    200.7899
    114.0000,      20.0000,   4.00000,    214.9208
    118.0000,      20.0000,   4.00000,    245.0957
    122.0000,      20.0000,   4.00000,    260.2926
    126.0000,      20.0000,   4.00000,    275.3733
    130.0000,      20.0000,   4.00000,    295.9869
    134.0000,      20.0000,   4.00000,    311.1259
    138.0000,      20.0000,   4.00000,    308.0296
    142.0000,      20.0000,   4.00000,    298.9308
    146.0000,      20.0000,   4.00000,    294.2264
    150.0000,      20.0000,   4.00000,    280.7688
    114.0000,      12.0000,   8.00000,    221.4743
   9.77
ITERATION 3
MODEL RESISTIVITY
LAYER 1
58,     2.0000
      8.0000,     124.07
     12.0000,     133.26
     16.0000,     169.72
     20.0000,     191.04
     24.0000,     222.23
     28.0000,     194.22
     32.0000,     174.61
     36.0000,     171.69
     40.0000,     152.18
     44.0000,     155.17
     48.0000,     124.26
     52.0000,     119.23
     56.0000,     101.07
     60.0000,     100.58
     64.0000,      97.49
     68.0000,      86.71
     72.0000,      86.56
     76.0000,      90.70
     80.0000,      98.05
     84.0000,     108.10
     88.0000,     103.37
     92.0000,     110.12
     96.0000,     116.11
    100.0000,     132.99
    104.0000,      57.88
    108.0000,      53.14
    112.0000,     114.54
    116.0000,     114.89
    120.0000,     111.18
    124.0000,     107.40
    128.0000,     141.13
    132.0000,     166.43
    136.0000,     173.66
    140.0000,     193.05
    144.0000,     157.00
    148.0000,     146.52
    152.0000,     153.36
    156.0000,     169.91
    160.0000,     158.95
    164.0000,     161.32
    168.0000,     172.72
    172.0000,     149.83
    176.0000,     101.01
    180.0000,      99.66
    184.0000,      90.74
    188.0000,      93.03
    192.0000,      80.18
    196.0000,      59.06
    200.0000,      56.91
    204.0000,      67.80
    208.0000,      54.91
    212.0000,      50.26
    216.0000,      48.87
    220.0000,      49.77
    224.0000,      45.68
    228.0000,      37.06
    232.0000,      35.22
            35.0310
LAYER 2
58,     4.2000
      8.0000,     152.82
     12.0000,     149.80
     16.0000,     172.45
     20.0000,     196.15
     24.0000,     222.24
     28.0000,     195.58
     32.0000,     175.45
     36.0000,     171.61
     40.0000,     152.51
     44.0000,     155.09
     48.0000,     124.24
     52.0000,     119.25
     56.0000,     101.08
     60.0000,     100.64
     64.0000,      97.56
     68.0000,      86.68
     72.0000,      86.61
     76.0000,      90.70
     80.0000,      98.12
     84.0000,     107.77
     88.0000,     103.79
     92.0000,     110.00
     96.0000,     117.44
    100.0000,     133.10
    104.0000,      91.19
    108.0000,      89.89
    112.0000,     114.47
    116.0000,     116.84
    120.0000,     115.76
    124.0000,     110.91
    128.0000,     142.93
    132.0000,     169.43
    136.0000,     180.07
    140.0000,     198.19
    144.0000,     170.96
    148.0000,     163.96
    152.0000,     168.12
    156.0000,     177.67
    160.0000,     174.95
    164.0000,     176.54
    168.0000,     187.92
    172.0000,     169.16
    176.0000,     113.95
    180.0000,     103.21
    184.0000,      95.09
    188.0000,      95.20
    192.0000,      82.19
    196.0000,      61.78
    200.0000,      61.34
    204.0000,      81.35
    208.0000,      56.92
    212.0000,      51.59
    216.0000,      51.02
    220.0000,      50.90
    224.0000,      46.43
    228.0000,      37.38
    232.0000,      35.24
            35.0991
LAYER 3
56,     6.6200
     12.0000,     250.80
     16.0000,     232.97
     20.0000,     226.79
     24.0000,     225.51
     28.0000,     208.06
     32.0000,     185.21
     36.0000,     173.78
     40.0000,     159.73
     44.0000,     159.71
     48.0000,     133.49
     52.0000,     127.31
     56.0000,     111.05
     60.0000,     109.72
     64.0000,     107.61
     68.0000,     104.90
     72.0000,     105.00
     76.0000,     112.78
     80.0000,     129.22
     84.0000,     132.39
     88.0000,     131.84
     92.0000,     130.94
     96.0000,     131.00
    100.0000,     133.17
    104.0000,     133.89
    108.0000,     133.88
    112.0000,     134.29
    116.0000,     204.05
    120.0000,     229.44
    124.0000,     247.43
    128.0000,     355.20
    132.0000,     436.24
    136.0000,     494.43
    140.0000,     539.40
    144.0000,     542.41
    148.0000,     543.89
    152.0000,     543.83
    156.0000,     538.42
    160.0000,     535.65
    164.0000,     535.34
    168.0000,     536.77
    172.0000,     504.80
    176.0000,     312.63
    180.0000,     206.20
    184.0000,     172.55
    188.0000,     168.63
    192.0000,     158.43
    196.0000,     161.70
    200.0000,     169.68
    204.0000,     230.82
    208.0000,     150.02
    212.0000,      91.40
    216.0000,      82.13
    220.0000,      75.21
    224.0000,      60.04
    228.0000,      39.88
            35.2572
LAYER 4
54,     9.2820
     16.0000,     380.71
     20.0000,     297.43
     24.0000,     270.41
     28.0000,     242.33
     32.0000,     216.55
     36.0000,     201.16
     40.0000,     195.54
     44.0000,     195.61
     48.0000,     185.95
     52.0000,     183.55
     56.0000,     179.97
     60.0000,     180.04
     64.0000,     180.46
     68.0000,     183.56
     72.0000,     189.57
     76.0000,     211.12
     80.0000,     225.72
     84.0000,     221.57
     88.0000,     208.21
     92.0000,     194.45
     96.0000,     162.91
    100.0000,     162.56
    104.0000,     189.51
    108.0000,     191.00
    112.0000,     193.62
    116.0000,     365.44
    120.0000,     503.03
    124.0000,     594.29
    128.0000,     705.73
    132.0000,     717.62
    136.0000,     740.39
    140.0000,     810.69
    144.0000,     836.50
    148.0000,     889.48
    152.0000,     947.58
    156.0000,     1044.6
    160.0000,     1094.4
    164.0000,     1117.9
    168.0000,     1135.8
    172.0000,     1092.9
    176.0000,     682.71
    180.0000,     379.92
    184.0000,     290.26
    188.0000,     279.31
    192.0000,     279.13
    196.0000,     301.88
    200.0000,     362.60
    204.0000,     405.53
    208.0000,     311.27
    212.0000,     158.95
    216.0000,     130.99
    220.0000,     101.57
    224.0000,      79.11
            40.4793
LAYER 5
50,    12.2102
     24.0000,     677.14
     28.0000,     609.04
     32.0000,     555.71
     36.0000,     508.48
     40.0000,     493.28
     44.0000,     490.85
     48.0000,     486.95
     52.0000,     480.60
     56.0000,     474.06
     60.0000,     469.83
     64.0000,     466.72
     68.0000,     463.79
     72.0000,     456.48
     76.0000,     435.52
     80.0000,     413.84
     84.0000,     404.03
     88.0000,     409.90
     92.0000,     435.23
     96.0000,     438.50
    100.0000,     456.67
    104.0000,     626.35
    108.0000,     818.52
    112.0000,     908.56
    116.0000,     897.29
    120.0000,     841.81
    124.0000,     790.12
    128.0000,     757.03
    132.0000,     739.60
    136.0000,     735.76
    140.0000,     809.21
    144.0000,     828.55
    148.0000,     870.49
    152.0000,     903.07
    156.0000,     954.47
    160.0000,     1022.1
    164.0000,     1035.9
    168.0000,     1049.7
    172.0000,     1046.3
    176.0000,     787.48
    180.0000,     491.73
    184.0000,     381.46
    188.0000,     366.70
    192.0000,     364.06
    196.0000,     364.27
    200.0000,     378.12
    204.0000,     378.88
    208.0000,     341.10
    212.0000,     242.82
    216.0000,     215.62
           124.1743
LAYER 6
46,    15.4312
     32.0000,     635.90
     36.0000,     599.11
     40.0000,     594.17
     44.0000,     590.63
     48.0000,     582.99
     52.0000,     556.29
     56.0000,     535.02
     60.0000,     516.23
     64.0000,     501.55
     68.0000,     493.03
     72.0000,     465.67
     76.0000,     434.89
     80.0000,     416.09
     84.0000,     403.77
     88.0000,     412.12
     92.0000,     430.29
     96.0000,     438.06
    100.0000,     457.11
    104.0000,     558.16
    108.0000,     737.04
    112.0000,     813.79
    116.0000,     825.77
    120.0000,     781.36
    124.0000,     745.08
    128.0000,     709.28
    132.0000,     678.14
    136.0000,     667.07
    140.0000,     696.88
    144.0000,     713.39
    148.0000,     719.36
    152.0000,     769.90
    156.0000,     861.17
    160.0000,     955.04
    164.0000,     1010.5
    168.0000,     1024.6
    172.0000,     1034.7
    176.0000,     730.95
    180.0000,     464.59
    184.0000,     370.41
    188.0000,     364.90
    192.0000,     346.75
    196.0000,     336.98
    200.0000,     336.14
    204.0000,     335.30
    208.0000,     323.58
           244.9749
LAYER 7
42,    18.9743
     40.0000,     598.47
     44.0000,     590.75
     48.0000,     585.56
     52.0000,     556.41
     56.0000,     535.71
     60.0000,     520.34
     64.0000,     504.61
     68.0000,     487.32
     72.0000,     465.92
     76.0000,     435.04
     80.0000,     403.34
     84.0000,     380.52
     88.0000,     377.57
     92.0000,     385.35
     96.0000,     395.08
    100.0000,     410.74
    104.0000,     482.96
    108.0000,     634.72
    112.0000,     742.13
    116.0000,     678.41
    120.0000,     632.16
    124.0000,     608.15
    128.0000,     543.75
    132.0000,     491.13
    136.0000,     474.56
    140.0000,     468.74
    144.0000,     464.65
    148.0000,     464.07
    152.0000,     470.07
    156.0000,     489.25
    160.0000,     511.79
    164.0000,     520.62
    168.0000,     527.87
    172.0000,     530.64
    176.0000,     481.78
    180.0000,     400.16
    184.0000,     368.19
    188.0000,     354.62
    192.0000,     341.84
    196.0000,     330.41
    200.0000,     324.53
           315.7875
LAYER 8
38,    22.8718
     48.0000,     589.94
     52.0000,     539.80
     56.0000,     534.32
     60.0000,     527.81
     64.0000,     497.39
     68.0000,     475.50
     72.0000,     457.98
     76.0000,     423.28
     80.0000,     389.58
     84.0000,     373.03
     88.0000,     372.46
     92.0000,     380.24
     96.0000,     385.87
    100.0000,     388.27
    104.0000,     412.23
    108.0000,     435.08
    112.0000,     423.67
    116.0000,     414.21
    120.0000,     399.13
    124.0000,     367.96
    128.0000,     331.93
    132.0000,     301.88
    136.0000,     283.17
    140.0000,     275.80
    144.0000,     275.29
    148.0000,     274.83
    152.0000,     274.69
    156.0000,     275.92
    160.0000,     279.52
    164.0000,     282.69
    168.0000,     283.18
    172.0000,     288.61
    176.0000,     294.61
    180.0000,     297.04
    184.0000,     297.76
    188.0000,     300.31
    192.0000,     302.24
           304.0526
LAYER 9
33,    27.1590
     60.0000,     528.06
     64.0000,     476.41
     68.0000,     460.57
     72.0000,     454.22
     76.0000,     413.88
     80.0000,     384.80
     84.0000,     362.34
     88.0000,     347.31
     92.0000,     335.66
     96.0000,     324.61
    100.0000,     315.89
    104.0000,     314.06
    108.0000,     306.92
    112.0000,     290.90
    116.0000,     269.59
    120.0000,     248.85
    124.0000,     232.62
    128.0000,     223.12
    132.0000,     220.24
    136.0000,     213.23
    140.0000,     204.30
    144.0000,     197.91
    148.0000,     195.65
    152.0000,     195.87
    156.0000,     196.07
    160.0000,     198.61
    164.0000,     202.57
    168.0000,     207.51
    172.0000,     211.03
    176.0000,     212.77
    180.0000,     214.55
    184.0000,     221.84
           240.5255
LAYER 10
27,    31.8749
     72.0000,     454.13
     76.0000,     408.22
     80.0000,     381.28
     84.0000,     354.48
     88.0000,     331.95
     92.0000,     306.83
     96.0000,     286.59
    100.0000,     268.75
    104.0000,     253.94
    108.0000,     241.05
    112.0000,     229.18
    116.0000,     217.07
    120.0000,     204.03
    124.0000,     190.35
    128.0000,     177.71
    132.0000,     166.98
    136.0000,     158.51
    140.0000,     153.10
    144.0000,     150.98
    148.0000,     150.89
    152.0000,     151.36
    156.0000,     151.81
    160.0000,     153.66
    164.0000,     155.17
    168.0000,     156.11
    172.0000,     161.41
           182.9083
LAYER 11
23,    37.0623
     80.0000,     377.95
     84.0000,     340.00
     88.0000,     312.66
     92.0000,     288.96
     96.0000,     269.69
    100.0000,     249.87
    104.0000,     233.96
    108.0000,     219.26
    112.0000,     205.37
    116.0000,     192.11
    120.0000,     179.04
    124.0000,     166.22
    128.0000,     154.49
    132.0000,     144.07
    136.0000,     135.74
    140.0000,     130.24
    144.0000,     127.70
    148.0000,     127.31
    152.0000,     127.34
    156.0000,     127.47
    160.0000,     127.85
    164.0000,     128.02
           129.9545
LAYER 12
19,    42.7686
     88.0000,     301.36
     92.0000,     275.53
     96.0000,     257.85
    100.0000,     242.43
    104.0000,     228.51
    108.0000,     213.28
    112.0000,     198.39
    116.0000,     185.11
    120.0000,     172.05
    124.0000,     158.64
    128.0000,     146.82
    132.0000,     136.60
    136.0000,     128.17
    140.0000,     121.84
    144.0000,     118.00
    148.0000,     116.71
    152.0000,     116.55
    156.0000,     116.36
           116.3659
LAYER 13
17, 
     92.0000,     257.84
     96.0000,     252.18
    100.0000,     240.45
    104.0000,     226.81
    108.0000,     212.85
    112.0000,     197.36
    116.0000,     184.52
    120.0000,     170.45
    124.0000,     157.35
    128.0000,     145.66
    132.0000,     135.51
    136.0000,     127.02
    140.0000,     120.15
    144.0000,     116.34
    148.0000,     113.69
    152.0000,     111.67
           109.9670
CALCULATED APPARENT RESISTIVITY
      6.0000,       4.0000,   1.00000,    150.2707
     10.0000,       4.0000,   1.00000,    157.1747
     14.0000,       4.0000,   1.00000,    186.9650
     18.0000,       4.0000,   1.00000,    187.4687
     22.0000,       4.0000,   1.00000,    209.9400
     26.0000,       4.0000,   1.00000,    194.4127
     30.0000,       4.0000,   1.00000,    184.4403
     34.0000,       4.0000,   1.00000,    179.5117
     38.0000,       4.0000,   1.00000,    156.3269
     42.0000,       4.0000,   1.00000,    159.8740
     46.0000,       4.0000,   1.00000,    130.5806
     50.0000,       4.0000,   1.00000,    130.8343
     54.0000,       4.0000,   1.00000,    111.4857
     58.0000,       4.0000,   1.00000,    110.0529
     62.0000,       4.0000,   1.00000,    106.3694
     66.0000,       4.0000,   1.00000,     98.9785
     70.0000,       4.0000,   1.00000,     99.3831
     74.0000,       4.0000,   1.00000,    104.5891
     78.0000,       4.0000,   1.00000,    107.8988
     82.0000,       4.0000,   1.00000,    115.1296
     86.0000,       4.0000,   1.00000,    115.7988
     90.0000,       4.0000,   1.00000,    122.2782
     94.0000,       4.0000,   1.00000,    107.6115
     98.0000,       4.0000,   1.00000,    132.2485
    102.0000,       4.0000,   1.00000,     88.7018
    106.0000,       4.0000,   1.00000,     86.3267
    110.0000,       4.0000,   1.00000,    127.2651
    114.0000,       4.0000,   1.00000,    120.1122
    118.0000,       4.0000,   1.00000,    139.6502
    122.0000,       4.0000,   1.00000,    138.2261
    126.0000,       4.0000,   1.00000,    172.1705
    130.0000,       4.0000,   1.00000,    195.1665
    134.0000,       4.0000,   1.00000,    196.1370
    138.0000,       4.0000,   1.00000,    223.1739
    142.0000,       4.0000,   1.00000,    200.8998
    146.0000,       4.0000,   1.00000,    200.0626
    150.0000,       4.0000,   1.00000,    199.9430
    154.0000,       4.0000,   1.00000,    214.2650
    158.0000,       4.0000,   1.00000,    202.1909
    162.0000,       4.0000,   1.00000,    202.8658
    166.0000,       4.0000,   1.00000,    198.6930
    170.0000,       4.0000,   1.00000,    180.4449
    174.0000,       4.0000,   1.00000,    138.4016
    178.0000,       4.0000,   1.00000,    132.4309
    182.0000,       4.0000,   1.00000,    109.5523
    186.0000,       4.0000,   1.00000,    105.4196
    190.0000,       4.0000,   1.00000,     93.4228
    194.0000,       4.0000,   1.00000,     79.2079
    198.0000,       4.0000,   1.00000,     74.0100
    202.0000,       4.0000,   1.00000,     80.3784
    206.0000,       4.0000,   1.00000,     64.6504
    210.0000,       4.0000,   1.00000,     62.6840
    214.0000,       4.0000,   1.00000,     57.2111
    218.0000,       4.0000,   1.00000,     51.7826
    222.0000,       4.0000,   1.00000,     48.7583
    226.0000,       4.0000,   1.00000,     41.6786
    230.0000,       4.0000,   1.00000,     38.4404
    234.0000,       4.0000,   1.00000,     37.4528
     10.0000,       4.0000,   2.00000,    186.1064
     14.0000,       4.0000,   2.00000,    214.9820
     18.0000,       4.0000,   2.00000,    214.0494
     22.0000,       4.0000,   2.00000,    230.6418
     26.0000,       4.0000,   2.00000,    207.7096
     30.0000,       4.0000,   2.00000,    195.2404
     34.0000,       4.0000,   2.00000,    194.4938
     38.0000,       4.0000,   2.00000,    177.2559
     42.0000,       4.0000,   2.00000,    180.5264
     46.0000,       4.0000,   2.00000,    152.7728
     50.0000,       4.0000,   2.00000,    149.6844
     54.0000,       4.0000,   2.00000,    131.6454
     58.0000,       4.0000,   2.00000,    132.5758
     62.0000,       4.0000,   2.00000,    133.6075
     66.0000,       4.0000,   2.00000,    120.1182
     70.0000,       4.0000,   2.00000,    120.3810
     74.0000,       4.0000,   2.00000,    128.4111
     78.0000,       4.0000,   2.00000,    133.1177
     82.0000,       4.0000,   2.00000,    139.1715
     86.0000,       4.0000,   2.00000,    137.3711
     90.0000,       4.0000,   2.00000,    128.5965
     94.0000,       4.0000,   2.00000,    137.8464
     98.0000,       4.0000,   2.00000,    182.9402
    102.0000,       4.0000,   2.00000,    106.7310
    106.0000,       4.0000,   2.00000,    100.4928
    110.0000,       4.0000,   2.00000,    179.3978
    114.0000,       4.0000,   2.00000,    175.7708
    118.0000,       4.0000,   2.00000,    172.0463
    122.0000,       4.0000,   2.00000,    172.0979
    126.0000,       4.0000,   2.00000,    225.8524
    130.0000,       4.0000,   2.00000,    251.1456
    134.0000,       4.0000,   2.00000,    247.9851
    138.0000,       4.0000,   2.00000,    288.3324
    142.0000,       4.0000,   2.00000,    262.1399
    146.0000,       4.0000,   2.00000,    250.8263
    150.0000,       4.0000,   2.00000,    270.6363
    154.0000,       4.0000,   2.00000,    291.3353
    158.0000,       4.0000,   2.00000,    257.7767
    162.0000,       4.0000,   2.00000,    248.7657
    166.0000,       4.0000,   2.00000,    267.1304
    170.0000,       4.0000,   2.00000,    236.9579
    174.0000,       4.0000,   2.00000,    176.9388
    178.0000,       4.0000,   2.00000,    172.3037
    182.0000,       4.0000,   2.00000,    149.0296
    186.0000,       4.0000,   2.00000,    143.6788
    190.0000,       4.0000,   2.00000,    127.0107
    194.0000,       4.0000,   2.00000,     96.9668
    198.0000,       4.0000,   2.00000,     96.5203
    202.0000,       4.0000,   2.00000,    112.0777
    206.0000,       4.0000,   2.00000,     84.5371
    210.0000,       4.0000,   2.00000,     75.9855
    214.0000,       4.0000,   2.00000,     71.9100
    218.0000,       4.0000,   2.00000,     64.5198
    222.0000,       4.0000,   2.00000,     59.4748
    226.0000,       4.0000,   2.00000,     48.8166
    230.0000,       4.0000,   2.00000,     44.0743
     14.0000,       4.0000,   3.00000,    244.6955
     18.0000,       4.0000,   3.00000,    250.1477
     22.0000,       4.0000,   3.00000,    264.7660
     26.0000,       4.0000,   3.00000,    229.3333
     30.0000,       4.0000,   3.00000,    209.0371
     34.0000,       4.0000,   3.00000,    211.7267
     38.0000,       4.0000,   3.00000,    200.1282
     42.0000,       4.0000,   3.00000,    212.6745
     46.0000,       4.0000,   3.00000,    177.4189
     50.0000,       4.0000,   3.00000,    175.8090
     54.0000,       4.0000,   3.00000,    154.5584
     58.0000,       4.0000,   3.00000,    162.6807
     62.0000,       4.0000,   3.00000,    161.7254
     66.0000,       4.0000,   3.00000,    146.6756
     70.0000,       4.0000,   3.00000,    143.3424
     74.0000,       4.0000,   3.00000,    153.5786
     78.0000,       4.0000,   3.00000,    161.7739
     82.0000,       4.0000,   3.00000,    168.1445
     86.0000,       4.0000,   3.00000,    150.9538
     90.0000,       4.0000,   3.00000,    159.6538
     94.0000,       4.0000,   3.00000,    176.9587
     98.0000,       4.0000,   3.00000,    220.6147
    102.0000,       4.0000,   3.00000,    127.5429
    106.0000,       4.0000,   3.00000,    120.5601
    110.0000,       4.0000,   3.00000,    218.5237
    114.0000,       4.0000,   3.00000,    229.1901
    118.0000,       4.0000,   3.00000,    216.5183
    122.0000,       4.0000,   3.00000,    198.0929
    126.0000,       4.0000,   3.00000,    259.0712
    130.0000,       4.0000,   3.00000,    303.0972
    134.0000,       4.0000,   3.00000,    308.3308
    138.0000,       4.0000,   3.00000,    341.2849
    142.0000,       4.0000,   3.00000,    297.5862
    146.0000,       4.0000,   3.00000,    293.1778
    150.0000,       4.0000,   3.00000,    311.4267
    154.0000,       4.0000,   3.00000,    338.8382
    158.0000,       4.0000,   3.00000,    298.1059
    162.0000,       4.0000,   3.00000,    296.9993
    166.0000,       4.0000,   3.00000,    312.2044
    170.0000,       4.0000,   3.00000,    287.0591
    174.0000,       4.0000,   3.00000,    207.5869
    178.0000,       4.0000,   3.00000,    200.9942
    182.0000,       4.0000,   3.00000,    185.7641
    186.0000,       4.0000,   3.00000,    188.7399
    190.0000,       4.0000,   3.00000,    153.7552
    194.0000,       4.0000,   3.00000,    118.0653
    198.0000,       4.0000,   3.00000,    115.9316
    202.0000,       4.0000,   3.00000,    138.8327
    206.0000,       4.0000,   3.00000,    106.2324
    210.0000,       4.0000,   3.00000,     91.3080
    214.0000,       4.0000,   3.00000,     84.3094
    218.0000,       4.0000,   3.00000,     81.4013
    222.0000,       4.0000,   3.00000,     73.3071
    226.0000,       4.0000,   3.00000,     58.1818
     18.0000,      12.0000,   1.00000,    274.8581
     22.0000,      12.0000,   1.00000,    270.5808
     26.0000,      12.0000,   1.00000,    250.2599
     30.0000,      12.0000,   1.00000,    228.2702
     34.0000,      12.0000,   1.00000,    218.0893
     38.0000,      12.0000,   1.00000,    222.9409
     42.0000,      12.0000,   1.00000,    216.3130
     46.0000,      12.0000,   1.00000,    209.2057
     50.0000,      12.0000,   1.00000,    188.3315
     54.0000,      12.0000,   1.00000,    184.8723
     58.0000,      12.0000,   1.00000,    178.5081
     62.0000,      12.0000,   1.00000,    176.7501
     66.0000,      12.0000,   1.00000,    168.4458
     70.0000,      12.0000,   1.00000,    166.0720
     74.0000,      12.0000,   1.00000,    170.1295
     78.0000,      12.0000,   1.00000,    179.4559
     82.0000,      12.0000,   1.00000,    173.3166
     86.0000,      12.0000,   1.00000,    178.8756
     90.0000,      12.0000,   1.00000,    189.7716
     94.0000,      12.0000,   1.00000,    210.1555
     98.0000,      12.0000,   1.00000,    192.5634
    102.0000,      12.0000,   1.00000,    175.1775
    106.0000,      12.0000,   1.00000,    178.4680
    110.0000,      12.0000,   1.00000,    209.8902
    114.0000,      12.0000,   1.00000,    240.3275
    118.0000,      12.0000,   1.00000,    241.2140
    122.0000,      12.0000,   1.00000,    244.3840
    126.0000,      12.0000,   1.00000,    266.9085
    130.0000,      12.0000,   1.00000,    313.2554
    134.0000,      12.0000,   1.00000,    347.3026
    138.0000,      12.0000,   1.00000,    334.9591
    142.0000,      12.0000,   1.00000,    320.3615
    146.0000,      12.0000,   1.00000,    309.0356
    150.0000,      12.0000,   1.00000,    316.5987
    154.0000,      12.0000,   1.00000,    313.8061
    158.0000,      12.0000,   1.00000,    326.9559
    162.0000,      12.0000,   1.00000,    319.9600
    166.0000,      12.0000,   1.00000,    312.6044
    170.0000,      12.0000,   1.00000,    283.3053
    174.0000,      12.0000,   1.00000,    250.2596
    178.0000,      12.0000,   1.00000,    215.0503
    186.0000,      12.0000,   1.00000,    195.0168
    190.0000,      12.0000,   1.00000,    173.4172
    194.0000,      12.0000,   1.00000,    145.0961
    198.0000,      12.0000,   1.00000,    136.4294
    202.0000,      12.0000,   1.00000,    130.1807
    206.0000,      12.0000,   1.00000,    125.1542
    210.0000,      12.0000,   1.00000,    106.7516
    214.0000,      12.0000,   1.00000,     96.0538
    218.0000,      12.0000,   1.00000,     89.1624
    222.0000,      12.0000,   1.00000,     82.1564
     18.0000,       4.0000,   4.00000,    280.6918
     22.0000,       4.0000,   4.00000,    303.6658
     26.0000,       4.0000,   4.00000,    255.0867
     30.0000,       4.0000,   4.00000,    229.3418
     34.0000,       4.0000,   4.00000,    231.3900
     38.0000,       4.0000,   4.00000,    220.2681
     42.0000,       4.0000,   4.00000,    242.0917
     46.0000,       4.0000,   4.00000,    203.5186
     50.0000,       4.0000,   4.00000,    203.9633
     54.0000,       4.0000,   4.00000,    181.3822
     58.0000,       4.0000,   4.00000,    187.6406
     62.0000,       4.0000,   4.00000,    190.1155
     66.0000,       4.0000,   4.00000,    169.4034
     70.0000,       4.0000,   4.00000,    168.4684
     74.0000,       4.0000,   4.00000,    178.3137
     78.0000,       4.0000,   4.00000,    187.5169
     82.0000,       4.0000,   4.00000,    187.5900
     86.0000,       4.0000,   4.00000,    184.4116
     90.0000,       4.0000,   4.00000,    197.4342
     94.0000,       4.0000,   4.00000,    204.7198
     98.0000,       4.0000,   4.00000,    255.7280
    102.0000,       4.0000,   4.00000,    148.7463
    106.0000,       4.0000,   4.00000,    143.2678
    110.0000,       4.0000,   4.00000,    252.6349
    114.0000,       4.0000,   4.00000,    252.0624
    118.0000,       4.0000,   4.00000,    256.2224
    122.0000,       4.0000,   4.00000,    225.8217
    126.0000,       4.0000,   4.00000,    283.8540
    130.0000,       4.0000,   4.00000,    342.8493
    134.0000,       4.0000,   4.00000,    350.3405
    138.0000,       4.0000,   4.00000,    382.7114
    142.0000,       4.0000,   4.00000,    322.3327
    146.0000,       4.0000,   4.00000,    310.2959
    150.0000,       4.0000,   4.00000,    323.3922
    154.0000,       4.0000,   4.00000,    346.2016
    158.0000,       4.0000,   4.00000,    331.0664
    162.0000,       4.0000,   4.00000,    331.4088
    166.0000,       4.0000,   4.00000,    349.2858
    170.0000,       4.0000,   4.00000,    312.1905
    174.0000,       4.0000,   4.00000,    230.7830
    178.0000,       4.0000,   4.00000,    227.2660
    186.0000,       4.0000,   4.00000,    211.5874
    190.0000,       4.0000,   4.00000,    183.1463
    194.0000,       4.0000,   4.00000,    137.6905
    198.0000,       4.0000,   4.00000,    134.8138
    202.0000,       4.0000,   4.00000,    159.1750
    206.0000,       4.0000,   4.00000,    122.5845
    210.0000,       4.0000,   4.00000,    109.4364
    214.0000,       4.0000,   4.00000,    100.0775
    218.0000,       4.0000,   4.00000,     93.4285
    222.0000,       4.0000,   4.00000,     88.3483
     24.0000,      16.0000,   1.00000,    293.7950
     28.0000,      16.0000,   1.00000,    281.7961
     32.0000,      16.0000,   1.00000,    257.4546
     36.0000,      16.0000,   1.00000,    248.9396
     40.0000,      16.0000,   1.00000,    242.7213
     44.0000,      16.0000,   1.00000,    239.1629
     48.0000,      16.0000,   1.00000,    236.4776
     52.0000,      16.0000,   1.00000,    222.2324
     56.0000,      16.0000,   1.00000,    216.6378
     60.0000,      16.0000,   1.00000,    204.7962
     64.0000,      16.0000,   1.00000,    200.9898
     68.0000,      16.0000,   1.00000,    201.6443
     72.0000,      16.0000,   1.00000,    200.3095
     76.0000,      16.0000,   1.00000,    200.2605
     80.0000,      16.0000,   1.00000,    210.2919
     84.0000,      16.0000,   1.00000,    225.4395
     88.0000,      16.0000,   1.00000,    230.4673
     92.0000,      16.0000,   1.00000,    245.1136
     96.0000,      16.0000,   1.00000,    227.3096
    100.0000,      16.0000,   1.00000,    213.8538
    104.0000,      16.0000,   1.00000,    230.7232
    108.0000,      16.0000,   1.00000,    222.4907
    112.0000,      16.0000,   1.00000,    242.1414
    116.0000,      16.0000,   1.00000,    256.4311
    120.0000,      16.0000,   1.00000,    274.2120
    124.0000,      16.0000,   1.00000,    312.6634
    128.0000,      16.0000,   1.00000,    329.4044
    132.0000,      16.0000,   1.00000,    352.5239
    136.0000,      16.0000,   1.00000,    362.6197
    140.0000,      16.0000,   1.00000,    350.1541
    144.0000,      16.0000,   1.00000,    331.0069
    148.0000,      16.0000,   1.00000,    304.1367
    152.0000,      16.0000,   1.00000,    308.1875
    156.0000,      16.0000,   1.00000,    322.9427
    160.0000,      16.0000,   1.00000,    340.1972
    164.0000,      16.0000,   1.00000,    339.1792
    168.0000,      16.0000,   1.00000,    316.3689
    172.0000,      16.0000,   1.00000,    296.4877
    180.0000,      16.0000,   1.00000,    233.0074
    184.0000,      16.0000,   1.00000,    219.6832
    188.0000,      16.0000,   1.00000,    199.3617
    196.0000,      16.0000,   1.00000,    175.6559
    200.0000,      16.0000,   1.00000,    153.2926
    204.0000,      16.0000,   1.00000,    146.5772
    208.0000,      16.0000,   1.00000,    140.8360
    212.0000,      16.0000,   1.00000,    124.4333
    216.0000,      16.0000,   1.00000,    114.7199
     22.0000,       4.0000,   5.00000,    330.9595
     26.0000,       4.0000,   5.00000,    285.5937
     30.0000,       4.0000,   5.00000,    253.9077
     34.0000,       4.0000,   5.00000,    252.8000
     38.0000,       4.0000,   5.00000,    239.7786
     42.0000,       4.0000,   5.00000,    261.0446
     46.0000,       4.0000,   5.00000,    228.1372
     50.0000,       4.0000,   5.00000,    231.9256
     54.0000,       4.0000,   5.00000,    204.2848
     58.0000,       4.0000,   5.00000,    211.5664
     62.0000,       4.0000,   5.00000,    210.3157
     66.0000,       4.0000,   5.00000,    191.8525
     70.0000,       4.0000,   5.00000,    189.5182
     74.0000,       4.0000,   5.00000,    202.8273
     78.0000,       4.0000,   5.00000,    203.5977
     82.0000,       4.0000,   5.00000,    220.0363
     86.0000,       4.0000,   5.00000,    222.4889
     90.0000,       4.0000,   5.00000,    225.5617
     94.0000,       4.0000,   5.00000,    231.7346
     98.0000,       4.0000,   5.00000,    288.9229
    102.0000,       4.0000,   5.00000,    169.4720
    106.0000,       4.0000,   5.00000,    159.3458
    110.0000,       4.0000,   5.00000,    274.0011
    114.0000,       4.0000,   5.00000,    272.7121
    118.0000,       4.0000,   5.00000,    263.9541
    122.0000,       4.0000,   5.00000,    254.1276
    126.0000,       4.0000,   5.00000,    322.6721
    130.0000,       4.0000,   5.00000,    364.2309
    134.0000,       4.0000,   5.00000,    368.1536
    138.0000,       4.0000,   5.00000,    408.0885
    142.0000,       4.0000,   5.00000,    341.8060
    146.0000,       4.0000,   5.00000,    306.0766
    150.0000,       4.0000,   5.00000,    312.3511
    154.0000,       4.0000,   5.00000,    353.4775
    158.0000,       4.0000,   5.00000,    334.5109
    162.0000,       4.0000,   5.00000,    353.0479
    166.0000,       4.0000,   5.00000,    372.9333
    170.0000,       4.0000,   5.00000,    331.9931
    174.0000,       4.0000,   5.00000,    244.9884
    182.0000,       4.0000,   5.00000,    217.9733
    186.0000,       4.0000,   5.00000,    223.2542
    190.0000,       4.0000,   5.00000,    200.0594
    194.0000,       4.0000,   5.00000,    157.0199
    198.0000,       4.0000,   5.00000,    151.5417
    202.0000,       4.0000,   5.00000,    179.0747
    206.0000,       4.0000,   5.00000,    137.0985
    210.0000,       4.0000,   5.00000,    124.6525
    214.0000,       4.0000,   5.00000,    116.8002
    218.0000,       4.0000,   5.00000,    107.5017
     26.0000,       4.0000,   6.00000,    309.2911
     30.0000,       4.0000,   6.00000,    280.5373
     34.0000,       4.0000,   6.00000,    276.9452
     38.0000,       4.0000,   6.00000,    255.8734
     42.0000,       4.0000,   6.00000,    281.5137
     46.0000,       4.0000,   6.00000,    244.3919
     50.0000,       4.0000,   6.00000,    253.3495
     54.0000,       4.0000,   6.00000,    223.9414
     58.0000,       4.0000,   6.00000,    229.7333
     62.0000,       4.0000,   6.00000,    230.4868
     66.0000,       4.0000,   6.00000,    207.8703
     70.0000,       4.0000,   6.00000,    209.0196
     74.0000,       4.0000,   6.00000,    216.0521
     78.0000,       4.0000,   6.00000,    234.4209
     82.0000,       4.0000,   6.00000,    255.5742
     86.0000,       4.0000,   6.00000,    246.9866
     90.0000,       4.0000,   6.00000,    252.3420
     94.0000,       4.0000,   6.00000,    258.5502
     98.0000,       4.0000,   6.00000,    323.5086
    102.0000,       4.0000,   6.00000,    183.1809
    106.0000,       4.0000,   6.00000,    167.2195
    110.0000,       4.0000,   6.00000,    288.9860
    114.0000,       4.0000,   6.00000,    280.3309
    118.0000,       4.0000,   6.00000,    277.1492
    122.0000,       4.0000,   6.00000,    263.7036
    126.0000,       4.0000,   6.00000,    352.9174
    130.0000,       4.0000,   6.00000,    389.8109
    134.0000,       4.0000,   6.00000,    373.8442
    138.0000,       4.0000,   6.00000,    412.9418
    142.0000,       4.0000,   6.00000,    336.6360
    146.0000,       4.0000,   6.00000,    301.2257
    150.0000,       4.0000,   6.00000,    308.5335
    154.0000,       4.0000,   6.00000,    343.9671
    158.0000,       4.0000,   6.00000,    333.5253
    162.0000,       4.0000,   6.00000,    346.9288
    166.0000,       4.0000,   6.00000,    384.7773
    170.0000,       4.0000,   6.00000,    351.9193
    178.0000,       4.0000,   6.00000,    244.6295
    182.0000,       4.0000,   6.00000,    224.1171
    186.0000,       4.0000,   6.00000,    230.2363
    190.0000,       4.0000,   6.00000,    205.7598
    194.0000,       4.0000,   6.00000,    166.3293
    198.0000,       4.0000,   6.00000,    167.9906
    202.0000,       4.0000,   6.00000,    199.9104
    206.0000,       4.0000,   6.00000,    153.4829
    210.0000,       4.0000,   6.00000,    137.0600
    214.0000,       4.0000,   6.00000,    129.8912
     30.0000,      20.0000,   1.00000,    307.0831
     34.0000,      20.0000,   1.00000,    289.2806
     38.0000,      20.0000,   1.00000,    272.5310
     42.0000,      20.0000,   1.00000,    265.2620
     46.0000,      20.0000,   1.00000,    256.5375
     50.0000,      20.0000,   1.00000,    253.1926
     54.0000,      20.0000,   1.00000,    244.1500
     58.0000,      20.0000,   1.00000,    236.0342
     62.0000,      20.0000,   1.00000,    225.6224
     66.0000,      20.0000,   1.00000,    226.8684
     70.0000,      20.0000,   1.00000,    221.2771
     74.0000,      20.0000,   1.00000,    232.3206
     78.0000,      20.0000,   1.00000,    247.1965
     82.0000,      20.0000,   1.00000,    256.2984
     86.0000,      20.0000,   1.00000,    262.0447
     90.0000,      20.0000,   1.00000,    280.5547
     94.0000,      20.0000,   1.00000,    265.5830
     98.0000,      20.0000,   1.00000,    244.3581
    102.0000,      20.0000,   1.00000,    251.4734
    106.0000,      20.0000,   1.00000,    255.6400
    110.0000,      20.0000,   1.00000,    238.5442
    114.0000,      20.0000,   1.00000,    251.6198
    118.0000,      20.0000,   1.00000,    291.0451
    122.0000,      20.0000,   1.00000,    317.9101
    126.0000,      20.0000,   1.00000,    335.8296
    130.0000,      20.0000,   1.00000,    369.5322
    134.0000,      20.0000,   1.00000,    367.6706
    138.0000,      20.0000,   1.00000,    338.5038
    142.0000,      20.0000,   1.00000,    323.2107
    146.0000,      20.0000,   1.00000,    324.1848
    150.0000,      20.0000,   1.00000,    306.7377
    154.0000,      20.0000,   1.00000,    303.2847
    158.0000,      20.0000,   1.00000,    317.0892
    162.0000,      20.0000,   1.00000,    328.9775
    166.0000,      20.0000,   1.00000,    320.5787
    174.0000,      20.0000,   1.00000,    295.0367
    178.0000,      20.0000,   1.00000,    261.6654
    182.0000,      20.0000,   1.00000,    229.9001
    186.0000,      20.0000,   1.00000,    216.4842
    190.0000,      20.0000,   1.00000,    200.1846
    194.0000,      20.0000,   1.00000,    196.5516
    198.0000,      20.0000,   1.00000,    184.8179
    202.0000,      20.0000,   1.00000,    172.4737
    206.0000,      20.0000,   1.00000,    164.1799
    210.0000,      20.0000,   1.00000,    156.8689
     30.0000,       4.0000,   7.00000,    301.0666
     34.0000,       4.0000,   7.00000,    298.8533
     38.0000,       4.0000,   7.00000,    277.3669
     42.0000,       4.0000,   7.00000,    299.2292
     46.0000,       4.0000,   7.00000,    258.1339
     50.0000,       4.0000,   7.00000,    264.2090
     54.0000,       4.0000,   7.00000,    237.0467
     58.0000,       4.0000,   7.00000,    246.1973
     62.0000,       4.0000,   7.00000,    246.2818
     66.0000,       4.0000,   7.00000,    223.1775
     70.0000,       4.0000,   7.00000,    216.7890
     74.0000,       4.0000,   7.00000,    241.5042
     78.0000,       4.0000,   7.00000,    264.8399
     82.0000,       4.0000,   7.00000,    280.7301
     86.0000,       4.0000,   7.00000,    269.5777
     90.0000,       4.0000,   7.00000,    274.9737
     94.0000,       4.0000,   7.00000,    286.2289
     98.0000,       4.0000,   7.00000,    347.9446
    102.0000,       4.0000,   7.00000,    190.4817
    106.0000,       4.0000,   7.00000,    172.4294
    110.0000,       4.0000,   7.00000,    290.5309
    114.0000,       4.0000,   7.00000,    289.8344
    118.0000,       4.0000,   7.00000,    288.5911
    122.0000,       4.0000,   7.00000,    272.0444
    126.0000,       4.0000,   7.00000,    350.6203
    130.0000,       4.0000,   7.00000,    410.6642
    134.0000,       4.0000,   7.00000,    388.6378
    138.0000,       4.0000,   7.00000,    393.6121
    142.0000,       4.0000,   7.00000,    320.7333
    146.0000,       4.0000,   7.00000,    299.8983
    150.0000,       4.0000,   7.00000,    309.1854
    154.0000,       4.0000,   7.00000,    336.4975
    158.0000,       4.0000,   7.00000,    319.6513
    162.0000,       4.0000,   7.00000,    339.6459
    166.0000,       4.0000,   7.00000,    380.9564
    174.0000,       4.0000,   7.00000,    256.3255
    178.0000,       4.0000,   7.00000,    245.5823
    182.0000,       4.0000,   7.00000,    222.2589
    186.0000,       4.0000,   7.00000,    232.8881
    190.0000,       4.0000,   7.00000,    208.1937
    194.0000,       4.0000,   7.00000,    168.0038
    202.0000,       4.0000,   7.00000,    222.1054
    206.0000,       4.0000,   7.00000,    168.9128
    210.0000,       4.0000,   7.00000,    150.4528
     34.0000,       4.0000,   8.00000,    318.4326
     38.0000,       4.0000,   8.00000,    297.7664
     42.0000,       4.0000,   8.00000,    318.4932
     46.0000,       4.0000,   8.00000,    267.8687
     50.0000,       4.0000,   8.00000,    272.2915
     54.0000,       4.0000,   8.00000,    243.1954
     58.0000,       4.0000,   8.00000,    257.5180
     62.0000,       4.0000,   8.00000,    259.8102
     66.0000,       4.0000,   8.00000,    229.7650
     70.0000,       4.0000,   8.00000,    236.1739
     74.0000,       4.0000,   8.00000,    264.3592
     78.0000,       4.0000,   8.00000,    284.7210
     82.0000,       4.0000,   8.00000,    301.1053
     86.0000,       4.0000,   8.00000,    291.4485
     90.0000,       4.0000,   8.00000,    298.0498
     94.0000,       4.0000,   8.00000,    302.3551
     98.0000,       4.0000,   8.00000,    361.6719
    102.0000,       4.0000,   8.00000,    196.4461
    106.0000,       4.0000,   8.00000,    172.5693
    110.0000,       4.0000,   8.00000,    295.7851
    114.0000,       4.0000,   8.00000,    296.6093
    118.0000,       4.0000,   8.00000,    294.6839
    122.0000,       4.0000,   8.00000,    272.1997
    126.0000,       4.0000,   8.00000,    351.3507
    130.0000,       4.0000,   8.00000,    399.2864
    134.0000,       4.0000,   8.00000,    387.2889
    138.0000,       4.0000,   8.00000,    389.7564
    142.0000,       4.0000,   8.00000,    310.7779
    146.0000,       4.0000,   8.00000,    291.9404
    150.0000,       4.0000,   8.00000,    306.2137
    154.0000,       4.0000,   8.00000,    333.9108
    158.0000,       4.0000,   8.00000,    308.9615
    162.0000,       4.0000,   8.00000,    330.4422
    170.0000,       4.0000,   8.00000,    340.3189
    174.0000,       4.0000,   8.00000,    253.9861
    178.0000,       4.0000,   8.00000,    245.7688
    182.0000,       4.0000,   8.00000,    220.4881
    186.0000,       4.0000,   8.00000,    228.0659
    190.0000,       4.0000,   8.00000,    207.8288
    194.0000,       4.0000,   8.00000,    170.1211
    202.0000,       4.0000,   8.00000,    233.0150
    206.0000,       4.0000,   8.00000,    184.4353
     42.0000,      28.0000,   1.00000,    303.6516
     46.0000,      28.0000,   1.00000,    291.8444
     50.0000,      28.0000,   1.00000,    278.8154
     54.0000,      28.0000,   1.00000,    267.4019
     58.0000,      28.0000,   1.00000,    251.6613
     62.0000,      28.0000,   1.00000,    258.4788
     66.0000,      28.0000,   1.00000,    271.8356
     70.0000,      28.0000,   1.00000,    281.8538
     74.0000,      28.0000,   1.00000,    286.5664
     78.0000,      28.0000,   1.00000,    292.5757
     82.0000,      28.0000,   1.00000,    305.8275
     86.0000,      28.0000,   1.00000,    327.6428
     90.0000,      28.0000,   1.00000,    307.1210
     94.0000,      28.0000,   1.00000,    284.3431
     98.0000,      28.0000,   1.00000,    278.8728
    102.0000,      28.0000,   1.00000,    278.7594
    106.0000,      28.0000,   1.00000,    278.8114
    110.0000,      28.0000,   1.00000,    272.2744
    114.0000,      28.0000,   1.00000,    267.2731
    118.0000,      28.0000,   1.00000,    294.7373
    122.0000,      28.0000,   1.00000,    320.6045
    126.0000,      28.0000,   1.00000,    326.2207
    130.0000,      28.0000,   1.00000,    316.1310
    134.0000,      28.0000,   1.00000,    316.0153
    138.0000,      28.0000,   1.00000,    323.5116
    142.0000,      28.0000,   1.00000,    335.7564
    146.0000,      28.0000,   1.00000,    314.7798
    150.0000,      28.0000,   1.00000,    298.2605
    154.0000,      28.0000,   1.00000,    301.1539
    162.0000,      28.0000,   1.00000,    288.5155
    166.0000,      28.0000,   1.00000,    275.7900
    170.0000,      28.0000,   1.00000,    267.7598
    174.0000,      28.0000,   1.00000,    268.8883
    178.0000,      28.0000,   1.00000,    260.9368
    182.0000,      28.0000,   1.00000,    240.3506
    190.0000,      28.0000,   1.00000,    209.8776
    194.0000,      28.0000,   1.00000,    201.3640
    198.0000,      28.0000,   1.00000,    198.3423
     42.0000,       4.0000,  10.00000,    344.6267
     46.0000,       4.0000,  10.00000,    289.2192
     50.0000,       4.0000,  10.00000,    288.1538
     54.0000,       4.0000,  10.00000,    252.2797
     58.0000,       4.0000,  10.00000,    260.0774
     62.0000,       4.0000,  10.00000,    271.8842
     66.0000,       4.0000,  10.00000,    260.7883
     70.0000,       4.0000,  10.00000,    265.3167
     74.0000,       4.0000,  10.00000,    289.5353
     78.0000,       4.0000,  10.00000,    311.5713
     82.0000,       4.0000,  10.00000,    334.2869
     86.0000,       4.0000,  10.00000,    322.6003
     90.0000,       4.0000,  10.00000,    318.7708
     94.0000,       4.0000,  10.00000,    316.5141
     98.0000,       4.0000,  10.00000,    368.4278
    102.0000,       4.0000,  10.00000,    199.6065
    106.0000,       4.0000,  10.00000,    179.8159
    110.0000,       4.0000,  10.00000,    305.8950
    114.0000,       4.0000,  10.00000,    296.9550
    118.0000,       4.0000,  10.00000,    288.5107
    122.0000,       4.0000,  10.00000,    264.2049
    126.0000,       4.0000,  10.00000,    329.7847
    130.0000,       4.0000,  10.00000,    362.4136
    134.0000,       4.0000,  10.00000,    353.0338
    138.0000,       4.0000,  10.00000,    379.5407
    142.0000,       4.0000,  10.00000,    321.4641
    146.0000,       4.0000,  10.00000,    285.9521
    150.0000,       4.0000,  10.00000,    286.0724
    154.0000,       4.0000,  10.00000,    324.7168
    162.0000,       4.0000,  10.00000,    313.0301
    166.0000,       4.0000,  10.00000,    332.4800
    170.0000,       4.0000,  10.00000,    305.7296
    174.0000,       4.0000,  10.00000,    228.0390
    178.0000,       4.0000,  10.00000,    226.7237
    182.0000,       4.0000,  10.00000,    212.9369
    186.0000,       4.0000,  10.00000,    223.8958
    190.0000,       4.0000,  10.00000,    204.2567
    194.0000,       4.0000,  10.00000,    169.6411
     54.0000,      36.0000,   1.00000,    298.4557
     58.0000,      36.0000,   1.00000,    293.9836
     62.0000,      36.0000,   1.00000,    286.9547
     66.0000,      36.0000,   1.00000,    290.5398
     70.0000,      36.0000,   1.00000,    298.1203
     74.0000,      36.0000,   1.00000,    306.7050
     78.0000,      36.0000,   1.00000,    312.1147
     82.0000,      36.0000,   1.00000,    321.5279
     86.0000,      36.0000,   1.00000,    304.2422
     90.0000,      36.0000,   1.00000,    291.8048
     94.0000,      36.0000,   1.00000,    297.5886
     98.0000,      36.0000,   1.00000,    300.0423
    102.0000,      36.0000,   1.00000,    291.4759
    106.0000,      36.0000,   1.00000,    282.9011
    110.0000,      36.0000,   1.00000,    281.4554
    114.0000,      36.0000,   1.00000,    279.9789
    118.0000,      36.0000,   1.00000,    266.6707
    122.0000,      36.0000,   1.00000,    281.8438
    126.0000,      36.0000,   1.00000,    291.1910
    130.0000,      36.0000,   1.00000,    289.6451
    134.0000,      36.0000,   1.00000,    290.2735
    138.0000,      36.0000,   1.00000,    298.4450
    142.0000,      36.0000,   1.00000,    310.7488
    146.0000,      36.0000,   1.00000,    315.0988
    150.0000,      36.0000,   1.00000,    307.8792
    154.0000,      36.0000,   1.00000,    306.1888
    158.0000,      36.0000,   1.00000,    275.5847
    162.0000,      36.0000,   1.00000,    255.0537
    166.0000,      36.0000,   1.00000,    251.5831
    170.0000,      36.0000,   1.00000,    247.6385
    174.0000,      36.0000,   1.00000,    238.5464
    178.0000,      36.0000,   1.00000,    227.5116
    186.0000,      36.0000,   1.00000,    216.8631
     50.0000,       4.0000,  12.00000,    297.3375
    114.0000,       4.0000,  12.00000,    291.7748
    178.0000,       4.0000,  12.00000,    203.1577
     54.0000,      12.0000,   4.00000,    293.4176
     58.0000,      12.0000,   4.00000,    285.5513
     62.0000,      12.0000,   4.00000,    281.1032
     66.0000,      12.0000,   4.00000,    275.2171
     70.0000,      12.0000,   4.00000,    281.9803
     74.0000,      12.0000,   4.00000,    300.5597
     78.0000,      12.0000,   4.00000,    322.8808
     82.0000,      12.0000,   4.00000,    328.3030
     86.0000,      12.0000,   4.00000,    322.2469
     90.0000,      12.0000,   4.00000,    315.7584
     94.0000,      12.0000,   4.00000,    336.2035
     98.0000,      12.0000,   4.00000,    298.5825
    102.0000,      12.0000,   4.00000,    250.1959
    106.0000,      12.0000,   4.00000,    228.2280
    110.0000,      12.0000,   4.00000,    254.5586
    114.0000,      12.0000,   4.00000,    279.4201
    118.0000,      12.0000,   4.00000,    258.5375
    122.0000,      12.0000,   4.00000,    267.8192
    126.0000,      12.0000,   4.00000,    291.9174
    130.0000,      12.0000,   4.00000,    323.2519
    134.0000,      12.0000,   4.00000,    341.1200
    138.0000,      12.0000,   4.00000,    327.4184
    142.0000,      12.0000,   4.00000,    312.4684
    146.0000,      12.0000,   4.00000,    290.2207
    150.0000,      12.0000,   4.00000,    291.2512
    154.0000,      12.0000,   4.00000,    301.8330
    158.0000,      12.0000,   4.00000,    297.3414
    162.0000,      12.0000,   4.00000,    289.4468
    166.0000,      12.0000,   4.00000,    291.4402
    170.0000,      12.0000,   4.00000,    265.0128
    174.0000,      12.0000,   4.00000,    228.3667
    178.0000,      12.0000,   4.00000,    194.1913
    182.0000,      12.0000,   4.00000,    196.5412
    186.0000,      12.0000,   4.00000,    197.0219
     66.0000,      44.0000,   1.00000,    301.6290
     70.0000,      44.0000,   1.00000,    296.8887
     74.0000,      44.0000,   1.00000,    287.9613
     78.0000,      44.0000,   1.00000,    294.6011
     82.0000,      44.0000,   1.00000,    286.7563
     86.0000,      44.0000,   1.00000,    277.2962
     90.0000,      44.0000,   1.00000,    285.6389
     94.0000,      44.0000,   1.00000,    289.7336
     98.0000,      44.0000,   1.00000,    286.4406
    102.0000,      44.0000,   1.00000,    274.7257
    106.0000,      44.0000,   1.00000,    267.6566
    110.0000,      44.0000,   1.00000,    272.9898
    114.0000,      44.0000,   1.00000,    273.1775
    118.0000,      44.0000,   1.00000,    277.7249
    122.0000,      44.0000,   1.00000,    265.3990
    126.0000,      44.0000,   1.00000,    270.8918
    130.0000,      44.0000,   1.00000,    285.0889
    134.0000,      44.0000,   1.00000,    288.5901
    138.0000,      44.0000,   1.00000,    284.2390
    142.0000,      44.0000,   1.00000,    286.3441
    146.0000,      44.0000,   1.00000,    294.9886
    150.0000,      44.0000,   1.00000,    294.1450
    154.0000,      44.0000,   1.00000,    280.1804
    158.0000,      44.0000,   1.00000,    268.1241
    162.0000,      44.0000,   1.00000,    254.5603
    166.0000,      44.0000,   1.00000,    255.0352
    170.0000,      44.0000,   1.00000,    244.3528
    174.0000,      44.0000,   1.00000,    230.1609
    114.0000,       4.0000,  15.00000,    269.5818
    178.0000,       4.0000,  15.00000,    194.8385
     70.0000,      12.0000,   5.00000,    272.7714
     74.0000,      12.0000,   5.00000,    278.9770
     78.0000,      12.0000,   5.00000,    293.9389
     82.0000,      12.0000,   5.00000,    302.4554
     86.0000,      12.0000,   5.00000,    305.1412
     90.0000,      12.0000,   5.00000,    301.6237
     94.0000,      12.0000,   5.00000,    319.4781
     98.0000,      12.0000,   5.00000,    279.3732
    102.0000,      12.0000,   5.00000,    232.2792
    106.0000,      12.0000,   5.00000,    205.2732
    110.0000,      12.0000,   5.00000,    234.1331
    114.0000,      12.0000,   5.00000,    265.3073
    118.0000,      12.0000,   5.00000,    253.8544
    122.0000,      12.0000,   5.00000,    262.6572
    126.0000,      12.0000,   5.00000,    288.0868
    130.0000,      12.0000,   5.00000,    321.2008
    134.0000,      12.0000,   5.00000,    338.2875
    138.0000,      12.0000,   5.00000,    315.7207
    142.0000,      12.0000,   5.00000,    294.8069
    146.0000,      12.0000,   5.00000,    270.1601
    150.0000,      12.0000,   5.00000,    275.2783
    154.0000,      12.0000,   5.00000,    280.5126
    158.0000,      12.0000,   5.00000,    285.7630
    162.0000,      12.0000,   5.00000,    291.4170
    166.0000,      12.0000,   5.00000,    298.9281
    170.0000,      12.0000,   5.00000,    264.5590
    174.0000,      12.0000,   5.00000,    220.3274
     78.0000,      52.0000,   1.00000,    272.5242
     82.0000,      52.0000,   1.00000,    260.5210
     86.0000,      52.0000,   1.00000,    257.5959
     90.0000,      52.0000,   1.00000,    250.8635
     94.0000,      52.0000,   1.00000,    249.2100
     98.0000,      52.0000,   1.00000,    251.3945
    102.0000,      52.0000,   1.00000,    259.2757
    106.0000,      52.0000,   1.00000,    266.1510
    110.0000,      52.0000,   1.00000,    267.1647
    114.0000,      52.0000,   1.00000,    272.4536
    118.0000,      52.0000,   1.00000,    273.9927
    122.0000,      52.0000,   1.00000,    274.7479
    126.0000,      52.0000,   1.00000,    263.0406
    130.0000,      52.0000,   1.00000,    272.3434
    134.0000,      52.0000,   1.00000,    281.4664
    138.0000,      52.0000,   1.00000,    281.6443
    142.0000,      52.0000,   1.00000,    283.8037
    146.0000,      52.0000,   1.00000,    282.5028
    150.0000,      52.0000,   1.00000,    280.6863
    154.0000,      52.0000,   1.00000,    275.6956
    158.0000,      52.0000,   1.00000,    267.1312
    162.0000,      52.0000,   1.00000,    261.3786
     82.0000,      12.0000,   6.00000,    282.1927
     86.0000,      12.0000,   6.00000,    276.1842
     90.0000,      12.0000,   6.00000,    263.2236
     94.0000,      12.0000,   6.00000,    275.2105
     98.0000,      12.0000,   6.00000,    246.3827
    102.0000,      12.0000,   6.00000,    213.4414
    106.0000,      12.0000,   6.00000,    194.4328
    110.0000,      12.0000,   6.00000,    222.4840
    114.0000,      12.0000,   6.00000,    257.1074
    118.0000,      12.0000,   6.00000,    249.5443
    122.0000,      12.0000,   6.00000,    264.9071
    126.0000,      12.0000,   6.00000,    288.5149
    130.0000,      12.0000,   6.00000,    318.7780
    134.0000,      12.0000,   6.00000,    333.1716
    138.0000,      12.0000,   6.00000,    315.1269
    142.0000,      12.0000,   6.00000,    293.6633
    146.0000,      12.0000,   6.00000,    265.8145
    150.0000,      12.0000,   6.00000,    269.6956
    154.0000,      12.0000,   6.00000,    277.7985
    158.0000,      12.0000,   6.00000,    286.7346
    162.0000,      12.0000,   6.00000,    294.1433
     88.0000,      24.0000,   3.00000,    265.0968
     92.0000,      24.0000,   3.00000,    247.0303
     96.0000,      24.0000,   3.00000,    225.3754
    100.0000,      24.0000,   3.00000,    226.9430
    104.0000,      24.0000,   3.00000,    227.7020
    108.0000,      24.0000,   3.00000,    229.5539
    112.0000,      24.0000,   3.00000,    217.0017
    116.0000,      24.0000,   3.00000,    239.6567
    120.0000,      24.0000,   3.00000,    269.9543
    124.0000,      24.0000,   3.00000,    280.2424
    128.0000,      24.0000,   3.00000,    296.7733
    132.0000,      24.0000,   3.00000,    301.5549
    136.0000,      24.0000,   3.00000,    307.5834
    140.0000,      24.0000,   3.00000,    302.0869
    144.0000,      24.0000,   3.00000,    296.5070
    148.0000,      24.0000,   3.00000,    290.6230
    152.0000,      24.0000,   3.00000,    280.0615
    156.0000,      24.0000,   3.00000,    284.3392
     94.0000,      20.0000,   4.00000,    237.4791
     98.0000,      20.0000,   4.00000,    215.1240
    102.0000,      20.0000,   4.00000,    213.5968
    106.0000,      20.0000,   4.00000,    215.9441
    110.0000,      20.0000,   4.00000,    206.1641
    114.0000,      20.0000,   4.00000,    221.3246
    118.0000,      20.0000,   4.00000,    252.6810
    122.0000,      20.0000,   4.00000,    268.2459
    126.0000,      20.0000,   4.00000,    282.8809
    130.0000,      20.0000,   4.00000,    302.2848
    134.0000,      20.0000,   4.00000,    316.8858
    138.0000,      20.0000,   4.00000,    312.3633
    142.0000,      20.0000,   4.00000,    302.0524
    146.0000,      20.0000,   4.00000,    297.2624
    150.0000,      20.0000,   4.00000,    284.1925
    114.0000,      12.0000,   8.00000,    230.2993
   9.32
ITERATION 4
MODEL RESISTIVITY
LAYER 1
58,     2.0000
      8.0000,     117.08
     12.0000,     128.92
     16.0000,     166.77
     20.0000,     189.63
     24.0000,     222.27
     28.0000,     195.35
     32.0000,     175.85
     36.0000,     172.72
     40.0000,     152.83
     44.0000,     156.05
     48.0000,     124.72
     52.0000,     119.32
     56.0000,     101.27
     60.0000,     100.86
     64.0000,      97.68
     68.0000,      86.73
     72.0000,      86.53
     76.0000,      90.34
     80.0000,      97.15
     84.0000,     106.81
     88.0000,     102.25
     92.0000,     109.55
     96.0000,     116.61
    100.0000,     132.94
    104.0000,      54.94
    108.0000,      50.70
    112.0000,     114.05
    116.0000,     113.84
    120.0000,     107.25
    124.0000,     101.98
    128.0000,     132.85
    132.0000,     156.86
    136.0000,     164.12
    140.0000,     182.29
    144.0000,     148.75
    148.0000,     139.25
    152.0000,     146.88
    156.0000,     164.17
    160.0000,     154.37
    164.0000,     157.16
    168.0000,     168.03
    172.0000,     144.60
    176.0000,      97.11
    180.0000,      95.70
    184.0000,      87.13
    188.0000,      89.62
    192.0000,      77.88
    196.0000,      58.33
    200.0000,      56.68
    204.0000,      67.41
    208.0000,      55.20
    212.0000,      50.66
    216.0000,      49.13
    220.0000,      49.87
    224.0000,      45.90
    228.0000,      37.76
    232.0000,      36.19
            36.2417
LAYER 2
58,     4.2000
      8.0000,     152.33
     12.0000,     147.64
     16.0000,     167.92
     20.0000,     193.33
     24.0000,     222.27
     28.0000,     195.78
     32.0000,     176.07
     36.0000,     172.72
     40.0000,     152.95
     44.0000,     156.04
     48.0000,     124.71
     52.0000,     119.34
     56.0000,     101.27
     60.0000,     100.85
     64.0000,      97.67
     68.0000,      86.73
     72.0000,      86.55
     76.0000,      90.33
     80.0000,      97.16
     84.0000,     106.78
     88.0000,     102.33
     92.0000,     109.54
     96.0000,     117.19
    100.0000,     132.86
    104.0000,     114.62
    108.0000,     113.85
    112.0000,     114.12
    116.0000,     113.21
    120.0000,     110.10
    124.0000,     103.64
    128.0000,     133.48
    132.0000,     157.90
    136.0000,     167.29
    140.0000,     184.87
    144.0000,     159.95
    148.0000,     155.17
    152.0000,     158.49
    156.0000,     167.34
    160.0000,     165.49
    164.0000,     166.52
    168.0000,     177.52
    172.0000,     160.83
    176.0000,     107.10
    180.0000,      97.01
    184.0000,      90.07
    188.0000,      90.18
    192.0000,      78.72
    196.0000,      59.65
    200.0000,      59.54
    204.0000,      82.74
    208.0000,      55.99
    212.0000,      51.10
    216.0000,      50.51
    220.0000,      50.48
    224.0000,      46.31
    228.0000,      37.84
    232.0000,      36.19
            36.2136
LAYER 3
56,     6.6200
     12.0000,     272.20
     16.0000,     235.74
     20.0000,     226.20
     24.0000,     224.53
     28.0000,     203.51
     32.0000,     181.78
     36.0000,     172.97
     40.0000,     157.94
     44.0000,     157.90
     48.0000,     130.56
     52.0000,     125.40
     56.0000,     107.95
     60.0000,     106.88
     64.0000,     104.93
     68.0000,     103.01
     72.0000,     103.01
     76.0000,     109.98
     80.0000,     128.48
     84.0000,     129.69
     88.0000,     129.27
     92.0000,     128.73
     96.0000,     128.80
    100.0000,     132.71
    104.0000,     130.78
    108.0000,     130.36
    112.0000,     129.83
    116.0000,     189.86
    120.0000,     236.82
    124.0000,     264.25
    128.0000,     403.48
    132.0000,     477.00
    136.0000,     547.40
    140.0000,     637.30
    144.0000,     643.00
    148.0000,     645.56
    152.0000,     646.72
    156.0000,     651.88
    160.0000,     652.77
    164.0000,     653.33
    168.0000,     653.96
    172.0000,     634.72
    176.0000,     391.98
    180.0000,     231.28
    184.0000,     187.69
    188.0000,     185.29
    192.0000,     181.41
    196.0000,     181.88
    200.0000,     191.64
    204.0000,     256.63
    208.0000,     173.11
    212.0000,      96.34
    216.0000,      87.85
    220.0000,      81.28
    224.0000,      63.10
    228.0000,      39.48
            36.2067
LAYER 4
54,     9.2820
     16.0000,     433.08
     20.0000,     294.40
     24.0000,     256.58
     28.0000,     225.60
     32.0000,     203.81
     36.0000,     192.66
     40.0000,     190.41
     44.0000,     190.36
     48.0000,     187.21
     52.0000,     186.79
     56.0000,     185.59
     60.0000,     185.50
     64.0000,     185.50
     68.0000,     186.61
     72.0000,     191.31
     76.0000,     214.68
     80.0000,     228.75
     84.0000,     229.95
     88.0000,     214.82
     92.0000,     190.36
     96.0000,     147.33
    100.0000,     146.90
    104.0000,     135.97
    108.0000,     136.95
    112.0000,     142.55
    116.0000,     362.18
    120.0000,     633.84
    124.0000,     739.89
    128.0000,     762.03
    132.0000,     751.62
    136.0000,     752.09
    140.0000,     817.73
    144.0000,     850.62
    148.0000,     924.04
    152.0000,     991.09
    156.0000,     1088.7
    160.0000,     1146.5
    164.0000,     1174.2
    168.0000,     1188.4
    172.0000,     1182.0
    176.0000,     852.49
    180.0000,     441.70
    184.0000,     313.33
    188.0000,     302.51
    192.0000,     302.26
    196.0000,     310.15
    200.0000,     353.22
    204.0000,     362.33
    208.0000,     312.78
    212.0000,     160.32
    216.0000,     138.10
    220.0000,     107.67
    224.0000,      83.58
            39.6796
LAYER 5
50,    12.2102
     24.0000,     714.72
     28.0000,     651.03
     32.0000,     598.92
     36.0000,     536.41
     40.0000,     515.05
     44.0000,     510.55
     48.0000,     503.42
     52.0000,     491.10
     56.0000,     478.10
     60.0000,     469.25
     64.0000,     462.14
     68.0000,     455.74
     72.0000,     442.83
     76.0000,     416.22
     80.0000,     405.62
     84.0000,     409.78
     88.0000,     416.37
     92.0000,     456.62
     96.0000,     468.74
    100.0000,     526.86
    104.0000,     882.26
    108.0000,     1183.4
    112.0000,     1212.8
    116.0000,     1200.2
    120.0000,     1071.0
    124.0000,     913.42
    128.0000,     801.99
    132.0000,     758.57
    136.0000,     755.53
    140.0000,     817.40
    144.0000,     847.96
    148.0000,     920.50
    152.0000,     980.46
    156.0000,     1066.0
    160.0000,     1155.5
    164.0000,     1172.1
    168.0000,     1176.6
    172.0000,     1172.8
    176.0000,     868.05
    180.0000,     484.69
    184.0000,     350.93
    188.0000,     338.82
    192.0000,     337.50
    196.0000,     337.83
    200.0000,     351.18
    204.0000,     351.72
    208.0000,     318.01
    212.0000,     234.75
    216.0000,     217.11
           124.1906
LAYER 6
46,    15.4312
     32.0000,     653.66
     36.0000,     593.35
     40.0000,     589.19
     44.0000,     583.36
     48.0000,     577.09
     52.0000,     539.14
     56.0000,     520.01
     60.0000,     505.03
     64.0000,     483.78
     68.0000,     469.89
     72.0000,     445.94
     76.0000,     416.59
     80.0000,     405.14
     84.0000,     409.63
     88.0000,     416.18
     92.0000,     452.64
     96.0000,     468.96
    100.0000,     526.19
    104.0000,     805.67
    108.0000,     1114.3
    112.0000,     1139.4
    116.0000,     1130.8
    120.0000,     1025.1
    124.0000,     896.88
    128.0000,     775.93
    132.0000,     701.28
    136.0000,     688.82
    140.0000,     688.77
    144.0000,     703.88
    148.0000,     712.55
    152.0000,     790.73
    156.0000,     932.57
    160.0000,     1070.4
    164.0000,     1141.6
    168.0000,     1151.6
    172.0000,     1151.3
    176.0000,     818.34
    180.0000,     466.90
    184.0000,     345.57
    188.0000,     338.53
    192.0000,     325.39
    196.0000,     320.15
    200.0000,     319.88
    204.0000,     319.33
    208.0000,     307.88
           235.0990
LAYER 7
42,    18.9743
     40.0000,     592.92
     44.0000,     583.08
     48.0000,     578.88
     52.0000,     539.02
     56.0000,     520.15
     60.0000,     508.05
     64.0000,     484.42
     68.0000,     468.45
     72.0000,     445.93
     76.0000,     416.16
     80.0000,     393.62
     84.0000,     384.87
     88.0000,     385.36
     92.0000,     394.01
     96.0000,     411.16
    100.0000,     446.08
    104.0000,     609.61
    108.0000,     876.75
    112.0000,     951.28
    116.0000,     883.40
    120.0000,     779.67
    124.0000,     711.00
    128.0000,     546.98
    132.0000,     442.20
    136.0000,     418.38
    140.0000,     413.31
    144.0000,     412.45
    148.0000,     412.74
    152.0000,     415.35
    156.0000,     429.04
    160.0000,     446.53
    164.0000,     452.28
    168.0000,     454.80
    172.0000,     454.51
    176.0000,     444.34
    180.0000,     380.09
    184.0000,     343.34
    188.0000,     329.15
    192.0000,     319.55
    196.0000,     311.03
    200.0000,     305.95
           299.6154
LAYER 8
38,    22.8718
     48.0000,     581.82
     52.0000,     526.04
     56.0000,     519.74
     60.0000,     514.05
     64.0000,     481.68
     68.0000,     460.98
     72.0000,     443.90
     76.0000,     406.13
     80.0000,     375.20
     84.0000,     373.07
     88.0000,     374.18
     92.0000,     384.23
     96.0000,     392.99
    100.0000,     396.73
    104.0000,     420.68
    108.0000,     419.96
    112.0000,     415.35
    116.0000,     407.67
    120.0000,     388.36
    124.0000,     340.28
    128.0000,     285.06
    132.0000,     246.81
    136.0000,     229.76
    140.0000,     226.15
    144.0000,     226.10
    148.0000,     226.28
    152.0000,     226.53
    156.0000,     227.37
    160.0000,     230.81
    164.0000,     234.76
    168.0000,     235.75
    172.0000,     245.06
    176.0000,     257.05
    180.0000,     262.56
    184.0000,     264.32
    188.0000,     269.91
    192.0000,     274.38
           278.6846
LAYER 9
33,    27.1590
     60.0000,     514.70
     64.0000,     463.13
     68.0000,     448.15
     72.0000,     442.38
     76.0000,     395.69
     80.0000,     365.45
     84.0000,     342.95
     88.0000,     322.32
     92.0000,     306.10
     96.0000,     291.92
    100.0000,     281.25
    104.0000,     278.88
    108.0000,     269.99
    112.0000,     252.31
    116.0000,     229.47
    120.0000,     207.12
    124.0000,     189.35
    128.0000,     178.73
    132.0000,     175.66
    136.0000,     169.58
    140.0000,     164.00
    144.0000,     161.62
    148.0000,     161.47
    152.0000,     161.45
    156.0000,     161.55
    160.0000,     162.89
    164.0000,     166.04
    168.0000,     171.10
    172.0000,     175.50
    176.0000,     177.76
    180.0000,     179.97
    184.0000,     188.54
           210.3519
LAYER 10
27,    31.8749
     72.0000,     442.15
     76.0000,     388.52
     80.0000,     359.08
     84.0000,     328.06
     88.0000,     299.87
     92.0000,     269.01
     96.0000,     247.11
    100.0000,     229.32
    104.0000,     215.27
    108.0000,     203.17
    112.0000,     192.30
    116.0000,     180.33
    120.0000,     167.81
    124.0000,     155.28
    128.0000,     144.60
    132.0000,     136.64
    136.0000,     131.49
    140.0000,     129.30
    144.0000,     129.00
    148.0000,     129.01
    152.0000,     129.01
    156.0000,     129.14
    160.0000,     130.02
    164.0000,     130.95
    168.0000,     131.68
    172.0000,     136.49
           158.9588
LAYER 11
23,    37.0623
     80.0000,     354.41
     84.0000,     308.55
     88.0000,     276.91
     92.0000,     251.43
     96.0000,     233.22
    100.0000,     215.62
    104.0000,     202.13
    108.0000,     188.61
    112.0000,     175.41
    116.0000,     163.27
    120.0000,     151.60
    124.0000,     140.71
    128.0000,     131.46
    132.0000,     124.06
    136.0000,     118.93
    140.0000,     116.27
    144.0000,     115.50
    148.0000,     115.46
    152.0000,     115.44
    156.0000,     115.43
    160.0000,     115.46
    164.0000,     115.52
           116.2423
LAYER 12
19,    42.7686
     88.0000,     265.82
     92.0000,     240.10
     96.0000,     224.97
    100.0000,     212.48
    104.0000,     200.91
    108.0000,     186.84
    112.0000,     172.53
    116.0000,     160.56
    120.0000,     148.90
    124.0000,     137.93
    128.0000,     128.85
    132.0000,     121.67
    136.0000,     116.42
    140.0000,     113.06
    144.0000,     111.52
    148.0000,     111.21
    152.0000,     111.19
    156.0000,     111.21
           111.2155
LAYER 13
17, 
     92.0000,     225.46
     96.0000,     222.13
    100.0000,     212.24
    104.0000,     200.62
    108.0000,     186.87
    112.0000,     172.34
    116.0000,     160.50
    120.0000,     148.62
    124.0000,     137.77
    128.0000,     128.73
    132.0000,     121.57
    136.0000,     116.32
    140.0000,     112.77
    144.0000,     111.30
    148.0000,     110.55
    152.0000,     110.10
           109.8210
CALCULATED APPARENT RESISTIVITY
      6.0000,       4.0000,   1.00000,    145.9236
     10.0000,       4.0000,   1.00000,    154.4161
     14.0000,       4.0000,   1.00000,    184.3894
     18.0000,       4.0000,   1.00000,    185.9938
     22.0000,       4.0000,   1.00000,    209.0921
     26.0000,       4.0000,   1.00000,    194.2629
     30.0000,       4.0000,   1.00000,    184.5895
     34.0000,       4.0000,   1.00000,    179.8528
     38.0000,       4.0000,   1.00000,    156.4918
     42.0000,       4.0000,   1.00000,    160.1684
     46.0000,       4.0000,   1.00000,    130.6679
     50.0000,       4.0000,   1.00000,    130.7369
     54.0000,       4.0000,   1.00000,    111.4311
     58.0000,       4.0000,   1.00000,    109.9254
     62.0000,       4.0000,   1.00000,    106.1935
     66.0000,       4.0000,   1.00000,     98.6916
     70.0000,       4.0000,   1.00000,     99.0121
     74.0000,       4.0000,   1.00000,    103.9760
     78.0000,       4.0000,   1.00000,    107.0320
     82.0000,       4.0000,   1.00000,    114.1298
     86.0000,       4.0000,   1.00000,    114.8257
     90.0000,       4.0000,   1.00000,    121.4267
     94.0000,       4.0000,   1.00000,    107.3014
     98.0000,       4.0000,   1.00000,    133.7168
    102.0000,       4.0000,   1.00000,     89.3131
    106.0000,       4.0000,   1.00000,     86.9019
    110.0000,       4.0000,   1.00000,    127.3809
    114.0000,       4.0000,   1.00000,    118.0981
    118.0000,       4.0000,   1.00000,    135.5677
    122.0000,       4.0000,   1.00000,    133.3071
    126.0000,       4.0000,   1.00000,    165.3214
    130.0000,       4.0000,   1.00000,    187.2285
    134.0000,       4.0000,   1.00000,    188.3710
    138.0000,       4.0000,   1.00000,    214.4709
    142.0000,       4.0000,   1.00000,    193.6673
    146.0000,       4.0000,   1.00000,    193.4021
    150.0000,       4.0000,   1.00000,    194.2531
    154.0000,       4.0000,   1.00000,    209.2039
    158.0000,       4.0000,   1.00000,    197.9481
    162.0000,       4.0000,   1.00000,    198.8698
    166.0000,       4.0000,   1.00000,    195.1907
    170.0000,       4.0000,   1.00000,    176.8937
    174.0000,       4.0000,   1.00000,    135.2851
    178.0000,       4.0000,   1.00000,    129.3061
    182.0000,       4.0000,   1.00000,    107.0165
    186.0000,       4.0000,   1.00000,    103.1940
    190.0000,       4.0000,   1.00000,     91.8155
    194.0000,       4.0000,   1.00000,     78.4124
    198.0000,       4.0000,   1.00000,     73.7424
    202.0000,       4.0000,   1.00000,     80.4242
    206.0000,       4.0000,   1.00000,     64.9689
    210.0000,       4.0000,   1.00000,     63.0358
    214.0000,       4.0000,   1.00000,     57.5444
    218.0000,       4.0000,   1.00000,     52.1570
    222.0000,       4.0000,   1.00000,     49.2063
    226.0000,       4.0000,   1.00000,     42.3829
    230.0000,       4.0000,   1.00000,     39.2471
    234.0000,       4.0000,   1.00000,     38.4900
     10.0000,       4.0000,   2.00000,    185.7975
     14.0000,       4.0000,   2.00000,    214.4069
     18.0000,       4.0000,   2.00000,    213.0550
     22.0000,       4.0000,   2.00000,    229.8192
     26.0000,       4.0000,   2.00000,    206.8536
     30.0000,       4.0000,   2.00000,    194.5109
     34.0000,       4.0000,   2.00000,    193.8735
     38.0000,       4.0000,   2.00000,    176.5855
     42.0000,       4.0000,   2.00000,    180.2756
     46.0000,       4.0000,   2.00000,    152.4499
     50.0000,       4.0000,   2.00000,    149.0747
     54.0000,       4.0000,   2.00000,    131.2299
     58.0000,       4.0000,   2.00000,    132.1422
     62.0000,       4.0000,   2.00000,    133.0030
     66.0000,       4.0000,   2.00000,    119.4500
     70.0000,       4.0000,   2.00000,    119.7543
     74.0000,       4.0000,   2.00000,    127.6224
     78.0000,       4.0000,   2.00000,    132.1778
     82.0000,       4.0000,   2.00000,    138.1843
     86.0000,       4.0000,   2.00000,    136.2852
     90.0000,       4.0000,   2.00000,    127.9930
     94.0000,       4.0000,   2.00000,    138.2003
     98.0000,       4.0000,   2.00000,    184.5980
    102.0000,       4.0000,   2.00000,    106.2059
    106.0000,       4.0000,   2.00000,     99.9083
    110.0000,       4.0000,   2.00000,    180.0795
    114.0000,       4.0000,   2.00000,    174.8756
    118.0000,       4.0000,   2.00000,    169.4130
    122.0000,       4.0000,   2.00000,    168.5002
    126.0000,       4.0000,   2.00000,    220.9373
    130.0000,       4.0000,   2.00000,    246.0203
    134.0000,       4.0000,   2.00000,    243.2787
    138.0000,       4.0000,   2.00000,    282.7344
    142.0000,       4.0000,   2.00000,    257.2294
    146.0000,       4.0000,   2.00000,    246.7768
    150.0000,       4.0000,   2.00000,    266.8688
    154.0000,       4.0000,   2.00000,    288.4624
    158.0000,       4.0000,   2.00000,    255.9617
    162.0000,       4.0000,   2.00000,    247.4331
    166.0000,       4.0000,   2.00000,    266.3014
    170.0000,       4.0000,   2.00000,    236.1216
    174.0000,       4.0000,   2.00000,    176.0271
    178.0000,       4.0000,   2.00000,    171.5771
    182.0000,       4.0000,   2.00000,    148.3816
    186.0000,       4.0000,   2.00000,    142.8300
    190.0000,       4.0000,   2.00000,    126.3784
    194.0000,       4.0000,   2.00000,     96.8385
    198.0000,       4.0000,   2.00000,     96.5239
    202.0000,       4.0000,   2.00000,    112.4022
    206.0000,       4.0000,   2.00000,     84.9933
    210.0000,       4.0000,   2.00000,     76.5576
    214.0000,       4.0000,   2.00000,     72.5369
    218.0000,       4.0000,   2.00000,     65.0872
    222.0000,       4.0000,   2.00000,     60.0785
    226.0000,       4.0000,   2.00000,     49.5652
    230.0000,       4.0000,   2.00000,     44.8396
     14.0000,       4.0000,   3.00000,    245.5732
     18.0000,       4.0000,   3.00000,    250.2725
     22.0000,       4.0000,   3.00000,    264.2299
     26.0000,       4.0000,   3.00000,    228.4894
     30.0000,       4.0000,   3.00000,    207.9453
     34.0000,       4.0000,   3.00000,    210.6863
     38.0000,       4.0000,   3.00000,    199.0062
     42.0000,       4.0000,   3.00000,    211.9434
     46.0000,       4.0000,   3.00000,    176.6878
     50.0000,       4.0000,   3.00000,    174.8391
     54.0000,       4.0000,   3.00000,    153.7791
     58.0000,       4.0000,   3.00000,    161.8917
     62.0000,       4.0000,   3.00000,    160.8390
     66.0000,       4.0000,   3.00000,    145.7857
     70.0000,       4.0000,   3.00000,    142.5527
     74.0000,       4.0000,   3.00000,    152.6844
     78.0000,       4.0000,   3.00000,    160.7678
     82.0000,       4.0000,   3.00000,    167.1127
     86.0000,       4.0000,   3.00000,    150.2426
     90.0000,       4.0000,   3.00000,    159.5655
     94.0000,       4.0000,   3.00000,    177.3112
     98.0000,       4.0000,   3.00000,    220.7926
    102.0000,       4.0000,   3.00000,    126.6352
    106.0000,       4.0000,   3.00000,    119.7447
    110.0000,       4.0000,   3.00000,    217.7627
    114.0000,       4.0000,   3.00000,    228.9437
    118.0000,       4.0000,   3.00000,    215.2436
    122.0000,       4.0000,   3.00000,    196.0512
    126.0000,       4.0000,   3.00000,    256.1862
    130.0000,       4.0000,   3.00000,    300.1939
    134.0000,       4.0000,   3.00000,    305.8611
    138.0000,       4.0000,   3.00000,    338.8519
    142.0000,       4.0000,   3.00000,    295.4505
    146.0000,       4.0000,   3.00000,    291.0338
    150.0000,       4.0000,   3.00000,    309.5419
    154.0000,       4.0000,   3.00000,    337.5996
    158.0000,       4.0000,   3.00000,    297.8383
    162.0000,       4.0000,   3.00000,    297.1670
    166.0000,       4.0000,   3.00000,    312.8904
    170.0000,       4.0000,   3.00000,    287.6912
    174.0000,       4.0000,   3.00000,    208.1178
    178.0000,       4.0000,   3.00000,    201.6344
    182.0000,       4.0000,   3.00000,    186.1405
    186.0000,       4.0000,   3.00000,    188.7781
    190.0000,       4.0000,   3.00000,    153.7886
    194.0000,       4.0000,   3.00000,    118.1381
    198.0000,       4.0000,   3.00000,    115.9043
    202.0000,       4.0000,   3.00000,    139.1330
    206.0000,       4.0000,   3.00000,    106.6234
    210.0000,       4.0000,   3.00000,     91.6955
    214.0000,       4.0000,   3.00000,     84.7322
    218.0000,       4.0000,   3.00000,     81.9477
    222.0000,       4.0000,   3.00000,     73.8126
    226.0000,       4.0000,   3.00000,     58.8391
     18.0000,      12.0000,   1.00000,    275.5886
     22.0000,      12.0000,   1.00000,    270.5896
     26.0000,      12.0000,   1.00000,    249.5046
     30.0000,      12.0000,   1.00000,    227.2989
     34.0000,      12.0000,   1.00000,    216.9289
     38.0000,      12.0000,   1.00000,    221.8107
     42.0000,      12.0000,   1.00000,    215.1748
     46.0000,      12.0000,   1.00000,    208.0702
     50.0000,      12.0000,   1.00000,    187.1981
     54.0000,      12.0000,   1.00000,    183.7025
     58.0000,      12.0000,   1.00000,    177.3808
     62.0000,      12.0000,   1.00000,    175.7043
     66.0000,      12.0000,   1.00000,    167.4847
     70.0000,      12.0000,   1.00000,    165.1440
     74.0000,      12.0000,   1.00000,    169.1989
     78.0000,      12.0000,   1.00000,    178.4655
     82.0000,      12.0000,   1.00000,    172.6125
     86.0000,      12.0000,   1.00000,    178.6444
     90.0000,      12.0000,   1.00000,    189.9579
     94.0000,      12.0000,   1.00000,    210.5954
     98.0000,      12.0000,   1.00000,    192.5111
    102.0000,      12.0000,   1.00000,    174.5491
    106.0000,      12.0000,   1.00000,    177.3874
    110.0000,      12.0000,   1.00000,    209.2288
    114.0000,      12.0000,   1.00000,    239.7489
    118.0000,      12.0000,   1.00000,    240.4660
    122.0000,      12.0000,   1.00000,    243.0724
    126.0000,      12.0000,   1.00000,    265.2413
    130.0000,      12.0000,   1.00000,    311.7306
    134.0000,      12.0000,   1.00000,    346.4600
    138.0000,      12.0000,   1.00000,    334.5721
    142.0000,      12.0000,   1.00000,    319.8762
    146.0000,      12.0000,   1.00000,    308.1868
    150.0000,      12.0000,   1.00000,    315.4857
    154.0000,      12.0000,   1.00000,    312.8393
    158.0000,      12.0000,   1.00000,    326.3414
    162.0000,      12.0000,   1.00000,    319.9271
    166.0000,      12.0000,   1.00000,    312.8584
    170.0000,      12.0000,   1.00000,    283.8289
    174.0000,      12.0000,   1.00000,    250.9469
    178.0000,      12.0000,   1.00000,    215.7377
    186.0000,      12.0000,   1.00000,    195.4507
    190.0000,      12.0000,   1.00000,    173.5871
    194.0000,      12.0000,   1.00000,    145.1458
    198.0000,      12.0000,   1.00000,    136.4545
    202.0000,      12.0000,   1.00000,    130.0961
    206.0000,      12.0000,   1.00000,    125.1654
    210.0000,      12.0000,   1.00000,    106.8452
    214.0000,      12.0000,   1.00000,     96.1459
    218.0000,      12.0000,   1.00000,     89.2949
    222.0000,      12.0000,   1.00000,     82.5175
     18.0000,       4.0000,   4.00000,    281.4981
     22.0000,       4.0000,   4.00000,    303.7486
     26.0000,       4.0000,   4.00000,    254.0590
     30.0000,       4.0000,   4.00000,    228.1565
     34.0000,       4.0000,   4.00000,    230.2937
     38.0000,       4.0000,   4.00000,    218.9232
     42.0000,       4.0000,   4.00000,    241.0414
     46.0000,       4.0000,   4.00000,    202.4133
     50.0000,       4.0000,   4.00000,    202.5680
     54.0000,       4.0000,   4.00000,    180.2483
     58.0000,       4.0000,   4.00000,    186.4665
     62.0000,       4.0000,   4.00000,    188.9535
     66.0000,       4.0000,   4.00000,    168.3508
     70.0000,       4.0000,   4.00000,    167.5511
     74.0000,       4.0000,   4.00000,    177.2805
     78.0000,       4.0000,   4.00000,    186.4677
     82.0000,       4.0000,   4.00000,    186.9336
     86.0000,       4.0000,   4.00000,    184.0768
     90.0000,       4.0000,   4.00000,    197.5427
     94.0000,       4.0000,   4.00000,    204.9630
     98.0000,       4.0000,   4.00000,    256.2477
    102.0000,       4.0000,   4.00000,    148.2019
    106.0000,       4.0000,   4.00000,    142.5842
    110.0000,       4.0000,   4.00000,    251.7263
    114.0000,       4.0000,   4.00000,    251.8497
    118.0000,       4.0000,   4.00000,    255.8837
    122.0000,       4.0000,   4.00000,    225.2184
    126.0000,       4.0000,   4.00000,    282.6900
    130.0000,       4.0000,   4.00000,    341.3987
    134.0000,       4.0000,   4.00000,    349.7890
    138.0000,       4.0000,   4.00000,    382.6155
    142.0000,       4.0000,   4.00000,    322.2541
    146.0000,       4.0000,   4.00000,    309.7977
    150.0000,       4.0000,   4.00000,    322.4693
    154.0000,       4.0000,   4.00000,    345.7672
    158.0000,       4.0000,   4.00000,    331.2007
    162.0000,       4.0000,   4.00000,    331.7446
    166.0000,       4.0000,   4.00000,    350.2291
    170.0000,       4.0000,   4.00000,    313.2434
    174.0000,       4.0000,   4.00000,    231.7482
    178.0000,       4.0000,   4.00000,    228.2309
    186.0000,       4.0000,   4.00000,    211.8347
    190.0000,       4.0000,   4.00000,    183.3713
    194.0000,       4.0000,   4.00000,    137.8277
    198.0000,       4.0000,   4.00000,    134.5975
    202.0000,       4.0000,   4.00000,    159.1177
    206.0000,       4.0000,   4.00000,    122.6380
    210.0000,       4.0000,   4.00000,    109.4654
    214.0000,       4.0000,   4.00000,    100.1215
    218.0000,       4.0000,   4.00000,     93.5506
    222.0000,       4.0000,   4.00000,     88.5763
     24.0000,      16.0000,   1.00000,    293.5797
     28.0000,      16.0000,   1.00000,    280.9924
     32.0000,      16.0000,   1.00000,    255.9722
     36.0000,      16.0000,   1.00000,    247.4875
     40.0000,      16.0000,   1.00000,    241.2497
     44.0000,      16.0000,   1.00000,    237.5212
     48.0000,      16.0000,   1.00000,    234.8195
     52.0000,      16.0000,   1.00000,    220.5280
     56.0000,      16.0000,   1.00000,    214.9704
     60.0000,      16.0000,   1.00000,    203.3425
     64.0000,      16.0000,   1.00000,    199.6799
     68.0000,      16.0000,   1.00000,    200.4734
     72.0000,      16.0000,   1.00000,    199.2727
     76.0000,      16.0000,   1.00000,    199.5532
     80.0000,      16.0000,   1.00000,    209.9011
     84.0000,      16.0000,   1.00000,    225.3634
     88.0000,      16.0000,   1.00000,    230.7042
     92.0000,      16.0000,   1.00000,    245.8568
     96.0000,      16.0000,   1.00000,    227.8799
    100.0000,      16.0000,   1.00000,    213.8430
    104.0000,      16.0000,   1.00000,    229.9735
    108.0000,      16.0000,   1.00000,    221.7199
    112.0000,      16.0000,   1.00000,    241.4963
    116.0000,      16.0000,   1.00000,    255.8636
    120.0000,      16.0000,   1.00000,    273.7097
    124.0000,      16.0000,   1.00000,    312.6204
    128.0000,      16.0000,   1.00000,    329.9538
    132.0000,      16.0000,   1.00000,    353.6603
    136.0000,      16.0000,   1.00000,    363.9436
    140.0000,      16.0000,   1.00000,    351.5944
    144.0000,      16.0000,   1.00000,    332.0537
    148.0000,      16.0000,   1.00000,    304.7253
    152.0000,      16.0000,   1.00000,    308.0271
    156.0000,      16.0000,   1.00000,    322.0038
    160.0000,      16.0000,   1.00000,    339.3014
    164.0000,      16.0000,   1.00000,    338.6781
    168.0000,      16.0000,   1.00000,    316.1845
    172.0000,      16.0000,   1.00000,    296.5643
    180.0000,      16.0000,   1.00000,    233.4837
    184.0000,      16.0000,   1.00000,    220.1138
    188.0000,      16.0000,   1.00000,    199.5397
    196.0000,      16.0000,   1.00000,    175.6832
    200.0000,      16.0000,   1.00000,    153.0668
    204.0000,      16.0000,   1.00000,    146.0468
    208.0000,      16.0000,   1.00000,    140.2967
    212.0000,      16.0000,   1.00000,    123.9538
    216.0000,      16.0000,   1.00000,    114.2151
     22.0000,       4.0000,   5.00000,    331.0486
     26.0000,       4.0000,   5.00000,    284.5225
     30.0000,       4.0000,   5.00000,    252.3395
     34.0000,       4.0000,   5.00000,    251.4993
     38.0000,       4.0000,   5.00000,    238.2146
     42.0000,       4.0000,   5.00000,    259.7304
     46.0000,       4.0000,   5.00000,    226.7227
     50.0000,       4.0000,   5.00000,    230.0808
     54.0000,       4.0000,   5.00000,    202.7766
     58.0000,       4.0000,   5.00000,    210.1043
     62.0000,       4.0000,   5.00000,    208.8387
     66.0000,       4.0000,   5.00000,    190.5890
     70.0000,       4.0000,   5.00000,    188.4535
     74.0000,       4.0000,   5.00000,    201.6755
     78.0000,       4.0000,   5.00000,    202.7766
     82.0000,       4.0000,   5.00000,    219.7400
     86.0000,       4.0000,   5.00000,    222.4010
     90.0000,       4.0000,   5.00000,    225.9816
     94.0000,       4.0000,   5.00000,    232.5054
     98.0000,       4.0000,   5.00000,    290.1673
    102.0000,       4.0000,   5.00000,    169.1720
    106.0000,       4.0000,   5.00000,    158.7119
    110.0000,       4.0000,   5.00000,    273.0194
    114.0000,       4.0000,   5.00000,    272.7899
    118.0000,       4.0000,   5.00000,    264.3010
    122.0000,       4.0000,   5.00000,    254.5545
    126.0000,       4.0000,   5.00000,    322.9652
    130.0000,       4.0000,   5.00000,    364.3192
    134.0000,       4.0000,   5.00000,    368.8504
    138.0000,       4.0000,   5.00000,    409.4010
    142.0000,       4.0000,   5.00000,    342.8996
    146.0000,       4.0000,   5.00000,    306.6754
    150.0000,       4.0000,   5.00000,    312.1879
    154.0000,       4.0000,   5.00000,    353.2531
    158.0000,       4.0000,   5.00000,    334.4189
    162.0000,       4.0000,   5.00000,    352.9872
    166.0000,       4.0000,   5.00000,    373.5481
    170.0000,       4.0000,   5.00000,    332.7266
    174.0000,       4.0000,   5.00000,    245.6143
    182.0000,       4.0000,   5.00000,    218.3851
    186.0000,       4.0000,   5.00000,    223.1313
    190.0000,       4.0000,   5.00000,    200.1071
    194.0000,       4.0000,   5.00000,    157.1125
    198.0000,       4.0000,   5.00000,    151.1290
    202.0000,       4.0000,   5.00000,    178.6000
    206.0000,       4.0000,   5.00000,    136.7214
    210.0000,       4.0000,   5.00000,    124.2616
    214.0000,       4.0000,   5.00000,    116.4120
    218.0000,       4.0000,   5.00000,    107.1688
     26.0000,       4.0000,   6.00000,    307.7845
     30.0000,       4.0000,   6.00000,    278.6202
     34.0000,       4.0000,   6.00000,    275.0194
     38.0000,       4.0000,   6.00000,    253.8880
     42.0000,       4.0000,   6.00000,    279.8683
     46.0000,       4.0000,   6.00000,    242.6616
     50.0000,       4.0000,   6.00000,    251.1734
     54.0000,       4.0000,   6.00000,    222.1449
     58.0000,       4.0000,   6.00000,    227.9705
     62.0000,       4.0000,   6.00000,    228.7666
     66.0000,       4.0000,   6.00000,    206.3381
     70.0000,       4.0000,   6.00000,    207.7905
     74.0000,       4.0000,   6.00000,    215.0181
     78.0000,       4.0000,   6.00000,    233.7806
     82.0000,       4.0000,   6.00000,    255.5073
     86.0000,       4.0000,   6.00000,    247.2366
     90.0000,       4.0000,   6.00000,    253.2561
     94.0000,       4.0000,   6.00000,    259.7182
     98.0000,       4.0000,   6.00000,    325.0484
    102.0000,       4.0000,   6.00000,    182.7540
    106.0000,       4.0000,   6.00000,    166.3787
    110.0000,       4.0000,   6.00000,    287.7961
    114.0000,       4.0000,   6.00000,    280.5482
    118.0000,       4.0000,   6.00000,    277.9453
    122.0000,       4.0000,   6.00000,    264.5503
    126.0000,       4.0000,   6.00000,    354.4492
    130.0000,       4.0000,   6.00000,    391.3902
    134.0000,       4.0000,   6.00000,    375.4307
    138.0000,       4.0000,   6.00000,    414.7877
    142.0000,       4.0000,   6.00000,    338.0886
    146.0000,       4.0000,   6.00000,    302.0920
    150.0000,       4.0000,   6.00000,    308.8065
    154.0000,       4.0000,   6.00000,    343.8844
    158.0000,       4.0000,   6.00000,    333.0414
    162.0000,       4.0000,   6.00000,    346.3720
    166.0000,       4.0000,   6.00000,    384.7127
    170.0000,       4.0000,   6.00000,    351.9449
    178.0000,       4.0000,   6.00000,    244.7579
    182.0000,       4.0000,   6.00000,    223.9193
    186.0000,       4.0000,   6.00000,    229.5940
    190.0000,       4.0000,   6.00000,    205.3683
    194.0000,       4.0000,   6.00000,    166.1414
    198.0000,       4.0000,   6.00000,    167.2803
    202.0000,       4.0000,   6.00000,    199.1290
    206.0000,       4.0000,   6.00000,    152.7830
    210.0000,       4.0000,   6.00000,    136.2382
    214.0000,       4.0000,   6.00000,    129.0629
     30.0000,      20.0000,   1.00000,    305.4535
     34.0000,      20.0000,   1.00000,    287.2230
     38.0000,      20.0000,   1.00000,    270.2518
     42.0000,      20.0000,   1.00000,    263.1004
     46.0000,      20.0000,   1.00000,    254.4437
     50.0000,      20.0000,   1.00000,    251.1865
     54.0000,      20.0000,   1.00000,    242.1561
     58.0000,      20.0000,   1.00000,    234.1234
     62.0000,      20.0000,   1.00000,    223.9609
     66.0000,      20.0000,   1.00000,    225.4170
     70.0000,      20.0000,   1.00000,    220.2175
     74.0000,      20.0000,   1.00000,    231.7338
     78.0000,      20.0000,   1.00000,    246.9558
     82.0000,      20.0000,   1.00000,    256.3904
     86.0000,      20.0000,   1.00000,    262.5822
     90.0000,      20.0000,   1.00000,    281.5737
     94.0000,      20.0000,   1.00000,    266.1747
     98.0000,      20.0000,   1.00000,    244.1347
    102.0000,      20.0000,   1.00000,    250.4070
    106.0000,      20.0000,   1.00000,    254.4056
    110.0000,      20.0000,   1.00000,    237.4990
    114.0000,      20.0000,   1.00000,    250.8123
    118.0000,      20.0000,   1.00000,    290.3453
    122.0000,      20.0000,   1.00000,    317.7862
    126.0000,      20.0000,   1.00000,    336.8027
    130.0000,      20.0000,   1.00000,    371.8052
    134.0000,      20.0000,   1.00000,    370.2706
    138.0000,      20.0000,   1.00000,    340.6243
    142.0000,      20.0000,   1.00000,    324.6331
    146.0000,      20.0000,   1.00000,    325.2912
    150.0000,      20.0000,   1.00000,    307.1768
    154.0000,      20.0000,   1.00000,    302.9985
    158.0000,      20.0000,   1.00000,    316.1138
    162.0000,      20.0000,   1.00000,    327.4882
    166.0000,      20.0000,   1.00000,    319.1348
    174.0000,      20.0000,   1.00000,    294.3094
    178.0000,      20.0000,   1.00000,    261.1405
    182.0000,      20.0000,   1.00000,    229.5145
    186.0000,      20.0000,   1.00000,    216.2754
    190.0000,      20.0000,   1.00000,    199.8108
    194.0000,      20.0000,   1.00000,    196.0507
    198.0000,      20.0000,   1.00000,    184.3506
    202.0000,      20.0000,   1.00000,    171.8922
    206.0000,      20.0000,   1.00000,    163.3108
    210.0000,      20.0000,   1.00000,    155.8408
     30.0000,       4.0000,   7.00000,    298.4476
     34.0000,       4.0000,   7.00000,    296.4017
     38.0000,       4.0000,   7.00000,    274.6326
     42.0000,       4.0000,   7.00000,    297.0211
     46.0000,       4.0000,   7.00000,    256.0892
     50.0000,       4.0000,   7.00000,    261.7816
     54.0000,       4.0000,   7.00000,    235.0532
     58.0000,       4.0000,   7.00000,    244.2037
     62.0000,       4.0000,   7.00000,    244.2870
     66.0000,       4.0000,   7.00000,    221.4750
     70.0000,       4.0000,   7.00000,    215.5541
     74.0000,       4.0000,   7.00000,    240.4925
     78.0000,       4.0000,   7.00000,    264.2982
     82.0000,       4.0000,   7.00000,    280.8707
     86.0000,       4.0000,   7.00000,    270.1192
     90.0000,       4.0000,   7.00000,    276.0815
     94.0000,       4.0000,   7.00000,    287.4040
     98.0000,       4.0000,   7.00000,    348.9624
    102.0000,       4.0000,   7.00000,    189.6005
    106.0000,       4.0000,   7.00000,    171.2562
    110.0000,       4.0000,   7.00000,    288.9313
    114.0000,       4.0000,   7.00000,    289.9407
    118.0000,       4.0000,   7.00000,    289.5488
    122.0000,       4.0000,   7.00000,    273.1911
    126.0000,       4.0000,   7.00000,    352.2783
    130.0000,       4.0000,   7.00000,    413.0358
    134.0000,       4.0000,   7.00000,    390.8272
    138.0000,       4.0000,   7.00000,    395.5338
    142.0000,       4.0000,   7.00000,    321.8210
    146.0000,       4.0000,   7.00000,    300.5247
    150.0000,       4.0000,   7.00000,    309.2193
    154.0000,       4.0000,   7.00000,    336.4927
    158.0000,       4.0000,   7.00000,    319.1565
    162.0000,       4.0000,   7.00000,    338.5446
    166.0000,       4.0000,   7.00000,    379.9060
    174.0000,       4.0000,   7.00000,    255.8457
    178.0000,       4.0000,   7.00000,    244.9875
    182.0000,       4.0000,   7.00000,    221.2425
    186.0000,       4.0000,   7.00000,    231.4503
    190.0000,       4.0000,   7.00000,    207.1196
    194.0000,       4.0000,   7.00000,    167.2612
    202.0000,       4.0000,   7.00000,    221.0083
    206.0000,       4.0000,   7.00000,    167.9928
    210.0000,       4.0000,   7.00000,    149.3253
     34.0000,       4.0000,   8.00000,    315.1844
     38.0000,       4.0000,   8.00000,    294.4173
     42.0000,       4.0000,   8.00000,    315.5048
     46.0000,       4.0000,   8.00000,    265.4001
     50.0000,       4.0000,   8.00000,    269.5960
     54.0000,       4.0000,   8.00000,    241.0285
     58.0000,       4.0000,   8.00000,    255.3564
     62.0000,       4.0000,   8.00000,    257.6500
     66.0000,       4.0000,   8.00000,    228.0577
     70.0000,       4.0000,   8.00000,    234.9206
     74.0000,       4.0000,   8.00000,    263.2650
     78.0000,       4.0000,   8.00000,    284.1780
     82.0000,       4.0000,   8.00000,    301.3467
     86.0000,       4.0000,   8.00000,    291.8965
     90.0000,       4.0000,   8.00000,    298.9224
     94.0000,       4.0000,   8.00000,    302.8553
     98.0000,       4.0000,   8.00000,    361.5653
    102.0000,       4.0000,   8.00000,    195.0094
    106.0000,       4.0000,   8.00000,    170.9929
    110.0000,       4.0000,   8.00000,    293.6185
    114.0000,       4.0000,   8.00000,    296.3646
    118.0000,       4.0000,   8.00000,    295.5465
    122.0000,       4.0000,   8.00000,    273.2456
    126.0000,       4.0000,   8.00000,    352.8389
    130.0000,       4.0000,   8.00000,    401.0056
    134.0000,       4.0000,   8.00000,    389.4942
    138.0000,       4.0000,   8.00000,    391.4584
    142.0000,       4.0000,   8.00000,    311.4150
    146.0000,       4.0000,   8.00000,    291.7701
    150.0000,       4.0000,   8.00000,    305.7368
    154.0000,       4.0000,   8.00000,    333.7059
    158.0000,       4.0000,   8.00000,    308.5534
    162.0000,       4.0000,   8.00000,    329.2127
    170.0000,       4.0000,   8.00000,    338.6802
    174.0000,       4.0000,   8.00000,    252.8061
    178.0000,       4.0000,   8.00000,    244.4320
    182.0000,       4.0000,   8.00000,    218.7105
    186.0000,       4.0000,   8.00000,    225.7158
    190.0000,       4.0000,   8.00000,    206.0012
    194.0000,       4.0000,   8.00000,    168.7959
    202.0000,       4.0000,   8.00000,    231.3633
    206.0000,       4.0000,   8.00000,    183.2639
     42.0000,      28.0000,   1.00000,    300.0115
     46.0000,      28.0000,   1.00000,    288.5955
     50.0000,      28.0000,   1.00000,    275.8132
     54.0000,      28.0000,   1.00000,    264.9853
     58.0000,      28.0000,   1.00000,    249.7917
     62.0000,      28.0000,   1.00000,    256.9438
     66.0000,      28.0000,   1.00000,    270.6753
     70.0000,      28.0000,   1.00000,    281.1014
     74.0000,      28.0000,   1.00000,    286.1832
     78.0000,      28.0000,   1.00000,    292.4540
     82.0000,      28.0000,   1.00000,    305.7533
     86.0000,      28.0000,   1.00000,    327.3188
     90.0000,      28.0000,   1.00000,    305.8000
     94.0000,      28.0000,   1.00000,    282.1933
     98.0000,      28.0000,   1.00000,    276.0707
    102.0000,      28.0000,   1.00000,    275.9132
    106.0000,      28.0000,   1.00000,    276.0242
    110.0000,      28.0000,   1.00000,    269.6104
    114.0000,      28.0000,   1.00000,    264.9034
    118.0000,      28.0000,   1.00000,    292.5718
    122.0000,      28.0000,   1.00000,    318.9830
    126.0000,      28.0000,   1.00000,    325.5652
    130.0000,      28.0000,   1.00000,    316.2166
    134.0000,      28.0000,   1.00000,    316.5133
    138.0000,      28.0000,   1.00000,    324.0909
    142.0000,      28.0000,   1.00000,    336.4537
    146.0000,      28.0000,   1.00000,    314.7535
    150.0000,      28.0000,   1.00000,    297.4949
    154.0000,      28.0000,   1.00000,    299.8947
    162.0000,      28.0000,   1.00000,    286.9500
    166.0000,      28.0000,   1.00000,    273.8325
    170.0000,      28.0000,   1.00000,    265.3549
    174.0000,      28.0000,   1.00000,    266.1883
    178.0000,      28.0000,   1.00000,    258.3752
    182.0000,      28.0000,   1.00000,    238.1614
    190.0000,      28.0000,   1.00000,    207.8282
    194.0000,      28.0000,   1.00000,    199.2448
    198.0000,      28.0000,   1.00000,    196.3463
     42.0000,       4.0000,  10.00000,    340.4514
     46.0000,       4.0000,  10.00000,    285.7719
     50.0000,       4.0000,  10.00000,    284.5110
     54.0000,       4.0000,  10.00000,    249.6360
     58.0000,       4.0000,  10.00000,    257.8402
     62.0000,       4.0000,  10.00000,    269.7820
     66.0000,       4.0000,  10.00000,    258.9485
     70.0000,       4.0000,  10.00000,    263.8552
     74.0000,       4.0000,  10.00000,    288.1658
     78.0000,       4.0000,  10.00000,    310.4893
     82.0000,       4.0000,  10.00000,    333.5688
     86.0000,       4.0000,  10.00000,    321.5585
     90.0000,       4.0000,  10.00000,    317.5251
     94.0000,       4.0000,  10.00000,    314.6959
     98.0000,       4.0000,  10.00000,    365.6459
    102.0000,       4.0000,  10.00000,    196.9537
    106.0000,       4.0000,  10.00000,    177.4010
    110.0000,       4.0000,  10.00000,    302.4796
    114.0000,       4.0000,  10.00000,    295.5201
    118.0000,       4.0000,  10.00000,    288.1062
    122.0000,       4.0000,  10.00000,    264.1419
    126.0000,       4.0000,  10.00000,    329.7821
    130.0000,       4.0000,  10.00000,    362.0395
    134.0000,       4.0000,  10.00000,    352.3947
    138.0000,       4.0000,  10.00000,    378.4984
    142.0000,       4.0000,  10.00000,    320.6135
    146.0000,       4.0000,  10.00000,    284.6790
    150.0000,       4.0000,  10.00000,    284.3764
    154.0000,       4.0000,  10.00000,    323.2146
    162.0000,       4.0000,  10.00000,    311.6525
    166.0000,       4.0000,  10.00000,    330.6089
    170.0000,       4.0000,  10.00000,    303.2853
    174.0000,       4.0000,  10.00000,    225.7067
    178.0000,       4.0000,  10.00000,    223.9073
    182.0000,       4.0000,  10.00000,    209.6925
    186.0000,       4.0000,  10.00000,    219.8837
    190.0000,       4.0000,  10.00000,    200.8053
    194.0000,       4.0000,  10.00000,    166.9837
     54.0000,      36.0000,   1.00000,    295.3605
     58.0000,      36.0000,   1.00000,    291.5647
     62.0000,      36.0000,   1.00000,    285.0238
     66.0000,      36.0000,   1.00000,    289.1076
     70.0000,      36.0000,   1.00000,    296.8820
     74.0000,      36.0000,   1.00000,    305.1364
     78.0000,      36.0000,   1.00000,    309.9019
     82.0000,      36.0000,   1.00000,    318.7719
     86.0000,      36.0000,   1.00000,    300.5658
     90.0000,      36.0000,   1.00000,    287.4640
     94.0000,      36.0000,   1.00000,    292.7518
     98.0000,      36.0000,   1.00000,    295.1709
    102.0000,      36.0000,   1.00000,    286.6045
    106.0000,      36.0000,   1.00000,    277.9249
    110.0000,      36.0000,   1.00000,    276.2966
    114.0000,      36.0000,   1.00000,    274.7090
    118.0000,      36.0000,   1.00000,    261.8639
    122.0000,      36.0000,   1.00000,    277.0701
    126.0000,      36.0000,   1.00000,    286.4536
    130.0000,      36.0000,   1.00000,    285.4939
    134.0000,      36.0000,   1.00000,    286.7803
    138.0000,      36.0000,   1.00000,    295.4475
    142.0000,      36.0000,   1.00000,    308.0205
    146.0000,      36.0000,   1.00000,    312.4722
    150.0000,      36.0000,   1.00000,    305.2643
    154.0000,      36.0000,   1.00000,    303.7953
    158.0000,      36.0000,   1.00000,    272.9060
    162.0000,      36.0000,   1.00000,    252.0809
    166.0000,      36.0000,   1.00000,    248.5651
    170.0000,      36.0000,   1.00000,    244.7948
    174.0000,      36.0000,   1.00000,    235.7122
    178.0000,      36.0000,   1.00000,    224.4997
    186.0000,      36.0000,   1.00000,    213.3540
     50.0000,       4.0000,  12.00000,    293.1356
    114.0000,       4.0000,  12.00000,    288.5527
    178.0000,       4.0000,  12.00000,    199.6101
     54.0000,      12.0000,   4.00000,    289.6549
     58.0000,      12.0000,   4.00000,    282.3825
     62.0000,      12.0000,   4.00000,    278.1778
     66.0000,      12.0000,   4.00000,    272.6046
     70.0000,      12.0000,   4.00000,    279.4164
     74.0000,      12.0000,   4.00000,    297.5922
     78.0000,      12.0000,   4.00000,    319.1800
     82.0000,      12.0000,   4.00000,    324.0287
     86.0000,      12.0000,   4.00000,    317.5827
     90.0000,      12.0000,   4.00000,    310.9020
     94.0000,      12.0000,   4.00000,    330.9346
     98.0000,      12.0000,   4.00000,    293.1280
    102.0000,      12.0000,   4.00000,    244.9291
    106.0000,      12.0000,   4.00000,    223.3813
    110.0000,      12.0000,   4.00000,    249.8959
    114.0000,      12.0000,   4.00000,    274.8686
    118.0000,      12.0000,   4.00000,    255.0567
    122.0000,      12.0000,   4.00000,    264.5496
    126.0000,      12.0000,   4.00000,    287.9709
    130.0000,      12.0000,   4.00000,    318.5188
    134.0000,      12.0000,   4.00000,    335.7753
    138.0000,      12.0000,   4.00000,    322.1750
    142.0000,      12.0000,   4.00000,    307.5297
    146.0000,      12.0000,   4.00000,    285.8439
    150.0000,      12.0000,   4.00000,    287.3520
    154.0000,      12.0000,   4.00000,    298.7074
    158.0000,      12.0000,   4.00000,    294.3504
    162.0000,      12.0000,   4.00000,    286.3099
    166.0000,      12.0000,   4.00000,    288.1574
    170.0000,      12.0000,   4.00000,    262.0046
    174.0000,      12.0000,   4.00000,    225.2131
    178.0000,      12.0000,   4.00000,    190.5715
    182.0000,      12.0000,   4.00000,    191.9832
    186.0000,      12.0000,   4.00000,    191.8970
     66.0000,      44.0000,   1.00000,    297.5352
     70.0000,      44.0000,   1.00000,    292.6930
     74.0000,      44.0000,   1.00000,    283.5526
     78.0000,      44.0000,   1.00000,    290.1212
     82.0000,      44.0000,   1.00000,    281.8936
     86.0000,      44.0000,   1.00000,    271.9162
     90.0000,      44.0000,   1.00000,    279.4389
     94.0000,      44.0000,   1.00000,    282.9528
     98.0000,      44.0000,   1.00000,    279.2476
    102.0000,      44.0000,   1.00000,    267.1894
    106.0000,      44.0000,   1.00000,    259.7455
    110.0000,      44.0000,   1.00000,    264.7103
    114.0000,      44.0000,   1.00000,    264.7264
    118.0000,      44.0000,   1.00000,    269.2739
    122.0000,      44.0000,   1.00000,    257.6812
    126.0000,      44.0000,   1.00000,    263.4673
    130.0000,      44.0000,   1.00000,    277.8037
    134.0000,      44.0000,   1.00000,    281.8683
    138.0000,      44.0000,   1.00000,    278.0423
    142.0000,      44.0000,   1.00000,    280.3662
    146.0000,      44.0000,   1.00000,    289.1014
    150.0000,      44.0000,   1.00000,    288.3672
    154.0000,      44.0000,   1.00000,    274.6146
    158.0000,      44.0000,   1.00000,    262.8658
    162.0000,      44.0000,   1.00000,    249.6722
    166.0000,      44.0000,   1.00000,    250.6321
    170.0000,      44.0000,   1.00000,    240.0299
    174.0000,      44.0000,   1.00000,    225.9719
    114.0000,       4.0000,  15.00000,    263.1563
    178.0000,       4.0000,  15.00000,    190.2216
     70.0000,      12.0000,   5.00000,    267.0557
     74.0000,      12.0000,   5.00000,    272.7929
     78.0000,      12.0000,   5.00000,    287.4081
     82.0000,      12.0000,   5.00000,    295.6842
     86.0000,      12.0000,   5.00000,    298.1584
     90.0000,      12.0000,   5.00000,    294.2018
     94.0000,      12.0000,   5.00000,    311.0154
     98.0000,      12.0000,   5.00000,    270.8351
    102.0000,      12.0000,   5.00000,    224.2541
    106.0000,      12.0000,   5.00000,    197.9670
    110.0000,      12.0000,   5.00000,    226.6517
    114.0000,      12.0000,   5.00000,    257.7270
    118.0000,      12.0000,   5.00000,    247.7586
    122.0000,      12.0000,   5.00000,    256.9623
    126.0000,      12.0000,   5.00000,    281.5618
    130.0000,      12.0000,   5.00000,    313.2734
    134.0000,      12.0000,   5.00000,    329.0336
    138.0000,      12.0000,   5.00000,    306.4583
    142.0000,      12.0000,   5.00000,    286.0117
    146.0000,      12.0000,   5.00000,    262.2422
    150.0000,      12.0000,   5.00000,    267.8349
    154.0000,      12.0000,   5.00000,    273.7113
    158.0000,      12.0000,   5.00000,    279.6328
    162.0000,      12.0000,   5.00000,    285.7745
    166.0000,      12.0000,   5.00000,    293.7498
    170.0000,      12.0000,   5.00000,    259.6892
    174.0000,      12.0000,   5.00000,    215.4548
     78.0000,      52.0000,   1.00000,    265.8398
     82.0000,      52.0000,   1.00000,    253.5206
     86.0000,      52.0000,   1.00000,    250.0163
     90.0000,      52.0000,   1.00000,    242.9239
     94.0000,      52.0000,   1.00000,    240.7107
     98.0000,      52.0000,   1.00000,    242.2790
    102.0000,      52.0000,   1.00000,    249.4010
    106.0000,      52.0000,   1.00000,    255.6544
    110.0000,      52.0000,   1.00000,    256.4163
    114.0000,      52.0000,   1.00000,    261.5189
    118.0000,      52.0000,   1.00000,    263.1490
    122.0000,      52.0000,   1.00000,    264.3127
    126.0000,      52.0000,   1.00000,    253.4819
    130.0000,      52.0000,   1.00000,    262.9734
    134.0000,      52.0000,   1.00000,    272.2266
    138.0000,      52.0000,   1.00000,    272.8590
    142.0000,      52.0000,   1.00000,    275.2368
    146.0000,      52.0000,   1.00000,    273.9687
    150.0000,      52.0000,   1.00000,    272.1635
    154.0000,      52.0000,   1.00000,    267.1718
    158.0000,      52.0000,   1.00000,    258.8025
    162.0000,      52.0000,   1.00000,    253.4265
     82.0000,      12.0000,   6.00000,    272.7372
     86.0000,      12.0000,   6.00000,    266.4393
     90.0000,      12.0000,   6.00000,    253.2241
     94.0000,      12.0000,   6.00000,    263.8636
     98.0000,      12.0000,   6.00000,    235.2707
    102.0000,      12.0000,   6.00000,    203.2389
    106.0000,      12.0000,   6.00000,    185.2352
    110.0000,      12.0000,   6.00000,    212.9586
    114.0000,      12.0000,   6.00000,    247.3867
    118.0000,      12.0000,   6.00000,    241.5297
    122.0000,      12.0000,   6.00000,    257.2957
    126.0000,      12.0000,   6.00000,    279.9040
    130.0000,      12.0000,   6.00000,    308.3975
    134.0000,      12.0000,   6.00000,    321.0616
    138.0000,      12.0000,   6.00000,    302.8278
    142.0000,      12.0000,   6.00000,    281.8138
    146.0000,      12.0000,   6.00000,    254.9633
    150.0000,      12.0000,   6.00000,    259.1235
    154.0000,      12.0000,   6.00000,    267.7077
    158.0000,      12.0000,   6.00000,    277.1499
    162.0000,      12.0000,   6.00000,    285.0118
     88.0000,      24.0000,   3.00000,    253.6328
     92.0000,      24.0000,   3.00000,    235.5575
     96.0000,      24.0000,   3.00000,    214.3602
    100.0000,      24.0000,   3.00000,    215.6207
    104.0000,      24.0000,   3.00000,    216.4344
    108.0000,      24.0000,   3.00000,    218.7132
    112.0000,      24.0000,   3.00000,    207.5292
    116.0000,      24.0000,   3.00000,    230.0083
    120.0000,      24.0000,   3.00000,    259.5833
    124.0000,      24.0000,   3.00000,    269.9177
    128.0000,      24.0000,   3.00000,    285.9511
    132.0000,      24.0000,   3.00000,    290.2482
    136.0000,      24.0000,   3.00000,    295.6225
    140.0000,      24.0000,   3.00000,    289.7130
    144.0000,      24.0000,   3.00000,    284.0345
    148.0000,      24.0000,   3.00000,    278.4768
    152.0000,      24.0000,   3.00000,    268.5367
    156.0000,      24.0000,   3.00000,    273.0558
     94.0000,      20.0000,   4.00000,    224.6803
     98.0000,      20.0000,   4.00000,    203.0826
    102.0000,      20.0000,   4.00000,    201.6033
    106.0000,      20.0000,   4.00000,    204.3502
    110.0000,      20.0000,   4.00000,    196.0311
    114.0000,      20.0000,   4.00000,    211.3921
    118.0000,      20.0000,   4.00000,    242.1163
    122.0000,      20.0000,   4.00000,    257.6492
    126.0000,      20.0000,   4.00000,    271.7876
    130.0000,      20.0000,   4.00000,    289.8791
    134.0000,      20.0000,   4.00000,    303.3833
    138.0000,      20.0000,   4.00000,    298.3268
    142.0000,      20.0000,   4.00000,    287.9617
    146.0000,      20.0000,   4.00000,    283.3288
    150.0000,      20.0000,   4.00000,    271.1667
    114.0000,      12.0000,   8.00000,    218.1101
   9.07
ITERATION 5
MODEL RESISTIVITY
LAYER 1
58,     2.0000
      8.0000,     117.64
     12.0000,     127.89
     16.0000,     164.36
     20.0000,     187.33
     24.0000,     220.10
     28.0000,     194.18
     32.0000,     175.03
     36.0000,     171.80
     40.0000,     152.06
     44.0000,     155.37
     48.0000,     124.39
     52.0000,     119.10
     56.0000,     101.24
     60.0000,     100.86
     64.0000,      97.66
     68.0000,      86.66
     72.0000,      86.35
     76.0000,      89.78
     80.0000,      96.04
     84.0000,     105.40
     88.0000,     101.10
     92.0000,     109.01
     96.0000,     117.32
    100.0000,     135.05
    104.0000,      56.35
    108.0000,      52.84
    112.0000,     120.78
    116.0000,     120.35
    120.0000,     110.79
    124.0000,     103.45
    128.0000,     133.63
    132.0000,     157.65
    136.0000,     164.97
    140.0000,     182.79
    144.0000,     149.34
    148.0000,     139.84
    152.0000,     147.88
    156.0000,     165.47
    160.0000,     156.10
    164.0000,     159.34
    168.0000,     170.16
    172.0000,     146.19
    176.0000,      97.83
    180.0000,      95.86
    184.0000,      86.58
    188.0000,      88.55
    192.0000,      76.73
    196.0000,      57.55
    200.0000,      55.92
    204.0000,      66.25
    208.0000,      54.42
    212.0000,      50.05
    216.0000,      48.56
    220.0000,      49.22
    224.0000,      45.40
    228.0000,      37.52
    232.0000,      36.16
            36.1706
LAYER 2
58,     4.2000
      8.0000,     157.16
     12.0000,     148.55
     16.0000,     164.92
     20.0000,     190.08
     24.0000,     220.10
     28.0000,     194.36
     32.0000,     175.11
     36.0000,     171.78
     40.0000,     152.13
     44.0000,     155.35
     48.0000,     124.38
     52.0000,     119.11
     56.0000,     101.24
     60.0000,     100.87
     64.0000,      97.66
     68.0000,      86.65
     72.0000,      86.37
     76.0000,      89.77
     80.0000,      96.05
     84.0000,     105.39
     88.0000,     101.13
     92.0000,     109.00
     96.0000,     117.60
    100.0000,     134.98
    104.0000,     123.82
    108.0000,     121.89
    112.0000,     120.89
    116.0000,     120.08
    120.0000,     112.40
    124.0000,     104.38
    128.0000,     133.96
    132.0000,     158.18
    136.0000,     167.00
    140.0000,     184.42
    144.0000,     159.04
    148.0000,     154.95
    152.0000,     157.73
    156.0000,     166.74
    160.0000,     164.69
    164.0000,     165.40
    168.0000,     176.37
    172.0000,     160.05
    176.0000,     105.91
    180.0000,      96.33
    184.0000,      88.68
    188.0000,      88.75
    192.0000,      77.17
    196.0000,      58.22
    200.0000,      58.12
    204.0000,      82.16
    208.0000,      54.79
    212.0000,      50.24
    216.0000,      49.60
    220.0000,      49.59
    224.0000,      45.67
    228.0000,      37.56
    232.0000,      36.16
            36.1689
LAYER 3
56,     6.6200
     12.0000,     298.21
     16.0000,     235.66
     20.0000,     223.33
     24.0000,     221.48
     28.0000,     198.72
     32.0000,     178.45
     36.0000,     171.82
     40.0000,     155.91
     44.0000,     155.93
     48.0000,     127.91
     52.0000,     123.41
     56.0000,     105.37
     60.0000,     104.41
     64.0000,     102.26
     68.0000,     100.26
     72.0000,     100.23
     76.0000,     106.01
     80.0000,     126.56
     84.0000,     127.34
     88.0000,     127.13
     92.0000,     126.94
     96.0000,     127.08
    100.0000,     134.63
    104.0000,     128.52
    108.0000,     127.51
    112.0000,     127.20
    116.0000,     156.56
    120.0000,     220.91
    124.0000,     256.57
    128.0000,     408.50
    132.0000,     468.83
    136.0000,     540.97
    140.0000,     676.94
    144.0000,     686.79
    148.0000,     691.28
    152.0000,     693.37
    156.0000,     698.23
    160.0000,     698.90
    164.0000,     699.74
    168.0000,     700.57
    172.0000,     691.59
    176.0000,     435.07
    180.0000,     247.22
    184.0000,     199.66
    188.0000,     198.18
    192.0000,     196.58
    196.0000,     196.76
    200.0000,     207.18
    204.0000,     267.63
    208.0000,     184.76
    212.0000,      97.20
    216.0000,      90.19
    220.0000,      84.60
    224.0000,      64.82
    228.0000,      38.75
            36.1768
LAYER 4
54,     9.2820
     16.0000,     504.12
     20.0000,     291.63
     24.0000,     243.90
     28.0000,     212.32
     32.0000,     193.11
     36.0000,     184.10
     40.0000,     182.47
     44.0000,     182.35
     48.0000,     180.39
     52.0000,     180.04
     56.0000,     179.15
     60.0000,     178.95
     64.0000,     178.89
     68.0000,     179.22
     72.0000,     182.73
     76.0000,     209.43
     80.0000,     227.52
     84.0000,     228.28
     88.0000,     218.50
     92.0000,     187.87
     96.0000,     137.70
    100.0000,     137.02
    104.0000,     126.09
    108.0000,     125.46
    112.0000,     131.08
    116.0000,     275.96
    120.0000,     627.31
    124.0000,     709.16
    128.0000,     702.31
    132.0000,     692.59
    136.0000,     693.09
    140.0000,     769.75
    144.0000,     813.40
    148.0000,     905.15
    152.0000,     977.63
    156.0000,     1069.0
    160.0000,     1132.7
    164.0000,     1154.5
    168.0000,     1160.9
    172.0000,     1158.3
    176.0000,     877.69
    180.0000,     469.40
    184.0000,     328.17
    188.0000,     318.25
    192.0000,     317.99
    196.0000,     321.87
    200.0000,     353.59
    204.0000,     356.83
    208.0000,     319.60
    212.0000,     159.16
    216.0000,     140.84
    220.0000,     110.72
    224.0000,      86.14
            38.8642
LAYER 5
50,    12.2102
     24.0000,     820.59
     28.0000,     736.17
     32.0000,     682.53
     36.0000,     586.93
     40.0000,     554.53
     44.0000,     546.58
     48.0000,     534.37
     52.0000,     512.92
     56.0000,     493.00
     60.0000,     480.19
     64.0000,     469.47
     68.0000,     461.04
     72.0000,     448.66
     76.0000,     425.68
     80.0000,     422.62
     84.0000,     425.07
     88.0000,     432.33
     92.0000,     494.53
     96.0000,     524.72
    100.0000,     659.93
    104.0000,     1197.3
    108.0000,     1423.1
    112.0000,     1425.1
    116.0000,     1409.8
    120.0000,     1192.8
    124.0000,     909.85
    128.0000,     730.06
    132.0000,     692.96
    136.0000,     693.36
    140.0000,     768.93
    144.0000,     811.62
    148.0000,     903.62
    152.0000,     974.58
    156.0000,     1063.5
    160.0000,     1136.4
    164.0000,     1154.8
    168.0000,     1158.5
    172.0000,     1157.0
    176.0000,     881.79
    180.0000,     489.88
    184.0000,     351.08
    188.0000,     341.66
    192.0000,     340.95
    196.0000,     341.30
    200.0000,     353.81
    204.0000,     354.13
    208.0000,     322.63
    212.0000,     239.20
    216.0000,     224.76
           125.0341
LAYER 6
46,    15.4312
     32.0000,     736.14
     36.0000,     626.84
     40.0000,     622.27
     44.0000,     611.92
     48.0000,     605.54
     52.0000,     549.31
     56.0000,     530.11
     60.0000,     516.52
     64.0000,     487.99
     68.0000,     471.54
     72.0000,     451.60
     76.0000,     426.06
     80.0000,     422.74
     84.0000,     425.19
     88.0000,     432.37
     92.0000,     492.47
     96.0000,     524.61
    100.0000,     659.02
    104.0000,     1133.2
    108.0000,     1385.6
    112.0000,     1383.2
    116.0000,     1373.9
    120.0000,     1173.3
    124.0000,     908.20
    128.0000,     716.96
    132.0000,     642.80
    136.0000,     638.76
    140.0000,     639.59
    144.0000,     656.45
    148.0000,     667.73
    152.0000,     763.90
    156.0000,     925.49
    160.0000,     1066.3
    164.0000,     1131.6
    168.0000,     1137.5
    172.0000,     1137.2
    176.0000,     846.58
    180.0000,     478.73
    184.0000,     348.44
    188.0000,     341.52
    192.0000,     333.48
    196.0000,     331.26
    200.0000,     331.09
    204.0000,     330.60
    208.0000,     318.41
           239.4629
LAYER 7
42,    18.9743
     40.0000,     626.26
     44.0000,     611.68
     48.0000,     607.31
     52.0000,     549.28
     56.0000,     530.45
     60.0000,     519.57
     64.0000,     488.34
     68.0000,     471.56
     72.0000,     451.98
     76.0000,     425.76
     80.0000,     413.32
     84.0000,     410.00
     88.0000,     410.33
     92.0000,     420.15
     96.0000,     445.84
    100.0000,     509.54
    104.0000,     764.65
    108.0000,     1065.2
    112.0000,     1096.2
    116.0000,     1039.7
    120.0000,     874.32
    124.0000,     746.48
    128.0000,     506.08
    132.0000,     394.03
    136.0000,     378.28
    140.0000,     377.17
    144.0000,     377.37
    148.0000,     377.75
    152.0000,     379.64
    156.0000,     390.35
    160.0000,     403.76
    164.0000,     407.66
    168.0000,     408.97
    172.0000,     409.16
    176.0000,     408.38
    180.0000,     376.80
    184.0000,     346.15
    188.0000,     333.56
    192.0000,     327.11
    196.0000,     320.99
    200.0000,     316.85
           311.9336
LAYER 8
38,    22.8718
     48.0000,     609.97
     52.0000,     538.22
     56.0000,     530.30
     60.0000,     525.23
     64.0000,     487.45
     68.0000,     467.61
     72.0000,     452.27
     76.0000,     416.79
     80.0000,     393.51
     84.0000,     393.92
     88.0000,     394.72
     92.0000,     404.33
     96.0000,     412.50
    100.0000,     414.63
    104.0000,     415.25
    108.0000,     414.71
    112.0000,     411.17
    116.0000,     404.13
    120.0000,     382.74
    124.0000,     325.47
    128.0000,     263.40
    132.0000,     228.61
    136.0000,     218.02
    140.0000,     216.88
    144.0000,     216.88
    148.0000,     216.95
    152.0000,     217.12
    156.0000,     217.65
    160.0000,     219.97
    164.0000,     223.34
    168.0000,     224.41
    172.0000,     235.22
    176.0000,     251.34
    180.0000,     260.09
    184.0000,     262.87
    188.0000,     271.74
    192.0000,     279.04
           286.2141
LAYER 9
33,    27.1590
     60.0000,     526.16
     64.0000,     472.03
     68.0000,     457.52
     72.0000,     452.20
     76.0000,     404.86
     80.0000,     374.72
     84.0000,     347.07
     88.0000,     321.06
     92.0000,     300.73
     96.0000,     283.71
    100.0000,     271.15
    104.0000,     268.28
    108.0000,     258.72
    112.0000,     241.25
    116.0000,     219.77
    120.0000,     198.63
    124.0000,     181.91
    128.0000,     172.25
    132.0000,     169.77
    136.0000,     165.84
    140.0000,     163.02
    144.0000,     162.22
    148.0000,     162.18
    152.0000,     162.21
    156.0000,     162.28
    160.0000,     163.03
    164.0000,     165.41
    168.0000,     170.15
    172.0000,     175.09
    176.0000,     177.78
    180.0000,     180.33
    184.0000,     189.83
           214.6416
LAYER 10
27,    31.8749
     72.0000,     452.20
     76.0000,     396.29
     80.0000,     365.54
     84.0000,     329.13
     88.0000,     297.42
     92.0000,     263.79
     96.0000,     241.98
    100.0000,     225.05
    104.0000,     211.75
    108.0000,     199.97
    112.0000,     189.38
    116.0000,     178.18
    120.0000,     166.86
    124.0000,     156.02
    128.0000,     147.39
    132.0000,     141.60
    136.0000,     138.43
    140.0000,     137.43
    144.0000,     137.35
    148.0000,     137.34
    152.0000,     137.36
    156.0000,     137.42
    160.0000,     137.88
    164.0000,     138.48
    168.0000,     139.05
    172.0000,     143.34
           165.7525
LAYER 11
23,    37.0623
     80.0000,     360.48
     84.0000,     308.95
     88.0000,     275.53
     92.0000,     249.37
     96.0000,     232.37
    100.0000,     216.68
    104.0000,     204.46
    108.0000,     191.40
    112.0000,     178.52
    116.0000,     167.29
    120.0000,     156.78
    124.0000,     147.36
    128.0000,     139.81
    132.0000,     134.23
    136.0000,     130.70
    140.0000,     129.10
    144.0000,     128.73
    148.0000,     128.69
    152.0000,     128.67
    156.0000,     128.68
    160.0000,     128.69
    164.0000,     128.73
           129.0560
LAYER 12
19,    42.7686
     88.0000,     266.19
     92.0000,     240.54
     96.0000,     226.97
    100.0000,     215.52
    104.0000,     204.19
    108.0000,     190.85
    112.0000,     177.21
    116.0000,     166.15
    120.0000,     155.63
    124.0000,     146.21
    128.0000,     138.77
    132.0000,     133.29
    136.0000,     129.66
    140.0000,     127.57
    144.0000,     126.79
    148.0000,     126.65
    152.0000,     126.63
    156.0000,     126.62
           126.6267
LAYER 13
17, 
     92.0000,     228.35
     96.0000,     225.60
    100.0000,     215.48
    104.0000,     204.11
    108.0000,     190.83
    112.0000,     177.14
    116.0000,     166.11
    120.0000,     155.55
    124.0000,     146.16
    128.0000,     138.73
    132.0000,     133.25
    136.0000,     129.62
    140.0000,     127.47
    144.0000,     126.72
    148.0000,     126.41
    152.0000,     126.23
           126.1364
CALCULATED APPARENT RESISTIVITY
      6.0000,       4.0000,   1.00000,    148.2898
     10.0000,       4.0000,   1.00000,    155.2315
     14.0000,       4.0000,   1.00000,    183.9235
     18.0000,       4.0000,   1.00000,    185.0805
     22.0000,       4.0000,   1.00000,    207.5052
     26.0000,       4.0000,   1.00000,    192.9367
     30.0000,       4.0000,   1.00000,    183.4299
     34.0000,       4.0000,   1.00000,    178.7721
     38.0000,       4.0000,   1.00000,    155.6633
     42.0000,       4.0000,   1.00000,    159.3216
     46.0000,       4.0000,   1.00000,    130.0923
     50.0000,       4.0000,   1.00000,    130.1646
     54.0000,       4.0000,   1.00000,    111.0274
     58.0000,       4.0000,   1.00000,    109.4956
     62.0000,       4.0000,   1.00000,    105.7259
     66.0000,       4.0000,   1.00000,     98.1655
     70.0000,       4.0000,   1.00000,     98.3810
     74.0000,       4.0000,   1.00000,    103.1102
     78.0000,       4.0000,   1.00000,    106.0021
     82.0000,       4.0000,   1.00000,    113.0819
     86.0000,       4.0000,   1.00000,    114.0351
     90.0000,       4.0000,   1.00000,    121.1465
     94.0000,       4.0000,   1.00000,    107.8730
     98.0000,       4.0000,   1.00000,    135.8383
    102.0000,       4.0000,   1.00000,     91.8228
    106.0000,       4.0000,   1.00000,     89.8095
    110.0000,       4.0000,   1.00000,    131.2336
    114.0000,       4.0000,   1.00000,    120.8216
    118.0000,       4.0000,   1.00000,    137.7365
    122.0000,       4.0000,   1.00000,    134.5298
    126.0000,       4.0000,   1.00000,    165.9141
    130.0000,       4.0000,   1.00000,    187.4972
    134.0000,       4.0000,   1.00000,    188.6906
    138.0000,       4.0000,   1.00000,    214.7500
    142.0000,       4.0000,   1.00000,    194.2945
    146.0000,       4.0000,   1.00000,    194.2007
    150.0000,       4.0000,   1.00000,    195.3943
    154.0000,       4.0000,   1.00000,    210.5270
    158.0000,       4.0000,   1.00000,    199.4465
    162.0000,       4.0000,   1.00000,    200.5581
    166.0000,       4.0000,   1.00000,    196.7406
    170.0000,       4.0000,   1.00000,    178.3285
    174.0000,       4.0000,   1.00000,    136.1108
    178.0000,       4.0000,   1.00000,    129.9089
    182.0000,       4.0000,   1.00000,    107.0727
    186.0000,       4.0000,   1.00000,    103.0055
    190.0000,       4.0000,   1.00000,     91.3428
    194.0000,       4.0000,   1.00000,     77.8144
    198.0000,       4.0000,   1.00000,     73.1589
    202.0000,       4.0000,   1.00000,     79.7487
    206.0000,       4.0000,   1.00000,     64.4181
    210.0000,       4.0000,   1.00000,     62.4689
    214.0000,       4.0000,   1.00000,     57.0649
    218.0000,       4.0000,   1.00000,     51.7452
    222.0000,       4.0000,   1.00000,     48.9062
    226.0000,       4.0000,   1.00000,     42.1614
    230.0000,       4.0000,   1.00000,     39.1551
    234.0000,       4.0000,   1.00000,     38.3854
     10.0000,       4.0000,   2.00000,    189.4058
     14.0000,       4.0000,   2.00000,    216.4017
     18.0000,       4.0000,   2.00000,    214.3604
     22.0000,       4.0000,   2.00000,    230.2132
     26.0000,       4.0000,   2.00000,    206.4775
     30.0000,       4.0000,   2.00000,    193.8183
     34.0000,       4.0000,   2.00000,    192.9482
     38.0000,       4.0000,   2.00000,    175.7074
     42.0000,       4.0000,   2.00000,    179.3670
     46.0000,       4.0000,   2.00000,    151.6678
     50.0000,       4.0000,   2.00000,    148.2150
     54.0000,       4.0000,   2.00000,    130.4506
     58.0000,       4.0000,   2.00000,    131.2689
     62.0000,       4.0000,   2.00000,    131.9905
     66.0000,       4.0000,   2.00000,    118.5003
     70.0000,       4.0000,   2.00000,    118.8708
     74.0000,       4.0000,   2.00000,    126.6403
     78.0000,       4.0000,   2.00000,    131.2539
     82.0000,       4.0000,   2.00000,    137.4975
     86.0000,       4.0000,   2.00000,    135.9909
     90.0000,       4.0000,   2.00000,    128.2523
     94.0000,       4.0000,   2.00000,    139.1027
     98.0000,       4.0000,   2.00000,    187.0578
    102.0000,       4.0000,   2.00000,    107.7963
    106.0000,       4.0000,   2.00000,    101.2073
    110.0000,       4.0000,   2.00000,    182.7314
    114.0000,       4.0000,   2.00000,    176.4969
    118.0000,       4.0000,   2.00000,    169.7838
    122.0000,       4.0000,   2.00000,    168.4781
    126.0000,       4.0000,   2.00000,    220.7476
    130.0000,       4.0000,   2.00000,    245.8693
    134.0000,       4.0000,   2.00000,    243.3229
    138.0000,       4.0000,   2.00000,    282.8448
    142.0000,       4.0000,   2.00000,    257.7126
    146.0000,       4.0000,   2.00000,    247.7422
    150.0000,       4.0000,   2.00000,    268.3870
    154.0000,       4.0000,   2.00000,    290.2625
    158.0000,       4.0000,   2.00000,    257.9198
    162.0000,       4.0000,   2.00000,    249.5972
    166.0000,       4.0000,   2.00000,    268.5291
    170.0000,       4.0000,   2.00000,    238.2222
    174.0000,       4.0000,   2.00000,    177.5362
    178.0000,       4.0000,   2.00000,    173.1997
    182.0000,       4.0000,   2.00000,    149.4335
    186.0000,       4.0000,   2.00000,    143.6546
    190.0000,       4.0000,   2.00000,    126.7901
    194.0000,       4.0000,   2.00000,     96.9675
    198.0000,       4.0000,   2.00000,     96.5316
    202.0000,       4.0000,   2.00000,    112.2944
    206.0000,       4.0000,   2.00000,     84.8341
    210.0000,       4.0000,   2.00000,     76.4153
    214.0000,       4.0000,   2.00000,     72.3799
    218.0000,       4.0000,   2.00000,     64.9415
    222.0000,       4.0000,   2.00000,     59.9784
    226.0000,       4.0000,   2.00000,     49.4736
    230.0000,       4.0000,   2.00000,     44.8219
     14.0000,       4.0000,   3.00000,    250.1281
     18.0000,       4.0000,   3.00000,    253.6430
     22.0000,       4.0000,   3.00000,    267.0654
     26.0000,       4.0000,   3.00000,    230.2123
     30.0000,       4.0000,   3.00000,    208.7426
     34.0000,       4.0000,   3.00000,    210.8751
     38.0000,       4.0000,   3.00000,    198.7483
     42.0000,       4.0000,   3.00000,    211.3935
     46.0000,       4.0000,   3.00000,    176.1525
     50.0000,       4.0000,   3.00000,    174.1396
     54.0000,       4.0000,   3.00000,    153.0677
     58.0000,       4.0000,   3.00000,    160.9402
     62.0000,       4.0000,   3.00000,    159.8061
     66.0000,       4.0000,   3.00000,    144.8833
     70.0000,       4.0000,   3.00000,    141.8666
     74.0000,       4.0000,   3.00000,    152.0174
     78.0000,       4.0000,   3.00000,    160.3149
     82.0000,       4.0000,   3.00000,    167.0750
     86.0000,       4.0000,   3.00000,    150.7767
     90.0000,       4.0000,   3.00000,    160.4624
     94.0000,       4.0000,   3.00000,    178.6814
     98.0000,       4.0000,   3.00000,    222.6818
    102.0000,       4.0000,   3.00000,    127.7900
    106.0000,       4.0000,   3.00000,    120.6590
    110.0000,       4.0000,   3.00000,    219.0966
    114.0000,       4.0000,   3.00000,    229.7901
    118.0000,       4.0000,   3.00000,    215.0051
    122.0000,       4.0000,   3.00000,    195.6043
    126.0000,       4.0000,   3.00000,    255.6844
    130.0000,       4.0000,   3.00000,    299.7089
    134.0000,       4.0000,   3.00000,    305.6675
    138.0000,       4.0000,   3.00000,    338.8155
    142.0000,       4.0000,   3.00000,    295.5997
    146.0000,       4.0000,   3.00000,    291.4239
    150.0000,       4.0000,   3.00000,    310.4509
    154.0000,       4.0000,   3.00000,    338.9842
    158.0000,       4.0000,   3.00000,    299.5270
    162.0000,       4.0000,   3.00000,    299.3303
    166.0000,       4.0000,   3.00000,    315.1367
    170.0000,       4.0000,   3.00000,    290.1649
    174.0000,       4.0000,   3.00000,    209.9330
    178.0000,       4.0000,   3.00000,    203.7369
    182.0000,       4.0000,   3.00000,    187.7107
    186.0000,       4.0000,   3.00000,    190.3409
    190.0000,       4.0000,   3.00000,    154.8822
    194.0000,       4.0000,   3.00000,    118.8182
    198.0000,       4.0000,   3.00000,    116.4515
    202.0000,       4.0000,   3.00000,    139.7125
    206.0000,       4.0000,   3.00000,    106.9605
    210.0000,       4.0000,   3.00000,     91.9319
    214.0000,       4.0000,   3.00000,     84.9428
    218.0000,       4.0000,   3.00000,     82.0843
    222.0000,       4.0000,   3.00000,     73.9534
    226.0000,       4.0000,   3.00000,     58.8754
     18.0000,      12.0000,   1.00000,    280.6052
     22.0000,      12.0000,   1.00000,    274.7449
     26.0000,      12.0000,   1.00000,    253.1161
     30.0000,      12.0000,   1.00000,    229.8594
     34.0000,      12.0000,   1.00000,    218.4718
     38.0000,      12.0000,   1.00000,    222.6131
     42.0000,      12.0000,   1.00000,    215.4181
     46.0000,      12.0000,   1.00000,    208.0173
     50.0000,      12.0000,   1.00000,    186.9885
     54.0000,      12.0000,   1.00000,    183.2777
     58.0000,      12.0000,   1.00000,    176.8494
     62.0000,      12.0000,   1.00000,    175.1230
     66.0000,      12.0000,   1.00000,    167.0443
     70.0000,      12.0000,   1.00000,    164.8578
     74.0000,      12.0000,   1.00000,    169.1691
     78.0000,      12.0000,   1.00000,    178.7387
     82.0000,      12.0000,   1.00000,    173.3303
     86.0000,      12.0000,   1.00000,    179.7156
     90.0000,      12.0000,   1.00000,    191.4339
     94.0000,      12.0000,   1.00000,    212.2423
     98.0000,      12.0000,   1.00000,    193.7731
    102.0000,      12.0000,   1.00000,    175.6531
    106.0000,      12.0000,   1.00000,    178.2669
    110.0000,      12.0000,   1.00000,    209.8101
    114.0000,      12.0000,   1.00000,    240.1708
    118.0000,      12.0000,   1.00000,    240.6586
    122.0000,      12.0000,   1.00000,    242.9780
    126.0000,      12.0000,   1.00000,    265.1715
    130.0000,      12.0000,   1.00000,    311.8794
    134.0000,      12.0000,   1.00000,    346.7430
    138.0000,      12.0000,   1.00000,    334.7480
    142.0000,      12.0000,   1.00000,    320.0033
    146.0000,      12.0000,   1.00000,    308.3427
    150.0000,      12.0000,   1.00000,    315.7338
    154.0000,      12.0000,   1.00000,    313.4244
    158.0000,      12.0000,   1.00000,    327.5614
    162.0000,      12.0000,   1.00000,    321.5526
    166.0000,      12.0000,   1.00000,    314.8378
    170.0000,      12.0000,   1.00000,    285.7654
    174.0000,      12.0000,   1.00000,    252.9612
    178.0000,      12.0000,   1.00000,    217.5304
    186.0000,      12.0000,   1.00000,    197.0194
    190.0000,      12.0000,   1.00000,    175.0093
    194.0000,      12.0000,   1.00000,    146.2511
    198.0000,      12.0000,   1.00000,    137.4272
    202.0000,      12.0000,   1.00000,    130.9889
    206.0000,      12.0000,   1.00000,    125.9555
    210.0000,      12.0000,   1.00000,    107.4315
    214.0000,      12.0000,   1.00000,     96.5991
    218.0000,      12.0000,   1.00000,     89.6818
    222.0000,      12.0000,   1.00000,     82.8051
     18.0000,       4.0000,   4.00000,    286.8340
     22.0000,       4.0000,   4.00000,    308.3938
     26.0000,       4.0000,   4.00000,    257.7655
     30.0000,       4.0000,   4.00000,    230.9375
     34.0000,       4.0000,   4.00000,    232.2299
     38.0000,       4.0000,   4.00000,    219.9799
     42.0000,       4.0000,   4.00000,    241.4956
     46.0000,       4.0000,   4.00000,    202.5439
     50.0000,       4.0000,   4.00000,    202.4362
     54.0000,       4.0000,   4.00000,    179.9560
     58.0000,       4.0000,   4.00000,    185.9957
     62.0000,       4.0000,   4.00000,    188.3722
     66.0000,       4.0000,   4.00000,    167.9305
     70.0000,       4.0000,   4.00000,    167.3612
     74.0000,       4.0000,   4.00000,    177.2397
     78.0000,       4.0000,   4.00000,    186.8268
     82.0000,       4.0000,   4.00000,    187.8071
     86.0000,       4.0000,   4.00000,    185.3060
     90.0000,       4.0000,   4.00000,    199.0780
     94.0000,       4.0000,   4.00000,    206.4187
     98.0000,       4.0000,   4.00000,    258.3179
    102.0000,       4.0000,   4.00000,    149.6503
    106.0000,       4.0000,   4.00000,    143.6164
    110.0000,       4.0000,   4.00000,    252.6597
    114.0000,       4.0000,   4.00000,    251.8533
    118.0000,       4.0000,   4.00000,    255.6054
    122.0000,       4.0000,   4.00000,    225.1754
    126.0000,       4.0000,   4.00000,    282.5656
    130.0000,       4.0000,   4.00000,    340.9563
    134.0000,       4.0000,   4.00000,    349.5025
    138.0000,       4.0000,   4.00000,    382.4797
    142.0000,       4.0000,   4.00000,    322.3802
    146.0000,       4.0000,   4.00000,    309.8933
    150.0000,       4.0000,   4.00000,    322.6483
    154.0000,       4.0000,   4.00000,    346.1450
    158.0000,       4.0000,   4.00000,    332.3652
    162.0000,       4.0000,   4.00000,    333.4398
    166.0000,       4.0000,   4.00000,    352.2144
    170.0000,       4.0000,   4.00000,    315.5133
    174.0000,       4.0000,   4.00000,    233.5581
    178.0000,       4.0000,   4.00000,    230.4761
    186.0000,       4.0000,   4.00000,    213.7021
    190.0000,       4.0000,   4.00000,    184.9291
    194.0000,       4.0000,   4.00000,    138.8755
    198.0000,       4.0000,   4.00000,    135.5919
    202.0000,       4.0000,   4.00000,    160.2664
    206.0000,       4.0000,   4.00000,    123.4497
    210.0000,       4.0000,   4.00000,    110.1087
    214.0000,       4.0000,   4.00000,    100.6893
    218.0000,       4.0000,   4.00000,     94.0571
    222.0000,       4.0000,   4.00000,     89.0158
     24.0000,      16.0000,   1.00000,    299.4054
     28.0000,      16.0000,   1.00000,    286.1651
     32.0000,      16.0000,   1.00000,    260.3845
     36.0000,      16.0000,   1.00000,    251.1355
     40.0000,      16.0000,   1.00000,    244.0107
     44.0000,      16.0000,   1.00000,    239.4506
     48.0000,      16.0000,   1.00000,    236.0775
     52.0000,      16.0000,   1.00000,    221.3943
     56.0000,      16.0000,   1.00000,    215.6699
     60.0000,      16.0000,   1.00000,    203.9770
     64.0000,      16.0000,   1.00000,    200.3465
     68.0000,      16.0000,   1.00000,    201.2128
     72.0000,      16.0000,   1.00000,    200.3080
     76.0000,      16.0000,   1.00000,    200.9480
     80.0000,      16.0000,   1.00000,    211.5433
     84.0000,      16.0000,   1.00000,    227.2371
     88.0000,      16.0000,   1.00000,    232.4291
     92.0000,      16.0000,   1.00000,    247.7432
     96.0000,      16.0000,   1.00000,    229.6157
    100.0000,      16.0000,   1.00000,    215.2571
    104.0000,      16.0000,   1.00000,    230.8786
    108.0000,      16.0000,   1.00000,    222.1098
    112.0000,      16.0000,   1.00000,    241.7411
    116.0000,      16.0000,   1.00000,    256.4312
    120.0000,      16.0000,   1.00000,    274.1336
    124.0000,      16.0000,   1.00000,    313.2966
    128.0000,      16.0000,   1.00000,    331.0241
    132.0000,      16.0000,   1.00000,    355.1027
    136.0000,      16.0000,   1.00000,    365.0397
    140.0000,      16.0000,   1.00000,    352.2447
    144.0000,      16.0000,   1.00000,    332.4534
    148.0000,      16.0000,   1.00000,    305.0140
    152.0000,      16.0000,   1.00000,    308.1530
    156.0000,      16.0000,   1.00000,    322.0612
    160.0000,      16.0000,   1.00000,    339.7801
    164.0000,      16.0000,   1.00000,    339.7406
    168.0000,      16.0000,   1.00000,    317.5179
    172.0000,      16.0000,   1.00000,    298.1862
    180.0000,      16.0000,   1.00000,    235.2269
    184.0000,      16.0000,   1.00000,    221.8797
    188.0000,      16.0000,   1.00000,    201.1252
    196.0000,      16.0000,   1.00000,    177.2685
    200.0000,      16.0000,   1.00000,    154.4693
    204.0000,      16.0000,   1.00000,    147.4386
    208.0000,      16.0000,   1.00000,    141.6203
    212.0000,      16.0000,   1.00000,    125.1041
    216.0000,      16.0000,   1.00000,    115.2224
     22.0000,       4.0000,   5.00000,    337.2551
     26.0000,       4.0000,   5.00000,    289.4595
     30.0000,       4.0000,   5.00000,    256.6802
     34.0000,       4.0000,   5.00000,    255.3011
     38.0000,       4.0000,   5.00000,    240.8992
     42.0000,       4.0000,   5.00000,    261.7742
     46.0000,       4.0000,   5.00000,    227.9021
     50.0000,       4.0000,   5.00000,    230.8203
     54.0000,       4.0000,   5.00000,    203.2728
     58.0000,       4.0000,   5.00000,    210.4489
     62.0000,       4.0000,   5.00000,    209.1171
     66.0000,       4.0000,   5.00000,    190.8723
     70.0000,       4.0000,   5.00000,    189.0145
     74.0000,       4.0000,   5.00000,    202.4403
     78.0000,       4.0000,   5.00000,    204.0538
     82.0000,       4.0000,   5.00000,    221.4284
     86.0000,       4.0000,   5.00000,    224.3395
     90.0000,       4.0000,   5.00000,    227.8076
     94.0000,       4.0000,   5.00000,    234.3168
     98.0000,       4.0000,   5.00000,    292.9134
    102.0000,       4.0000,   5.00000,    170.9308
    106.0000,       4.0000,   5.00000,    159.8130
    110.0000,       4.0000,   5.00000,    273.8884
    114.0000,       4.0000,   5.00000,    272.7427
    118.0000,       4.0000,   5.00000,    264.3072
    122.0000,       4.0000,   5.00000,    255.0699
    126.0000,       4.0000,   5.00000,    323.5315
    130.0000,       4.0000,   5.00000,    364.5331
    134.0000,       4.0000,   5.00000,    368.9474
    138.0000,       4.0000,   5.00000,    409.5150
    142.0000,       4.0000,   5.00000,    343.1068
    146.0000,       4.0000,   5.00000,    306.8831
    150.0000,       4.0000,   5.00000,    312.2072
    154.0000,       4.0000,   5.00000,    353.0187
    158.0000,       4.0000,   5.00000,    334.7160
    162.0000,       4.0000,   5.00000,    354.0765
    166.0000,       4.0000,   5.00000,    374.9881
    170.0000,       4.0000,   5.00000,    334.6555
    174.0000,       4.0000,   5.00000,    247.2808
    182.0000,       4.0000,   5.00000,    220.0780
    186.0000,       4.0000,   5.00000,    225.0853
    190.0000,       4.0000,   5.00000,    201.8546
    194.0000,       4.0000,   5.00000,    158.4565
    198.0000,       4.0000,   5.00000,    152.4230
    202.0000,       4.0000,   5.00000,    180.1960
    206.0000,       4.0000,   5.00000,    137.9236
    210.0000,       4.0000,   5.00000,    125.3228
    214.0000,       4.0000,   5.00000,    117.4283
    218.0000,       4.0000,   5.00000,    108.0946
     26.0000,       4.0000,   6.00000,    313.6738
     30.0000,       4.0000,   6.00000,    283.8443
     34.0000,       4.0000,   6.00000,    280.1892
     38.0000,       4.0000,   6.00000,    258.2182
     42.0000,       4.0000,   6.00000,    283.6465
     46.0000,       4.0000,   6.00000,    245.2372
     50.0000,       4.0000,   6.00000,    253.1837
     54.0000,       4.0000,   6.00000,    223.6834
     58.0000,       4.0000,   6.00000,    229.3818
     62.0000,       4.0000,   6.00000,    230.0601
     66.0000,       4.0000,   6.00000,    207.5564
     70.0000,       4.0000,   6.00000,    209.2323
     74.0000,       4.0000,   6.00000,    216.6644
     78.0000,       4.0000,   6.00000,    235.8144
     82.0000,       4.0000,   6.00000,    257.9945
     86.0000,       4.0000,   6.00000,    249.5825
     90.0000,       4.0000,   6.00000,    255.5186
     94.0000,       4.0000,   6.00000,    262.0056
     98.0000,       4.0000,   6.00000,    328.2810
    102.0000,       4.0000,   6.00000,    184.6088
    106.0000,       4.0000,   6.00000,    167.5171
    110.0000,       4.0000,   6.00000,    288.9027
    114.0000,       4.0000,   6.00000,    280.9248
    118.0000,       4.0000,   6.00000,    278.3787
    122.0000,       4.0000,   6.00000,    265.4167
    126.0000,       4.0000,   6.00000,    355.8439
    130.0000,       4.0000,   6.00000,    392.5155
    134.0000,       4.0000,   6.00000,    376.4647
    138.0000,       4.0000,   6.00000,    415.7096
    142.0000,       4.0000,   6.00000,    338.8263
    146.0000,       4.0000,   6.00000,    302.5876
    150.0000,       4.0000,   6.00000,    309.2673
    154.0000,       4.0000,   6.00000,    343.7141
    158.0000,       4.0000,   6.00000,    333.1051
    162.0000,       4.0000,   6.00000,    346.9038
    166.0000,       4.0000,   6.00000,    385.5768
    170.0000,       4.0000,   6.00000,    353.5348
    178.0000,       4.0000,   6.00000,    246.8698
    182.0000,       4.0000,   6.00000,    225.6099
    186.0000,       4.0000,   6.00000,    231.5694
    190.0000,       4.0000,   6.00000,    207.1366
    194.0000,       4.0000,   6.00000,    167.5468
    198.0000,       4.0000,   6.00000,    168.7904
    202.0000,       4.0000,   6.00000,    201.0457
    206.0000,       4.0000,   6.00000,    154.3341
    210.0000,       4.0000,   6.00000,    137.6851
    214.0000,       4.0000,   6.00000,    130.5515
     30.0000,      20.0000,   1.00000,    311.6062
     34.0000,      20.0000,   1.00000,    292.7572
     38.0000,      20.0000,   1.00000,    275.4560
     42.0000,      20.0000,   1.00000,    267.7721
     46.0000,      20.0000,   1.00000,    258.3071
     50.0000,      20.0000,   1.00000,    254.3927
     54.0000,      20.0000,   1.00000,    244.7725
     58.0000,      20.0000,   1.00000,    236.4493
     62.0000,      20.0000,   1.00000,    226.1788
     66.0000,      20.0000,   1.00000,    227.6780
     70.0000,      20.0000,   1.00000,    222.5936
     74.0000,      20.0000,   1.00000,    234.2004
     78.0000,      20.0000,   1.00000,    249.5878
     82.0000,      20.0000,   1.00000,    258.7773
     86.0000,      20.0000,   1.00000,    264.8840
     90.0000,      20.0000,   1.00000,    284.0287
     94.0000,      20.0000,   1.00000,    268.2570
     98.0000,      20.0000,   1.00000,    245.5827
    102.0000,      20.0000,   1.00000,    251.2052
    106.0000,      20.0000,   1.00000,    254.9131
    110.0000,      20.0000,   1.00000,    238.0397
    114.0000,      20.0000,   1.00000,    251.5971
    118.0000,      20.0000,   1.00000,    291.3973
    122.0000,      20.0000,   1.00000,    318.8713
    126.0000,      20.0000,   1.00000,    338.5652
    130.0000,      20.0000,   1.00000,    374.4224
    134.0000,      20.0000,   1.00000,    373.0970
    138.0000,      20.0000,   1.00000,    343.1339
    142.0000,      20.0000,   1.00000,    326.3519
    146.0000,      20.0000,   1.00000,    326.4987
    150.0000,      20.0000,   1.00000,    308.0229
    154.0000,      20.0000,   1.00000,    303.7464
    158.0000,      20.0000,   1.00000,    316.5916
    162.0000,      20.0000,   1.00000,    327.8035
    166.0000,      20.0000,   1.00000,    319.7110
    174.0000,      20.0000,   1.00000,    295.5661
    178.0000,      20.0000,   1.00000,    262.6916
    182.0000,      20.0000,   1.00000,    231.1660
    186.0000,      20.0000,   1.00000,    218.0019
    190.0000,      20.0000,   1.00000,    201.4214
    194.0000,      20.0000,   1.00000,    197.7722
    198.0000,      20.0000,   1.00000,    186.0820
    202.0000,      20.0000,   1.00000,    173.6263
    206.0000,      20.0000,   1.00000,    165.1020
    210.0000,      20.0000,   1.00000,    157.6924
     30.0000,       4.0000,   7.00000,    304.3506
     34.0000,       4.0000,   7.00000,    302.3824
     38.0000,       4.0000,   7.00000,    280.1346
     42.0000,       4.0000,   7.00000,    302.4725
     46.0000,       4.0000,   7.00000,    260.2281
     50.0000,       4.0000,   7.00000,    265.3763
     54.0000,       4.0000,   7.00000,    237.8804
     58.0000,       4.0000,   7.00000,    246.8156
     62.0000,       4.0000,   7.00000,    246.7360
     66.0000,       4.0000,   7.00000,    223.7010
     70.0000,       4.0000,   7.00000,    217.9273
     74.0000,       4.0000,   7.00000,    242.9028
     78.0000,       4.0000,   7.00000,    267.1311
     82.0000,       4.0000,   7.00000,    283.7499
     86.0000,       4.0000,   7.00000,    272.9469
     90.0000,       4.0000,   7.00000,    278.8343
     94.0000,       4.0000,   7.00000,    290.0002
     98.0000,       4.0000,   7.00000,    352.2380
    102.0000,       4.0000,   7.00000,    191.5072
    106.0000,       4.0000,   7.00000,    172.5771
    110.0000,       4.0000,   7.00000,    290.5472
    114.0000,       4.0000,   7.00000,    290.6861
    118.0000,       4.0000,   7.00000,    290.4073
    122.0000,       4.0000,   7.00000,    274.5303
    126.0000,       4.0000,   7.00000,    354.3243
    130.0000,       4.0000,   7.00000,    415.0329
    134.0000,       4.0000,   7.00000,    392.6310
    138.0000,       4.0000,   7.00000,    397.6665
    142.0000,       4.0000,   7.00000,    323.3759
    146.0000,       4.0000,   7.00000,    301.7261
    150.0000,       4.0000,   7.00000,    310.1650
    154.0000,       4.0000,   7.00000,    337.0692
    158.0000,       4.0000,   7.00000,    319.5868
    162.0000,       4.0000,   7.00000,    338.9552
    166.0000,       4.0000,   7.00000,    380.4507
    174.0000,       4.0000,   7.00000,    257.1357
    178.0000,       4.0000,   7.00000,    246.9960
    182.0000,       4.0000,   7.00000,    222.9420
    186.0000,       4.0000,   7.00000,    233.5287
    190.0000,       4.0000,   7.00000,    208.9368
    194.0000,       4.0000,   7.00000,    168.6673
    202.0000,       4.0000,   7.00000,    223.2163
    206.0000,       4.0000,   7.00000,    169.8298
    210.0000,       4.0000,   7.00000,    151.1477
     34.0000,       4.0000,   8.00000,    321.7751
     38.0000,       4.0000,   8.00000,    300.5994
     42.0000,       4.0000,   8.00000,    322.2416
     46.0000,       4.0000,   8.00000,    271.0308
     50.0000,       4.0000,   8.00000,    274.8192
     54.0000,       4.0000,   8.00000,    245.2796
     58.0000,       4.0000,   8.00000,    259.3185
     62.0000,       4.0000,   8.00000,    261.3316
     66.0000,       4.0000,   8.00000,    231.2562
     70.0000,       4.0000,   8.00000,    238.0984
     74.0000,       4.0000,   8.00000,    266.5048
     78.0000,       4.0000,   8.00000,    287.4292
     82.0000,       4.0000,   8.00000,    304.7471
     86.0000,       4.0000,   8.00000,    295.1717
     90.0000,       4.0000,   8.00000,    301.9958
     94.0000,       4.0000,   8.00000,    305.4339
     98.0000,       4.0000,   8.00000,    364.8614
    102.0000,       4.0000,   8.00000,    197.1433
    106.0000,       4.0000,   8.00000,    172.6473
    110.0000,       4.0000,   8.00000,    295.7078
    114.0000,       4.0000,   8.00000,    297.4519
    118.0000,       4.0000,   8.00000,    296.8424
    122.0000,       4.0000,   8.00000,    275.2093
    126.0000,       4.0000,   8.00000,    355.5394
    130.0000,       4.0000,   8.00000,    403.6317
    134.0000,       4.0000,   8.00000,    392.2410
    138.0000,       4.0000,   8.00000,    394.5067
    142.0000,       4.0000,   8.00000,    314.0884
    146.0000,       4.0000,   8.00000,    293.8472
    150.0000,       4.0000,   8.00000,    307.5538
    154.0000,       4.0000,   8.00000,    335.0985
    158.0000,       4.0000,   8.00000,    309.8577
    162.0000,       4.0000,   8.00000,    330.4540
    170.0000,       4.0000,   8.00000,    339.8309
    174.0000,       4.0000,   8.00000,    253.9564
    178.0000,       4.0000,   8.00000,    246.3618
    182.0000,       4.0000,   8.00000,    220.4059
    186.0000,       4.0000,   8.00000,    227.8566
    190.0000,       4.0000,   8.00000,    207.9442
    194.0000,       4.0000,   8.00000,    170.3515
    202.0000,       4.0000,   8.00000,    233.7692
    206.0000,       4.0000,   8.00000,    185.3790
     42.0000,      28.0000,   1.00000,    307.3610
     46.0000,      28.0000,   1.00000,    296.0930
     50.0000,      28.0000,   1.00000,    283.3537
     54.0000,      28.0000,   1.00000,    272.2759
     58.0000,      28.0000,   1.00000,    256.3493
     62.0000,      28.0000,   1.00000,    262.9046
     66.0000,      28.0000,   1.00000,    276.1292
     70.0000,      28.0000,   1.00000,    286.0279
     74.0000,      28.0000,   1.00000,    290.6887
     78.0000,      28.0000,   1.00000,    296.5663
     82.0000,      28.0000,   1.00000,    309.4424
     86.0000,      28.0000,   1.00000,    330.4554
     90.0000,      28.0000,   1.00000,    308.1684
     94.0000,      28.0000,   1.00000,    284.0434
     98.0000,      28.0000,   1.00000,    277.5554
    102.0000,      28.0000,   1.00000,    277.1574
    106.0000,      28.0000,   1.00000,    277.2674
    110.0000,      28.0000,   1.00000,    271.0683
    114.0000,      28.0000,   1.00000,    266.5456
    118.0000,      28.0000,   1.00000,    294.6248
    122.0000,      28.0000,   1.00000,    321.9432
    126.0000,      28.0000,   1.00000,    329.3590
    130.0000,      28.0000,   1.00000,    320.7717
    134.0000,      28.0000,   1.00000,    321.5400
    138.0000,      28.0000,   1.00000,    329.2644
    142.0000,      28.0000,   1.00000,    341.3822
    146.0000,      28.0000,   1.00000,    319.0771
    150.0000,      28.0000,   1.00000,    301.4962
    154.0000,      28.0000,   1.00000,    303.4625
    162.0000,      28.0000,   1.00000,    289.5614
    166.0000,      28.0000,   1.00000,    275.9976
    170.0000,      28.0000,   1.00000,    266.9666
    174.0000,      28.0000,   1.00000,    267.3730
    178.0000,      28.0000,   1.00000,    259.4867
    182.0000,      28.0000,   1.00000,    239.4593
    190.0000,      28.0000,   1.00000,    209.6680
    194.0000,      28.0000,   1.00000,    201.1902
    198.0000,      28.0000,   1.00000,    198.4461
     42.0000,       4.0000,  10.00000,    348.7563
     46.0000,       4.0000,  10.00000,    293.2267
     50.0000,       4.0000,  10.00000,    292.2805
     54.0000,       4.0000,  10.00000,    256.5219
     58.0000,       4.0000,  10.00000,    264.5254
     62.0000,       4.0000,  10.00000,    275.8368
     66.0000,       4.0000,  10.00000,    263.9154
     70.0000,       4.0000,  10.00000,    268.3495
     74.0000,       4.0000,  10.00000,    292.4344
     78.0000,       4.0000,  10.00000,    314.8511
     82.0000,       4.0000,  10.00000,    337.9101
     86.0000,       4.0000,  10.00000,    325.2042
     90.0000,       4.0000,  10.00000,    320.5511
     94.0000,       4.0000,  10.00000,    317.4590
     98.0000,       4.0000,  10.00000,    369.8315
    102.0000,       4.0000,  10.00000,    199.8810
    106.0000,       4.0000,  10.00000,    179.8298
    110.0000,       4.0000,  10.00000,    305.7832
    114.0000,       4.0000,  10.00000,    297.7303
    118.0000,       4.0000,  10.00000,    290.5915
    122.0000,       4.0000,  10.00000,    267.1334
    126.0000,       4.0000,  10.00000,    334.0539
    130.0000,       4.0000,  10.00000,    366.5572
    134.0000,       4.0000,  10.00000,    356.4793
    138.0000,       4.0000,  10.00000,    382.9985
    142.0000,       4.0000,  10.00000,    324.7254
    146.0000,       4.0000,  10.00000,    288.5952
    150.0000,       4.0000,  10.00000,    288.4297
    154.0000,       4.0000,  10.00000,    327.1146
    162.0000,       4.0000,  10.00000,    314.9681
    166.0000,       4.0000,  10.00000,    333.7433
    170.0000,       4.0000,  10.00000,    305.8614
    174.0000,       4.0000,  10.00000,    227.2455
    178.0000,       4.0000,  10.00000,    225.8932
    182.0000,       4.0000,  10.00000,    211.4432
    186.0000,       4.0000,  10.00000,    222.2117
    190.0000,       4.0000,  10.00000,    203.0642
    194.0000,       4.0000,  10.00000,    168.8463
     54.0000,      36.0000,   1.00000,    304.2106
     58.0000,      36.0000,   1.00000,    300.1712
     62.0000,      36.0000,   1.00000,    293.3163
     66.0000,      36.0000,   1.00000,    297.0623
     70.0000,      36.0000,   1.00000,    304.0903
     74.0000,      36.0000,   1.00000,    311.3431
     78.0000,      36.0000,   1.00000,    315.0055
     82.0000,      36.0000,   1.00000,    323.2676
     86.0000,      36.0000,   1.00000,    304.4377
     90.0000,      36.0000,   1.00000,    290.8011
     94.0000,      36.0000,   1.00000,    295.6743
     98.0000,      36.0000,   1.00000,    297.7201
    102.0000,      36.0000,   1.00000,    289.1013
    106.0000,      36.0000,   1.00000,    280.5774
    110.0000,      36.0000,   1.00000,    279.2523
    114.0000,      36.0000,   1.00000,    278.2975
    118.0000,      36.0000,   1.00000,    266.1029
    122.0000,      36.0000,   1.00000,    282.0462
    126.0000,      36.0000,   1.00000,    292.0897
    130.0000,      36.0000,   1.00000,    291.3400
    134.0000,      36.0000,   1.00000,    292.9763
    138.0000,      36.0000,   1.00000,    302.0086
    142.0000,      36.0000,   1.00000,    314.8276
    146.0000,      36.0000,   1.00000,    319.1830
    150.0000,      36.0000,   1.00000,    311.7975
    154.0000,      36.0000,   1.00000,    310.3553
    158.0000,      36.0000,   1.00000,    279.1017
    162.0000,      36.0000,   1.00000,    257.9182
    166.0000,      36.0000,   1.00000,    253.6470
    170.0000,      36.0000,   1.00000,    249.1001
    174.0000,      36.0000,   1.00000,    239.3652
    178.0000,      36.0000,   1.00000,    227.5490
    186.0000,      36.0000,   1.00000,    215.5314
     50.0000,       4.0000,  12.00000,    301.8962
    114.0000,       4.0000,  12.00000,    292.4164
    178.0000,       4.0000,  12.00000,    202.7299
     54.0000,      12.0000,   4.00000,    298.0660
     58.0000,      12.0000,   4.00000,    290.3280
     62.0000,      12.0000,   4.00000,    285.8227
     66.0000,      12.0000,   4.00000,    279.6906
     70.0000,      12.0000,   4.00000,    285.8290
     74.0000,      12.0000,   4.00000,    303.4583
     78.0000,      12.0000,   4.00000,    324.4796
     82.0000,      12.0000,   4.00000,    328.9177
     86.0000,      12.0000,   4.00000,    322.0869
     90.0000,      12.0000,   4.00000,    315.1311
     94.0000,      12.0000,   4.00000,    335.7073
     98.0000,      12.0000,   4.00000,    297.8199
    102.0000,      12.0000,   4.00000,    249.4826
    106.0000,      12.0000,   4.00000,    227.7150
    110.0000,      12.0000,   4.00000,    254.4220
    114.0000,      12.0000,   4.00000,    280.0929
    118.0000,      12.0000,   4.00000,    260.1453
    122.0000,      12.0000,   4.00000,    270.0049
    126.0000,      12.0000,   4.00000,    293.7708
    130.0000,      12.0000,   4.00000,    324.5974
    134.0000,      12.0000,   4.00000,    341.7767
    138.0000,      12.0000,   4.00000,    327.8881
    142.0000,      12.0000,   4.00000,    313.2652
    146.0000,      12.0000,   4.00000,    291.6312
    150.0000,      12.0000,   4.00000,    293.5795
    154.0000,      12.0000,   4.00000,    305.4260
    158.0000,      12.0000,   4.00000,    301.4076
    162.0000,      12.0000,   4.00000,    293.5048
    166.0000,      12.0000,   4.00000,    294.9254
    170.0000,      12.0000,   4.00000,    267.4912
    174.0000,      12.0000,   4.00000,    229.7019
    178.0000,      12.0000,   4.00000,    194.2361
    182.0000,      12.0000,   4.00000,    195.4533
    186.0000,      12.0000,   4.00000,    195.0400
     66.0000,      44.0000,   1.00000,    305.1361
     70.0000,      44.0000,   1.00000,    300.1122
     74.0000,      44.0000,   1.00000,    290.7679
     78.0000,      44.0000,   1.00000,    297.2444
     82.0000,      44.0000,   1.00000,    288.3653
     86.0000,      44.0000,   1.00000,    277.5862
     90.0000,      44.0000,   1.00000,    284.4758
     94.0000,      44.0000,   1.00000,    287.4775
     98.0000,      44.0000,   1.00000,    283.5596
    102.0000,      44.0000,   1.00000,    271.5626
    106.0000,      44.0000,   1.00000,    264.3959
    110.0000,      44.0000,   1.00000,    269.7827
    114.0000,      44.0000,   1.00000,    270.3364
    118.0000,      44.0000,   1.00000,    275.5745
    122.0000,      44.0000,   1.00000,    264.3220
    126.0000,      44.0000,   1.00000,    270.5254
    130.0000,      44.0000,   1.00000,    285.3162
    134.0000,      44.0000,   1.00000,    289.4237
    138.0000,      44.0000,   1.00000,    285.7352
    142.0000,      44.0000,   1.00000,    288.3250
    146.0000,      44.0000,   1.00000,    297.4066
    150.0000,      44.0000,   1.00000,    296.6451
    154.0000,      44.0000,   1.00000,    282.5208
    158.0000,      44.0000,   1.00000,    270.5736
    162.0000,      44.0000,   1.00000,    257.1519
    166.0000,      44.0000,   1.00000,    258.0393
    170.0000,      44.0000,   1.00000,    247.1811
    174.0000,      44.0000,   1.00000,    232.6227
    114.0000,       4.0000,  15.00000,    269.9887
    178.0000,       4.0000,  15.00000,    196.0803
     70.0000,      12.0000,   5.00000,    273.3465
     74.0000,      12.0000,   5.00000,    279.4481
     78.0000,      12.0000,   5.00000,    294.4001
     82.0000,      12.0000,   5.00000,    302.6179
     86.0000,      12.0000,   5.00000,    304.7331
     90.0000,      12.0000,   5.00000,    300.3225
     94.0000,      12.0000,   5.00000,    317.7545
     98.0000,      12.0000,   5.00000,    277.3332
    102.0000,      12.0000,   5.00000,    230.5074
    106.0000,      12.0000,   5.00000,    204.2973
    110.0000,      12.0000,   5.00000,    233.7314
    114.0000,      12.0000,   5.00000,    265.6830
    118.0000,      12.0000,   5.00000,    255.2147
    122.0000,      12.0000,   5.00000,    264.6697
    126.0000,      12.0000,   5.00000,    289.4590
    130.0000,      12.0000,   5.00000,    321.0926
    134.0000,      12.0000,   5.00000,    336.3866
    138.0000,      12.0000,   5.00000,    313.2545
    142.0000,      12.0000,   5.00000,    292.7765
    146.0000,      12.0000,   5.00000,    269.1255
    150.0000,      12.0000,   5.00000,    275.4594
    154.0000,      12.0000,   5.00000,    282.0361
    158.0000,      12.0000,   5.00000,    288.5817
    162.0000,      12.0000,   5.00000,    295.3129
    166.0000,      12.0000,   5.00000,    303.6763
    170.0000,      12.0000,   5.00000,    268.6787
    174.0000,      12.0000,   5.00000,    223.2316
     78.0000,      52.0000,   1.00000,    273.0550
     82.0000,      52.0000,   1.00000,    260.5848
     86.0000,      52.0000,   1.00000,    257.0186
     90.0000,      52.0000,   1.00000,    249.7270
     94.0000,      52.0000,   1.00000,    247.3650
     98.0000,      52.0000,   1.00000,    248.7958
    102.0000,      52.0000,   1.00000,    255.9022
    106.0000,      52.0000,   1.00000,    262.2917
    110.0000,      52.0000,   1.00000,    263.3168
    114.0000,      52.0000,   1.00000,    268.8842
    118.0000,      52.0000,   1.00000,    270.9618
    122.0000,      52.0000,   1.00000,    272.5964
    126.0000,      52.0000,   1.00000,    261.9756
    130.0000,      52.0000,   1.00000,    271.9244
    134.0000,      52.0000,   1.00000,    281.5774
    138.0000,      52.0000,   1.00000,    282.1891
    142.0000,      52.0000,   1.00000,    284.7017
    146.0000,      52.0000,   1.00000,    283.4645
    150.0000,      52.0000,   1.00000,    281.5309
    154.0000,      52.0000,   1.00000,    276.2477
    158.0000,      52.0000,   1.00000,    267.6042
    162.0000,      52.0000,   1.00000,    262.2220
     82.0000,      12.0000,   6.00000,    280.1457
     86.0000,      12.0000,   6.00000,    274.1280
     90.0000,      12.0000,   6.00000,    260.8985
     94.0000,      12.0000,   6.00000,    272.4405
     98.0000,      12.0000,   6.00000,    243.5563
    102.0000,      12.0000,   6.00000,    211.1064
    106.0000,      12.0000,   6.00000,    193.2070
    110.0000,      12.0000,   6.00000,    221.9022
    114.0000,      12.0000,   6.00000,    257.4312
    118.0000,      12.0000,   6.00000,    250.8971
    122.0000,      12.0000,   6.00000,    266.9589
    126.0000,      12.0000,   6.00000,    289.7743
    130.0000,      12.0000,   6.00000,    318.1613
    134.0000,      12.0000,   6.00000,    330.1913
    138.0000,      12.0000,   6.00000,    311.1222
    142.0000,      12.0000,   6.00000,    289.8515
    146.0000,      12.0000,   6.00000,    262.9294
    150.0000,      12.0000,   6.00000,    267.9059
    154.0000,      12.0000,   6.00000,    277.3676
    158.0000,      12.0000,   6.00000,    287.7362
    162.0000,      12.0000,   6.00000,    296.4824
     88.0000,      24.0000,   3.00000,    261.5899
     92.0000,      24.0000,   3.00000,    243.7437
     96.0000,      24.0000,   3.00000,    222.4068
    100.0000,      24.0000,   3.00000,    224.1813
    104.0000,      24.0000,   3.00000,    225.3613
    108.0000,      24.0000,   3.00000,    228.0611
    112.0000,      24.0000,   3.00000,    216.7128
    116.0000,      24.0000,   3.00000,    239.9179
    120.0000,      24.0000,   3.00000,    270.2866
    124.0000,      24.0000,   3.00000,    280.2978
    128.0000,      24.0000,   3.00000,    296.3521
    132.0000,      24.0000,   3.00000,    300.3933
    136.0000,      24.0000,   3.00000,    305.5053
    140.0000,      24.0000,   3.00000,    299.0700
    144.0000,      24.0000,   3.00000,    293.2749
    148.0000,      24.0000,   3.00000,    287.9938
    152.0000,      24.0000,   3.00000,    278.4851
    156.0000,      24.0000,   3.00000,    283.8860
     94.0000,      20.0000,   4.00000,    233.0101
     98.0000,      20.0000,   4.00000,    211.5440
    102.0000,      20.0000,   4.00000,    210.9654
    106.0000,      20.0000,   4.00000,    214.3250
    110.0000,      20.0000,   4.00000,    205.8757
    114.0000,      20.0000,   4.00000,    221.8535
    118.0000,      20.0000,   4.00000,    253.6416
    122.0000,      20.0000,   4.00000,    269.0490
    126.0000,      20.0000,   4.00000,    283.0295
    130.0000,      20.0000,   4.00000,    301.0767
    134.0000,      20.0000,   4.00000,    314.3487
    138.0000,      20.0000,   4.00000,    308.5518
    142.0000,      20.0000,   4.00000,    297.7681
    146.0000,      20.0000,   4.00000,    293.5045
    150.0000,      20.0000,   4.00000,    281.6703
    114.0000,      12.0000,   8.00000,    230.8129
   8.94
ITERATION 6
MODEL RESISTIVITY
LAYER 1
58,     2.0000
      8.0000,     115.14
     12.0000,     126.93
     16.0000,     164.45
     20.0000,     187.69
     24.0000,     220.28
     28.0000,     194.61
     32.0000,     175.34
     36.0000,     172.08
     40.0000,     152.53
     44.0000,     155.98
     48.0000,     125.15
     52.0000,     119.81
     56.0000,     102.11
     60.0000,     101.78
     64.0000,      98.60
     68.0000,      87.47
     72.0000,      87.02
     76.0000,      90.16
     80.0000,      95.94
     84.0000,     104.90
     88.0000,     100.43
     92.0000,     108.47
     96.0000,     117.37
    100.0000,     135.85
    104.0000,      56.78
    108.0000,      53.79
    112.0000,     124.35
    116.0000,     123.77
    120.0000,     111.15
    124.0000,     102.14
    128.0000,     131.28
    132.0000,     154.99
    136.0000,     162.27
    140.0000,     179.53
    144.0000,     146.98
    148.0000,     137.77
    152.0000,     146.01
    156.0000,     163.42
    160.0000,     154.59
    164.0000,     158.12
    168.0000,     168.69
    172.0000,     144.96
    176.0000,      97.00
    180.0000,      94.55
    184.0000,      85.53
    188.0000,      87.53
    192.0000,      76.27
    196.0000,      57.59
    200.0000,      56.26
    204.0000,      66.57
    208.0000,      54.80
    212.0000,      50.38
    216.0000,      48.75
    220.0000,      49.22
    224.0000,      45.25
    228.0000,      37.39
    232.0000,      36.12
            36.1216
LAYER 2
58,     4.2000
      8.0000,     155.80
     12.0000,     146.00
     16.0000,     164.62
     20.0000,     189.64
     24.0000,     220.26
     28.0000,     194.67
     32.0000,     175.38
     36.0000,     172.06
     40.0000,     152.58
     44.0000,     155.96
     48.0000,     125.15
     52.0000,     119.83
     56.0000,     102.11
     60.0000,     101.78
     64.0000,      98.60
     68.0000,      87.47
     72.0000,      87.04
     76.0000,      90.16
     80.0000,      95.95
     84.0000,     104.89
     88.0000,     100.45
     92.0000,     108.46
     96.0000,     117.49
    100.0000,     135.81
    104.0000,     128.52
    108.0000,     126.14
    112.0000,     124.44
    116.0000,     123.77
    120.0000,     111.65
    124.0000,     102.66
    128.0000,     131.46
    132.0000,     155.24
    136.0000,     163.51
    140.0000,     180.52
    144.0000,     155.15
    148.0000,     151.80
    152.0000,     154.17
    156.0000,     163.78
    160.0000,     161.25
    164.0000,     161.71
    168.0000,     172.47
    172.0000,     156.28
    176.0000,     103.17
    180.0000,      94.69
    184.0000,      87.38
    188.0000,      87.55
    192.0000,      76.47
    196.0000,      57.91
    200.0000,      57.84
    204.0000,      83.36
    208.0000,      54.96
    212.0000,      50.43
    216.0000,      49.49
    220.0000,      49.45
    224.0000,      45.41
    228.0000,      37.40
    232.0000,      36.12
            36.1216
LAYER 3
56,     6.6200
     12.0000,     296.78
     16.0000,     229.84
     20.0000,     221.47
     24.0000,     220.58
     28.0000,     196.46
     32.0000,     177.03
     36.0000,     172.07
     40.0000,     155.96
     44.0000,     156.07
     48.0000,     127.34
     52.0000,     123.19
     56.0000,     104.81
     60.0000,     103.97
     64.0000,     101.60
     68.0000,      99.44
     72.0000,      99.41
     76.0000,     103.98
     80.0000,     125.80
     84.0000,     126.07
     88.0000,     125.83
     92.0000,     125.59
     96.0000,     125.62
    100.0000,     135.24
    104.0000,     126.13
    108.0000,     125.02
    112.0000,     125.10
    116.0000,     141.58
    120.0000,     221.81
    124.0000,     267.26
    128.0000,     432.34
    132.0000,     476.89
    136.0000,     546.74
    140.0000,     734.52
    144.0000,     751.55
    148.0000,     759.20
    152.0000,     762.33
    156.0000,     766.56
    160.0000,     767.15
    164.0000,     768.19
    168.0000,     769.19
    172.0000,     765.41
    176.0000,     484.20
    180.0000,     261.70
    184.0000,     209.58
    188.0000,     208.67
    192.0000,     207.98
    196.0000,     208.04
    200.0000,     218.20
    204.0000,     270.68
    208.0000,     193.77
    212.0000,      97.84
    216.0000,      92.37
    220.0000,      87.84
    224.0000,      66.89
    228.0000,      38.12
            36.1307
LAYER 4
54,     9.2820
     16.0000,     527.60
     20.0000,     282.89
     24.0000,     232.91
     28.0000,     202.80
     32.0000,     185.71
     36.0000,     179.07
     40.0000,     178.15
     44.0000,     178.14
     48.0000,     177.39
     52.0000,     177.16
     56.0000,     176.59
     60.0000,     176.42
     64.0000,     176.36
     68.0000,     176.48
     72.0000,     178.84
     76.0000,     208.31
     80.0000,     230.67
     84.0000,     231.17
     88.0000,     225.79
     92.0000,     188.68
     96.0000,     134.20
    100.0000,     133.99
    104.0000,     123.97
    108.0000,     123.55
    112.0000,     126.12
    116.0000,     227.93
    120.0000,     678.97
    124.0000,     709.86
    128.0000,     700.78
    132.0000,     684.69
    136.0000,     684.61
    140.0000,     781.15
    144.0000,     837.81
    148.0000,     945.99
    152.0000,     1021.4
    156.0000,     1103.1
    160.0000,     1161.7
    164.0000,     1179.8
    168.0000,     1183.0
    172.0000,     1181.5
    176.0000,     910.62
    180.0000,     482.25
    184.0000,     326.88
    188.0000,     317.00
    192.0000,     316.54
    196.0000,     317.48
    200.0000,     337.68
    204.0000,     338.59
    208.0000,     310.94
    212.0000,     154.23
    216.0000,     140.75
    220.0000,     112.38
    224.0000,      88.50
            38.1589
LAYER 5
50,    12.2102
     24.0000,     867.36
     28.0000,     777.04
     32.0000,     730.88
     36.0000,     598.36
     40.0000,     559.72
     44.0000,     548.73
     48.0000,     532.39
     52.0000,     501.58
     56.0000,     477.89
     60.0000,     463.13
     64.0000,     449.28
     68.0000,     439.75
     72.0000,     429.22
     76.0000,     412.33
     80.0000,     412.44
     84.0000,     413.81
     88.0000,     420.85
     92.0000,     506.09
     96.0000,     565.93
    100.0000,     840.49
    104.0000,     1535.7
    108.0000,     1723.1
    112.0000,     1724.5
    116.0000,     1716.2
    120.0000,     1431.4
    124.0000,     960.34
    128.0000,     710.80
    132.0000,     684.44
    136.0000,     684.60
    140.0000,     780.09
    144.0000,     836.50
    148.0000,     945.29
    152.0000,     1020.9
    156.0000,     1102.9
    160.0000,     1162.6
    164.0000,     1180.1
    168.0000,     1182.7
    172.0000,     1181.5
    176.0000,     911.46
    180.0000,     487.46
    184.0000,     335.12
    188.0000,     327.43
    192.0000,     327.03
    196.0000,     327.35
    200.0000,     337.72
    204.0000,     338.00
    208.0000,     312.01
    212.0000,     232.84
    216.0000,     222.59
           123.6156
LAYER 6
46,    15.4312
     32.0000,     777.03
     36.0000,     613.32
     40.0000,     609.31
     44.0000,     594.43
     48.0000,     589.22
     52.0000,     520.58
     56.0000,     504.19
     60.0000,     494.03
     64.0000,     461.30
     68.0000,     445.66
     72.0000,     431.24
     76.0000,     412.42
     80.0000,     412.47
     84.0000,     413.82
     88.0000,     420.75
     92.0000,     505.14
     96.0000,     565.42
    100.0000,     839.25
    104.0000,     1504.0
    108.0000,     1706.6
    112.0000,     1707.1
    116.0000,     1700.8
    120.0000,     1419.6
    124.0000,     959.59
    128.0000,     699.55
    132.0000,     630.01
    136.0000,     629.01
    140.0000,     629.88
    144.0000,     647.31
    148.0000,     660.79
    152.0000,     775.04
    156.0000,     956.72
    160.0000,     1102.0
    164.0000,     1161.2
    168.0000,     1164.2
    172.0000,     1163.7
    176.0000,     886.86
    180.0000,     479.30
    184.0000,     333.39
    188.0000,     327.17
    192.0000,     322.55
    196.0000,     321.93
    200.0000,     321.82
    204.0000,     321.44
    208.0000,     310.06
           233.0288
LAYER 7
42,    18.9743
     40.0000,     612.63
     44.0000,     594.21
     48.0000,     590.55
     52.0000,     520.49
     56.0000,     504.42
     60.0000,     496.40
     64.0000,     461.39
     68.0000,     445.65
     72.0000,     431.46
     76.0000,     411.79
     80.0000,     405.12
     84.0000,     404.01
     88.0000,     404.18
     92.0000,     412.54
     96.0000,     446.73
    100.0000,     552.41
    104.0000,     924.15
    108.0000,     1257.6
    112.0000,     1267.1
    116.0000,     1228.1
    120.0000,     996.42
    124.0000,     782.87
    128.0000,     461.60
    132.0000,     350.35
    136.0000,     340.86
    140.0000,     340.61
    144.0000,     340.64
    148.0000,     340.84
    152.0000,     341.62
    156.0000,     346.84
    160.0000,     353.69
    164.0000,     355.53
    168.0000,     356.07
    172.0000,     356.23
    176.0000,     356.32
    180.0000,     349.10
    184.0000,     330.43
    188.0000,     319.62
    192.0000,     315.34
    196.0000,     311.07
    200.0000,     308.06
           304.9016
LAYER 8
38,    22.8718
     48.0000,     592.29
     52.0000,     512.49
     56.0000,     504.19
     60.0000,     500.25
     64.0000,     460.98
     68.0000,     443.61
     72.0000,     431.40
     76.0000,     400.95
     80.0000,     383.40
     84.0000,     383.23
     88.0000,     383.27
     92.0000,     385.81
     96.0000,     386.10
    100.0000,     385.13
    104.0000,     384.37
    108.0000,     383.62
    112.0000,     380.36
    116.0000,     373.55
    120.0000,     351.02
    124.0000,     288.70
    128.0000,     226.94
    132.0000,     199.79
    136.0000,     192.68
    140.0000,     192.20
    144.0000,     192.13
    148.0000,     192.10
    152.0000,     192.13
    156.0000,     192.29
    160.0000,     193.36
    164.0000,     195.55
    168.0000,     196.46
    172.0000,     206.54
    176.0000,     224.36
    180.0000,     236.27
    184.0000,     240.17
    188.0000,     252.85
    192.0000,     263.61
           274.6916
LAYER 9
33,    27.1590
     60.0000,     501.10
     64.0000,     448.74
     68.0000,     435.78
     72.0000,     431.27
     76.0000,     385.07
     80.0000,     353.35
     84.0000,     320.45
     88.0000,     290.19
     92.0000,     266.93
     96.0000,     248.74
    100.0000,     236.07
    104.0000,     233.24
    108.0000,     224.39
    112.0000,     209.03
    116.0000,     190.76
    120.0000,     172.83
    124.0000,     158.98
    128.0000,     151.49
    132.0000,     149.86
    136.0000,     147.76
    140.0000,     146.60
    144.0000,     146.38
    148.0000,     146.35
    152.0000,     146.36
    156.0000,     146.41
    160.0000,     146.71
    164.0000,     148.13
    168.0000,     151.89
    172.0000,     156.74
    176.0000,     159.63
    180.0000,     162.29
    184.0000,     172.00
           199.1483
LAYER 10
27,    31.8749
     72.0000,     431.21
     76.0000,     374.41
     80.0000,     342.16
     84.0000,     301.52
     88.0000,     268.68
     92.0000,     235.72
     96.0000,     216.54
    100.0000,     202.18
    104.0000,     190.33
    108.0000,     179.25
    112.0000,     169.25
    116.0000,     159.30
    120.0000,     149.73
    124.0000,     141.11
    128.0000,     134.77
    132.0000,     130.97
    136.0000,     129.23
    140.0000,     128.84
    144.0000,     128.79
    148.0000,     128.77
    152.0000,     128.78
    156.0000,     128.81
    160.0000,     128.99
    164.0000,     129.29
    168.0000,     129.67
    172.0000,     132.99
           153.1573
LAYER 11
23,    37.0623
     80.0000,     337.35
     84.0000,     282.68
     88.0000,     250.12
     92.0000,     225.64
     96.0000,     211.38
    100.0000,     198.32
    104.0000,     187.41
    108.0000,     175.24
    112.0000,     163.23
    116.0000,     153.35
    120.0000,     144.40
    124.0000,     136.77
    128.0000,     131.08
    132.0000,     127.25
    136.0000,     125.07
    140.0000,     124.20
    144.0000,     124.04
    148.0000,     124.00
    152.0000,     123.98
    156.0000,     123.98
    160.0000,     123.99
    164.0000,     124.02
           124.1357
LAYER 12
19,    42.7686
     88.0000,     243.06
     92.0000,     219.67
     96.0000,     208.76
    100.0000,     198.12
    104.0000,     187.36
    108.0000,     175.11
    112.0000,     162.75
    116.0000,     152.97
    120.0000,     144.02
    124.0000,     136.40
    128.0000,     130.76
    132.0000,     126.96
    136.0000,     124.73
    140.0000,     123.62
    144.0000,     123.28
    148.0000,     123.22
    152.0000,     123.19
    156.0000,     123.18
           123.1847
LAYER 13
17, 
     92.0000,     210.58
     96.0000,     208.31
    100.0000,     198.11
    104.0000,     187.33
    108.0000,     175.10
    112.0000,     162.70
    116.0000,     152.92
    120.0000,     143.97
    124.0000,     136.36
    128.0000,     130.73
    132.0000,     126.93
    136.0000,     124.70
    140.0000,     123.57
    144.0000,     123.24
    148.0000,     123.14
    152.0000,     123.08
           123.0481
CALCULATED APPARENT RESISTIVITY
      6.0000,       4.0000,   1.00000,    146.1535
     10.0000,       4.0000,   1.00000,    154.0444
     14.0000,       4.0000,   1.00000,    183.1688
     18.0000,       4.0000,   1.00000,    184.7031
     22.0000,       4.0000,   1.00000,    207.1600
     26.0000,       4.0000,   1.00000,    192.8987
     30.0000,       4.0000,   1.00000,    183.3900
     34.0000,       4.0000,   1.00000,    178.8234
     38.0000,       4.0000,   1.00000,    155.8991
     42.0000,       4.0000,   1.00000,    159.5779
     46.0000,       4.0000,   1.00000,    130.5422
     50.0000,       4.0000,   1.00000,    130.5613
     54.0000,       4.0000,   1.00000,    111.5729
     58.0000,       4.0000,   1.00000,    110.0000
     62.0000,       4.0000,   1.00000,    106.2213
     66.0000,       4.0000,   1.00000,     98.5761
     70.0000,       4.0000,   1.00000,     98.6411
     74.0000,       4.0000,   1.00000,    103.1592
     78.0000,       4.0000,   1.00000,    105.7713
     82.0000,       4.0000,   1.00000,    112.6794
     86.0000,       4.0000,   1.00000,    113.5860
     90.0000,       4.0000,   1.00000,    120.8364
     94.0000,       4.0000,   1.00000,    107.9490
     98.0000,       4.0000,   1.00000,    136.7735
    102.0000,       4.0000,   1.00000,     92.8281
    106.0000,       4.0000,   1.00000,     91.1134
    110.0000,       4.0000,   1.00000,    132.8004
    114.0000,       4.0000,   1.00000,    121.9280
    118.0000,       4.0000,   1.00000,    137.7251
    122.0000,       4.0000,   1.00000,    133.6994
    126.0000,       4.0000,   1.00000,    164.2122
    130.0000,       4.0000,   1.00000,    185.2992
    134.0000,       4.0000,   1.00000,    186.5333
    138.0000,       4.0000,   1.00000,    212.2314
    142.0000,       4.0000,   1.00000,    192.2758
    146.0000,       4.0000,   1.00000,    192.3236
    150.0000,       4.0000,   1.00000,    193.8704
    154.0000,       4.0000,   1.00000,    209.0099
    158.0000,       4.0000,   1.00000,    198.1462
    162.0000,       4.0000,   1.00000,    199.3246
    166.0000,       4.0000,   1.00000,    195.4564
    170.0000,       4.0000,   1.00000,    177.1281
    174.0000,       4.0000,   1.00000,    135.2111
    178.0000,       4.0000,   1.00000,    128.8789
    182.0000,       4.0000,   1.00000,    106.5250
    186.0000,       4.0000,   1.00000,    102.4486
    190.0000,       4.0000,   1.00000,     91.1344
    194.0000,       4.0000,   1.00000,     77.8329
    198.0000,       4.0000,   1.00000,     73.4034
    202.0000,       4.0000,   1.00000,     80.0670
    206.0000,       4.0000,   1.00000,     64.7345
    210.0000,       4.0000,   1.00000,     62.7374
    214.0000,       4.0000,   1.00000,     57.2045
    218.0000,       4.0000,   1.00000,     51.7905
    222.0000,       4.0000,   1.00000,     48.8720
    226.0000,       4.0000,   1.00000,     42.0627
    230.0000,       4.0000,   1.00000,     39.0687
    234.0000,       4.0000,   1.00000,     38.2841
     10.0000,       4.0000,   2.00000,    188.3535
     14.0000,       4.0000,   2.00000,    215.9444
     18.0000,       4.0000,   2.00000,    213.5415
     22.0000,       4.0000,   2.00000,    229.0826
     26.0000,       4.0000,   2.00000,    205.8131
     30.0000,       4.0000,   2.00000,    193.2408
     34.0000,       4.0000,   2.00000,    192.4259
     38.0000,       4.0000,   2.00000,    175.4083
     42.0000,       4.0000,   2.00000,    179.0639
     46.0000,       4.0000,   2.00000,    151.5628
     50.0000,       4.0000,   2.00000,    147.9612
     54.0000,       4.0000,   2.00000,    130.3868
     58.0000,       4.0000,   2.00000,    131.1448
     62.0000,       4.0000,   2.00000,    131.8078
     66.0000,       4.0000,   2.00000,    118.3091
     70.0000,       4.0000,   2.00000,    118.6244
     74.0000,       4.0000,   2.00000,    126.2821
     78.0000,       4.0000,   2.00000,    130.8069
     82.0000,       4.0000,   2.00000,    137.0819
     86.0000,       4.0000,   2.00000,    135.7336
     90.0000,       4.0000,   2.00000,    128.2563
     94.0000,       4.0000,   2.00000,    139.5235
     98.0000,       4.0000,   2.00000,    188.4304
    102.0000,       4.0000,   2.00000,    108.3607
    106.0000,       4.0000,   2.00000,    101.5934
    110.0000,       4.0000,   2.00000,    183.8787
    114.0000,       4.0000,   2.00000,    177.5945
    118.0000,       4.0000,   2.00000,    169.4092
    122.0000,       4.0000,   2.00000,    167.5533
    126.0000,       4.0000,   2.00000,    219.5885
    130.0000,       4.0000,   2.00000,    244.7277
    134.0000,       4.0000,   2.00000,    242.2678
    138.0000,       4.0000,   2.00000,    281.4546
    142.0000,       4.0000,   2.00000,    256.4999
    146.0000,       4.0000,   2.00000,    246.8576
    150.0000,       4.0000,   2.00000,    267.6981
    154.0000,       4.0000,   2.00000,    289.6262
    158.0000,       4.0000,   2.00000,    257.5436
    162.0000,       4.0000,   2.00000,    249.3388
    166.0000,       4.0000,   2.00000,    268.0074
    170.0000,       4.0000,   2.00000,    237.7915
    174.0000,       4.0000,   2.00000,    177.2589
    178.0000,       4.0000,   2.00000,    172.7917
    182.0000,       4.0000,   2.00000,    149.3535
    186.0000,       4.0000,   2.00000,    143.4027
    190.0000,       4.0000,   2.00000,    126.7102
    194.0000,       4.0000,   2.00000,     97.0252
    198.0000,       4.0000,   2.00000,     96.6779
    202.0000,       4.0000,   2.00000,    112.4991
    206.0000,       4.0000,   2.00000,     85.0007
    210.0000,       4.0000,   2.00000,     76.5627
    214.0000,       4.0000,   2.00000,     72.4702
    218.0000,       4.0000,   2.00000,     64.9889
    222.0000,       4.0000,   2.00000,     59.9386
    226.0000,       4.0000,   2.00000,     49.3494
    230.0000,       4.0000,   2.00000,     44.7059
     14.0000,       4.0000,   3.00000,    250.0319
     18.0000,       4.0000,   3.00000,    253.0390
     22.0000,       4.0000,   3.00000,    265.5226
     26.0000,       4.0000,   3.00000,    228.8918
     30.0000,       4.0000,   3.00000,    207.6175
     34.0000,       4.0000,   3.00000,    209.8609
     38.0000,       4.0000,   3.00000,    197.9484
     42.0000,       4.0000,   3.00000,    210.4432
     46.0000,       4.0000,   3.00000,    175.4545
     50.0000,       4.0000,   3.00000,    173.1772
     54.0000,       4.0000,   3.00000,    152.3748
     58.0000,       4.0000,   3.00000,    160.1249
     62.0000,       4.0000,   3.00000,    158.9826
     66.0000,       4.0000,   3.00000,    144.1644
     70.0000,       4.0000,   3.00000,    141.1823
     74.0000,       4.0000,   3.00000,    151.3192
     78.0000,       4.0000,   3.00000,    159.7093
     82.0000,       4.0000,   3.00000,    166.7003
     86.0000,       4.0000,   3.00000,    150.7371
     90.0000,       4.0000,   3.00000,    160.7616
     94.0000,       4.0000,   3.00000,    179.4417
     98.0000,       4.0000,   3.00000,    223.9291
    102.0000,       4.0000,   3.00000,    128.0621
    106.0000,       4.0000,   3.00000,    120.9156
    110.0000,       4.0000,   3.00000,    219.7569
    114.0000,       4.0000,   3.00000,    231.0395
    118.0000,       4.0000,   3.00000,    214.7566
    122.0000,       4.0000,   3.00000,    194.9831
    126.0000,       4.0000,   3.00000,    255.0818
    130.0000,       4.0000,   3.00000,    299.4363
    134.0000,       4.0000,   3.00000,    305.5225
    138.0000,       4.0000,   3.00000,    338.5934
    142.0000,       4.0000,   3.00000,    295.2511
    146.0000,       4.0000,   3.00000,    290.9881
    150.0000,       4.0000,   3.00000,    310.1896
    154.0000,       4.0000,   3.00000,    338.8492
    158.0000,       4.0000,   3.00000,    299.6478
    162.0000,       4.0000,   3.00000,    299.5035
    166.0000,       4.0000,   3.00000,    315.0897
    170.0000,       4.0000,   3.00000,    290.0092
    174.0000,       4.0000,   3.00000,    209.9712
    178.0000,       4.0000,   3.00000,    203.6221
    182.0000,       4.0000,   3.00000,    187.8121
    186.0000,       4.0000,   3.00000,    190.0313
    190.0000,       4.0000,   3.00000,    154.6956
    194.0000,       4.0000,   3.00000,    118.6601
    198.0000,       4.0000,   3.00000,    116.3306
    202.0000,       4.0000,   3.00000,    139.5856
    206.0000,       4.0000,   3.00000,    106.8700
    210.0000,       4.0000,   3.00000,     91.7694
    214.0000,       4.0000,   3.00000,     84.7701
    218.0000,       4.0000,   3.00000,     81.9991
    222.0000,       4.0000,   3.00000,     73.7861
    226.0000,       4.0000,   3.00000,     58.6037
     18.0000,      12.0000,   1.00000,    279.9514
     22.0000,      12.0000,   1.00000,    273.4982
     26.0000,      12.0000,   1.00000,    251.3797
     30.0000,      12.0000,   1.00000,    228.2450
     34.0000,      12.0000,   1.00000,    217.1404
     38.0000,      12.0000,   1.00000,    221.3516
     42.0000,      12.0000,   1.00000,    214.2133
     46.0000,      12.0000,   1.00000,    206.7134
     50.0000,      12.0000,   1.00000,    185.7723
     54.0000,      12.0000,   1.00000,    181.9928
     58.0000,      12.0000,   1.00000,    175.6505
     62.0000,      12.0000,   1.00000,    173.9686
     66.0000,      12.0000,   1.00000,    166.0176
     70.0000,      12.0000,   1.00000,    163.9389
     74.0000,      12.0000,   1.00000,    168.4001
     78.0000,      12.0000,   1.00000,    178.1866
     82.0000,      12.0000,   1.00000,    173.0882
     86.0000,      12.0000,   1.00000,    179.8380
     90.0000,      12.0000,   1.00000,    191.9959
     94.0000,      12.0000,   1.00000,    213.1008
     98.0000,      12.0000,   1.00000,    194.2429
    102.0000,      12.0000,   1.00000,    175.9725
    106.0000,      12.0000,   1.00000,    178.4073
    110.0000,      12.0000,   1.00000,    210.2301
    114.0000,      12.0000,   1.00000,    240.5468
    118.0000,      12.0000,   1.00000,    240.9685
    122.0000,      12.0000,   1.00000,    242.8597
    126.0000,      12.0000,   1.00000,    265.1446
    130.0000,      12.0000,   1.00000,    312.1859
    134.0000,      12.0000,   1.00000,    347.3969
    138.0000,      12.0000,   1.00000,    335.1475
    142.0000,      12.0000,   1.00000,    319.9764
    146.0000,      12.0000,   1.00000,    307.9387
    150.0000,      12.0000,   1.00000,    315.1111
    154.0000,      12.0000,   1.00000,    312.9174
    158.0000,      12.0000,   1.00000,    327.2670
    162.0000,      12.0000,   1.00000,    321.3759
    166.0000,      12.0000,   1.00000,    314.5853
    170.0000,      12.0000,   1.00000,    285.6051
    174.0000,      12.0000,   1.00000,    252.8327
    178.0000,      12.0000,   1.00000,    217.4930
    186.0000,      12.0000,   1.00000,    196.7890
    190.0000,      12.0000,   1.00000,    174.5726
    194.0000,      12.0000,   1.00000,    145.8707
    198.0000,      12.0000,   1.00000,    137.0189
    202.0000,      12.0000,   1.00000,    130.5449
    206.0000,      12.0000,   1.00000,    125.4855
    210.0000,      12.0000,   1.00000,    107.0194
    214.0000,      12.0000,   1.00000,     96.1887
    218.0000,      12.0000,   1.00000,     89.2915
    222.0000,      12.0000,   1.00000,     82.4646
     18.0000,       4.0000,   4.00000,    286.3683
     22.0000,       4.0000,   4.00000,    306.7212
     26.0000,       4.0000,   4.00000,    255.9361
     30.0000,       4.0000,   4.00000,    229.1564
     34.0000,       4.0000,   4.00000,    230.7177
     38.0000,       4.0000,   4.00000,    218.7481
     42.0000,       4.0000,   4.00000,    239.9498
     46.0000,       4.0000,   4.00000,    201.2879
     50.0000,       4.0000,   4.00000,    200.8154
     54.0000,       4.0000,   4.00000,    178.6699
     58.0000,       4.0000,   4.00000,    184.5854
     62.0000,       4.0000,   4.00000,    186.9886
     66.0000,       4.0000,   4.00000,    166.7980
     70.0000,       4.0000,   4.00000,    166.3248
     74.0000,       4.0000,   4.00000,    176.3082
     78.0000,       4.0000,   4.00000,    186.1585
     82.0000,       4.0000,   4.00000,    187.4670
     86.0000,       4.0000,   4.00000,    185.3663
     90.0000,       4.0000,   4.00000,    199.5550
     94.0000,       4.0000,   4.00000,    207.1465
     98.0000,       4.0000,   4.00000,    259.5313
    102.0000,       4.0000,   4.00000,    150.0145
    106.0000,       4.0000,   4.00000,    143.8860
    110.0000,       4.0000,   4.00000,    253.0386
    114.0000,       4.0000,   4.00000,    252.7513
    118.0000,       4.0000,   4.00000,    255.6944
    122.0000,       4.0000,   4.00000,    225.2187
    126.0000,       4.0000,   4.00000,    282.6695
    130.0000,       4.0000,   4.00000,    341.1139
    134.0000,       4.0000,   4.00000,    350.0337
    138.0000,       4.0000,   4.00000,    383.0334
    142.0000,       4.0000,   4.00000,    322.5976
    146.0000,       4.0000,   4.00000,    309.6808
    150.0000,       4.0000,   4.00000,    322.2274
    154.0000,       4.0000,   4.00000,    345.7692
    158.0000,       4.0000,   4.00000,    332.2346
    162.0000,       4.0000,   4.00000,    333.4350
    166.0000,       4.0000,   4.00000,    351.8787
    170.0000,       4.0000,   4.00000,    315.3089
    174.0000,       4.0000,   4.00000,    233.5799
    178.0000,       4.0000,   4.00000,    230.2605
    186.0000,       4.0000,   4.00000,    213.1499
    190.0000,       4.0000,   4.00000,    184.4611
    194.0000,       4.0000,   4.00000,    138.4742
    198.0000,       4.0000,   4.00000,    135.1225
    202.0000,       4.0000,   4.00000,    159.6598
    206.0000,       4.0000,   4.00000,    122.9359
    210.0000,       4.0000,   4.00000,    109.5898
    214.0000,       4.0000,   4.00000,    100.1732
    218.0000,       4.0000,   4.00000,     93.6824
    222.0000,       4.0000,   4.00000,     88.6262
     24.0000,      16.0000,   1.00000,    297.5654
     28.0000,      16.0000,   1.00000,    283.8910
     32.0000,      16.0000,   1.00000,    258.0081
     36.0000,      16.0000,   1.00000,    248.8405
     40.0000,      16.0000,   1.00000,    242.0071
     44.0000,      16.0000,   1.00000,    237.4874
     48.0000,      16.0000,   1.00000,    234.0754
     52.0000,      16.0000,   1.00000,    219.4599
     56.0000,      16.0000,   1.00000,    213.7352
     60.0000,      16.0000,   1.00000,    202.2625
     64.0000,      16.0000,   1.00000,    198.8009
     68.0000,      16.0000,   1.00000,    199.8992
     72.0000,      16.0000,   1.00000,    199.3270
     76.0000,      16.0000,   1.00000,    200.2329
     80.0000,      16.0000,   1.00000,    211.1455
     84.0000,      16.0000,   1.00000,    227.2102
     88.0000,      16.0000,   1.00000,    232.5865
     92.0000,      16.0000,   1.00000,    248.1597
     96.0000,      16.0000,   1.00000,    229.8945
    100.0000,      16.0000,   1.00000,    215.3472
    104.0000,      16.0000,   1.00000,    230.6299
    108.0000,      16.0000,   1.00000,    221.8817
    112.0000,      16.0000,   1.00000,    241.5470
    116.0000,      16.0000,   1.00000,    256.5521
    120.0000,      16.0000,   1.00000,    274.4594
    124.0000,      16.0000,   1.00000,    313.9803
    128.0000,      16.0000,   1.00000,    332.0977
    132.0000,      16.0000,   1.00000,    356.4496
    136.0000,      16.0000,   1.00000,    366.0774
    140.0000,      16.0000,   1.00000,    352.8590
    144.0000,      16.0000,   1.00000,    332.4765
    148.0000,      16.0000,   1.00000,    304.5089
    152.0000,      16.0000,   1.00000,    307.1048
    156.0000,      16.0000,   1.00000,    320.7090
    160.0000,      16.0000,   1.00000,    338.3694
    164.0000,      16.0000,   1.00000,    338.6632
    168.0000,      16.0000,   1.00000,    316.7285
    172.0000,      16.0000,   1.00000,    297.5117
    180.0000,      16.0000,   1.00000,    234.8278
    184.0000,      16.0000,   1.00000,    221.3624
    188.0000,      16.0000,   1.00000,    200.5475
    196.0000,      16.0000,   1.00000,    176.4360
    200.0000,      16.0000,   1.00000,    153.5456
    204.0000,      16.0000,   1.00000,    146.4021
    208.0000,      16.0000,   1.00000,    140.5958
    212.0000,      16.0000,   1.00000,    124.1885
    216.0000,      16.0000,   1.00000,    114.3390
     22.0000,       4.0000,   5.00000,    335.2579
     26.0000,       4.0000,   5.00000,    287.2527
     30.0000,       4.0000,   5.00000,    254.3037
     34.0000,       4.0000,   5.00000,    253.0670
     38.0000,       4.0000,   5.00000,    239.1148
     42.0000,       4.0000,   5.00000,    259.6980
     46.0000,       4.0000,   5.00000,    226.1333
     50.0000,       4.0000,   5.00000,    228.6095
     54.0000,       4.0000,   5.00000,    201.5011
     58.0000,       4.0000,   5.00000,    208.5457
     62.0000,       4.0000,   5.00000,    207.3058
     66.0000,       4.0000,   5.00000,    189.4007
     70.0000,       4.0000,   5.00000,    187.7647
     74.0000,       4.0000,   5.00000,    201.3552
     78.0000,       4.0000,   5.00000,    203.3069
     82.0000,       4.0000,   5.00000,    221.0424
     86.0000,       4.0000,   5.00000,    224.3996
     90.0000,       4.0000,   5.00000,    228.1053
     94.0000,       4.0000,   5.00000,    234.8980
     98.0000,       4.0000,   5.00000,    294.2466
    102.0000,       4.0000,   5.00000,    171.2534
    106.0000,       4.0000,   5.00000,    159.8951
    110.0000,       4.0000,   5.00000,    273.8628
    114.0000,       4.0000,   5.00000,    273.4605
    118.0000,       4.0000,   5.00000,    264.5016
    122.0000,       4.0000,   5.00000,    255.6330
    126.0000,       4.0000,   5.00000,    324.2855
    130.0000,       4.0000,   5.00000,    365.2479
    134.0000,       4.0000,   5.00000,    369.7085
    138.0000,       4.0000,   5.00000,    410.4330
    142.0000,       4.0000,   5.00000,    343.4863
    146.0000,       4.0000,   5.00000,    306.8109
    150.0000,       4.0000,   5.00000,    311.6064
    154.0000,       4.0000,   5.00000,    352.0349
    158.0000,       4.0000,   5.00000,    333.8051
    162.0000,       4.0000,   5.00000,    353.2680
    166.0000,       4.0000,   5.00000,    374.0756
    170.0000,       4.0000,   5.00000,    333.9792
    174.0000,       4.0000,   5.00000,    247.0265
    182.0000,       4.0000,   5.00000,    219.8179
    186.0000,       4.0000,   5.00000,    224.1983
    190.0000,       4.0000,   5.00000,    201.0863
    194.0000,       4.0000,   5.00000,    157.7926
    198.0000,       4.0000,   5.00000,    151.6208
    202.0000,       4.0000,   5.00000,    179.0354
    206.0000,       4.0000,   5.00000,    136.9911
    210.0000,       4.0000,   5.00000,    124.3908
    214.0000,       4.0000,   5.00000,    116.5543
    218.0000,       4.0000,   5.00000,    107.3962
     26.0000,       4.0000,   6.00000,    310.9439
     30.0000,       4.0000,   6.00000,    280.9491
     34.0000,       4.0000,   6.00000,    277.2280
     38.0000,       4.0000,   6.00000,    255.6913
     42.0000,       4.0000,   6.00000,    280.8802
     46.0000,       4.0000,   6.00000,    243.0063
     50.0000,       4.0000,   6.00000,    250.4922
     54.0000,       4.0000,   6.00000,    221.5390
     58.0000,       4.0000,   6.00000,    227.1218
     62.0000,       4.0000,   6.00000,    227.9263
     66.0000,       4.0000,   6.00000,    205.8935
     70.0000,       4.0000,   6.00000,    207.8319
     74.0000,       4.0000,   6.00000,    215.4518
     78.0000,       4.0000,   6.00000,    234.8936
     82.0000,       4.0000,   6.00000,    257.4788
     86.0000,       4.0000,   6.00000,    249.3231
     90.0000,       4.0000,   6.00000,    255.4693
     94.0000,       4.0000,   6.00000,    262.3974
     98.0000,       4.0000,   6.00000,    329.4047
    102.0000,       4.0000,   6.00000,    184.5961
    106.0000,       4.0000,   6.00000,    167.2544
    110.0000,       4.0000,   6.00000,    288.4745
    114.0000,       4.0000,   6.00000,    281.4293
    118.0000,       4.0000,   6.00000,    278.4261
    122.0000,       4.0000,   6.00000,    265.8431
    126.0000,       4.0000,   6.00000,    357.0392
    130.0000,       4.0000,   6.00000,    393.6168
    134.0000,       4.0000,   6.00000,    377.4416
    138.0000,       4.0000,   6.00000,    416.6509
    142.0000,       4.0000,   6.00000,    339.2924
    146.0000,       4.0000,   6.00000,    302.4267
    150.0000,       4.0000,   6.00000,    308.5165
    154.0000,       4.0000,   6.00000,    342.2399
    158.0000,       4.0000,   6.00000,    331.2744
    162.0000,       4.0000,   6.00000,    345.1710
    166.0000,       4.0000,   6.00000,    383.8395
    170.0000,       4.0000,   6.00000,    352.1009
    178.0000,       4.0000,   6.00000,    246.0016
    182.0000,       4.0000,   6.00000,    225.0109
    186.0000,       4.0000,   6.00000,    230.2989
    190.0000,       4.0000,   6.00000,    206.0676
    194.0000,       4.0000,   6.00000,    166.5951
    198.0000,       4.0000,   6.00000,    167.6210
    202.0000,       4.0000,   6.00000,    199.4651
    206.0000,       4.0000,   6.00000,    152.9923
    210.0000,       4.0000,   6.00000,    136.3682
    214.0000,       4.0000,   6.00000,    129.2932
     30.0000,      20.0000,   1.00000,    308.5314
     34.0000,      20.0000,   1.00000,    289.5744
     38.0000,      20.0000,   1.00000,    272.2761
     42.0000,      20.0000,   1.00000,    264.7604
     46.0000,      20.0000,   1.00000,    255.6805
     50.0000,      20.0000,   1.00000,    251.9197
     54.0000,      20.0000,   1.00000,    242.4516
     58.0000,      20.0000,   1.00000,    234.2894
     62.0000,      20.0000,   1.00000,    224.3519
     66.0000,      20.0000,   1.00000,    226.1231
     70.0000,      20.0000,   1.00000,    221.3733
     74.0000,      20.0000,   1.00000,    233.2606
     78.0000,      20.0000,   1.00000,    248.9514
     82.0000,      20.0000,   1.00000,    258.2120
     86.0000,      20.0000,   1.00000,    264.4597
     90.0000,      20.0000,   1.00000,    283.9060
     94.0000,      20.0000,   1.00000,    267.9102
     98.0000,      20.0000,   1.00000,    244.8155
    102.0000,      20.0000,   1.00000,    250.0073
    106.0000,      20.0000,   1.00000,    253.8736
    110.0000,      20.0000,   1.00000,    237.1939
    114.0000,      20.0000,   1.00000,    250.9899
    118.0000,      20.0000,   1.00000,    291.0766
    122.0000,      20.0000,   1.00000,    318.9845
    126.0000,      20.0000,   1.00000,    339.3322
    130.0000,      20.0000,   1.00000,    376.0919
    134.0000,      20.0000,   1.00000,    374.6860
    138.0000,      20.0000,   1.00000,    344.0997
    142.0000,      20.0000,   1.00000,    326.4666
    146.0000,      20.0000,   1.00000,    326.0616
    150.0000,      20.0000,   1.00000,    306.9977
    154.0000,      20.0000,   1.00000,    302.0861
    158.0000,      20.0000,   1.00000,    314.3341
    162.0000,      20.0000,   1.00000,    325.2545
    166.0000,      20.0000,   1.00000,    317.4819
    174.0000,      20.0000,   1.00000,    294.2401
    178.0000,      20.0000,   1.00000,    261.6302
    182.0000,      20.0000,   1.00000,    230.2645
    186.0000,      20.0000,   1.00000,    217.1056
    190.0000,      20.0000,   1.00000,    200.4383
    194.0000,      20.0000,   1.00000,    196.5303
    198.0000,      20.0000,   1.00000,    184.7878
    202.0000,      20.0000,   1.00000,    172.2452
    206.0000,      20.0000,   1.00000,    163.6335
    210.0000,      20.0000,   1.00000,    156.1822
     30.0000,       4.0000,   7.00000,    300.7958
     34.0000,       4.0000,   7.00000,    298.8309
     38.0000,       4.0000,   7.00000,    276.8735
     42.0000,       4.0000,   7.00000,    298.8482
     46.0000,       4.0000,   7.00000,    257.4699
     50.0000,       4.0000,   7.00000,    262.3184
     54.0000,       4.0000,   7.00000,    235.4725
     58.0000,       4.0000,   7.00000,    244.3239
     62.0000,       4.0000,   7.00000,    244.4343
     66.0000,       4.0000,   7.00000,    221.9198
     70.0000,       4.0000,   7.00000,    216.4150
     74.0000,       4.0000,   7.00000,    241.4685
     78.0000,       4.0000,   7.00000,    266.0203
     82.0000,       4.0000,   7.00000,    282.7426
     86.0000,       4.0000,   7.00000,    272.2122
     90.0000,       4.0000,   7.00000,    278.3835
     94.0000,       4.0000,   7.00000,    289.9380
     98.0000,       4.0000,   7.00000,    352.5312
    102.0000,       4.0000,   7.00000,    190.9967
    106.0000,       4.0000,   7.00000,    171.9917
    110.0000,       4.0000,   7.00000,    289.6884
    114.0000,       4.0000,   7.00000,    290.7500
    118.0000,       4.0000,   7.00000,    290.0533
    122.0000,       4.0000,   7.00000,    274.6314
    126.0000,       4.0000,   7.00000,    355.0272
    130.0000,       4.0000,   7.00000,    416.2961
    134.0000,       4.0000,   7.00000,    393.5635
    138.0000,       4.0000,   7.00000,    398.3935
    142.0000,       4.0000,   7.00000,    323.5221
    146.0000,       4.0000,   7.00000,    301.3980
    150.0000,       4.0000,   7.00000,    309.2026
    154.0000,       4.0000,   7.00000,    335.2421
    158.0000,       4.0000,   7.00000,    317.3434
    162.0000,       4.0000,   7.00000,    336.3263
    166.0000,       4.0000,   7.00000,    377.3600
    174.0000,       4.0000,   7.00000,    255.8765
    178.0000,       4.0000,   7.00000,    245.6385
    182.0000,       4.0000,   7.00000,    221.9233
    186.0000,       4.0000,   7.00000,    231.8861
    190.0000,       4.0000,   7.00000,    207.5372
    194.0000,       4.0000,   7.00000,    167.4597
    202.0000,       4.0000,   7.00000,    221.2336
    206.0000,       4.0000,   7.00000,    168.1817
    210.0000,       4.0000,   7.00000,    149.4648
     34.0000,       4.0000,   8.00000,    317.4958
     38.0000,       4.0000,   8.00000,    296.7594
     42.0000,       4.0000,   8.00000,    317.8764
     46.0000,       4.0000,   8.00000,    267.6729
     50.0000,       4.0000,   8.00000,    271.3628
     54.0000,       4.0000,   8.00000,    242.7094
     58.0000,       4.0000,   8.00000,    256.7216
     62.0000,       4.0000,   8.00000,    258.9628
     66.0000,       4.0000,   8.00000,    229.3873
     70.0000,       4.0000,   8.00000,    236.3837
     74.0000,       4.0000,   8.00000,    264.8586
     78.0000,       4.0000,   8.00000,    285.8147
     82.0000,       4.0000,   8.00000,    303.1768
     86.0000,       4.0000,   8.00000,    293.8561
     90.0000,       4.0000,   8.00000,    300.9261
     94.0000,       4.0000,   8.00000,    304.4530
     98.0000,       4.0000,   8.00000,    364.0031
    102.0000,       4.0000,   8.00000,    196.1802
    106.0000,       4.0000,   8.00000,    171.7415
    110.0000,       4.0000,   8.00000,    294.2707
    114.0000,       4.0000,   8.00000,    296.8931
    118.0000,       4.0000,   8.00000,    295.9059
    122.0000,       4.0000,   8.00000,    274.8115
    126.0000,       4.0000,   8.00000,    355.5249
    130.0000,       4.0000,   8.00000,    403.9695
    134.0000,       4.0000,   8.00000,    392.8896
    138.0000,       4.0000,   8.00000,    394.8458
    142.0000,       4.0000,   8.00000,    313.9863
    146.0000,       4.0000,   8.00000,    293.1413
    150.0000,       4.0000,   8.00000,    306.2903
    154.0000,       4.0000,   8.00000,    333.0569
    158.0000,       4.0000,   8.00000,    307.2951
    162.0000,       4.0000,   8.00000,    327.2076
    170.0000,       4.0000,   8.00000,    336.3839
    174.0000,       4.0000,   8.00000,    252.0000
    178.0000,       4.0000,   8.00000,    244.4575
    182.0000,       4.0000,   8.00000,    218.9426
    186.0000,       4.0000,   8.00000,    225.7717
    190.0000,       4.0000,   8.00000,    206.1531
    194.0000,       4.0000,   8.00000,    168.8396
    202.0000,       4.0000,   8.00000,    231.4704
    206.0000,       4.0000,   8.00000,    183.4255
     42.0000,      28.0000,   1.00000,    303.1238
     46.0000,      28.0000,   1.00000,    292.3065
     50.0000,      28.0000,   1.00000,    280.0031
     54.0000,      28.0000,   1.00000,    269.5016
     58.0000,      28.0000,   1.00000,    254.2143
     62.0000,      28.0000,   1.00000,    261.0334
     66.0000,      28.0000,   1.00000,    274.4755
     70.0000,      28.0000,   1.00000,    284.3786
     74.0000,      28.0000,   1.00000,    289.0244
     78.0000,      28.0000,   1.00000,    294.9060
     82.0000,      28.0000,   1.00000,    307.7020
     86.0000,      28.0000,   1.00000,    328.3445
     90.0000,      28.0000,   1.00000,    305.4016
     94.0000,      28.0000,   1.00000,    280.9296
     98.0000,      28.0000,   1.00000,    274.2252
    102.0000,      28.0000,   1.00000,    273.9517
    106.0000,      28.0000,   1.00000,    274.2003
    110.0000,      28.0000,   1.00000,    268.2706
    114.0000,      28.0000,   1.00000,    264.0466
    118.0000,      28.0000,   1.00000,    292.3017
    122.0000,      28.0000,   1.00000,    320.1173
    126.0000,      28.0000,   1.00000,    328.2141
    130.0000,      28.0000,   1.00000,    320.0701
    134.0000,      28.0000,   1.00000,    321.1515
    138.0000,      28.0000,   1.00000,    328.9616
    142.0000,      28.0000,   1.00000,    340.8627
    146.0000,      28.0000,   1.00000,    317.8261
    150.0000,      28.0000,   1.00000,    299.6644
    154.0000,      28.0000,   1.00000,    301.0218
    162.0000,      28.0000,   1.00000,    286.4670
    166.0000,      28.0000,   1.00000,    272.6116
    170.0000,      28.0000,   1.00000,    263.4736
    174.0000,      28.0000,   1.00000,    263.9333
    178.0000,      28.0000,   1.00000,    256.4682
    182.0000,      28.0000,   1.00000,    237.1048
    190.0000,      28.0000,   1.00000,    207.7571
    194.0000,      28.0000,   1.00000,    199.3062
    198.0000,      28.0000,   1.00000,    196.4661
     42.0000,       4.0000,  10.00000,    343.4258
     46.0000,       4.0000,  10.00000,    289.1491
     50.0000,       4.0000,  10.00000,    288.0573
     54.0000,       4.0000,  10.00000,    253.5074
     58.0000,       4.0000,  10.00000,    261.7673
     62.0000,       4.0000,  10.00000,    273.2526
     66.0000,       4.0000,  10.00000,    261.6635
     70.0000,       4.0000,  10.00000,    266.0424
     74.0000,       4.0000,  10.00000,    289.8274
     78.0000,       4.0000,  10.00000,    312.1042
     82.0000,       4.0000,  10.00000,    334.9641
     86.0000,       4.0000,  10.00000,    322.1011
     90.0000,       4.0000,  10.00000,    317.2209
     94.0000,       4.0000,  10.00000,    314.3310
     98.0000,       4.0000,  10.00000,    366.9322
    102.0000,       4.0000,  10.00000,    198.0231
    106.0000,       4.0000,  10.00000,    178.1883
    110.0000,       4.0000,  10.00000,    303.0239
    114.0000,       4.0000,  10.00000,    295.7305
    118.0000,       4.0000,  10.00000,    288.2135
    122.0000,       4.0000,  10.00000,    265.3860
    126.0000,       4.0000,  10.00000,    332.4250
    130.0000,       4.0000,  10.00000,    364.8758
    134.0000,       4.0000,  10.00000,    354.7560
    138.0000,       4.0000,  10.00000,    381.3495
    142.0000,       4.0000,  10.00000,    323.6031
    146.0000,       4.0000,  10.00000,    287.2463
    150.0000,       4.0000,  10.00000,    286.5797
    154.0000,       4.0000,  10.00000,    324.3944
    162.0000,       4.0000,  10.00000,    311.2683
    166.0000,       4.0000,  10.00000,    328.9216
    170.0000,       4.0000,  10.00000,    301.1784
    174.0000,       4.0000,  10.00000,    223.9754
    178.0000,       4.0000,  10.00000,    222.6431
    182.0000,       4.0000,  10.00000,    208.8859
    186.0000,       4.0000,  10.00000,    219.1606
    190.0000,       4.0000,  10.00000,    200.5199
    194.0000,       4.0000,  10.00000,    166.8177
     54.0000,      36.0000,   1.00000,    300.8029
     58.0000,      36.0000,   1.00000,    296.9938
     62.0000,      36.0000,   1.00000,    290.3253
     66.0000,      36.0000,   1.00000,    294.2390
     70.0000,      36.0000,   1.00000,    301.4163
     74.0000,      36.0000,   1.00000,    308.3685
     78.0000,      36.0000,   1.00000,    311.5177
     82.0000,      36.0000,   1.00000,    319.4373
     86.0000,      36.0000,   1.00000,    300.0595
     90.0000,      36.0000,   1.00000,    286.0002
     94.0000,      36.0000,   1.00000,    290.4575
     98.0000,      36.0000,   1.00000,    292.3000
    102.0000,      36.0000,   1.00000,    283.6289
    106.0000,      36.0000,   1.00000,    275.2052
    110.0000,      36.0000,   1.00000,    274.0863
    114.0000,      36.0000,   1.00000,    273.5150
    118.0000,      36.0000,   1.00000,    261.9672
    122.0000,      36.0000,   1.00000,    278.0344
    126.0000,      36.0000,   1.00000,    288.1934
    130.0000,      36.0000,   1.00000,    287.6532
    134.0000,      36.0000,   1.00000,    289.4830
    138.0000,      36.0000,   1.00000,    298.6443
    142.0000,      36.0000,   1.00000,    311.4731
    146.0000,      36.0000,   1.00000,    315.7531
    150.0000,      36.0000,   1.00000,    308.2882
    154.0000,      36.0000,   1.00000,    307.0267
    158.0000,      36.0000,   1.00000,    275.7847
    162.0000,      36.0000,   1.00000,    254.5168
    166.0000,      36.0000,   1.00000,    250.1251
    170.0000,      36.0000,   1.00000,    245.4903
    174.0000,      36.0000,   1.00000,    235.6650
    178.0000,      36.0000,   1.00000,    223.8259
    186.0000,      36.0000,   1.00000,    212.0559
     50.0000,       4.0000,  12.00000,    297.3525
    114.0000,       4.0000,  12.00000,    289.0603
    178.0000,       4.0000,  12.00000,    198.7624
     54.0000,      12.0000,   4.00000,    293.8276
     58.0000,      12.0000,   4.00000,    286.4013
     62.0000,      12.0000,   4.00000,    281.9199
     66.0000,      12.0000,   4.00000,    275.9803
     70.0000,      12.0000,   4.00000,    282.1564
     74.0000,      12.0000,   4.00000,    299.3062
     78.0000,      12.0000,   4.00000,    319.4913
     82.0000,      12.0000,   4.00000,    323.4432
     86.0000,      12.0000,   4.00000,    316.2943
     90.0000,      12.0000,   4.00000,    309.3675
     94.0000,      12.0000,   4.00000,    330.0185
     98.0000,      12.0000,   4.00000,    292.7044
    102.0000,      12.0000,   4.00000,    245.2168
    106.0000,      12.0000,   4.00000,    223.9583
    110.0000,      12.0000,   4.00000,    250.5017
    114.0000,      12.0000,   4.00000,    275.8048
    118.0000,      12.0000,   4.00000,    256.3179
    122.0000,      12.0000,   4.00000,    265.9932
    126.0000,      12.0000,   4.00000,    289.3959
    130.0000,      12.0000,   4.00000,    319.6789
    134.0000,      12.0000,   4.00000,    336.5103
    138.0000,      12.0000,   4.00000,    322.9082
    142.0000,      12.0000,   4.00000,    308.8373
    146.0000,      12.0000,   4.00000,    287.8144
    150.0000,      12.0000,   4.00000,    289.8731
    154.0000,      12.0000,   4.00000,    301.8085
    158.0000,      12.0000,   4.00000,    297.3990
    162.0000,      12.0000,   4.00000,    288.9622
    166.0000,      12.0000,   4.00000,    289.9460
    170.0000,      12.0000,   4.00000,    262.7854
    174.0000,      12.0000,   4.00000,    225.4164
    178.0000,      12.0000,   4.00000,    190.4282
    182.0000,      12.0000,   4.00000,    191.4395
    186.0000,      12.0000,   4.00000,    191.1395
     66.0000,      44.0000,   1.00000,    300.4178
     70.0000,      44.0000,   1.00000,    295.3318
     74.0000,      44.0000,   1.00000,    285.9322
     78.0000,      44.0000,   1.00000,    292.3143
     82.0000,      44.0000,   1.00000,    283.2303
     86.0000,      44.0000,   1.00000,    272.1143
     90.0000,      44.0000,   1.00000,    278.2613
     94.0000,      44.0000,   1.00000,    280.7508
     98.0000,      44.0000,   1.00000,    276.4485
    102.0000,      44.0000,   1.00000,    264.3468
    106.0000,      44.0000,   1.00000,    257.2139
    110.0000,      44.0000,   1.00000,    262.6068
    114.0000,      44.0000,   1.00000,    263.4688
    118.0000,      44.0000,   1.00000,    268.9978
    122.0000,      44.0000,   1.00000,    258.3557
    126.0000,      44.0000,   1.00000,    264.6432
    130.0000,      44.0000,   1.00000,    279.3532
    134.0000,      44.0000,   1.00000,    283.4524
    138.0000,      44.0000,   1.00000,    279.7901
    142.0000,      44.0000,   1.00000,    282.3802
    146.0000,      44.0000,   1.00000,    291.3530
    150.0000,      44.0000,   1.00000,    290.6295
    154.0000,      44.0000,   1.00000,    276.8300
    158.0000,      44.0000,   1.00000,    265.3513
    162.0000,      44.0000,   1.00000,    252.5083
    166.0000,      44.0000,   1.00000,    253.8426
    170.0000,      44.0000,   1.00000,    243.1092
    174.0000,      44.0000,   1.00000,    228.6626
    114.0000,       4.0000,  15.00000,    264.9847
    178.0000,       4.0000,  15.00000,    191.7324
     70.0000,      12.0000,   5.00000,    267.5465
     74.0000,      12.0000,   5.00000,    273.2046
     78.0000,      12.0000,   5.00000,    287.6126
     82.0000,      12.0000,   5.00000,    295.4897
     86.0000,      12.0000,   5.00000,    297.2671
     90.0000,      12.0000,   5.00000,    292.6256
     94.0000,      12.0000,   5.00000,    309.7787
     98.0000,      12.0000,   5.00000,    270.2359
    102.0000,      12.0000,   5.00000,    224.6309
    106.0000,      12.0000,   5.00000,    199.3481
    110.0000,      12.0000,   5.00000,    228.4925
    114.0000,      12.0000,   5.00000,    259.8729
    118.0000,      12.0000,   5.00000,    249.8053
    122.0000,      12.0000,   5.00000,    258.9680
    126.0000,      12.0000,   5.00000,    282.9994
    130.0000,      12.0000,   5.00000,    313.5168
    134.0000,      12.0000,   5.00000,    327.9693
    138.0000,      12.0000,   5.00000,    305.1908
    142.0000,      12.0000,   5.00000,    285.4474
    146.0000,      12.0000,   5.00000,    262.7021
    150.0000,      12.0000,   5.00000,    269.1363
    154.0000,      12.0000,   5.00000,    275.7267
    158.0000,      12.0000,   5.00000,    282.2649
    162.0000,      12.0000,   5.00000,    288.9117
    166.0000,      12.0000,   5.00000,    297.4103
    170.0000,      12.0000,   5.00000,    263.0054
    174.0000,      12.0000,   5.00000,    218.3068
     78.0000,      52.0000,   1.00000,    266.7709
     82.0000,      52.0000,   1.00000,    254.0608
     86.0000,      52.0000,   1.00000,    250.0602
     90.0000,      52.0000,   1.00000,    242.5368
     94.0000,      52.0000,   1.00000,    239.8571
     98.0000,      52.0000,   1.00000,    240.9582
    102.0000,      52.0000,   1.00000,    247.6166
    106.0000,      52.0000,   1.00000,    253.6784
    110.0000,      52.0000,   1.00000,    254.7050
    114.0000,      52.0000,   1.00000,    260.3141
    118.0000,      52.0000,   1.00000,    262.6787
    122.0000,      52.0000,   1.00000,    264.6627
    126.0000,      52.0000,   1.00000,    254.5762
    130.0000,      52.0000,   1.00000,    264.3630
    134.0000,      52.0000,   1.00000,    273.8272
    138.0000,      52.0000,   1.00000,    274.4155
    142.0000,      52.0000,   1.00000,    276.7430
    146.0000,      52.0000,   1.00000,    275.4384
    150.0000,      52.0000,   1.00000,    273.5853
    154.0000,      52.0000,   1.00000,    268.4586
    158.0000,      52.0000,   1.00000,    260.2142
    162.0000,      52.0000,   1.00000,    255.3477
     82.0000,      12.0000,   6.00000,    271.2344
     86.0000,      12.0000,   6.00000,    264.8615
     90.0000,      12.0000,   6.00000,    251.7003
     94.0000,      12.0000,   6.00000,    262.9733
     98.0000,      12.0000,   6.00000,    235.2470
    102.0000,      12.0000,   6.00000,    204.2297
    106.0000,      12.0000,   6.00000,    187.4055
    110.0000,      12.0000,   6.00000,    215.7441
    114.0000,      12.0000,   6.00000,    250.5279
    118.0000,      12.0000,   6.00000,    244.3960
    122.0000,      12.0000,   6.00000,    259.9241
    126.0000,      12.0000,   6.00000,    281.7117
    130.0000,      12.0000,   6.00000,    308.6043
    134.0000,      12.0000,   6.00000,    319.5248
    138.0000,      12.0000,   6.00000,    300.7569
    142.0000,      12.0000,   6.00000,    280.2877
    146.0000,      12.0000,   6.00000,    254.4255
    150.0000,      12.0000,   6.00000,    259.3986
    154.0000,      12.0000,   6.00000,    268.7276
    158.0000,      12.0000,   6.00000,    278.9438
    162.0000,      12.0000,   6.00000,    287.5225
     88.0000,      24.0000,   3.00000,    251.9296
     92.0000,      24.0000,   3.00000,    234.3777
     96.0000,      24.0000,   3.00000,    213.7587
    100.0000,      24.0000,   3.00000,    215.8018
    104.0000,      24.0000,   3.00000,    217.4963
    108.0000,      24.0000,   3.00000,    220.6378
    112.0000,      24.0000,   3.00000,    210.1253
    116.0000,      24.0000,   3.00000,    232.8138
    120.0000,      24.0000,   3.00000,    262.2348
    124.0000,      24.0000,   3.00000,    271.7549
    128.0000,      24.0000,   3.00000,    287.0077
    132.0000,      24.0000,   3.00000,    290.6624
    136.0000,      24.0000,   3.00000,    295.3034
    140.0000,      24.0000,   3.00000,    288.7130
    144.0000,      24.0000,   3.00000,    282.9572
    148.0000,      24.0000,   3.00000,    277.9655
    152.0000,      24.0000,   3.00000,    268.9161
    156.0000,      24.0000,   3.00000,    274.2115
     94.0000,      20.0000,   4.00000,    223.1519
     98.0000,      20.0000,   4.00000,    202.6664
    102.0000,      20.0000,   4.00000,    202.6598
    106.0000,      20.0000,   4.00000,    206.7063
    110.0000,      20.0000,   4.00000,    199.1352
    114.0000,      20.0000,   4.00000,    214.8997
    118.0000,      20.0000,   4.00000,    245.7955
    122.0000,      20.0000,   4.00000,    260.5348
    126.0000,      20.0000,   4.00000,    273.6166
    130.0000,      20.0000,   4.00000,    290.5837
    134.0000,      20.0000,   4.00000,    303.0169
    138.0000,      20.0000,   4.00000,    297.0572
    142.0000,      20.0000,   4.00000,    286.5007
    146.0000,      20.0000,   4.00000,    282.4980
    150.0000,      20.0000,   4.00000,    271.2689
    114.0000,      12.0000,   8.00000,    222.5470
   8.83
ITERATION 7
MODEL RESISTIVITY
LAYER 1
58,     2.0000
      8.0000,     115.70
     12.0000,     127.03
     16.0000,     163.58
     20.0000,     186.48
     24.0000,     218.65
     28.0000,     193.26
     32.0000,     174.12
     36.0000,     170.83
     40.0000,     151.54
     44.0000,     155.10
     48.0000,     124.70
     52.0000,     119.57
     56.0000,     102.06
     60.0000,     101.79
     64.0000,      98.70
     68.0000,      87.67
     72.0000,      87.11
     76.0000,      90.04
     80.0000,      95.44
     84.0000,     104.13
     88.0000,      99.68
     92.0000,     107.80
     96.0000,     117.04
    100.0000,     135.91
    104.0000,      56.84
    108.0000,      54.01
    112.0000,     125.63
    116.0000,     125.14
    120.0000,     111.27
    124.0000,     101.62
    128.0000,     130.69
    132.0000,     154.69
    136.0000,     162.19
    140.0000,     179.31
    144.0000,     147.03
    148.0000,     137.84
    152.0000,     146.13
    156.0000,     163.27
    160.0000,     154.74
    164.0000,     158.42
    168.0000,     168.95
    172.0000,     145.33
    176.0000,      97.03
    180.0000,      93.98
    184.0000,      84.67
    188.0000,      86.50
    192.0000,      75.39
    196.0000,      57.03
    200.0000,      55.81
    204.0000,      65.96
    208.0000,      54.40
    212.0000,      50.13
    216.0000,      48.55
    220.0000,      48.93
    224.0000,      45.03
    228.0000,      37.38
    232.0000,      36.27
            36.2741
LAYER 2
58,     4.2000
      8.0000,     157.23
     12.0000,     144.56
     16.0000,     163.64
     20.0000,     187.91
     24.0000,     218.62
     28.0000,     193.30
     32.0000,     174.15
     36.0000,     170.82
     40.0000,     151.58
     44.0000,     155.07
     48.0000,     124.69
     52.0000,     119.59
     56.0000,     102.05
     60.0000,     101.79
     64.0000,      98.70
     68.0000,      87.66
     72.0000,      87.13
     76.0000,      90.03
     80.0000,      95.45
     84.0000,     104.12
     88.0000,      99.69
     92.0000,     107.79
     96.0000,     117.10
    100.0000,     135.86
    104.0000,     128.70
    108.0000,     126.56
    112.0000,     125.67
    116.0000,     125.14
    120.0000,     111.41
    124.0000,     101.96
    128.0000,     130.80
    132.0000,     154.83
    136.0000,     163.00
    140.0000,     179.96
    144.0000,     153.99
    148.0000,     150.98
    152.0000,     152.98
    156.0000,     163.39
    160.0000,     160.16
    164.0000,     160.52
    168.0000,     171.32
    172.0000,     154.71
    176.0000,     101.79
    180.0000,      94.03
    184.0000,      86.26
    188.0000,      86.50
    192.0000,      75.49
    196.0000,      57.17
    200.0000,      57.08
    204.0000,      83.07
    208.0000,      54.48
    212.0000,      50.16
    216.0000,      49.09
    220.0000,      49.07
    224.0000,      45.13
    228.0000,      37.39
    232.0000,      36.27
            36.2741
LAYER 3
56,     6.6200
     12.0000,     297.08
     16.0000,     224.05
     20.0000,     218.91
     24.0000,     218.66
     28.0000,     193.88
     32.0000,     174.86
     36.0000,     170.81
     40.0000,     154.88
     44.0000,     155.08
     48.0000,     126.00
     52.0000,     122.13
     56.0000,     103.79
     60.0000,     103.09
     64.0000,     100.50
     68.0000,      98.00
     72.0000,      97.97
     76.0000,     101.59
     80.0000,     124.66
     84.0000,     124.81
     88.0000,     124.58
     92.0000,     124.35
     96.0000,     124.41
    100.0000,     134.97
    104.0000,     126.80
    108.0000,     125.80
    112.0000,     125.76
    116.0000,     135.41
    120.0000,     222.70
    124.0000,     276.13
    128.0000,     440.61
    132.0000,     471.87
    136.0000,     534.82
    140.0000,     755.07
    144.0000,     782.21
    148.0000,     794.26
    152.0000,     798.60
    156.0000,     802.81
    160.0000,     803.67
    164.0000,     805.12
    168.0000,     806.47
    172.0000,     805.18
    176.0000,     522.89
    180.0000,     275.76
    184.0000,     220.30
    188.0000,     219.72
    192.0000,     219.40
    196.0000,     219.49
    200.0000,     229.80
    204.0000,     276.61
    208.0000,     202.32
    212.0000,      97.89
    216.0000,      93.82
    220.0000,      90.36
    224.0000,      68.89
    228.0000,      37.85
            36.2830
LAYER 4
54,     9.2820
     16.0000,     569.29
     20.0000,     275.97
     24.0000,     225.09
     28.0000,     196.41
     32.0000,     179.58
     36.0000,     173.81
     40.0000,     172.84
     44.0000,     172.71
     48.0000,     172.17
     52.0000,     171.88
     56.0000,     171.38
     60.0000,     171.18
     64.0000,     171.09
     68.0000,     171.17
     72.0000,     172.79
     76.0000,     204.90
     80.0000,     232.56
     84.0000,     233.02
     88.0000,     230.67
     92.0000,     190.70
     96.0000,     133.79
    100.0000,     133.94
    104.0000,     124.55
    108.0000,     124.33
    112.0000,     125.88
    116.0000,     205.67
    120.0000,     681.94
    124.0000,     686.04
    128.0000,     673.10
    132.0000,     654.18
    136.0000,     654.35
    140.0000,     773.75
    144.0000,     838.50
    148.0000,     949.68
    152.0000,     1021.9
    156.0000,     1094.3
    160.0000,     1147.6
    164.0000,     1165.1
    168.0000,     1168.0
    172.0000,     1167.0
    176.0000,     924.88
    180.0000,     494.77
    184.0000,     331.03
    188.0000,     322.15
    192.0000,     321.73
    196.0000,     322.17
    200.0000,     336.75
    204.0000,     337.17
    208.0000,     314.69
    212.0000,     151.46
    216.0000,     141.18
    220.0000,     114.34
    224.0000,      91.05
            37.8796
LAYER 5
50,    12.2102
     24.0000,     1030.4
     28.0000,     920.59
     32.0000,     869.65
     36.0000,     643.83
     40.0000,     597.41
     44.0000,     581.47
     48.0000,     558.81
     52.0000,     512.17
     56.0000,     484.63
     60.0000,     467.82
     64.0000,     450.04
     68.0000,     439.45
     72.0000,     430.38
     76.0000,     416.05
     80.0000,     415.99
     84.0000,     416.76
     88.0000,     423.07
     92.0000,     531.77
     96.0000,     633.67
    100.0000,     1072.2
    104.0000,     1726.5
    108.0000,     1838.4
    112.0000,     1839.3
    116.0000,     1835.4
    120.0000,     1546.3
    124.0000,     944.31
    128.0000,     673.57
    132.0000,     654.16
    136.0000,     654.41
    140.0000,     772.38
    144.0000,     837.37
    148.0000,     949.14
    152.0000,     1021.6
    156.0000,     1094.4
    160.0000,     1148.2
    164.0000,     1165.6
    168.0000,     1168.0
    172.0000,     1167.1
    176.0000,     925.50
    180.0000,     496.69
    184.0000,     334.44
    188.0000,     328.40
    192.0000,     328.14
    196.0000,     328.47
    200.0000,     336.85
    204.0000,     337.06
    208.0000,     315.36
    212.0000,     234.90
    216.0000,     226.78
           124.2928
LAYER 6
46,    15.4312
     32.0000,     920.68
     36.0000,     647.15
     40.0000,     642.87
     44.0000,     619.46
     48.0000,     614.33
     52.0000,     523.40
     56.0000,     507.51
     60.0000,     498.88
     64.0000,     459.52
     68.0000,     443.80
     72.0000,     432.29
     76.0000,     416.19
     80.0000,     416.09
     84.0000,     416.80
     88.0000,     422.97
     92.0000,     531.20
     96.0000,     633.02
    100.0000,     1071.0
    104.0000,     1717.4
    108.0000,     1833.7
    112.0000,     1834.0
    116.0000,     1830.1
    120.0000,     1539.6
    124.0000,     943.58
    128.0000,     663.06
    132.0000,     605.69
    136.0000,     605.55
    140.0000,     606.71
    144.0000,     625.70
    148.0000,     641.34
    152.0000,     768.80
    156.0000,     959.79
    160.0000,     1101.9
    164.0000,     1152.6
    168.0000,     1154.5
    172.0000,     1154.0
    176.0000,     911.47
    180.0000,     491.02
    184.0000,     333.12
    188.0000,     328.17
    192.0000,     325.94
    196.0000,     325.82
    200.0000,     325.78
    204.0000,     325.45
    208.0000,     314.64
           235.1055
LAYER 7
42,    18.9743
     40.0000,     646.12
     44.0000,     619.29
     48.0000,     615.64
     52.0000,     523.32
     56.0000,     507.83
     60.0000,     501.12
     64.0000,     459.69
     68.0000,     443.90
     72.0000,     432.65
     76.0000,     415.46
     80.0000,     410.66
     84.0000,     410.22
     88.0000,     410.44
     92.0000,     418.91
     96.0000,     465.35
    100.0000,     614.49
    104.0000,     1048.5
    108.0000,     1338.6
    112.0000,     1340.6
    116.0000,     1316.0
    120.0000,     1055.2
    124.0000,     774.09
    128.0000,     421.78
    132.0000,     327.41
    136.0000,     322.90
    140.0000,     322.83
    144.0000,     322.94
    148.0000,     323.17
    152.0000,     323.65
    156.0000,     326.68
    160.0000,     330.86
    164.0000,     332.03
    168.0000,     332.47
    172.0000,     332.75
    176.0000,     332.95
    180.0000,     333.70
    184.0000,     328.94
    188.0000,     321.07
    192.0000,     318.40
    196.0000,     315.55
    200.0000,     313.41
           311.2052
LAYER 8
38,    22.8718
     48.0000,     617.06
     52.0000,     517.13
     56.0000,     507.66
     60.0000,     504.29
     64.0000,     459.44
     68.0000,     442.94
     72.0000,     432.78
     76.0000,     403.06
     80.0000,     384.29
     84.0000,     383.63
     88.0000,     383.01
     92.0000,     380.46
     96.0000,     379.74
    100.0000,     378.31
    104.0000,     377.02
    108.0000,     375.81
    112.0000,     371.94
    116.0000,     364.25
    120.0000,     339.39
    124.0000,     273.58
    128.0000,     215.48
    132.0000,     193.23
    136.0000,     188.93
    140.0000,     188.71
    144.0000,     188.64
    148.0000,     188.61
    152.0000,     188.62
    156.0000,     188.68
    160.0000,     189.11
    164.0000,     190.37
    168.0000,     191.06
    172.0000,     199.89
    176.0000,     217.81
    180.0000,     231.65
    184.0000,     236.38
    188.0000,     252.18
    192.0000,     265.88
           280.6241
LAYER 9
33,    27.1590
     60.0000,     505.23
     64.0000,     449.57
     68.0000,     436.99
     72.0000,     432.86
     76.0000,     385.73
     80.0000,     351.43
     84.0000,     314.78
     88.0000,     282.20
     92.0000,     257.69
     96.0000,     239.61
    100.0000,     227.35
    104.0000,     224.62
    108.0000,     216.51
    112.0000,     202.76
    116.0000,     186.79
    120.0000,     171.31
    124.0000,     159.52
    128.0000,     153.48
    132.0000,     152.33
    136.0000,     151.12
    140.0000,     150.59
    144.0000,     150.50
    148.0000,     150.46
    152.0000,     150.46
    156.0000,     150.49
    160.0000,     150.62
    164.0000,     151.44
    168.0000,     154.29
    172.0000,     158.81
    176.0000,     161.82
    180.0000,     164.45
    184.0000,     173.99
           202.9559
LAYER 10
27,    31.8749
     72.0000,     432.95
     76.0000,     374.22
     80.0000,     340.99
     84.0000,     297.21
     88.0000,     264.29
     92.0000,     232.68
     96.0000,     215.91
    100.0000,     203.44
    104.0000,     192.80
    108.0000,     182.11
    112.0000,     172.30
    116.0000,     163.07
    120.0000,     154.55
    124.0000,     147.22
    128.0000,     142.16
    132.0000,     139.36
    136.0000,     138.23
    140.0000,     138.01
    144.0000,     137.95
    148.0000,     137.92
    152.0000,     137.91
    156.0000,     137.93
    160.0000,     138.00
    164.0000,     138.15
    168.0000,     138.40
    172.0000,     140.90
           158.5352
LAYER 11
23,    37.0623
     80.0000,     337.24
     84.0000,     280.54
     88.0000,     249.01
     92.0000,     225.61
     96.0000,     213.20
    100.0000,     201.82
    104.0000,     191.66
    108.0000,     180.23
    112.0000,     168.84
    116.0000,     159.75
    120.0000,     151.68
    124.0000,     145.03
    128.0000,     140.36
    132.0000,     137.45
    136.0000,     135.93
    140.0000,     135.37
    144.0000,     135.26
    148.0000,     135.22
    152.0000,     135.19
    156.0000,     135.18
    160.0000,     135.18
    164.0000,     135.21
           135.2596
LAYER 12
19,    42.7686
     88.0000,     243.68
     92.0000,     221.30
     96.0000,     211.92
    100.0000,     201.77
    104.0000,     191.63
    108.0000,     180.17
    112.0000,     168.64
    116.0000,     159.60
    120.0000,     151.53
    124.0000,     144.89
    128.0000,     140.24
    132.0000,     137.34
    136.0000,     135.80
    140.0000,     135.12
    144.0000,     134.93
    148.0000,     134.89
    152.0000,     134.86
    156.0000,     134.85
           134.8439
LAYER 13
17, 
     92.0000,     213.83
     96.0000,     211.79
    100.0000,     201.76
    104.0000,     191.59
    108.0000,     180.16
    112.0000,     168.60
    116.0000,     159.56
    120.0000,     151.49
    124.0000,     144.86
    128.0000,     140.21
    132.0000,     137.31
    136.0000,     135.77
    140.0000,     135.07
    144.0000,     134.90
    148.0000,     134.84
    152.0000,     134.81
           134.7835
CALCULATED APPARENT RESISTIVITY
      6.0000,       4.0000,   1.00000,    147.0402
     10.0000,       4.0000,   1.00000,    154.3946
     14.0000,       4.0000,   1.00000,    182.7897
     18.0000,       4.0000,   1.00000,    184.1010
     22.0000,       4.0000,   1.00000,    206.0632
     26.0000,       4.0000,   1.00000,    191.8064
     30.0000,       4.0000,   1.00000,    182.2813
     34.0000,       4.0000,   1.00000,    177.7276
     38.0000,       4.0000,   1.00000,    155.0443
     42.0000,       4.0000,   1.00000,    158.7397
     46.0000,       4.0000,   1.00000,    130.0034
     50.0000,       4.0000,   1.00000,    130.1137
     54.0000,       4.0000,   1.00000,    111.3091
     58.0000,       4.0000,   1.00000,    109.7814
     62.0000,       4.0000,   1.00000,    106.0321
     66.0000,       4.0000,   1.00000,     98.4359
     70.0000,       4.0000,   1.00000,     98.3873
     74.0000,       4.0000,   1.00000,    102.8064
     78.0000,       4.0000,   1.00000,    105.2685
     82.0000,       4.0000,   1.00000,    112.1038
     86.0000,       4.0000,   1.00000,    113.0580
     90.0000,       4.0000,   1.00000,    120.3956
     94.0000,       4.0000,   1.00000,    107.7610
     98.0000,       4.0000,   1.00000,    136.9099
    102.0000,       4.0000,   1.00000,     93.0430
    106.0000,       4.0000,   1.00000,     91.4234
    110.0000,       4.0000,   1.00000,    133.2861
    114.0000,       4.0000,   1.00000,    122.2662
    118.0000,       4.0000,   1.00000,    137.6984
    122.0000,       4.0000,   1.00000,    133.3671
    126.0000,       4.0000,   1.00000,    163.6658
    130.0000,       4.0000,   1.00000,    184.7314
    134.0000,       4.0000,   1.00000,    186.1625
    138.0000,       4.0000,   1.00000,    211.8657
    142.0000,       4.0000,   1.00000,    192.1700
    146.0000,       4.0000,   1.00000,    192.3092
    150.0000,       4.0000,   1.00000,    194.0098
    154.0000,       4.0000,   1.00000,    209.0977
    158.0000,       4.0000,   1.00000,    198.3341
    162.0000,       4.0000,   1.00000,    199.5192
    166.0000,       4.0000,   1.00000,    195.5474
    170.0000,       4.0000,   1.00000,    177.2340
    174.0000,       4.0000,   1.00000,    135.1353
    178.0000,       4.0000,   1.00000,    128.6671
    182.0000,       4.0000,   1.00000,    106.2041
    186.0000,       4.0000,   1.00000,    102.0572
    190.0000,       4.0000,   1.00000,     90.7004
    194.0000,       4.0000,   1.00000,     77.4110
    198.0000,       4.0000,   1.00000,     73.0663
    202.0000,       4.0000,   1.00000,     79.7380
    206.0000,       4.0000,   1.00000,     64.4908
    210.0000,       4.0000,   1.00000,     62.5383
    214.0000,       4.0000,   1.00000,     57.0508
    218.0000,       4.0000,   1.00000,     51.6729
    222.0000,       4.0000,   1.00000,     48.8260
    226.0000,       4.0000,   1.00000,     42.0990
    230.0000,       4.0000,   1.00000,     39.1816
    234.0000,       4.0000,   1.00000,     38.4088
     10.0000,       4.0000,   2.00000,    189.9332
     14.0000,       4.0000,   2.00000,    216.8768
     18.0000,       4.0000,   2.00000,    214.1549
     22.0000,       4.0000,   2.00000,    229.2376
     26.0000,       4.0000,   2.00000,    205.6267
     30.0000,       4.0000,   2.00000,    192.8388
     34.0000,       4.0000,   2.00000,    191.8684
     38.0000,       4.0000,   2.00000,    174.8619
     42.0000,       4.0000,   2.00000,    178.4226
     46.0000,       4.0000,   2.00000,    151.0101
     50.0000,       4.0000,   2.00000,    147.4239
     54.0000,       4.0000,   2.00000,    129.9117
     58.0000,       4.0000,   2.00000,    130.6009
     62.0000,       4.0000,   2.00000,    131.2404
     66.0000,       4.0000,   2.00000,    117.8609
     70.0000,       4.0000,   2.00000,    118.1305
     74.0000,       4.0000,   2.00000,    125.7775
     78.0000,       4.0000,   2.00000,    130.3423
     82.0000,       4.0000,   2.00000,    136.7397
     86.0000,       4.0000,   2.00000,    135.5925
     90.0000,       4.0000,   2.00000,    128.2700
     94.0000,       4.0000,   2.00000,    139.7365
     98.0000,       4.0000,   2.00000,    189.1005
    102.0000,       4.0000,   2.00000,    108.6012
    106.0000,       4.0000,   2.00000,    101.7037
    110.0000,       4.0000,   2.00000,    184.3318
    114.0000,       4.0000,   2.00000,    177.8854
    118.0000,       4.0000,   2.00000,    169.1078
    122.0000,       4.0000,   2.00000,    166.9304
    126.0000,       4.0000,   2.00000,    218.8678
    130.0000,       4.0000,   2.00000,    244.1595
    134.0000,       4.0000,   2.00000,    241.8792
    138.0000,       4.0000,   2.00000,    281.0557
    142.0000,       4.0000,   2.00000,    256.2979
    146.0000,       4.0000,   2.00000,    246.9879
    150.0000,       4.0000,   2.00000,    268.0541
    154.0000,       4.0000,   2.00000,    290.0925
    158.0000,       4.0000,   2.00000,    258.0944
    162.0000,       4.0000,   2.00000,    249.9323
    166.0000,       4.0000,   2.00000,    268.5190
    170.0000,       4.0000,   2.00000,    238.3183
    174.0000,       4.0000,   2.00000,    177.6081
    178.0000,       4.0000,   2.00000,    173.1496
    182.0000,       4.0000,   2.00000,    149.5736
    186.0000,       4.0000,   2.00000,    143.6229
    190.0000,       4.0000,   2.00000,    126.7939
    194.0000,       4.0000,   2.00000,     97.0260
    198.0000,       4.0000,   2.00000,     96.6731
    202.0000,       4.0000,   2.00000,    112.4707
    206.0000,       4.0000,   2.00000,     84.9768
    210.0000,       4.0000,   2.00000,     76.6138
    214.0000,       4.0000,   2.00000,     72.5211
    218.0000,       4.0000,   2.00000,     65.0270
    222.0000,       4.0000,   2.00000,     60.0262
    226.0000,       4.0000,   2.00000,     49.4975
    230.0000,       4.0000,   2.00000,     44.8945
     14.0000,       4.0000,   3.00000,    252.8925
     18.0000,       4.0000,   3.00000,    255.3492
     22.0000,       4.0000,   3.00000,    267.4787
     26.0000,       4.0000,   3.00000,    230.2383
     30.0000,       4.0000,   3.00000,    208.4947
     34.0000,       4.0000,   3.00000,    210.4061
     38.0000,       4.0000,   3.00000,    198.1784
     42.0000,       4.0000,   3.00000,    210.3702
     46.0000,       4.0000,   3.00000,    175.2606
     50.0000,       4.0000,   3.00000,    172.8424
     54.0000,       4.0000,   3.00000,    151.9704
     58.0000,       4.0000,   3.00000,    159.5169
     62.0000,       4.0000,   3.00000,    158.3382
     66.0000,       4.0000,   3.00000,    143.6889
     70.0000,       4.0000,   3.00000,    140.7250
     74.0000,       4.0000,   3.00000,    150.9333
     78.0000,       4.0000,   3.00000,    159.4991
     82.0000,       4.0000,   3.00000,    166.7664
     86.0000,       4.0000,   3.00000,    151.0602
     90.0000,       4.0000,   3.00000,    161.2644
     94.0000,       4.0000,   3.00000,    180.1760
     98.0000,       4.0000,   3.00000,    224.9200
    102.0000,       4.0000,   3.00000,    128.3279
    106.0000,       4.0000,   3.00000,    121.0922
    110.0000,       4.0000,   3.00000,    220.1992
    114.0000,       4.0000,   3.00000,    231.3299
    118.0000,       4.0000,   3.00000,    214.3923
    122.0000,       4.0000,   3.00000,    194.3734
    126.0000,       4.0000,   3.00000,    254.4547
    130.0000,       4.0000,   3.00000,    298.9298
    134.0000,       4.0000,   3.00000,    305.2025
    138.0000,       4.0000,   3.00000,    338.3648
    142.0000,       4.0000,   3.00000,    294.9842
    146.0000,       4.0000,   3.00000,    290.8156
    150.0000,       4.0000,   3.00000,    310.2739
    154.0000,       4.0000,   3.00000,    339.2952
    158.0000,       4.0000,   3.00000,    300.2345
    162.0000,       4.0000,   3.00000,    300.2582
    166.0000,       4.0000,   3.00000,    315.8480
    170.0000,       4.0000,   3.00000,    290.8586
    174.0000,       4.0000,   3.00000,    210.5685
    178.0000,       4.0000,   3.00000,    204.3261
    182.0000,       4.0000,   3.00000,    188.3297
    186.0000,       4.0000,   3.00000,    190.6215
    190.0000,       4.0000,   3.00000,    155.1728
    194.0000,       4.0000,   3.00000,    118.9832
    198.0000,       4.0000,   3.00000,    116.6205
    202.0000,       4.0000,   3.00000,    139.9314
    206.0000,       4.0000,   3.00000,    107.1429
    210.0000,       4.0000,   3.00000,     92.0534
    214.0000,       4.0000,   3.00000,     85.0165
    218.0000,       4.0000,   3.00000,     82.2009
    222.0000,       4.0000,   3.00000,     74.0215
    226.0000,       4.0000,   3.00000,     58.8468
     18.0000,      12.0000,   1.00000,    283.5893
     22.0000,      12.0000,   1.00000,    276.5748
     26.0000,      12.0000,   1.00000,    254.0137
     30.0000,      12.0000,   1.00000,    230.2954
     34.0000,      12.0000,   1.00000,    218.6944
     38.0000,      12.0000,   1.00000,    222.4698
     42.0000,      12.0000,   1.00000,    214.9027
     46.0000,      12.0000,   1.00000,    207.0835
     50.0000,      12.0000,   1.00000,    185.8705
     54.0000,      12.0000,   1.00000,    181.8449
     58.0000,      12.0000,   1.00000,    175.3620
     62.0000,      12.0000,   1.00000,    173.6200
     66.0000,      12.0000,   1.00000,    165.7218
     70.0000,      12.0000,   1.00000,    163.7519
     74.0000,      12.0000,   1.00000,    168.3774
     78.0000,      12.0000,   1.00000,    178.3823
     82.0000,      12.0000,   1.00000,    173.4890
     86.0000,      12.0000,   1.00000,    180.4757
     90.0000,      12.0000,   1.00000,    192.8528
     94.0000,      12.0000,   1.00000,    214.0126
     98.0000,      12.0000,   1.00000,    194.8519
    102.0000,      12.0000,   1.00000,    176.4024
    106.0000,      12.0000,   1.00000,    178.6090
    110.0000,      12.0000,   1.00000,    210.4117
    114.0000,      12.0000,   1.00000,    240.6990
    118.0000,      12.0000,   1.00000,    240.9575
    122.0000,      12.0000,   1.00000,    242.6617
    126.0000,      12.0000,   1.00000,    264.9704
    130.0000,      12.0000,   1.00000,    312.1744
    134.0000,      12.0000,   1.00000,    347.5188
    138.0000,      12.0000,   1.00000,    335.0739
    142.0000,      12.0000,   1.00000,    319.7394
    146.0000,      12.0000,   1.00000,    307.6545
    150.0000,      12.0000,   1.00000,    314.8979
    154.0000,      12.0000,   1.00000,    312.9981
    158.0000,      12.0000,   1.00000,    327.8031
    162.0000,      12.0000,   1.00000,    322.1197
    166.0000,      12.0000,   1.00000,    315.4622
    170.0000,      12.0000,   1.00000,    286.4216
    174.0000,      12.0000,   1.00000,    253.6250
    178.0000,      12.0000,   1.00000,    218.1613
    186.0000,      12.0000,   1.00000,    197.4370
    190.0000,      12.0000,   1.00000,    175.2143
    194.0000,      12.0000,   1.00000,    146.4299
    198.0000,      12.0000,   1.00000,    137.5720
    202.0000,      12.0000,   1.00000,    131.1024
    206.0000,      12.0000,   1.00000,    126.0282
    210.0000,      12.0000,   1.00000,    107.4789
    214.0000,      12.0000,   1.00000,     96.5855
    218.0000,      12.0000,   1.00000,     89.6451
    222.0000,      12.0000,   1.00000,     82.7969
     18.0000,       4.0000,   4.00000,    290.5493
     22.0000,       4.0000,   4.00000,    310.4607
     26.0000,       4.0000,   4.00000,    258.9170
     30.0000,       4.0000,   4.00000,    231.4909
     34.0000,       4.0000,   4.00000,    232.6173
     38.0000,       4.0000,   4.00000,    220.1077
     42.0000,       4.0000,   4.00000,    240.8609
     46.0000,       4.0000,   4.00000,    201.7761
     50.0000,       4.0000,   4.00000,    201.0029
     54.0000,       4.0000,   4.00000,    178.6170
     58.0000,       4.0000,   4.00000,    184.3142
     62.0000,       4.0000,   4.00000,    186.6087
     66.0000,       4.0000,   4.00000,    166.5799
     70.0000,       4.0000,   4.00000,    166.1047
     74.0000,       4.0000,   4.00000,    176.2715
     78.0000,       4.0000,   4.00000,    186.4001
     82.0000,       4.0000,   4.00000,    187.9493
     86.0000,       4.0000,   4.00000,    186.1318
     90.0000,       4.0000,   4.00000,    200.5359
     94.0000,       4.0000,   4.00000,    208.1544
     98.0000,       4.0000,   4.00000,    260.7866
    102.0000,       4.0000,   4.00000,    150.4115
    106.0000,       4.0000,   4.00000,    144.1334
    110.0000,       4.0000,   4.00000,    253.4689
    114.0000,       4.0000,   4.00000,    252.9412
[truncated: 114,975 more chars]
