# Supplementary material for: Electrical resistivity tomography data across the Hockai Fault Zone (Ardenne, Belgium)
Source: Data Brief. 2016 Dec 21;11:1–4. doi: 10.1016/j.dib.2016.12.028 (PMC5220259; doi:10.1016/j.dib.2016.12.028)
Supplement: Supplementary file 2 — Supplementary material [file mmc2.zip › output/INV/20100810-1_combined.INV]

E
      5.0000
7
909
1
0
      7.5000,       5.0000,   1.00000,    208.1520
     12.5000,       5.0000,   1.00000,    231.2544
     17.5000,       5.0000,   1.00000,    222.0642
     22.5000,       5.0000,   1.00000,    249.2149
     27.5000,       5.0000,   1.00000,    222.5516
     32.5000,       5.0000,   1.00000,    278.9356
     37.5000,       5.0000,   1.00000,    312.3221
     42.5000,       5.0000,   1.00000,    285.9799
     47.5000,       5.0000,   1.00000,    309.4469
     52.5000,       5.0000,   1.00000,    273.8589
     57.5000,       5.0000,   1.00000,    256.7961
     62.5000,       5.0000,   1.00000,    253.4751
     67.5000,       5.0000,   1.00000,    265.4831
     72.5000,       5.0000,   1.00000,    305.1193
     77.5000,       5.0000,   1.00000,    330.5243
     82.5000,       5.0000,   1.00000,    346.6379
     87.5000,       5.0000,   1.00000,    371.2661
     92.5000,       5.0000,   1.00000,    397.5648
     97.5000,       5.0000,   1.00000,    402.3303
    102.5000,       5.0000,   1.00000,    433.0398
    107.5000,       5.0000,   1.00000,    431.4962
    112.5000,       5.0000,   1.00000,    437.3298
    117.5000,       5.0000,   1.00000,    495.9648
    122.5000,       5.0000,   1.00000,    487.4641
    127.5000,       5.0000,   1.00000,    578.8296
    132.5000,       5.0000,   1.00000,    638.3583
    137.5000,       5.0000,   1.00000,    569.8474
    142.5000,       5.0000,   1.00000,    677.9349
    147.5000,       5.0000,   1.00000,    553.3117
    152.5000,       5.0000,   1.00000,    654.5512
    157.5000,       5.0000,   1.00000,    648.9117
    162.5000,       5.0000,   1.00000,    811.6772
    167.5000,       5.0000,   1.00000,    630.2202
    172.5000,       5.0000,   1.00000,    749.7570
    177.5000,       5.0000,   1.00000,    766.7979
    182.5000,       5.0000,   1.00000,    733.1518
    187.5000,       5.0000,   1.00000,    785.3171
    192.5000,       5.0000,   1.00000,    702.1134
    197.5000,       5.0000,   1.00000,    668.9865
    202.5000,       5.0000,   1.00000,    645.7097
    207.5000,       5.0000,   1.00000,    666.8346
    212.5000,       5.0000,   1.00000,    646.0109
    217.5000,       5.0000,   1.00000,    672.6325
    222.5000,       5.0000,   1.00000,    664.0505
    227.5000,       5.0000,   1.00000,    620.2631
    232.5000,       5.0000,   1.00000,    642.4778
    237.5000,       5.0000,   1.00000,    548.8414
    242.5000,       5.0000,   1.00000,    547.3493
    247.5000,       5.0000,   1.00000,    508.9159
    252.5000,       5.0000,   1.00000,    545.7602
    257.5000,       5.0000,   1.00000,    468.2810
    262.5000,       5.0000,   1.00000,    546.5389
    267.5000,       5.0000,   1.00000,    512.3776
    272.5000,       5.0000,   1.00000,    598.8112
    277.5000,       5.0000,   1.00000,    582.3131
    282.5000,       5.0000,   1.00000,    595.7062
    287.5000,       5.0000,   1.00000,    571.5456
    292.5000,       5.0000,   1.00000,    514.9734
    297.5000,       5.0000,   1.00000,    436.9791
    302.5000,       5.0000,   1.00000,    469.0003
    307.5000,       5.0000,   1.00000,    386.1889
     12.5000,       5.0000,   2.00000,    268.1224
     17.5000,       5.0000,   2.00000,    302.8921
     22.5000,       5.0000,   2.00000,    310.6200
     27.5000,       5.0000,   2.00000,    248.5471
     32.5000,       5.0000,   2.00000,    339.8612
     37.5000,       5.0000,   2.00000,    372.2054
     42.5000,       5.0000,   2.00000,    301.0790
     47.5000,       5.0000,   2.00000,    340.8242
     52.5000,       5.0000,   2.00000,    337.5725
     57.5000,       5.0000,   2.00000,    312.6708
     62.5000,       5.0000,   2.00000,    320.5890
     67.5000,       5.0000,   2.00000,    319.7448
     72.5000,       5.0000,   2.00000,    351.8394
     77.5000,       5.0000,   2.00000,    369.8336
     82.5000,       5.0000,   2.00000,    364.6736
     87.5000,       5.0000,   2.00000,    401.4585
     92.5000,       5.0000,   2.00000,    415.7907
     97.5000,       5.0000,   2.00000,    408.4790
    102.5000,       5.0000,   2.00000,    435.1462
    107.5000,       5.0000,   2.00000,    437.0960
    112.5000,       5.0000,   2.00000,    455.2803
    117.5000,       5.0000,   2.00000,    507.8716
    122.5000,       5.0000,   2.00000,    481.4779
    127.5000,       5.0000,   2.00000,    578.7722
    132.5000,       5.0000,   2.00000,    650.3028
    137.5000,       5.0000,   2.00000,    597.4915
    142.5000,       5.0000,   2.00000,    686.1603
    147.5000,       5.0000,   2.00000,    599.5186
    152.5000,       5.0000,   2.00000,    600.8145
    157.5000,       5.0000,   2.00000,    751.3362
    162.5000,       5.0000,   2.00000,    824.5610
    167.5000,       5.0000,   2.00000,    556.6228
    172.5000,       5.0000,   2.00000,    674.6219
    177.5000,       5.0000,   2.00000,    775.6137
    182.5000,       5.0000,   2.00000,    718.3975
    187.5000,       5.0000,   2.00000,    762.2444
    192.5000,       5.0000,   2.00000,    722.8381
    197.5000,       5.0000,   2.00000,    656.7764
    202.5000,       5.0000,   2.00000,    673.1953
    207.5000,       5.0000,   2.00000,    699.3512
    212.5000,       5.0000,   2.00000,    620.0511
    217.5000,       5.0000,   2.00000,    658.8867
    222.5000,       5.0000,   2.00000,    639.7810
    227.5000,       5.0000,   2.00000,    628.0583
    232.5000,       5.0000,   2.00000,    659.5584
    237.5000,       5.0000,   2.00000,    542.7186
    242.5000,       5.0000,   2.00000,    492.3624
    247.5000,       5.0000,   2.00000,    485.8650
    252.5000,       5.0000,   2.00000,    486.0789
    257.5000,       5.0000,   2.00000,    410.5536
    262.5000,       5.0000,   2.00000,    473.6608
    267.5000,       5.0000,   2.00000,    507.6754
    272.5000,       5.0000,   2.00000,    543.2357
    277.5000,       5.0000,   2.00000,    563.3163
    282.5000,       5.0000,   2.00000,    568.2325
    287.5000,       5.0000,   2.00000,    572.1915
    292.5000,       5.0000,   2.00000,    564.4102
    297.5000,       5.0000,   2.00000,    431.3833
    302.5000,       5.0000,   2.00000,    492.4277
     17.5000,       5.0000,   3.00000,    327.3601
     22.5000,       5.0000,   3.00000,    332.1570
     27.5000,       5.0000,   3.00000,    266.4831
     32.5000,       5.0000,   3.00000,    360.9262
     37.5000,       5.0000,   3.00000,    403.7769
     42.5000,       5.0000,   3.00000,    341.3116
     47.5000,       5.0000,   3.00000,    358.5151
     52.5000,       5.0000,   3.00000,    364.8478
     57.5000,       5.0000,   3.00000,    351.1082
     62.5000,       5.0000,   3.00000,    347.8981
     67.5000,       5.0000,   3.00000,    351.0071
     72.5000,       5.0000,   3.00000,    387.6315
     77.5000,       5.0000,   3.00000,    398.1295
     82.5000,       5.0000,   3.00000,    391.8640
     87.5000,       5.0000,   3.00000,    407.5301
     92.5000,       5.0000,   3.00000,    421.2776
     97.5000,       5.0000,   3.00000,    428.7439
    102.5000,       5.0000,   3.00000,    441.2988
    107.5000,       5.0000,   3.00000,    449.2644
    112.5000,       5.0000,   3.00000,    461.8788
    117.5000,       5.0000,   3.00000,    499.8287
    122.5000,       5.0000,   3.00000,    492.9449
    127.5000,       5.0000,   3.00000,    554.6611
    132.5000,       5.0000,   3.00000,    637.0881
    137.5000,       5.0000,   3.00000,    568.0720
    142.5000,       5.0000,   3.00000,    611.6454
    147.5000,       5.0000,   3.00000,    482.8154
    152.5000,       5.0000,   3.00000,    607.2227
    157.5000,       5.0000,   3.00000,    727.4808
    162.5000,       5.0000,   3.00000,    830.2143
    167.5000,       5.0000,   3.00000,    535.2225
    172.5000,       5.0000,   3.00000,    554.7325
    177.5000,       5.0000,   3.00000,    623.0114
    182.5000,       5.0000,   3.00000,    680.3287
    187.5000,       5.0000,   3.00000,    718.8730
    192.5000,       5.0000,   3.00000,    659.1780
    197.5000,       5.0000,   3.00000,    605.8079
    202.5000,       5.0000,   3.00000,    616.7340
    207.5000,       5.0000,   3.00000,    662.0671
    212.5000,       5.0000,   3.00000,    586.1553
    217.5000,       5.0000,   3.00000,    561.3190
    222.5000,       5.0000,   3.00000,    563.3282
    227.5000,       5.0000,   3.00000,    573.8263
    232.5000,       5.0000,   3.00000,    592.3257
    237.5000,       5.0000,   3.00000,    485.7639
    242.5000,       5.0000,   3.00000,    456.9923
    247.5000,       5.0000,   3.00000,    435.5445
    252.5000,       5.0000,   3.00000,    447.7188
    257.5000,       5.0000,   3.00000,    371.8428
    262.5000,       5.0000,   3.00000,    437.1970
    267.5000,       5.0000,   3.00000,    449.5022
    272.5000,       5.0000,   3.00000,    504.0493
    277.5000,       5.0000,   3.00000,    509.6847
    282.5000,       5.0000,   3.00000,    542.8196
    287.5000,       5.0000,   3.00000,    504.2277
    292.5000,       5.0000,   3.00000,    458.2763
    297.5000,       5.0000,   3.00000,    384.1123
     22.5000,      15.0000,   1.00000,    306.7085
     27.5000,      15.0000,   1.00000,    330.5580
     32.5000,      15.0000,   1.00000,    347.3632
     37.5000,      15.0000,   1.00000,    376.3369
     42.5000,      15.0000,   1.00000,    390.3006
     47.5000,      15.0000,   1.00000,    377.7695
     52.5000,      15.0000,   1.00000,    363.2053
     57.5000,      15.0000,   1.00000,    362.2245
     62.5000,      15.0000,   1.00000,    364.5310
     67.5000,      15.0000,   1.00000,    371.3196
     72.5000,      15.0000,   1.00000,    389.3316
     77.5000,      15.0000,   1.00000,    405.3343
     82.5000,      15.0000,   1.00000,    409.3766
     87.5000,      15.0000,   1.00000,    414.6018
     92.5000,      15.0000,   1.00000,    424.9275
     97.5000,      15.0000,   1.00000,    434.0821
    102.5000,      15.0000,   1.00000,    448.0815
    107.5000,      15.0000,   1.00000,    457.0102
    112.5000,      15.0000,   1.00000,    472.7335
    117.5000,      15.0000,   1.00000,    489.2831
    122.5000,      15.0000,   1.00000,    514.1134
    127.5000,      15.0000,   1.00000,    567.0020
    132.5000,      15.0000,   1.00000,    561.2001
    137.5000,      15.0000,   1.00000,    552.3071
    142.5000,      15.0000,   1.00000,    473.2210
    147.5000,      15.0000,   1.00000,    507.8360
    152.5000,      15.0000,   1.00000,    585.9116
    157.5000,      15.0000,   1.00000,    730.5481
    162.5000,      15.0000,   1.00000,    694.6669
    167.5000,      15.0000,   1.00000,    628.9144
    172.5000,      15.0000,   1.00000,    518.8215
    177.5000,      15.0000,   1.00000,    535.0561
    182.5000,      15.0000,   1.00000,    602.9308
    187.5000,      15.0000,   1.00000,    651.8781
    192.5000,      15.0000,   1.00000,    630.0260
    197.5000,      15.0000,   1.00000,    609.0120
    202.5000,      15.0000,   1.00000,    606.4380
    207.5000,      15.0000,   1.00000,    585.6500
    212.5000,      15.0000,   1.00000,    567.2933
    217.5000,      15.0000,   1.00000,    529.7356
    222.5000,      15.0000,   1.00000,    513.5844
    227.5000,      15.0000,   1.00000,    525.7291
    232.5000,      15.0000,   1.00000,    510.1960
    237.5000,      15.0000,   1.00000,    492.9687
    242.5000,      15.0000,   1.00000,    448.4203
    247.5000,      15.0000,   1.00000,    438.6297
    252.5000,      15.0000,   1.00000,    415.3449
    257.5000,      15.0000,   1.00000,    434.0524
    262.5000,      15.0000,   1.00000,    424.5530
    267.5000,      15.0000,   1.00000,    463.2877
    272.5000,      15.0000,   1.00000,    483.1602
    277.5000,      15.0000,   1.00000,    506.5698
    282.5000,      15.0000,   1.00000,    462.4732
    287.5000,      15.0000,   1.00000,    407.4446
    292.5000,      15.0000,   1.00000,    356.8566
     22.5000,       5.0000,   4.00000,    338.4457
     27.5000,       5.0000,   4.00000,    276.2265
     32.5000,       5.0000,   4.00000,    370.6117
     37.5000,       5.0000,   4.00000,    425.4523
     42.5000,       5.0000,   4.00000,    364.1078
     47.5000,       5.0000,   4.00000,    400.0765
     52.5000,       5.0000,   4.00000,    376.3556
     57.5000,       5.0000,   4.00000,    358.1771
     62.5000,       5.0000,   4.00000,    368.3923
     67.5000,       5.0000,   4.00000,    359.8386
     72.5000,       5.0000,   4.00000,    400.0357
     77.5000,       5.0000,   4.00000,    423.2554
     82.5000,       5.0000,   4.00000,    406.1385
     87.5000,       5.0000,   4.00000,    418.5549
     92.5000,       5.0000,   4.00000,    426.9715
     97.5000,       5.0000,   4.00000,    434.1098
    102.5000,       5.0000,   4.00000,    456.1789
    107.5000,       5.0000,   4.00000,    455.1733
    112.5000,       5.0000,   4.00000,    457.1350
    117.5000,       5.0000,   4.00000,    507.0692
    122.5000,       5.0000,   4.00000,    476.3359
    127.5000,       5.0000,   4.00000,    553.0601
    132.5000,       5.0000,   4.00000,    595.6031
    137.5000,       5.0000,   4.00000,    508.4258
    142.5000,       5.0000,   4.00000,    530.0151
    147.5000,       5.0000,   4.00000,    456.0306
    152.5000,       5.0000,   4.00000,    551.9155
    157.5000,       5.0000,   4.00000,    700.1675
    162.5000,       5.0000,   4.00000,    790.8019
    167.5000,       5.0000,   4.00000,    503.8651
    172.5000,       5.0000,   4.00000,    498.1721
    177.5000,       5.0000,   4.00000,    530.5644
    182.5000,       5.0000,   4.00000,    573.2319
    187.5000,       5.0000,   4.00000,    682.4132
    192.5000,       5.0000,   4.00000,    640.2664
    197.5000,       5.0000,   4.00000,    567.5845
    202.5000,       5.0000,   4.00000,    559.2437
    207.5000,       5.0000,   4.00000,    594.4539
    212.5000,       5.0000,   4.00000,    517.5514
    217.5000,       5.0000,   4.00000,    523.2184
    222.5000,       5.0000,   4.00000,    506.9106
    227.5000,       5.0000,   4.00000,    510.0414
    232.5000,       5.0000,   4.00000,    543.1326
    237.5000,       5.0000,   4.00000,    457.0756
    242.5000,       5.0000,   4.00000,    427.4916
    247.5000,       5.0000,   4.00000,    406.9757
    252.5000,       5.0000,   4.00000,    409.8407
    257.5000,       5.0000,   4.00000,    363.6274
    262.5000,       5.0000,   4.00000,    423.2150
    267.5000,       5.0000,   4.00000,    439.4797
    272.5000,       5.0000,   4.00000,    481.5671
    277.5000,       5.0000,   4.00000,    504.5129
    282.5000,       5.0000,   4.00000,    468.7200
    287.5000,       5.0000,   4.00000,    391.9829
    292.5000,       5.0000,   4.00000,    372.7028
     30.0000,      20.0000,   1.00000,    353.8031
     35.0000,      20.0000,   1.00000,    367.2061
     40.0000,      20.0000,   1.00000,    405.0926
     45.0000,      20.0000,   1.00000,    413.8033
     50.0000,      20.0000,   1.00000,    389.5813
     55.0000,      20.0000,   1.00000,    386.4505
     60.0000,      20.0000,   1.00000,    362.9577
     65.0000,      20.0000,   1.00000,    372.8573
     70.0000,      20.0000,   1.00000,    394.2577
     75.0000,      20.0000,   1.00000,    398.9420
     80.0000,      20.0000,   1.00000,    420.0728
     85.0000,      20.0000,   1.00000,    434.3080
     90.0000,      20.0000,   1.00000,    433.2221
     95.0000,      20.0000,   1.00000,    444.6911
    100.0000,      20.0000,   1.00000,    444.5960
    105.0000,      20.0000,   1.00000,    449.0504
    110.0000,      20.0000,   1.00000,    475.2064
    115.0000,      20.0000,   1.00000,    467.0822
    120.0000,      20.0000,   1.00000,    497.8273
    125.0000,      20.0000,   1.00000,    524.0943
    130.0000,      20.0000,   1.00000,    497.7877
    135.0000,      20.0000,   1.00000,    472.0360
    140.0000,      20.0000,   1.00000,    464.7837
    145.0000,      20.0000,   1.00000,    473.7480
    150.0000,      20.0000,   1.00000,    542.3796
    155.0000,      20.0000,   1.00000,    607.5952
    160.0000,      20.0000,   1.00000,    603.8700
    165.0000,      20.0000,   1.00000,    596.5860
    170.0000,      20.0000,   1.00000,    553.4207
    175.0000,      20.0000,   1.00000,    500.8948
    180.0000,      20.0000,   1.00000,    510.7151
    185.0000,      20.0000,   1.00000,    532.2106
    190.0000,      20.0000,   1.00000,    559.1512
    195.0000,      20.0000,   1.00000,    603.6243
    200.0000,      20.0000,   1.00000,    568.9637
    205.0000,      20.0000,   1.00000,    511.7534
    210.0000,      20.0000,   1.00000,    494.8947
    215.0000,      20.0000,   1.00000,    487.1985
    220.0000,      20.0000,   1.00000,    477.5050
    225.0000,      20.0000,   1.00000,    483.8696
    230.0000,      20.0000,   1.00000,    475.2698
    235.0000,      20.0000,   1.00000,    464.0069
    240.0000,      20.0000,   1.00000,    454.8761
    245.0000,      20.0000,   1.00000,    418.0358
    250.0000,      20.0000,   1.00000,    402.5562
    255.0000,      20.0000,   1.00000,    409.3885
    260.0000,      20.0000,   1.00000,    422.4110
    265.0000,      20.0000,   1.00000,    444.0491
    270.0000,      20.0000,   1.00000,    479.8987
    275.0000,      20.0000,   1.00000,    452.4904
    280.0000,      20.0000,   1.00000,    381.1004
    285.0000,      20.0000,   1.00000,    339.9245
     27.5000,       5.0000,   5.00000,    272.2722
     32.5000,       5.0000,   5.00000,    384.4350
     37.5000,       5.0000,   5.00000,    441.2955
     42.5000,       5.0000,   5.00000,    381.5180
     47.5000,       5.0000,   5.00000,    415.6053
     52.5000,       5.0000,   5.00000,    398.7349
     57.5000,       5.0000,   5.00000,    360.5225
     62.5000,       5.0000,   5.00000,    366.0340
     67.5000,       5.0000,   5.00000,    370.0448
     72.5000,       5.0000,   5.00000,    405.6485
     77.5000,       5.0000,   5.00000,    430.2598
     82.5000,       5.0000,   5.00000,    423.8159
     87.5000,       5.0000,   5.00000,    436.0774
     92.5000,       5.0000,   5.00000,    437.3070
     97.5000,       5.0000,   5.00000,    441.7442
    102.5000,       5.0000,   5.00000,    457.0458
    107.5000,       5.0000,   5.00000,    451.4128
    112.5000,       5.0000,   5.00000,    463.0958
    117.5000,       5.0000,   5.00000,    494.3181
    122.5000,       5.0000,   5.00000,    473.5169
    127.5000,       5.0000,   5.00000,    524.8010
    132.5000,       5.0000,   5.00000,    551.7866
    137.5000,       5.0000,   5.00000,    442.1667
    142.5000,       5.0000,   5.00000,    513.0731
    147.5000,       5.0000,   5.00000,    451.6167
    152.5000,       5.0000,   5.00000,    523.6247
    157.5000,       5.0000,   5.00000,    649.8682
    162.5000,       5.0000,   5.00000,    738.6725
    167.5000,       5.0000,   5.00000,    462.5642
    172.5000,       5.0000,   5.00000,    477.5286
    177.5000,       5.0000,   5.00000,    504.2804
    182.5000,       5.0000,   5.00000,    512.9232
    187.5000,       5.0000,   5.00000,    613.3060
    192.5000,       5.0000,   5.00000,    628.2485
    197.5000,       5.0000,   5.00000,    545.8870
    202.5000,       5.0000,   5.00000,    513.3368
    207.5000,       5.0000,   5.00000,    526.1511
    212.5000,       5.0000,   5.00000,    459.7487
    217.5000,       5.0000,   5.00000,    483.5882
    222.5000,       5.0000,   5.00000,    488.0466
    227.5000,       5.0000,   5.00000,    481.7752
    232.5000,       5.0000,   5.00000,    522.0791
    237.5000,       5.0000,   5.00000,    447.8634
    242.5000,       5.0000,   5.00000,    409.2815
    247.5000,       5.0000,   5.00000,    389.6082
    252.5000,       5.0000,   5.00000,    398.1577
    257.5000,       5.0000,   5.00000,    346.9819
    262.5000,       5.0000,   5.00000,    425.2723
    267.5000,       5.0000,   5.00000,    440.8470
    272.5000,       5.0000,   5.00000,    484.4204
    277.5000,       5.0000,   5.00000,    456.1245
    282.5000,       5.0000,   5.00000,    388.1158
    287.5000,       5.0000,   5.00000,    335.0966
     32.5000,       5.0000,   6.00000,    381.9588
     37.5000,       5.0000,   6.00000,    457.3835
     42.5000,       5.0000,   6.00000,    386.6614
     47.5000,       5.0000,   6.00000,    419.0090
     52.5000,       5.0000,   6.00000,    403.2590
     57.5000,       5.0000,   6.00000,    372.4793
     62.5000,       5.0000,   6.00000,    360.8310
     67.5000,       5.0000,   6.00000,    361.8449
     72.5000,       5.0000,   6.00000,    406.6143
     77.5000,       5.0000,   6.00000,    426.9989
     82.5000,       5.0000,   6.00000,    423.6603
     87.5000,       5.0000,   6.00000,    446.3278
     92.5000,       5.0000,   6.00000,    445.0536
     97.5000,       5.0000,   6.00000,    444.9805
    102.5000,       5.0000,   6.00000,    448.5030
    107.5000,       5.0000,   6.00000,    451.7790
    112.5000,       5.0000,   6.00000,    452.0788
    117.5000,       5.0000,   6.00000,    491.6616
    122.5000,       5.0000,   6.00000,    455.5240
    127.5000,       5.0000,   6.00000,    498.3177
    132.5000,       5.0000,   6.00000,    483.6319
    137.5000,       5.0000,   6.00000,    437.5728
    142.5000,       5.0000,   6.00000,    508.2425
    147.5000,       5.0000,   6.00000,    436.6800
    152.5000,       5.0000,   6.00000,    508.6575
    157.5000,       5.0000,   6.00000,    604.4109
    162.5000,       5.0000,   6.00000,    669.4096
    167.5000,       5.0000,   6.00000,    440.7419
    172.5000,       5.0000,   6.00000,    455.0432
    177.5000,       5.0000,   6.00000,    491.6480
    182.5000,       5.0000,   6.00000,    503.4437
    187.5000,       5.0000,   6.00000,    573.6024
    192.5000,       5.0000,   6.00000,    571.9122
    197.5000,       5.0000,   6.00000,    532.9636
    202.5000,       5.0000,   6.00000,    475.1424
    207.5000,       5.0000,   6.00000,    485.9423
    212.5000,       5.0000,   6.00000,    428.3702
    217.5000,       5.0000,   6.00000,    447.9923
    222.5000,       5.0000,   6.00000,    466.1552
    227.5000,       5.0000,   6.00000,    486.1155
    232.5000,       5.0000,   6.00000,    516.7350
    237.5000,       5.0000,   6.00000,    433.9677
    242.5000,       5.0000,   6.00000,    402.1447
    247.5000,       5.0000,   6.00000,    377.3304
    252.5000,       5.0000,   6.00000,    385.1019
    257.5000,       5.0000,   6.00000,    338.5723
    262.5000,       5.0000,   6.00000,    413.5820
    267.5000,       5.0000,   6.00000,    443.5399
    272.5000,       5.0000,   6.00000,    449.6568
    277.5000,       5.0000,   6.00000,    386.6165
    282.5000,       5.0000,   6.00000,    350.9178
     37.5000,      25.0000,   1.00000,    379.7966
     42.5000,      25.0000,   1.00000,    413.2445
     47.5000,      25.0000,   1.00000,    407.6269
     52.5000,      25.0000,   1.00000,    388.7530
     57.5000,      25.0000,   1.00000,    384.5324
     62.5000,      25.0000,   1.00000,    382.9868
     67.5000,      25.0000,   1.00000,    376.1407
     72.5000,      25.0000,   1.00000,    388.9908
     77.5000,      25.0000,   1.00000,    411.8277
     82.5000,      25.0000,   1.00000,    425.3218
     87.5000,      25.0000,   1.00000,    442.6105
     92.5000,      25.0000,   1.00000,    448.0102
     97.5000,      25.0000,   1.00000,    445.0874
    102.5000,      25.0000,   1.00000,    450.1403
    107.5000,      25.0000,   1.00000,    452.6866
    112.5000,      25.0000,   1.00000,    461.3160
    117.5000,      25.0000,   1.00000,    469.9951
    122.5000,      25.0000,   1.00000,    470.3617
    127.5000,      25.0000,   1.00000,    436.0121
    132.5000,      25.0000,   1.00000,    450.5464
    137.5000,      25.0000,   1.00000,    455.2130
    142.5000,      25.0000,   1.00000,    466.2697
    147.5000,      25.0000,   1.00000,    500.7283
    152.5000,      25.0000,   1.00000,    552.1783
    157.5000,      25.0000,   1.00000,    526.7654
    162.5000,      25.0000,   1.00000,    527.5382
    167.5000,      25.0000,   1.00000,    537.2575
    172.5000,      25.0000,   1.00000,    525.7845
    177.5000,      25.0000,   1.00000,    495.0711
    182.5000,      25.0000,   1.00000,    517.4225
    187.5000,      25.0000,   1.00000,    510.5566
    192.5000,      25.0000,   1.00000,    507.2673
    197.5000,      25.0000,   1.00000,    520.0283
    202.5000,      25.0000,   1.00000,    516.9370
    207.5000,      25.0000,   1.00000,    469.4105
    212.5000,      25.0000,   1.00000,    450.3880
    217.5000,      25.0000,   1.00000,    446.7222
    222.5000,      25.0000,   1.00000,    458.5023
    227.5000,      25.0000,   1.00000,    467.0822
    232.5000,      25.0000,   1.00000,    459.7010
    237.5000,      25.0000,   1.00000,    439.1429
    242.5000,      25.0000,   1.00000,    427.9672
    247.5000,      25.0000,   1.00000,    397.4716
    252.5000,      25.0000,   1.00000,    396.9862
    257.5000,      25.0000,   1.00000,    404.9221
    262.5000,      25.0000,   1.00000,    429.4335
    267.5000,      25.0000,   1.00000,    418.0497
    272.5000,      25.0000,   1.00000,    388.4756
    277.5000,      25.0000,   1.00000,    356.2166
     37.5000,       5.0000,   7.00000,    451.7042
     42.5000,       5.0000,   7.00000,    390.2181
     47.5000,       5.0000,   7.00000,    418.5793
     52.5000,       5.0000,   7.00000,    400.4239
     57.5000,       5.0000,   7.00000,    373.5371
     62.5000,       5.0000,   7.00000,    373.1009
     67.5000,       5.0000,   7.00000,    356.2486
     72.5000,       5.0000,   7.00000,    397.6519
     77.5000,       5.0000,   7.00000,    433.3384
     82.5000,       5.0000,   7.00000,    420.2378
     87.5000,       5.0000,   7.00000,    446.0933
     92.5000,       5.0000,   7.00000,    450.1865
     97.5000,       5.0000,   7.00000,    444.8237
    102.5000,       5.0000,   7.00000,    452.6282
    107.5000,       5.0000,   7.00000,    440.0294
    112.5000,       5.0000,   7.00000,    449.4646
    117.5000,       5.0000,   7.00000,    476.4270
    122.5000,       5.0000,   7.00000,    436.0797
    127.5000,       5.0000,   7.00000,    447.2040
    132.5000,       5.0000,   7.00000,    476.3486
    137.5000,       5.0000,   7.00000,    430.9817
    142.5000,       5.0000,   7.00000,    500.7838
    147.5000,       5.0000,   7.00000,    434.1523
    152.5000,       5.0000,   7.00000,    483.2124
    157.5000,       5.0000,   7.00000,    574.6153
    162.5000,       5.0000,   7.00000,    642.0649
    167.5000,       5.0000,   7.00000,    420.6824
    172.5000,       5.0000,   7.00000,    444.8279
    177.5000,       5.0000,   7.00000,    487.3447
    182.5000,       5.0000,   7.00000,    508.6847
    187.5000,       5.0000,   7.00000,    565.3947
    192.5000,       5.0000,   7.00000,    542.1736
    197.5000,       5.0000,   7.00000,    484.4719
    202.5000,       5.0000,   7.00000,    466.2096
    207.5000,       5.0000,   7.00000,    470.2130
    212.5000,       5.0000,   7.00000,    411.6319
    217.5000,       5.0000,   7.00000,    429.3780
    222.5000,       5.0000,   7.00000,    452.5141
    227.5000,       5.0000,   7.00000,    480.5965
    232.5000,       5.0000,   7.00000,    515.1764
    237.5000,       5.0000,   7.00000,    429.3371
    242.5000,       5.0000,   7.00000,    392.9399
    247.5000,       5.0000,   7.00000,    372.7302
    252.5000,       5.0000,   7.00000,    378.2686
    257.5000,       5.0000,   7.00000,    331.3102
    262.5000,       5.0000,   7.00000,    407.2028
    267.5000,       5.0000,   7.00000,    400.4908
    272.5000,       5.0000,   7.00000,    393.7029
    277.5000,       5.0000,   7.00000,    363.7978
     42.5000,       5.0000,   8.00000,    381.1251
     47.5000,       5.0000,   8.00000,    415.4681
     52.5000,       5.0000,   8.00000,    396.2091
     57.5000,       5.0000,   8.00000,    371.8181
     62.5000,       5.0000,   8.00000,    368.2147
     67.5000,       5.0000,   8.00000,    360.3681
     72.5000,       5.0000,   8.00000,    389.9680
     77.5000,       5.0000,   8.00000,    417.5431
     82.5000,       5.0000,   8.00000,    419.2059
     87.5000,       5.0000,   8.00000,    434.5353
     92.5000,       5.0000,   8.00000,    437.1676
     97.5000,       5.0000,   8.00000,    445.0626
    102.5000,       5.0000,   8.00000,    438.0851
    107.5000,       5.0000,   8.00000,    434.0999
    112.5000,       5.0000,   8.00000,    431.5393
    117.5000,       5.0000,   8.00000,    457.9031
    122.5000,       5.0000,   8.00000,    398.8310
    127.5000,       5.0000,   8.00000,    439.3089
    132.5000,       5.0000,   8.00000,    465.6260
    137.5000,       5.0000,   8.00000,    419.8169
    142.5000,       5.0000,   8.00000,    493.3480
    147.5000,       5.0000,   8.00000,    413.1852
    152.5000,       5.0000,   8.00000,    456.6541
    157.5000,       5.0000,   8.00000,    547.0683
    162.5000,       5.0000,   8.00000,    621.0474
    167.5000,       5.0000,   8.00000,    409.8878
    172.5000,       5.0000,   8.00000,    436.7411
    177.5000,       5.0000,   8.00000,    485.6215
    182.5000,       5.0000,   8.00000,    501.0961
    187.5000,       5.0000,   8.00000,    561.1147
    192.5000,       5.0000,   8.00000,    524.7004
    197.5000,       5.0000,   8.00000,    459.6792
    202.5000,       5.0000,   8.00000,    429.0773
    207.5000,       5.0000,   8.00000,    466.0994
    212.5000,       5.0000,   8.00000,    403.1238
    217.5000,       5.0000,   8.00000,    426.0807
    222.5000,       5.0000,   8.00000,    442.3802
    227.5000,       5.0000,   8.00000,    462.4222
    232.5000,       5.0000,   8.00000,    509.6134
    237.5000,       5.0000,   8.00000,    430.5681
    242.5000,       5.0000,   8.00000,    386.0474
    247.5000,       5.0000,   8.00000,    361.4666
    252.5000,       5.0000,   8.00000,    365.4713
    257.5000,       5.0000,   8.00000,    320.5707
    262.5000,       5.0000,   8.00000,    366.9676
    267.5000,       5.0000,   8.00000,    349.5389
    272.5000,       5.0000,   8.00000,    361.6511
     52.5000,      35.0000,   1.00000,    384.1570
     57.5000,      35.0000,   1.00000,    382.4647
     62.5000,      35.0000,   1.00000,    386.9617
     67.5000,      35.0000,   1.00000,    387.2253
     72.5000,      35.0000,   1.00000,    393.0232
     77.5000,      35.0000,   1.00000,    397.9153
     82.5000,      35.0000,   1.00000,    397.2814
     87.5000,      35.0000,   1.00000,    414.4530
     92.5000,      35.0000,   1.00000,    423.2055
     97.5000,      35.0000,   1.00000,    427.4916
    102.5000,      35.0000,   1.00000,    433.6255
    107.5000,      35.0000,   1.00000,    420.5840
    112.5000,      35.0000,   1.00000,    398.7484
    117.5000,      35.0000,   1.00000,    407.7683
    122.5000,      35.0000,   1.00000,    404.9658
    127.5000,      35.0000,   1.00000,    416.5164
    132.5000,      35.0000,   1.00000,    417.8654
    137.5000,      35.0000,   1.00000,    415.8403
    142.5000,      35.0000,   1.00000,    437.8529
    147.5000,      35.0000,   1.00000,    469.7969
    152.5000,      35.0000,   1.00000,    464.5261
    157.5000,      35.0000,   1.00000,    471.6278
    162.5000,      35.0000,   1.00000,    480.3940
    167.5000,      35.0000,   1.00000,    502.7118
    172.5000,      35.0000,   1.00000,    524.4332
    177.5000,      35.0000,   1.00000,    512.9622
    182.5000,      35.0000,   1.00000,    471.9884
    187.5000,      35.0000,   1.00000,    475.3174
    192.5000,      35.0000,   1.00000,    473.1120
    197.5000,      35.0000,   1.00000,    466.9812
    202.5000,      35.0000,   1.00000,    451.4045
    207.5000,      35.0000,   1.00000,    441.4731
    212.5000,      35.0000,   1.00000,    438.6253
    217.5000,      35.0000,   1.00000,    451.2103
    222.5000,      35.0000,   1.00000,    431.4031
    227.5000,      35.0000,   1.00000,    410.1534
    232.5000,      35.0000,   1.00000,    402.3072
    237.5000,      35.0000,   1.00000,    401.1791
    242.5000,      35.0000,   1.00000,    394.1467
    247.5000,      35.0000,   1.00000,    394.7301
    252.5000,      35.0000,   1.00000,    360.7997
    257.5000,      35.0000,   1.00000,    330.1883
    262.5000,      35.0000,   1.00000,    319.5368
     52.5000,       5.0000,  10.00000,    383.2033
     57.5000,       5.0000,  10.00000,    365.3051
     62.5000,       5.0000,  10.00000,    347.8585
     67.5000,       5.0000,  10.00000,    356.9390
     72.5000,       5.0000,  10.00000,    392.5768
     77.5000,       5.0000,  10.00000,    417.0124
     82.5000,       5.0000,  10.00000,    392.4207
     87.5000,       5.0000,  10.00000,    412.5009
     92.5000,       5.0000,  10.00000,    413.0320
     97.5000,       5.0000,  10.00000,    421.0175
    102.5000,       5.0000,  10.00000,    419.3804
    107.5000,       5.0000,  10.00000,    424.8062
    112.5000,       5.0000,  10.00000,    395.6046
    117.5000,       5.0000,  10.00000,    416.8755
    122.5000,       5.0000,  10.00000,    381.1091
    127.5000,       5.0000,  10.00000,    423.9330
    132.5000,       5.0000,  10.00000,    447.1203
    137.5000,       5.0000,  10.00000,    393.2666
    142.5000,       5.0000,  10.00000,    448.3713
    147.5000,       5.0000,  10.00000,    386.9045
    152.5000,       5.0000,  10.00000,    434.3468
    157.5000,       5.0000,  10.00000,    524.3802
    162.5000,       5.0000,  10.00000,    605.1908
    167.5000,       5.0000,  10.00000,    405.5228
    172.5000,       5.0000,  10.00000,    430.4868
    177.5000,       5.0000,  10.00000,    474.0608
    182.5000,       5.0000,  10.00000,    481.8410
    187.5000,       5.0000,  10.00000,    545.3555
    192.5000,       5.0000,  10.00000,    526.9338
    197.5000,       5.0000,  10.00000,    467.7559
    202.5000,       5.0000,  10.00000,    422.3589
    207.5000,       5.0000,  10.00000,    444.5552
    212.5000,       5.0000,  10.00000,    389.7653
    217.5000,       5.0000,  10.00000,    421.2201
    222.5000,       5.0000,  10.00000,    424.1627
    227.5000,       5.0000,  10.00000,    438.2834
    232.5000,       5.0000,  10.00000,    466.8363
    237.5000,       5.0000,  10.00000,    396.5572
    242.5000,       5.0000,  10.00000,    361.5053
    247.5000,       5.0000,  10.00000,    343.5742
    252.5000,       5.0000,  10.00000,    325.3884
    257.5000,       5.0000,  10.00000,    263.2455
    262.5000,       5.0000,  10.00000,    308.1143
     67.5000,      45.0000,   1.00000,    378.9286
     72.5000,      45.0000,   1.00000,    381.1215
     77.5000,      45.0000,   1.00000,    376.2154
     82.5000,      45.0000,   1.00000,    380.4930
     87.5000,      45.0000,   1.00000,    380.9617
     92.5000,      45.0000,   1.00000,    379.6835
     97.5000,      45.0000,   1.00000,    360.0899
    102.5000,      45.0000,   1.00000,    365.9993
    107.5000,      45.0000,   1.00000,    373.8989
    112.5000,      45.0000,   1.00000,    378.2510
    117.5000,      45.0000,   1.00000,    378.2688
    122.5000,      45.0000,   1.00000,    380.2525
    127.5000,      45.0000,   1.00000,    370.1367
    132.5000,      45.0000,   1.00000,    371.1050
    137.5000,      45.0000,   1.00000,    390.4921
    142.5000,      45.0000,   1.00000,    417.2850
    147.5000,      45.0000,   1.00000,    430.2797
    152.5000,      45.0000,   1.00000,    439.4738
    157.5000,      45.0000,   1.00000,    452.4388
    162.5000,      45.0000,   1.00000,    470.3203
    167.5000,      45.0000,   1.00000,    479.1357
    172.5000,      45.0000,   1.00000,    496.3015
    177.5000,      45.0000,   1.00000,    498.6636
    182.5000,      45.0000,   1.00000,    486.6794
    187.5000,      45.0000,   1.00000,    465.8140
    192.5000,      45.0000,   1.00000,    466.6967
    197.5000,      45.0000,   1.00000,    469.3630
    202.5000,      45.0000,   1.00000,    464.3269
    207.5000,      45.0000,   1.00000,    451.9573
    212.5000,      45.0000,   1.00000,    436.5772
    217.5000,      45.0000,   1.00000,    406.4281
    222.5000,      45.0000,   1.00000,    381.2318
    227.5000,      45.0000,   1.00000,    364.6131
    232.5000,      45.0000,   1.00000,    361.6122
    237.5000,      45.0000,   1.00000,    327.1042
    242.5000,      45.0000,   1.00000,    299.9971
    247.5000,      45.0000,   1.00000,    289.7962
     77.5000,       5.0000,  12.00000,    402.6535
    157.5000,       5.0000,  12.00000,    513.8022
    237.5000,       5.0000,  12.00000,    360.8985
     67.5000,      15.0000,   4.00000,    286.6557
     72.5000,      15.0000,   4.00000,    369.7252
     77.5000,      15.0000,   4.00000,    375.9355
     82.5000,      15.0000,   4.00000,    383.5450
     87.5000,      15.0000,   4.00000,    377.5318
     92.5000,      15.0000,   4.00000,    376.3970
     97.5000,      15.0000,   4.00000,    348.6752
    102.5000,      15.0000,   4.00000,    354.5810
    107.5000,      15.0000,   4.00000,    363.4656
    112.5000,      15.0000,   4.00000,    370.5674
    117.5000,      15.0000,   4.00000,    368.6456
    122.5000,      15.0000,   4.00000,    374.0675
    127.5000,      15.0000,   4.00000,    372.1323
    132.5000,      15.0000,   4.00000,    374.4588
    137.5000,      15.0000,   4.00000,    385.2712
    142.5000,      15.0000,   4.00000,    374.3901
    147.5000,      15.0000,   4.00000,    398.5161
    152.5000,      15.0000,   4.00000,    428.9062
    157.5000,      15.0000,   4.00000,    506.1537
    162.5000,      15.0000,   4.00000,    498.8279
    167.5000,      15.0000,   4.00000,    469.6186
    172.5000,      15.0000,   4.00000,    424.5101
    177.5000,      15.0000,   4.00000,    456.7966
    182.5000,      15.0000,   4.00000,    500.8736
    187.5000,      15.0000,   4.00000,    526.2271
    192.5000,      15.0000,   4.00000,    519.9705
    197.5000,      15.0000,   4.00000,    480.8763
    202.5000,      15.0000,   4.00000,    448.6451
    207.5000,      15.0000,   4.00000,    414.7220
    212.5000,      15.0000,   4.00000,    401.7913
    217.5000,      15.0000,   4.00000,    379.1176
    222.5000,      15.0000,   4.00000,    386.7644
    227.5000,      15.0000,   4.00000,    394.3351
    232.5000,      15.0000,   4.00000,    388.8893
    237.5000,      15.0000,   4.00000,    339.9757
    242.5000,      15.0000,   4.00000,    276.6227
    247.5000,      15.0000,   4.00000,    254.3901
     82.5000,      55.0000,   1.00000,    328.9101
     87.5000,      55.0000,   1.00000,    333.9111
     92.5000,      55.0000,   1.00000,    342.0547
     97.5000,      55.0000,   1.00000,    339.0904
    102.5000,      55.0000,   1.00000,    338.8179
    107.5000,      55.0000,   1.00000,    333.9489
    112.5000,      55.0000,   1.00000,    322.5337
    117.5000,      55.0000,   1.00000,    327.8347
    122.5000,      55.0000,   1.00000,    337.6736
    127.5000,      55.0000,   1.00000,    340.2321
    132.5000,      55.0000,   1.00000,    362.9376
    137.5000,      55.0000,   1.00000,    392.9370
    142.5000,      55.0000,   1.00000,    400.5694
    147.5000,      55.0000,   1.00000,    408.4473
    152.5000,      55.0000,   1.00000,    417.6125
    157.5000,      55.0000,   1.00000,    433.0992
    162.5000,      55.0000,   1.00000,    457.7295
    167.5000,      55.0000,   1.00000,    475.9623
    172.5000,      55.0000,   1.00000,    482.2507
    177.5000,      55.0000,   1.00000,    495.7210
    182.5000,      55.0000,   1.00000,    501.2138
    187.5000,      55.0000,   1.00000,    484.2778
    192.5000,      55.0000,   1.00000,    457.9474
    197.5000,      55.0000,   1.00000,    451.1251
    202.5000,      55.0000,   1.00000,    445.5845
    207.5000,      55.0000,   1.00000,    434.7558
    212.5000,      55.0000,   1.00000,    409.6609
    217.5000,      55.0000,   1.00000,    378.9185
    222.5000,      55.0000,   1.00000,    330.1319
    227.5000,      55.0000,   1.00000,    284.1222
    232.5000,      55.0000,   1.00000,    258.3338
     77.5000,       5.0000,  15.00000,    632.0757
    157.5000,       5.0000,  15.00000,    497.6318
    237.5000,       5.0000,  15.00000,    251.4470
     82.5000,      15.0000,   5.00000,    432.5056
     87.5000,      15.0000,   5.00000,    330.3825
     92.5000,      15.0000,   5.00000,    330.3198
     97.5000,      15.0000,   5.00000,    326.3643
    102.5000,      15.0000,   5.00000,    325.7595
    107.5000,      15.0000,   5.00000,    320.5787
    112.5000,      15.0000,   5.00000,    317.8282
    117.5000,      15.0000,   5.00000,    315.4809
    122.5000,      15.0000,   5.00000,    331.0993
    127.5000,      15.0000,   5.00000,    339.5188
    132.5000,      15.0000,   5.00000,    355.0051
    137.5000,      15.0000,   5.00000,    372.9506
    142.5000,      15.0000,   5.00000,    367.1248
    147.5000,      15.0000,   5.00000,    381.7912
    152.5000,      15.0000,   5.00000,    410.3133
    157.5000,      15.0000,   5.00000,    485.6546
    162.5000,      15.0000,   5.00000,    486.3020
    167.5000,      15.0000,   5.00000,    468.0876
    172.5000,      15.0000,   5.00000,    429.7372
    177.5000,      15.0000,   5.00000,    466.5959
    182.5000,      15.0000,   5.00000,    513.2338
    187.5000,      15.0000,   5.00000,    536.9044
    192.5000,      15.0000,   5.00000,    521.3285
    197.5000,      15.0000,   5.00000,    474.4151
    202.5000,      15.0000,   5.00000,    436.4778
    207.5000,      15.0000,   5.00000,    393.1114
    212.5000,      15.0000,   5.00000,    371.5634
    217.5000,      15.0000,   5.00000,    347.0805
    222.5000,      15.0000,   5.00000,    328.4294
    227.5000,      15.0000,   5.00000,    309.5162
    232.5000,      15.0000,   5.00000,    283.1220
     97.5000,      65.0000,   1.00000,    297.1096
    102.5000,      65.0000,   1.00000,    301.4320
    107.5000,      65.0000,   1.00000,    301.4760
    112.5000,      65.0000,   1.00000,    303.5273
    117.5000,      65.0000,   1.00000,    307.4206
    122.5000,      65.0000,   1.00000,    315.0191
    127.5000,      65.0000,   1.00000,    328.5131
    132.5000,      65.0000,   1.00000,    355.1228
    137.5000,      65.0000,   1.00000,    362.9982
    142.5000,      65.0000,   1.00000,    373.6631
    147.5000,      65.0000,   1.00000,    394.2009
    152.5000,      65.0000,   1.00000,    413.5610
    157.5000,      65.0000,   1.00000,    437.3911
    162.5000,      65.0000,   1.00000,    458.1614
    167.5000,      65.0000,   1.00000,    467.6090
    172.5000,      65.0000,   1.00000,    474.7249
    177.5000,      65.0000,   1.00000,    475.3033
    182.5000,      65.0000,   1.00000,    473.5840
    187.5000,      65.0000,   1.00000,    466.7909
    192.5000,      65.0000,   1.00000,    446.1059
    197.5000,      65.0000,   1.00000,    418.5946
    202.5000,      65.0000,   1.00000,    409.9453
    207.5000,      65.0000,   1.00000,    376.8639
    212.5000,      65.0000,   1.00000,    330.8909
    217.5000,      65.0000,   1.00000,    301.8260
     97.5000,      15.0000,   6.00000,    286.7129
    102.5000,      15.0000,   6.00000,    285.4366
    107.5000,      15.0000,   6.00000,    286.7286
    112.5000,      15.0000,   6.00000,    294.0286
    117.5000,      15.0000,   6.00000,    295.5526
    122.5000,      15.0000,   6.00000,    307.5375
    127.5000,      15.0000,   6.00000,    314.8094
    132.5000,      15.0000,   6.00000,    325.9759
    137.5000,      15.0000,   6.00000,    346.4838
    142.5000,      15.0000,   6.00000,    342.8714
    147.5000,      15.0000,   6.00000,    370.8644
    152.5000,      15.0000,   6.00000,    408.7633
    157.5000,      15.0000,   6.00000,    482.4696
    162.5000,      15.0000,   6.00000,    482.9431
    167.5000,      15.0000,   6.00000,    468.7663
    172.5000,      15.0000,   6.00000,    431.0179
    177.5000,      15.0000,   6.00000,    462.0024
    182.5000,      15.0000,   6.00000,    501.1682
    187.5000,      15.0000,   6.00000,    511.0051
    192.5000,      15.0000,   6.00000,    493.3445
    197.5000,      15.0000,   6.00000,    439.9360
    202.5000,      15.0000,   6.00000,    394.9346
    207.5000,      15.0000,   6.00000,    338.6820
    212.5000,      15.0000,   6.00000,    295.8597
    217.5000,      15.0000,   6.00000,    264.5461
    105.0000,      30.0000,   3.00000,    278.6069
    110.0000,      30.0000,   3.00000,    281.5456
    115.0000,      30.0000,   3.00000,    285.1580
    120.0000,      30.0000,   3.00000,    298.8748
    125.0000,      30.0000,   3.00000,    303.1215
    130.0000,      30.0000,   3.00000,    314.7937
    135.0000,      30.0000,   3.00000,    315.2417
    140.0000,      30.0000,   3.00000,    335.1762
    145.0000,      30.0000,   3.00000,    369.8972
    150.0000,      30.0000,   3.00000,    407.3813
    155.0000,      30.0000,   3.00000,    427.8678
    160.0000,      30.0000,   3.00000,    436.2108
    165.0000,      30.0000,   3.00000,    457.2544
    170.0000,      30.0000,   3.00000,    471.3422
    175.0000,      30.0000,   3.00000,    478.0115
    180.0000,      30.0000,   3.00000,    461.8148
    185.0000,      30.0000,   3.00000,    465.4666
    190.0000,      30.0000,   3.00000,    453.0776
    195.0000,      30.0000,   3.00000,    435.0210
    200.0000,      30.0000,   3.00000,    386.7838
    205.0000,      30.0000,   3.00000,    328.6270
    210.0000,      30.0000,   3.00000,    290.0175
    112.5000,      25.0000,   4.00000,    275.3082
    117.5000,      25.0000,   4.00000,    283.6653
    122.5000,      25.0000,   4.00000,    291.5843
    127.5000,      25.0000,   4.00000,    298.0599
    132.5000,      25.0000,   4.00000,    313.2361
    137.5000,      25.0000,   4.00000,    323.6389
    142.5000,      25.0000,   4.00000,    333.3249
    147.5000,      25.0000,   4.00000,    365.2227
    152.5000,      25.0000,   4.00000,    424.4663
    157.5000,      25.0000,   4.00000,    423.5804
    162.5000,      25.0000,   4.00000,    441.5911
    167.5000,      25.0000,   4.00000,    457.1953
    172.5000,      25.0000,   4.00000,    454.5797
    177.5000,      25.0000,   4.00000,    434.0404
    182.5000,      25.0000,   4.00000,    451.1179
    187.5000,      25.0000,   4.00000,    447.2256
    192.5000,      25.0000,   4.00000,    410.7784
    197.5000,      25.0000,   4.00000,    364.5482
    202.5000,      25.0000,   4.00000,    316.1180
    157.5000,      15.0000,   8.00000,    429.7959
    157.5000,      15.0000,  10.00000,    303.1483
INVERSION RESULTS
INITIAL RMS ERROR
 21.91
NUMBER OF LAYERS
14
NUMBER OF BLOCKS
584
ITERATION 1
MODEL RESISTIVITY
LAYER 1
61,     2.5000
     10.0000,     192.45
     15.0000,     211.36
     20.0000,     233.12
     25.0000,     249.00
     30.0000,     217.29
     35.0000,     276.47
     40.0000,     342.15
     45.0000,     316.11
     50.0000,     320.65
     55.0000,     295.83
     60.0000,     266.19
     65.0000,     260.21
     70.0000,     266.23
     75.0000,     302.45
     80.0000,     350.41
     85.0000,     340.38
     90.0000,     369.38
     95.0000,     394.26
    100.0000,     411.70
    105.0000,     427.01
    110.0000,     424.70
    115.0000,     436.11
    120.0000,     488.52
    125.0000,     486.61
    130.0000,     560.80
    135.0000,     620.95
    140.0000,     575.29
    145.0000,     681.10
    150.0000,     595.01
    155.0000,     689.92
    160.0000,     895.94
    165.0000,     1009.2
    170.0000,     684.84
    175.0000,     712.32
    180.0000,     776.37
    185.0000,     814.58
    190.0000,     918.64
    195.0000,     878.29
    200.0000,     781.35
    205.0000,     727.82
    210.0000,     729.93
    215.0000,     634.54
    220.0000,     629.63
    225.0000,     620.27
    230.0000,     619.98
    235.0000,     644.69
    240.0000,     532.83
    245.0000,     504.99
    250.0000,     486.12
    255.0000,     504.01
    260.0000,     453.00
    265.0000,     533.88
    270.0000,     571.59
    275.0000,     627.82
    280.0000,     622.91
    285.0000,     604.55
    290.0000,     560.44
    295.0000,     541.44
    300.0000,     492.20
    305.0000,     537.69
           463.9346
LAYER 2
61,     5.2500
     10.0000,     197.65
     15.0000,     213.17
     20.0000,     237.56
     25.0000,     252.22
     30.0000,     229.21
     35.0000,     284.16
     40.0000,     346.77
     45.0000,     328.15
     50.0000,     327.45
     55.0000,     302.50
     60.0000,     272.71
     65.0000,     264.53
     70.0000,     271.25
     75.0000,     308.10
     80.0000,     357.22
     85.0000,     349.89
     90.0000,     374.61
     95.0000,     398.34
    100.0000,     417.42
    105.0000,     430.75
    110.0000,     430.64
    115.0000,     443.77
    120.0000,     490.12
    125.0000,     496.01
    130.0000,     562.42
    135.0000,     615.96
    140.0000,     589.16
    145.0000,     667.24
    150.0000,     601.79
    155.0000,     675.95
    160.0000,     858.35
    165.0000,     936.68
    170.0000,     678.03
    175.0000,     683.32
    180.0000,     742.99
    185.0000,     791.79
    190.0000,     880.29
    195.0000,     848.45
    200.0000,     756.08
    205.0000,     702.20
    210.0000,     695.61
    215.0000,     622.90
    220.0000,     619.20
    225.0000,     617.77
    230.0000,     623.56
    235.0000,     633.51
    240.0000,     532.14
    245.0000,     497.19
    250.0000,     478.85
    255.0000,     485.92
    260.0000,     450.83
    265.0000,     520.60
    270.0000,     566.35
    275.0000,     617.55
    280.0000,     622.04
    285.0000,     605.09
    290.0000,     563.88
    295.0000,     542.01
    300.0000,     498.24
    305.0000,     519.76
           450.2056
LAYER 3
59,     8.2750
     15.0000,     217.88
     20.0000,     248.88
     25.0000,     270.44
     30.0000,     262.24
     35.0000,     311.77
     40.0000,     371.14
     45.0000,     363.84
     50.0000,     358.61
     55.0000,     333.76
     60.0000,     303.62
     65.0000,     291.71
     70.0000,     298.94
     75.0000,     338.66
     80.0000,     389.70
     85.0000,     384.00
     90.0000,     397.26
     95.0000,     414.90
    100.0000,     431.70
    105.0000,     441.62
    110.0000,     443.38
    115.0000,     456.43
    120.0000,     490.85
    125.0000,     500.30
    130.0000,     549.04
    135.0000,     590.28
    140.0000,     585.99
    145.0000,     634.91
    150.0000,     591.40
    155.0000,     633.55
    160.0000,     758.14
    165.0000,     797.05
    170.0000,     632.53
    175.0000,     623.58
    180.0000,     675.07
    185.0000,     732.05
    190.0000,     801.95
    195.0000,     777.96
    200.0000,     694.34
    205.0000,     635.80
    210.0000,     614.51
    215.0000,     567.85
    220.0000,     568.39
    225.0000,     578.36
    230.0000,     590.44
    235.0000,     585.14
    240.0000,     502.87
    245.0000,     464.86
    250.0000,     447.91
    255.0000,     447.24
    260.0000,     432.81
    265.0000,     490.01
    270.0000,     540.13
    275.0000,     584.63
    280.0000,     598.28
    285.0000,     587.89
    290.0000,     557.74
    295.0000,     536.43
    300.0000,     486.53
           452.2320
LAYER 4
57,    11.6025
     20.0000,     256.61
     25.0000,     300.58
     30.0000,     303.41
     35.0000,     356.18
     40.0000,     413.00
     45.0000,     416.74
     50.0000,     412.88
     55.0000,     390.70
     60.0000,     361.18
     65.0000,     346.94
     70.0000,     355.60
     75.0000,     401.38
     80.0000,     455.55
     85.0000,     443.82
     90.0000,     438.48
     95.0000,     441.42
    100.0000,     447.97
    105.0000,     450.70
    110.0000,     449.86
    115.0000,     458.05
    120.0000,     478.76
    125.0000,     482.80
    130.0000,     513.56
    135.0000,     544.14
    140.0000,     552.74
    145.0000,     587.32
    150.0000,     554.63
    155.0000,     570.57
    160.0000,     645.38
    165.0000,     667.08
    170.0000,     570.80
    175.0000,     568.51
    180.0000,     617.53
    185.0000,     674.91
    190.0000,     728.61
    195.0000,     702.13
    200.0000,     620.11
    205.0000,     553.79
    210.0000,     519.91
    215.0000,     485.69
    220.0000,     488.84
    225.0000,     504.53
    230.0000,     518.80
    235.0000,     508.43
    240.0000,     445.47
    245.0000,     413.07
    250.0000,     400.91
    255.0000,     400.98
    260.0000,     400.03
    265.0000,     448.80
    270.0000,     496.04
    275.0000,     533.46
    280.0000,     549.69
    285.0000,     546.60
    290.0000,     523.75
    295.0000,     506.39
           418.4506
LAYER 5
53,    15.2628
     30.0000,     367.30
     35.0000,     438.88
     40.0000,     483.09
     45.0000,     513.69
     50.0000,     527.27
     55.0000,     526.56
     60.0000,     515.98
     65.0000,     512.51
     70.0000,     530.02
     75.0000,     574.39
     80.0000,     607.90
     85.0000,     577.71
     90.0000,     528.50
     95.0000,     486.67
    100.0000,     456.99
    105.0000,     435.98
    110.0000,     421.79
    115.0000,     414.85
    120.0000,     413.01
    125.0000,     410.42
    130.0000,     420.35
    135.0000,     438.82
    140.0000,     458.68
    145.0000,     479.19
    150.0000,     473.48
    155.0000,     475.11
    160.0000,     498.76
    165.0000,     517.70
    170.0000,     515.28
    175.0000,     540.43
    180.0000,     585.43
    185.0000,     625.19
    190.0000,     637.10
    195.0000,     593.79
    200.0000,     514.78
    205.0000,     441.35
    210.0000,     391.53
    215.0000,     361.66
    220.0000,     355.68
    225.0000,     361.67
    230.0000,     366.55
    235.0000,     357.56
    240.0000,     333.25
    245.0000,     319.15
    250.0000,     317.04
    255.0000,     323.15
    260.0000,     335.49
    265.0000,     363.76
    270.0000,     391.72
    275.0000,     409.03
    280.0000,     412.71
    285.0000,     407.65
           368.1949
LAYER 6
49,    19.2890
     40.0000,     477.33
     45.0000,     527.88
     50.0000,     550.85
     55.0000,     567.43
     60.0000,     576.01
     65.0000,     586.56
     70.0000,     606.47
     75.0000,     633.15
     80.0000,     639.32
     85.0000,     600.35
     90.0000,     539.01
     95.0000,     480.56
    100.0000,     435.15
    105.0000,     403.15
    110.0000,     382.29
    115.0000,     370.12
    120.0000,     364.42
    125.0000,     363.99
    130.0000,     372.70
    135.0000,     390.05
    140.0000,     412.07
    145.0000,     432.93
    150.0000,     443.66
    155.0000,     454.75
    160.0000,     476.22
    165.0000,     504.04
    170.0000,     532.98
    175.0000,     571.24
    180.0000,     610.53
    185.0000,     632.44
    190.0000,     620.57
    195.0000,     568.20
    200.0000,     492.75
    205.0000,     420.77
    210.0000,     367.15
    215.0000,     333.63
    220.0000,     318.34
    225.0000,     313.52
    230.0000,     310.56
    235.0000,     303.15
    240.0000,     292.10
    245.0000,     285.91
    250.0000,     286.64
    255.0000,     292.88
    260.0000,     303.36
    265.0000,     316.96
    270.0000,     326.87
    275.0000,     330.47
           316.9272
LAYER 7
45,    23.7179
     50.0000,     518.75
     55.0000,     542.28
     60.0000,     556.06
     65.0000,     569.67
     70.0000,     583.72
     75.0000,     594.04
     80.0000,     586.14
     85.0000,     550.82
     90.0000,     498.91
     95.0000,     446.45
    100.0000,     403.16
    105.0000,     371.68
    110.0000,     351.15
    115.0000,     339.75
    120.0000,     336.01
    125.0000,     339.29
    130.0000,     350.38
    135.0000,     368.76
    140.0000,     391.90
    145.0000,     415.76
    150.0000,     436.94
    155.0000,     458.94
    160.0000,     486.93
    165.0000,     521.48
    170.0000,     559.86
    175.0000,     598.89
    180.0000,     628.94
    185.0000,     636.99
    190.0000,     614.33
    195.0000,     562.35
    200.0000,     494.90
    205.0000,     429.38
    210.0000,     377.02
    215.0000,     340.74
    220.0000,     318.73
    225.0000,     306.02
    230.0000,     297.35
    235.0000,     289.33
    240.0000,     282.03
    245.0000,     277.78
    250.0000,     277.05
    255.0000,     279.13
    260.0000,     281.32
    265.0000,     284.10
           278.6122
LAYER 8
41,    28.5897
     60.0000,     500.59
     65.0000,     508.54
     70.0000,     514.89
     75.0000,     515.08
     80.0000,     505.53
     85.0000,     479.90
     90.0000,     443.20
     95.0000,     404.37
    100.0000,     370.93
    105.0000,     345.87
    110.0000,     329.55
    115.0000,     321.39
    120.0000,     320.68
    125.0000,     326.91
    130.0000,     339.92
    135.0000,     359.02
    140.0000,     382.58
    145.0000,     408.34
    150.0000,     434.82
    155.0000,     462.98
    160.0000,     494.72
    165.0000,     530.13
    170.0000,     566.56
    175.0000,     598.78
    180.0000,     618.87
    185.0000,     618.84
    190.0000,     595.05
    195.0000,     550.76
    200.0000,     495.59
    205.0000,     440.59
    210.0000,     393.67
    215.0000,     357.85
    220.0000,     332.54
    225.0000,     314.91
    230.0000,     301.97
    235.0000,     291.95
    240.0000,     284.45
    245.0000,     278.89
    250.0000,     273.39
    255.0000,     270.16
           261.2347
LAYER 9
37,    33.9487
     70.0000,     443.40
     75.0000,     436.23
     80.0000,     428.52
     85.0000,     414.57
     90.0000,     390.76
     95.0000,     363.82
    100.0000,     340.86
    105.0000,     323.62
    110.0000,     312.66
    115.0000,     308.33
    120.0000,     310.46
    125.0000,     318.72
    130.0000,     332.71
    135.0000,     351.76
    140.0000,     374.78
    145.0000,     400.45
    150.0000,     427.87
    155.0000,     456.88
    160.0000,     487.52
    165.0000,     518.91
    170.0000,     548.49
    175.0000,     571.98
    180.0000,     584.26
    185.0000,     581.08
    190.0000,     561.26
    195.0000,     527.58
    200.0000,     486.00
    205.0000,     443.18
    210.0000,     404.37
    215.0000,     372.03
    220.0000,     346.85
    225.0000,     326.92
    230.0000,     310.58
    235.0000,     297.87
    240.0000,     290.45
    245.0000,     282.46
           267.4887
LAYER 10
31,    39.8436
     85.0000,     367.99
     90.0000,     343.06
     95.0000,     326.37
    100.0000,     312.10
    105.0000,     301.90
    110.0000,     295.53
    115.0000,     294.69
    120.0000,     299.31
    125.0000,     309.07
    130.0000,     323.58
    135.0000,     342.20
    140.0000,     364.07
    145.0000,     388.27
    150.0000,     413.98
    155.0000,     440.55
    160.0000,     467.23
    165.0000,     492.75
    170.0000,     515.04
    175.0000,     531.31
    180.0000,     538.68
    185.0000,     535.14
    190.0000,     520.50
    195.0000,     496.63
    200.0000,     466.98
    205.0000,     435.33
    210.0000,     405.19
    215.0000,     377.40
    220.0000,     355.45
    225.0000,     335.34
    230.0000,     318.33
           295.8644
LAYER 11
27,    46.3279
     95.0000,     291.63
    100.0000,     281.95
    105.0000,     276.55
    110.0000,     274.62
    115.0000,     276.72
    120.0000,     283.69
    125.0000,     294.89
    130.0000,     310.18
    135.0000,     328.70
    140.0000,     349.62
    145.0000,     372.12
    150.0000,     395.40
    155.0000,     418.67
    160.0000,     441.00
    165.0000,     461.22
    170.0000,     477.87
    175.0000,     489.28
    180.0000,     493.96
    185.0000,     491.04
    190.0000,     480.63
    195.0000,     463.98
    200.0000,     443.20
    205.0000,     419.76
    210.0000,     398.56
    215.0000,     377.97
    220.0000,     359.48
           337.3278
LAYER 12
23,    53.4607
    105.0000,     248.19
    110.0000,     248.42
    115.0000,     253.19
    120.0000,     262.47
    125.0000,     275.12
    130.0000,     292.38
    135.0000,     311.90
    140.0000,     332.83
    145.0000,     354.39
    150.0000,     375.86
    155.0000,     396.52
    160.0000,     415.55
    165.0000,     432.06
    170.0000,     445.06
    175.0000,     453.58
    180.0000,     456.85
    185.0000,     454.47
    190.0000,     446.64
    195.0000,     434.10
    200.0000,     420.12
    205.0000,     404.59
    210.0000,     389.00
           372.9205
LAYER 13
21,    61.3068
    110.0000,     216.09
    115.0000,     223.06
    120.0000,     236.67
    125.0000,     253.61
    130.0000,     272.17
    135.0000,     294.17
    140.0000,     316.41
    145.0000,     338.20
    150.0000,     359.00
    155.0000,     378.28
    160.0000,     395.44
    165.0000,     409.85
    170.0000,     420.86
    175.0000,     427.84
    180.0000,     430.31
    185.0000,     428.10
    190.0000,     421.38
    195.0000,     412.29
    200.0000,     401.39
    205.0000,     390.57
           382.9959
LAYER 14
19, 
    115.0000,     184.56
    120.0000,     210.31
    125.0000,     234.75
    130.0000,     257.99
    135.0000,     280.29
    140.0000,     304.90
    145.0000,     327.70
    150.0000,     348.68
    155.0000,     367.63
    160.0000,     384.16
    165.0000,     397.82
    170.0000,     408.09
    175.0000,     414.49
    180.0000,     416.56
    185.0000,     414.01
    190.0000,     407.89
    195.0000,     398.24
    200.0000,     385.36
           369.6454
CALCULATED APPARENT RESISTIVITY
      7.5000,       5.0000,   1.00000,    209.0238
     12.5000,       5.0000,   1.00000,    223.7034
     17.5000,       5.0000,   1.00000,    233.3579
     22.5000,       5.0000,   1.00000,    257.9986
     27.5000,       5.0000,   1.00000,    243.3534
     32.5000,       5.0000,   1.00000,    298.4143
     37.5000,       5.0000,   1.00000,    324.6061
     42.5000,       5.0000,   1.00000,    303.7933
     47.5000,       5.0000,   1.00000,    331.8492
     52.5000,       5.0000,   1.00000,    306.1281
     57.5000,       5.0000,   1.00000,    291.1632
     62.5000,       5.0000,   1.00000,    290.6456
     67.5000,       5.0000,   1.00000,    294.0527
     72.5000,       5.0000,   1.00000,    316.1730
     77.5000,       5.0000,   1.00000,    350.0152
     82.5000,       5.0000,   1.00000,    352.6927
     87.5000,       5.0000,   1.00000,    385.2351
     92.5000,       5.0000,   1.00000,    396.5259
     97.5000,       5.0000,   1.00000,    410.0303
    102.5000,       5.0000,   1.00000,    425.2654
    107.5000,       5.0000,   1.00000,    437.3717
    112.5000,       5.0000,   1.00000,    445.5829
    117.5000,       5.0000,   1.00000,    491.0925
    122.5000,       5.0000,   1.00000,    492.4822
    127.5000,       5.0000,   1.00000,    544.1077
    132.5000,       5.0000,   1.00000,    597.7185
    137.5000,       5.0000,   1.00000,    567.1182
    142.5000,       5.0000,   1.00000,    657.7113
    147.5000,       5.0000,   1.00000,    621.5600
    152.5000,       5.0000,   1.00000,    714.1758
    157.5000,       5.0000,   1.00000,    718.4440
    162.5000,       5.0000,   1.00000,    825.7999
    167.5000,       5.0000,   1.00000,    685.3028
    172.5000,       5.0000,   1.00000,    746.4555
    177.5000,       5.0000,   1.00000,    760.7596
    182.5000,       5.0000,   1.00000,    769.1271
    187.5000,       5.0000,   1.00000,    822.0322
    192.5000,       5.0000,   1.00000,    799.0588
    197.5000,       5.0000,   1.00000,    759.7530
    202.5000,       5.0000,   1.00000,    709.1461
    207.5000,       5.0000,   1.00000,    700.5884
    212.5000,       5.0000,   1.00000,    624.0991
    217.5000,       5.0000,   1.00000,    630.6470
    222.5000,       5.0000,   1.00000,    608.1686
    227.5000,       5.0000,   1.00000,    580.4811
    232.5000,       5.0000,   1.00000,    593.9130
    237.5000,       5.0000,   1.00000,    519.9782
    242.5000,       5.0000,   1.00000,    514.0788
    247.5000,       5.0000,   1.00000,    477.0678
    252.5000,       5.0000,   1.00000,    499.4510
    257.5000,       5.0000,   1.00000,    461.4081
    262.5000,       5.0000,   1.00000,    531.7971
    267.5000,       5.0000,   1.00000,    534.4955
    272.5000,       5.0000,   1.00000,    578.5110
    277.5000,       5.0000,   1.00000,    577.0197
    282.5000,       5.0000,   1.00000,    578.8511
    287.5000,       5.0000,   1.00000,    543.6152
    292.5000,       5.0000,   1.00000,    536.2640
    297.5000,       5.0000,   1.00000,    484.2240
    302.5000,       5.0000,   1.00000,    509.1732
    307.5000,       5.0000,   1.00000,    442.7265
     12.5000,       5.0000,   2.00000,    240.7788
     17.5000,       5.0000,   2.00000,    268.0458
     22.5000,       5.0000,   2.00000,    279.1472
     27.5000,       5.0000,   2.00000,    249.2312
     32.5000,       5.0000,   2.00000,    327.2893
     37.5000,       5.0000,   2.00000,    354.1062
     42.5000,       5.0000,   2.00000,    300.9306
     47.5000,       5.0000,   2.00000,    338.4041
     52.5000,       5.0000,   2.00000,    340.4474
     57.5000,       5.0000,   2.00000,    322.9976
     62.5000,       5.0000,   2.00000,    325.6997
     67.5000,       5.0000,   2.00000,    320.8559
     72.5000,       5.0000,   2.00000,    347.4700
     77.5000,       5.0000,   2.00000,    379.8384
     82.5000,       5.0000,   2.00000,    369.7462
     87.5000,       5.0000,   2.00000,    396.9477
     92.5000,       5.0000,   2.00000,    410.7165
     97.5000,       5.0000,   2.00000,    414.5915
    102.5000,       5.0000,   2.00000,    433.7249
    107.5000,       5.0000,   2.00000,    440.1604
    112.5000,       5.0000,   2.00000,    458.6963
    117.5000,       5.0000,   2.00000,    495.4620
    122.5000,       5.0000,   2.00000,    474.2834
    127.5000,       5.0000,   2.00000,    541.1815
    132.5000,       5.0000,   2.00000,    581.0617
    137.5000,       5.0000,   2.00000,    553.3831
    142.5000,       5.0000,   2.00000,    639.5078
    147.5000,       5.0000,   2.00000,    597.1173
    152.5000,       5.0000,   2.00000,    609.0020
    157.5000,       5.0000,   2.00000,    719.3233
    162.5000,       5.0000,   2.00000,    797.0682
    167.5000,       5.0000,   2.00000,    615.6326
    172.5000,       5.0000,   2.00000,    682.7810
    177.5000,       5.0000,   2.00000,    748.2660
    182.5000,       5.0000,   2.00000,    714.1182
    187.5000,       5.0000,   2.00000,    764.9087
    192.5000,       5.0000,   2.00000,    748.3079
    197.5000,       5.0000,   2.00000,    678.4351
    202.5000,       5.0000,   2.00000,    671.6765
    207.5000,       5.0000,   2.00000,    679.9144
    212.5000,       5.0000,   2.00000,    597.2424
    217.5000,       5.0000,   2.00000,    594.7286
    222.5000,       5.0000,   2.00000,    568.1447
    227.5000,       5.0000,   2.00000,    550.3162
    232.5000,       5.0000,   2.00000,    570.7739
    237.5000,       5.0000,   2.00000,    497.0357
    242.5000,       5.0000,   2.00000,    476.8304
    247.5000,       5.0000,   2.00000,    484.6484
    252.5000,       5.0000,   2.00000,    488.7291
    257.5000,       5.0000,   2.00000,    445.6323
    262.5000,       5.0000,   2.00000,    503.6583
    267.5000,       5.0000,   2.00000,    517.3672
    272.5000,       5.0000,   2.00000,    528.5003
    277.5000,       5.0000,   2.00000,    535.4269
    282.5000,       5.0000,   2.00000,    528.8799
    287.5000,       5.0000,   2.00000,    513.1423
    292.5000,       5.0000,   2.00000,    495.7274
    297.5000,       5.0000,   2.00000,    474.2961
    302.5000,       5.0000,   2.00000,    495.0807
     17.5000,       5.0000,   3.00000,    291.9172
     22.5000,       5.0000,   3.00000,    296.2486
     27.5000,       5.0000,   3.00000,    267.7245
     32.5000,       5.0000,   3.00000,    339.7972
     37.5000,       5.0000,   3.00000,    372.2648
     42.5000,       5.0000,   3.00000,    327.9576
     47.5000,       5.0000,   3.00000,    348.9844
     52.5000,       5.0000,   3.00000,    357.3181
     57.5000,       5.0000,   3.00000,    354.8048
     62.5000,       5.0000,   3.00000,    344.8934
     67.5000,       5.0000,   3.00000,    346.6575
     72.5000,       5.0000,   3.00000,    374.4957
     77.5000,       5.0000,   3.00000,    407.6744
     82.5000,       5.0000,   3.00000,    390.1017
     87.5000,       5.0000,   3.00000,    405.1230
     92.5000,       5.0000,   3.00000,    412.0176
     97.5000,       5.0000,   3.00000,    423.7564
    102.5000,       5.0000,   3.00000,    431.1940
    107.5000,       5.0000,   3.00000,    445.3337
    112.5000,       5.0000,   3.00000,    456.0687
    117.5000,       5.0000,   3.00000,    479.7667
    122.5000,       5.0000,   3.00000,    471.7253
    127.5000,       5.0000,   3.00000,    516.5767
    132.5000,       5.0000,   3.00000,    568.3308
    137.5000,       5.0000,   3.00000,    538.1166
    142.5000,       5.0000,   3.00000,    590.0357
    147.5000,       5.0000,   3.00000,    506.3785
    152.5000,       5.0000,   3.00000,    588.8630
    157.5000,       5.0000,   3.00000,    695.2098
    162.5000,       5.0000,   3.00000,    789.2072
    167.5000,       5.0000,   3.00000,    575.9917
    172.5000,       5.0000,   3.00000,    598.9011
    177.5000,       5.0000,   3.00000,    652.4437
    182.5000,       5.0000,   3.00000,    692.2174
    187.5000,       5.0000,   3.00000,    725.0166
    192.5000,       5.0000,   3.00000,    680.7082
    197.5000,       5.0000,   3.00000,    629.2805
    202.5000,       5.0000,   3.00000,    608.5194
    207.5000,       5.0000,   3.00000,    632.5203
    212.5000,       5.0000,   3.00000,    563.2909
    217.5000,       5.0000,   3.00000,    540.8283
    222.5000,       5.0000,   3.00000,    525.6628
    227.5000,       5.0000,   3.00000,    527.6831
    232.5000,       5.0000,   3.00000,    544.3749
    237.5000,       5.0000,   3.00000,    464.4624
    242.5000,       5.0000,   3.00000,    458.9995
    247.5000,       5.0000,   3.00000,    450.1545
    252.5000,       5.0000,   3.00000,    471.2805
    257.5000,       5.0000,   3.00000,    417.2758
    262.5000,       5.0000,   3.00000,    471.0809
    267.5000,       5.0000,   3.00000,    477.7908
    272.5000,       5.0000,   3.00000,    503.3538
    277.5000,       5.0000,   3.00000,    482.6151
    282.5000,       5.0000,   3.00000,    483.1452
    287.5000,       5.0000,   3.00000,    452.9363
    292.5000,       5.0000,   3.00000,    463.0840
    297.5000,       5.0000,   3.00000,    444.3481
     22.5000,      15.0000,   1.00000,    297.5041
     27.5000,      15.0000,   1.00000,    316.7194
     32.5000,      15.0000,   1.00000,    335.5922
     37.5000,      15.0000,   1.00000,    353.1053
     42.5000,      15.0000,   1.00000,    363.8090
     47.5000,      15.0000,   1.00000,    359.6384
     52.5000,      15.0000,   1.00000,    359.0598
     57.5000,      15.0000,   1.00000,    358.8717
     62.5000,      15.0000,   1.00000,    362.8564
     67.5000,      15.0000,   1.00000,    367.7361
     72.5000,      15.0000,   1.00000,    389.8000
     77.5000,      15.0000,   1.00000,    402.8576
     82.5000,      15.0000,   1.00000,    411.1772
     87.5000,      15.0000,   1.00000,    407.6057
     92.5000,      15.0000,   1.00000,    413.0893
     97.5000,      15.0000,   1.00000,    418.5523
    102.5000,      15.0000,   1.00000,    436.3845
    107.5000,      15.0000,   1.00000,    445.1074
    112.5000,      15.0000,   1.00000,    455.7325
    117.5000,      15.0000,   1.00000,    467.4782
    122.5000,      15.0000,   1.00000,    483.8683
    127.5000,      15.0000,   1.00000,    515.1967
    132.5000,      15.0000,   1.00000,    530.8859
    137.5000,      15.0000,   1.00000,    541.8138
    142.5000,      15.0000,   1.00000,    492.4905
    147.5000,      15.0000,   1.00000,    526.1240
    152.5000,      15.0000,   1.00000,    585.5617
    157.5000,      15.0000,   1.00000,    682.1908
    162.5000,      15.0000,   1.00000,    666.7401
    167.5000,      15.0000,   1.00000,    637.7513
    172.5000,      15.0000,   1.00000,    562.7428
    177.5000,      15.0000,   1.00000,    585.3813
    182.5000,      15.0000,   1.00000,    644.8932
    187.5000,      15.0000,   1.00000,    674.0164
    192.5000,      15.0000,   1.00000,    646.1907
    197.5000,      15.0000,   1.00000,    608.5535
    202.5000,      15.0000,   1.00000,    588.2954
    207.5000,      15.0000,   1.00000,    562.9665
    212.5000,      15.0000,   1.00000,    546.9443
    217.5000,      15.0000,   1.00000,    520.5215
    222.5000,      15.0000,   1.00000,    513.2307
    227.5000,      15.0000,   1.00000,    517.6920
    232.5000,      15.0000,   1.00000,    499.7624
    237.5000,      15.0000,   1.00000,    483.7499
    242.5000,      15.0000,   1.00000,    447.6322
    247.5000,      15.0000,   1.00000,    441.5046
    252.5000,      15.0000,   1.00000,    423.3923
    257.5000,      15.0000,   1.00000,    439.8270
    262.5000,      15.0000,   1.00000,    436.0985
    267.5000,      15.0000,   1.00000,    463.4071
    272.5000,      15.0000,   1.00000,    464.7495
    277.5000,      15.0000,   1.00000,    467.1819
    282.5000,      15.0000,   1.00000,    434.2358
    287.5000,      15.0000,   1.00000,    434.5583
    292.5000,      15.0000,   1.00000,    426.8509
     22.5000,       5.0000,   4.00000,    319.1207
     27.5000,       5.0000,   4.00000,    281.2229
     32.5000,       5.0000,   4.00000,    354.8918
     37.5000,       5.0000,   4.00000,    392.6537
     42.5000,       5.0000,   4.00000,    348.7776
     47.5000,       5.0000,   4.00000,    382.8054
     52.5000,       5.0000,   4.00000,    368.8634
     57.5000,       5.0000,   4.00000,    357.7227
     62.5000,       5.0000,   4.00000,    364.2813
     67.5000,       5.0000,   4.00000,    359.4766
     72.5000,       5.0000,   4.00000,    392.5448
     77.5000,       5.0000,   4.00000,    429.7121
     82.5000,       5.0000,   4.00000,    405.0536
     87.5000,       5.0000,   4.00000,    416.4852
     92.5000,       5.0000,   4.00000,    416.3344
     97.5000,       5.0000,   4.00000,    418.0030
    102.5000,       5.0000,   4.00000,    438.1224
    107.5000,       5.0000,   4.00000,    440.6398
    112.5000,       5.0000,   4.00000,    442.4582
    117.5000,       5.0000,   4.00000,    478.2957
    122.5000,       5.0000,   4.00000,    453.8852
    127.5000,       5.0000,   4.00000,    512.0651
    132.5000,       5.0000,   4.00000,    552.7571
    137.5000,       5.0000,   4.00000,    498.5508
    142.5000,       5.0000,   4.00000,    523.0024
    147.5000,       5.0000,   4.00000,    476.4295
    152.5000,       5.0000,   4.00000,    558.5117
    157.5000,       5.0000,   4.00000,    678.6027
    162.5000,       5.0000,   4.00000,    757.1053
    167.5000,       5.0000,   4.00000,    542.8292
    172.5000,       5.0000,   4.00000,    541.3405
    177.5000,       5.0000,   4.00000,    581.0635
    182.5000,       5.0000,   4.00000,    620.0409
    187.5000,       5.0000,   4.00000,    697.3390
    192.5000,       5.0000,   4.00000,    650.7426
    197.5000,       5.0000,   4.00000,    584.7927
    202.5000,       5.0000,   4.00000,    561.7576
    207.5000,       5.0000,   4.00000,    572.0864
    212.5000,       5.0000,   4.00000,    506.1329
    217.5000,       5.0000,   4.00000,    509.7271
    222.5000,       5.0000,   4.00000,    499.2624
    227.5000,       5.0000,   4.00000,    500.6412
    232.5000,       5.0000,   4.00000,    524.1885
    237.5000,       5.0000,   4.00000,    450.6405
    242.5000,       5.0000,   4.00000,    433.5340
    247.5000,       5.0000,   4.00000,    420.7738
    252.5000,       5.0000,   4.00000,    429.6473
    257.5000,       5.0000,   4.00000,    390.8601
    262.5000,       5.0000,   4.00000,    439.2132
    267.5000,       5.0000,   4.00000,    449.2141
    272.5000,       5.0000,   4.00000,    467.1893
    277.5000,       5.0000,   4.00000,    460.3250
    282.5000,       5.0000,   4.00000,    432.5306
    287.5000,       5.0000,   4.00000,    418.7993
    292.5000,       5.0000,   4.00000,    423.2408
     30.0000,      20.0000,   1.00000,    355.9952
     35.0000,      20.0000,   1.00000,    360.7654
     40.0000,      20.0000,   1.00000,    387.4572
     45.0000,      20.0000,   1.00000,    391.2456
     50.0000,      20.0000,   1.00000,    374.6038
     55.0000,      20.0000,   1.00000,    374.8011
     60.0000,      20.0000,   1.00000,    359.5453
     65.0000,      20.0000,   1.00000,    369.6793
     70.0000,      20.0000,   1.00000,    394.0520
     75.0000,      20.0000,   1.00000,    399.9275
     80.0000,      20.0000,   1.00000,    417.2831
     85.0000,      20.0000,   1.00000,    426.4434
     90.0000,      20.0000,   1.00000,    418.4156
     95.0000,      20.0000,   1.00000,    424.9564
    100.0000,      20.0000,   1.00000,    425.2498
    105.0000,      20.0000,   1.00000,    427.8233
    110.0000,      20.0000,   1.00000,    450.3423
    115.0000,      20.0000,   1.00000,    447.8732
    120.0000,      20.0000,   1.00000,    472.3693
    125.0000,      20.0000,   1.00000,    498.5138
    130.0000,      20.0000,   1.00000,    485.6959
    135.0000,      20.0000,   1.00000,    474.7105
    140.0000,      20.0000,   1.00000,    472.4258
    145.0000,      20.0000,   1.00000,    487.6443
    150.0000,      20.0000,   1.00000,    545.8061
    155.0000,      20.0000,   1.00000,    594.5414
    160.0000,      20.0000,   1.00000,    589.4872
    165.0000,      20.0000,   1.00000,    588.3099
    170.0000,      20.0000,   1.00000,    568.2434
    175.0000,      20.0000,   1.00000,    530.9216
    180.0000,      20.0000,   1.00000,    542.0378
    185.0000,      20.0000,   1.00000,    566.7292
    190.0000,      20.0000,   1.00000,    584.8658
    195.0000,      20.0000,   1.00000,    602.1832
    200.0000,      20.0000,   1.00000,    558.5464
    205.0000,      20.0000,   1.00000,    505.2775
    210.0000,      20.0000,   1.00000,    489.7827
    215.0000,      20.0000,   1.00000,    485.0945
    220.0000,      20.0000,   1.00000,    484.2187
    225.0000,      20.0000,   1.00000,    495.1916
    230.0000,      20.0000,   1.00000,    486.0788
    235.0000,      20.0000,   1.00000,    469.4167
    240.0000,      20.0000,   1.00000,    451.6447
    245.0000,      20.0000,   1.00000,    413.3147
    250.0000,      20.0000,   1.00000,    389.2478
    255.0000,      20.0000,   1.00000,    389.8968
    260.0000,      20.0000,   1.00000,    401.0777
    265.0000,      20.0000,   1.00000,    415.0732
    270.0000,      20.0000,   1.00000,    431.5948
    275.0000,      20.0000,   1.00000,    424.9419
    280.0000,      20.0000,   1.00000,    420.2358
    285.0000,      20.0000,   1.00000,    409.9149
     27.5000,       5.0000,   5.00000,    292.6023
     32.5000,       5.0000,   5.00000,    375.1552
     37.5000,       5.0000,   5.00000,    416.0350
     42.5000,       5.0000,   5.00000,    369.5181
     47.5000,       5.0000,   5.00000,    401.5981
     52.5000,       5.0000,   5.00000,    385.2237
     57.5000,       5.0000,   5.00000,    359.0644
     62.5000,       5.0000,   5.00000,    361.1606
     67.5000,       5.0000,   5.00000,    368.1455
     72.5000,       5.0000,   5.00000,    399.1746
     77.5000,       5.0000,   5.00000,    439.6931
     82.5000,       5.0000,   5.00000,    416.2525
     87.5000,       5.0000,   5.00000,    426.9075
     92.5000,       5.0000,   5.00000,    420.4503
     97.5000,       5.0000,   5.00000,    420.9660
    102.5000,       5.0000,   5.00000,    430.7314
    107.5000,       5.0000,   5.00000,    432.2967
    112.5000,       5.0000,   5.00000,    439.9251
    117.5000,       5.0000,   5.00000,    464.4491
    122.5000,       5.0000,   5.00000,    451.6914
    127.5000,       5.0000,   5.00000,    501.4431
    132.5000,       5.0000,   5.00000,    523.6286
    137.5000,       5.0000,   5.00000,    447.0615
    142.5000,       5.0000,   5.00000,    501.7256
    147.5000,       5.0000,   5.00000,    463.1025
    152.5000,       5.0000,   5.00000,    531.3123
    157.5000,       5.0000,   5.00000,    644.7214
    162.5000,       5.0000,   5.00000,    716.5293
    167.5000,       5.0000,   5.00000,    499.0404
    172.5000,       5.0000,   5.00000,    513.8030
    177.5000,       5.0000,   5.00000,    540.9033
    182.5000,       5.0000,   5.00000,    555.8329
    187.5000,       5.0000,   5.00000,    636.3542
    192.5000,       5.0000,   5.00000,    636.9006
    197.5000,       5.0000,   5.00000,    556.8677
    202.5000,       5.0000,   5.00000,    521.0200
    207.5000,       5.0000,   5.00000,    517.3613
    212.5000,       5.0000,   5.00000,    461.0164
    217.5000,       5.0000,   5.00000,    477.8915
    222.5000,       5.0000,   5.00000,    482.4426
    227.5000,       5.0000,   5.00000,    482.4239
    232.5000,       5.0000,   5.00000,    511.8208
    237.5000,       5.0000,   5.00000,    437.2999
    242.5000,       5.0000,   5.00000,    411.9480
    247.5000,       5.0000,   5.00000,    391.7163
    252.5000,       5.0000,   5.00000,    396.5575
    257.5000,       5.0000,   5.00000,    356.1074
    262.5000,       5.0000,   5.00000,    416.2984
    267.5000,       5.0000,   5.00000,    423.9776
    272.5000,       5.0000,   5.00000,    445.6409
    277.5000,       5.0000,   5.00000,    427.9838
    282.5000,       5.0000,   5.00000,    419.8690
    287.5000,       5.0000,   5.00000,    389.8250
     32.5000,       5.0000,   6.00000,    393.5725
     37.5000,       5.0000,   6.00000,    441.4527
     42.5000,       5.0000,   6.00000,    385.7128
     47.5000,       5.0000,   6.00000,    408.4008
     52.5000,       5.0000,   6.00000,    392.1418
     57.5000,       5.0000,   6.00000,    367.2202
     62.5000,       5.0000,   6.00000,    355.1019
     67.5000,       5.0000,   6.00000,    360.0724
     72.5000,       5.0000,   6.00000,    401.2538
     77.5000,       5.0000,   6.00000,    440.2903
     82.5000,       5.0000,   6.00000,    421.2237
     87.5000,       5.0000,   6.00000,    431.5565
     92.5000,       5.0000,   6.00000,    428.8656
     97.5000,       5.0000,   6.00000,    423.1406
    102.5000,       5.0000,   6.00000,    422.1477
    107.5000,       5.0000,   6.00000,    426.9166
    112.5000,       5.0000,   6.00000,    431.0635
    117.5000,       5.0000,   6.00000,    462.5661
    122.5000,       5.0000,   6.00000,    444.1313
    127.5000,       5.0000,   6.00000,    479.3162
    132.5000,       5.0000,   6.00000,    479.4864
    137.5000,       5.0000,   6.00000,    437.0909
    142.5000,       5.0000,   6.00000,    491.1948
    147.5000,       5.0000,   6.00000,    445.0969
    152.5000,       5.0000,   6.00000,    513.1367
    157.5000,       5.0000,   6.00000,    599.9193
    162.5000,       5.0000,   6.00000,    661.3240
    167.5000,       5.0000,   6.00000,    473.1327
    172.5000,       5.0000,   6.00000,    483.3697
    177.5000,       5.0000,   6.00000,    514.9286
    182.5000,       5.0000,   6.00000,    527.8165
    187.5000,       5.0000,   6.00000,    587.1075
    192.5000,       5.0000,   6.00000,    581.8893
    197.5000,       5.0000,   6.00000,    540.7995
    202.5000,       5.0000,   6.00000,    486.7141
    207.5000,       5.0000,   6.00000,    484.7888
    212.5000,       5.0000,   6.00000,    433.2808
    217.5000,       5.0000,   6.00000,    447.5938
    222.5000,       5.0000,   6.00000,    459.5023
    227.5000,       5.0000,   6.00000,    477.8872
    232.5000,       5.0000,   6.00000,    499.7708
    237.5000,       5.0000,   6.00000,    419.7429
    242.5000,       5.0000,   6.00000,    394.6110
    247.5000,       5.0000,   6.00000,    369.1067
    252.5000,       5.0000,   6.00000,    371.0816
    257.5000,       5.0000,   6.00000,    333.4416
    262.5000,       5.0000,   6.00000,    386.6847
    267.5000,       5.0000,   6.00000,    408.6451
    272.5000,       5.0000,   6.00000,    423.7582
    277.5000,       5.0000,   6.00000,    417.0325
    282.5000,       5.0000,   6.00000,    403.9280
     37.5000,      25.0000,   1.00000,    392.1281
     42.5000,      25.0000,   1.00000,    402.9657
     47.5000,      25.0000,   1.00000,    393.9908
     52.5000,      25.0000,   1.00000,    375.9215
     57.5000,      25.0000,   1.00000,    372.6133
     62.5000,      25.0000,   1.00000,    370.7816
     67.5000,      25.0000,   1.00000,    372.3704
     72.5000,      25.0000,   1.00000,    384.7035
     77.5000,      25.0000,   1.00000,    406.0254
     82.5000,      25.0000,   1.00000,    417.2161
     87.5000,      25.0000,   1.00000,    430.6045
     92.5000,      25.0000,   1.00000,    429.2350
     97.5000,      25.0000,   1.00000,    425.9197
    102.5000,      25.0000,   1.00000,    428.3917
    107.5000,      25.0000,   1.00000,    431.2792
    112.5000,      25.0000,   1.00000,    441.6964
    117.5000,      25.0000,   1.00000,    460.4622
    122.5000,      25.0000,   1.00000,    466.9352
    127.5000,      25.0000,   1.00000,    443.8298
    132.5000,      25.0000,   1.00000,    453.6178
    137.5000,      25.0000,   1.00000,    459.1557
    142.5000,      25.0000,   1.00000,    473.3167
    147.5000,      25.0000,   1.00000,    502.0089
    152.5000,      25.0000,   1.00000,    539.2957
    157.5000,      25.0000,   1.00000,    515.9220
    162.5000,      25.0000,   1.00000,    518.9193
    167.5000,      25.0000,   1.00000,    532.7513
    172.5000,      25.0000,   1.00000,    526.3486
    177.5000,      25.0000,   1.00000,    504.1227
    182.5000,      25.0000,   1.00000,    520.3867
    187.5000,      25.0000,   1.00000,    515.6161
    192.5000,      25.0000,   1.00000,    512.9089
    197.5000,      25.0000,   1.00000,    517.2806
    202.5000,      25.0000,   1.00000,    507.2896
    207.5000,      25.0000,   1.00000,    469.5446
    212.5000,      25.0000,   1.00000,    456.3224
    217.5000,      25.0000,   1.00000,    455.4819
    222.5000,      25.0000,   1.00000,    463.2567
    227.5000,      25.0000,   1.00000,    467.0716
    232.5000,      25.0000,   1.00000,    458.4589
    237.5000,      25.0000,   1.00000,    436.2004
    242.5000,      25.0000,   1.00000,    413.7910
    247.5000,      25.0000,   1.00000,    376.6986
    252.5000,      25.0000,   1.00000,    367.8232
    257.5000,      25.0000,   1.00000,    368.5124
    262.5000,      25.0000,   1.00000,    381.5857
    267.5000,      25.0000,   1.00000,    385.2549
    272.5000,      25.0000,   1.00000,    408.5053
    277.5000,      25.0000,   1.00000,    404.8949
     37.5000,       5.0000,   7.00000,    457.2448
     42.5000,       5.0000,   7.00000,    393.5725
     47.5000,       5.0000,   7.00000,    415.3286
     52.5000,       5.0000,   7.00000,    392.7081
     57.5000,       5.0000,   7.00000,    365.9970
     62.5000,       5.0000,   7.00000,    357.8802
     67.5000,       5.0000,   7.00000,    350.0648
     72.5000,       5.0000,   7.00000,    389.1176
     77.5000,       5.0000,   7.00000,    440.5338
     82.5000,       5.0000,   7.00000,    416.8447
     87.5000,       5.0000,   7.00000,    435.1449
     92.5000,       5.0000,   7.00000,    431.4348
     97.5000,       5.0000,   7.00000,    421.3477
    102.5000,       5.0000,   7.00000,    425.6317
    107.5000,       5.0000,   7.00000,    418.3078
    112.5000,       5.0000,   7.00000,    426.4080
    117.5000,       5.0000,   7.00000,    457.4728
    122.5000,       5.0000,   7.00000,    426.1214
    127.5000,       5.0000,   7.00000,    444.6653
    132.5000,       5.0000,   7.00000,    472.5690
    137.5000,       5.0000,   7.00000,    430.7362
    142.5000,       5.0000,   7.00000,    480.2617
    147.5000,       5.0000,   7.00000,    430.9413
    152.5000,       5.0000,   7.00000,    481.1450
    157.5000,       5.0000,   7.00000,    564.8380
    162.5000,       5.0000,   7.00000,    621.8708
    167.5000,       5.0000,   7.00000,    444.6290
    172.5000,       5.0000,   7.00000,    459.6464
    177.5000,       5.0000,   7.00000,    493.4518
    182.5000,       5.0000,   7.00000,    514.1404
    187.5000,       5.0000,   7.00000,    559.6064
    192.5000,       5.0000,   7.00000,    536.9039
    197.5000,       5.0000,   7.00000,    486.7266
    202.5000,       5.0000,   7.00000,    474.8929
    207.5000,       5.0000,   7.00000,    468.1376
    212.5000,       5.0000,   7.00000,    414.6989
    217.5000,       5.0000,   7.00000,    426.9557
    222.5000,       5.0000,   7.00000,    441.7177
    227.5000,       5.0000,   7.00000,    460.8804
    232.5000,       5.0000,   7.00000,    488.0452
    237.5000,       5.0000,   7.00000,    405.2776
    242.5000,       5.0000,   7.00000,    376.4742
    247.5000,       5.0000,   7.00000,    355.2227
    252.5000,       5.0000,   7.00000,    355.4478
    257.5000,       5.0000,   7.00000,    317.1956
    262.5000,       5.0000,   7.00000,    369.8040
    267.5000,       5.0000,   7.00000,    384.1581
    272.5000,       5.0000,   7.00000,    416.8694
    277.5000,       5.0000,   7.00000,    408.4738
     42.5000,       5.0000,   8.00000,    398.2452
     47.5000,       5.0000,   8.00000,    418.2609
     52.5000,       5.0000,   8.00000,    392.3195
     57.5000,       5.0000,   8.00000,    362.5591
     62.5000,       5.0000,   8.00000,    352.7649
     67.5000,       5.0000,   8.00000,    349.8469
     72.5000,       5.0000,   8.00000,    378.8136
     77.5000,       5.0000,   8.00000,    424.9838
     82.5000,       5.0000,   8.00000,    416.6644
     87.5000,       5.0000,   8.00000,    429.5406
     92.5000,       5.0000,   8.00000,    426.3445
     97.5000,       5.0000,   8.00000,    424.8904
    102.5000,       5.0000,   8.00000,    423.2672
    107.5000,       5.0000,   8.00000,    421.5089
    112.5000,       5.0000,   8.00000,    420.8546
    117.5000,       5.0000,   8.00000,    437.9326
    122.5000,       5.0000,   8.00000,    399.8503
    127.5000,       5.0000,   8.00000,    438.3722
    132.5000,       5.0000,   8.00000,    467.1750
    137.5000,       5.0000,   8.00000,    422.8173
    142.5000,       5.0000,   8.00000,    467.9792
    147.5000,       5.0000,   8.00000,    409.8755
    152.5000,       5.0000,   8.00000,    454.5178
    157.5000,       5.0000,   8.00000,    535.8812
    162.5000,       5.0000,   8.00000,    597.6109
    167.5000,       5.0000,   8.00000,    419.3968
    172.5000,       5.0000,   8.00000,    439.6692
    177.5000,       5.0000,   8.00000,    479.5587
    182.5000,       5.0000,   8.00000,    494.1696
    187.5000,       5.0000,   8.00000,    544.7089
    192.5000,       5.0000,   8.00000,    505.1996
    197.5000,       5.0000,   8.00000,    453.0210
    202.5000,       5.0000,   8.00000,    440.1882
    207.5000,       5.0000,   8.00000,    462.9255
    212.5000,       5.0000,   8.00000,    403.9498
    217.5000,       5.0000,   8.00000,    416.9826
    222.5000,       5.0000,   8.00000,    425.8030
    227.5000,       5.0000,   8.00000,    438.9112
    232.5000,       5.0000,   8.00000,    467.0807
    237.5000,       5.0000,   8.00000,    392.6842
    242.5000,       5.0000,   8.00000,    364.9643
    247.5000,       5.0000,   8.00000,    343.8148
    252.5000,       5.0000,   8.00000,    347.1625
    257.5000,       5.0000,   8.00000,    309.0767
    262.5000,       5.0000,   8.00000,    355.8420
    267.5000,       5.0000,   8.00000,    375.2780
    272.5000,       5.0000,   8.00000,    403.2845
     52.5000,      35.0000,   1.00000,    380.4892
     57.5000,      35.0000,   1.00000,    369.9540
     62.5000,      35.0000,   1.00000,    373.8456
     67.5000,      35.0000,   1.00000,    368.6155
     72.5000,      35.0000,   1.00000,    373.3982
     77.5000,      35.0000,   1.00000,    380.2932
     82.5000,      35.0000,   1.00000,    382.5995
     87.5000,      35.0000,   1.00000,    403.8136
     92.5000,      35.0000,   1.00000,    419.3100
     97.5000,      35.0000,   1.00000,    424.5523
    102.5000,      35.0000,   1.00000,    436.0397
    107.5000,      35.0000,   1.00000,    428.9995
    112.5000,      35.0000,   1.00000,    415.7143
    117.5000,      35.0000,   1.00000,    422.9265
    122.5000,      35.0000,   1.00000,    421.3888
    127.5000,      35.0000,   1.00000,    429.5717
    132.5000,      35.0000,   1.00000,    429.6850
    137.5000,      35.0000,   1.00000,    426.4594
    142.5000,      35.0000,   1.00000,    442.0771
    147.5000,      35.0000,   1.00000,    462.1154
    152.5000,      35.0000,   1.00000,    447.1919
    157.5000,      35.0000,   1.00000,    444.8218
    162.5000,      35.0000,   1.00000,    448.7469
    167.5000,      35.0000,   1.00000,    463.4652
    172.5000,      35.0000,   1.00000,    480.8321
    177.5000,      35.0000,   1.00000,    473.4105
    182.5000,      35.0000,   1.00000,    441.9353
    187.5000,      35.0000,   1.00000,    445.3441
    192.5000,      35.0000,   1.00000,    446.5005
    197.5000,      35.0000,   1.00000,    444.4510
    202.5000,      35.0000,   1.00000,    435.2779
    207.5000,      35.0000,   1.00000,    429.4833
    212.5000,      35.0000,   1.00000,    429.9693
    217.5000,      35.0000,   1.00000,    441.5815
    222.5000,      35.0000,   1.00000,    420.2283
    227.5000,      35.0000,   1.00000,    399.5968
    232.5000,      35.0000,   1.00000,    391.6449
    237.5000,      35.0000,   1.00000,    386.6223
    242.5000,      35.0000,   1.00000,    378.5865
    247.5000,      35.0000,   1.00000,    374.5014
    252.5000,      35.0000,   1.00000,    357.0689
    257.5000,      35.0000,   1.00000,    359.0212
    262.5000,      35.0000,   1.00000,    363.4180
     52.5000,       5.0000,  10.00000,    388.0212
     57.5000,       5.0000,  10.00000,    356.8961
     62.5000,       5.0000,  10.00000,    344.6880
     67.5000,       5.0000,  10.00000,    339.3606
     72.5000,       5.0000,  10.00000,    373.9574
     77.5000,       5.0000,  10.00000,    414.7942
     82.5000,       5.0000,  10.00000,    388.8146
     87.5000,       5.0000,  10.00000,    410.1671
     92.5000,       5.0000,  10.00000,    415.3216
     97.5000,       5.0000,  10.00000,    415.8712
    102.5000,       5.0000,  10.00000,    422.4305
    107.5000,       5.0000,  10.00000,    411.7620
    112.5000,       5.0000,  10.00000,    393.2308
    117.5000,       5.0000,  10.00000,    410.9395
    122.5000,       5.0000,  10.00000,    386.6769
    127.5000,       5.0000,  10.00000,    422.6729
    132.5000,       5.0000,  10.00000,    447.4403
    137.5000,       5.0000,  10.00000,    394.5641
    142.5000,       5.0000,  10.00000,    427.7921
    147.5000,       5.0000,  10.00000,    376.0212
    152.5000,       5.0000,  10.00000,    422.3560
    157.5000,       5.0000,  10.00000,    498.8602
    162.5000,       5.0000,  10.00000,    558.3029
    167.5000,       5.0000,  10.00000,    396.7206
    172.5000,       5.0000,  10.00000,    413.5660
    177.5000,       5.0000,  10.00000,    444.5125
    182.5000,       5.0000,  10.00000,    457.5199
    187.5000,       5.0000,  10.00000,    508.7007
    192.5000,       5.0000,  10.00000,    483.5789
    197.5000,       5.0000,  10.00000,    434.2295
    202.5000,       5.0000,  10.00000,    404.6847
    207.5000,       5.0000,  10.00000,    415.9435
    212.5000,       5.0000,  10.00000,    380.6679
    217.5000,       5.0000,  10.00000,    402.7671
    222.5000,       5.0000,  10.00000,    399.5464
    227.5000,       5.0000,  10.00000,    404.2012
    232.5000,       5.0000,  10.00000,    425.9426
    237.5000,       5.0000,  10.00000,    361.2112
    242.5000,       5.0000,  10.00000,    346.4281
    247.5000,       5.0000,  10.00000,    333.7939
    252.5000,       5.0000,  10.00000,    336.5568
    257.5000,       5.0000,  10.00000,    302.7247
    262.5000,       5.0000,  10.00000,    353.8274
     67.5000,      45.0000,   1.00000,    370.9042
     72.5000,      45.0000,   1.00000,    370.2750
     77.5000,      45.0000,   1.00000,    367.5723
     82.5000,      45.0000,   1.00000,    375.1522
     87.5000,      45.0000,   1.00000,    383.8288
     92.5000,      45.0000,   1.00000,    388.9691
     97.5000,      45.0000,   1.00000,    382.6817
    102.5000,      45.0000,   1.00000,    389.0180
    107.5000,      45.0000,   1.00000,    404.5917
    112.5000,      45.0000,   1.00000,    410.7036
    117.5000,      45.0000,   1.00000,    409.2141
    122.5000,      45.0000,   1.00000,    404.9938
    127.5000,      45.0000,   1.00000,    390.0994
    132.5000,      45.0000,   1.00000,    387.0429
    137.5000,      45.0000,   1.00000,    397.6441
    142.5000,      45.0000,   1.00000,    412.6341
    147.5000,      45.0000,   1.00000,    414.8604
    152.5000,      45.0000,   1.00000,    414.1085
    157.5000,      45.0000,   1.00000,    415.8370
    162.5000,      45.0000,   1.00000,    423.1418
    167.5000,      45.0000,   1.00000,    425.6642
    172.5000,      45.0000,   1.00000,    436.3949
    177.5000,      45.0000,   1.00000,    437.5348
    182.5000,      45.0000,   1.00000,    428.5310
    187.5000,      45.0000,   1.00000,    412.2374
    192.5000,      45.0000,   1.00000,    414.0526
    197.5000,      45.0000,   1.00000,    417.3719
    202.5000,      45.0000,   1.00000,    418.1905
    207.5000,      45.0000,   1.00000,    410.1590
    212.5000,      45.0000,   1.00000,    399.5023
    217.5000,      45.0000,   1.00000,    376.7490
    222.5000,      45.0000,   1.00000,    366.0514
    227.5000,      45.0000,   1.00000,    364.2677
    232.5000,      45.0000,   1.00000,    365.8447
    237.5000,      45.0000,   1.00000,    353.4547
    242.5000,      45.0000,   1.00000,    353.3987
    247.5000,      45.0000,   1.00000,    356.5991
     77.5000,       5.0000,  12.00000,    404.7483
    157.5000,       5.0000,  12.00000,    482.2077
    237.5000,       5.0000,  12.00000,    342.5311
     67.5000,      15.0000,   4.00000,    344.7562
     72.5000,      15.0000,   4.00000,    367.5029
     77.5000,      15.0000,   4.00000,    380.6318
     82.5000,      15.0000,   4.00000,    392.6722
     87.5000,      15.0000,   4.00000,    389.5095
     92.5000,      15.0000,   4.00000,    386.7520
     97.5000,      15.0000,   4.00000,    371.6634
    102.5000,      15.0000,   4.00000,    375.6040
    107.5000,      15.0000,   4.00000,    382.1259
    112.5000,      15.0000,   4.00000,    385.1310
    117.5000,      15.0000,   4.00000,    381.2256
    122.5000,      15.0000,   4.00000,    382.3104
    127.5000,      15.0000,   4.00000,    381.5621
    132.5000,      15.0000,   4.00000,    377.5264
    137.5000,      15.0000,   4.00000,    379.1895
    142.5000,      15.0000,   4.00000,    361.1440
    147.5000,      15.0000,   4.00000,    379.1540
    152.5000,      15.0000,   4.00000,    407.6979
    157.5000,      15.0000,   4.00000,    468.5498
    162.5000,      15.0000,   4.00000,    459.5538
    167.5000,      15.0000,   4.00000,    428.1831
    172.5000,      15.0000,   4.00000,    393.2517
    177.5000,      15.0000,   4.00000,    415.3020
    182.5000,      15.0000,   4.00000,    448.9998
    187.5000,      15.0000,   4.00000,    464.6117
    192.5000,      15.0000,   4.00000,    458.5213
    197.5000,      15.0000,   4.00000,    426.6516
    202.5000,      15.0000,   4.00000,    402.1031
    207.5000,      15.0000,   4.00000,    374.2462
    212.5000,      15.0000,   4.00000,    361.8058
    217.5000,      15.0000,   4.00000,    345.9740
    222.5000,      15.0000,   4.00000,    354.3746
    227.5000,      15.0000,   4.00000,    373.3588
    232.5000,      15.0000,   4.00000,    375.5182
    237.5000,      15.0000,   4.00000,    353.4530
    242.5000,      15.0000,   4.00000,    324.3448
    247.5000,      15.0000,   4.00000,    320.4357
     82.5000,      55.0000,   1.00000,    355.2336
     87.5000,      55.0000,   1.00000,    358.0712
     92.5000,      55.0000,   1.00000,    363.8971
     97.5000,      55.0000,   1.00000,    367.5465
    102.5000,      55.0000,   1.00000,    372.3073
    107.5000,      55.0000,   1.00000,    370.0474
    112.5000,      55.0000,   1.00000,    360.5912
    117.5000,      55.0000,   1.00000,    363.6459
    122.5000,      55.0000,   1.00000,    364.5007
    127.5000,      55.0000,   1.00000,    364.9232
    132.5000,      55.0000,   1.00000,    378.2066
    137.5000,      55.0000,   1.00000,    394.5430
    142.5000,      55.0000,   1.00000,    390.7260
    147.5000,      55.0000,   1.00000,    387.0971
    152.5000,      55.0000,   1.00000,    387.7786
    157.5000,      55.0000,   1.00000,    393.9846
    162.5000,      55.0000,   1.00000,    405.4931
    167.5000,      55.0000,   1.00000,    416.9478
    172.5000,      55.0000,   1.00000,    418.5327
    177.5000,      55.0000,   1.00000,    425.8583
    182.5000,      55.0000,   1.00000,    426.0166
    187.5000,      55.0000,   1.00000,    412.9348
    192.5000,      55.0000,   1.00000,    391.7139
    197.5000,      55.0000,   1.00000,    388.4393
    202.5000,      55.0000,   1.00000,    387.4053
    207.5000,      55.0000,   1.00000,    384.7159
    212.5000,      55.0000,   1.00000,    376.8533
    217.5000,      55.0000,   1.00000,    363.9452
    222.5000,      55.0000,   1.00000,    345.8494
    227.5000,      55.0000,   1.00000,    339.8681
    232.5000,      55.0000,   1.00000,    329.7917
     77.5000,       5.0000,  15.00000,    400.7548
    157.5000,       5.0000,  15.00000,    456.4394
    237.5000,       5.0000,  15.00000,    322.5670
     82.5000,      15.0000,   5.00000,    372.5052
     87.5000,      15.0000,   5.00000,    365.7592
     92.5000,      15.0000,   5.00000,    362.8697
     97.5000,      15.0000,   5.00000,    356.6098
    102.5000,      15.0000,   5.00000,    350.3023
    107.5000,      15.0000,   5.00000,    341.6236
    112.5000,      15.0000,   5.00000,    335.1987
    117.5000,      15.0000,   5.00000,    331.8164
    122.5000,      15.0000,   5.00000,    342.3981
    127.5000,      15.0000,   5.00000,    348.9097
    132.5000,      15.0000,   5.00000,    354.5498
    137.5000,      15.0000,   5.00000,    361.8065
    142.5000,      15.0000,   5.00000,    347.1460
    147.5000,      15.0000,   5.00000,    360.0316
    152.5000,      15.0000,   5.00000,    383.5800
    157.5000,      15.0000,   5.00000,    444.2191
    162.5000,      15.0000,   5.00000,    444.0279
    167.5000,      15.0000,   5.00000,    423.3416
    172.5000,      15.0000,   5.00000,    393.1141
    177.5000,      15.0000,   5.00000,    420.1801
    182.5000,      15.0000,   5.00000,    452.9813
    187.5000,      15.0000,   5.00000,    463.7648
    192.5000,      15.0000,   5.00000,    447.8720
    197.5000,      15.0000,   5.00000,    407.6040
    202.5000,      15.0000,   5.00000,    377.2088
    207.5000,      15.0000,   5.00000,    350.5313
    212.5000,      15.0000,   5.00000,    338.4392
    217.5000,      15.0000,   5.00000,    329.6898
    222.5000,      15.0000,   5.00000,    334.5520
    227.5000,      15.0000,   5.00000,    349.0965
    232.5000,      15.0000,   5.00000,    340.4771
     97.5000,      65.0000,   1.00000,    341.0500
    102.5000,      65.0000,   1.00000,    344.2660
    107.5000,      65.0000,   1.00000,    341.5930
    112.5000,      65.0000,   1.00000,    339.3638
    117.5000,      65.0000,   1.00000,    338.5902
    122.5000,      65.0000,   1.00000,    341.6716
    127.5000,      65.0000,   1.00000,    349.4764
    132.5000,      65.0000,   1.00000,    366.4122
    137.5000,      65.0000,   1.00000,    366.9590
    142.5000,      65.0000,   1.00000,    369.5435
    147.5000,      65.0000,   1.00000,    378.0971
    152.5000,      65.0000,   1.00000,    386.1765
    157.5000,      65.0000,   1.00000,    398.3825
    162.5000,      65.0000,   1.00000,    407.5026
    167.5000,      65.0000,   1.00000,    406.5779
    172.5000,      65.0000,   1.00000,    407.8615
    177.5000,      65.0000,   1.00000,    406.1068
    182.5000,      65.0000,   1.00000,    403.1724
    187.5000,      65.0000,   1.00000,    398.7336
    192.5000,      65.0000,   1.00000,    388.8908
    197.5000,      65.0000,   1.00000,    373.4489
    202.5000,      65.0000,   1.00000,    375.0545
    207.5000,      65.0000,   1.00000,    369.3682
    212.5000,      65.0000,   1.00000,    362.8970
    217.5000,      65.0000,   1.00000,    354.8476
     97.5000,      15.0000,   6.00000,    330.3968
    102.5000,      15.0000,   6.00000,    320.6252
    107.5000,      15.0000,   6.00000,    312.7927
    112.5000,      15.0000,   6.00000,    310.6811
    117.5000,      15.0000,   6.00000,    307.7028
    122.5000,      15.0000,   6.00000,    315.7191
    127.5000,      15.0000,   6.00000,    323.4202
    132.5000,      15.0000,   6.00000,    330.4705
    137.5000,      15.0000,   6.00000,    340.7227
    142.5000,      15.0000,   6.00000,    331.3923
    147.5000,      15.0000,   6.00000,    350.9163
    152.5000,      15.0000,   6.00000,    383.6915
    157.5000,      15.0000,   6.00000,    446.6943
    162.5000,      15.0000,   6.00000,    446.8406
    167.5000,      15.0000,   6.00000,    424.0237
    172.5000,      15.0000,   6.00000,    392.9733
    177.5000,      15.0000,   6.00000,    415.8941
    182.5000,      15.0000,   6.00000,    445.4377
    187.5000,      15.0000,   6.00000,    454.3528
    192.5000,      15.0000,   6.00000,    439.6713
    197.5000,      15.0000,   6.00000,    400.1020
    202.5000,      15.0000,   6.00000,    369.7259
    207.5000,      15.0000,   6.00000,    342.1705
    212.5000,      15.0000,   6.00000,    329.2752
    217.5000,      15.0000,   6.00000,    318.7364
    105.0000,      30.0000,   3.00000,    314.5729
    110.0000,      30.0000,   3.00000,    309.4759
    115.0000,      30.0000,   3.00000,    309.8324
    120.0000,      30.0000,   3.00000,    314.2346
    125.0000,      30.0000,   3.00000,    314.2735
    130.0000,      30.0000,   3.00000,    320.3062
    135.0000,      30.0000,   3.00000,    318.8253
    140.0000,      30.0000,   3.00000,    334.2146
    145.0000,      30.0000,   3.00000,    360.8073
    150.0000,      30.0000,   3.00000,    389.9197
    155.0000,      30.0000,   3.00000,    401.9016
    160.0000,      30.0000,   3.00000,    406.7041
    165.0000,      30.0000,   3.00000,    421.6357
    170.0000,      30.0000,   3.00000,    429.2988
    175.0000,      30.0000,   3.00000,    430.3428
    180.0000,      30.0000,   3.00000,    417.2501
    185.0000,      30.0000,   3.00000,    421.9160
    190.0000,      30.0000,   3.00000,    417.7804
    195.0000,      30.0000,   3.00000,    409.3928
    200.0000,      30.0000,   3.00000,    389.1925
    205.0000,      30.0000,   3.00000,    364.3170
    210.0000,      30.0000,   3.00000,    343.5938
    112.5000,      25.0000,   4.00000,    301.9491
    117.5000,      25.0000,   4.00000,    302.9895
    122.5000,      25.0000,   4.00000,    307.5862
    127.5000,      25.0000,   4.00000,    309.7450
    132.5000,      25.0000,   4.00000,    318.5877
    137.5000,      25.0000,   4.00000,    325.1231
    142.5000,      25.0000,   4.00000,    334.2441
    147.5000,      25.0000,   4.00000,    361.0213
    152.5000,      25.0000,   4.00000,    405.1678
    157.5000,      25.0000,   4.00000,    406.6186
    162.5000,      25.0000,   4.00000,    418.5422
    167.5000,      25.0000,   4.00000,    426.8824
    172.5000,      25.0000,   4.00000,    421.3759
    177.5000,      25.0000,   4.00000,    412.5318
    182.5000,      25.0000,   4.00000,    426.6159
    187.5000,      25.0000,   4.00000,    428.7100
    192.5000,      25.0000,   4.00000,    418.3845
    197.5000,      25.0000,   4.00000,    404.9702
    202.5000,      25.0000,   4.00000,    373.2420
    157.5000,      15.0000,   8.00000,    432.2730
    157.5000,      15.0000,  10.00000,    440.6240
   6.74
ITERATION 2
MODEL RESISTIVITY
LAYER 1
61,     2.5000
     10.0000,     191.19
     15.0000,     219.22
     20.0000,     229.57
     25.0000,     235.25
     30.0000,     180.86
     35.0000,     245.30
     40.0000,     318.43
     45.0000,     289.36
     50.0000,     294.99
     55.0000,     268.37
     60.0000,     237.96
     65.0000,     236.97
     70.0000,     246.83
     75.0000,     281.73
     80.0000,     322.82
     85.0000,     322.88
     90.0000,     367.15
     95.0000,     396.15
    100.0000,     401.13
    105.0000,     403.19
    110.0000,     380.10
    115.0000,     377.87
    120.0000,     422.46
    125.0000,     405.56
    130.0000,     482.92
    135.0000,     541.62
    140.0000,     478.50
    145.0000,     595.49
    150.0000,     527.13
    155.0000,     714.07
    160.0000,     1084.0
    165.0000,     1302.5
    170.0000,     769.64
    175.0000,     782.73
    180.0000,     845.32
    185.0000,     858.80
    190.0000,     953.54
    195.0000,     876.43
    200.0000,     767.60
    205.0000,     717.24
    210.0000,     715.49
    215.0000,     586.09
    220.0000,     564.03
    225.0000,     548.35
    230.0000,     557.03
    235.0000,     617.29
    240.0000,     524.39
    245.0000,     516.63
    250.0000,     520.59
    255.0000,     565.08
    260.0000,     483.44
    265.0000,     573.90
    270.0000,     599.81
    275.0000,     646.20
    280.0000,     588.23
    285.0000,     532.27
    290.0000,     483.60
    295.0000,     487.77
    300.0000,     478.53
    305.0000,     798.03
           770.8000
LAYER 2
61,     5.2500
     10.0000,     207.58
     15.0000,     227.19
     20.0000,     248.75
     25.0000,     251.79
     30.0000,     206.29
     35.0000,     268.81
     40.0000,     337.47
     45.0000,     305.23
     50.0000,     303.34
     55.0000,     279.45
     60.0000,     246.86
     65.0000,     240.14
     70.0000,     244.94
     75.0000,     279.09
     80.0000,     350.51
     85.0000,     324.00
     90.0000,     368.58
     95.0000,     397.36
    100.0000,     428.59
    105.0000,     426.03
    110.0000,     421.51
    115.0000,     424.16
    120.0000,     464.66
    125.0000,     487.10
    130.0000,     553.08
    135.0000,     607.73
    140.0000,     597.10
    145.0000,     669.08
    150.0000,     606.97
    155.0000,     662.97
    160.0000,     894.01
    165.0000,     1031.8
    170.0000,     690.53
    175.0000,     694.79
    180.0000,     737.83
    185.0000,     769.64
    190.0000,     860.17
    195.0000,     832.08
    200.0000,     716.62
    205.0000,     662.89
    210.0000,     711.43
    215.0000,     650.02
    220.0000,     669.08
    225.0000,     675.48
    230.0000,     691.76
    235.0000,     694.00
    240.0000,     574.40
    245.0000,     530.92
    250.0000,     500.13
    255.0000,     489.24
    260.0000,     446.37
    265.0000,     519.23
    270.0000,     564.88
    275.0000,     592.03
    280.0000,     619.94
    285.0000,     602.12
    290.0000,     535.11
    295.0000,     533.61
    300.0000,     491.81
    305.0000,     683.58
           509.5656
LAYER 3
59,     8.2750
     15.0000,     253.88
     20.0000,     295.78
     25.0000,     307.79
     30.0000,     276.55
     35.0000,     334.31
     40.0000,     400.26
     45.0000,     369.86
     50.0000,     375.79
     55.0000,     370.56
     60.0000,     336.55
     65.0000,     308.92
     70.0000,     295.33
     75.0000,     342.06
     80.0000,     454.27
     85.0000,     371.77
     90.0000,     373.30
     95.0000,     399.23
    100.0000,     454.56
    105.0000,     470.32
    110.0000,     501.63
    115.0000,     518.32
    120.0000,     545.94
    125.0000,     603.97
    130.0000,     624.54
    135.0000,     645.32
    140.0000,     732.25
    145.0000,     814.41
    150.0000,     745.70
    155.0000,     638.86
    160.0000,     694.78
    165.0000,     744.44
    170.0000,     539.91
    175.0000,     562.25
    180.0000,     583.86
    185.0000,     612.70
    190.0000,     724.15
    195.0000,     751.28
    200.0000,     640.81
    205.0000,     571.39
    210.0000,     635.09
    215.0000,     676.15
    220.0000,     768.07
    225.0000,     839.28
    230.0000,     863.12
    235.0000,     767.42
    240.0000,     609.71
    245.0000,     513.25
    250.0000,     435.25
    255.0000,     377.53
    260.0000,     365.15
    265.0000,     423.60
    270.0000,     466.91
    275.0000,     483.99
    280.0000,     585.85
    285.0000,     671.27
    290.0000,     664.06
    295.0000,     690.75
    300.0000,     513.21
           388.3797
LAYER 4
57,    11.6025
     20.0000,     341.96
     25.0000,     383.37
     30.0000,     365.06
     35.0000,     425.89
     40.0000,     491.86
     45.0000,     473.15
     50.0000,     514.46
     55.0000,     558.05
     60.0000,     529.99
     65.0000,     466.86
     70.0000,     427.01
     75.0000,     512.85
     80.0000,     682.97
     85.0000,     483.16
     90.0000,     387.55
     95.0000,     379.15
    100.0000,     431.42
    105.0000,     473.92
    110.0000,     544.42
    115.0000,     578.73
    120.0000,     588.68
    125.0000,     651.05
    130.0000,     612.64
    135.0000,     590.34
    140.0000,     733.65
    145.0000,     849.29
    150.0000,     778.29
    155.0000,     584.32
    160.0000,     542.47
    165.0000,     542.66
    170.0000,     406.46
    175.0000,     465.59
    180.0000,     494.13
    185.0000,     510.58
    190.0000,     619.37
    195.0000,     652.73
    200.0000,     531.50
    205.0000,     441.11
    210.0000,     485.35
    215.0000,     575.44
    220.0000,     715.13
    225.0000,     843.93
    230.0000,     870.68
    235.0000,     716.39
    240.0000,     561.11
    245.0000,     452.07
    250.0000,     367.49
    255.0000,     305.37
    260.0000,     309.64
    265.0000,     361.19
    270.0000,     396.43
    275.0000,     412.46
    280.0000,     542.72
    285.0000,     716.85
    290.0000,     747.86
    295.0000,     770.61
           270.3774
LAYER 5
53,    15.2628
     30.0000,     527.08
     35.0000,     573.11
     40.0000,     606.05
     45.0000,     614.68
     50.0000,     680.06
     55.0000,     767.31
     60.0000,     775.39
     65.0000,     727.98
     70.0000,     736.94
     75.0000,     926.19
     80.0000,     1103.9
     85.0000,     770.23
     90.0000,     470.58
     95.0000,     346.14
    100.0000,     322.82
    105.0000,     343.12
    110.0000,     388.85
    115.0000,     409.20
    120.0000,     399.54
    125.0000,     401.65
    130.0000,     359.63
    135.0000,     344.03
    140.0000,     428.38
    145.0000,     519.78
    150.0000,     534.92
    155.0000,     477.83
    160.0000,     457.45
    165.0000,     448.37
    170.0000,     406.46
    175.0000,     502.43
    180.0000,     587.98
    185.0000,     626.91
    190.0000,     692.46
    195.0000,     648.55
    200.0000,     468.42
    205.0000,     323.38
    210.0000,     275.33
    215.0000,     276.77
    220.0000,     298.28
    225.0000,     320.14
    230.0000,     312.10
    235.0000,     271.57
    240.0000,     250.62
    245.0000,     240.40
    250.0000,     238.49
    255.0000,     246.68
    260.0000,     294.91
    265.0000,     360.79
    270.0000,     410.66
    275.0000,     441.79
    280.0000,     495.94
    285.0000,     541.32
           291.3668
LAYER 6
49,    19.2890
     40.0000,     562.22
     45.0000,     546.42
     50.0000,     569.16
     55.0000,     606.19
     60.0000,     628.00
     65.0000,     651.85
     70.0000,     732.28
     75.0000,     921.71
     80.0000,     1045.9
     85.0000,     826.65
     90.0000,     535.24
     95.0000,     366.88
    100.0000,     299.08
    105.0000,     284.02
    110.0000,     292.97
    115.0000,     298.43
    120.0000,     294.92
    125.0000,     293.08
    130.0000,     280.46
    135.0000,     282.75
    140.0000,     326.67
    145.0000,     377.62
    150.0000,     403.64
    155.0000,     407.28
    160.0000,     423.17
    165.0000,     452.52
    170.0000,     497.54
    175.0000,     634.60
    180.0000,     780.53
    185.0000,     862.70
    190.0000,     882.68
    195.0000,     764.17
    200.0000,     541.23
    205.0000,     357.97
    210.0000,     261.90
    215.0000,     217.46
    220.0000,     195.37
    225.0000,     182.23
    230.0000,     169.57
    235.0000,     159.48
    240.0000,     163.99
    245.0000,     180.87
    250.0000,     211.60
    255.0000,     259.19
    260.0000,     339.07
    265.0000,     418.08
    270.0000,     471.33
    275.0000,     470.87
           359.2662
LAYER 7
45,    23.7179
     50.0000,     397.80
     55.0000,     394.61
     60.0000,     408.72
     65.0000,     454.40
     70.0000,     534.71
     75.0000,     674.46
     80.0000,     771.59
     85.0000,     704.83
     90.0000,     544.34
     95.0000,     411.65
    100.0000,     337.61
    105.0000,     306.82
    110.0000,     299.76
    115.0000,     299.67
    120.0000,     300.62
    125.0000,     303.35
    130.0000,     304.53
    135.0000,     313.50
    140.0000,     339.04
    145.0000,     367.09
    150.0000,     387.05
    155.0000,     405.13
    160.0000,     439.63
    165.0000,     501.92
    170.0000,     605.51
    175.0000,     775.38
    180.0000,     956.35
    185.0000,     1066.0
    190.0000,     1059.5
    195.0000,     907.82
    200.0000,     672.14
    205.0000,     464.39
    210.0000,     330.64
    215.0000,     252.64
    220.0000,     206.02
    225.0000,     177.50
    230.0000,     160.66
    235.0000,     154.83
    240.0000,     163.14
    245.0000,     186.51
    250.0000,     229.69
    255.0000,     289.17
    260.0000,     372.15
    265.0000,     429.74
           448.4310
LAYER 8
41,    28.5897
     60.0000,     250.38
     65.0000,     292.42
     70.0000,     343.64
     75.0000,     436.06
     80.0000,     514.64
     85.0000,     534.58
     90.0000,     497.51
     95.0000,     443.11
    100.0000,     400.72
    105.0000,     377.93
    110.0000,     370.62
    115.0000,     370.71
    120.0000,     373.59
    125.0000,     377.53
    130.0000,     381.16
    135.0000,     387.58
    140.0000,     399.45
    145.0000,     412.52
    150.0000,     426.28
    155.0000,     448.63
    160.0000,     493.17
    165.0000,     572.74
    170.0000,     698.37
    175.0000,     870.10
    180.0000,     1043.9
    185.0000,     1150.2
    190.0000,     1139.4
    195.0000,     1003.7
    200.0000,     796.83
    205.0000,     596.46
    210.0000,     445.20
    215.0000,     342.71
    220.0000,     275.19
    225.0000,     231.83
    230.0000,     206.60
    235.0000,     196.94
    240.0000,     202.89
    245.0000,     223.88
    250.0000,     262.67
    255.0000,     311.85
           397.1052
LAYER 9
37,    33.9487
     70.0000,     206.50
     75.0000,     287.38
     80.0000,     344.61
     85.0000,     379.79
     90.0000,     412.65
     95.0000,     429.28
    100.0000,     436.39
    105.0000,     441.83
    110.0000,     448.89
    115.0000,     454.99
    120.0000,     458.42
    125.0000,     458.67
    130.0000,     456.45
    135.0000,     454.28
    140.0000,     454.71
    145.0000,     458.82
    150.0000,     470.09
    155.0000,     495.42
    160.0000,     544.09
    165.0000,     624.76
    170.0000,     741.48
    175.0000,     884.37
    180.0000,     1019.9
    185.0000,     1101.4
    190.0000,     1096.0
    195.0000,     1002.2
    200.0000,     853.84
    205.0000,     696.03
    210.0000,     559.91
    215.0000,     453.87
    220.0000,     375.76
    225.0000,     319.57
    230.0000,     281.65
    235.0000,     261.82
    240.0000,     259.82
    245.0000,     271.65
           300.7585
LAYER 10
31,    39.8436
     85.0000,     246.01
     90.0000,     318.79
     95.0000,     365.65
    100.0000,     407.75
    105.0000,     439.62
    110.0000,     465.08
    115.0000,     479.74
    120.0000,     484.81
    125.0000,     482.06
    130.0000,     474.87
    135.0000,     467.48
    140.0000,     463.75
    145.0000,     466.68
    150.0000,     479.92
    155.0000,     507.88
    160.0000,     555.30
    165.0000,     625.50
    170.0000,     717.12
    175.0000,     818.94
    180.0000,     908.89
    185.0000,     961.22
    190.0000,     959.84
    195.0000,     906.28
    200.0000,     818.24
    205.0000,     717.80
    210.0000,     622.04
    215.0000,     534.44
    220.0000,     465.17
    225.0000,     405.15
    230.0000,     358.45
           306.8864
LAYER 11
27,    46.3279
     95.0000,     282.16
    100.0000,     336.28
    105.0000,     373.37
    110.0000,     402.18
    115.0000,     420.58
    120.0000,     429.81
    125.0000,     430.30
    130.0000,     426.48
    135.0000,     422.91
    140.0000,     423.51
    145.0000,     431.20
    150.0000,     448.62
    155.0000,     477.94
    160.0000,     520.63
    165.0000,     576.45
    170.0000,     641.73
    175.0000,     707.40
    180.0000,     760.45
    185.0000,     788.51
    190.0000,     785.91
    195.0000,     756.22
    200.0000,     710.00
    205.0000,     656.37
    210.0000,     608.92
    215.0000,     560.88
    220.0000,     508.08
           442.5934
LAYER 12
23,    53.4607
    105.0000,     288.41
    110.0000,     308.22
    115.0000,     323.47
    120.0000,     334.71
    125.0000,     341.84
    130.0000,     346.82
    135.0000,     352.01
    140.0000,     360.35
    145.0000,     374.16
    150.0000,     395.19
    155.0000,     424.35
    160.0000,     461.46
    165.0000,     504.70
    170.0000,     550.01
    175.0000,     590.63
    180.0000,     618.79
    185.0000,     628.66
    190.0000,     619.29
    195.0000,     595.45
    200.0000,     569.27
    205.0000,     546.86
    210.0000,     535.88
           532.9701
LAYER 13
21,    61.3068
    110.0000,     226.34
    115.0000,     232.97
    120.0000,     246.41
    125.0000,     259.98
    130.0000,     272.11
    135.0000,     285.16
    140.0000,     299.76
    145.0000,     317.87
    150.0000,     340.90
    155.0000,     369.24
    160.0000,     402.11
    165.0000,     437.20
    170.0000,     470.52
    175.0000,     496.47
    180.0000,     509.32
    185.0000,     505.32
    190.0000,     484.79
    195.0000,     456.44
    200.0000,     426.10
    205.0000,     406.13
           418.6901
LAYER 14
19, 
    115.0000,     151.43
    120.0000,     182.04
    125.0000,     205.16
    130.0000,     222.71
    135.0000,     237.61
    140.0000,     254.83
    145.0000,     274.40
    150.0000,     298.15
    155.0000,     326.43
    160.0000,     358.30
    165.0000,     391.20
    170.0000,     421.06
    175.0000,     442.01
    180.0000,     447.94
    185.0000,     434.18
    190.0000,     404.71
    195.0000,     359.67
    200.0000,     302.28
           237.0663
CALCULATED APPARENT RESISTIVITY
      7.5000,       5.0000,   1.00000,    216.6897
     12.5000,       5.0000,   1.00000,    236.9449
     17.5000,       5.0000,   1.00000,    234.5555
     22.5000,       5.0000,   1.00000,    259.7130
     27.5000,       5.0000,   1.00000,    224.2957
     32.5000,       5.0000,   1.00000,    284.4173
     37.5000,       5.0000,   1.00000,    311.3021
     42.5000,       5.0000,   1.00000,    286.0471
     47.5000,       5.0000,   1.00000,    316.2712
     52.5000,       5.0000,   1.00000,    290.7427
     57.5000,       5.0000,   1.00000,    274.5573
     62.5000,       5.0000,   1.00000,    275.5640
     67.5000,       5.0000,   1.00000,    279.1995
     72.5000,       5.0000,   1.00000,    303.4810
     77.5000,       5.0000,   1.00000,    337.3271
     82.5000,       5.0000,   1.00000,    341.1219
     87.5000,       5.0000,   1.00000,    378.0358
     92.5000,       5.0000,   1.00000,    391.1703
     97.5000,       5.0000,   1.00000,    401.6797
    102.5000,       5.0000,   1.00000,    415.9371
    107.5000,       5.0000,   1.00000,    419.3019
    112.5000,       5.0000,   1.00000,    420.3198
    117.5000,       5.0000,   1.00000,    467.2130
    122.5000,       5.0000,   1.00000,    456.1859
    127.5000,       5.0000,   1.00000,    512.6572
    132.5000,       5.0000,   1.00000,    571.6832
    137.5000,       5.0000,   1.00000,    527.2312
    142.5000,       5.0000,   1.00000,    645.8931
    147.5000,       5.0000,   1.00000,    599.6761
    152.5000,       5.0000,   1.00000,    735.3643
    157.5000,       5.0000,   1.00000,    747.6350
    162.5000,       5.0000,   1.00000,    897.5928
    167.5000,       5.0000,   1.00000,    708.9626
    172.5000,       5.0000,   1.00000,    783.3237
    177.5000,       5.0000,   1.00000,    781.2109
    182.5000,       5.0000,   1.00000,    772.0046
    187.5000,       5.0000,   1.00000,    824.0980
    192.5000,       5.0000,   1.00000,    785.2986
    197.5000,       5.0000,   1.00000,    743.9782
    202.5000,       5.0000,   1.00000,    691.5891
    207.5000,       5.0000,   1.00000,    691.4979
    212.5000,       5.0000,   1.00000,    609.5519
    217.5000,       5.0000,   1.00000,    624.7439
    222.5000,       5.0000,   1.00000,    607.0356
    227.5000,       5.0000,   1.00000,    582.7591
    232.5000,       5.0000,   1.00000,    614.5768
    237.5000,       5.0000,   1.00000,    535.8970
    242.5000,       5.0000,   1.00000,    534.6672
    247.5000,       5.0000,   1.00000,    491.0904
    252.5000,       5.0000,   1.00000,    520.9739
    257.5000,       5.0000,   1.00000,    462.2963
    262.5000,       5.0000,   1.00000,    539.4005
    267.5000,       5.0000,   1.00000,    526.3666
    272.5000,       5.0000,   1.00000,    574.0905
    277.5000,       5.0000,   1.00000,    561.0410
    282.5000,       5.0000,   1.00000,    561.3358
    287.5000,       5.0000,   1.00000,    526.6069
    292.5000,       5.0000,   1.00000,    550.5157
    297.5000,       5.0000,   1.00000,    480.6233
    302.5000,       5.0000,   1.00000,    602.1165
    307.5000,       5.0000,   1.00000,    511.8478
     12.5000,       5.0000,   2.00000,    262.6481
     17.5000,       5.0000,   2.00000,    286.4983
     22.5000,       5.0000,   2.00000,    293.8474
     27.5000,       5.0000,   2.00000,    238.2446
     32.5000,       5.0000,   2.00000,    327.6035
     37.5000,       5.0000,   2.00000,    363.7319
     42.5000,       5.0000,   2.00000,    296.9745
     47.5000,       5.0000,   2.00000,    337.5027
     52.5000,       5.0000,   2.00000,    340.9321
     57.5000,       5.0000,   2.00000,    319.8210
     62.5000,       5.0000,   2.00000,    325.3719
     67.5000,       5.0000,   2.00000,    320.9064
     72.5000,       5.0000,   2.00000,    347.6606
     77.5000,       5.0000,   2.00000,    378.3066
     82.5000,       5.0000,   2.00000,    362.1175
     87.5000,       5.0000,   2.00000,    394.9287
     92.5000,       5.0000,   2.00000,    408.9239
     97.5000,       5.0000,   2.00000,    410.2663
    102.5000,       5.0000,   2.00000,    431.9313
    107.5000,       5.0000,   2.00000,    435.4037
    112.5000,       5.0000,   2.00000,    455.5943
    117.5000,       5.0000,   2.00000,    498.9289
    122.5000,       5.0000,   2.00000,    467.1163
    127.5000,       5.0000,   2.00000,    550.3395
    132.5000,       5.0000,   2.00000,    599.5525
    137.5000,       5.0000,   2.00000,    555.9694
    142.5000,       5.0000,   2.00000,    659.6275
    147.5000,       5.0000,   2.00000,    590.1567
    152.5000,       5.0000,   2.00000,    601.9720
    157.5000,       5.0000,   2.00000,    741.5692
    162.5000,       5.0000,   2.00000,    826.4768
    167.5000,       5.0000,   2.00000,    580.9198
    172.5000,       5.0000,   2.00000,    661.1516
    177.5000,       5.0000,   2.00000,    740.4094
    182.5000,       5.0000,   2.00000,    690.8029
    187.5000,       5.0000,   2.00000,    745.9510
    192.5000,       5.0000,   2.00000,    723.7375
    197.5000,       5.0000,   2.00000,    654.2844
    202.5000,       5.0000,   2.00000,    663.8154
    207.5000,       5.0000,   2.00000,    692.3740
    212.5000,       5.0000,   2.00000,    607.1270
    217.5000,       5.0000,   2.00000,    619.0850
    222.5000,       5.0000,   2.00000,    597.4624
    227.5000,       5.0000,   2.00000,    582.8076
    232.5000,       5.0000,   2.00000,    618.9031
    237.5000,       5.0000,   2.00000,    526.1517
    242.5000,       5.0000,   2.00000,    489.3785
    247.5000,       5.0000,   2.00000,    492.3874
    252.5000,       5.0000,   2.00000,    492.1049
    257.5000,       5.0000,   2.00000,    426.0806
    262.5000,       5.0000,   2.00000,    485.2476
    267.5000,       5.0000,   2.00000,    503.4563
    272.5000,       5.0000,   2.00000,    526.5828
    277.5000,       5.0000,   2.00000,    539.2392
    282.5000,       5.0000,   2.00000,    531.4725
    287.5000,       5.0000,   2.00000,    529.9030
    292.5000,       5.0000,   2.00000,    503.8841
    297.5000,       5.0000,   2.00000,    448.7885
    302.5000,       5.0000,   2.00000,    546.7913
     17.5000,       5.0000,   3.00000,    319.9820
     22.5000,       5.0000,   3.00000,    316.4225
     27.5000,       5.0000,   3.00000,    257.9583
     32.5000,       5.0000,   3.00000,    348.2136
     37.5000,       5.0000,   3.00000,    394.3400
     42.5000,       5.0000,   3.00000,    339.0646
     47.5000,       5.0000,   3.00000,    359.2124
     52.5000,       5.0000,   3.00000,    367.7792
     57.5000,       5.0000,   3.00000,    363.2798
     62.5000,       5.0000,   3.00000,    353.4879
     67.5000,       5.0000,   3.00000,    354.1660
     72.5000,       5.0000,   3.00000,    382.4300
     77.5000,       5.0000,   3.00000,    415.2489
     82.5000,       5.0000,   3.00000,    388.2633
     87.5000,       5.0000,   3.00000,    406.4497
     92.5000,       5.0000,   3.00000,    416.5190
     97.5000,       5.0000,   3.00000,    427.7675
    102.5000,       5.0000,   3.00000,    432.6324
    107.5000,       5.0000,   3.00000,    445.5024
    112.5000,       5.0000,   3.00000,    456.6010
    117.5000,       5.0000,   3.00000,    488.9568
    122.5000,       5.0000,   3.00000,    481.4894
    127.5000,       5.0000,   3.00000,    541.8006
    132.5000,       5.0000,   3.00000,    606.4579
    137.5000,       5.0000,   3.00000,    553.1320
    142.5000,       5.0000,   3.00000,    608.5746
    147.5000,       5.0000,   3.00000,    489.1100
    152.5000,       5.0000,   3.00000,    588.7576
    157.5000,       5.0000,   3.00000,    713.8990
    162.5000,       5.0000,   3.00000,    821.6382
    167.5000,       5.0000,   3.00000,    535.9752
    172.5000,       5.0000,   3.00000,    560.2582
    177.5000,       5.0000,   3.00000,    621.6218
    182.5000,       5.0000,   3.00000,    665.2432
    187.5000,       5.0000,   3.00000,    703.9084
    192.5000,       5.0000,   3.00000,    657.0197
    197.5000,       5.0000,   3.00000,    612.0527
    202.5000,       5.0000,   3.00000,    607.7314
    207.5000,       5.0000,   3.00000,    658.3324
    212.5000,       5.0000,   3.00000,    582.3118
    217.5000,       5.0000,   3.00000,    557.4696
    222.5000,       5.0000,   3.00000,    543.6086
    227.5000,       5.0000,   3.00000,    553.9365
    232.5000,       5.0000,   3.00000,    584.1005
    237.5000,       5.0000,   3.00000,    486.1042
    242.5000,       5.0000,   3.00000,    470.9828
    247.5000,       5.0000,   3.00000,    451.7059
    252.5000,       5.0000,   3.00000,    470.4871
    257.5000,       5.0000,   3.00000,    395.5225
    262.5000,       5.0000,   3.00000,    457.0937
    267.5000,       5.0000,   3.00000,    469.4090
    272.5000,       5.0000,   3.00000,    512.7081
    277.5000,       5.0000,   3.00000,    494.2648
    282.5000,       5.0000,   3.00000,    503.1194
    287.5000,       5.0000,   3.00000,    450.1003
    292.5000,       5.0000,   3.00000,    459.0836
    297.5000,       5.0000,   3.00000,    416.0334
     22.5000,      15.0000,   1.00000,    308.6343
     27.5000,      15.0000,   1.00000,    322.8430
     32.5000,      15.0000,   1.00000,    341.3862
     37.5000,      15.0000,   1.00000,    368.8436
     42.5000,      15.0000,   1.00000,    384.0941
     47.5000,      15.0000,   1.00000,    377.2172
     52.5000,      15.0000,   1.00000,    371.0883
     57.5000,      15.0000,   1.00000,    367.8097
     62.5000,      15.0000,   1.00000,    370.8635
     67.5000,      15.0000,   1.00000,    374.4575
     72.5000,      15.0000,   1.00000,    396.1302
     77.5000,      15.0000,   1.00000,    407.6111
     82.5000,      15.0000,   1.00000,    416.7687
     87.5000,      15.0000,   1.00000,    414.3340
     92.5000,      15.0000,   1.00000,    422.6067
     97.5000,      15.0000,   1.00000,    427.9233
    102.5000,      15.0000,   1.00000,    443.3568
    107.5000,      15.0000,   1.00000,    445.4273
    112.5000,      15.0000,   1.00000,    455.4950
    117.5000,      15.0000,   1.00000,    473.4814
    122.5000,      15.0000,   1.00000,    498.9267
    127.5000,      15.0000,   1.00000,    543.3752
    132.5000,      15.0000,   1.00000,    556.4431
    137.5000,      15.0000,   1.00000,    556.9578
    142.5000,      15.0000,   1.00000,    481.9601
    147.5000,      15.0000,   1.00000,    516.5373
    152.5000,      15.0000,   1.00000,    585.0903
    157.5000,      15.0000,   1.00000,    706.7336
    162.5000,      15.0000,   1.00000,    681.4818
    167.5000,      15.0000,   1.00000,    637.4993
    172.5000,      15.0000,   1.00000,    532.6353
    177.5000,      15.0000,   1.00000,    553.0150
    182.5000,      15.0000,   1.00000,    620.3597
    187.5000,      15.0000,   1.00000,    657.5816
    192.5000,      15.0000,   1.00000,    633.8638
    197.5000,      15.0000,   1.00000,    606.3432
    202.5000,      15.0000,   1.00000,    602.4302
    207.5000,      15.0000,   1.00000,    581.8860
    212.5000,      15.0000,   1.00000,    560.6000
    217.5000,      15.0000,   1.00000,    522.9653
    222.5000,      15.0000,   1.00000,    510.3061
    227.5000,      15.0000,   1.00000,    519.6318
    232.5000,      15.0000,   1.00000,    509.9293
    237.5000,      15.0000,   1.00000,    500.3485
    242.5000,      15.0000,   1.00000,    458.9660
    247.5000,      15.0000,   1.00000,    449.4780
    252.5000,      15.0000,   1.00000,    422.9763
    257.5000,      15.0000,   1.00000,    438.8084
    262.5000,      15.0000,   1.00000,    432.6060
    267.5000,      15.0000,   1.00000,    470.4353
    272.5000,      15.0000,   1.00000,    475.7193
    277.5000,      15.0000,   1.00000,    486.6714
    282.5000,      15.0000,   1.00000,    430.8271
    287.5000,      15.0000,   1.00000,    421.3170
    292.5000,      15.0000,   1.00000,    404.8496
     22.5000,       5.0000,   4.00000,    340.8761
     27.5000,       5.0000,   4.00000,    271.2041
     32.5000,       5.0000,   4.00000,    362.5767
     37.5000,       5.0000,   4.00000,    418.5634
     42.5000,       5.0000,   4.00000,    363.8332
     47.5000,       5.0000,   4.00000,    403.9813
     52.5000,       5.0000,   4.00000,    385.8765
     57.5000,       5.0000,   4.00000,    367.8056
     62.5000,       5.0000,   4.00000,    375.1943
     67.5000,       5.0000,   4.00000,    366.3992
     72.5000,       5.0000,   4.00000,    401.9773
     77.5000,       5.0000,   4.00000,    444.1208
     82.5000,       5.0000,   4.00000,    408.7096
     87.5000,       5.0000,   4.00000,    422.6286
     92.5000,       5.0000,   4.00000,    423.9347
     97.5000,       5.0000,   4.00000,    425.5620
    102.5000,       5.0000,   4.00000,    446.4337
    107.5000,       5.0000,   4.00000,    441.5462
    112.5000,       5.0000,   4.00000,    440.9415
    117.5000,       5.0000,   4.00000,    491.0258
    122.5000,       5.0000,   4.00000,    463.5959
    127.5000,       5.0000,   4.00000,    541.0714
    132.5000,       5.0000,   4.00000,    587.7922
    137.5000,       5.0000,   4.00000,    504.8629
    142.5000,       5.0000,   4.00000,    530.4218
    147.5000,       5.0000,   4.00000,    463.3774
    152.5000,       5.0000,   4.00000,    556.9370
    157.5000,       5.0000,   4.00000,    700.8992
    162.5000,       5.0000,   4.00000,    793.1843
    167.5000,       5.0000,   4.00000,    513.1455
    172.5000,       5.0000,   4.00000,    512.3094
    177.5000,       5.0000,   4.00000,    551.7532
    182.5000,       5.0000,   4.00000,    590.4845
    187.5000,       5.0000,   4.00000,    686.6660
    192.5000,       5.0000,   4.00000,    639.4557
    197.5000,       5.0000,   4.00000,    577.0192
    202.5000,       5.0000,   4.00000,    566.8375
    207.5000,       5.0000,   4.00000,    596.6310
    212.5000,       5.0000,   4.00000,    515.6245
    217.5000,       5.0000,   4.00000,    515.5876
    222.5000,       5.0000,   4.00000,    499.7138
    227.5000,       5.0000,   4.00000,    502.5328
    232.5000,       5.0000,   4.00000,    542.8976
    237.5000,       5.0000,   4.00000,    462.3448
    242.5000,       5.0000,   4.00000,    441.3022
    247.5000,       5.0000,   4.00000,    422.5350
    252.5000,       5.0000,   4.00000,    429.6609
    257.5000,       5.0000,   4.00000,    377.2557
    262.5000,       5.0000,   4.00000,    436.3568
    267.5000,       5.0000,   4.00000,    451.1677
    272.5000,       5.0000,   4.00000,    478.4415
    277.5000,       5.0000,   4.00000,    483.1071
    282.5000,       5.0000,   4.00000,    438.1387
    287.5000,       5.0000,   4.00000,    412.5909
    292.5000,       5.0000,   4.00000,    418.8128
     30.0000,      20.0000,   1.00000,    363.9604
     35.0000,      20.0000,   1.00000,    365.6006
     40.0000,      20.0000,   1.00000,    401.3722
     45.0000,      20.0000,   1.00000,    412.0818
     50.0000,      20.0000,   1.00000,    390.4390
     55.0000,      20.0000,   1.00000,    387.5788
     60.0000,      20.0000,   1.00000,    363.6501
     65.0000,      20.0000,   1.00000,    371.9478
     70.0000,      20.0000,   1.00000,    399.0523
     75.0000,      20.0000,   1.00000,    403.4920
     80.0000,      20.0000,   1.00000,    425.4213
     85.0000,      20.0000,   1.00000,    440.1434
     90.0000,      20.0000,   1.00000,    431.5069
     95.0000,      20.0000,   1.00000,    439.1130
    100.0000,      20.0000,   1.00000,    435.6577
    105.0000,      20.0000,   1.00000,    434.2180
    110.0000,      20.0000,   1.00000,    459.0606
    115.0000,      20.0000,   1.00000,    451.9646
    120.0000,      20.0000,   1.00000,    481.9186
    125.0000,      20.0000,   1.00000,    513.7864
    130.0000,      20.0000,   1.00000,    493.5228
    135.0000,      20.0000,   1.00000,    476.1916
    140.0000,      20.0000,   1.00000,    470.1473
    145.0000,      20.0000,   1.00000,    482.1755
    150.0000,      20.0000,   1.00000,    550.8038
    155.0000,      20.0000,   1.00000,    610.0403
    160.0000,      20.0000,   1.00000,    606.0175
    165.0000,      20.0000,   1.00000,    604.8217
    170.0000,      20.0000,   1.00000,    572.0406
    175.0000,      20.0000,   1.00000,    516.8126
    180.0000,      20.0000,   1.00000,    528.8551
    185.0000,      20.0000,   1.00000,    555.5378
    190.0000,      20.0000,   1.00000,    579.7699
    195.0000,      20.0000,   1.00000,    612.2555
    200.0000,      20.0000,   1.00000,    573.9399
    205.0000,      20.0000,   1.00000,    514.5717
    210.0000,      20.0000,   1.00000,    493.1488
    215.0000,      20.0000,   1.00000,    480.2943
    220.0000,      20.0000,   1.00000,    470.7320
    225.0000,      20.0000,   1.00000,    478.1539
    230.0000,      20.0000,   1.00000,    471.7080
    235.0000,      20.0000,   1.00000,    463.4839
    240.0000,      20.0000,   1.00000,    458.3279
    245.0000,      20.0000,   1.00000,    422.5361
    250.0000,      20.0000,   1.00000,    399.6964
    255.0000,      20.0000,   1.00000,    401.7795
    260.0000,      20.0000,   1.00000,    412.6081
    265.0000,      20.0000,   1.00000,    425.6748
    270.0000,      20.0000,   1.00000,    451.0479
    275.0000,      20.0000,   1.00000,    430.2005
    280.0000,      20.0000,   1.00000,    416.3708
    285.0000,      20.0000,   1.00000,    403.4703
     27.5000,       5.0000,   5.00000,    279.2188
     32.5000,       5.0000,   5.00000,    380.3031
     37.5000,       5.0000,   5.00000,    437.2015
     42.5000,       5.0000,   5.00000,    383.0147
     47.5000,       5.0000,   5.00000,    423.7238
     52.5000,       5.0000,   5.00000,    405.5342
     57.5000,       5.0000,   5.00000,    367.0683
     62.5000,       5.0000,   5.00000,    366.7622
     67.5000,       5.0000,   5.00000,    372.9456
     72.5000,       5.0000,   5.00000,    407.6619
     77.5000,       5.0000,   5.00000,    456.6824
     82.5000,       5.0000,   5.00000,    424.6645
     87.5000,       5.0000,   5.00000,    436.4997
     92.5000,       5.0000,   5.00000,    428.7225
     97.5000,       5.0000,   5.00000,    429.3710
    102.5000,       5.0000,   5.00000,    439.1797
    107.5000,       5.0000,   5.00000,    435.6300
    112.5000,       5.0000,   5.00000,    442.9800
    117.5000,       5.0000,   5.00000,    474.5026
    122.5000,       5.0000,   5.00000,    459.3005
    127.5000,       5.0000,   5.00000,    520.5976
    132.5000,       5.0000,   5.00000,    543.4865
    137.5000,       5.0000,   5.00000,    441.2917
    142.5000,       5.0000,   5.00000,    512.9711
    147.5000,       5.0000,   5.00000,    457.2278
    152.5000,       5.0000,   5.00000,    532.0399
    157.5000,       5.0000,   5.00000,    667.0649
    162.5000,       5.0000,   5.00000,    758.7598
    167.5000,       5.0000,   5.00000,    475.9360
    172.5000,       5.0000,   5.00000,    497.6014
    177.5000,       5.0000,   5.00000,    525.9645
    182.5000,       5.0000,   5.00000,    535.8326
    187.5000,       5.0000,   5.00000,    633.2927
    192.5000,       5.0000,   5.00000,    641.6041
    197.5000,       5.0000,   5.00000,    557.1796
    202.5000,       5.0000,   5.00000,    526.5413
    207.5000,       5.0000,   5.00000,    530.7247
    212.5000,       5.0000,   5.00000,    460.5475
    217.5000,       5.0000,   5.00000,    474.6408
    222.5000,       5.0000,   5.00000,    473.0230
    227.5000,       5.0000,   5.00000,    469.1463
    232.5000,       5.0000,   5.00000,    512.6204
    237.5000,       5.0000,   5.00000,    439.4706
    242.5000,       5.0000,   5.00000,    414.3380
    247.5000,       5.0000,   5.00000,    394.0497
    252.5000,       5.0000,   5.00000,    402.5493
    257.5000,       5.0000,   5.00000,    349.5130
    262.5000,       5.0000,   5.00000,    421.8968
    267.5000,       5.0000,   5.00000,    430.3430
    272.5000,       5.0000,   5.00000,    465.3852
    277.5000,       5.0000,   5.00000,    438.1919
    282.5000,       5.0000,   5.00000,    426.7209
    287.5000,       5.0000,   5.00000,    390.0829
     32.5000,       5.0000,   6.00000,    392.8995
     37.5000,       5.0000,   6.00000,    458.0290
     42.5000,       5.0000,   6.00000,    392.6383
     47.5000,       5.0000,   6.00000,    422.8725
     52.5000,       5.0000,   6.00000,    406.7325
     57.5000,       5.0000,   6.00000,    373.7234
     62.5000,       5.0000,   6.00000,    356.4635
     67.5000,       5.0000,   6.00000,    360.7032
     72.5000,       5.0000,   6.00000,    409.7020
     77.5000,       5.0000,   6.00000,    458.1838
     82.5000,       5.0000,   6.00000,    430.6040
     87.5000,       5.0000,   6.00000,    441.7916
     92.5000,       5.0000,   6.00000,    437.0272
     97.5000,       5.0000,   6.00000,    429.2152
    102.5000,       5.0000,   6.00000,    428.1696
    107.5000,       5.0000,   6.00000,    433.6391
    112.5000,       5.0000,   6.00000,    436.2935
    117.5000,       5.0000,   6.00000,    474.1094
    122.5000,       5.0000,   6.00000,    446.3755
    127.5000,       5.0000,   6.00000,    486.1128
    132.5000,       5.0000,   6.00000,    482.7893
    137.5000,       5.0000,   6.00000,    433.6528
    142.5000,       5.0000,   6.00000,    508.6049
    147.5000,       5.0000,   6.00000,    444.0771
    152.5000,       5.0000,   6.00000,    521.0004
    157.5000,       5.0000,   6.00000,    624.2690
    162.5000,       5.0000,   6.00000,    701.5392
    167.5000,       5.0000,   6.00000,    455.7245
    172.5000,       5.0000,   6.00000,    475.1368
    177.5000,       5.0000,   6.00000,    513.5171
    182.5000,       5.0000,   6.00000,    524.2218
    187.5000,       5.0000,   6.00000,    596.6999
    192.5000,       5.0000,   6.00000,    591.4765
    197.5000,       5.0000,   6.00000,    548.2477
    202.5000,       5.0000,   6.00000,    487.2649
    207.5000,       5.0000,   6.00000,    490.5934
    212.5000,       5.0000,   6.00000,    426.9062
    217.5000,       5.0000,   6.00000,    438.2817
    222.5000,       5.0000,   6.00000,    446.5224
    227.5000,       5.0000,   6.00000,    464.4028
    232.5000,       5.0000,   6.00000,    495.1649
    237.5000,       5.0000,   6.00000,    413.4949
    242.5000,       5.0000,   6.00000,    393.7138
    247.5000,       5.0000,   6.00000,    371.1811
    252.5000,       5.0000,   6.00000,    379.1371
    257.5000,       5.0000,   6.00000,    331.5082
    262.5000,       5.0000,   6.00000,    394.9716
    267.5000,       5.0000,   6.00000,    422.6783
    272.5000,       5.0000,   6.00000,    435.2837
    277.5000,       5.0000,   6.00000,    429.0184
    282.5000,       5.0000,   6.00000,    418.0094
     37.5000,      25.0000,   1.00000,    394.3390
     42.5000,      25.0000,   1.00000,    409.9896
     47.5000,      25.0000,   1.00000,    400.4463
     52.5000,      25.0000,   1.00000,    379.8801
     57.5000,      25.0000,   1.00000,    376.1799
     62.5000,      25.0000,   1.00000,    374.5467
     67.5000,      25.0000,   1.00000,    373.4270
     72.5000,      25.0000,   1.00000,    386.1748
     77.5000,      25.0000,   1.00000,    411.5854
     82.5000,      25.0000,   1.00000,    426.1188
     87.5000,      25.0000,   1.00000,    444.8246
     92.5000,      25.0000,   1.00000,    443.1369
     97.5000,      25.0000,   1.00000,    437.2299
    102.5000,      25.0000,   1.00000,    438.4962
    107.5000,      25.0000,   1.00000,    440.1402
    112.5000,      25.0000,   1.00000,    450.1304
    117.5000,      25.0000,   1.00000,    467.8633
    122.5000,      25.0000,   1.00000,    470.5664
    127.5000,      25.0000,   1.00000,    438.0532
    132.5000,      25.0000,   1.00000,    452.9374
    137.5000,      25.0000,   1.00000,    460.5348
    142.5000,      25.0000,   1.00000,    475.5020
    147.5000,      25.0000,   1.00000,    509.8705
    152.5000,      25.0000,   1.00000,    559.6891
    157.5000,      25.0000,   1.00000,    531.3003
    162.5000,      25.0000,   1.00000,    534.2249
    167.5000,      25.0000,   1.00000,    547.9156
    172.5000,      25.0000,   1.00000,    535.9796
    177.5000,      25.0000,   1.00000,    504.5737
    182.5000,      25.0000,   1.00000,    527.0696
    187.5000,      25.0000,   1.00000,    522.3754
    192.5000,      25.0000,   1.00000,    519.6555
    197.5000,      25.0000,   1.00000,    527.2671
    202.5000,      25.0000,   1.00000,    517.0754
    207.5000,      25.0000,   1.00000,    469.6152
    212.5000,      25.0000,   1.00000,    448.9327
    217.5000,      25.0000,   1.00000,    442.1530
    222.5000,      25.0000,   1.00000,    448.0297
    227.5000,      25.0000,   1.00000,    454.7381
    232.5000,      25.0000,   1.00000,    449.2672
    237.5000,      25.0000,   1.00000,    431.7904
    242.5000,      25.0000,   1.00000,    418.7939
    247.5000,      25.0000,   1.00000,    385.8796
    252.5000,      25.0000,   1.00000,    381.8714
    257.5000,      25.0000,   1.00000,    383.4730
    262.5000,      25.0000,   1.00000,    401.8112
    267.5000,      25.0000,   1.00000,    395.0247
    272.5000,      25.0000,   1.00000,    415.3796
    277.5000,      25.0000,   1.00000,    409.2103
     37.5000,       5.0000,   7.00000,    466.9188
     42.5000,       5.0000,   7.00000,    391.6751
     47.5000,       5.0000,   7.00000,    418.2825
     52.5000,       5.0000,   7.00000,    397.9848
     57.5000,       5.0000,   7.00000,    366.9084
     62.5000,       5.0000,   7.00000,    359.7177
     67.5000,       5.0000,   7.00000,    349.3575
     72.5000,       5.0000,   7.00000,    396.1190
     77.5000,       5.0000,   7.00000,    460.0593
     82.5000,       5.0000,   7.00000,    424.7197
     87.5000,       5.0000,   7.00000,    443.3690
     92.5000,       5.0000,   7.00000,    436.8947
     97.5000,       5.0000,   7.00000,    424.6870
    102.5000,       5.0000,   7.00000,    432.0338
    107.5000,       5.0000,   7.00000,    422.8329
    112.5000,       5.0000,   7.00000,    432.1833
    117.5000,       5.0000,   7.00000,    468.5161
    122.5000,       5.0000,   7.00000,    424.3622
    127.5000,       5.0000,   7.00000,    442.6929
    132.5000,       5.0000,   7.00000,    477.5459
    137.5000,       5.0000,   7.00000,    430.3475
    142.5000,       5.0000,   7.00000,    502.4595
    147.5000,       5.0000,   7.00000,    435.7419
    152.5000,       5.0000,   7.00000,    491.9155
    157.5000,       5.0000,   7.00000,    591.8552
    162.5000,       5.0000,   7.00000,    662.3436
    167.5000,       5.0000,   7.00000,    430.8787
    172.5000,       5.0000,   7.00000,    458.0176
    177.5000,       5.0000,   7.00000,    501.0891
    182.5000,       5.0000,   7.00000,    523.9217
    187.5000,       5.0000,   7.00000,    583.0767
    192.5000,       5.0000,   7.00000,    552.9085
    197.5000,       5.0000,   7.00000,    490.3588
    202.5000,       5.0000,   7.00000,    475.6079
    207.5000,       5.0000,   7.00000,    469.9774
    212.5000,       5.0000,   7.00000,    405.5190
    217.5000,       5.0000,   7.00000,    416.8617
    222.5000,       5.0000,   7.00000,    430.9048
    227.5000,       5.0000,   7.00000,    451.1571
    232.5000,       5.0000,   7.00000,    486.7857
    237.5000,       5.0000,   7.00000,    398.8979
    242.5000,       5.0000,   7.00000,    372.5656
    247.5000,       5.0000,   7.00000,    355.3901
    252.5000,       5.0000,   7.00000,    362.1181
    257.5000,       5.0000,   7.00000,    315.2632
    262.5000,       5.0000,   7.00000,    384.5323
    267.5000,       5.0000,   7.00000,    393.4279
    272.5000,       5.0000,   7.00000,    430.3633
    277.5000,       5.0000,   7.00000,    427.7288
     42.5000,       5.0000,   8.00000,    386.7836
     47.5000,       5.0000,   8.00000,    410.9527
     52.5000,       5.0000,   8.00000,    387.8814
     57.5000,       5.0000,   8.00000,    358.0632
     62.5000,       5.0000,   8.00000,    352.1319
     67.5000,       5.0000,   8.00000,    351.9229
     72.5000,       5.0000,   8.00000,    386.5499
     77.5000,       5.0000,   8.00000,    442.1350
     82.5000,       5.0000,   8.00000,    424.2118
     87.5000,       5.0000,   8.00000,    433.7837
     92.5000,       5.0000,   8.00000,    427.6682
     97.5000,       5.0000,   8.00000,    427.2904
    102.5000,       5.0000,   8.00000,    426.5866
    107.5000,       5.0000,   8.00000,    424.7795
    112.5000,       5.0000,   8.00000,    423.3367
    117.5000,       5.0000,   8.00000,    444.5802
    122.5000,       5.0000,   8.00000,    395.9764
    127.5000,       5.0000,   8.00000,    441.8658
    132.5000,       5.0000,   8.00000,    476.7916
    137.5000,       5.0000,   8.00000,    426.0047
    142.5000,       5.0000,   8.00000,    494.0431
    147.5000,       5.0000,   8.00000,    417.0629
    152.5000,       5.0000,   8.00000,    466.6472
    157.5000,       5.0000,   8.00000,    562.4906
    162.5000,       5.0000,   8.00000,    641.1234
    167.5000,       5.0000,   8.00000,    409.3304
    172.5000,       5.0000,   8.00000,    443.6366
    177.5000,       5.0000,   8.00000,    494.8541
    182.5000,       5.0000,   8.00000,    510.5194
    187.5000,       5.0000,   8.00000,    578.6080
    192.5000,       5.0000,   8.00000,    528.2264
    197.5000,       5.0000,   8.00000,    458.1446
    202.5000,       5.0000,   8.00000,    436.8855
    207.5000,       5.0000,   8.00000,    466.2029
    212.5000,       5.0000,   8.00000,    395.0338
    217.5000,       5.0000,   8.00000,    409.9809
    222.5000,       5.0000,   8.00000,    419.3351
    227.5000,       5.0000,   8.00000,    432.8520
    232.5000,       5.0000,   8.00000,    470.4863
    237.5000,       5.0000,   8.00000,    389.9233
    242.5000,       5.0000,   8.00000,    360.9872
    247.5000,       5.0000,   8.00000,    340.9640
    252.5000,       5.0000,   8.00000,    350.3366
    257.5000,       5.0000,   8.00000,    309.2353
    262.5000,       5.0000,   8.00000,    366.2712
    267.5000,       5.0000,   8.00000,    387.4298
    272.5000,       5.0000,   8.00000,    422.9137
     52.5000,      35.0000,   1.00000,    369.5416
     57.5000,      35.0000,   1.00000,    362.6776
     62.5000,      35.0000,   1.00000,    372.1943
     67.5000,      35.0000,   1.00000,    370.0758
     72.5000,      35.0000,   1.00000,    376.6496
     77.5000,      35.0000,   1.00000,    384.4156
     82.5000,      35.0000,   1.00000,    384.7918
     87.5000,      35.0000,   1.00000,    409.4480
     92.5000,      35.0000,   1.00000,    427.0386
     97.5000,      35.0000,   1.00000,    430.2704
    102.5000,      35.0000,   1.00000,    440.7291
    107.5000,      35.0000,   1.00000,    428.8015
    112.5000,      35.0000,   1.00000,    410.6918
    117.5000,      35.0000,   1.00000,    421.8530
    122.5000,      35.0000,   1.00000,    423.5203
    127.5000,      35.0000,   1.00000,    438.3950
    132.5000,      35.0000,   1.00000,    440.3015
    137.5000,      35.0000,   1.00000,    434.5278
    142.5000,      35.0000,   1.00000,    451.8921
    147.5000,      35.0000,   1.00000,    477.4096
    152.5000,      35.0000,   1.00000,    460.6305
    157.5000,      35.0000,   1.00000,    461.3707
    162.5000,      35.0000,   1.00000,    467.3561
    167.5000,      35.0000,   1.00000,    484.8869
    172.5000,      35.0000,   1.00000,    505.1312
    177.5000,      35.0000,   1.00000,    493.9297
    182.5000,      35.0000,   1.00000,    453.2650
    187.5000,      35.0000,   1.00000,    458.7285
    192.5000,      35.0000,   1.00000,    460.8053
    197.5000,      35.0000,   1.00000,    458.3980
    202.5000,      35.0000,   1.00000,    444.8777
    207.5000,      35.0000,   1.00000,    432.5183
    212.5000,      35.0000,   1.00000,    429.0301
    217.5000,      35.0000,   1.00000,    442.8639
    222.5000,      35.0000,   1.00000,    420.2842
    227.5000,      35.0000,   1.00000,    400.1356
    232.5000,      35.0000,   1.00000,    394.5632
    237.5000,      35.0000,   1.00000,    392.0176
    242.5000,      35.0000,   1.00000,    384.2166
    247.5000,      35.0000,   1.00000,    385.0417
    252.5000,      35.0000,   1.00000,    363.2723
    257.5000,      35.0000,   1.00000,    367.3400
    262.5000,      35.0000,   1.00000,    376.9866
     52.5000,       5.0000,  10.00000,    373.5559
     57.5000,       5.0000,  10.00000,    344.5270
     62.5000,       5.0000,  10.00000,    338.3425
     67.5000,       5.0000,  10.00000,    338.7947
     72.5000,       5.0000,  10.00000,    384.4793
     77.5000,       5.0000,  10.00000,    435.4256
     82.5000,       5.0000,  10.00000,    392.4646
     87.5000,       5.0000,  10.00000,    410.0271
     92.5000,       5.0000,  10.00000,    411.0640
     97.5000,       5.0000,  10.00000,    410.3986
    102.5000,       5.0000,  10.00000,    419.1270
    107.5000,       5.0000,  10.00000,    407.7694
    112.5000,       5.0000,  10.00000,    387.8182
    117.5000,       5.0000,  10.00000,    414.9431
    122.5000,       5.0000,  10.00000,    387.9263
    127.5000,       5.0000,  10.00000,    433.6069
    132.5000,       5.0000,  10.00000,    465.9868
    137.5000,       5.0000,  10.00000,    403.1773
    142.5000,       5.0000,  10.00000,    453.5671
    147.5000,       5.0000,  10.00000,    382.5621
    152.5000,       5.0000,  10.00000,    433.5511
    157.5000,       5.0000,  10.00000,    524.8007
    162.5000,       5.0000,  10.00000,    603.1467
    167.5000,       5.0000,  10.00000,    393.5663
    172.5000,       5.0000,  10.00000,    426.6997
    177.5000,       5.0000,  10.00000,    468.9755
    182.5000,       5.0000,  10.00000,    482.7723
    187.5000,       5.0000,  10.00000,    551.6485
    192.5000,       5.0000,  10.00000,    518.5919
    197.5000,       5.0000,  10.00000,    451.6281
    202.5000,       5.0000,  10.00000,    407.3262
    207.5000,       5.0000,  10.00000,    418.9119
    212.5000,       5.0000,  10.00000,    376.1543
    217.5000,       5.0000,  10.00000,    403.5830
    222.5000,       5.0000,  10.00000,    398.9776
    227.5000,       5.0000,  10.00000,    403.4182
    232.5000,       5.0000,  10.00000,    431.3354
    237.5000,       5.0000,  10.00000,    359.0210
    242.5000,       5.0000,  10.00000,    342.5714
    247.5000,       5.0000,  10.00000,    331.9214
    252.5000,       5.0000,  10.00000,    336.7356
    257.5000,       5.0000,  10.00000,    298.6059
    262.5000,       5.0000,  10.00000,    368.3715
     67.5000,      45.0000,   1.00000,    363.9134
     72.5000,      45.0000,   1.00000,    366.1480
     77.5000,      45.0000,   1.00000,    364.6397
     82.5000,      45.0000,   1.00000,    375.9751
     87.5000,      45.0000,   1.00000,    385.9263
     92.5000,      45.0000,   1.00000,    390.1224
     97.5000,      45.0000,   1.00000,    378.9646
    102.5000,      45.0000,   1.00000,    384.3496
    107.5000,      45.0000,   1.00000,    401.2567
    112.5000,      45.0000,   1.00000,    408.2401
    117.5000,      45.0000,   1.00000,    408.1245
    122.5000,      45.0000,   1.00000,    406.5363
    127.5000,      45.0000,   1.00000,    390.0076
    132.5000,      45.0000,   1.00000,    387.1974
    137.5000,      45.0000,   1.00000,    401.8138
    142.5000,      45.0000,   1.00000,    423.3640
    147.5000,      45.0000,   1.00000,    427.4768
    152.5000,      45.0000,   1.00000,    428.0490
    157.5000,      45.0000,   1.00000,    432.0601
    162.5000,      45.0000,   1.00000,    442.7464
    167.5000,      45.0000,   1.00000,    447.2035
    172.5000,      45.0000,   1.00000,    461.1765
    177.5000,      45.0000,   1.00000,    462.5057
    182.5000,      45.0000,   1.00000,    450.8092
    187.5000,      45.0000,   1.00000,    430.4059
    192.5000,      45.0000,   1.00000,    433.9806
    197.5000,      45.0000,   1.00000,    437.4648
    202.5000,      45.0000,   1.00000,    437.2646
    207.5000,      45.0000,   1.00000,    426.4933
    212.5000,      45.0000,   1.00000,    412.1842
    217.5000,      45.0000,   1.00000,    381.9894
    222.5000,      45.0000,   1.00000,    366.5782
    227.5000,      45.0000,   1.00000,    363.6145
    232.5000,      45.0000,   1.00000,    369.3385
    237.5000,      45.0000,   1.00000,    353.3884
    242.5000,      45.0000,   1.00000,    355.7561
    247.5000,      45.0000,   1.00000,    363.1092
     77.5000,       5.0000,  12.00000,    423.9874
    157.5000,       5.0000,  12.00000,    507.2077
    237.5000,       5.0000,  12.00000,    336.2781
     67.5000,      15.0000,   4.00000,    340.3941
     72.5000,      15.0000,   4.00000,    372.8673
     77.5000,      15.0000,   4.00000,    387.3913
     82.5000,      15.0000,   4.00000,    398.6021
     87.5000,      15.0000,   4.00000,    388.1046
     92.5000,      15.0000,   4.00000,    380.4637
     97.5000,      15.0000,   4.00000,    359.8225
    102.5000,      15.0000,   4.00000,    365.6684
    107.5000,      15.0000,   4.00000,    375.4749
    112.5000,      15.0000,   4.00000,    382.2300
    117.5000,      15.0000,   4.00000,    380.3169
    122.5000,      15.0000,   4.00000,    383.3437
    127.5000,      15.0000,   4.00000,    383.0593
    132.5000,      15.0000,   4.00000,    379.4850
    137.5000,      15.0000,   4.00000,    386.7780
    142.5000,      15.0000,   4.00000,    368.2626
    147.5000,      15.0000,   4.00000,    390.9335
    152.5000,      15.0000,   4.00000,    421.5950
    157.5000,      15.0000,   4.00000,    495.5116
    162.5000,      15.0000,   4.00000,    482.1406
    167.5000,      15.0000,   4.00000,    447.9981
    172.5000,      15.0000,   4.00000,    410.4927
    177.5000,      15.0000,   4.00000,    446.4057
    182.5000,      15.0000,   4.00000,    494.1571
    187.5000,      15.0000,   4.00000,    515.5070
    192.5000,      15.0000,   4.00000,    505.3292
    197.5000,      15.0000,   4.00000,    457.0593
    202.5000,      15.0000,   4.00000,    419.2669
    207.5000,      15.0000,   4.00000,    381.5278
    212.5000,      15.0000,   4.00000,    365.5541
    217.5000,      15.0000,   4.00000,    342.7303
    222.5000,      15.0000,   4.00000,    347.5784
    227.5000,      15.0000,   4.00000,    365.7860
    232.5000,      15.0000,   4.00000,    370.7935
    237.5000,      15.0000,   4.00000,    344.4785
    242.5000,      15.0000,   4.00000,    314.1493
    247.5000,      15.0000,   4.00000,    315.0119
     82.5000,      55.0000,   1.00000,    344.8248
     87.5000,      55.0000,   1.00000,    351.0999
     92.5000,      55.0000,   1.00000,    359.8862
     97.5000,      55.0000,   1.00000,    365.3746
    102.5000,      55.0000,   1.00000,    370.6751
    107.5000,      55.0000,   1.00000,    365.5266
    112.5000,      55.0000,   1.00000,    350.3008
    117.5000,      55.0000,   1.00000,    352.0110
    122.5000,      55.0000,   1.00000,    351.8923
    127.5000,      55.0000,   1.00000,    352.1094
    132.5000,      55.0000,   1.00000,    369.5355
    137.5000,      55.0000,   1.00000,    393.0011
    142.5000,      55.0000,   1.00000,    390.9325
    147.5000,      55.0000,   1.00000,    390.8281
    152.5000,      55.0000,   1.00000,    396.2079
    157.5000,      55.0000,   1.00000,    408.2516
    162.5000,      55.0000,   1.00000,    427.4151
    167.5000,      55.0000,   1.00000,    444.2019
    172.5000,      55.0000,   1.00000,    446.1591
    177.5000,      55.0000,   1.00000,    454.1951
    182.5000,      55.0000,   1.00000,    453.6652
    187.5000,      55.0000,   1.00000,    437.8269
    192.5000,      55.0000,   1.00000,    411.6416
    197.5000,      55.0000,   1.00000,    407.9750
    202.5000,      55.0000,   1.00000,    404.5982
    207.5000,      55.0000,   1.00000,    397.8095
    212.5000,      55.0000,   1.00000,    385.4991
    217.5000,      55.0000,   1.00000,    368.8509
    222.5000,      55.0000,   1.00000,    342.9874
    227.5000,      55.0000,   1.00000,    335.1494
    232.5000,      55.0000,   1.00000,    323.4608
     77.5000,       5.0000,  15.00000,    413.3197
    157.5000,       5.0000,  15.00000,    478.2263
    237.5000,       5.0000,  15.00000,    302.6372
     82.5000,      15.0000,   5.00000,    369.1767
     87.5000,      15.0000,   5.00000,    357.1680
     92.5000,      15.0000,   5.00000,    352.1606
     97.5000,      15.0000,   5.00000,    346.4805
    102.5000,      15.0000,   5.00000,    341.4127
    107.5000,      15.0000,   5.00000,    332.0163
    112.5000,      15.0000,   5.00000,    324.0806
    117.5000,      15.0000,   5.00000,    318.9370
    122.5000,      15.0000,   5.00000,    330.5437
    127.5000,      15.0000,   5.00000,    337.4326
    132.5000,      15.0000,   5.00000,    344.9267
    137.5000,      15.0000,   5.00000,    358.5587
    142.5000,      15.0000,   5.00000,    344.9229
    147.5000,      15.0000,   5.00000,    361.8520
    152.5000,      15.0000,   5.00000,    388.8604
    157.5000,      15.0000,   5.00000,    465.6625
    162.5000,      15.0000,   5.00000,    467.7260
    167.5000,      15.0000,   5.00000,    449.3509
    172.5000,      15.0000,   5.00000,    419.1368
    177.5000,      15.0000,   5.00000,    462.6873
    182.5000,      15.0000,   5.00000,    510.1267
    187.5000,      15.0000,   5.00000,    524.6274
    192.5000,      15.0000,   5.00000,    501.0284
    197.5000,      15.0000,   5.00000,    440.0912
    202.5000,      15.0000,   5.00000,    392.0750
    207.5000,      15.0000,   5.00000,    352.1798
    212.5000,      15.0000,   5.00000,    332.5535
    217.5000,      15.0000,   5.00000,    318.4886
    222.5000,      15.0000,   5.00000,    317.3023
    227.5000,      15.0000,   5.00000,    329.6741
    232.5000,      15.0000,   5.00000,    318.9474
     97.5000,      65.0000,   1.00000,    325.5614
    102.5000,      65.0000,   1.00000,    327.9839
    107.5000,      65.0000,   1.00000,    324.5190
    112.5000,      65.0000,   1.00000,    322.8560
    117.5000,      65.0000,   1.00000,    321.5661
    122.5000,      65.0000,   1.00000,    324.2961
    127.5000,      65.0000,   1.00000,    332.7885
    132.5000,      65.0000,   1.00000,    354.1365
    137.5000,      65.0000,   1.00000,    356.2464
    142.5000,      65.0000,   1.00000,    363.3021
    147.5000,      65.0000,   1.00000,    378.4735
    152.5000,      65.0000,   1.00000,    393.2140
    157.5000,      65.0000,   1.00000,    412.9214
    162.5000,      65.0000,   1.00000,    427.9750
    167.5000,      65.0000,   1.00000,    429.2767
    172.5000,      65.0000,   1.00000,    432.0463
    177.5000,      65.0000,   1.00000,    429.6804
    182.5000,      65.0000,   1.00000,    424.2263
    187.5000,      65.0000,   1.00000,    415.7975
    192.5000,      65.0000,   1.00000,    401.0604
    197.5000,      65.0000,   1.00000,    379.5248
    202.5000,      65.0000,   1.00000,    382.3324
    207.5000,      65.0000,   1.00000,    373.3177
    212.5000,      65.0000,   1.00000,    364.1583
    217.5000,      65.0000,   1.00000,    354.2442
     97.5000,      15.0000,   6.00000,    307.2641
    102.5000,      15.0000,   6.00000,    297.3011
    107.5000,      15.0000,   6.00000,    290.9276
    112.5000,      15.0000,   6.00000,    291.6052
    117.5000,      15.0000,   6.00000,    289.8844
    122.5000,      15.0000,   6.00000,    299.0791
    127.5000,      15.0000,   6.00000,    306.3448
    132.5000,      15.0000,   6.00000,    314.0462
    137.5000,      15.0000,   6.00000,    329.9336
    142.5000,      15.0000,   6.00000,    322.6637
    147.5000,      15.0000,   6.00000,    347.2239
    152.5000,      15.0000,   6.00000,    385.2827
    157.5000,      15.0000,   6.00000,    464.3665
    162.5000,      15.0000,   6.00000,    466.9833
    167.5000,      15.0000,   6.00000,    447.7974
    172.5000,      15.0000,   6.00000,    418.4732
    177.5000,      15.0000,   6.00000,    456.8856
    182.5000,      15.0000,   6.00000,    498.2687
    187.5000,      15.0000,   6.00000,    507.1495
    192.5000,      15.0000,   6.00000,    482.5716
    197.5000,      15.0000,   6.00000,    421.8330
    202.5000,      15.0000,   6.00000,    375.4703
    207.5000,      15.0000,   6.00000,    334.1238
    212.5000,      15.0000,   6.00000,    313.7003
    217.5000,      15.0000,   6.00000,    296.3929
    105.0000,      30.0000,   3.00000,    288.2663
    110.0000,      30.0000,   3.00000,    284.0933
    115.0000,      30.0000,   3.00000,    286.2713
    120.0000,      30.0000,   3.00000,    293.5188
    125.0000,      30.0000,   3.00000,    295.5164
    130.0000,      30.0000,   3.00000,    305.3062
    135.0000,      30.0000,   3.00000,    304.3678
    140.0000,      30.0000,   3.00000,    322.2972
    145.0000,      30.0000,   3.00000,    354.7692
    150.0000,      30.0000,   3.00000,    393.3268
    155.0000,      30.0000,   3.00000,    409.5849
    160.0000,      30.0000,   3.00000,    418.5952
    165.0000,      30.0000,   3.00000,    440.9490
    170.0000,      30.0000,   3.00000,    454.5398
    175.0000,      30.0000,   3.00000,    461.1154
    180.0000,      30.0000,   3.00000,    447.6014
    185.0000,      30.0000,   3.00000,    454.7106
    190.0000,      30.0000,   3.00000,    445.6940
    195.0000,      30.0000,   3.00000,    431.5744
    200.0000,      30.0000,   3.00000,    400.2061
    205.0000,      30.0000,   3.00000,    362.4852
    210.0000,      30.0000,   3.00000,    330.4565
    112.5000,      25.0000,   4.00000,    275.4058
    117.5000,      25.0000,   4.00000,    278.6825
    122.5000,      25.0000,   4.00000,    285.6843
    127.5000,      25.0000,   4.00000,    290.6197
    132.5000,      25.0000,   4.00000,    304.3055
    137.5000,      25.0000,   4.00000,    313.6572
    142.5000,      25.0000,   4.00000,    324.6380
    147.5000,      25.0000,   4.00000,    357.1104
    152.5000,      25.0000,   4.00000,    411.7294
    157.5000,      25.0000,   4.00000,    411.5304
    162.5000,      25.0000,   4.00000,    427.6056
    167.5000,      25.0000,   4.00000,    441.7546
    172.5000,      25.0000,   4.00000,    439.1619
    177.5000,      25.0000,   4.00000,    432.9840
    182.5000,      25.0000,   4.00000,    453.4226
    187.5000,      25.0000,   4.00000,    456.9164
    192.5000,      25.0000,   4.00000,    438.9854
    197.5000,      25.0000,   4.00000,    416.7831
    202.5000,      25.0000,   4.00000,    371.2041
    157.5000,      15.0000,   8.00000,    430.4220
    157.5000,      15.0000,  10.00000,    414.2129
   5.32
ITERATION 3
MODEL RESISTIVITY
LAYER 1
61,     2.5000
     10.0000,     192.20
     15.0000,     219.33
     20.0000,     232.96
     25.0000,     241.84
     30.0000,     190.30
     35.0000,     259.99
     40.0000,     338.48
     45.0000,     307.15
     50.0000,     310.37
     55.0000,     278.05
     60.0000,     243.30
     65.0000,     239.04
     70.0000,     247.54
     75.0000,     284.21
     80.0000,     327.47
     85.0000,     326.61
     90.0000,     371.89
     95.0000,     404.10
    100.0000,     413.99
    105.0000,     421.60
    110.0000,     405.37
    115.0000,     408.42
    120.0000,     460.36
    125.0000,     448.30
    130.0000,     527.77
    135.0000,     586.28
    140.0000,     520.87
    145.0000,     631.89
    150.0000,     535.63
    155.0000,     685.92
    160.0000,     1000.9
    165.0000,     1166.1
    170.0000,     678.88
    175.0000,     684.97
    180.0000,     753.12
    185.0000,     785.36
    190.0000,     886.35
    195.0000,     827.34
    200.0000,     741.86
    205.0000,     711.51
    210.0000,     727.77
    215.0000,     614.47
    220.0000,     607.79
    225.0000,     596.23
    230.0000,     593.44
    235.0000,     627.34
    240.0000,     510.77
    245.0000,     491.10
    250.0000,     487.02
    255.0000,     529.75
    260.0000,     465.49
    265.0000,     564.54
    270.0000,     598.68
    275.0000,     649.77
    280.0000,     596.30
    285.0000,     536.17
    290.0000,     465.34
    295.0000,     437.94
    300.0000,     402.01
    305.0000,     658.27
           640.3630
LAYER 2
61,     5.2500
     10.0000,     206.15
     15.0000,     225.86
     20.0000,     249.43
     25.0000,     257.31
     30.0000,     214.88
     35.0000,     282.74
     40.0000,     356.77
     45.0000,     322.89
     50.0000,     322.85
     55.0000,     296.89
     60.0000,     261.40
     65.0000,     251.25
     70.0000,     254.42
     75.0000,     287.25
     80.0000,     353.79
     85.0000,     331.16
     90.0000,     370.62
     95.0000,     399.98
    100.0000,     430.51
    105.0000,     433.76
    110.0000,     430.43
    115.0000,     436.71
    120.0000,     485.57
    125.0000,     495.14
    130.0000,     562.81
    135.0000,     618.15
    140.0000,     590.91
    145.0000,     678.89
    150.0000,     622.43
    155.0000,     678.70
    160.0000,     865.39
    165.0000,     983.42
    170.0000,     644.05
    175.0000,     655.28
    180.0000,     701.31
    185.0000,     741.23
    190.0000,     828.80
    195.0000,     805.12
    200.0000,     697.86
    205.0000,     657.83
    210.0000,     724.64
    215.0000,     665.48
    220.0000,     681.22
    225.0000,     675.35
    230.0000,     673.11
    235.0000,     672.55
    240.0000,     538.67
    245.0000,     504.76
    250.0000,     481.89
    255.0000,     478.90
    260.0000,     444.30
    265.0000,     524.35
    270.0000,     571.65
    275.0000,     600.47
    280.0000,     612.53
    285.0000,     582.31
    290.0000,     509.33
    295.0000,     500.00
    300.0000,     451.43
    305.0000,     594.61
           429.6414
LAYER 3
59,     8.2750
     15.0000,     251.15
     20.0000,     296.10
     25.0000,     315.62
     30.0000,     289.35
     35.0000,     352.44
     40.0000,     421.86
     45.0000,     384.80
     50.0000,     389.76
     55.0000,     383.52
     60.0000,     347.51
     65.0000,     316.56
     70.0000,     299.72
     75.0000,     332.94
     80.0000,     423.09
     85.0000,     362.75
     90.0000,     362.60
     95.0000,     392.68
    100.0000,     451.10
    105.0000,     481.04
    110.0000,     507.57
    115.0000,     530.19
    120.0000,     574.47
    125.0000,     575.72
    130.0000,     612.94
    135.0000,     643.45
    140.0000,     648.19
    145.0000,     754.57
    150.0000,     758.24
    155.0000,     701.80
    160.0000,     742.92
    165.0000,     815.70
    170.0000,     557.64
    175.0000,     604.90
    180.0000,     602.73
    185.0000,     607.46
    190.0000,     712.27
    195.0000,     743.87
    200.0000,     621.19
    205.0000,     564.76
    210.0000,     674.45
    215.0000,     729.50
    220.0000,     813.62
    225.0000,     853.81
    230.0000,     854.64
    235.0000,     794.94
    240.0000,     598.85
    245.0000,     509.13
    250.0000,     441.19
    255.0000,     390.48
    260.0000,     373.76
    265.0000,     433.55
    270.0000,     478.20
    275.0000,     496.24
    280.0000,     563.30
    285.0000,     628.50
    290.0000,     646.99
    295.0000,     727.94
    300.0000,     579.20
           396.4690
LAYER 4
57,    11.6025
     20.0000,     344.25
     25.0000,     397.20
     30.0000,     385.40
     35.0000,     443.26
     40.0000,     497.84
     45.0000,     450.87
     50.0000,     467.87
     55.0000,     495.68
     60.0000,     469.19
     65.0000,     417.65
     70.0000,     382.30
     75.0000,     432.89
     80.0000,     556.01
     85.0000,     432.86
     90.0000,     360.37
     95.0000,     368.19
    100.0000,     437.45
    105.0000,     511.02
    110.0000,     581.14
    115.0000,     636.99
    120.0000,     681.55
    125.0000,     633.86
    130.0000,     639.23
    135.0000,     648.75
    140.0000,     636.68
    145.0000,     734.53
    150.0000,     740.41
    155.0000,     618.99
    160.0000,     619.42
    165.0000,     704.88
    170.0000,     466.53
    175.0000,     595.68
    180.0000,     569.77
    185.0000,     521.32
    190.0000,     643.23
    195.0000,     697.80
    200.0000,     529.06
    205.0000,     427.54
    210.0000,     515.68
    215.0000,     641.90
    220.0000,     821.37
    225.0000,     975.68
    230.0000,     1036.3
    235.0000,     952.39
    240.0000,     661.84
    245.0000,     492.90
    250.0000,     384.00
    255.0000,     318.42
    260.0000,     304.64
    265.0000,     352.18
    270.0000,     399.37
    275.0000,     444.14
    280.0000,     565.27
    285.0000,     769.94
    290.0000,     880.18
    295.0000,     932.98
           469.1988
LAYER 5
53,    15.2628
     30.0000,     514.76
     35.0000,     511.67
     40.0000,     505.05
     45.0000,     454.34
     50.0000,     465.06
     55.0000,     520.56
     60.0000,     550.08
     65.0000,     552.83
     70.0000,     584.26
     75.0000,     738.54
     80.0000,     930.60
     85.0000,     728.58
     90.0000,     476.15
     95.0000,     354.63
    100.0000,     329.28
    105.0000,     350.59
    110.0000,     383.00
    115.0000,     412.17
    120.0000,     410.64
    125.0000,     352.30
    130.0000,     355.67
    135.0000,     402.94
    140.0000,     430.54
    145.0000,     481.85
    150.0000,     472.73
    155.0000,     405.98
    160.0000,     421.72
    165.0000,     481.00
    170.0000,     409.15
    175.0000,     616.01
    180.0000,     673.91
    185.0000,     616.05
    190.0000,     707.25
    195.0000,     709.21
    200.0000,     469.24
    205.0000,     283.92
    210.0000,     232.64
    215.0000,     232.97
    220.0000,     263.61
    225.0000,     311.73
    230.0000,     356.69
    235.0000,     363.27
    240.0000,     293.50
    245.0000,     241.21
    250.0000,     218.00
    255.0000,     223.65
    260.0000,     247.66
    265.0000,     305.03
    270.0000,     384.85
    275.0000,     510.05
    280.0000,     629.40
    285.0000,     696.74
           537.7448
LAYER 6
49,    19.2890
     40.0000,     452.86
     45.0000,     398.11
     50.0000,     397.99
     55.0000,     435.02
     60.0000,     478.81
     65.0000,     538.07
     70.0000,     642.40
     75.0000,     855.24
     80.0000,     1070.6
     85.0000,     966.92
     90.0000,     674.35
     95.0000,     445.16
    100.0000,     325.79
    105.0000,     273.60
    110.0000,     251.49
    115.0000,     245.86
    120.0000,     241.77
    125.0000,     232.28
    130.0000,     265.03
    135.0000,     339.66
    140.0000,     404.76
    145.0000,     445.65
    150.0000,     426.65
    155.0000,     375.54
    160.0000,     367.97
    165.0000,     391.86
    170.0000,     417.34
    175.0000,     619.82
    180.0000,     778.10
    185.0000,     813.50
    190.0000,     874.91
    195.0000,     811.87
    200.0000,     544.24
    205.0000,     310.42
    210.0000,     200.02
    215.0000,     155.67
    220.0000,     143.34
    225.0000,     148.70
    230.0000,     163.31
    235.0000,     174.88
    240.0000,     172.97
    245.0000,     175.92
    250.0000,     192.93
    255.0000,     229.01
    260.0000,     268.97
    265.0000,     314.63
    270.0000,     329.57
    275.0000,     354.97
           292.9489
LAYER 7
45,    23.7179
     50.0000,     349.42
     55.0000,     375.86
     60.0000,     408.56
     65.0000,     473.39
     70.0000,     577.59
     75.0000,     767.36
     80.0000,     962.35
     85.0000,     990.59
     90.0000,     814.98
     95.0000,     583.57
    100.0000,     412.42
    105.0000,     313.17
    110.0000,     262.21
    115.0000,     243.06
    120.0000,     243.62
    125.0000,     260.49
    130.0000,     315.17
    135.0000,     404.45
    140.0000,     479.67
    145.0000,     501.43
    150.0000,     459.85
    155.0000,     397.76
    160.0000,     367.07
    165.0000,     377.93
    170.0000,     442.06
    175.0000,     623.99
    180.0000,     829.92
    185.0000,     960.07
    190.0000,     1018.9
    195.0000,     933.45
    200.0000,     687.67
    205.0000,     437.33
    210.0000,     281.79
    215.0000,     202.84
    220.0000,     168.37
    225.0000,     158.78
    230.0000,     162.92
    235.0000,     172.66
    240.0000,     184.49
    245.0000,     203.95
    250.0000,     232.80
    255.0000,     262.40
    260.0000,     264.05
    265.0000,     254.00
           161.1892
LAYER 8
41,    28.5897
     60.0000,     349.61
     65.0000,     403.94
     70.0000,     472.55
     75.0000,     592.22
     80.0000,     720.39
     85.0000,     802.49
     90.0000,     771.37
     95.0000,     651.36
    100.0000,     518.26
    105.0000,     418.23
    110.0000,     359.44
    115.0000,     336.92
    120.0000,     343.70
    125.0000,     376.80
    130.0000,     440.14
    135.0000,     516.84
    140.0000,     561.95
    145.0000,     545.65
    150.0000,     481.35
    155.0000,     412.88
    160.0000,     376.52
    165.0000,     387.14
    170.0000,     459.23
    175.0000,     614.27
    180.0000,     811.94
    185.0000,     973.40
    190.0000,     1046.3
    195.0000,     995.86
    200.0000,     830.77
    205.0000,     627.72
    210.0000,     463.24
    215.0000,     356.51
    220.0000,     296.51
    225.0000,     268.32
    230.0000,     260.10
    235.0000,     263.40
    240.0000,     274.25
    245.0000,     287.01
    250.0000,     292.38
    255.0000,     284.18
           205.4654
LAYER 9
37,    33.9487
     70.0000,     364.84
     75.0000,     432.62
     80.0000,     496.96
     85.0000,     552.18
     90.0000,     586.23
     95.0000,     575.85
    100.0000,     535.78
    105.0000,     491.06
    110.0000,     459.99
    115.0000,     450.58
    120.0000,     463.70
    125.0000,     495.83
    130.0000,     538.92
    135.0000,     572.59
    140.0000,     571.23
    145.0000,     528.09
    150.0000,     463.45
    155.0000,     407.17
    160.0000,     380.69
    165.0000,     395.27
    170.0000,     459.97
    175.0000,     579.51
    180.0000,     731.99
    185.0000,     869.60
    190.0000,     950.06
    195.0000,     956.14
    200.0000,     896.22
    205.0000,     796.72
    210.0000,     690.59
    215.0000,     599.66
    220.0000,     531.16
    225.0000,     482.95
    230.0000,     447.24
    235.0000,     421.78
    240.0000,     411.58
    245.0000,     392.20
           335.0483
LAYER 10
31,    39.8436
     85.0000,     356.56
     90.0000,     397.34
     95.0000,     424.26
    100.0000,     444.17
    105.0000,     454.35
    110.0000,     462.20
    115.0000,     473.02
    120.0000,     489.59
    125.0000,     509.02
    130.0000,     524.16
    135.0000,     524.64
    140.0000,     503.38
    145.0000,     463.90
    150.0000,     419.89
    155.0000,     386.78
    160.0000,     375.90
    165.0000,     394.14
    170.0000,     445.44
    175.0000,     527.94
    180.0000,     628.07
    185.0000,     722.67
    190.0000,     792.88
    195.0000,     833.86
    200.0000,     851.70
    205.0000,     853.79
    210.0000,     842.42
    215.0000,     816.55
    220.0000,     777.64
    225.0000,     725.18
    230.0000,     651.34
           531.8699
LAYER 11
27,    46.3279
     95.0000,     293.78
    100.0000,     326.88
    105.0000,     351.00
    110.0000,     372.97
    115.0000,     391.76
    120.0000,     409.14
    125.0000,     421.56
    130.0000,     427.09
    135.0000,     423.08
    140.0000,     409.38
    145.0000,     389.69
    150.0000,     370.92
    155.0000,     360.32
    160.0000,     363.62
    165.0000,     384.33
    170.0000,     423.17
    175.0000,     476.50
    180.0000,     536.00
    185.0000,     591.89
    190.0000,     639.34
    195.0000,     681.65
    200.0000,     727.02
    205.0000,     784.39
    210.0000,     844.23
    215.0000,     896.98
    220.0000,     901.44
           871.7084
LAYER 12
23,    53.4607
    105.0000,     252.74
    110.0000,     270.71
    115.0000,     287.15
    120.0000,     302.25
    125.0000,     314.42
    130.0000,     323.60
    135.0000,     328.08
    140.0000,     328.66
    145.0000,     327.57
    150.0000,     328.19
    155.0000,     333.93
    160.0000,     347.45
    165.0000,     369.88
    170.0000,     400.12
    175.0000,     434.24
    180.0000,     466.72
    185.0000,     493.27
    190.0000,     514.46
    195.0000,     537.39
    200.0000,     568.85
    205.0000,     625.36
    210.0000,     723.26
           878.2806
LAYER 13
21,    61.3068
    110.0000,     195.47
    115.0000,     204.85
    120.0000,     219.42
    125.0000,     234.42
    130.0000,     247.87
    135.0000,     260.72
    140.0000,     271.86
    145.0000,     282.68
    150.0000,     295.11
    155.0000,     310.91
    160.0000,     331.07
    165.0000,     355.15
    170.0000,     380.79
    175.0000,     403.62
    180.0000,     418.67
    185.0000,     422.77
    190.0000,     417.11
    195.0000,     408.04
    200.0000,     403.31
    205.0000,     417.65
           482.7782
LAYER 14
19, 
    115.0000,     139.45
    120.0000,     165.48
    125.0000,     187.22
    130.0000,     205.32
    135.0000,     220.89
    140.0000,     237.32
    145.0000,     253.59
    150.0000,     271.72
    155.0000,     293.09
    160.0000,     318.07
    165.0000,     345.34
    170.0000,     371.48
    175.0000,     390.74
    180.0000,     396.65
    185.0000,     384.47
    190.0000,     358.17
    195.0000,     318.23
    200.0000,     267.50
           208.8027
CALCULATED APPARENT RESISTIVITY
      7.5000,       5.0000,   1.00000,    217.0507
     12.5000,       5.0000,   1.00000,    237.2200
     17.5000,       5.0000,   1.00000,    238.0042
     22.5000,       5.0000,   1.00000,    265.5689
     27.5000,       5.0000,   1.00000,    233.2329
     32.5000,       5.0000,   1.00000,    296.7864
     37.5000,       5.0000,   1.00000,    325.4745
     42.5000,       5.0000,   1.00000,    298.9352
     47.5000,       5.0000,   1.00000,    329.3656
     52.5000,       5.0000,   1.00000,    300.0782
     57.5000,       5.0000,   1.00000,    281.6267
     62.5000,       5.0000,   1.00000,    280.1365
     67.5000,       5.0000,   1.00000,    281.7552
     72.5000,       5.0000,   1.00000,    305.1256
     77.5000,       5.0000,   1.00000,    338.4650
     82.5000,       5.0000,   1.00000,    342.4725
     87.5000,       5.0000,   1.00000,    380.5524
     92.5000,       5.0000,   1.00000,    396.1772
     97.5000,       5.0000,   1.00000,    410.3964
    102.5000,       5.0000,   1.00000,    428.3865
    107.5000,       5.0000,   1.00000,    437.0661
    112.5000,       5.0000,   1.00000,    441.3046
    117.5000,       5.0000,   1.00000,    490.8043
    122.5000,       5.0000,   1.00000,    482.1588
    127.5000,       5.0000,   1.00000,    536.7841
    132.5000,       5.0000,   1.00000,    592.3896
    137.5000,       5.0000,   1.00000,    547.0516
    142.5000,       5.0000,   1.00000,    661.1075
    147.5000,       5.0000,   1.00000,    606.7337
    152.5000,       5.0000,   1.00000,    725.9111
    157.5000,       5.0000,   1.00000,    727.0482
    162.5000,       5.0000,   1.00000,    855.1277
    167.5000,       5.0000,   1.00000,    664.2828
    172.5000,       5.0000,   1.00000,    727.1152
    177.5000,       5.0000,   1.00000,    730.4487
    182.5000,       5.0000,   1.00000,    727.9106
    187.5000,       5.0000,   1.00000,    783.2693
    192.5000,       5.0000,   1.00000,    754.5729
    197.5000,       5.0000,   1.00000,    726.2195
    202.5000,       5.0000,   1.00000,    688.3880
    207.5000,       5.0000,   1.00000,    701.9310
    212.5000,       5.0000,   1.00000,    629.7344
    217.5000,       5.0000,   1.00000,    651.9950
    222.5000,       5.0000,   1.00000,    632.2846
    227.5000,       5.0000,   1.00000,    599.3077
    232.5000,       5.0000,   1.00000,    617.6122
    237.5000,       5.0000,   1.00000,    527.1901
    242.5000,       5.0000,   1.00000,    519.3518
    247.5000,       5.0000,   1.00000,    474.3025
    252.5000,       5.0000,   1.00000,    504.3305
    257.5000,       5.0000,   1.00000,    453.5560
    262.5000,       5.0000,   1.00000,    534.2699
    267.5000,       5.0000,   1.00000,    525.9504
    272.5000,       5.0000,   1.00000,    573.4305
    277.5000,       5.0000,   1.00000,    557.5955
    282.5000,       5.0000,   1.00000,    553.7977
    287.5000,       5.0000,   1.00000,    511.0451
    292.5000,       5.0000,   1.00000,    524.4851
    297.5000,       5.0000,   1.00000,    447.6328
    302.5000,       5.0000,   1.00000,    558.4084
    307.5000,       5.0000,   1.00000,    469.0635
     12.5000,       5.0000,   2.00000,    262.3691
     17.5000,       5.0000,   2.00000,    289.0674
     22.5000,       5.0000,   2.00000,    298.4203
     27.5000,       5.0000,   2.00000,    244.3607
     32.5000,       5.0000,   2.00000,    335.9214
     37.5000,       5.0000,   2.00000,    371.7681
     42.5000,       5.0000,   2.00000,    302.7257
     47.5000,       5.0000,   2.00000,    343.2696
     52.5000,       5.0000,   2.00000,    344.8241
     57.5000,       5.0000,   2.00000,    321.9868
     62.5000,       5.0000,   2.00000,    325.4177
     67.5000,       5.0000,   2.00000,    319.5109
     72.5000,       5.0000,   2.00000,    345.7252
     77.5000,       5.0000,   2.00000,    375.6056
     82.5000,       5.0000,   2.00000,    360.5815
     87.5000,       5.0000,   2.00000,    394.3487
     92.5000,       5.0000,   2.00000,    411.7511
     97.5000,       5.0000,   2.00000,    416.7673
    102.5000,       5.0000,   2.00000,    441.8789
    107.5000,       5.0000,   2.00000,    448.2208
    112.5000,       5.0000,   2.00000,    469.4601
    117.5000,       5.0000,   2.00000,    514.1347
    122.5000,       5.0000,   2.00000,    482.2633
    127.5000,       5.0000,   2.00000,    560.4792
    132.5000,       5.0000,   2.00000,    604.1890
    137.5000,       5.0000,   2.00000,    564.4077
    142.5000,       5.0000,   2.00000,    669.2755
    147.5000,       5.0000,   2.00000,    594.5529
    152.5000,       5.0000,   2.00000,    601.7830
    157.5000,       5.0000,   2.00000,    740.7924
    162.5000,       5.0000,   2.00000,    824.5798
    167.5000,       5.0000,   2.00000,    573.6816
    172.5000,       5.0000,   2.00000,    644.7408
    177.5000,       5.0000,   2.00000,    721.2557
    182.5000,       5.0000,   2.00000,    676.1749
    187.5000,       5.0000,   2.00000,    728.1479
    192.5000,       5.0000,   2.00000,    707.5472
    197.5000,       5.0000,   2.00000,    646.8737
    202.5000,       5.0000,   2.00000,    664.3954
    207.5000,       5.0000,   2.00000,    698.9836
    212.5000,       5.0000,   2.00000,    618.0419
    217.5000,       5.0000,   2.00000,    635.6636
    222.5000,       5.0000,   2.00000,    615.8701
    227.5000,       5.0000,   2.00000,    596.7386
    232.5000,       5.0000,   2.00000,    624.2515
    237.5000,       5.0000,   2.00000,    524.4738
    242.5000,       5.0000,   2.00000,    488.1061
    247.5000,       5.0000,   2.00000,    486.3492
    252.5000,       5.0000,   2.00000,    483.6979
    257.5000,       5.0000,   2.00000,    422.1732
    262.5000,       5.0000,   2.00000,    482.2006
    267.5000,       5.0000,   2.00000,    499.9353
    272.5000,       5.0000,   2.00000,    521.3340
    277.5000,       5.0000,   2.00000,    535.2858
    282.5000,       5.0000,   2.00000,    533.9229
    287.5000,       5.0000,   2.00000,    534.2671
    292.5000,       5.0000,   2.00000,    506.1275
    297.5000,       5.0000,   2.00000,    450.7600
    302.5000,       5.0000,   2.00000,    562.2377
     17.5000,       5.0000,   3.00000,    320.3309
     22.5000,       5.0000,   3.00000,    317.7369
     27.5000,       5.0000,   3.00000,    261.5927
     32.5000,       5.0000,   3.00000,    351.0305
     37.5000,       5.0000,   3.00000,    395.6455
     42.5000,       5.0000,   3.00000,    338.8109
     47.5000,       5.0000,   3.00000,    357.5510
     52.5000,       5.0000,   3.00000,    364.9037
     57.5000,       5.0000,   3.00000,    360.0408
     62.5000,       5.0000,   3.00000,    349.2444
     67.5000,       5.0000,   3.00000,    349.8995
     72.5000,       5.0000,   3.00000,    378.2410
     77.5000,       5.0000,   3.00000,    410.5307
     82.5000,       5.0000,   3.00000,    385.8160
     87.5000,       5.0000,   3.00000,    405.1806
     92.5000,       5.0000,   3.00000,    417.9902
     97.5000,       5.0000,   3.00000,    432.8537
    102.5000,       5.0000,   3.00000,    440.2722
    107.5000,       5.0000,   3.00000,    454.4609
    112.5000,       5.0000,   3.00000,    466.6865
    117.5000,       5.0000,   3.00000,    498.9593
    122.5000,       5.0000,   3.00000,    489.3043
    127.5000,       5.0000,   3.00000,    544.8762
    132.5000,       5.0000,   3.00000,    606.3645
    137.5000,       5.0000,   3.00000,    557.7186
    142.5000,       5.0000,   3.00000,    615.0533
    147.5000,       5.0000,   3.00000,    492.7302
    152.5000,       5.0000,   3.00000,    589.6362
    157.5000,       5.0000,   3.00000,    718.0851
    162.5000,       5.0000,   3.00000,    829.1187
    167.5000,       5.0000,   3.00000,    538.4742
    172.5000,       5.0000,   3.00000,    559.1735
    177.5000,       5.0000,   3.00000,    620.7029
    182.5000,       5.0000,   3.00000,    664.5859
    187.5000,       5.0000,   3.00000,    700.0054
    192.5000,       5.0000,   3.00000,    652.1648
    197.5000,       5.0000,   3.00000,    609.5369
    202.5000,       5.0000,   3.00000,    609.0447
    207.5000,       5.0000,   3.00000,    661.9463
    212.5000,       5.0000,   3.00000,    588.7527
    217.5000,       5.0000,   3.00000,    568.8671
    222.5000,       5.0000,   3.00000,    559.3349
    227.5000,       5.0000,   3.00000,    568.5432
    232.5000,       5.0000,   3.00000,    592.4313
    237.5000,       5.0000,   3.00000,    488.1761
    242.5000,       5.0000,   3.00000,    472.7991
    247.5000,       5.0000,   3.00000,    451.1206
    252.5000,       5.0000,   3.00000,    466.5925
    257.5000,       5.0000,   3.00000,    392.3563
    262.5000,       5.0000,   3.00000,    452.5637
    267.5000,       5.0000,   3.00000,    464.2411
    272.5000,       5.0000,   3.00000,    507.7082
    277.5000,       5.0000,   3.00000,    494.6118
    282.5000,       5.0000,   3.00000,    514.5759
    287.5000,       5.0000,   3.00000,    463.8699
    292.5000,       5.0000,   3.00000,    473.1485
    297.5000,       5.0000,   3.00000,    431.7048
     22.5000,      15.0000,   1.00000,    308.3062
     27.5000,      15.0000,   1.00000,    323.2282
     32.5000,      15.0000,   1.00000,    341.4589
     37.5000,      15.0000,   1.00000,    367.3014
     42.5000,      15.0000,   1.00000,    381.4623
     47.5000,      15.0000,   1.00000,    373.2878
     52.5000,      15.0000,   1.00000,    366.9138
     57.5000,      15.0000,   1.00000,    364.1925
     62.5000,      15.0000,   1.00000,    367.4029
     67.5000,      15.0000,   1.00000,    371.1789
     72.5000,      15.0000,   1.00000,    393.2016
     77.5000,      15.0000,   1.00000,    405.0175
     82.5000,      15.0000,   1.00000,    414.3772
     87.5000,      15.0000,   1.00000,    413.5933
     92.5000,      15.0000,   1.00000,    423.9772
     97.5000,      15.0000,   1.00000,    431.1382
    102.5000,      15.0000,   1.00000,    448.4076
    107.5000,      15.0000,   1.00000,    452.7526
    112.5000,      15.0000,   1.00000,    462.8801
    117.5000,      15.0000,   1.00000,    479.5009
    122.5000,      15.0000,   1.00000,    503.1793
    127.5000,      15.0000,   1.00000,    544.5774
    132.5000,      15.0000,   1.00000,    558.5275
    137.5000,      15.0000,   1.00000,    562.0873
    142.5000,      15.0000,   1.00000,    486.7756
    147.5000,      15.0000,   1.00000,    520.2429
    152.5000,      15.0000,   1.00000,    588.3632
    157.5000,      15.0000,   1.00000,    707.6568
    162.5000,      15.0000,   1.00000,    681.7665
    167.5000,      15.0000,   1.00000,    638.2760
    172.5000,      15.0000,   1.00000,    532.2015
    177.5000,      15.0000,   1.00000,    552.9452
    182.5000,      15.0000,   1.00000,    621.4087
    187.5000,      15.0000,   1.00000,    659.1224
    192.5000,      15.0000,   1.00000,    634.4561
    197.5000,      15.0000,   1.00000,    606.7930
    202.5000,      15.0000,   1.00000,    603.3920
    207.5000,      15.0000,   1.00000,    583.8833
    212.5000,      15.0000,   1.00000,    564.9968
    217.5000,      15.0000,   1.00000,    531.6042
    222.5000,      15.0000,   1.00000,    521.1946
    227.5000,      15.0000,   1.00000,    529.5680
    232.5000,      15.0000,   1.00000,    516.0766
    237.5000,      15.0000,   1.00000,    502.1180
    242.5000,      15.0000,   1.00000,    457.7715
    247.5000,      15.0000,   1.00000,    447.8006
    252.5000,      15.0000,   1.00000,    421.6836
    257.5000,      15.0000,   1.00000,    436.5894
    262.5000,      15.0000,   1.00000,    429.5231
    267.5000,      15.0000,   1.00000,    467.2375
    272.5000,      15.0000,   1.00000,    475.3182
    277.5000,      15.0000,   1.00000,    492.8268
    282.5000,      15.0000,   1.00000,    439.4990
    287.5000,      15.0000,   1.00000,    431.5045
    292.5000,      15.0000,   1.00000,    414.8870
     22.5000,       5.0000,   4.00000,    339.5450
     27.5000,       5.0000,   4.00000,    272.6025
     32.5000,       5.0000,   4.00000,    362.5648
     37.5000,       5.0000,   4.00000,    415.6301
     42.5000,       5.0000,   4.00000,    359.5551
     47.5000,       5.0000,   4.00000,    397.9156
     52.5000,       5.0000,   4.00000,    379.1301
     57.5000,       5.0000,   4.00000,    363.0293
     62.5000,       5.0000,   4.00000,    370.4167
     67.5000,       5.0000,   4.00000,    362.2885
     72.5000,       5.0000,   4.00000,    398.0129
     77.5000,       5.0000,   4.00000,    438.8590
     82.5000,       5.0000,   4.00000,    405.9367
     87.5000,       5.0000,   4.00000,    421.0453
     92.5000,       5.0000,   4.00000,    425.1297
     97.5000,       5.0000,   4.00000,    428.9109
    102.5000,       5.0000,   4.00000,    451.7080
    107.5000,       5.0000,   4.00000,    449.0450
    112.5000,       5.0000,   4.00000,    448.6421
    117.5000,       5.0000,   4.00000,    497.2153
    122.5000,       5.0000,   4.00000,    467.8561
    127.5000,       5.0000,   4.00000,    542.1030
    132.5000,       5.0000,   4.00000,    586.8736
    137.5000,       5.0000,   4.00000,    507.6407
    142.5000,       5.0000,   4.00000,    532.3470
    147.5000,       5.0000,   4.00000,    465.6682
    152.5000,       5.0000,   4.00000,    559.8075
    157.5000,       5.0000,   4.00000,    703.9787
    162.5000,       5.0000,   4.00000,    797.6992
    167.5000,       5.0000,   4.00000,    515.4321
    172.5000,       5.0000,   4.00000,    513.3433
    177.5000,       5.0000,   4.00000,    553.1937
    182.5000,       5.0000,   4.00000,    593.1581
    187.5000,       5.0000,   4.00000,    687.7350
    192.5000,       5.0000,   4.00000,    638.6599
    197.5000,       5.0000,   4.00000,    576.0672
    202.5000,       5.0000,   4.00000,    566.6153
    207.5000,       5.0000,   4.00000,    598.8054
    212.5000,       5.0000,   4.00000,    520.8751
    217.5000,       5.0000,   4.00000,    525.9298
    222.5000,       5.0000,   4.00000,    512.7043
    227.5000,       5.0000,   4.00000,    514.7675
    232.5000,       5.0000,   4.00000,    550.5541
    237.5000,       5.0000,   4.00000,    462.0940
    242.5000,       5.0000,   4.00000,    440.5812
    247.5000,       5.0000,   4.00000,    420.6923
    252.5000,       5.0000,   4.00000,    426.8160
    257.5000,       5.0000,   4.00000,    375.0165
    262.5000,       5.0000,   4.00000,    431.3942
    267.5000,       5.0000,   4.00000,    446.8421
    272.5000,       5.0000,   4.00000,    476.9112
    277.5000,       5.0000,   4.00000,    486.4702
    282.5000,       5.0000,   4.00000,    445.8521
    287.5000,       5.0000,   4.00000,    422.1612
    292.5000,       5.0000,   4.00000,    429.6263
     30.0000,      20.0000,   1.00000,    362.3143
     35.0000,      20.0000,   1.00000,    363.9707
     40.0000,      20.0000,   1.00000,    398.6625
     45.0000,      20.0000,   1.00000,    408.1743
     50.0000,      20.0000,   1.00000,    387.4150
     55.0000,      20.0000,   1.00000,    385.6749
     60.0000,      20.0000,   1.00000,    363.1923
     65.0000,      20.0000,   1.00000,    372.1285
     70.0000,      20.0000,   1.00000,    398.5788
     75.0000,      20.0000,   1.00000,    402.4518
     80.0000,      20.0000,   1.00000,    422.9787
     85.0000,      20.0000,   1.00000,    437.1699
     90.0000,      20.0000,   1.00000,    429.9261
     95.0000,      20.0000,   1.00000,    439.1129
    100.0000,      20.0000,   1.00000,    438.1552
    105.0000,      20.0000,   1.00000,    438.4503
    110.0000,      20.0000,   1.00000,    463.5603
    115.0000,      20.0000,   1.00000,    456.4390
    120.0000,      20.0000,   1.00000,    485.5621
    125.0000,      20.0000,   1.00000,    515.8520
    130.0000,      20.0000,   1.00000,    495.1039
    135.0000,      20.0000,   1.00000,    476.9703
    140.0000,      20.0000,   1.00000,    471.4788
    145.0000,      20.0000,   1.00000,    484.1569
    150.0000,      20.0000,   1.00000,    552.0127
    155.0000,      20.0000,   1.00000,    610.6424
    160.0000,      20.0000,   1.00000,    605.3340
    165.0000,      20.0000,   1.00000,    602.4783
    170.0000,      20.0000,   1.00000,    569.7285
    175.0000,      20.0000,   1.00000,    515.0405
    180.0000,      20.0000,   1.00000,    527.8660
    185.0000,      20.0000,   1.00000,    555.3594
    190.0000,      20.0000,   1.00000,    580.1270
    195.0000,      20.0000,   1.00000,    612.8087
    200.0000,      20.0000,   1.00000,    575.0944
    205.0000,      20.0000,   1.00000,    516.5535
    210.0000,      20.0000,   1.00000,    497.2225
    215.0000,      20.0000,   1.00000,    486.8188
    220.0000,      20.0000,   1.00000,    478.8738
    225.0000,      20.0000,   1.00000,    484.5068
    230.0000,      20.0000,   1.00000,    473.5562
    235.0000,      20.0000,   1.00000,    461.2655
    240.0000,      20.0000,   1.00000,    453.4783
    245.0000,      20.0000,   1.00000,    415.9563
    250.0000,      20.0000,   1.00000,    395.5164
    255.0000,      20.0000,   1.00000,    399.9635
    260.0000,      20.0000,   1.00000,    413.8551
    265.0000,      20.0000,   1.00000,    429.4916
    270.0000,      20.0000,   1.00000,    456.5449
    275.0000,      20.0000,   1.00000,    434.6665
    280.0000,      20.0000,   1.00000,    418.9555
    285.0000,      20.0000,   1.00000,    403.6571
     27.5000,       5.0000,   5.00000,    280.1607
     32.5000,       5.0000,   5.00000,    379.7886
     37.5000,       5.0000,   5.00000,    433.8541
     42.5000,       5.0000,   5.00000,    377.5062
     47.5000,       5.0000,   5.00000,    416.5442
     52.5000,       5.0000,   5.00000,    399.1940
     57.5000,       5.0000,   5.00000,    364.0061
     62.5000,       5.0000,   5.00000,    364.7394
     67.5000,       5.0000,   5.00000,    371.0251
     72.5000,       5.0000,   5.00000,    405.3416
     77.5000,       5.0000,   5.00000,    451.8996
     82.5000,       5.0000,   5.00000,    421.4651
     87.5000,       5.0000,   5.00000,    434.6723
     92.5000,       5.0000,   5.00000,    429.2216
     97.5000,       5.0000,   5.00000,    431.8984
    102.5000,       5.0000,   5.00000,    443.9818
    107.5000,       5.0000,   5.00000,    441.8083
    112.5000,       5.0000,   5.00000,    448.9789
    117.5000,       5.0000,   5.00000,    479.4253
    122.5000,       5.0000,   5.00000,    462.6521
    127.5000,       5.0000,   5.00000,    521.7906
    132.5000,       5.0000,   5.00000,    542.7185
    137.5000,       5.0000,   5.00000,    441.4469
    142.5000,       5.0000,   5.00000,    511.9115
    147.5000,       5.0000,   5.00000,    457.0966
    152.5000,       5.0000,   5.00000,    532.4056
    157.5000,       5.0000,   5.00000,    668.6257
    162.5000,       5.0000,   5.00000,    760.6745
    167.5000,       5.0000,   5.00000,    476.1124
    172.5000,       5.0000,   5.00000,    496.8752
    177.5000,       5.0000,   5.00000,    525.3930
    182.5000,       5.0000,   5.00000,    536.0228
    187.5000,       5.0000,   5.00000,    632.0623
    192.5000,       5.0000,   5.00000,    639.7949
    197.5000,       5.0000,   5.00000,    555.2366
    202.5000,       5.0000,   5.00000,    525.5970
    207.5000,       5.0000,   5.00000,    531.8349
    212.5000,       5.0000,   5.00000,    465.6372
    217.5000,       5.0000,   5.00000,    483.9766
    222.5000,       5.0000,   5.00000,    484.1509
    227.5000,       5.0000,   5.00000,    478.2244
    232.5000,       5.0000,   5.00000,    516.5688
    237.5000,       5.0000,   5.00000,    435.9369
    242.5000,       5.0000,   5.00000,    409.8595
    247.5000,       5.0000,   5.00000,    389.0586
    252.5000,       5.0000,   5.00000,    397.7677
    257.5000,       5.0000,   5.00000,    347.3583
    262.5000,       5.0000,   5.00000,    418.9562
    267.5000,       5.0000,   5.00000,    428.3927
    272.5000,       5.0000,   5.00000,    465.9831
    277.5000,       5.0000,   5.00000,    437.0143
    282.5000,       5.0000,   5.00000,    426.4468
    287.5000,       5.0000,   5.00000,    390.6657
     32.5000,       5.0000,   6.00000,    394.1412
     37.5000,       5.0000,   6.00000,    456.4805
     42.5000,       5.0000,   6.00000,    389.1514
     47.5000,       5.0000,   6.00000,    418.9458
     52.5000,       5.0000,   6.00000,    403.7007
     57.5000,       5.0000,   6.00000,    373.5111
     62.5000,       5.0000,   6.00000,    357.8084
     67.5000,       5.0000,   6.00000,    362.0061
     72.5000,       5.0000,   6.00000,    409.3722
     77.5000,       5.0000,   6.00000,    454.7583
     82.5000,       5.0000,   6.00000,    428.0828
     87.5000,       5.0000,   6.00000,    439.6104
     92.5000,       5.0000,   6.00000,    437.3302
     97.5000,       5.0000,   6.00000,    432.2639
    102.5000,       5.0000,   6.00000,    432.8296
    107.5000,       5.0000,   6.00000,    438.4775
    112.5000,       5.0000,   6.00000,    441.2880
    117.5000,       5.0000,   6.00000,    478.8363
    122.5000,       5.0000,   6.00000,    449.5820
    127.5000,       5.0000,   6.00000,    487.3890
    132.5000,       5.0000,   6.00000,    481.7886
    137.5000,       5.0000,   6.00000,    431.9718
    142.5000,       5.0000,   6.00000,    504.5448
    147.5000,       5.0000,   6.00000,    441.0240
    152.5000,       5.0000,   6.00000,    517.9410
    157.5000,       5.0000,   6.00000,    622.8477
    162.5000,       5.0000,   6.00000,    702.3631
    167.5000,       5.0000,   6.00000,    454.7162
    172.5000,       5.0000,   6.00000,    473.0993
    177.5000,       5.0000,   6.00000,    511.3257
    182.5000,       5.0000,   6.00000,    521.5082
    187.5000,       5.0000,   6.00000,    591.5145
    192.5000,       5.0000,   6.00000,    586.2896
    197.5000,       5.0000,   6.00000,    544.6031
    202.5000,       5.0000,   6.00000,    485.0420
    207.5000,       5.0000,   6.00000,    491.1022
    212.5000,       5.0000,   6.00000,    430.6033
    217.5000,       5.0000,   6.00000,    445.9355
    222.5000,       5.0000,   6.00000,    455.6694
    227.5000,       5.0000,   6.00000,    471.8736
    232.5000,       5.0000,   6.00000,    496.9739
    237.5000,       5.0000,   6.00000,    407.8230
    242.5000,       5.0000,   6.00000,    387.3299
    247.5000,       5.0000,   6.00000,    364.1986
    252.5000,       5.0000,   6.00000,    372.7899
    257.5000,       5.0000,   6.00000,    328.6826
    262.5000,       5.0000,   6.00000,    393.2407
    267.5000,       5.0000,   6.00000,    422.3064
    272.5000,       5.0000,   6.00000,    432.4476
    277.5000,       5.0000,   6.00000,    422.3647
    282.5000,       5.0000,   6.00000,    410.7958
     37.5000,      25.0000,   1.00000,    395.0035
     42.5000,      25.0000,   1.00000,    411.9857
     47.5000,      25.0000,   1.00000,    403.5195
     52.5000,      25.0000,   1.00000,    383.1209
     57.5000,      25.0000,   1.00000,    379.4728
     62.5000,      25.0000,   1.00000,    377.5738
     67.5000,      25.0000,   1.00000,    376.6073
     72.5000,      25.0000,   1.00000,    388.0979
     77.5000,      25.0000,   1.00000,    411.3233
     82.5000,      25.0000,   1.00000,    423.8437
     87.5000,      25.0000,   1.00000,    441.3399
     92.5000,      25.0000,   1.00000,    441.2161
     97.5000,      25.0000,   1.00000,    437.2971
    102.5000,      25.0000,   1.00000,    440.2242
    107.5000,      25.0000,   1.00000,    442.8212
    112.5000,      25.0000,   1.00000,    453.6122
    117.5000,      25.0000,   1.00000,    471.6487
    122.5000,      25.0000,   1.00000,    473.1833
    127.5000,      25.0000,   1.00000,    439.2236
    132.5000,      25.0000,   1.00000,    452.4208
    137.5000,      25.0000,   1.00000,    459.2258
    142.5000,      25.0000,   1.00000,    473.8644
    147.5000,      25.0000,   1.00000,    507.9930
    152.5000,      25.0000,   1.00000,    557.7920
    157.5000,      25.0000,   1.00000,    529.2393
    162.5000,      25.0000,   1.00000,    532.1616
    167.5000,      25.0000,   1.00000,    546.0631
    172.5000,      25.0000,   1.00000,    534.0574
    177.5000,      25.0000,   1.00000,    502.1181
    182.5000,      25.0000,   1.00000,    523.9411
    187.5000,      25.0000,   1.00000,    519.0400
    192.5000,      25.0000,   1.00000,    516.8024
    197.5000,      25.0000,   1.00000,    525.7938
    202.5000,      25.0000,   1.00000,    517.8118
    207.5000,      25.0000,   1.00000,    472.3456
    212.5000,      25.0000,   1.00000,    453.2197
    217.5000,      25.0000,   1.00000,    446.8306
    222.5000,      25.0000,   1.00000,    451.9575
    227.5000,      25.0000,   1.00000,    455.0505
    232.5000,      25.0000,   1.00000,    445.8999
    237.5000,      25.0000,   1.00000,    425.3390
    242.5000,      25.0000,   1.00000,    410.8594
    247.5000,      25.0000,   1.00000,    379.3849
    252.5000,      25.0000,   1.00000,    378.0745
    257.5000,      25.0000,   1.00000,    384.1371
    262.5000,      25.0000,   1.00000,    406.8883
    267.5000,      25.0000,   1.00000,    400.5605
    272.5000,      25.0000,   1.00000,    419.1290
    277.5000,      25.0000,   1.00000,    408.9788
     37.5000,       5.0000,   7.00000,    469.0645
     42.5000,       5.0000,   7.00000,    392.5042
     47.5000,       5.0000,   7.00000,    419.3468
     52.5000,       5.0000,   7.00000,    399.3386
     57.5000,       5.0000,   7.00000,    369.9694
     62.5000,       5.0000,   7.00000,    362.9794
     67.5000,       5.0000,   7.00000,    352.8670
     72.5000,       5.0000,   7.00000,    398.1980
     77.5000,       5.0000,   7.00000,    458.3456
     82.5000,       5.0000,   7.00000,    423.5789
     87.5000,       5.0000,   7.00000,    442.3196
     92.5000,       5.0000,   7.00000,    438.1097
     97.5000,       5.0000,   7.00000,    427.9463
    102.5000,       5.0000,   7.00000,    436.1140
    107.5000,       5.0000,   7.00000,    426.8940
    112.5000,       5.0000,   7.00000,    436.2771
    117.5000,       5.0000,   7.00000,    472.4131
    122.5000,       5.0000,   7.00000,    426.6811
    127.5000,       5.0000,   7.00000,    443.0301
    132.5000,       5.0000,   7.00000,    476.2848
    137.5000,       5.0000,   7.00000,    427.6535
    142.5000,       5.0000,   7.00000,    496.1111
    147.5000,       5.0000,   7.00000,    430.4667
    152.5000,       5.0000,   7.00000,    487.1107
    157.5000,       5.0000,   7.00000,    588.0767
    162.5000,       5.0000,   7.00000,    660.7929
    167.5000,       5.0000,   7.00000,    429.6448
    172.5000,       5.0000,   7.00000,    456.1452
    177.5000,       5.0000,   7.00000,    498.3921
    182.5000,       5.0000,   7.00000,    519.8353
    187.5000,       5.0000,   7.00000,    576.0090
    192.5000,       5.0000,   7.00000,    545.7865
    197.5000,       5.0000,   7.00000,    484.6095
    202.5000,       5.0000,   7.00000,    471.4331
    207.5000,       5.0000,   7.00000,    468.1002
    212.5000,       5.0000,   7.00000,    407.2409
    217.5000,       5.0000,   7.00000,    421.9690
    222.5000,       5.0000,   7.00000,    438.5239
    227.5000,       5.0000,   7.00000,    458.0762
    232.5000,       5.0000,   7.00000,    489.4080
    237.5000,       5.0000,   7.00000,    393.9562
    242.5000,       5.0000,   7.00000,    366.5533
    247.5000,       5.0000,   7.00000,    349.0429
    252.5000,       5.0000,   7.00000,    355.7632
    257.5000,       5.0000,   7.00000,    312.2180
    262.5000,       5.0000,   7.00000,    381.3283
    267.5000,       5.0000,   7.00000,    389.9682
    272.5000,       5.0000,   7.00000,    424.1739
    277.5000,       5.0000,   7.00000,    416.6813
     42.5000,       5.0000,   8.00000,    392.3250
     47.5000,       5.0000,   8.00000,    416.7814
     52.5000,       5.0000,   8.00000,    393.3000
     57.5000,       5.0000,   8.00000,    363.7430
     62.5000,       5.0000,   8.00000,    357.0222
     67.5000,       5.0000,   8.00000,    356.0138
     72.5000,       5.0000,   8.00000,    390.3419
     77.5000,       5.0000,   8.00000,    443.0809
     82.5000,       5.0000,   8.00000,    425.3894
     87.5000,       5.0000,   8.00000,    435.2806
     92.5000,       5.0000,   8.00000,    430.0009
     97.5000,       5.0000,   8.00000,    430.1944
    102.5000,       5.0000,   8.00000,    429.9856
    107.5000,       5.0000,   8.00000,    427.8444
    112.5000,       5.0000,   8.00000,    426.0594
    117.5000,       5.0000,   8.00000,    446.6472
    122.5000,       5.0000,   8.00000,    396.1698
    127.5000,       5.0000,   8.00000,    441.3643
    132.5000,       5.0000,   8.00000,    475.4032
    137.5000,       5.0000,   8.00000,    422.7600
    142.5000,       5.0000,   8.00000,    487.1801
    147.5000,       5.0000,   8.00000,    411.8578
    152.5000,       5.0000,   8.00000,    461.3983
    157.5000,       5.0000,   8.00000,    557.5060
    162.5000,       5.0000,   8.00000,    638.1946
    167.5000,       5.0000,   8.00000,    407.6505
    172.5000,       5.0000,   8.00000,    442.3789
    177.5000,       5.0000,   8.00000,    492.8586
    182.5000,       5.0000,   8.00000,    507.1071
    187.5000,       5.0000,   8.00000,    571.8165
    192.5000,       5.0000,   8.00000,    520.9565
    197.5000,       5.0000,   8.00000,    451.1995
    202.5000,       5.0000,   8.00000,    430.2357
    207.5000,       5.0000,   8.00000,    461.0593
    212.5000,       5.0000,   8.00000,    393.8348
    217.5000,       5.0000,   8.00000,    413.1052
    222.5000,       5.0000,   8.00000,    425.6497
    227.5000,       5.0000,   8.00000,    440.3495
    232.5000,       5.0000,   8.00000,    475.7411
    237.5000,       5.0000,   8.00000,    388.2452
    242.5000,       5.0000,   8.00000,    358.1540
    247.5000,       5.0000,   8.00000,    336.9323
    252.5000,       5.0000,   8.00000,    346.1163
    257.5000,       5.0000,   8.00000,    305.6002
    262.5000,       5.0000,   8.00000,    360.0337
    267.5000,       5.0000,   8.00000,    379.5741
    272.5000,       5.0000,   8.00000,    413.0826
     52.5000,      35.0000,   1.00000,    380.9549
     57.5000,      35.0000,   1.00000,    371.4823
     62.5000,      35.0000,   1.00000,    378.9970
     67.5000,      35.0000,   1.00000,    374.8264
     72.5000,      35.0000,   1.00000,    380.3037
     77.5000,      35.0000,   1.00000,    387.2545
     82.5000,      35.0000,   1.00000,    386.6860
     87.5000,      35.0000,   1.00000,    409.1189
     92.5000,      35.0000,   1.00000,    424.4954
     97.5000,      35.0000,   1.00000,    427.6124
    102.5000,      35.0000,   1.00000,    438.4168
    107.5000,      35.0000,   1.00000,    427.5674
    112.5000,      35.0000,   1.00000,    410.1683
    117.5000,      35.0000,   1.00000,    421.1254
    122.5000,      35.0000,   1.00000,    422.0058
    127.5000,      35.0000,   1.00000,    435.5532
    132.5000,      35.0000,   1.00000,    437.3762
    137.5000,      35.0000,   1.00000,    432.2884
    142.5000,      35.0000,   1.00000,    450.7064
    147.5000,      35.0000,   1.00000,    477.2343
    152.5000,      35.0000,   1.00000,    460.9350
    157.5000,      35.0000,   1.00000,    461.9851
    162.5000,      35.0000,   1.00000,    467.9694
    167.5000,      35.0000,   1.00000,    485.8777
    172.5000,      35.0000,   1.00000,    506.2623
    177.5000,      35.0000,   1.00000,    495.0277
    182.5000,      35.0000,   1.00000,    453.3856
    187.5000,      35.0000,   1.00000,    457.5304
    192.5000,      35.0000,   1.00000,    458.1641
    197.5000,      35.0000,   1.00000,    453.8925
    202.5000,      35.0000,   1.00000,    439.9544
    207.5000,      35.0000,   1.00000,    428.7903
    212.5000,      35.0000,   1.00000,    426.5250
    217.5000,      35.0000,   1.00000,    440.8858
    222.5000,      35.0000,   1.00000,    418.2924
    227.5000,      35.0000,   1.00000,    398.7229
    232.5000,      35.0000,   1.00000,    393.5867
    237.5000,      35.0000,   1.00000,    391.3909
    242.5000,      35.0000,   1.00000,    384.8642
    247.5000,      35.0000,   1.00000,    385.3857
    252.5000,      35.0000,   1.00000,    362.5739
    257.5000,      35.0000,   1.00000,    365.4332
    262.5000,      35.0000,   1.00000,    373.6157
     52.5000,       5.0000,  10.00000,    382.4016
     57.5000,       5.0000,  10.00000,    352.6451
     62.5000,       5.0000,  10.00000,    345.4483
     67.5000,       5.0000,  10.00000,    344.5928
     72.5000,       5.0000,  10.00000,    389.8574
     77.5000,       5.0000,  10.00000,    439.9699
     82.5000,       5.0000,  10.00000,    398.6050
     87.5000,       5.0000,  10.00000,    415.3315
     92.5000,       5.0000,  10.00000,    415.0631
     97.5000,       5.0000,  10.00000,    412.9107
    102.5000,       5.0000,  10.00000,    420.0909
    107.5000,       5.0000,  10.00000,    407.0660
    112.5000,       5.0000,  10.00000,    386.1143
    117.5000,       5.0000,  10.00000,    412.4862
    122.5000,       5.0000,  10.00000,    384.9333
    127.5000,       5.0000,  10.00000,    431.0169
    132.5000,       5.0000,  10.00000,    464.1938
    137.5000,       5.0000,  10.00000,    401.6845
    142.5000,       5.0000,  10.00000,    450.8560
    147.5000,       5.0000,  10.00000,    380.7714
    152.5000,       5.0000,  10.00000,    431.0269
    157.5000,       5.0000,  10.00000,    521.8112
    162.5000,       5.0000,  10.00000,    601.4079
    167.5000,       5.0000,  10.00000,    392.4303
    172.5000,       5.0000,  10.00000,    426.3089
    177.5000,       5.0000,  10.00000,    468.7674
    182.5000,       5.0000,  10.00000,    481.9433
    187.5000,       5.0000,  10.00000,    548.3673
    192.5000,       5.0000,  10.00000,    513.4904
    197.5000,       5.0000,  10.00000,    443.8543
    202.5000,       5.0000,  10.00000,    398.0057
    207.5000,       5.0000,  10.00000,    409.9177
    212.5000,       5.0000,  10.00000,    371.2468
    217.5000,       5.0000,  10.00000,    403.8906
    222.5000,       5.0000,  10.00000,    405.4950
    227.5000,       5.0000,  10.00000,    414.7251
    232.5000,       5.0000,  10.00000,    444.4518
    237.5000,       5.0000,  10.00000,    365.9867
    242.5000,       5.0000,  10.00000,    348.9093
    247.5000,       5.0000,  10.00000,    335.4740
    252.5000,       5.0000,  10.00000,    336.9370
    257.5000,       5.0000,  10.00000,    295.0812
    262.5000,       5.0000,  10.00000,    358.3838
     67.5000,      45.0000,   1.00000,    370.6746
     72.5000,      45.0000,   1.00000,    370.5758
     77.5000,      45.0000,   1.00000,    366.5637
     82.5000,      45.0000,   1.00000,    375.2519
     87.5000,      45.0000,   1.00000,    382.9651
     92.5000,      45.0000,   1.00000,    385.6369
     97.5000,      45.0000,   1.00000,    373.6792
    102.5000,      45.0000,   1.00000,    379.3530
    107.5000,      45.0000,   1.00000,    396.8698
    112.5000,      45.0000,   1.00000,    404.1611
    117.5000,      45.0000,   1.00000,    404.5306
    122.5000,      45.0000,   1.00000,    403.6472
    127.5000,      45.0000,   1.00000,    388.4741
    132.5000,      45.0000,   1.00000,    386.6219
    137.5000,      45.0000,   1.00000,    402.3512
    142.5000,      45.0000,   1.00000,    425.8498
    147.5000,      45.0000,   1.00000,    432.4464
    152.5000,      45.0000,   1.00000,    435.4086
    157.5000,      45.0000,   1.00000,    440.4490
    162.5000,      45.0000,   1.00000,    451.2823
    167.5000,      45.0000,   1.00000,    454.8411
    172.5000,      45.0000,   1.00000,    467.3434
    177.5000,      45.0000,   1.00000,    466.1170
    182.5000,      45.0000,   1.00000,    451.8449
    187.5000,      45.0000,   1.00000,    429.0815
    192.5000,      45.0000,   1.00000,    431.4398
    197.5000,      45.0000,   1.00000,    434.6768
    202.5000,      45.0000,   1.00000,    434.6377
    207.5000,      45.0000,   1.00000,    424.6256
    212.5000,      45.0000,   1.00000,    411.3163
    217.5000,      45.0000,   1.00000,    382.0829
    222.5000,      45.0000,   1.00000,    367.3939
    227.5000,      45.0000,   1.00000,    365.4461
    232.5000,      45.0000,   1.00000,    372.0797
    237.5000,      45.0000,   1.00000,    356.8093
    242.5000,      45.0000,   1.00000,    358.2992
    247.5000,      45.0000,   1.00000,    364.2519
     77.5000,       5.0000,  12.00000,    429.2228
    157.5000,       5.0000,  12.00000,    508.8507
    237.5000,       5.0000,  12.00000,    350.4803
     67.5000,      15.0000,   4.00000,    347.7462
     72.5000,      15.0000,   4.00000,    379.1742
     77.5000,      15.0000,   4.00000,    392.5973
     82.5000,      15.0000,   4.00000,    402.5169
     87.5000,      15.0000,   4.00000,    391.0263
     92.5000,      15.0000,   4.00000,    381.6395
     97.5000,      15.0000,   4.00000,    358.9472
    102.5000,      15.0000,   4.00000,    362.7460
    107.5000,      15.0000,   4.00000,    371.1553
    112.5000,      15.0000,   4.00000,    376.7448
    117.5000,      15.0000,   4.00000,    375.2921
    122.5000,      15.0000,   4.00000,    380.2000
    127.5000,      15.0000,   4.00000,    381.9995
    132.5000,      15.0000,   4.00000,    380.5254
    137.5000,      15.0000,   4.00000,    388.9920
    142.5000,      15.0000,   4.00000,    371.4875
    147.5000,      15.0000,   4.00000,    394.6056
    152.5000,      15.0000,   4.00000,    425.3153
    157.5000,      15.0000,   4.00000,    500.0413
    162.5000,      15.0000,   4.00000,    486.3155
    167.5000,      15.0000,   4.00000,    451.2365
    172.5000,      15.0000,   4.00000,    412.5228
    177.5000,      15.0000,   4.00000,    447.3940
    182.5000,      15.0000,   4.00000,    493.7293
    187.5000,      15.0000,   4.00000,    512.9880
    192.5000,      15.0000,   4.00000,    500.9728
    197.5000,      15.0000,   4.00000,    451.5687
    202.5000,      15.0000,   4.00000,    413.3152
    207.5000,      15.0000,   4.00000,    377.1723
    212.5000,      15.0000,   4.00000,    365.2620
    217.5000,      15.0000,   4.00000,    349.3521
    222.5000,      15.0000,   4.00000,    360.9412
    227.5000,      15.0000,   4.00000,    384.5710
    232.5000,      15.0000,   4.00000,    390.2014
    237.5000,      15.0000,   4.00000,    361.3726
    242.5000,      15.0000,   4.00000,    325.8693
    247.5000,      15.0000,   4.00000,    322.6835
     82.5000,      55.0000,   1.00000,    340.2624
     87.5000,      55.0000,   1.00000,    345.2969
     92.5000,      55.0000,   1.00000,    353.4447
     97.5000,      55.0000,   1.00000,    359.0897
    102.5000,      55.0000,   1.00000,    365.5187
    107.5000,      55.0000,   1.00000,    362.4833
    112.5000,      55.0000,   1.00000,    349.1323
    117.5000,      55.0000,   1.00000,    352.0101
    122.5000,      55.0000,   1.00000,    353.2709
    127.5000,      55.0000,   1.00000,    354.4139
    132.5000,      55.0000,   1.00000,    372.5263
    137.5000,      55.0000,   1.00000,    397.3726
    142.5000,      55.0000,   1.00000,    397.0666
    147.5000,      55.0000,   1.00000,    398.6441
    152.5000,      55.0000,   1.00000,    405.5623
    157.5000,      55.0000,   1.00000,    418.8794
    162.5000,      55.0000,   1.00000,    438.3510
    167.5000,      55.0000,   1.00000,    454.5866
    172.5000,      55.0000,   1.00000,    454.4553
    177.5000,      55.0000,   1.00000,    460.1128
    182.5000,      55.0000,   1.00000,    457.1893
    187.5000,      55.0000,   1.00000,    439.5924
    192.5000,      55.0000,   1.00000,    412.9420
    197.5000,      55.0000,   1.00000,    410.2415
    202.5000,      55.0000,   1.00000,    408.4860
    207.5000,      55.0000,   1.00000,    403.7528
    212.5000,      55.0000,   1.00000,    392.4422
    217.5000,      55.0000,   1.00000,    376.1597
    222.5000,      55.0000,   1.00000,    349.5464
    227.5000,      55.0000,   1.00000,    340.0317
    232.5000,      55.0000,   1.00000,    327.3116
     77.5000,       5.0000,  15.00000,    414.9938
    157.5000,       5.0000,  15.00000,    481.5591
    237.5000,       5.0000,  15.00000,    322.2961
     82.5000,      15.0000,   5.00000,    369.7379
     87.5000,      15.0000,   5.00000,    358.0527
     92.5000,      15.0000,   5.00000,    351.9898
     97.5000,      15.0000,   5.00000,    344.5095
    102.5000,      15.0000,   5.00000,    337.8587
    107.5000,      15.0000,   5.00000,    328.3744
    112.5000,      15.0000,   5.00000,    320.7057
    117.5000,      15.0000,   5.00000,    317.0477
    122.5000,      15.0000,   5.00000,    330.9633
    127.5000,      15.0000,   5.00000,    340.4514
    132.5000,      15.0000,   5.00000,    350.2669
    137.5000,      15.0000,   5.00000,    364.9746
    142.5000,      15.0000,   5.00000,    350.9323
    147.5000,      15.0000,   5.00000,    367.0482
    152.5000,      15.0000,   5.00000,    392.6475
    157.5000,      15.0000,   5.00000,    468.9734
    162.5000,      15.0000,   5.00000,    469.9998
    167.5000,      15.0000,   5.00000,    451.3119
    172.5000,      15.0000,   5.00000,    420.7578
    177.5000,      15.0000,   5.00000,    464.4954
    182.5000,      15.0000,   5.00000,    511.8612
    187.5000,      15.0000,   5.00000,    525.8535
    192.5000,      15.0000,   5.00000,    500.9713
    197.5000,      15.0000,   5.00000,    439.5178
    202.5000,      15.0000,   5.00000,    392.1771
    207.5000,      15.0000,   5.00000,    355.3135
    212.5000,      15.0000,   5.00000,    341.5854
    217.5000,      15.0000,   5.00000,    334.9492
    222.5000,      15.0000,   5.00000,    340.4173
    227.5000,      15.0000,   5.00000,    357.6915
    232.5000,      15.0000,   5.00000,    345.7730
     97.5000,      65.0000,   1.00000,    323.5157
    102.5000,      65.0000,   1.00000,    327.5995
    107.5000,      65.0000,   1.00000,    325.6239
    112.5000,      65.0000,   1.00000,    325.2509
    117.5000,      65.0000,   1.00000,    325.1850
    122.5000,      65.0000,   1.00000,    328.8043
    127.5000,      65.0000,   1.00000,    337.6768
    132.5000,      65.0000,   1.00000,    359.7961
    137.5000,      65.0000,   1.00000,    362.2672
    142.5000,      65.0000,   1.00000,    369.5738
    147.5000,      65.0000,   1.00000,    385.1941
    152.5000,      65.0000,   1.00000,    400.4838
    157.5000,      65.0000,   1.00000,    421.2608
    162.5000,      65.0000,   1.00000,    437.2311
    167.5000,      65.0000,   1.00000,    438.4053
    172.5000,      65.0000,   1.00000,    440.8902
    177.5000,      65.0000,   1.00000,    438.2440
    182.5000,      65.0000,   1.00000,    433.1497
    187.5000,      65.0000,   1.00000,    425.4216
    192.5000,      65.0000,   1.00000,    411.7062
    197.5000,      65.0000,   1.00000,    391.3514
    202.5000,      65.0000,   1.00000,    395.0850
    207.5000,      65.0000,   1.00000,    384.6263
    212.5000,      65.0000,   1.00000,    374.0338
    217.5000,      65.0000,   1.00000,    362.5387
     97.5000,      15.0000,   6.00000,    309.1311
    102.5000,      15.0000,   6.00000,    297.9424
    107.5000,      15.0000,   6.00000,    290.5829
    112.5000,      15.0000,   6.00000,    291.1227
    117.5000,      15.0000,   6.00000,    290.2857
    122.5000,      15.0000,   6.00000,    301.6798
    127.5000,      15.0000,   6.00000,    311.4485
    132.5000,      15.0000,   6.00000,    320.9936
    137.5000,      15.0000,   6.00000,    336.7849
    142.5000,      15.0000,   6.00000,    327.3144
    147.5000,      15.0000,   6.00000,    349.2660
    152.5000,      15.0000,   6.00000,    384.3275
    157.5000,      15.0000,   6.00000,    461.3531
    162.5000,      15.0000,   6.00000,    463.6569
    167.5000,      15.0000,   6.00000,    446.1668
    172.5000,      15.0000,   6.00000,    419.2686
    177.5000,      15.0000,   6.00000,    460.0562
    182.5000,      15.0000,   6.00000,    504.4276
    187.5000,      15.0000,   6.00000,    515.5320
    192.5000,      15.0000,   6.00000,    491.2271
    197.5000,      15.0000,   6.00000,    429.5299
    202.5000,      15.0000,   6.00000,    383.0559
    207.5000,      15.0000,   6.00000,    342.7408
    212.5000,      15.0000,   6.00000,    327.0520
    217.5000,      15.0000,   6.00000,    316.5223
    105.0000,      30.0000,   3.00000,    290.6528
    110.0000,      30.0000,   3.00000,    286.4648
    115.0000,      30.0000,   3.00000,    289.0602
    120.0000,      30.0000,   3.00000,    296.9643
    125.0000,      30.0000,   3.00000,    299.4511
    130.0000,      30.0000,   3.00000,    309.2200
    135.0000,      30.0000,   3.00000,    307.8295
    140.0000,      30.0000,   3.00000,    325.1027
    145.0000,      30.0000,   3.00000,    356.1581
    150.0000,      30.0000,   3.00000,    392.6171
    155.0000,      30.0000,   3.00000,    407.8310
    160.0000,      30.0000,   3.00000,    416.9226
    165.0000,      30.0000,   3.00000,    440.5090
    170.0000,      30.0000,   3.00000,    456.2406
    175.0000,      30.0000,   3.00000,    466.0190
    180.0000,      30.0000,   3.00000,    455.2341
    185.0000,      30.0000,   3.00000,    463.6782
    190.0000,      30.0000,   3.00000,    455.3336
    195.0000,      30.0000,   3.00000,    441.8618
    200.0000,      30.0000,   3.00000,    410.3085
    205.0000,      30.0000,   3.00000,    374.2303
    210.0000,      30.0000,   3.00000,    345.2325
    112.5000,      25.0000,   4.00000,    277.2718
    117.5000,      25.0000,   4.00000,    280.6483
    122.5000,      25.0000,   4.00000,    288.2104
    127.5000,      25.0000,   4.00000,    293.3973
    132.5000,      25.0000,   4.00000,    306.7045
    137.5000,      25.0000,   4.00000,    315.5082
    142.5000,      25.0000,   4.00000,    324.7930
    147.5000,      25.0000,   4.00000,    354.8029
    152.5000,      25.0000,   4.00000,    407.8006
    157.5000,      25.0000,   4.00000,    407.4178
    162.5000,      25.0000,   4.00000,    424.7403
    167.5000,      25.0000,   4.00000,    441.3661
    172.5000,      25.0000,   4.00000,    442.2632
    177.5000,      25.0000,   4.00000,    440.0583
    182.5000,      25.0000,   4.00000,    463.6236
    187.5000,      25.0000,   4.00000,    468.2668
    192.5000,      25.0000,   4.00000,    449.2551
    197.5000,      25.0000,   4.00000,    427.2080
    202.5000,      25.0000,   4.00000,    382.3440
    157.5000,      15.0000,   8.00000,    424.1335
    157.5000,      15.0000,  10.00000,    403.3402
   5.12
ITERATION 4
MODEL RESISTIVITY
LAYER 1
61,     2.5000
     10.0000,     192.39
     15.0000,     219.05
     20.0000,     232.26
     25.0000,     240.35
     30.0000,     188.38
     35.0000,     256.37
     40.0000,     333.68
     45.0000,     304.05
     50.0000,     308.67
     55.0000,     278.23
     60.0000,     244.56
     65.0000,     240.97
     70.0000,     249.26
     75.0000,     284.54
     80.0000,     326.12
     85.0000,     323.81
     90.0000,     366.22
     95.0000,     394.79
    100.0000,     402.86
    105.0000,     410.00
    110.0000,     394.78
    115.0000,     397.92
    120.0000,     447.81
    125.0000,     434.98
    130.0000,     512.95
    135.0000,     573.66
    140.0000,     513.17
    145.0000,     627.57
    150.0000,     537.69
    155.0000,     699.54
    160.0000,     1037.9
    165.0000,     1220.9
    170.0000,     713.28
    175.0000,     713.23
    180.0000,     774.34
    185.0000,     797.72
    190.0000,     892.23
    195.0000,     828.18
    200.0000,     738.14
    205.0000,     703.78
    210.0000,     717.59
    215.0000,     605.53
    220.0000,     599.91
    225.0000,     590.51
    230.0000,     590.04
    235.0000,     625.90
    240.0000,     510.89
    245.0000,     492.16
    250.0000,     490.24
    255.0000,     535.91
    260.0000,     471.88
    265.0000,     572.36
    270.0000,     606.73
    275.0000,     658.27
    280.0000,     603.21
    285.0000,     543.56
    290.0000,     475.74
    295.0000,     452.39
    300.0000,     420.31
    305.0000,     692.70
           672.6459
LAYER 2
61,     5.2500
     10.0000,     206.72
     15.0000,     225.86
     20.0000,     248.89
     25.0000,     255.31
     30.0000,     212.40
     35.0000,     278.26
     40.0000,     351.10
     45.0000,     318.08
     50.0000,     318.62
     55.0000,     294.59
     60.0000,     260.00
     65.0000,     250.52
     70.0000,     253.49
     75.0000,     286.29
     80.0000,     351.95
     85.0000,     327.75
     90.0000,     367.31
     95.0000,     396.89
    100.0000,     426.69
    105.0000,     429.84
    110.0000,     426.53
    115.0000,     432.39
    120.0000,     478.21
    125.0000,     488.29
    130.0000,     555.38
    135.0000,     609.62
    140.0000,     585.38
    145.0000,     675.52
    150.0000,     621.97
    155.0000,     682.73
    160.0000,     886.04
    165.0000,     1014.6
    170.0000,     662.82
    175.0000,     673.30
    180.0000,     713.96
    185.0000,     749.78
    190.0000,     837.57
    195.0000,     812.22
    200.0000,     701.67
    205.0000,     657.74
    210.0000,     718.75
    215.0000,     660.57
    220.0000,     676.96
    225.0000,     674.15
    230.0000,     674.95
    235.0000,     675.12
    240.0000,     543.71
    245.0000,     508.06
    250.0000,     485.19
    255.0000,     481.83
    260.0000,     445.50
    265.0000,     525.27
    270.0000,     573.76
    275.0000,     603.30
    280.0000,     617.10
    285.0000,     589.26
    290.0000,     518.13
    295.0000,     513.80
    300.0000,     467.43
    305.0000,     622.75
           448.6343
LAYER 3
59,     8.2750
     15.0000,     251.51
     20.0000,     294.13
     25.0000,     308.82
     30.0000,     281.00
     35.0000,     341.37
     40.0000,     409.62
     45.0000,     374.47
     50.0000,     381.76
     55.0000,     379.51
     60.0000,     344.70
     65.0000,     314.53
     70.0000,     298.71
     75.0000,     336.66
     80.0000,     427.51
     85.0000,     360.02
     90.0000,     361.92
     95.0000,     397.75
    100.0000,     457.88
    105.0000,     487.91
    110.0000,     512.91
    115.0000,     534.23
    120.0000,     576.07
    125.0000,     587.95
    130.0000,     626.34
    135.0000,     648.70
    140.0000,     659.83
    145.0000,     767.28
    150.0000,     761.28
    155.0000,     691.86
    160.0000,     741.73
    165.0000,     817.66
    170.0000,     552.57
    175.0000,     607.50
    180.0000,     606.31
    185.0000,     613.32
    190.0000,     722.51
    195.0000,     751.61
    200.0000,     628.92
    205.0000,     571.06
    210.0000,     671.22
    215.0000,     727.28
    220.0000,     814.36
    225.0000,     861.69
    230.0000,     865.86
    235.0000,     800.95
    240.0000,     609.52
    245.0000,     512.91
    250.0000,     438.44
    255.0000,     381.84
    260.0000,     361.83
    265.0000,     420.80
    270.0000,     468.83
    275.0000,     489.06
    280.0000,     563.20
    285.0000,     633.38
    290.0000,     647.45
    295.0000,     732.07
    300.0000,     579.12
           404.0596
LAYER 4
57,    11.6025
     20.0000,     342.22
     25.0000,     383.34
     30.0000,     367.71
     35.0000,     425.29
     40.0000,     483.03
     45.0000,     444.37
     50.0000,     470.71
     55.0000,     507.29
     60.0000,     480.70
     65.0000,     427.47
     70.0000,     394.86
     75.0000,     461.16
     80.0000,     589.17
     85.0000,     439.57
     90.0000,     362.52
     95.0000,     376.46
    100.0000,     447.41
    105.0000,     519.27
    110.0000,     585.01
    115.0000,     637.87
    120.0000,     684.71
    125.0000,     671.19
    130.0000,     674.96
    135.0000,     665.67
    140.0000,     676.69
    145.0000,     778.32
    150.0000,     757.71
    155.0000,     599.98
    160.0000,     595.43
    165.0000,     670.22
    170.0000,     437.23
    175.0000,     573.40
    180.0000,     561.71
    185.0000,     522.86
    190.0000,     641.90
    195.0000,     683.11
    200.0000,     525.28
    205.0000,     432.63
    210.0000,     513.20
    215.0000,     641.20
    220.0000,     824.46
    225.0000,     985.88
    230.0000,     1040.4
    235.0000,     933.83
    240.0000,     662.70
    245.0000,     490.00
    250.0000,     372.63
    255.0000,     299.85
    260.0000,     285.76
    265.0000,     334.71
    270.0000,     384.70
    275.0000,     426.19
    280.0000,     551.45
    285.0000,     755.11
    290.0000,     837.51
    295.0000,     895.89
           442.7870
LAYER 5
53,    15.2628
     30.0000,     519.59
     35.0000,     534.38
     40.0000,     543.97
     45.0000,     516.25
     50.0000,     547.46
     55.0000,     611.57
     60.0000,     628.99
     65.0000,     616.72
     70.0000,     651.54
     75.0000,     831.64
     80.0000,     1020.1
     85.0000,     769.00
     90.0000,     476.32
     95.0000,     347.94
    100.0000,     318.68
    105.0000,     335.02
    110.0000,     363.07
    115.0000,     391.58
    120.0000,     403.75
    125.0000,     375.72
    130.0000,     374.26
    135.0000,     406.70
    140.0000,     460.94
    145.0000,     530.34
    150.0000,     506.84
    155.0000,     410.91
    160.0000,     406.80
    165.0000,     443.84
    170.0000,     371.23
    175.0000,     560.24
    180.0000,     638.26
    185.0000,     601.62
    190.0000,     668.73
    195.0000,     641.77
    200.0000,     438.82
    205.0000,     286.89
    210.0000,     242.53
    215.0000,     245.86
    220.0000,     275.63
    225.0000,     315.89
    230.0000,     343.28
    235.0000,     338.09
    240.0000,     283.47
    245.0000,     238.02
    250.0000,     214.48
    255.0000,     219.09
    260.0000,     253.47
    265.0000,     323.05
    270.0000,     401.21
    275.0000,     498.77
    280.0000,     582.09
    285.0000,     644.29
           477.1127
LAYER 6
49,    19.2890
     40.0000,     496.40
     45.0000,     465.69
     50.0000,     478.92
     55.0000,     513.99
     60.0000,     542.89
     65.0000,     581.77
     70.0000,     681.03
     75.0000,     903.95
     80.0000,     1114.3
     85.0000,     962.82
     90.0000,     631.33
     95.0000,     408.63
    100.0000,     302.15
    105.0000,     258.21
    110.0000,     241.64
    115.0000,     240.83
    120.0000,     244.40
    125.0000,     242.77
    130.0000,     265.85
    135.0000,     319.68
    140.0000,     383.89
    145.0000,     432.71
    150.0000,     419.28
    155.0000,     370.10
    160.0000,     363.32
    165.0000,     386.57
    170.0000,     412.26
    175.0000,     603.28
    180.0000,     761.71
    185.0000,     797.43
    190.0000,     829.51
    195.0000,     743.66
    200.0000,     513.23
    205.0000,     318.36
    210.0000,     215.43
    215.0000,     166.82
    220.0000,     149.37
    225.0000,     150.63
    230.0000,     162.31
    235.0000,     174.76
    240.0000,     174.17
    245.0000,     177.73
    250.0000,     198.53
    255.0000,     246.40
    260.0000,     316.11
    265.0000,     388.76
    270.0000,     402.63
    275.0000,     409.76
           297.1060
LAYER 7
45,    23.7179
     50.0000,     374.56
     55.0000,     387.67
     60.0000,     405.44
     65.0000,     446.17
     70.0000,     530.83
     75.0000,     702.44
     80.0000,     878.54
     85.0000,     882.37
     90.0000,     702.99
     95.0000,     506.71
    100.0000,     374.64
    105.0000,     300.73
    110.0000,     263.42
    115.0000,     250.59
    120.0000,     252.74
    125.0000,     263.89
    130.0000,     295.32
    135.0000,     346.91
    140.0000,     398.70
    145.0000,     425.35
    150.0000,     411.73
    155.0000,     382.97
    160.0000,     380.56
    165.0000,     414.36
    170.0000,     494.86
    175.0000,     679.91
    180.0000,     869.94
    185.0000,     973.31
    190.0000,     1002.8
    195.0000,     897.76
    200.0000,     666.55
    205.0000,     443.50
    210.0000,     296.33
    215.0000,     212.60
    220.0000,     170.91
    225.0000,     156.52
    230.0000,     159.93
    235.0000,     172.46
    240.0000,     185.64
    245.0000,     206.99
    250.0000,     247.05
    255.0000,     300.80
    260.0000,     335.39
    265.0000,     334.68
           193.8921
LAYER 8
41,    28.5897
     60.0000,     317.13
     65.0000,     335.97
     70.0000,     380.02
     75.0000,     471.24
     80.0000,     575.69
     85.0000,     645.77
     90.0000,     631.01
     95.0000,     556.47
    100.0000,     474.50
    105.0000,     412.33
    110.0000,     374.63
    115.0000,     358.68
    120.0000,     359.07
    125.0000,     370.80
    130.0000,     394.69
    135.0000,     425.23
    140.0000,     447.57
    145.0000,     448.94
    150.0000,     431.82
    155.0000,     416.46
    160.0000,     426.89
    165.0000,     477.82
    170.0000,     582.49
    175.0000,     750.74
    180.0000,     927.09
    185.0000,     1047.7
    190.0000,     1085.2
    195.0000,     1004.9
    200.0000,     818.66
    205.0000,     609.40
    210.0000,     442.78
    215.0000,     331.73
    220.0000,     266.88
    225.0000,     236.15
    230.0000,     229.53
    235.0000,     237.65
    240.0000,     253.37
    245.0000,     275.52
    250.0000,     302.78
    255.0000,     317.45
           244.7673
LAYER 9
37,    33.9487
     70.0000,     294.33
     75.0000,     333.30
     80.0000,     381.41
     85.0000,     431.70
     90.0000,     479.26
     95.0000,     503.85
    100.0000,     506.94
    105.0000,     499.51
    110.0000,     491.72
    115.0000,     487.45
    120.0000,     487.13
    125.0000,     488.90
    130.0000,     491.37
    135.0000,     491.22
    140.0000,     483.94
    145.0000,     469.18
    150.0000,     454.70
    155.0000,     453.49
    160.0000,     479.14
    165.0000,     542.17
    170.0000,     647.98
    175.0000,     787.70
    180.0000,     925.59
    185.0000,     1022.3
    190.0000,     1054.8
    195.0000,     1008.1
    200.0000,     890.57
    205.0000,     740.24
    210.0000,     598.75
    215.0000,     487.47
    220.0000,     411.55
    225.0000,     366.48
    230.0000,     344.84
    235.0000,     339.67
    240.0000,     344.36
    245.0000,     349.31
           334.8559
LAYER 10
31,    39.8436
     85.0000,     291.26
     90.0000,     342.57
     95.0000,     388.31
    100.0000,     436.36
    105.0000,     473.98
    110.0000,     503.15
    115.0000,     519.27
    120.0000,     524.51
    125.0000,     520.42
    130.0000,     509.49
    135.0000,     494.40
    140.0000,     478.21
    145.0000,     465.27
    150.0000,     462.10
    155.0000,     475.90
    160.0000,     513.63
    165.0000,     579.67
    170.0000,     672.08
    175.0000,     777.11
    180.0000,     870.42
    185.0000,     929.60
    190.0000,     944.52
    195.0000,     916.15
    200.0000,     855.00
    205.0000,     777.12
    210.0000,     697.82
    215.0000,     623.94
    220.0000,     568.07
    225.0000,     525.58
    230.0000,     489.28
           443.5426
LAYER 11
27,    46.3279
     95.0000,     276.16
    100.0000,     329.10
    105.0000,     370.80
    110.0000,     407.15
    115.0000,     432.38
    120.0000,     446.82
    125.0000,     449.55
    130.0000,     445.05
    135.0000,     437.80
    140.0000,     432.34
    145.0000,     433.10
    150.0000,     444.63
    155.0000,     470.90
    160.0000,     514.75
    165.0000,     575.91
    170.0000,     648.59
    175.0000,     719.70
    180.0000,     773.06
    185.0000,     797.47
    190.0000,     792.75
    195.0000,     768.61
    200.0000,     739.41
    205.0000,     716.23
    210.0000,     707.59
    215.0000,     705.79
    220.0000,     691.12
           680.7285
LAYER 12
23,    53.4607
    105.0000,     261.78
    110.0000,     288.88
    115.0000,     311.00
    120.0000,     328.50
    125.0000,     340.83
    130.0000,     350.21
    135.0000,     358.23
    140.0000,     368.14
    145.0000,     383.19
    150.0000,     406.50
    155.0000,     440.20
    160.0000,     484.72
    165.0000,     537.33
    170.0000,     591.10
    175.0000,     635.10
    180.0000,     658.63
    185.0000,     656.87
    190.0000,     634.57
    195.0000,     604.90
    200.0000,     586.78
    205.0000,     592.28
    210.0000,     639.82
           747.0751
LAYER 13
21,    61.3068
    110.0000,     200.53
    115.0000,     211.89
    120.0000,     229.85
    125.0000,     248.67
    130.0000,     266.45
    135.0000,     285.85
    140.0000,     306.53
    145.0000,     330.73
    150.0000,     360.64
    155.0000,     397.42
    160.0000,     440.31
    165.0000,     485.62
    170.0000,     526.33
    175.0000,     552.95
    180.0000,     557.18
    185.0000,     536.37
    190.0000,     496.28
    195.0000,     454.43
    200.0000,     419.41
    205.0000,     408.78
           456.1377
LAYER 14
19, 
    115.0000,     132.71
    120.0000,     163.58
    125.0000,     190.49
    130.0000,     213.98
    135.0000,     235.65
    140.0000,     260.85
    145.0000,     288.31
    150.0000,     320.53
    155.0000,     358.58
    160.0000,     401.52
    165.0000,     445.33
    170.0000,     482.63
    175.0000,     503.25
    180.0000,     497.91
    185.0000,     462.47
    190.0000,     410.19
    195.0000,     343.89
    200.0000,     270.89
           197.2294
CALCULATED APPARENT RESISTIVITY
      7.5000,       5.0000,   1.00000,    217.2040
     12.5000,       5.0000,   1.00000,    236.7779
     17.5000,       5.0000,   1.00000,    236.9657
     22.5000,       5.0000,   1.00000,    263.3888
     27.5000,       5.0000,   1.00000,    230.6691
     32.5000,       5.0000,   1.00000,    292.9913
     37.5000,       5.0000,   1.00000,    321.4990
     42.5000,       5.0000,   1.00000,    296.0773
     47.5000,       5.0000,   1.00000,    327.0551
     52.5000,       5.0000,   1.00000,    299.4169
     57.5000,       5.0000,   1.00000,    281.8280
     62.5000,       5.0000,   1.00000,    280.9482
     67.5000,       5.0000,   1.00000,    282.6201
     72.5000,       5.0000,   1.00000,    305.3352
     77.5000,       5.0000,   1.00000,    337.6760
     82.5000,       5.0000,   1.00000,    340.5016
     87.5000,       5.0000,   1.00000,    377.1913
     92.5000,       5.0000,   1.00000,    391.4986
     97.5000,       5.0000,   1.00000,    404.9460
    102.5000,       5.0000,   1.00000,    422.2196
    107.5000,       5.0000,   1.00000,    430.6249
    112.5000,       5.0000,   1.00000,    434.7648
    117.5000,       5.0000,   1.00000,    483.4601
    122.5000,       5.0000,   1.00000,    474.7902
    127.5000,       5.0000,   1.00000,    529.4935
    132.5000,       5.0000,   1.00000,    586.4989
    137.5000,       5.0000,   1.00000,    543.3702
    142.5000,       5.0000,   1.00000,    659.9495
    147.5000,       5.0000,   1.00000,    609.3821
    152.5000,       5.0000,   1.00000,    735.2254
    157.5000,       5.0000,   1.00000,    741.2036
    162.5000,       5.0000,   1.00000,    875.3486
    167.5000,       5.0000,   1.00000,    683.8897
    172.5000,       5.0000,   1.00000,    746.0207
    177.5000,       5.0000,   1.00000,    744.9203
    182.5000,       5.0000,   1.00000,    737.9720
    187.5000,       5.0000,   1.00000,    789.6347
    192.5000,       5.0000,   1.00000,    757.3614
    197.5000,       5.0000,   1.00000,    725.4896
    202.5000,       5.0000,   1.00000,    684.8746
    207.5000,       5.0000,   1.00000,    696.5766
    212.5000,       5.0000,   1.00000,    624.3893
    217.5000,       5.0000,   1.00000,    646.9538
    222.5000,       5.0000,   1.00000,    628.9361
    227.5000,       5.0000,   1.00000,    597.7977
    232.5000,       5.0000,   1.00000,    617.6517
    237.5000,       5.0000,   1.00000,    528.3621
    242.5000,       5.0000,   1.00000,    520.9832
    247.5000,       5.0000,   1.00000,    476.2175
    252.5000,       5.0000,   1.00000,    506.5737
    257.5000,       5.0000,   1.00000,    455.5162
    262.5000,       5.0000,   1.00000,    536.5465
    267.5000,       5.0000,   1.00000,    528.3088
    272.5000,       5.0000,   1.00000,    577.0429
    277.5000,       5.0000,   1.00000,    562.0569
    282.5000,       5.0000,   1.00000,    559.8292
    287.5000,       5.0000,   1.00000,    519.2432
    292.5000,       5.0000,   1.00000,    535.7518
    297.5000,       5.0000,   1.00000,    459.8272
    302.5000,       5.0000,   1.00000,    575.8164
    307.5000,       5.0000,   1.00000,    484.0620
     12.5000,       5.0000,   2.00000,    261.7659
     17.5000,       5.0000,   2.00000,    287.6656
     22.5000,       5.0000,   2.00000,    296.2017
     27.5000,       5.0000,   2.00000,    242.2871
     32.5000,       5.0000,   2.00000,    332.6558
     37.5000,       5.0000,   2.00000,    368.6726
     42.5000,       5.0000,   2.00000,    301.2992
     47.5000,       5.0000,   2.00000,    342.3341
     52.5000,       5.0000,   2.00000,    345.0900
     57.5000,       5.0000,   2.00000,    323.1053
     62.5000,       5.0000,   2.00000,    327.1035
     67.5000,       5.0000,   2.00000,    321.1089
     72.5000,       5.0000,   2.00000,    346.7411
     77.5000,       5.0000,   2.00000,    375.9855
     82.5000,       5.0000,   2.00000,    360.2079
     87.5000,       5.0000,   2.00000,    393.3020
     92.5000,       5.0000,   2.00000,    409.6081
     97.5000,       5.0000,   2.00000,    413.7742
    102.5000,       5.0000,   2.00000,    438.3818
    107.5000,       5.0000,   2.00000,    445.1750
    112.5000,       5.0000,   2.00000,    466.9351
    117.5000,       5.0000,   2.00000,    511.4850
    122.5000,       5.0000,   2.00000,    479.9227
    127.5000,       5.0000,   2.00000,    558.8166
    132.5000,       5.0000,   2.00000,    604.3938
    137.5000,       5.0000,   2.00000,    565.4548
    142.5000,       5.0000,   2.00000,    670.9474
    147.5000,       5.0000,   2.00000,    596.5081
    152.5000,       5.0000,   2.00000,    604.6833
    157.5000,       5.0000,   2.00000,    746.2218
    162.5000,       5.0000,   2.00000,    831.2187
    167.5000,       5.0000,   2.00000,    580.3267
    172.5000,       5.0000,   2.00000,    652.0317
    177.5000,       5.0000,   2.00000,    728.0400
    182.5000,       5.0000,   2.00000,    680.9814
    187.5000,       5.0000,   2.00000,    732.1754
    192.5000,       5.0000,   2.00000,    710.3976
    197.5000,       5.0000,   2.00000,    647.7506
    202.5000,       5.0000,   2.00000,    663.3079
    207.5000,       5.0000,   2.00000,    697.0298
    212.5000,       5.0000,   2.00000,    616.3912
    217.5000,       5.0000,   2.00000,    633.8950
    222.5000,       5.0000,   2.00000,    614.5715
    227.5000,       5.0000,   2.00000,    596.4138
    232.5000,       5.0000,   2.00000,    624.6265
    237.5000,       5.0000,   2.00000,    525.2309
    242.5000,       5.0000,   2.00000,    488.1916
    247.5000,       5.0000,   2.00000,    486.4745
    252.5000,       5.0000,   2.00000,    483.7606
    257.5000,       5.0000,   2.00000,    421.5725
    262.5000,       5.0000,   2.00000,    481.0532
    267.5000,       5.0000,   2.00000,    499.4130
    272.5000,       5.0000,   2.00000,    522.1074
    277.5000,       5.0000,   2.00000,    536.8391
    282.5000,       5.0000,   2.00000,    536.0929
    287.5000,       5.0000,   2.00000,    537.7715
    292.5000,       5.0000,   2.00000,    509.7759
    297.5000,       5.0000,   2.00000,    455.3669
    302.5000,       5.0000,   2.00000,    568.7639
     17.5000,       5.0000,   3.00000,    319.4801
     22.5000,       5.0000,   3.00000,    316.5146
     27.5000,       5.0000,   3.00000,    260.4124
     32.5000,       5.0000,   3.00000,    349.4182
     37.5000,       5.0000,   3.00000,    394.3705
     42.5000,       5.0000,   3.00000,    338.6994
     47.5000,       5.0000,   3.00000,    358.5809
     52.5000,       5.0000,   3.00000,    367.0486
     57.5000,       5.0000,   3.00000,    362.4674
     62.5000,       5.0000,   3.00000,    351.7030
     67.5000,       5.0000,   3.00000,    352.0313
     72.5000,       5.0000,   3.00000,    380.0047
     77.5000,       5.0000,   3.00000,    411.7060
     82.5000,       5.0000,   3.00000,    385.9418
     87.5000,       5.0000,   3.00000,    404.8182
     92.5000,       5.0000,   3.00000,    416.7995
     97.5000,       5.0000,   3.00000,    430.6708
    102.5000,       5.0000,   3.00000,    437.9693
    107.5000,       5.0000,   3.00000,    453.1760
    112.5000,       5.0000,   3.00000,    466.3583
    117.5000,       5.0000,   3.00000,    498.8756
    122.5000,       5.0000,   3.00000,    489.6496
    127.5000,       5.0000,   3.00000,    546.1158
    132.5000,       5.0000,   3.00000,    609.1115
    137.5000,       5.0000,   3.00000,    560.7280
    142.5000,       5.0000,   3.00000,    617.9171
    147.5000,       5.0000,   3.00000,    493.8969
    152.5000,       5.0000,   3.00000,    590.1884
    157.5000,       5.0000,   3.00000,    719.7946
    162.5000,       5.0000,   3.00000,    831.0999
    167.5000,       5.0000,   3.00000,    540.6727
    172.5000,       5.0000,   3.00000,    560.6321
    177.5000,       5.0000,   3.00000,    621.3892
    182.5000,       5.0000,   3.00000,    665.0529
    187.5000,       5.0000,   3.00000,    700.9610
    192.5000,       5.0000,   3.00000,    653.6443
    197.5000,       5.0000,   3.00000,    610.4664
    202.5000,       5.0000,   3.00000,    609.0762
    207.5000,       5.0000,   3.00000,    661.4574
    212.5000,       5.0000,   3.00000,    588.5518
    217.5000,       5.0000,   3.00000,    568.9039
    222.5000,       5.0000,   3.00000,    559.3859
    227.5000,       5.0000,   3.00000,    568.5802
    232.5000,       5.0000,   3.00000,    592.3429
    237.5000,       5.0000,   3.00000,    488.1110
    242.5000,       5.0000,   3.00000,    472.1195
    247.5000,       5.0000,   3.00000,    450.6651
    252.5000,       5.0000,   3.00000,    466.2933
    257.5000,       5.0000,   3.00000,    391.5884
    262.5000,       5.0000,   3.00000,    451.3481
    267.5000,       5.0000,   3.00000,    463.4952
    272.5000,       5.0000,   3.00000,    507.6836
    277.5000,       5.0000,   3.00000,    494.8000
    282.5000,       5.0000,   3.00000,    514.2457
    287.5000,       5.0000,   3.00000,    463.0455
    292.5000,       5.0000,   3.00000,    472.6313
    297.5000,       5.0000,   3.00000,    432.0891
     22.5000,      15.0000,   1.00000,    308.0699
     27.5000,      15.0000,   1.00000,    322.7697
     32.5000,      15.0000,   1.00000,    341.1060
     37.5000,      15.0000,   1.00000,    367.1133
     42.5000,      15.0000,   1.00000,    381.8485
     47.5000,      15.0000,   1.00000,    374.7436
     52.5000,      15.0000,   1.00000,    368.9188
     57.5000,      15.0000,   1.00000,    366.1393
     62.5000,      15.0000,   1.00000,    369.1927
     67.5000,      15.0000,   1.00000,    372.6337
     72.5000,      15.0000,   1.00000,    394.1436
     77.5000,      15.0000,   1.00000,    405.5976
     82.5000,      15.0000,   1.00000,    414.6067
     87.5000,      15.0000,   1.00000,    413.0899
     92.5000,      15.0000,   1.00000,    422.8150
     97.5000,      15.0000,   1.00000,    429.7571
    102.5000,      15.0000,   1.00000,    447.1991
    107.5000,      15.0000,   1.00000,    452.0529
    112.5000,      15.0000,   1.00000,    462.9371
    117.5000,      15.0000,   1.00000,    480.1114
    122.5000,      15.0000,   1.00000,    503.8887
    127.5000,      15.0000,   1.00000,    546.0032
    132.5000,      15.0000,   1.00000,    560.6108
    137.5000,      15.0000,   1.00000,    564.3249
    142.5000,      15.0000,   1.00000,    488.4380
    147.5000,      15.0000,   1.00000,    521.2422
    152.5000,      15.0000,   1.00000,    589.1848
    157.5000,      15.0000,   1.00000,    709.1227
    162.5000,      15.0000,   1.00000,    684.1683
    167.5000,      15.0000,   1.00000,    640.4769
    172.5000,      15.0000,   1.00000,    533.1382
    177.5000,      15.0000,   1.00000,    552.7031
    182.5000,      15.0000,   1.00000,    620.8015
    187.5000,      15.0000,   1.00000,    658.8052
    192.5000,      15.0000,   1.00000,    634.9064
    197.5000,      15.0000,   1.00000,    607.4854
    202.5000,      15.0000,   1.00000,    603.7537
    207.5000,      15.0000,   1.00000,    583.9979
    212.5000,      15.0000,   1.00000,    565.0604
    217.5000,      15.0000,   1.00000,    531.8480
    222.5000,      15.0000,   1.00000,    521.5220
    227.5000,      15.0000,   1.00000,    529.6396
    232.5000,      15.0000,   1.00000,    515.8452
    237.5000,      15.0000,   1.00000,    501.6517
    242.5000,      15.0000,   1.00000,    457.5392
    247.5000,      15.0000,   1.00000,    447.7409
    252.5000,      15.0000,   1.00000,    421.6832
    257.5000,      15.0000,   1.00000,    436.4812
    262.5000,      15.0000,   1.00000,    429.3247
    267.5000,      15.0000,   1.00000,    467.1071
    272.5000,      15.0000,   1.00000,    475.4269
    277.5000,      15.0000,   1.00000,    492.6381
    282.5000,      15.0000,   1.00000,    438.7317
    287.5000,      15.0000,   1.00000,    430.6166
    292.5000,      15.0000,   1.00000,    414.3089
     22.5000,       5.0000,   4.00000,    339.1976
     27.5000,       5.0000,   4.00000,    272.1672
     32.5000,       5.0000,   4.00000,    361.8604
     37.5000,       5.0000,   4.00000,    415.4071
     42.5000,       5.0000,   4.00000,    360.4837
     47.5000,       5.0000,   4.00000,    399.9896
     52.5000,       5.0000,   4.00000,    382.2899
     57.5000,       5.0000,   4.00000,    365.6229
     62.5000,       5.0000,   4.00000,    372.7681
     67.5000,       5.0000,   4.00000,    364.2285
     72.5000,       5.0000,   4.00000,    399.6762
     77.5000,       5.0000,   4.00000,    439.9966
     82.5000,       5.0000,   4.00000,    405.7678
     87.5000,       5.0000,   4.00000,    420.2090
     92.5000,       5.0000,   4.00000,    423.8115
     97.5000,       5.0000,   4.00000,    427.4125
    102.5000,       5.0000,   4.00000,    450.2292
    107.5000,       5.0000,   4.00000,    448.1766
    112.5000,       5.0000,   4.00000,    448.6645
    117.5000,       5.0000,   4.00000,    498.0149
    122.5000,       5.0000,   4.00000,    469.1610
    127.5000,       5.0000,   4.00000,    544.0197
    132.5000,       5.0000,   4.00000,    589.6872
    137.5000,       5.0000,   4.00000,    510.3390
    142.5000,       5.0000,   4.00000,    535.1591
    147.5000,       5.0000,   4.00000,    466.8749
    152.5000,       5.0000,   4.00000,    559.7393
    157.5000,       5.0000,   4.00000,    704.7039
    162.5000,       5.0000,   4.00000,    798.4611
    167.5000,       5.0000,   4.00000,    516.6342
    172.5000,       5.0000,   4.00000,    513.8024
    177.5000,       5.0000,   4.00000,    552.5602
    182.5000,       5.0000,   4.00000,    592.0838
    187.5000,       5.0000,   4.00000,    686.8324
    192.5000,       5.0000,   4.00000,    638.6823
    197.5000,       5.0000,   4.00000,    576.5096
    202.5000,       5.0000,   4.00000,    566.9037
    207.5000,       5.0000,   4.00000,    598.7213
    212.5000,       5.0000,   4.00000,    520.9597
    217.5000,       5.0000,   4.00000,    526.2046
    222.5000,       5.0000,   4.00000,    513.2040
    227.5000,       5.0000,   4.00000,    514.9930
    232.5000,       5.0000,   4.00000,    550.2907
    237.5000,       5.0000,   4.00000,    462.1903
    242.5000,       5.0000,   4.00000,    440.4216
    247.5000,       5.0000,   4.00000,    420.6938
    252.5000,       5.0000,   4.00000,    426.7486
    257.5000,       5.0000,   4.00000,    374.5776
    262.5000,       5.0000,   4.00000,    431.0569
    267.5000,       5.0000,   4.00000,    446.9871
    272.5000,       5.0000,   4.00000,    477.3668
    277.5000,       5.0000,   4.00000,    486.3312
    282.5000,       5.0000,   4.00000,    444.7590
    287.5000,       5.0000,   4.00000,    420.7379
    292.5000,       5.0000,   4.00000,    428.3690
     30.0000,      20.0000,   1.00000,    361.8071
     35.0000,      20.0000,   1.00000,    363.4789
     40.0000,      20.0000,   1.00000,    398.5565
     45.0000,      20.0000,   1.00000,    408.7099
     50.0000,      20.0000,   1.00000,    388.1792
     55.0000,      20.0000,   1.00000,    386.3997
     60.0000,      20.0000,   1.00000,    363.8463
     65.0000,      20.0000,   1.00000,    372.4978
     70.0000,      20.0000,   1.00000,    398.5729
     75.0000,      20.0000,   1.00000,    402.0405
     80.0000,      20.0000,   1.00000,    422.5692
     85.0000,      20.0000,   1.00000,    436.7063
     90.0000,      20.0000,   1.00000,    429.1054
     95.0000,      20.0000,   1.00000,    438.2289
    100.0000,      20.0000,   1.00000,    437.5215
    105.0000,      20.0000,   1.00000,    438.1592
    110.0000,      20.0000,   1.00000,    463.6534
    115.0000,      20.0000,   1.00000,    456.6930
    120.0000,      20.0000,   1.00000,    486.0941
    125.0000,      20.0000,   1.00000,    516.7189
    130.0000,      20.0000,   1.00000,    496.1847
    135.0000,      20.0000,   1.00000,    478.2037
    140.0000,      20.0000,   1.00000,    472.6509
    145.0000,      20.0000,   1.00000,    485.0918
    150.0000,      20.0000,   1.00000,    553.2854
    155.0000,      20.0000,   1.00000,    611.9399
    160.0000,      20.0000,   1.00000,    607.2161
    165.0000,      20.0000,   1.00000,    604.9078
    170.0000,      20.0000,   1.00000,    571.9242
    175.0000,      20.0000,   1.00000,    516.5103
    180.0000,      20.0000,   1.00000,    528.5961
    185.0000,      20.0000,   1.00000,    555.3741
    190.0000,      20.0000,   1.00000,    579.8009
    195.0000,      20.0000,   1.00000,    612.2455
    200.0000,      20.0000,   1.00000,    574.8066
    205.0000,      20.0000,   1.00000,    516.5927
    210.0000,      20.0000,   1.00000,    497.3910
    215.0000,      20.0000,   1.00000,    487.0373
    220.0000,      20.0000,   1.00000,    479.0439
    225.0000,      20.0000,   1.00000,    484.7910
    230.0000,      20.0000,   1.00000,    474.1976
    235.0000,      20.0000,   1.00000,    462.0099
    240.0000,      20.0000,   1.00000,    454.0412
    245.0000,      20.0000,   1.00000,    416.3993
    250.0000,      20.0000,   1.00000,    395.6158
    255.0000,      20.0000,   1.00000,    399.8721
    260.0000,      20.0000,   1.00000,    413.6528
    265.0000,      20.0000,   1.00000,    429.3922
    270.0000,      20.0000,   1.00000,    456.4999
    275.0000,      20.0000,   1.00000,    434.5129
    280.0000,      20.0000,   1.00000,    418.8670
    285.0000,      20.0000,   1.00000,    403.7904
     27.5000,       5.0000,   5.00000,    279.6295
     32.5000,       5.0000,   5.00000,    378.6922
     37.5000,       5.0000,   5.00000,    433.3586
     42.5000,       5.0000,   5.00000,    378.5031
     47.5000,       5.0000,   5.00000,    418.6403
     52.5000,       5.0000,   5.00000,    401.8159
     57.5000,       5.0000,   5.00000,    365.8375
     62.5000,       5.0000,   5.00000,    366.1082
     67.5000,       5.0000,   5.00000,    372.1799
     72.5000,       5.0000,   5.00000,    406.1985
     77.5000,       5.0000,   5.00000,    452.2546
     82.5000,       5.0000,   5.00000,    420.6472
     87.5000,       5.0000,   5.00000,    433.1211
     92.5000,       5.0000,   5.00000,    427.5952
     97.5000,       5.0000,   5.00000,    430.4162
    102.5000,       5.0000,   5.00000,    442.6695
    107.5000,       5.0000,   5.00000,    440.8629
    112.5000,       5.0000,   5.00000,    448.7980
    117.5000,       5.0000,   5.00000,    479.8598
    122.5000,       5.0000,   5.00000,    463.9526
    127.5000,       5.0000,   5.00000,    523.4772
    132.5000,       5.0000,   5.00000,    544.7126
    137.5000,       5.0000,   5.00000,    443.5564
    142.5000,       5.0000,   5.00000,    514.6028
    147.5000,       5.0000,   5.00000,    458.6698
    152.5000,       5.0000,   5.00000,    532.7393
    157.5000,       5.0000,   5.00000,    669.3531
    162.5000,       5.0000,   5.00000,    761.3650
    167.5000,       5.0000,   5.00000,    477.3831
    172.5000,       5.0000,   5.00000,    498.2036
    177.5000,       5.0000,   5.00000,    526.1539
    182.5000,       5.0000,   5.00000,    535.9142
    187.5000,       5.0000,   5.00000,    631.4043
    192.5000,       5.0000,   5.00000,    638.9104
    197.5000,       5.0000,   5.00000,    554.8884
    202.5000,       5.0000,   5.00000,    525.6241
    207.5000,       5.0000,   5.00000,    531.9222
    212.5000,       5.0000,   5.00000,    465.8992
    217.5000,       5.0000,   5.00000,    484.2552
    222.5000,       5.0000,   5.00000,    484.5298
    227.5000,       5.0000,   5.00000,    478.5311
    232.5000,       5.0000,   5.00000,    516.7525
    237.5000,       5.0000,   5.00000,    436.7396
    242.5000,       5.0000,   5.00000,    410.3446
    247.5000,       5.0000,   5.00000,    389.3810
    252.5000,       5.0000,   5.00000,    397.8687
    257.5000,       5.0000,   5.00000,    347.1412
    262.5000,       5.0000,   5.00000,    419.1646
    267.5000,       5.0000,   5.00000,    429.5519
    272.5000,       5.0000,   5.00000,    467.1607
    277.5000,       5.0000,   5.00000,    437.4558
    282.5000,       5.0000,   5.00000,    426.2218
    287.5000,       5.0000,   5.00000,    390.1931
     32.5000,       5.0000,   6.00000,    391.6874
     37.5000,       5.0000,   6.00000,    454.5858
     42.5000,       5.0000,   6.00000,    389.0301
     47.5000,       5.0000,   6.00000,    419.5492
     52.5000,       5.0000,   6.00000,    405.0417
     57.5000,       5.0000,   6.00000,    374.2875
     62.5000,       5.0000,   6.00000,    357.9701
     67.5000,       5.0000,   6.00000,    361.9368
     72.5000,       5.0000,   6.00000,    409.2155
     77.5000,       5.0000,   6.00000,    453.9671
     82.5000,       5.0000,   6.00000,    426.2931
     87.5000,       5.0000,   6.00000,    437.4590
     92.5000,       5.0000,   6.00000,    435.1522
     97.5000,       5.0000,   6.00000,    430.1432
    102.5000,       5.0000,   6.00000,    430.9810
    107.5000,       5.0000,   6.00000,    437.4179
    112.5000,       5.0000,   6.00000,    440.8008
    117.5000,       5.0000,   6.00000,    478.9311
    122.5000,       5.0000,   6.00000,    450.6154
    127.5000,       5.0000,   6.00000,    488.6973
    132.5000,       5.0000,   6.00000,    483.4309
    137.5000,       5.0000,   6.00000,    434.1635
    142.5000,       5.0000,   6.00000,    507.6352
    147.5000,       5.0000,   6.00000,    442.8720
    152.5000,       5.0000,   6.00000,    518.6002
    157.5000,       5.0000,   6.00000,    624.0842
    162.5000,       5.0000,   6.00000,    703.6683
    167.5000,       5.0000,   6.00000,    456.6020
    172.5000,       5.0000,   6.00000,    475.6573
    177.5000,       5.0000,   6.00000,    513.7537
    182.5000,       5.0000,   6.00000,    523.0824
    187.5000,       5.0000,   6.00000,    591.9713
    192.5000,       5.0000,   6.00000,    585.8019
    197.5000,       5.0000,   6.00000,    543.7261
    202.5000,       5.0000,   6.00000,    484.8553
    207.5000,       5.0000,   6.00000,    491.4204
    212.5000,       5.0000,   6.00000,    431.3051
    217.5000,       5.0000,   6.00000,    446.6546
    222.5000,       5.0000,   6.00000,    456.3196
    227.5000,       5.0000,   6.00000,    472.3611
    232.5000,       5.0000,   6.00000,    497.4791
    237.5000,       5.0000,   6.00000,    408.8274
    242.5000,       5.0000,   6.00000,    387.7044
    247.5000,       5.0000,   6.00000,    364.2805
    252.5000,       5.0000,   6.00000,    372.6315
    257.5000,       5.0000,   6.00000,    328.5218
    262.5000,       5.0000,   6.00000,    393.8305
    267.5000,       5.0000,   6.00000,    423.9469
    272.5000,       5.0000,   6.00000,    434.4348
    277.5000,       5.0000,   6.00000,    423.8160
    282.5000,       5.0000,   6.00000,    411.6408
     37.5000,      25.0000,   1.00000,    392.9236
     42.5000,      25.0000,   1.00000,    409.6842
     47.5000,      25.0000,   1.00000,    401.5132
     52.5000,      25.0000,   1.00000,    381.7393
     57.5000,      25.0000,   1.00000,    378.5575
     62.5000,      25.0000,   1.00000,    376.8521
     67.5000,      25.0000,   1.00000,    375.3458
     72.5000,      25.0000,   1.00000,    386.5203
     77.5000,      25.0000,   1.00000,    409.8225
     82.5000,      25.0000,   1.00000,    422.7119
     87.5000,      25.0000,   1.00000,    440.4885
     92.5000,      25.0000,   1.00000,    440.2078
     97.5000,      25.0000,   1.00000,    436.2528
    102.5000,      25.0000,   1.00000,    439.5673
    107.5000,      25.0000,   1.00000,    442.7043
    112.5000,      25.0000,   1.00000,    453.8707
    117.5000,      25.0000,   1.00000,    471.9557
    122.5000,      25.0000,   1.00000,    473.5302
    127.5000,      25.0000,   1.00000,    439.8527
    132.5000,      25.0000,   1.00000,    453.7308
    137.5000,      25.0000,   1.00000,    460.7252
    142.5000,      25.0000,   1.00000,    475.0623
    147.5000,      25.0000,   1.00000,    509.1219
    152.5000,      25.0000,   1.00000,    559.1291
    157.5000,      25.0000,   1.00000,    531.2151
    162.5000,      25.0000,   1.00000,    534.8607
    167.5000,      25.0000,   1.00000,    549.0825
    172.5000,      25.0000,   1.00000,    536.8184
    177.5000,      25.0000,   1.00000,    504.2968
    182.5000,      25.0000,   1.00000,    525.7350
    187.5000,      25.0000,   1.00000,    520.2952
    192.5000,      25.0000,   1.00000,    517.2977
    197.5000,      25.0000,   1.00000,    525.8008
    202.5000,      25.0000,   1.00000,    517.5040
    207.5000,      25.0000,   1.00000,    472.4702
    212.5000,      25.0000,   1.00000,    453.8723
    217.5000,      25.0000,   1.00000,    447.8493
    222.5000,      25.0000,   1.00000,    453.2245
    227.5000,      25.0000,   1.00000,    456.5187
    232.5000,      25.0000,   1.00000,    447.1238
    237.5000,      25.0000,   1.00000,    426.0345
    242.5000,      25.0000,   1.00000,    410.9995
    247.5000,      25.0000,   1.00000,    379.0839
    252.5000,      25.0000,   1.00000,    377.5617
    257.5000,      25.0000,   1.00000,    383.5346
    262.5000,      25.0000,   1.00000,    406.1469
    267.5000,      25.0000,   1.00000,    399.7907
    272.5000,      25.0000,   1.00000,    418.7995
    277.5000,      25.0000,   1.00000,    409.4432
     37.5000,       5.0000,   7.00000,    464.9748
     42.5000,       5.0000,   7.00000,    390.3187
     47.5000,       5.0000,   7.00000,    418.0397
     52.5000,       5.0000,   7.00000,    399.1287
     57.5000,       5.0000,   7.00000,    369.6093
     62.5000,       5.0000,   7.00000,    362.3189
     67.5000,       5.0000,   7.00000,    351.8192
     72.5000,       5.0000,   7.00000,    396.9329
     77.5000,       5.0000,   7.00000,    456.5835
     82.5000,       5.0000,   7.00000,    420.8715
     87.5000,       5.0000,   7.00000,    439.1577
     92.5000,       5.0000,   7.00000,    435.0734
     97.5000,       5.0000,   7.00000,    425.0710
    102.5000,       5.0000,   7.00000,    433.6828
    107.5000,       5.0000,   7.00000,    425.4302
    112.5000,       5.0000,   7.00000,    435.8426
    117.5000,       5.0000,   7.00000,    472.6889
    122.5000,       5.0000,   7.00000,    427.8313
    127.5000,       5.0000,   7.00000,    444.5614
    132.5000,       5.0000,   7.00000,    478.2676
    137.5000,       5.0000,   7.00000,    430.3443
    142.5000,       5.0000,   7.00000,    499.7213
    147.5000,       5.0000,   7.00000,    432.4741
    152.5000,       5.0000,   7.00000,    487.7641
    157.5000,       5.0000,   7.00000,    589.7819
    162.5000,       5.0000,   7.00000,    663.3014
    167.5000,       5.0000,   7.00000,    432.3687
    172.5000,       5.0000,   7.00000,    459.6786
    177.5000,       5.0000,   7.00000,    501.8706
    182.5000,       5.0000,   7.00000,    522.4444
    187.5000,       5.0000,   7.00000,    577.5075
    192.5000,       5.0000,   7.00000,    545.9934
    197.5000,       5.0000,   7.00000,    484.4400
    202.5000,       5.0000,   7.00000,    471.4526
    207.5000,       5.0000,   7.00000,    468.8823
    212.5000,       5.0000,   7.00000,    408.5872
    217.5000,       5.0000,   7.00000,    423.5768
    222.5000,       5.0000,   7.00000,    440.0237
    227.5000,       5.0000,   7.00000,    459.0078
    232.5000,       5.0000,   7.00000,    489.5049
    237.5000,       5.0000,   7.00000,    394.1825
    242.5000,       5.0000,   7.00000,    366.1238
    247.5000,       5.0000,   7.00000,    348.3044
    252.5000,       5.0000,   7.00000,    355.0586
    257.5000,       5.0000,   7.00000,    311.9090
    262.5000,       5.0000,   7.00000,    382.1046
    267.5000,       5.0000,   7.00000,    391.8702
    272.5000,       5.0000,   7.00000,    426.6861
    277.5000,       5.0000,   7.00000,    418.7771
     42.5000,       5.0000,   8.00000,    388.0893
     47.5000,       5.0000,   8.00000,    413.6307
     52.5000,       5.0000,   8.00000,    391.6847
     57.5000,       5.0000,   8.00000,    362.3529
     62.5000,       5.0000,   8.00000,    355.6411
     67.5000,       5.0000,   8.00000,    354.5398
     72.5000,       5.0000,   8.00000,    388.3950
     77.5000,       5.0000,   8.00000,    440.3909
     82.5000,       5.0000,   8.00000,    421.6265
     87.5000,       5.0000,   8.00000,    430.8832
     92.5000,       5.0000,   8.00000,    425.9984
     97.5000,       5.0000,   8.00000,    426.7591
    102.5000,       5.0000,   8.00000,    427.1828
    107.5000,       5.0000,   8.00000,    426.2307
    112.5000,       5.0000,   8.00000,    425.8809
    117.5000,       5.0000,   8.00000,    447.5989
    122.5000,       5.0000,   8.00000,    398.1342
    127.5000,       5.0000,   8.00000,    443.7686
    132.5000,       5.0000,   8.00000,    478.0244
    137.5000,       5.0000,   8.00000,    425.8726
    142.5000,       5.0000,   8.00000,    491.0187
    147.5000,       5.0000,   8.00000,    413.7607
    152.5000,       5.0000,   8.00000,    462.0574
    157.5000,       5.0000,   8.00000,    559.6301
    162.5000,       5.0000,   8.00000,    641.6196
    167.5000,       5.0000,   8.00000,    411.1145
    172.5000,       5.0000,   8.00000,    446.6023
    177.5000,       5.0000,   8.00000,    496.8041
    182.5000,       5.0000,   8.00000,    509.9164
    187.5000,       5.0000,   8.00000,    573.7976
    192.5000,       5.0000,   8.00000,    522.0665
    197.5000,       5.0000,   8.00000,    451.8860
    202.5000,       5.0000,   8.00000,    431.2784
    207.5000,       5.0000,   8.00000,    462.6242
    212.5000,       5.0000,   8.00000,    395.9897
    217.5000,       5.0000,   8.00000,    415.6421
    222.5000,       5.0000,   8.00000,    428.0209
    227.5000,       5.0000,   8.00000,    441.5358
    232.5000,       5.0000,   8.00000,    475.0966
    237.5000,       5.0000,   8.00000,    387.2742
    242.5000,       5.0000,   8.00000,    356.4191
    247.5000,       5.0000,   8.00000,    335.1451
    252.5000,       5.0000,   8.00000,    344.5391
    257.5000,       5.0000,   8.00000,    305.0313
    262.5000,       5.0000,   8.00000,    360.7542
    267.5000,       5.0000,   8.00000,    381.7717
    272.5000,       5.0000,   8.00000,    415.6622
     52.5000,      35.0000,   1.00000,    376.1537
     57.5000,      35.0000,   1.00000,    368.1166
     62.5000,      35.0000,   1.00000,    376.4171
     67.5000,      35.0000,   1.00000,    372.7575
     72.5000,      35.0000,   1.00000,    378.1727
     77.5000,      35.0000,   1.00000,    384.9396
     82.5000,      35.0000,   1.00000,    384.3405
     87.5000,      35.0000,   1.00000,    407.0733
     92.5000,      35.0000,   1.00000,    422.9627
     97.5000,      35.0000,   1.00000,    426.5673
    102.5000,      35.0000,   1.00000,    438.1661
    107.5000,      35.0000,   1.00000,    428.0270
    112.5000,      35.0000,   1.00000,    411.1957
    117.5000,      35.0000,   1.00000,    422.8525
    122.5000,      35.0000,   1.00000,    424.4503
    127.5000,      35.0000,   1.00000,    438.5340
    132.5000,      35.0000,   1.00000,    439.9180
    137.5000,      35.0000,   1.00000,    433.9419
    142.5000,      35.0000,   1.00000,    451.7661
    147.5000,      35.0000,   1.00000,    478.2398
    152.5000,      35.0000,   1.00000,    462.2374
    157.5000,      35.0000,   1.00000,    463.5816
    162.5000,      35.0000,   1.00000,    469.6882
    167.5000,      35.0000,   1.00000,    487.4408
    172.5000,      35.0000,   1.00000,    507.6215
    177.5000,      35.0000,   1.00000,    496.1712
    182.5000,      35.0000,   1.00000,    454.7471
    187.5000,      35.0000,   1.00000,    459.4464
    192.5000,      35.0000,   1.00000,    460.6295
    197.5000,      35.0000,   1.00000,    456.9391
    202.5000,      35.0000,   1.00000,    443.1042
    207.5000,      35.0000,   1.00000,    431.6398
    212.5000,      35.0000,   1.00000,    429.4298
    217.5000,      35.0000,   1.00000,    443.9108
    222.5000,      35.0000,   1.00000,    421.1498
    227.5000,      35.0000,   1.00000,    400.9061
    232.5000,      35.0000,   1.00000,    394.6612
    237.5000,      35.0000,   1.00000,    391.1763
    242.5000,      35.0000,   1.00000,    383.2295
    247.5000,      35.0000,   1.00000,    383.1101
    252.5000,      35.0000,   1.00000,    360.2718
    257.5000,      35.0000,   1.00000,    363.3340
    262.5000,      35.0000,   1.00000,    371.7216
     52.5000,       5.0000,  10.00000,    379.1797
     57.5000,       5.0000,  10.00000,    350.1185
     62.5000,       5.0000,  10.00000,    343.1717
     67.5000,       5.0000,  10.00000,    342.5974
     72.5000,       5.0000,  10.00000,    387.4940
     77.5000,       5.0000,  10.00000,    436.0967
     82.5000,       5.0000,  10.00000,    393.2913
     87.5000,       5.0000,  10.00000,    409.4282
     92.5000,       5.0000,  10.00000,    409.9868
     97.5000,       5.0000,  10.00000,    409.0874
    102.5000,       5.0000,  10.00000,    417.7412
    107.5000,       5.0000,  10.00000,    406.5634
    112.5000,       5.0000,  10.00000,    387.3070
    117.5000,       5.0000,  10.00000,    415.2372
    122.5000,       5.0000,  10.00000,    388.8456
    127.5000,       5.0000,  10.00000,    435.2080
    132.5000,       5.0000,  10.00000,    467.7863
    137.5000,       5.0000,  10.00000,    404.6930
    142.5000,       5.0000,  10.00000,    453.9503
    147.5000,       5.0000,  10.00000,    382.3194
    152.5000,       5.0000,  10.00000,    431.7492
    157.5000,       5.0000,  10.00000,    524.2457
    162.5000,       5.0000,  10.00000,    605.2686
    167.5000,       5.0000,  10.00000,    396.1239
    172.5000,       5.0000,  10.00000,    430.9333
    177.5000,       5.0000,  10.00000,    473.1274
    182.5000,       5.0000,  10.00000,    485.1433
    187.5000,       5.0000,  10.00000,    550.5395
    192.5000,       5.0000,  10.00000,    514.9559
    197.5000,       5.0000,  10.00000,    445.8340
    202.5000,       5.0000,  10.00000,    400.7876
    207.5000,       5.0000,  10.00000,    413.2882
    212.5000,       5.0000,  10.00000,    374.7019
    217.5000,       5.0000,  10.00000,    407.1978
    222.5000,       5.0000,  10.00000,    407.6116
    227.5000,       5.0000,  10.00000,    414.9232
    232.5000,       5.0000,  10.00000,    442.3853
    237.5000,       5.0000,  10.00000,    363.5554
    242.5000,       5.0000,  10.00000,    345.2377
    247.5000,       5.0000,  10.00000,    331.5948
    252.5000,       5.0000,  10.00000,    333.4099
    257.5000,       5.0000,  10.00000,    293.5051
    262.5000,       5.0000,  10.00000,    358.9121
     67.5000,      45.0000,   1.00000,    367.9034
     72.5000,      45.0000,   1.00000,    368.5312
     77.5000,      45.0000,   1.00000,    365.2202
     82.5000,      45.0000,   1.00000,    374.5399
     87.5000,      45.0000,   1.00000,    383.0157
     92.5000,      45.0000,   1.00000,    386.3455
     97.5000,      45.0000,   1.00000,    374.9868
    102.5000,      45.0000,   1.00000,    380.8720
    107.5000,      45.0000,   1.00000,    398.4786
    112.5000,      45.0000,   1.00000,    406.0393
    117.5000,      45.0000,   1.00000,    406.4826
    122.5000,      45.0000,   1.00000,    405.5717
    127.5000,      45.0000,   1.00000,    390.0135
    132.5000,      45.0000,   1.00000,    387.9132
    137.5000,      45.0000,   1.00000,    403.6938
    142.5000,      45.0000,   1.00000,    427.1112
    147.5000,      45.0000,   1.00000,    433.0533
    152.5000,      45.0000,   1.00000,    435.2427
    157.5000,      45.0000,   1.00000,    439.6248
    162.5000,      45.0000,   1.00000,    449.8708
    167.5000,      45.0000,   1.00000,    453.1668
    172.5000,      45.0000,   1.00000,    465.8721
    177.5000,      45.0000,   1.00000,    465.7082
    182.5000,      45.0000,   1.00000,    452.7125
    187.5000,      45.0000,   1.00000,    431.1104
    192.5000,      45.0000,   1.00000,    434.3244
    197.5000,      45.0000,   1.00000,    438.0190
    202.5000,      45.0000,   1.00000,    438.0233
    207.5000,      45.0000,   1.00000,    427.6870
    212.5000,      45.0000,   1.00000,    413.9436
    217.5000,      45.0000,   1.00000,    384.0407
    222.5000,      45.0000,   1.00000,    368.7924
    227.5000,      45.0000,   1.00000,    366.3817
    232.5000,      45.0000,   1.00000,    372.4957
    237.5000,      45.0000,   1.00000,    356.4774
    242.5000,      45.0000,   1.00000,    357.5703
    247.5000,      45.0000,   1.00000,    363.0518
     77.5000,       5.0000,  12.00000,    425.3953
    157.5000,       5.0000,  12.00000,    510.6610
    237.5000,       5.0000,  12.00000,    346.9342
     67.5000,      15.0000,   4.00000,    345.3291
     72.5000,      15.0000,   4.00000,    376.4237
     77.5000,      15.0000,   4.00000,    389.3620
     82.5000,      15.0000,   4.00000,    398.7116
     87.5000,      15.0000,   4.00000,    387.3779
     92.5000,      15.0000,   4.00000,    378.8598
     97.5000,      15.0000,   4.00000,    357.7016
    102.5000,      15.0000,   4.00000,    362.8301
    107.5000,      15.0000,   4.00000,    372.3723
    112.5000,      15.0000,   4.00000,    379.1916
    117.5000,      15.0000,   4.00000,    378.3003
    122.5000,      15.0000,   4.00000,    383.1410
    127.5000,      15.0000,   4.00000,    384.6836
    132.5000,      15.0000,   4.00000,    382.8410
    137.5000,      15.0000,   4.00000,    391.3544
    142.5000,      15.0000,   4.00000,    373.2867
    147.5000,      15.0000,   4.00000,    395.5427
    152.5000,      15.0000,   4.00000,    426.0187
    157.5000,      15.0000,   4.00000,    501.1642
    162.5000,      15.0000,   4.00000,    488.4409
    167.5000,      15.0000,   4.00000,    454.6259
    172.5000,      15.0000,   4.00000,    416.6004
    177.5000,      15.0000,   4.00000,    451.6359
    182.5000,      15.0000,   4.00000,    497.0848
    187.5000,      15.0000,   4.00000,    515.3655
    192.5000,      15.0000,   4.00000,    502.6181
    197.5000,      15.0000,   4.00000,    453.0279
    202.5000,      15.0000,   4.00000,    414.9673
    207.5000,      15.0000,   4.00000,    378.9555
    212.5000,      15.0000,   4.00000,    366.8821
    217.5000,      15.0000,   4.00000,    349.8019
    222.5000,      15.0000,   4.00000,    359.9089
    227.5000,      15.0000,   4.00000,    381.9243
    232.5000,      15.0000,   4.00000,    386.4993
    237.5000,      15.0000,   4.00000,    356.9382
    242.5000,      15.0000,   4.00000,    321.7284
    247.5000,      15.0000,   4.00000,    318.7659
     82.5000,      55.0000,   1.00000,    342.2960
     87.5000,      55.0000,   1.00000,    347.7670
     92.5000,      55.0000,   1.00000,    356.0737
     97.5000,      55.0000,   1.00000,    361.2774
    102.5000,      55.0000,   1.00000,    366.9272
    107.5000,      55.0000,   1.00000,    362.8240
    112.5000,      55.0000,   1.00000,    348.8613
    117.5000,      55.0000,   1.00000,    351.6164
    122.5000,      55.0000,   1.00000,    352.5991
    127.5000,      55.0000,   1.00000,    353.6711
    132.5000,      55.0000,   1.00000,    372.0164
    137.5000,      55.0000,   1.00000,    396.9232
    142.5000,      55.0000,   1.00000,    396.3285
    147.5000,      55.0000,   1.00000,    397.6581
    152.5000,      55.0000,   1.00000,    404.1194
    157.5000,      55.0000,   1.00000,    416.8799
    162.5000,      55.0000,   1.00000,    435.7279
    167.5000,      55.0000,   1.00000,    451.5556
    172.5000,      55.0000,   1.00000,    451.7982
    177.5000,      55.0000,   1.00000,    458.1511
    182.5000,      55.0000,   1.00000,    456.1894
    187.5000,      55.0000,   1.00000,    439.4305
    192.5000,      55.0000,   1.00000,    413.2208
    197.5000,      55.0000,   1.00000,    410.7870
    202.5000,      55.0000,   1.00000,    409.0239
    207.5000,      55.0000,   1.00000,    403.8046
    212.5000,      55.0000,   1.00000,    392.1316
    217.5000,      55.0000,   1.00000,    375.3730
    222.5000,      55.0000,   1.00000,    348.4173
    227.5000,      55.0000,   1.00000,    339.1192
    232.5000,      55.0000,   1.00000,    326.4430
     77.5000,       5.0000,  15.00000,    413.3734
    157.5000,       5.0000,  15.00000,    483.6230
    237.5000,       5.0000,  15.00000,    316.3402
     82.5000,      15.0000,   5.00000,    368.1473
     87.5000,      15.0000,   5.00000,    356.0783
     92.5000,      15.0000,   5.00000,    350.3611
     97.5000,      15.0000,   5.00000,    343.5617
    102.5000,      15.0000,   5.00000,    337.5599
    107.5000,      15.0000,   5.00000,    328.2915
    112.5000,      15.0000,   5.00000,    321.1971
    117.5000,      15.0000,   5.00000,    317.7353
    122.5000,      15.0000,   5.00000,    331.6008
    127.5000,      15.0000,   5.00000,    340.9423
    132.5000,      15.0000,   5.00000,    350.4613
    137.5000,      15.0000,   5.00000,    365.2907
    142.5000,      15.0000,   5.00000,    351.2818
    147.5000,      15.0000,   5.00000,    367.2267
    152.5000,      15.0000,   5.00000,    393.4945
    157.5000,      15.0000,   5.00000,    471.2661
    162.5000,      15.0000,   5.00000,    473.8748
    167.5000,      15.0000,   5.00000,    456.3616
    172.5000,      15.0000,   5.00000,    425.9854
    177.5000,      15.0000,   5.00000,    469.0835
    182.5000,      15.0000,   5.00000,    514.1632
    187.5000,      15.0000,   5.00000,    525.5101
    192.5000,      15.0000,   5.00000,    499.1914
    197.5000,      15.0000,   5.00000,    437.3974
    202.5000,      15.0000,   5.00000,    390.2357
    207.5000,      15.0000,   5.00000,    353.3513
    212.5000,      15.0000,   5.00000,    338.9096
    217.5000,      15.0000,   5.00000,    330.9561
    222.5000,      15.0000,   5.00000,    334.7401
    227.5000,      15.0000,   5.00000,    350.5116
    232.5000,      15.0000,   5.00000,    338.2573
     97.5000,      65.0000,   1.00000,    322.9684
    102.5000,      65.0000,   1.00000,    326.2630
    107.5000,      65.0000,   1.00000,    323.7342
    112.5000,      65.0000,   1.00000,    323.0730
    117.5000,      65.0000,   1.00000,    322.7140
    122.5000,      65.0000,   1.00000,    326.1587
    127.5000,      65.0000,   1.00000,    335.3246
    132.5000,      65.0000,   1.00000,    357.5322
    137.5000,      65.0000,   1.00000,    360.0666
    142.5000,      65.0000,   1.00000,    367.7159
    147.5000,      65.0000,   1.00000,    383.4366
    152.5000,      65.0000,   1.00000,    398.5494
    157.5000,      65.0000,   1.00000,    418.4886
    162.5000,      65.0000,   1.00000,    433.5457
    167.5000,      65.0000,   1.00000,    434.2215
    172.5000,      65.0000,   1.00000,    436.3591
    177.5000,      65.0000,   1.00000,    433.6031
    182.5000,      65.0000,   1.00000,    428.6621
    187.5000,      65.0000,   1.00000,    421.4006
    192.5000,      65.0000,   1.00000,    408.1599
    197.5000,      65.0000,   1.00000,    388.0073
    202.5000,      65.0000,   1.00000,    391.7060
    207.5000,      65.0000,   1.00000,    381.4293
    212.5000,      65.0000,   1.00000,    370.8824
    217.5000,      65.0000,   1.00000,    359.5333
     97.5000,      15.0000,   6.00000,    304.8258
    102.5000,      15.0000,   6.00000,    294.4449
    107.5000,      15.0000,   6.00000,    288.1382
    112.5000,      15.0000,   6.00000,    289.5215
    117.5000,      15.0000,   6.00000,    289.3031
    122.5000,      15.0000,   6.00000,    300.7426
    127.5000,      15.0000,   6.00000,    310.4243
    132.5000,      15.0000,   6.00000,    319.6927
    137.5000,      15.0000,   6.00000,    335.8853
    142.5000,      15.0000,   6.00000,    327.3444
    147.5000,      15.0000,   6.00000,    350.0352
    152.5000,      15.0000,   6.00000,    386.6300
    157.5000,      15.0000,   6.00000,    465.7460
    162.5000,      15.0000,   6.00000,    469.3408
    167.5000,      15.0000,   6.00000,    451.9922
    172.5000,      15.0000,   6.00000,    423.8086
    177.5000,      15.0000,   6.00000,    462.6505
    182.5000,      15.0000,   6.00000,    503.5184
    187.5000,      15.0000,   6.00000,    511.3061
    192.5000,      15.0000,   6.00000,    485.3343
    197.5000,      15.0000,   6.00000,    423.4989
    202.5000,      15.0000,   6.00000,    377.0384
    207.5000,      15.0000,   6.00000,    336.9097
    212.5000,      15.0000,   6.00000,    320.3997
    217.5000,      15.0000,   6.00000,    308.5731
    105.0000,      30.0000,   3.00000,    286.4315
    110.0000,      30.0000,   3.00000,    283.0687
    115.0000,      30.0000,   3.00000,    286.3513
    120.0000,      30.0000,   3.00000,    294.7354
    125.0000,      30.0000,   3.00000,    297.6791
    130.0000,      30.0000,   3.00000,    308.0365
    135.0000,      30.0000,   3.00000,    307.3444
    140.0000,      30.0000,   3.00000,    325.0142
    145.0000,      30.0000,   3.00000,    357.0195
    150.0000,      30.0000,   3.00000,    394.9529
    155.0000,      30.0000,   3.00000,    410.8867
    160.0000,      30.0000,   3.00000,    420.2634
    165.0000,      30.0000,   3.00000,    443.3812
    170.0000,      30.0000,   3.00000,    457.9297
    175.0000,      30.0000,   3.00000,    465.5751
    180.0000,      30.0000,   3.00000,    452.6544
    185.0000,      30.0000,   3.00000,    459.8690
    190.0000,      30.0000,   3.00000,    450.3675
    195.0000,      30.0000,   3.00000,    435.5919
    200.0000,      30.0000,   3.00000,    403.5456
    205.0000,      30.0000,   3.00000,    366.8500
    210.0000,      30.0000,   3.00000,    337.1740
    112.5000,      25.0000,   4.00000,    273.7258
    117.5000,      25.0000,   4.00000,    277.9685
    122.5000,      25.0000,   4.00000,    286.1609
    127.5000,      25.0000,   4.00000,    292.0322
    132.5000,      25.0000,   4.00000,    306.2965
    137.5000,      25.0000,   4.00000,    315.6555
    142.5000,      25.0000,   4.00000,    325.7620
    147.5000,      25.0000,   4.00000,    357.0595
    152.5000,      25.0000,   4.00000,    411.0049
    157.5000,      25.0000,   4.00000,    410.7349
    162.5000,      25.0000,   4.00000,    427.8977
    167.5000,      25.0000,   4.00000,    444.0133
    172.5000,      25.0000,   4.00000,    443.2931
    177.5000,      25.0000,   4.00000,    438.2506
    182.5000,      25.0000,   4.00000,    459.1737
    187.5000,      25.0000,   4.00000,    461.8160
    192.5000,      25.0000,   4.00000,    441.8149
    197.5000,      25.0000,   4.00000,    418.7329
    202.5000,      25.0000,   4.00000,    373.5388
    157.5000,      15.0000,   8.00000,    427.3031
    157.5000,      15.0000,  10.00000,    406.2428
   5.08
REFERENCE MODEL USED
CONSTANT REFERENCE MODEL METHOD
Reference resistivity is
435.137
TOPOGRAPHICAL DATA
2
64
      0.0000     525.7200
      5.0000     526.0800
     10.0000     526.4300
     15.0000     526.7800
     20.0000     527.1400
     25.0000     527.4900
     30.0000     527.5900
     35.0000     527.8400
     40.0000     528.7700
     45.0000     528.9400
     50.0000     529.1000
     55.0000     529.2300
     60.0000     529.3900
     65.0000     529.7200
     70.0000     530.0700
     75.0000     530.4100
     80.0000     530.7600
     85.0000     530.9500
     90.0000     531.3800
     95.0000     531.7100
    100.0000     532.0400
    105.0000     532.1900
    110.0000     532.4200
    115.0000     532.7800
    120.0000     533.2900
    125.0000     533.7500
    130.0000     534.2200
    135.0000     534.7000
    140.0000     535.1500
    145.0000     535.5700
    150.0000     535.4700
    155.0000     535.8700
    160.0000     536.1400
    165.0000     536.4800
    170.0000     536.9900
    175.0000     537.4900
    180.0000     537.9400
    185.0000     538.4100
    190.0000     538.8400
    195.0000     539.2400
    200.0000     539.6300
    205.0000     539.9000
    210.0000     540.2400
    215.0000     540.4500
    220.0000     540.6300
    225.0000     540.8000
    230.0000     540.9600
    235.0000     541.1800
    240.0000     541.4700
    245.0000     541.7800
    250.0000     542.0400
    255.0000     542.2800
    260.0000     542.3600
    265.0000     542.4300
    270.0000     542.6000
    275.0000     542.7500
    280.0000     542.9300
    285.0000     543.1000
    290.0000     543.2700
    295.0000     543.3400
    300.0000     543.4200
    305.0000     543.7700
    310.0000     544.0100
    315.0000     544.1700
1
DAMPED FINITE-ELEMENT METHOD USED FOR TOPOGRAPHIC MODELLING WITH DAMPING FACTOR OF 0.75
      -0.02104
     526.05786
       0.06221
COORDINATES FOR ELECTRODES
       0.00000       -0.33855
       4.99975       -0.28921
       9.99960       -0.24998
      14.99945       -0.21068
      19.99920       -0.16141
      24.99905       -0.12217
      29.99460       -0.33309
      34.99423       -0.39401
      39.95529        0.22878
      44.95330        0.08779
      49.95102       -0.06321
      54.94775       -0.24417
      59.94547       -0.39512
      64.94543       -0.37594
      69.94527       -0.33665
      74.94518       -0.30744
      79.94503       -0.26815
      84.94357       -0.38911
      89.94214       -0.26962
      94.94210       -0.25039
      99.94206       -0.23122
     104.93947       -0.39217
     109.93881       -0.47313
     114.93858       -0.42380
     119.93459       -0.22404
     124.93234       -0.07441
     129.92979        0.08520
     134.92691        0.25493
     139.92496        0.39450
     144.92377        0.50395
     149.90688        0.09334
     154.90607        0.18277
     159.90591        0.14189
     164.90582        0.17109
     169.90184        0.37091
     174.89822        0.56068
     179.89627        0.70026
     184.89372        0.85987
     189.89230        0.97942
     194.89149        1.06878
     199.89088        1.14817
     204.89072        1.10729
     209.89064        1.13650
     214.88962        1.03556
     219.88791        0.90458
     224.88593        0.76359
     229.88365        0.61265
     234.88283        0.52167
     239.88277        0.50079
     244.88277        0.50002
     249.88251        0.44906
     254.88200        0.37818
     259.87668        0.14720
     264.87088       -0.09372
     269.86887       -0.23471
     274.86627       -0.39566
     279.86456       -0.52664
     284.86258       -0.66763
     289.86057       -0.80856
     294.85477       -1.04948
     299.84943       -1.28047
     304.84927       -1.24117
     309.84875       -1.31211
     314.84650       -1.46311
Shift matrix
  0    0.0000    2.5000    5.2500    8.2750   11.6025   15.2628   19.2890   23.7179   28.5897   33.9487   39.8436   46.3279   53.4607   61.3068   69.9375 
  1   -0.3385   -0.2142   -0.1295   -0.0745   -0.0405   -0.0207   -0.0099   -0.0044   -0.0018   -0.0007   -0.0002   -0.0001    0.0000    0.0000    0.0000 
  2   -0.2892   -0.1820   -0.1094   -0.0624   -0.0337   -0.0171   -0.0081   -0.0036   -0.0014   -0.0005   -0.0002   -0.0001    0.0000    0.0000    0.0000 
  3   -0.2500   -0.1566   -0.0936   -0.0532   -0.0285   -0.0144   -0.0068   -0.0030   -0.0012   -0.0004   -0.0001    0.0000    0.0000    0.0000    0.0000 
  4   -0.2107   -0.1314   -0.0781   -0.0441   -0.0235   -0.0118   -0.0055   -0.0024   -0.0010   -0.0003   -0.0001    0.0000    0.0000    0.0000    0.0000 
  5   -0.1614   -0.1001   -0.0591   -0.0332   -0.0175   -0.0087   -0.0040   -0.0017   -0.0007   -0.0002   -0.0001    0.0000    0.0000    0.0000    0.0000 
  6   -0.1222   -0.0754   -0.0443   -0.0247   -0.0130   -0.0064   -0.0029   -0.0012   -0.0005   -0.0002   -0.0001    0.0000    0.0000    0.0000    0.0000 
  7   -0.3331   -0.2107   -0.1273   -0.0731   -0.0397   -0.0203   -0.0097   -0.0043   -0.0018   -0.0007   -0.0002   -0.0001    0.0000    0.0000    0.0000 
  8   -0.3940   -0.2509   -0.1527   -0.0884   -0.0485   -0.0250   -0.0121   -0.0054   -0.0023   -0.0009   -0.0003   -0.0001    0.0000    0.0000    0.0000 
  9    0.2288    0.1345    0.0750    0.0394    0.0195    0.0089    0.0038    0.0015    0.0005    0.0002    0.0000    0.0000    0.0000    0.0000    0.0000 
 10    0.0878    0.0527    0.0300    0.0162    0.0082    0.0039    0.0017    0.0007    0.0003    0.0001    0.0000    0.0000    0.0000    0.0000    0.0000 
 11   -0.0632   -0.0387   -0.0226   -0.0125   -0.0065   -0.0032   -0.0014   -0.0006   -0.0002   -0.0001    0.0000    0.0000    0.0000    0.0000    0.0000 
 12   -0.2442   -0.1529   -0.0913   -0.0518   -0.0278   -0.0140   -0.0066   -0.0029   -0.0012   -0.0004   -0.0001    0.0000    0.0000    0.0000    0.0000 
 13   -0.3951   -0.2516   -0.1532   -0.0887   -0.0486   -0.0251   -0.0121   -0.0055   -0.0023   -0.0009   -0.0003   -0.0001    0.0000    0.0000    0.0000 
 14   -0.3759   -0.2389   -0.1451   -0.0838   -0.0458   -0.0236   -0.0114   -0.0051   -0.0021   -0.0008   -0.0003   -0.0001    0.0000    0.0000    0.0000 
 15   -0.3366   -0.2130   -0.1287   -0.0740   -0.0402   -0.0206   -0.0098   -0.0044   -0.0018   -0.0007   -0.0002   -0.0001    0.0000    0.0000    0.0000 
 16   -0.3074   -0.1939   -0.1168   -0.0668   -0.0362   -0.0184   -0.0088   -0.0039   -0.0016   -0.0006   -0.0002   -0.0001    0.0000    0.0000    0.0000 
 17   -0.2681   -0.1683   -0.1009   -0.0574   -0.0309   -0.0156   -0.0074   -0.0032   -0.0013   -0.0005   -0.0002    0.0000    0.0000    0.0000    0.0000 
 18   -0.3891   -0.2476   -0.1506   -0.0872   -0.0478   -0.0246   -0.0119   -0.0053   -0.0022   -0.0008   -0.0003   -0.0001    0.0000    0.0000    0.0000 
 19   -0.2696   -0.1693   -0.1015   -0.0578   -0.0311   -0.0157   -0.0074   -0.0033   -0.0013   -0.0005   -0.0002    0.0000    0.0000    0.0000    0.0000 
 20   -0.2504   -0.1569   -0.0938   -0.0533   -0.0286   -0.0144   -0.0068   -0.0030   -0.0012   -0.0004   -0.0001    0.0000    0.0000    0.0000    0.0000 
 21   -0.2312   -0.1445   -0.0862   -0.0488   -0.0261   -0.0131   -0.0062   -0.0027   -0.0011   -0.0004   -0.0001    0.0000    0.0000    0.0000    0.0000 
 22   -0.3922   -0.2497   -0.1519   -0.0880   -0.0482   -0.0249   -0.0120   -0.0054   -0.0022   -0.0009   -0.0003   -0.0001    0.0000    0.0000    0.0000 
 23   -0.4731   -0.3038   -0.1866   -0.1092   -0.0605   -0.0317   -0.0155   -0.0071   -0.0030   -0.0012   -0.0004   -0.0001    0.0000    0.0000    0.0000 
 24   -0.4238   -0.2707   -0.1653   -0.0961   -0.0529   -0.0275   -0.0133   -0.0060   -0.0025   -0.0010   -0.0003   -0.0001    0.0000    0.0000    0.0000 
 25   -0.2240   -0.1399   -0.0834   -0.0472   -0.0252   -0.0127   -0.0059   -0.0026   -0.0010   -0.0004   -0.0001    0.0000    0.0000    0.0000    0.0000 
 26   -0.0744   -0.0456   -0.0266   -0.0147   -0.0077   -0.0038   -0.0017   -0.0007   -0.0003   -0.0001    0.0000    0.0000    0.0000    0.0000    0.0000 
 27    0.0852    0.0511    0.0292    0.0157    0.0080    0.0038    0.0017    0.0007    0.0002    0.0001    0.0000    0.0000    0.0000    0.0000    0.0000 
 28    0.2549    0.1493    0.0829    0.0434    0.0213    0.0097    0.0041    0.0016    0.0006    0.0002    0.0001    0.0000    0.0000    0.0000    0.0000 
 29    0.3945    0.2260    0.1224    0.0624    0.0297    0.0131    0.0054    0.0020    0.0007    0.0002    0.0001    0.0000    0.0000    0.0000    0.0000 
 30    0.5039    0.2833    0.1504    0.0749    0.0348    0.0150    0.0059    0.0021    0.0007    0.0002    0.0001    0.0000    0.0000    0.0000    0.0000 
 31    0.0933    0.0560    0.0319    0.0172    0.0087    0.0041    0.0018    0.0007    0.0003    0.0001    0.0000    0.0000    0.0000    0.0000    0.0000 
 32    0.1828    0.1082    0.0608    0.0322    0.0160    0.0074    0.0032    0.0013    0.0005    0.0001    0.0000    0.0000    0.0000    0.0000    0.0000 
 33    0.1419    0.0845    0.0478    0.0255    0.0128    0.0060    0.0026    0.0010    0.0004    0.0001    0.0000    0.0000    0.0000    0.0000    0.0000 
 34    0.1711    0.1015    0.0571    0.0303    0.0151    0.0070    0.0030    0.0012    0.0004    0.0001    0.0000    0.0000    0.0000    0.0000    0.0000 
 35    0.3709    0.2133    0.1160    0.0594    0.0284    0.0127    0.0052    0.0019    0.0007    0.0002    0.0001    0.0000    0.0000    0.0000    0.0000 
 36    0.5607    0.3120    0.1637    0.0806    0.0369    0.0157    0.0061    0.0022    0.0007    0.0002    0.0000    0.0000    0.0000    0.0000    0.0000 
 37    0.7003    0.3794    0.1933    0.0921    0.0407    0.0166    0.0062    0.0021    0.0006    0.0002    0.0000    0.0000    0.0000    0.0000    0.0000 
 38    0.8599    0.4504    0.2211    0.1011    0.0428    0.0166    0.0059    0.0019    0.0005    0.0001    0.0000    0.0000    0.0000    0.0000    0.0000 
 39    0.9794    0.4990    0.2376    0.1051    0.0428    0.0159    0.0054    0.0016    0.0004    0.0001    0.0000    0.0000    0.0000    0.0000    0.0000 
 40    1.0688    0.5324    0.2474    0.1065    0.0421    0.0152    0.0049    0.0014    0.0004    0.0001    0.0000    0.0000    0.0000    0.0000    0.0000 
 41    1.1482    0.5600    0.2542    0.1066    0.0410    0.0143    0.0045    0.0013    0.0003    0.0001    0.0000    0.0000    0.0000    0.0000    0.0000 
 42    1.1073    0.5460    0.2509    0.1067    0.0416    0.0148    0.0047    0.0014    0.0003    0.0001    0.0000    0.0000    0.0000    0.0000    0.0000 
 43    1.1365    0.5561    0.2533    0.1067    0.0412    0.0145    0.0046    0.0013    0.0003    0.0001    0.0000    0.0000    0.0000    0.0000    0.0000 
 44    1.0356    0.5203    0.2440    0.1061    0.0424    0.0155    0.0051    0.0015    0.0004    0.0001    0.0000    0.0000    0.0000    0.0000    0.0000 
 45    0.9046    0.4690    0.2277    0.1029    0.0429    0.0164    0.0057    0.0018    0.0005    0.0001    0.0000    0.0000    0.0000    0.0000    0.0000 
 46    0.7636    0.4084    0.2051    0.0962    0.0418    0.0167    0.0061    0.0020    0.0006    0.0002    0.0000    0.0000    0.0000    0.0000    0.0000 
 47    0.6127    0.3376    0.1753    0.0852    0.0386    0.0161    0.0062    0.0021    0.0007    0.0002    0.0000    0.0000    0.0000    0.0000    0.0000 
 48    0.5217    0.2923    0.1546    0.0767    0.0355    0.0152    0.0060    0.0021    0.0007    0.0002    0.0001    0.0000    0.0000    0.0000    0.0000 
 49    0.5008    0.2817    0.1496    0.0746    0.0347    0.0149    0.0059    0.0021    0.0007    0.0002    0.0001    0.0000    0.0000    0.0000    0.0000 
 50    0.5000    0.2813    0.1494    0.0745    0.0346    0.0149    0.0059    0.0021    0.0007    0.0002    0.0001    0.0000    0.0000    0.0000    0.0000 
 51    0.4491    0.2549    0.1367    0.0689    0.0324    0.0141    0.0057    0.0021    0.0007    0.0002    0.0001    0.0000    0.0000    0.0000    0.0000 
 52    0.3782    0.2172    0.1180    0.0603    0.0288    0.0128    0.0052    0.0020    0.0007    0.0002    0.0001    0.0000    0.0000    0.0000    0.0000 
 53    0.1472    0.0876    0.0495    0.0264    0.0132    0.0062    0.0027    0.0011    0.0004    0.0001    0.0000    0.0000    0.0000    0.0000    0.0000 
 54   -0.0937   -0.0576   -0.0337   -0.0187   -0.0098   -0.0048   -0.0022   -0.0009   -0.0004   -0.0001    0.0000    0.0000    0.0000    0.0000    0.0000 
 55   -0.2347   -0.1468   -0.0876   -0.0496   -0.0266   -0.0134   -0.0063   -0.0027   -0.0011   -0.0004   -0.0001    0.0000    0.0000    0.0000    0.0000 
 56   -0.3957   -0.2520   -0.1534   -0.0888   -0.0487   -0.0252   -0.0122   -0.0055   -0.0023   -0.0009   -0.0003   -0.0001    0.0000    0.0000    0.0000 
 57   -0.5266   -0.3400   -0.2102   -0.1238   -0.0691   -0.0364   -0.0180   -0.0083   -0.0035   -0.0014   -0.0005   -0.0002    0.0000    0.0000    0.0000 
 58   -0.6676   -0.4371   -0.2743   -0.1643   -0.0935   -0.0503   -0.0254   -0.0120   -0.0053   -0.0021   -0.0008   -0.0003   -0.0001    0.0000    0.0000 
 59   -0.8086   -0.5364   -0.3415   -0.2078   -0.1203   -0.0660   -0.0341   -0.0165   -0.0074   -0.0031   -0.0012   -0.0004   -0.0001    0.0000    0.0000 
 60   -1.0495   -0.7106   -0.4628   -0.2887   -0.1718   -0.0971   -0.0518   -0.0260   -0.0121   -0.0053   -0.0021   -0.0008   -0.0003   -0.0001    0.0000 
 61   -1.2805   -0.8827   -0.5862   -0.3737   -0.2278   -0.1321   -0.0726   -0.0375   -0.0182   -0.0082   -0.0034   -0.0013   -0.0004   -0.0001    0.0000 
 62   -1.2412   -0.8531   -0.5648   -0.3588   -0.2178   -0.1258   -0.0688   -0.0354   -0.0170   -0.0076   -0.0032   -0.0012   -0.0004   -0.0001    0.0000 
 63   -1.3121   -0.9066   -0.6037   -0.3859   -0.2359   -0.1373   -0.0757   -0.0393   -0.0191   -0.0087   -0.0036   -0.0014   -0.0005   -0.0002    0.0000 
 64   -1.4631   -1.0218   -0.6884   -0.4458   -0.2765   -0.1634   -0.0917   -0.0485   -0.0241   -0.0112   -0.0048   -0.0019   -0.0007   -0.0002   -0.0001 
Topography damping parameter
   2.6113
Blocks sensitivity and uncertainity values (with smoothness constrain)
                     Resistivity      
Block No.  Sensitivity  % Uncertainity
     1       0.8189        6.90
     2       1.0881        5.16
     3       1.4829        4.33
     4       1.8491        3.85
     5       2.0275        3.32
     6       2.6980        3.16
     7       3.2440        2.92
     8       3.3527        2.66
     9       3.6730        2.69
    10       3.8412        2.58
    11       3.8183        2.57
    12       3.8427        2.61
    13       3.8799        2.60
    14       4.2496        2.56
    15       4.8792        2.35
    16       4.4273        2.54
    17       4.4561        2.59
    18       4.5143        2.58
    19       4.6147        2.54
    20       4.7138        2.54
    21       4.7962        2.52
    22       4.8444        2.50
    23       5.0540        2.51
    24       5.0272        2.42
    25       5.3336        2.43
    26       5.5660        2.42
    27       5.3857        2.31
    28       5.7441        2.37
    29       5.1762        2.36
    30       5.1720        2.49
    31       5.4917        2.41
    32       5.5353        2.60
    33       4.6841        2.49
    34       4.9454        2.50
    35       5.2452        2.46
    36       5.4187        2.39
    37       5.8561        2.36
    38       5.8466        2.32
    39       5.5332        2.32
    40       5.3962        2.33
    41       5.5954        2.33
    42       5.3228        2.27
    43       5.4033        2.28
    44       5.3510        2.28
    45       5.2454        2.31
    46       5.2619        2.37
    47       4.9494        2.22
    48       4.4380        2.45
    49       4.0993        2.52
    50       3.9288        2.62
    51       3.6058        2.56
    52       3.6439        2.68
    53       3.4380        2.79
    54       3.2838        2.87
    55       3.0625        2.96
    56       2.7413        3.15
    57       2.3010        3.45
    58       1.9004        3.90
    59       1.3882        4.49
    60       1.0499        5.56
    61       0.5604        7.45
    62       0.5667        7.73
    63       0.4398        7.82
    64       0.5712        7.62
    65       0.7229        7.28
    66       0.7698        7.05
    67       0.9655        6.82
    68       1.1995        6.48
    69       1.2372        6.24
    70       1.3786        6.15
    71       1.5070        5.86
    72       1.5100        5.81
    73       1.5601        5.76
    74       1.5963        5.75
    75       1.7209        5.72
    76       2.0680        5.34
    77       1.7633        5.82
    78       1.7431        5.94
    79       1.7080        5.99
    80       1.7296        6.01
    81       1.7872        5.95
    82       1.8108        5.94
    83       1.8239        5.95
    84       1.9217        5.91
    85       1.8146        6.06
    86       1.8788        6.09
    87       1.9349        6.10
    88       1.8343        6.21
    89       2.1226        5.93
    90       1.9107        6.09
    91       1.9866        6.04
    92       2.1796        5.78
    93       2.2340        6.04
    94       1.6865        6.28
    95       1.8519        6.15
    96       1.9308        6.17
    97       1.9264        6.24
    98       2.0947        6.18
    99       2.0264        6.25
   100       1.8464        6.33
   101       1.7101        6.45
   102       1.7162        6.48
   103       1.5962        6.55
   104       1.5956        6.52
   105       1.5622        6.52
   106       1.5494        6.51
   107       1.5702        6.42
   108       1.4985        6.16
   109       1.3537        6.43
   110       1.3053        6.45
   111       1.2466        6.42
   112       1.1437        6.41
   113       1.1883        6.35
   114       1.1222        6.54
   115       1.1020        6.49
   116       1.0261        6.70
   117       0.9324        6.89
   118       0.8380        7.04
   119       0.7399        7.25
   120       0.5679        7.57
   121       0.4281        7.85
   122       0.4828        7.64
   123       0.6380        9.30
   124       0.3315        12.26
   125       0.4225        12.07
   126       0.4596        12.02
   127       0.5483        11.83
   128       0.6857        11.44
   129       0.7363        11.25
   130       0.8023        11.06
   131       0.8591        10.78
   132       0.8727        10.72
   133       0.9225        10.50
   134       0.9663        10.40
   135       1.0522        10.32
   136       1.2828        9.51
   137       1.1148        10.27
   138       1.1145        10.27
   139       1.0639        10.53
   140       1.0576        10.61
   141       1.0527        10.68
   142       1.0518        10.73
   143       1.0471        10.80
   144       1.0653        10.78
   145       1.0547        10.91
   146       1.0728        10.91
   147       1.0965        10.86
   148       1.0924        10.96
   149       1.1523        10.76
   150       1.1539        10.74
   151       1.2898        10.36
   152       1.4323        9.89
   153       1.4790        9.97
   154       1.2569        10.41
   155       1.3638        9.98
   156       1.4096        9.95
   157       1.3805        10.19
   158       1.4398        10.16
   159       1.3711        10.33
   160       1.2379        10.58
   161       1.1460        10.79
   162       1.0603        11.01
   163       0.9918        11.20
   164       0.9292        11.37
   165       0.8781        11.54
   166       0.8567        11.56
   167       0.8695        11.40
   168       0.8876        11.05
   169       0.8587        11.12
   170       0.8455        11.01
   171       0.8350        10.86
   172       0.8149        10.80
   173       0.8170        10.70
   174       0.7774        10.96
   175       0.7248        11.05
   176       0.6613        11.34
   177       0.5772        11.66
   178       0.4907        11.89
   179       0.4407        11.97
   180       0.3891        11.89
   181       0.6775        8.91
   182       0.6677        13.17
   183       0.2570        20.10
   184       0.2984        20.14
   185       0.3357        20.01
   186       0.3978        19.67
   187       0.4512        19.46
   188       0.4839        19.29
   189       0.5038        19.15
   190       0.5223        19.05
   191       0.5553        18.72
   192       0.5853        18.51
   193       0.6110        18.39
   194       0.7286        17.03
   195       0.7222        17.39
   196       0.7919        16.70
   197       0.7868        16.93
   198       0.7584        17.34
   199       0.7528        17.61
   200       0.7507        17.75
   201       0.7616        17.79
   202       0.7826        17.70
   203       0.7784        17.77
   204       0.8063        17.58
   205       0.8450        17.29
   206       0.8272        17.51
   207       0.8276        17.51
   208       0.8485        17.34
   209       0.9328        16.66
   210       1.0487        15.65
   211       1.1525        14.96
   212       1.0785        15.47
   213       1.1350        14.81
   214       1.1668        14.71
   215       1.1412        15.18
   216       1.1793        15.02
   217       1.1285        15.28
   218       1.0135        15.95
   219       0.9699        16.22
   220       0.8873        16.89
   221       0.8220        17.43
   222       0.7691        17.74
   223       0.7243        18.00
   224       0.6838        18.25
   225       0.6820        18.15
   226       0.6842        17.92
   227       0.6616        17.98
   228       0.6420        17.82
   229       0.6454        17.37
   230       0.6354        17.17
   231       0.6190        17.09
   232       0.5886        17.51
   233       0.5409        18.03
   234       0.4764        18.62
   235       0.4121        19.13
   236       0.3591        19.25
   237       0.2744        19.85
   238       0.9055        11.48
   239       1.0379        13.33
   240       0.2584        26.02
   241       0.2900        26.35
   242       0.3512        26.09
   243       0.3856        26.36
   244       0.4092        26.56
   245       0.4480        26.09
   246       0.4887        25.58
   247       0.4939        25.64
   248       0.4298        26.59
   249       0.4173        26.39
   250       0.4589        25.92
   251       0.5543        24.19
   252       0.6268        23.11
   253       0.6388        23.05
   254       0.6314        23.40
   255       0.6292        23.54
   256       0.6355        23.58
   257       0.6486        23.50
   258       0.6657        23.21
   259       0.6798        23.14
   260       0.6950        23.14
   261       0.6978        23.02
   262       0.7209        22.56
   263       0.7503        22.30
   264       0.7844        22.07
   265       0.8293        21.10
   266       0.9045        19.86
   267       0.8643        20.71
   268       0.8402        20.93
   269       0.8120        21.29
   270       0.7951        21.85
   271       0.8648        20.84
   272       0.8902        20.30
   273       0.8436        20.77
   274       0.8530        20.51
   275       0.8364        20.59
   276       0.7474        21.81
   277       0.6420        23.31
   278       0.5491        24.68
   279       0.4934        25.46
   280       0.4886        25.37
   281       0.5115        24.57
   282       0.5344        23.82
   283       0.5460        23.30
   284       0.5329        23.28
   285       0.4965        23.73
   286       0.4655        24.13
   287       0.4302        24.50
   288       0.3948        24.69
   289       0.3520        25.00
   290       0.3076        25.01
   291       1.1469        11.61
   292       1.3766        11.50
   293       0.2770        24.19
   294       0.2977        24.72
   295       0.3177        24.96
   296       0.3541        25.31
   297       0.3930        25.43
   298       0.3965        25.46
   299       0.3451        26.04
   300       0.3285        26.13
   301       0.3634        25.90
   302       0.4215        25.35
   303       0.4767        24.65
   304       0.5094        24.12
   305       0.5288        23.80
   306       0.5488        23.49
   307       0.5672        23.30
   308       0.5814        23.18
   309       0.6002        22.94
   310       0.6012        23.10
   311       0.5991        23.33
   312       0.6102        23.06
   313       0.6386        22.64
   314       0.6562        22.52
   315       0.6692        22.57
   316       0.6779        22.35
   317       0.6813        22.13
   318       0.6333        22.93
   319       0.5747        23.69
   320       0.5400        24.06
   321       0.5365        24.21
   322       0.5796        23.56
   323       0.6037        23.13
   324       0.5909        23.29
   325       0.6227        22.84
   326       0.6739        22.01
   327       0.6794        21.77
   328       0.6371        22.15
   329       0.5729        22.83
   330       0.5149        23.48
   331       0.4816        23.84
   332       0.4707        23.80
   333       0.4605        23.82
   334       0.4401        24.06
   335       0.4026        24.59
   336       0.3626        24.63
   337       0.3350        24.33
   338       0.3126        24.26
   339       0.2906        23.84
   340       1.3496        10.76
   341       1.3568        12.15
   342       0.2160        22.43
   343       0.2402        22.97
   344       0.2627        23.24
   345       0.2684        23.97
   346       0.2514        24.69
   347       0.2629        24.61
   348       0.3029        24.38
   349       0.3482        24.14
   350       0.3830        23.95
   351       0.4020        23.77
   352       0.4126        23.56
   353       0.4299        23.31
   354       0.4489        23.10
   355       0.4624        22.99
   356       0.4715        22.93
   357       0.4714        23.04
   358       0.4717        23.14
   359       0.4797        23.01
   360       0.4971        22.80
   361       0.5107        22.71
   362       0.5210        22.69
   363       0.5232        22.70
   364       0.5086        22.83
   365       0.4685        23.26
   366       0.4197        23.67
   367       0.3928        23.86
   368       0.3860        23.88
   369       0.3964        23.72
   370       0.4001        23.64
   371       0.3953        23.71
   372       0.4142        23.56
   373       0.4510        23.14
   374       0.4784        22.75
   375       0.4817        22.60
   376       0.4617        22.70
   377       0.4300        22.96
   378       0.4025        23.21
   379       0.3803        23.39
   380       0.3552        23.60
   381       0.3250        23.32
   382       0.2960        22.88
   383       0.2745        22.69
   384       0.2590        22.18
   385       1.5430        10.53
   386       1.2591        12.97
   387       0.1795        20.40
   388       0.1864        21.00
   389       0.1864        21.36
   390       0.2066        22.04
   391       0.2461        22.51
   392       0.2887        22.34
   393       0.3163        22.25
   394       0.3290        22.23
   395       0.3318        22.22
   396       0.3341        22.17
   397       0.3409        22.11
   398       0.3485        22.07
   399       0.3552        22.04
   400       0.3625        22.04
   401       0.3680        22.05
   402       0.3723        22.01
   403       0.3802        21.95
   404       0.3903        21.89
   405       0.4023        21.85
   406       0.4053        21.86
   407       0.3924        21.95
   408       0.3640        22.11
   409       0.3307        22.26
   410       0.3077        22.34
   411       0.2958        22.36
   412       0.2899        22.35
   413       0.2846        22.36
   414       0.2829        22.39
   415       0.2914        22.37
   416       0.3053        22.28
   417       0.3163        22.18
   418       0.3208        22.11
   419       0.3185        22.09
   420       0.3111        22.13
   421       0.3012        22.19
   422       0.2878        21.67
   423       0.2701        21.02
   424       0.2500        20.75
   425       0.2324        20.22
   426       1.6015        10.82
   427       1.2745        12.72
   428       0.1489        18.36
   429       0.1616        18.91
   430       0.1896        19.21
   431       0.2235        19.85
   432       0.2493        20.40
   433       0.2657        20.37
   434       0.2727        20.37
   435       0.2757        20.37
   436       0.2795        20.36
   437       0.2846        20.34
   438       0.2920        20.33
   439       0.2998        20.31
   440       0.3064        20.30
   441       0.3115        20.29
   442       0.3171        20.27
   443       0.3227        20.24
   444       0.3309        20.23
   445       0.3298        20.24
   446       0.3174        20.28
   447       0.2950        20.35
   448       0.2696        20.41
   449       0.2491        20.44
   450       0.2358        20.46
   451       0.2274        20.47
   452       0.2228        20.48
   453       0.2246        20.48
   454       0.2322        20.47
   455       0.2398        20.46
   456       0.2443        20.45
   457       0.2455        20.44
   458       0.2449        20.43
   459       0.2434        19.83
   460       0.2390        19.12
   461       0.2289        18.80
   462       0.2149        18.26
   463       1.6582        10.85
   464       1.4627        11.07
   465       0.1621        16.44
   466       0.1838        16.91
   467       0.2007        17.20
   468       0.2122        17.87
   469       0.2201        18.46
   470       0.2270        18.45
   471       0.2331        18.44
   472       0.2404        18.43
   473       0.2475        18.42
   474       0.2537        18.41
   475       0.2589        18.40
   476       0.2631        18.39
   477       0.2672        18.39
   478       0.2694        18.39
   479       0.2645        18.40
   480       0.2524        18.43
   481       0.2351        18.45
   482       0.2170        18.48
   483       0.2015        18.50
   484       0.1905        18.51
   485       0.1843        18.51
   486       0.1831        18.51
   487       0.1869        18.51
   488       0.1946        18.50
   489       0.2008        18.49
   490       0.2046        17.89
   491       0.2050        17.21
   492       0.2044        16.89
   493       0.1984        16.41
   494       1.8973        9.85
   495       1.5120        10.88
   496       0.1459        14.63
   497       0.1570        15.10
   498       0.1662        15.38
   499       0.1738        16.02
   500       0.1804        16.59
   501       0.1870        16.58
   502       0.1933        16.57
   503       0.1992        16.57
   504       0.2044        16.56
   505       0.2085        16.56
   506       0.2095        16.56
   507       0.2084        16.56
   508       0.2025        16.57
   509       0.1930        16.58
   510       0.1812        16.59
   511       0.1696        16.60
   512       0.1598        16.61
   513       0.1525        16.61
   514       0.1485        16.62
   515       0.1482        16.62
   516       0.1516        16.61
   517       0.1600        16.03
   518       0.1674        15.37
   519       0.1720        15.08
   520       0.1737        14.61
   521       1.9794        9.57
   522       1.4859        10.41
   523       0.1231        13.00
   524       0.1285        13.42
   525       0.1341        13.68
   526       0.1398        14.28
   527       0.1451        14.82
   528       0.1499        14.82
   529       0.1537        14.82
   530       0.1559        14.82
   531       0.1555        14.82
   532       0.1536        14.82
   533       0.1490        14.82
   534       0.1429        14.83
   535       0.1361        14.83
   536       0.1298        14.83
   537       0.1243        14.83
   538       0.1198        14.83
   539       0.1167        14.84
   540       0.1159        14.29
   541       0.1180        13.69
   542       0.1253        13.42
   543       0.1333        12.99
   544       2.0775        8.75
   545       1.1812        11.06
   546       0.0952        11.45
   547       0.0990        11.83
   548       0.1025        12.09
   549       0.1059        12.64
   550       0.1088        13.14
   551       0.1111        13.14
   552       0.1122        13.14
   553       0.1116        13.14
   554       0.1104        13.14
   555       0.1078        13.14
   556       0.1048        13.14
   557       0.1018        13.14
   558       0.0990        13.14
   559       0.0963        13.14
   560       0.0934        13.14
   561       0.0908        12.64
   562       0.0888        12.09
   563       0.0887        11.84
   564       0.0915        11.45
   565       1.5947        9.80
   566       3.3891        6.06
   567       0.2387        11.13
   568       0.2447        11.51
   569       0.2511        11.76
   570       0.2569        12.35
   571       0.2621        12.91
   572       0.2667        12.91
   573       0.2700        12.90
   574       0.2753        12.89
   575       0.2803        12.88
   576       0.2858        12.87
   577       0.2908        12.86
   578       0.2939        12.85
   579       0.2929        12.85
   580       0.2860        12.30
   581       0.2751        11.72
   582       0.2619        11.48
   583       0.2505        11.12
   584       4.0946        5.01
Average Sensitivity 3.7770
Model inversion constraint
0
Data inversion constraint
0
INITIAL DAMPING FACTOR  0.150
MINIMUM DAMPING FACTOR  0.015
VERTICAL TO HORIZONTAL FILTER RATIO   1.00
Flatness filter is directly used on model parameters.
Jacobian matrix is recalculated for first 2 iterations only.
Finer mesh used.
Factor to increase damping factor with depth is   1.20
Damping factor is optimised for each iteration
Normal least-sqaures constrain used on data
Normal least-squares constrain used on model
Finite-element method was used in forward modelling.
Logarithm of apparent resistivity values used as inversion parameter.
Limit imposed on range of model resistivity values
Average model resistivity used as reference resistivity
Upper and lower range limits are 10.000 and 0.100
Effect of side blocks is slightly reduced
Relative change in RMS error for convergence is 1.0000
Minimum change in RMS error for line search is 0.5000
Ratio of maximum number of model blocks to data points 30.00
Factor to increase model depth range is 1.05
Position of electrodes are not rounded to nearest unit electrode spacing.
Position of electrodes for dipole-dipole array are automatically switched
Recalculation of Jacobian matrix is not restarted in quasi-Newton steps.
Standard Gauss-Newton inversion method used
Width of model cells is 1.00 times the unit electrode spacing
REFERENCE MODEL USED
CONSTANT REFERENCE MODEL METHOD
Reference resistivity is 435.1367 with multiplication factor 1.00
Number of nodes between adjacent electrodes is 4


Mean Error -0.0003
Average absolute error 0.0335
Standard deviation of error distribution 0.0508
Error Distribution
      0.0000,      5.0000,  1.00000,   208.15,   217.20, -0.0426
      5.0000,      5.0000,  1.00000,   231.25,   236.78, -0.0236
     10.0000,      5.0000,  1.00000,   222.06,   236.97, -0.0649
     15.0000,      5.0000,  1.00000,   249.21,   263.39, -0.0553
     20.0000,      5.0000,  1.00000,   222.55,   230.67, -0.0358
     25.0000,      5.0000,  1.00000,   278.94,   292.99, -0.0492
     30.0000,      5.0000,  1.00000,   312.32,   321.50, -0.0290
     35.0000,      5.0000,  1.00000,   285.98,   296.08, -0.0347
     40.0000,      5.0000,  1.00000,   309.45,   327.06, -0.0553
     45.0000,      5.0000,  1.00000,   273.86,   299.42, -0.0892
     50.0000,      5.0000,  1.00000,   256.80,   281.83, -0.0930
     55.0000,      5.0000,  1.00000,   253.48,   280.95, -0.1029
     60.0000,      5.0000,  1.00000,   265.48,   282.62, -0.0626
     65.0000,      5.0000,  1.00000,   305.12,   305.34, -0.0007
     70.0000,      5.0000,  1.00000,   330.52,   337.68, -0.0214
     75.0000,      5.0000,  1.00000,   346.64,   340.50,  0.0179
     80.0000,      5.0000,  1.00000,   371.27,   377.19, -0.0158
     85.0000,      5.0000,  1.00000,   397.56,   391.50,  0.0154
     90.0000,      5.0000,  1.00000,   402.33,   404.95, -0.0065
     95.0000,      5.0000,  1.00000,   433.04,   422.22,  0.0253
    100.0000,      5.0000,  1.00000,   431.50,   430.62,  0.0020
    105.0000,      5.0000,  1.00000,   437.33,   434.76,  0.0059
    110.0000,      5.0000,  1.00000,   495.96,   483.46,  0.0255
    115.0000,      5.0000,  1.00000,   487.46,   474.79,  0.0263
    120.0000,      5.0000,  1.00000,   578.83,   529.49,  0.0891
    125.0000,      5.0000,  1.00000,   638.36,   586.50,  0.0847
    130.0000,      5.0000,  1.00000,   569.85,   543.37,  0.0476
    135.0000,      5.0000,  1.00000,   677.93,   659.95,  0.0269
    140.0000,      5.0000,  1.00000,   553.31,   609.38, -0.0965
    145.0000,      5.0000,  1.00000,   654.55,   735.23, -0.1162
    150.0000,      5.0000,  1.00000,   648.91,   741.20, -0.1330   ***
    155.0000,      5.0000,  1.00000,   811.68,   875.35, -0.0755
    160.0000,      5.0000,  1.00000,   630.22,   683.89, -0.0817
    165.0000,      5.0000,  1.00000,   749.76,   746.02,  0.0050
    170.0000,      5.0000,  1.00000,   766.80,   744.92,  0.0289
    175.0000,      5.0000,  1.00000,   733.15,   737.97, -0.0066
    180.0000,      5.0000,  1.00000,   785.32,   789.63, -0.0055
    185.0000,      5.0000,  1.00000,   702.11,   757.36, -0.0757
    190.0000,      5.0000,  1.00000,   668.99,   725.49, -0.0811
    195.0000,      5.0000,  1.00000,   645.71,   684.87, -0.0589
    200.0000,      5.0000,  1.00000,   666.83,   696.58, -0.0436
    205.0000,      5.0000,  1.00000,   646.01,   624.39,  0.0340
    210.0000,      5.0000,  1.00000,   672.63,   646.95,  0.0389
    215.0000,      5.0000,  1.00000,   664.05,   628.94,  0.0543
    220.0000,      5.0000,  1.00000,   620.26,   597.80,  0.0369
    225.0000,      5.0000,  1.00000,   642.48,   617.65,  0.0394
    230.0000,      5.0000,  1.00000,   548.84,   528.36,  0.0380
    235.0000,      5.0000,  1.00000,   547.35,   520.98,  0.0494
    240.0000,      5.0000,  1.00000,   508.92,   476.22,  0.0664
    245.0000,      5.0000,  1.00000,   545.76,   506.57,  0.0745
    250.0000,      5.0000,  1.00000,   468.28,   455.52,  0.0276
    255.0000,      5.0000,  1.00000,   546.54,   536.55,  0.0185
    260.0000,      5.0000,  1.00000,   512.38,   528.31, -0.0306
    265.0000,      5.0000,  1.00000,   598.81,   577.04,  0.0370
    270.0000,      5.0000,  1.00000,   582.31,   562.06,  0.0354
    275.0000,      5.0000,  1.00000,   595.71,   559.83,  0.0621
    280.0000,      5.0000,  1.00000,   571.55,   519.24,  0.0960
    285.0000,      5.0000,  1.00000,   514.97,   535.75, -0.0396
    290.0000,      5.0000,  1.00000,   436.98,   459.83, -0.0510
    295.0000,      5.0000,  1.00000,   469.00,   575.82, -0.2052   ***
    300.0000,      5.0000,  1.00000,   386.19,   484.06, -0.2259   ***
      0.0000,      5.0000,  2.00000,   268.12,   261.77,  0.0240
      5.0000,      5.0000,  2.00000,   302.89,   287.67,  0.0516
     10.0000,      5.0000,  2.00000,   310.62,   296.20,  0.0475
     15.0000,      5.0000,  2.00000,   248.55,   242.29,  0.0255
     20.0000,      5.0000,  2.00000,   339.86,   332.66,  0.0214
     25.0000,      5.0000,  2.00000,   372.21,   368.67,  0.0095
     30.0000,      5.0000,  2.00000,   301.08,   301.30, -0.0007
     35.0000,      5.0000,  2.00000,   340.82,   342.33, -0.0044
     40.0000,      5.0000,  2.00000,   337.57,   345.09, -0.0220
     45.0000,      5.0000,  2.00000,   312.67,   323.11, -0.0328
     50.0000,      5.0000,  2.00000,   320.59,   327.10, -0.0201
     55.0000,      5.0000,  2.00000,   319.74,   321.11, -0.0043
     60.0000,      5.0000,  2.00000,   351.84,   346.74,  0.0146
     65.0000,      5.0000,  2.00000,   369.83,   375.99, -0.0165
     70.0000,      5.0000,  2.00000,   364.67,   360.21,  0.0123
     75.0000,      5.0000,  2.00000,   401.46,   393.30,  0.0205
     80.0000,      5.0000,  2.00000,   415.79,   409.61,  0.0150
     85.0000,      5.0000,  2.00000,   408.48,   413.77, -0.0129
     90.0000,      5.0000,  2.00000,   435.15,   438.38, -0.0074
     95.0000,      5.0000,  2.00000,   437.10,   445.18, -0.0183
    100.0000,      5.0000,  2.00000,   455.28,   466.94, -0.0253
    105.0000,      5.0000,  2.00000,   507.87,   511.49, -0.0071
    110.0000,      5.0000,  2.00000,   481.48,   479.92,  0.0032
    115.0000,      5.0000,  2.00000,   578.77,   558.82,  0.0351
    120.0000,      5.0000,  2.00000,   650.30,   604.39,  0.0732
    125.0000,      5.0000,  2.00000,   597.49,   565.45,  0.0551
    130.0000,      5.0000,  2.00000,   686.16,   670.95,  0.0224
    135.0000,      5.0000,  2.00000,   599.52,   596.51,  0.0050
    140.0000,      5.0000,  2.00000,   600.81,   604.68, -0.0064
    145.0000,      5.0000,  2.00000,   751.34,   746.22,  0.0068
    150.0000,      5.0000,  2.00000,   824.56,   831.22, -0.0080
    155.0000,      5.0000,  2.00000,   556.62,   580.33, -0.0417
    160.0000,      5.0000,  2.00000,   674.62,   652.03,  0.0341
    165.0000,      5.0000,  2.00000,   775.61,   728.04,  0.0633
    170.0000,      5.0000,  2.00000,   718.40,   680.98,  0.0535
    175.0000,      5.0000,  2.00000,   762.24,   732.18,  0.0402
    180.0000,      5.0000,  2.00000,   722.84,   710.40,  0.0174
    185.0000,      5.0000,  2.00000,   656.78,   647.75,  0.0138
    190.0000,      5.0000,  2.00000,   673.20,   663.31,  0.0148
    195.0000,      5.0000,  2.00000,   699.35,   697.03,  0.0033
    200.0000,      5.0000,  2.00000,   620.05,   616.39,  0.0059
    205.0000,      5.0000,  2.00000,   658.89,   633.90,  0.0387
    210.0000,      5.0000,  2.00000,   639.78,   614.57,  0.0402
    215.0000,      5.0000,  2.00000,   628.06,   596.41,  0.0517
    220.0000,      5.0000,  2.00000,   659.56,   624.63,  0.0544
    225.0000,      5.0000,  2.00000,   542.72,   525.23,  0.0328
    230.0000,      5.0000,  2.00000,   492.36,   488.19,  0.0085
    235.0000,      5.0000,  2.00000,   485.86,   486.47, -0.0013
    240.0000,      5.0000,  2.00000,   486.08,   483.76,  0.0048
    245.0000,      5.0000,  2.00000,   410.55,   421.57, -0.0265
    250.0000,      5.0000,  2.00000,   473.66,   481.05, -0.0155
    255.0000,      5.0000,  2.00000,   507.68,   499.41,  0.0164
    260.0000,      5.0000,  2.00000,   543.24,   522.11,  0.0397
    265.0000,      5.0000,  2.00000,   563.32,   536.84,  0.0481
    270.0000,      5.0000,  2.00000,   568.23,   536.09,  0.0582
    275.0000,      5.0000,  2.00000,   572.19,   537.77,  0.0620
    280.0000,      5.0000,  2.00000,   564.41,   509.78,  0.1018
    285.0000,      5.0000,  2.00000,   431.38,   455.37, -0.0541
    290.0000,      5.0000,  2.00000,   492.43,   568.76, -0.1441   ***
      0.0000,      5.0000,  3.00000,   327.36,   319.48,  0.0244
      5.0000,      5.0000,  3.00000,   332.16,   316.51,  0.0482
     10.0000,      5.0000,  3.00000,   266.48,   260.41,  0.0230
     15.0000,      5.0000,  3.00000,   360.93,   349.42,  0.0324
     20.0000,      5.0000,  3.00000,   403.78,   394.37,  0.0236
     25.0000,      5.0000,  3.00000,   341.31,   338.70,  0.0077
     30.0000,      5.0000,  3.00000,   358.52,   358.58, -0.0002
     35.0000,      5.0000,  3.00000,   364.85,   367.05, -0.0060
     40.0000,      5.0000,  3.00000,   351.11,   362.47, -0.0318
     45.0000,      5.0000,  3.00000,   347.90,   351.70, -0.0109
     50.0000,      5.0000,  3.00000,   351.01,   352.03, -0.0029
     55.0000,      5.0000,  3.00000,   387.63,   380.00,  0.0199
     60.0000,      5.0000,  3.00000,   398.13,   411.71, -0.0335
     65.0000,      5.0000,  3.00000,   391.86,   385.94,  0.0152
     70.0000,      5.0000,  3.00000,   407.53,   404.82,  0.0067
     75.0000,      5.0000,  3.00000,   421.28,   416.80,  0.0107
     80.0000,      5.0000,  3.00000,   428.74,   430.67, -0.0045
     85.0000,      5.0000,  3.00000,   441.30,   437.97,  0.0076
     90.0000,      5.0000,  3.00000,   449.26,   453.18, -0.0087
     95.0000,      5.0000,  3.00000,   461.88,   466.36, -0.0097
    100.0000,      5.0000,  3.00000,   499.83,   498.88,  0.0019
    105.0000,      5.0000,  3.00000,   492.94,   489.65,  0.0067
    110.0000,      5.0000,  3.00000,   554.66,   546.12,  0.0155
    115.0000,      5.0000,  3.00000,   637.09,   609.11,  0.0449
    120.0000,      5.0000,  3.00000,   568.07,   560.73,  0.0130
    125.0000,      5.0000,  3.00000,   611.65,   617.92, -0.0102
    130.0000,      5.0000,  3.00000,   482.82,   493.90, -0.0227
    135.0000,      5.0000,  3.00000,   607.22,   590.19,  0.0285
    140.0000,      5.0000,  3.00000,   727.48,   719.79,  0.0106
    145.0000,      5.0000,  3.00000,   830.21,   831.10, -0.0011
    150.0000,      5.0000,  3.00000,   535.22,   540.67, -0.0101
    155.0000,      5.0000,  3.00000,   554.73,   560.63, -0.0106
    160.0000,      5.0000,  3.00000,   623.01,   621.39,  0.0026
    165.0000,      5.0000,  3.00000,   680.33,   665.05,  0.0227
    170.0000,      5.0000,  3.00000,   718.87,   700.96,  0.0252
    175.0000,      5.0000,  3.00000,   659.18,   653.64,  0.0084
    180.0000,      5.0000,  3.00000,   605.81,   610.47, -0.0077
    185.0000,      5.0000,  3.00000,   616.73,   609.08,  0.0125
    190.0000,      5.0000,  3.00000,   662.07,   661.46,  0.0009
    195.0000,      5.0000,  3.00000,   586.16,   588.55, -0.0041
    200.0000,      5.0000,  3.00000,   561.32,   568.90, -0.0134
    205.0000,      5.0000,  3.00000,   563.33,   559.39,  0.0070
    210.0000,      5.0000,  3.00000,   573.83,   568.58,  0.0092
    215.0000,      5.0000,  3.00000,   592.33,   592.34,  0.0000
    220.0000,      5.0000,  3.00000,   485.76,   488.11, -0.0048
    225.0000,      5.0000,  3.00000,   456.99,   472.12, -0.0326
    230.0000,      5.0000,  3.00000,   435.54,   450.67, -0.0341
    235.0000,      5.0000,  3.00000,   447.72,   466.29, -0.0406
    240.0000,      5.0000,  3.00000,   371.84,   391.59, -0.0517
    245.0000,      5.0000,  3.00000,   437.20,   451.35, -0.0319
    250.0000,      5.0000,  3.00000,   449.50,   463.50, -0.0307
    255.0000,      5.0000,  3.00000,   504.05,   507.68, -0.0072
    260.0000,      5.0000,  3.00000,   509.68,   494.80,  0.0296
    265.0000,      5.0000,  3.00000,   542.82,   514.25,  0.0541
    270.0000,      5.0000,  3.00000,   504.23,   463.05,  0.0852
    275.0000,      5.0000,  3.00000,   458.28,   472.63, -0.0308
    280.0000,      5.0000,  3.00000,   384.11,   432.09, -0.1177
      0.0000,     15.0000,  1.00000,   306.71,   308.07, -0.0044
      5.0000,     15.0000,  1.00000,   330.56,   322.77,  0.0238
     10.0000,     15.0000,  1.00000,   347.36,   341.11,  0.0182
     15.0000,     15.0000,  1.00000,   376.34,   367.11,  0.0248
     20.0000,     15.0000,  1.00000,   390.30,   381.85,  0.0219
     25.0000,     15.0000,  1.00000,   377.77,   374.74,  0.0080
     30.0000,     15.0000,  1.00000,   363.21,   368.92, -0.0156
     35.0000,     15.0000,  1.00000,   362.22,   366.14, -0.0107
     40.0000,     15.0000,  1.00000,   364.53,   369.19, -0.0127
     45.0000,     15.0000,  1.00000,   371.32,   372.63, -0.0035
     50.0000,     15.0000,  1.00000,   389.33,   394.14, -0.0123
     55.0000,     15.0000,  1.00000,   405.33,   405.60, -0.0006
     60.0000,     15.0000,  1.00000,   409.38,   414.61, -0.0127
     65.0000,     15.0000,  1.00000,   414.60,   413.09,  0.0037
     70.0000,     15.0000,  1.00000,   424.93,   422.81,  0.0050
     75.0000,     15.0000,  1.00000,   434.08,   429.76,  0.0100
     80.0000,     15.0000,  1.00000,   448.08,   447.20,  0.0020
     85.0000,     15.0000,  1.00000,   457.01,   452.05,  0.0109
     90.0000,     15.0000,  1.00000,   472.73,   462.94,  0.0209
     95.0000,     15.0000,  1.00000,   489.28,   480.11,  0.0189
    100.0000,     15.0000,  1.00000,   514.11,   503.89,  0.0201
    105.0000,     15.0000,  1.00000,   567.00,   546.00,  0.0377
    110.0000,     15.0000,  1.00000,   561.20,   560.61,  0.0011
    115.0000,     15.0000,  1.00000,   552.31,   564.32, -0.0215
    120.0000,     15.0000,  1.00000,   473.22,   488.44, -0.0316
    125.0000,     15.0000,  1.00000,   507.84,   521.24, -0.0261
    130.0000,     15.0000,  1.00000,   585.91,   589.18, -0.0056
    135.0000,     15.0000,  1.00000,   730.55,   709.12,  0.0298
    140.0000,     15.0000,  1.00000,   694.67,   684.17,  0.0152
    145.0000,     15.0000,  1.00000,   628.91,   640.48, -0.0182
    150.0000,     15.0000,  1.00000,   518.82,   533.14, -0.0272
    155.0000,     15.0000,  1.00000,   535.06,   552.70, -0.0324
    160.0000,     15.0000,  1.00000,   602.93,   620.80, -0.0292
    165.0000,     15.0000,  1.00000,   651.88,   658.81, -0.0106
    170.0000,     15.0000,  1.00000,   630.03,   634.91, -0.0077
    175.0000,     15.0000,  1.00000,   609.01,   607.49,  0.0025
    180.0000,     15.0000,  1.00000,   606.44,   603.75,  0.0044
    185.0000,     15.0000,  1.00000,   585.65,   584.00,  0.0028
    190.0000,     15.0000,  1.00000,   567.29,   565.06,  0.0039
    195.0000,     15.0000,  1.00000,   529.74,   531.85, -0.0040
    200.0000,     15.0000,  1.00000,   513.58,   521.52, -0.0153
    205.0000,     15.0000,  1.00000,   525.73,   529.64, -0.0074
    210.0000,     15.0000,  1.00000,   510.20,   515.85, -0.0110
    215.0000,     15.0000,  1.00000,   492.97,   501.65, -0.0175
    220.0000,     15.0000,  1.00000,   448.42,   457.54, -0.0201
    225.0000,     15.0000,  1.00000,   438.63,   447.74, -0.0206
    230.0000,     15.0000,  1.00000,   415.34,   421.68, -0.0151
    235.0000,     15.0000,  1.00000,   434.05,   436.48, -0.0056
    240.0000,     15.0000,  1.00000,   424.55,   429.32, -0.0112
    245.0000,     15.0000,  1.00000,   463.29,   467.11, -0.0082
    250.0000,     15.0000,  1.00000,   483.16,   475.43,  0.0161
    255.0000,     15.0000,  1.00000,   506.57,   492.64,  0.0279
    260.0000,     15.0000,  1.00000,   462.47,   438.73,  0.0527
    265.0000,     15.0000,  1.00000,   407.44,   430.62, -0.0553
    270.0000,     15.0000,  1.00000,   356.86,   414.31, -0.1493   ***
      0.0000,      5.0000,  4.00000,   338.45,   339.20, -0.0022
      5.0000,      5.0000,  4.00000,   276.23,   272.17,  0.0148
     10.0000,      5.0000,  4.00000,   370.61,   361.86,  0.0239
     15.0000,      5.0000,  4.00000,   425.45,   415.41,  0.0239
     20.0000,      5.0000,  4.00000,   364.11,   360.48,  0.0100
     25.0000,      5.0000,  4.00000,   400.08,   399.99,  0.0002
     30.0000,      5.0000,  4.00000,   376.36,   382.29, -0.0156
     35.0000,      5.0000,  4.00000,   358.18,   365.62, -0.0206
     40.0000,      5.0000,  4.00000,   368.39,   372.77, -0.0118
     45.0000,      5.0000,  4.00000,   359.84,   364.23, -0.0121
     50.0000,      5.0000,  4.00000,   400.04,   399.68,  0.0009
     55.0000,      5.0000,  4.00000,   423.26,   440.00, -0.0388
     60.0000,      5.0000,  4.00000,   406.14,   405.77,  0.0009
     65.0000,      5.0000,  4.00000,   418.55,   420.21, -0.0039
     70.0000,      5.0000,  4.00000,   426.97,   423.81,  0.0074
     75.0000,      5.0000,  4.00000,   434.11,   427.41,  0.0155
     80.0000,      5.0000,  4.00000,   456.18,   450.23,  0.0131
     85.0000,      5.0000,  4.00000,   455.17,   448.18,  0.0155
     90.0000,      5.0000,  4.00000,   457.14,   448.66,  0.0187
     95.0000,      5.0000,  4.00000,   507.07,   498.01,  0.0180
    100.0000,      5.0000,  4.00000,   476.34,   469.16,  0.0152
    105.0000,      5.0000,  4.00000,   553.06,   544.02,  0.0165
    110.0000,      5.0000,  4.00000,   595.60,   589.69,  0.0100
    115.0000,      5.0000,  4.00000,   508.43,   510.34, -0.0038
    120.0000,      5.0000,  4.00000,   530.02,   535.16, -0.0097
    125.0000,      5.0000,  4.00000,   456.03,   466.87, -0.0235
    130.0000,      5.0000,  4.00000,   551.92,   559.74, -0.0141
    135.0000,      5.0000,  4.00000,   700.17,   704.70, -0.0065
    140.0000,      5.0000,  4.00000,   790.80,   798.46, -0.0096
    145.0000,      5.0000,  4.00000,   503.87,   516.63, -0.0250
    150.0000,      5.0000,  4.00000,   498.17,   513.80, -0.0309
    155.0000,      5.0000,  4.00000,   530.56,   552.56, -0.0406
    160.0000,      5.0000,  4.00000,   573.23,   592.08, -0.0324
    165.0000,      5.0000,  4.00000,   682.41,   686.83, -0.0065
    170.0000,      5.0000,  4.00000,   640.27,   638.68,  0.0025
    175.0000,      5.0000,  4.00000,   567.58,   576.51, -0.0156
    180.0000,      5.0000,  4.00000,   559.24,   566.90, -0.0136
    185.0000,      5.0000,  4.00000,   594.45,   598.72, -0.0072
    190.0000,      5.0000,  4.00000,   517.55,   520.96, -0.0066
    195.0000,      5.0000,  4.00000,   523.22,   526.20, -0.0057
    200.0000,      5.0000,  4.00000,   506.91,   513.20, -0.0123
    205.0000,      5.0000,  4.00000,   510.04,   514.99, -0.0097
    210.0000,      5.0000,  4.00000,   543.13,   550.29, -0.0131
    215.0000,      5.0000,  4.00000,   457.08,   462.19, -0.0111
    220.0000,      5.0000,  4.00000,   427.49,   440.42, -0.0298
    225.0000,      5.0000,  4.00000,   406.98,   420.69, -0.0332
    230.0000,      5.0000,  4.00000,   409.84,   426.75, -0.0404
    235.0000,      5.0000,  4.00000,   363.63,   374.58, -0.0297
    240.0000,      5.0000,  4.00000,   423.21,   431.06, -0.0184
    245.0000,      5.0000,  4.00000,   439.48,   446.99, -0.0169
    250.0000,      5.0000,  4.00000,   481.57,   477.37,  0.0088
    255.0000,      5.0000,  4.00000,   504.51,   486.33,  0.0367
    260.0000,      5.0000,  4.00000,   468.72,   444.76,  0.0525
    265.0000,      5.0000,  4.00000,   391.98,   420.74, -0.0708
    270.0000,      5.0000,  4.00000,   372.70,   428.37, -0.1392   ***
      0.0000,     20.0000,  1.00000,   353.80,   361.81, -0.0224
      5.0000,     20.0000,  1.00000,   367.21,   363.48,  0.0102
     10.0000,     20.0000,  1.00000,   405.09,   398.56,  0.0163
     15.0000,     20.0000,  1.00000,   413.80,   408.71,  0.0124
     20.0000,     20.0000,  1.00000,   389.58,   388.18,  0.0036
     25.0000,     20.0000,  1.00000,   386.45,   386.40,  0.0001
     30.0000,     20.0000,  1.00000,   362.96,   363.85, -0.0024
     35.0000,     20.0000,  1.00000,   372.86,   372.50,  0.0010
     40.0000,     20.0000,  1.00000,   394.26,   398.57, -0.0109
     45.0000,     20.0000,  1.00000,   398.94,   402.04, -0.0077
     50.0000,     20.0000,  1.00000,   420.07,   422.57, -0.0059
     55.0000,     20.0000,  1.00000,   434.31,   436.71, -0.0055
     60.0000,     20.0000,  1.00000,   433.22,   429.11,  0.0095
     65.0000,     20.0000,  1.00000,   444.69,   438.23,  0.0146
     70.0000,     20.0000,  1.00000,   444.60,   437.52,  0.0160
     75.0000,     20.0000,  1.00000,   449.05,   438.16,  0.0246
     80.0000,     20.0000,  1.00000,   475.21,   463.65,  0.0246
     85.0000,     20.0000,  1.00000,   467.08,   456.69,  0.0225
     90.0000,     20.0000,  1.00000,   497.83,   486.09,  0.0239
     95.0000,     20.0000,  1.00000,   524.09,   516.72,  0.0142
    100.0000,     20.0000,  1.00000,   497.79,   496.18,  0.0032
    105.0000,     20.0000,  1.00000,   472.04,   478.20, -0.0130
    110.0000,     20.0000,  1.00000,   464.78,   472.65, -0.0168
    115.0000,     20.0000,  1.00000,   473.75,   485.09, -0.0237
    120.0000,     20.0000,  1.00000,   542.38,   553.29, -0.0199
    125.0000,     20.0000,  1.00000,   607.60,   611.94, -0.0071
    130.0000,     20.0000,  1.00000,   603.87,   607.22, -0.0055
    135.0000,     20.0000,  1.00000,   596.59,   604.91, -0.0139
    140.0000,     20.0000,  1.00000,   553.42,   571.92, -0.0329
    145.0000,     20.0000,  1.00000,   500.89,   516.51, -0.0307
    150.0000,     20.0000,  1.00000,   510.72,   528.60, -0.0344
    155.0000,     20.0000,  1.00000,   532.21,   555.37, -0.0426
    160.0000,     20.0000,  1.00000,   559.15,   579.80, -0.0363
    165.0000,     20.0000,  1.00000,   603.62,   612.25, -0.0142
    170.0000,     20.0000,  1.00000,   568.96,   574.81, -0.0102
    175.0000,     20.0000,  1.00000,   511.75,   516.59, -0.0094
    180.0000,     20.0000,  1.00000,   494.89,   497.39, -0.0050
    185.0000,     20.0000,  1.00000,   487.20,   487.04,  0.0003
    190.0000,     20.0000,  1.00000,   477.50,   479.04, -0.0032
    195.0000,     20.0000,  1.00000,   483.87,   484.79, -0.0019
    200.0000,     20.0000,  1.00000,   475.27,   474.20,  0.0023
    205.0000,     20.0000,  1.00000,   464.01,   462.01,  0.0043
    210.0000,     20.0000,  1.00000,   454.88,   454.04,  0.0018
    215.0000,     20.0000,  1.00000,   418.04,   416.40,  0.0039
    220.0000,     20.0000,  1.00000,   402.56,   395.62,  0.0174
    225.0000,     20.0000,  1.00000,   409.39,   399.87,  0.0235
    230.0000,     20.0000,  1.00000,   422.41,   413.65,  0.0210
    235.0000,     20.0000,  1.00000,   444.05,   429.39,  0.0336
    240.0000,     20.0000,  1.00000,   479.90,   456.50,  0.0500
    245.0000,     20.0000,  1.00000,   452.49,   434.51,  0.0405
    250.0000,     20.0000,  1.00000,   381.10,   418.87, -0.0945
    255.0000,     20.0000,  1.00000,   339.92,   403.79, -0.1722   ***
      0.0000,      5.0000,  5.00000,   272.27,   279.63, -0.0267
      5.0000,      5.0000,  5.00000,   384.44,   378.69,  0.0151
     10.0000,      5.0000,  5.00000,   441.30,   433.36,  0.0181
     15.0000,      5.0000,  5.00000,   381.52,   378.50,  0.0079
     20.0000,      5.0000,  5.00000,   415.61,   418.64, -0.0073
     25.0000,      5.0000,  5.00000,   398.73,   401.82, -0.0077
     30.0000,      5.0000,  5.00000,   360.52,   365.84, -0.0146
     35.0000,      5.0000,  5.00000,   366.03,   366.11, -0.0002
     40.0000,      5.0000,  5.00000,   370.04,   372.18, -0.0058
     45.0000,      5.0000,  5.00000,   405.65,   406.20, -0.0014
     50.0000,      5.0000,  5.00000,   430.26,   452.25, -0.0499
     55.0000,      5.0000,  5.00000,   423.82,   420.65,  0.0075
     60.0000,      5.0000,  5.00000,   436.08,   433.12,  0.0068
     65.0000,      5.0000,  5.00000,   437.31,   427.60,  0.0225
     70.0000,      5.0000,  5.00000,   441.74,   430.42,  0.0260
     75.0000,      5.0000,  5.00000,   457.05,   442.67,  0.0320
     80.0000,      5.0000,  5.00000,   451.41,   440.86,  0.0236
     85.0000,      5.0000,  5.00000,   463.10,   448.80,  0.0314
     90.0000,      5.0000,  5.00000,   494.32,   479.86,  0.0297
     95.0000,      5.0000,  5.00000,   473.52,   463.95,  0.0204
    100.0000,      5.0000,  5.00000,   524.80,   523.48,  0.0025
    105.0000,      5.0000,  5.00000,   551.79,   544.71,  0.0129
    110.0000,      5.0000,  5.00000,   442.17,   443.56, -0.0031
    115.0000,      5.0000,  5.00000,   513.07,   514.60, -0.0030
    120.0000,      5.0000,  5.00000,   451.62,   458.67, -0.0155
    125.0000,      5.0000,  5.00000,   523.62,   532.74, -0.0173
    130.0000,      5.0000,  5.00000,   649.87,   669.35, -0.0295
    135.0000,      5.0000,  5.00000,   738.67,   761.36, -0.0303
    140.0000,      5.0000,  5.00000,   462.56,   477.38, -0.0315
    145.0000,      5.0000,  5.00000,   477.53,   498.20, -0.0424
    150.0000,      5.0000,  5.00000,   504.28,   526.15, -0.0425
    155.0000,      5.0000,  5.00000,   512.92,   535.91, -0.0438
    160.0000,      5.0000,  5.00000,   613.31,   631.40, -0.0291
    165.0000,      5.0000,  5.00000,   628.25,   638.91, -0.0168
    170.0000,      5.0000,  5.00000,   545.89,   554.89, -0.0164
    175.0000,      5.0000,  5.00000,   513.34,   525.62, -0.0237
    180.0000,      5.0000,  5.00000,   526.15,   531.92, -0.0109
    185.0000,      5.0000,  5.00000,   459.75,   465.90, -0.0133
    190.0000,      5.0000,  5.00000,   483.59,   484.26, -0.0014
    195.0000,      5.0000,  5.00000,   488.05,   484.53,  0.0072
    200.0000,      5.0000,  5.00000,   481.78,   478.53,  0.0068
    205.0000,      5.0000,  5.00000,   522.08,   516.75,  0.0103
    210.0000,      5.0000,  5.00000,   447.86,   436.74,  0.0252
    215.0000,      5.0000,  5.00000,   409.28,   410.34, -0.0026
    220.0000,      5.0000,  5.00000,   389.61,   389.38,  0.0006
    225.0000,      5.0000,  5.00000,   398.16,   397.87,  0.0007
    230.0000,      5.0000,  5.00000,   346.98,   347.14, -0.0005
    235.0000,      5.0000,  5.00000,   425.27,   419.16,  0.0145
    240.0000,      5.0000,  5.00000,   440.85,   429.55,  0.0260
    245.0000,      5.0000,  5.00000,   484.42,   467.16,  0.0363
    250.0000,      5.0000,  5.00000,   456.12,   437.46,  0.0418
    255.0000,      5.0000,  5.00000,   388.12,   426.22, -0.0937
    260.0000,      5.0000,  5.00000,   335.10,   390.19, -0.1522   ***
      0.0000,      5.0000,  6.00000,   381.96,   391.69, -0.0252
      5.0000,      5.0000,  6.00000,   457.38,   454.59,  0.0061
     10.0000,      5.0000,  6.00000,   386.66,   389.03, -0.0061
     15.0000,      5.0000,  6.00000,   419.01,   419.55, -0.0013
     20.0000,      5.0000,  6.00000,   403.26,   405.04, -0.0044
     25.0000,      5.0000,  6.00000,   372.48,   374.29, -0.0048
     30.0000,      5.0000,  6.00000,   360.83,   357.97,  0.0080
     35.0000,      5.0000,  6.00000,   361.84,   361.94, -0.0003
     40.0000,      5.0000,  6.00000,   406.61,   409.22, -0.0064
     45.0000,      5.0000,  6.00000,   427.00,   453.97, -0.0612
     50.0000,      5.0000,  6.00000,   423.66,   426.29, -0.0062
     55.0000,      5.0000,  6.00000,   446.33,   437.46,  0.0201
     60.0000,      5.0000,  6.00000,   445.05,   435.15,  0.0225
     65.0000,      5.0000,  6.00000,   444.98,   430.14,  0.0339
     70.0000,      5.0000,  6.00000,   448.50,   430.98,  0.0399
     75.0000,      5.0000,  6.00000,   451.78,   437.42,  0.0323
     80.0000,      5.0000,  6.00000,   452.08,   440.80,  0.0253
     85.0000,      5.0000,  6.00000,   491.66,   478.93,  0.0262
     90.0000,      5.0000,  6.00000,   455.52,   450.62,  0.0108
     95.0000,      5.0000,  6.00000,   498.32,   488.70,  0.0195
    100.0000,      5.0000,  6.00000,   483.63,   483.43,  0.0004
    105.0000,      5.0000,  6.00000,   437.57,   434.16,  0.0078
    110.0000,      5.0000,  6.00000,   508.24,   507.64,  0.0012
    115.0000,      5.0000,  6.00000,   436.68,   442.87, -0.0141
    120.0000,      5.0000,  6.00000,   508.66,   518.60, -0.0194
    125.0000,      5.0000,  6.00000,   604.41,   624.08, -0.0320
    130.0000,      5.0000,  6.00000,   669.41,   703.67, -0.0499
    135.0000,      5.0000,  6.00000,   440.74,   456.60, -0.0354
    140.0000,      5.0000,  6.00000,   455.04,   475.66, -0.0443
    145.0000,      5.0000,  6.00000,   491.65,   513.75, -0.0440
    150.0000,      5.0000,  6.00000,   503.44,   523.08, -0.0383
    155.0000,      5.0000,  6.00000,   573.60,   591.97, -0.0315
    160.0000,      5.0000,  6.00000,   571.91,   585.80, -0.0240
    165.0000,      5.0000,  6.00000,   532.96,   543.73, -0.0200
    170.0000,      5.0000,  6.00000,   475.14,   484.86, -0.0202
    175.0000,      5.0000,  6.00000,   485.94,   491.42, -0.0112
    180.0000,      5.0000,  6.00000,   428.37,   431.31, -0.0068
    185.0000,      5.0000,  6.00000,   447.99,   446.65,  0.0030
    190.0000,      5.0000,  6.00000,   466.16,   456.32,  0.0213
    195.0000,      5.0000,  6.00000,   486.12,   472.36,  0.0287
    200.0000,      5.0000,  6.00000,   516.73,   497.48,  0.0380
    205.0000,      5.0000,  6.00000,   433.97,   408.83,  0.0597
    210.0000,      5.0000,  6.00000,   402.14,   387.70,  0.0366
    215.0000,      5.0000,  6.00000,   377.33,   364.28,  0.0352
    220.0000,      5.0000,  6.00000,   385.10,   372.63,  0.0329
    225.0000,      5.0000,  6.00000,   338.57,   328.52,  0.0301
    230.0000,      5.0000,  6.00000,   413.58,   393.83,  0.0489
    235.0000,      5.0000,  6.00000,   443.54,   423.95,  0.0452
    240.0000,      5.0000,  6.00000,   449.66,   434.43,  0.0344
    245.0000,      5.0000,  6.00000,   386.62,   423.82, -0.0919
    250.0000,      5.0000,  6.00000,   350.92,   411.64, -0.1596   ***
      0.0000,     25.0000,  1.00000,   379.80,   392.92, -0.0340
      5.0000,     25.0000,  1.00000,   413.24,   409.68,  0.0087
     10.0000,     25.0000,  1.00000,   407.63,   401.51,  0.0151
     15.0000,     25.0000,  1.00000,   388.75,   381.74,  0.0182
     20.0000,     25.0000,  1.00000,   384.53,   378.56,  0.0157
     25.0000,     25.0000,  1.00000,   382.99,   376.85,  0.0161
     30.0000,     25.0000,  1.00000,   376.14,   375.35,  0.0021
     35.0000,     25.0000,  1.00000,   388.99,   386.52,  0.0064
     40.0000,     25.0000,  1.00000,   411.83,   409.82,  0.0049
     45.0000,     25.0000,  1.00000,   425.32,   422.71,  0.0062
     50.0000,     25.0000,  1.00000,   442.61,   440.49,  0.0048
     55.0000,     25.0000,  1.00000,   448.01,   440.21,  0.0176
     60.0000,     25.0000,  1.00000,   445.09,   436.25,  0.0200
     65.0000,     25.0000,  1.00000,   450.14,   439.57,  0.0238
     70.0000,     25.0000,  1.00000,   452.69,   442.70,  0.0223
     75.0000,     25.0000,  1.00000,   461.32,   453.87,  0.0163
     80.0000,     25.0000,  1.00000,   470.00,   471.96, -0.0042
     85.0000,     25.0000,  1.00000,   470.36,   473.53, -0.0067
     90.0000,     25.0000,  1.00000,   436.01,   439.85, -0.0088
     95.0000,     25.0000,  1.00000,   450.55,   453.73, -0.0070
    100.0000,     25.0000,  1.00000,   455.21,   460.73, -0.0120
    105.0000,     25.0000,  1.00000,   466.27,   475.06, -0.0187
    110.0000,     25.0000,  1.00000,   500.73,   509.12, -0.0166
    115.0000,     25.0000,  1.00000,   552.18,   559.13, -0.0125
    120.0000,     25.0000,  1.00000,   526.77,   531.22, -0.0084
    125.0000,     25.0000,  1.00000,   527.54,   534.86, -0.0138
    130.0000,     25.0000,  1.00000,   537.26,   549.08, -0.0218
    135.0000,     25.0000,  1.00000,   525.78,   536.82, -0.0208
    140.0000,     25.0000,  1.00000,   495.07,   504.30, -0.0185
    145.0000,     25.0000,  1.00000,   517.42,   525.73, -0.0159
    150.0000,     25.0000,  1.00000,   510.56,   520.30, -0.0189
    155.0000,     25.0000,  1.00000,   507.27,   517.30, -0.0196
    160.0000,     25.0000,  1.00000,   520.03,   525.80, -0.0110
    165.0000,     25.0000,  1.00000,   516.94,   517.50, -0.0011
    170.0000,     25.0000,  1.00000,   469.41,   472.47, -0.0065
    175.0000,     25.0000,  1.00000,   450.39,   453.87, -0.0077
    180.0000,     25.0000,  1.00000,   446.72,   447.85, -0.0025
    185.0000,     25.0000,  1.00000,   458.50,   453.22,  0.0116
    190.0000,     25.0000,  1.00000,   467.08,   456.52,  0.0229
    195.0000,     25.0000,  1.00000,   459.70,   447.12,  0.0277
    200.0000,     25.0000,  1.00000,   439.14,   426.03,  0.0303
    205.0000,     25.0000,  1.00000,   427.97,   411.00,  0.0405
    210.0000,     25.0000,  1.00000,   397.47,   379.08,  0.0474
    215.0000,     25.0000,  1.00000,   396.99,   377.56,  0.0502
    220.0000,     25.0000,  1.00000,   404.92,   383.53,  0.0543
    225.0000,     25.0000,  1.00000,   429.43,   406.15,  0.0558
    230.0000,     25.0000,  1.00000,   418.05,   399.79,  0.0447
    235.0000,     25.0000,  1.00000,   388.48,   418.80, -0.0752
    240.0000,     25.0000,  1.00000,   356.22,   409.44, -0.1393   ***
      0.0000,      5.0000,  7.00000,   451.70,   464.97, -0.0290
      5.0000,      5.0000,  7.00000,   390.22,   390.32, -0.0003
     10.0000,      5.0000,  7.00000,   418.58,   418.04,  0.0013
     15.0000,      5.0000,  7.00000,   400.42,   399.13,  0.0032
     20.0000,      5.0000,  7.00000,   373.54,   369.61,  0.0106
     25.0000,      5.0000,  7.00000,   373.10,   362.32,  0.0293
     30.0000,      5.0000,  7.00000,   356.25,   351.82,  0.0125
     35.0000,      5.0000,  7.00000,   397.65,   396.93,  0.0018
     40.0000,      5.0000,  7.00000,   433.34,   456.58, -0.0523
     45.0000,      5.0000,  7.00000,   420.24,   420.87, -0.0015
     50.0000,      5.0000,  7.00000,   446.09,   439.16,  0.0157
     55.0000,      5.0000,  7.00000,   450.19,   435.07,  0.0341
     60.0000,      5.0000,  7.00000,   444.82,   425.07,  0.0454
     65.0000,      5.0000,  7.00000,   452.63,   433.68,  0.0428
     70.0000,      5.0000,  7.00000,   440.03,   425.43,  0.0337
     75.0000,      5.0000,  7.00000,   449.46,   435.84,  0.0308
     80.0000,      5.0000,  7.00000,   476.43,   472.69,  0.0079
     85.0000,      5.0000,  7.00000,   436.08,   427.83,  0.0191
     90.0000,      5.0000,  7.00000,   447.20,   444.56,  0.0059
     95.0000,      5.0000,  7.00000,   476.35,   478.27, -0.0040
    100.0000,      5.0000,  7.00000,   430.98,   430.34,  0.0015
    105.0000,      5.0000,  7.00000,   500.78,   499.72,  0.0021
    110.0000,      5.0000,  7.00000,   434.15,   432.47,  0.0039
    115.0000,      5.0000,  7.00000,   483.21,   487.76, -0.0094
    120.0000,      5.0000,  7.00000,   574.62,   589.78, -0.0261
    125.0000,      5.0000,  7.00000,   642.06,   663.30, -0.0325
    130.0000,      5.0000,  7.00000,   420.68,   432.37, -0.0274
    135.0000,      5.0000,  7.00000,   444.83,   459.68, -0.0328
    140.0000,      5.0000,  7.00000,   487.34,   501.87, -0.0294
    145.0000,      5.0000,  7.00000,   508.68,   522.44, -0.0267
    150.0000,      5.0000,  7.00000,   565.39,   577.51, -0.0212
    155.0000,      5.0000,  7.00000,   542.17,   545.99, -0.0070
    160.0000,      5.0000,  7.00000,   484.47,   484.44,  0.0001
    165.0000,      5.0000,  7.00000,   466.21,   471.45, -0.0112
    170.0000,      5.0000,  7.00000,   470.21,   468.88,  0.0028
    175.0000,      5.0000,  7.00000,   411.63,   408.59,  0.0074
    180.0000,      5.0000,  7.00000,   429.38,   423.58,  0.0136
    185.0000,      5.0000,  7.00000,   452.51,   440.02,  0.0280
    190.0000,      5.0000,  7.00000,   480.60,   459.01,  0.0460
    195.0000,      5.0000,  7.00000,   515.18,   489.50,  0.0511
    200.0000,      5.0000,  7.00000,   429.34,   394.18,  0.0854
    205.0000,      5.0000,  7.00000,   392.94,   366.12,  0.0707
    210.0000,      5.0000,  7.00000,   372.73,   348.30,  0.0678
    215.0000,      5.0000,  7.00000,   378.27,   355.06,  0.0633
    220.0000,      5.0000,  7.00000,   331.31,   311.91,  0.0603
    225.0000,      5.0000,  7.00000,   407.20,   382.10,  0.0636
    230.0000,      5.0000,  7.00000,   400.49,   391.87,  0.0218
    235.0000,      5.0000,  7.00000,   393.70,   426.69, -0.0805
    240.0000,      5.0000,  7.00000,   363.80,   418.78, -0.1407   ***
      0.0000,      5.0000,  8.00000,   381.13,   388.09, -0.0181
      5.0000,      5.0000,  8.00000,   415.47,   413.63,  0.0044
     10.0000,      5.0000,  8.00000,   396.21,   391.68,  0.0115
     15.0000,      5.0000,  8.00000,   371.82,   362.35,  0.0258
     20.0000,      5.0000,  8.00000,   368.21,   355.64,  0.0347
     25.0000,      5.0000,  8.00000,   360.37,   354.54,  0.0163
     30.0000,      5.0000,  8.00000,   389.97,   388.40,  0.0040
     35.0000,      5.0000,  8.00000,   417.54,   440.39, -0.0533
     40.0000,      5.0000,  8.00000,   419.21,   421.63, -0.0058
     45.0000,      5.0000,  8.00000,   434.54,   430.88,  0.0084
     50.0000,      5.0000,  8.00000,   437.17,   426.00,  0.0259
     55.0000,      5.0000,  8.00000,   445.06,   426.76,  0.0420
     60.0000,      5.0000,  8.00000,   438.09,   427.18,  0.0252
     65.0000,      5.0000,  8.00000,   434.10,   426.23,  0.0183
     70.0000,      5.0000,  8.00000,   431.54,   425.88,  0.0132
     75.0000,      5.0000,  8.00000,   457.90,   447.60,  0.0228
     80.0000,      5.0000,  8.00000,   398.83,   398.13,  0.0017
     85.0000,      5.0000,  8.00000,   439.31,   443.77, -0.0101
     90.0000,      5.0000,  8.00000,   465.63,   478.02, -0.0263
     95.0000,      5.0000,  8.00000,   419.82,   425.87, -0.0143
    100.0000,      5.0000,  8.00000,   493.35,   491.02,  0.0047
    105.0000,      5.0000,  8.00000,   413.19,   413.76, -0.0014
    110.0000,      5.0000,  8.00000,   456.65,   462.06, -0.0118
    115.0000,      5.0000,  8.00000,   547.07,   559.63, -0.0227
    120.0000,      5.0000,  8.00000,   621.05,   641.62, -0.0326
    125.0000,      5.0000,  8.00000,   409.89,   411.11, -0.0030
    130.0000,      5.0000,  8.00000,   436.74,   446.60, -0.0223
    135.0000,      5.0000,  8.00000,   485.62,   496.80, -0.0228
    140.0000,      5.0000,  8.00000,   501.10,   509.92, -0.0174
    145.0000,      5.0000,  8.00000,   561.11,   573.80, -0.0224
    150.0000,      5.0000,  8.00000,   524.70,   522.07,  0.0050
    155.0000,      5.0000,  8.00000,   459.68,   451.89,  0.0171
    160.0000,      5.0000,  8.00000,   429.08,   431.28, -0.0051
    165.0000,      5.0000,  8.00000,   466.10,   462.62,  0.0075
    170.0000,      5.0000,  8.00000,   403.12,   395.99,  0.0179
    175.0000,      5.0000,  8.00000,   426.08,   415.64,  0.0248
    180.0000,      5.0000,  8.00000,   442.38,   428.02,  0.0330
    185.0000,      5.0000,  8.00000,   462.42,   441.54,  0.0462
    190.0000,      5.0000,  8.00000,   509.61,   475.10,  0.0701
    195.0000,      5.0000,  8.00000,   430.57,   387.27,  0.1060
    200.0000,      5.0000,  8.00000,   386.05,   356.42,  0.0799
    205.0000,      5.0000,  8.00000,   361.47,   335.15,  0.0756
    210.0000,      5.0000,  8.00000,   365.47,   344.54,  0.0590
    215.0000,      5.0000,  8.00000,   320.57,   305.03,  0.0497
    220.0000,      5.0000,  8.00000,   366.97,   360.75,  0.0171
    225.0000,      5.0000,  8.00000,   349.54,   381.77, -0.0882
    230.0000,      5.0000,  8.00000,   361.65,   415.66, -0.1392   ***
      0.0000,     35.0000,  1.00000,   384.16,   376.15,  0.0211
      5.0000,     35.0000,  1.00000,   382.46,   368.12,  0.0382
     10.0000,     35.0000,  1.00000,   386.96,   376.42,  0.0276
     15.0000,     35.0000,  1.00000,   387.23,   372.76,  0.0381
     20.0000,     35.0000,  1.00000,   393.02,   378.17,  0.0385
     25.0000,     35.0000,  1.00000,   397.92,   384.94,  0.0332
     30.0000,     35.0000,  1.00000,   397.28,   384.34,  0.0331
     35.0000,     35.0000,  1.00000,   414.45,   407.07,  0.0180
     40.0000,     35.0000,  1.00000,   423.21,   422.96,  0.0006
     45.0000,     35.0000,  1.00000,   427.49,   426.57,  0.0022
     50.0000,     35.0000,  1.00000,   433.63,   438.17, -0.0104
     55.0000,     35.0000,  1.00000,   420.58,   428.03, -0.0175
     60.0000,     35.0000,  1.00000,   398.75,   411.20, -0.0307
     65.0000,     35.0000,  1.00000,   407.77,   422.85, -0.0363
     70.0000,     35.0000,  1.00000,   404.97,   424.45, -0.0470
     75.0000,     35.0000,  1.00000,   416.52,   438.53, -0.0515
     80.0000,     35.0000,  1.00000,   417.87,   439.92, -0.0514
     85.0000,     35.0000,  1.00000,   415.84,   433.94, -0.0426
     90.0000,     35.0000,  1.00000,   437.85,   451.77, -0.0313
     95.0000,     35.0000,  1.00000,   469.80,   478.24, -0.0178
    100.0000,     35.0000,  1.00000,   464.53,   462.24,  0.0049
    105.0000,     35.0000,  1.00000,   471.63,   463.58,  0.0172
    110.0000,     35.0000,  1.00000,   480.39,   469.69,  0.0225
    115.0000,     35.0000,  1.00000,   502.71,   487.44,  0.0308
    120.0000,     35.0000,  1.00000,   524.43,   507.62,  0.0326
    125.0000,     35.0000,  1.00000,   512.96,   496.17,  0.0333
    130.0000,     35.0000,  1.00000,   471.99,   454.75,  0.0372
    135.0000,     35.0000,  1.00000,   475.32,   459.45,  0.0340
    140.0000,     35.0000,  1.00000,   473.11,   460.63,  0.0267
    145.0000,     35.0000,  1.00000,   466.98,   456.94,  0.0217
    150.0000,     35.0000,  1.00000,   451.40,   443.10,  0.0186
    155.0000,     35.0000,  1.00000,   441.47,   431.64,  0.0225
    160.0000,     35.0000,  1.00000,   438.63,   429.43,  0.0212
    165.0000,     35.0000,  1.00000,   451.21,   443.91,  0.0163
    170.0000,     35.0000,  1.00000,   431.40,   421.15,  0.0241
    175.0000,     35.0000,  1.00000,   410.15,   400.91,  0.0228
    180.0000,     35.0000,  1.00000,   402.31,   394.66,  0.0192
    185.0000,     35.0000,  1.00000,   401.18,   391.18,  0.0252
    190.0000,     35.0000,  1.00000,   394.15,   383.23,  0.0281
    195.0000,     35.0000,  1.00000,   394.73,   383.11,  0.0299
    200.0000,     35.0000,  1.00000,   360.80,   360.27,  0.0015
    205.0000,     35.0000,  1.00000,   330.19,   363.33, -0.0957
    210.0000,     35.0000,  1.00000,   319.54,   371.72, -0.1513   ***
      0.0000,      5.0000, 10.00000,   383.20,   379.18,  0.0106
      5.0000,      5.0000, 10.00000,   365.31,   350.12,  0.0425
     10.0000,      5.0000, 10.00000,   347.86,   343.17,  0.0136
     15.0000,      5.0000, 10.00000,   356.94,   342.60,  0.0410
     20.0000,      5.0000, 10.00000,   392.58,   387.49,  0.0130
     25.0000,      5.0000, 10.00000,   417.01,   436.10, -0.0447
     30.0000,      5.0000, 10.00000,   392.42,   393.29, -0.0022
     35.0000,      5.0000, 10.00000,   412.50,   409.43,  0.0075
     40.0000,      5.0000, 10.00000,   413.03,   409.99,  0.0074
     45.0000,      5.0000, 10.00000,   421.02,   409.09,  0.0287
     50.0000,      5.0000, 10.00000,   419.38,   417.74,  0.0039
     55.0000,      5.0000, 10.00000,   424.81,   406.56,  0.0439
     60.0000,      5.0000, 10.00000,   395.60,   387.31,  0.0212
     65.0000,      5.0000, 10.00000,   416.88,   415.24,  0.0039
     70.0000,      5.0000, 10.00000,   381.11,   388.85, -0.0201
     75.0000,      5.0000, 10.00000,   423.93,   435.21, -0.0262
     80.0000,      5.0000, 10.00000,   447.12,   467.79, -0.0452
     85.0000,      5.0000, 10.00000,   393.27,   404.69, -0.0286
     90.0000,      5.0000, 10.00000,   448.37,   453.95, -0.0124
     95.0000,      5.0000, 10.00000,   386.90,   382.32,  0.0119
    100.0000,      5.0000, 10.00000,   434.35,   431.75,  0.0060
    105.0000,      5.0000, 10.00000,   524.38,   524.25,  0.0003
    110.0000,      5.0000, 10.00000,   605.19,   605.27, -0.0001
    115.0000,      5.0000, 10.00000,   405.52,   396.12,  0.0235
    120.0000,      5.0000, 10.00000,   430.49,   430.93, -0.0010
    125.0000,      5.0000, 10.00000,   474.06,   473.13,  0.0020
    130.0000,      5.0000, 10.00000,   481.84,   485.14, -0.0068
    135.0000,      5.0000, 10.00000,   545.36,   550.54, -0.0095
    140.0000,      5.0000, 10.00000,   526.93,   514.96,  0.0230
    145.0000,      5.0000, 10.00000,   467.76,   445.83,  0.0480
    150.0000,      5.0000, 10.00000,   422.36,   400.79,  0.0524
    155.0000,      5.0000, 10.00000,   444.56,   413.29,  0.0729
    160.0000,      5.0000, 10.00000,   389.77,   374.70,  0.0394
    165.0000,      5.0000, 10.00000,   421.22,   407.20,  0.0339
    170.0000,      5.0000, 10.00000,   424.16,   407.61,  0.0398
    175.0000,      5.0000, 10.00000,   438.28,   414.92,  0.0548
    180.0000,      5.0000, 10.00000,   466.84,   442.39,  0.0538
    185.0000,      5.0000, 10.00000,   396.56,   363.56,  0.0869
    190.0000,      5.0000, 10.00000,   361.51,   345.24,  0.0460
    195.0000,      5.0000, 10.00000,   343.57,   331.59,  0.0355
    200.0000,      5.0000, 10.00000,   325.39,   333.41, -0.0244
    205.0000,      5.0000, 10.00000,   263.25,   293.51, -0.1088
    210.0000,      5.0000, 10.00000,   308.11,   358.91, -0.1526   ***
      0.0000,     45.0000,  1.00000,   378.93,   367.90,  0.0295
      5.0000,     45.0000,  1.00000,   381.12,   368.53,  0.0336
     10.0000,     45.0000,  1.00000,   376.22,   365.22,  0.0297
     15.0000,     45.0000,  1.00000,   380.49,   374.54,  0.0158
     20.0000,     45.0000,  1.00000,   380.96,   383.02, -0.0054
     25.0000,     45.0000,  1.00000,   379.68,   386.35, -0.0174
     30.0000,     45.0000,  1.00000,   360.09,   374.99, -0.0405
     35.0000,     45.0000,  1.00000,   366.00,   380.87, -0.0398
     40.0000,     45.0000,  1.00000,   373.90,   398.48, -0.0637
     45.0000,     45.0000,  1.00000,   378.25,   406.04, -0.0709
     50.0000,     45.0000,  1.00000,   378.27,   406.48, -0.0719
     55.0000,     45.0000,  1.00000,   380.25,   405.57, -0.0645
     60.0000,     45.0000,  1.00000,   370.14,   390.01, -0.0523
     65.0000,     45.0000,  1.00000,   371.10,   387.91, -0.0443
     70.0000,     45.0000,  1.00000,   390.49,   403.69, -0.0332
     75.0000,     45.0000,  1.00000,   417.29,   427.11, -0.0233
     80.0000,     45.0000,  1.00000,   430.28,   433.05, -0.0064
     85.0000,     45.0000,  1.00000,   439.47,   435.24,  0.0097
     90.0000,     45.0000,  1.00000,   452.44,   439.62,  0.0287
     95.0000,     45.0000,  1.00000,   470.32,   449.87,  0.0445
    100.0000,     45.0000,  1.00000,   479.14,   453.17,  0.0557
    105.0000,     45.0000,  1.00000,   496.30,   465.87,  0.0633
    110.0000,     45.0000,  1.00000,   498.66,   465.71,  0.0684
    115.0000,     45.0000,  1.00000,   486.68,   452.71,  0.0723
    120.0000,     45.0000,  1.00000,   465.81,   431.11,  0.0774
    125.0000,     45.0000,  1.00000,   466.70,   434.32,  0.0719
    130.0000,     45.0000,  1.00000,   469.36,   438.02,  0.0691
    135.0000,     45.0000,  1.00000,   464.33,   438.02,  0.0583
    140.0000,     45.0000,  1.00000,   451.96,   427.69,  0.0552
    145.0000,     45.0000,  1.00000,   436.58,   413.94,  0.0532
    150.0000,     45.0000,  1.00000,   406.43,   384.04,  0.0567
    155.0000,     45.0000,  1.00000,   381.23,   368.79,  0.0332
    160.0000,     45.0000,  1.00000,   364.61,   366.38, -0.0048
    165.0000,     45.0000,  1.00000,   361.61,   372.50, -0.0297
    170.0000,     45.0000,  1.00000,   327.10,   356.48, -0.0860
    175.0000,     45.0000,  1.00000,   300.00,   357.57, -0.1756   ***
    180.0000,     45.0000,  1.00000,   289.80,   363.05, -0.2254   ***
     15.0000,      5.0000, 12.00000,   402.65,   425.40, -0.0549
     95.0000,      5.0000, 12.00000,   513.80,   510.66,  0.0061
    175.0000,      5.0000, 12.00000,   360.90,   346.93,  0.0395
      0.0000,     15.0000,  4.00000,   286.66,   345.33, -0.1862   ***
      5.0000,     15.0000,  4.00000,   369.73,   376.42, -0.0180
     10.0000,     15.0000,  4.00000,   375.94,   389.36, -0.0351
     15.0000,     15.0000,  4.00000,   383.55,   398.71, -0.0388
     20.0000,     15.0000,  4.00000,   377.53,   387.38, -0.0257
     25.0000,     15.0000,  4.00000,   376.40,   378.86, -0.0065
     30.0000,     15.0000,  4.00000,   348.68,   357.70, -0.0256
     35.0000,     15.0000,  4.00000,   354.58,   362.83, -0.0230
     40.0000,     15.0000,  4.00000,   363.47,   372.37, -0.0242
     45.0000,     15.0000,  4.00000,   370.57,   379.19, -0.0230
     50.0000,     15.0000,  4.00000,   368.65,   378.30, -0.0259
     55.0000,     15.0000,  4.00000,   374.07,   383.14, -0.0240
     60.0000,     15.0000,  4.00000,   372.13,   384.68, -0.0332
     65.0000,     15.0000,  4.00000,   374.46,   382.84, -0.0221
     70.0000,     15.0000,  4.00000,   385.27,   391.35, -0.0157
     75.0000,     15.0000,  4.00000,   374.39,   373.29,  0.0030
     80.0000,     15.0000,  4.00000,   398.52,   395.54,  0.0075
     85.0000,     15.0000,  4.00000,   428.91,   426.02,  0.0068
     90.0000,     15.0000,  4.00000,   506.15,   501.16,  0.0099
     95.0000,     15.0000,  4.00000,   498.83,   488.44,  0.0210
    100.0000,     15.0000,  4.00000,   469.62,   454.63,  0.0324
    105.0000,     15.0000,  4.00000,   424.51,   416.60,  0.0188
    110.0000,     15.0000,  4.00000,   456.80,   451.64,  0.0114
    115.0000,     15.0000,  4.00000,   500.87,   497.08,  0.0076
    120.0000,     15.0000,  4.00000,   526.23,   515.37,  0.0209
    125.0000,     15.0000,  4.00000,   519.97,   502.62,  0.0339
    130.0000,     15.0000,  4.00000,   480.88,   453.03,  0.0597
    135.0000,     15.0000,  4.00000,   448.65,   414.97,  0.0780
    140.0000,     15.0000,  4.00000,   414.72,   378.96,  0.0902
    145.0000,     15.0000,  4.00000,   401.79,   366.88,  0.0909
    150.0000,     15.0000,  4.00000,   379.12,   349.80,  0.0805
    155.0000,     15.0000,  4.00000,   386.76,   359.91,  0.0720
    160.0000,     15.0000,  4.00000,   394.34,   381.92,  0.0320
    165.0000,     15.0000,  4.00000,   388.89,   386.50,  0.0062
    170.0000,     15.0000,  4.00000,   339.98,   356.94, -0.0487
    175.0000,     15.0000,  4.00000,   276.62,   321.73, -0.1511   ***
    180.0000,     15.0000,  4.00000,   254.39,   318.77, -0.2256   ***
      0.0000,     55.0000,  1.00000,   328.91,   342.30, -0.0399
      5.0000,     55.0000,  1.00000,   333.91,   347.77, -0.0407
     10.0000,     55.0000,  1.00000,   342.05,   356.07, -0.0402
     15.0000,     55.0000,  1.00000,   339.09,   361.28, -0.0634
     20.0000,     55.0000,  1.00000,   338.82,   366.93, -0.0797
     25.0000,     55.0000,  1.00000,   333.95,   362.82, -0.0829
     30.0000,     55.0000,  1.00000,   322.53,   348.86, -0.0785
     35.0000,     55.0000,  1.00000,   327.83,   351.62, -0.0700
     40.0000,     55.0000,  1.00000,   337.67,   352.60, -0.0433
     45.0000,     55.0000,  1.00000,   340.23,   353.67, -0.0387
     50.0000,     55.0000,  1.00000,   362.94,   372.02, -0.0247
     55.0000,     55.0000,  1.00000,   392.94,   396.92, -0.0101
     60.0000,     55.0000,  1.00000,   400.57,   396.33,  0.0106
     65.0000,     55.0000,  1.00000,   408.45,   397.66,  0.0268
     70.0000,     55.0000,  1.00000,   417.61,   404.12,  0.0328
     75.0000,     55.0000,  1.00000,   433.10,   416.88,  0.0382
     80.0000,     55.0000,  1.00000,   457.73,   435.73,  0.0493
     85.0000,     55.0000,  1.00000,   475.96,   451.56,  0.0526
     90.0000,     55.0000,  1.00000,   482.25,   451.80,  0.0652
     95.0000,     55.0000,  1.00000,   495.72,   458.15,  0.0788
    100.0000,     55.0000,  1.00000,   501.21,   456.19,  0.0941
    105.0000,     55.0000,  1.00000,   484.28,   439.43,  0.0972
    110.0000,     55.0000,  1.00000,   457.95,   413.22,  0.1028
    115.0000,     55.0000,  1.00000,   451.13,   410.79,  0.0937
    120.0000,     55.0000,  1.00000,   445.58,   409.02,  0.0856
    125.0000,     55.0000,  1.00000,   434.76,   403.80,  0.0739
    130.0000,     55.0000,  1.00000,   409.66,   392.13,  0.0437
    135.0000,     55.0000,  1.00000,   378.92,   375.37,  0.0094
    140.0000,     55.0000,  1.00000,   330.13,   348.42, -0.0539
    145.0000,     55.0000,  1.00000,   284.12,   339.12, -0.1769   ***
    150.0000,     55.0000,  1.00000,   258.33,   326.44, -0.2340   ***
      0.0000,      5.0000, 15.00000,   632.08,   413.37,  0.4247   ***
     80.0000,      5.0000, 15.00000,   497.63,   483.62,  0.0286
    160.0000,      5.0000, 15.00000,   251.45,   316.34, -0.2296   ***
      0.0000,     15.0000,  5.00000,   432.51,   368.15,  0.1611   ***
      5.0000,     15.0000,  5.00000,   330.38,   356.08, -0.0749
     10.0000,     15.0000,  5.00000,   330.32,   350.36, -0.0589
     15.0000,     15.0000,  5.00000,   326.36,   343.56, -0.0514
     20.0000,     15.0000,  5.00000,   325.76,   337.56, -0.0356
     25.0000,     15.0000,  5.00000,   320.58,   328.29, -0.0238
     30.0000,     15.0000,  5.00000,   317.83,   321.20, -0.0105
     35.0000,     15.0000,  5.00000,   315.48,   317.74, -0.0071
     40.0000,     15.0000,  5.00000,   331.10,   331.60, -0.0015
     45.0000,     15.0000,  5.00000,   339.52,   340.94, -0.0042
     50.0000,     15.0000,  5.00000,   355.01,   350.46,  0.0129
     55.0000,     15.0000,  5.00000,   372.95,   365.29,  0.0208
     60.0000,     15.0000,  5.00000,   367.12,   351.28,  0.0441
     65.0000,     15.0000,  5.00000,   381.79,   367.23,  0.0389
     70.0000,     15.0000,  5.00000,   410.31,   393.49,  0.0419
     75.0000,     15.0000,  5.00000,   485.65,   471.27,  0.0301
     80.0000,     15.0000,  5.00000,   486.30,   473.87,  0.0259
     85.0000,     15.0000,  5.00000,   468.09,   456.36,  0.0254
     90.0000,     15.0000,  5.00000,   429.74,   425.99,  0.0088
     95.0000,     15.0000,  5.00000,   466.60,   469.08, -0.0053
    100.0000,     15.0000,  5.00000,   513.23,   514.16, -0.0018
    105.0000,     15.0000,  5.00000,   536.90,   525.51,  0.0215
    110.0000,     15.0000,  5.00000,   521.33,   499.19,  0.0434
    115.0000,     15.0000,  5.00000,   474.42,   437.40,  0.0812
    120.0000,     15.0000,  5.00000,   436.48,   390.24,  0.1120
    125.0000,     15.0000,  5.00000,   393.11,   353.35,  0.1066
    130.0000,     15.0000,  5.00000,   371.56,   338.91,  0.0920
    135.0000,     15.0000,  5.00000,   347.08,   330.96,  0.0476
    140.0000,     15.0000,  5.00000,   328.43,   334.74, -0.0190
    145.0000,     15.0000,  5.00000,   309.52,   350.51, -0.1244
    150.0000,     15.0000,  5.00000,   283.12,   338.26, -0.1779   ***
      0.0000,     65.0000,  1.00000,   297.11,   322.97, -0.0835
      5.0000,     65.0000,  1.00000,   301.43,   326.26, -0.0792
     10.0000,     65.0000,  1.00000,   301.48,   323.73, -0.0712
     15.0000,     65.0000,  1.00000,   303.53,   323.07, -0.0624
     20.0000,     65.0000,  1.00000,   307.42,   322.71, -0.0485
     25.0000,     65.0000,  1.00000,   315.02,   326.16, -0.0348
     30.0000,     65.0000,  1.00000,   328.51,   335.32, -0.0205
     35.0000,     65.0000,  1.00000,   355.12,   357.53, -0.0068
     40.0000,     65.0000,  1.00000,   363.00,   360.07,  0.0081
     45.0000,     65.0000,  1.00000,   373.66,   367.72,  0.0160
     50.0000,     65.0000,  1.00000,   394.20,   383.44,  0.0277
     55.0000,     65.0000,  1.00000,   413.56,   398.55,  0.0370
     60.0000,     65.0000,  1.00000,   437.39,   418.49,  0.0442
     65.0000,     65.0000,  1.00000,   458.16,   433.55,  0.0552
     70.0000,     65.0000,  1.00000,   467.61,   434.22,  0.0741
     75.0000,     65.0000,  1.00000,   474.72,   436.36,  0.0843
     80.0000,     65.0000,  1.00000,   475.30,   433.60,  0.0918
     85.0000,     65.0000,  1.00000,   473.58,   428.66,  0.0997
     90.0000,     65.0000,  1.00000,   466.79,   421.40,  0.1023
     95.0000,     65.0000,  1.00000,   446.11,   408.16,  0.0889
    100.0000,     65.0000,  1.00000,   418.59,   388.01,  0.0759
    105.0000,     65.0000,  1.00000,   409.95,   391.71,  0.0455
    110.0000,     65.0000,  1.00000,   376.86,   381.43, -0.0120
    115.0000,     65.0000,  1.00000,   330.89,   370.88, -0.1141
    120.0000,     65.0000,  1.00000,   301.83,   359.53, -0.1750   ***
      0.0000,     15.0000,  6.00000,   286.71,   304.83, -0.0613
      5.0000,     15.0000,  6.00000,   285.44,   294.44, -0.0311
     10.0000,     15.0000,  6.00000,   286.73,   288.14, -0.0049
     15.0000,     15.0000,  6.00000,   294.03,   289.52,  0.0154
     20.0000,     15.0000,  6.00000,   295.55,   289.30,  0.0214
     25.0000,     15.0000,  6.00000,   307.54,   300.74,  0.0223
     30.0000,     15.0000,  6.00000,   314.81,   310.42,  0.0140
     35.0000,     15.0000,  6.00000,   325.98,   319.69,  0.0195
     40.0000,     15.0000,  6.00000,   346.48,   335.89,  0.0311
     45.0000,     15.0000,  6.00000,   342.87,   327.34,  0.0463
     50.0000,     15.0000,  6.00000,   370.86,   350.04,  0.0578
     55.0000,     15.0000,  6.00000,   408.76,   386.63,  0.0557
     60.0000,     15.0000,  6.00000,   482.47,   465.75,  0.0353
     65.0000,     15.0000,  6.00000,   482.94,   469.34,  0.0286
     70.0000,     15.0000,  6.00000,   468.77,   451.99,  0.0364
     75.0000,     15.0000,  6.00000,   431.02,   423.81,  0.0169
     80.0000,     15.0000,  6.00000,   462.00,   462.65, -0.0014
     85.0000,     15.0000,  6.00000,   501.17,   503.52, -0.0047
     90.0000,     15.0000,  6.00000,   511.01,   511.31, -0.0006
     95.0000,     15.0000,  6.00000,   493.34,   485.33,  0.0164
    100.0000,     15.0000,  6.00000,   439.94,   423.50,  0.0381
    105.0000,     15.0000,  6.00000,   394.93,   377.04,  0.0464
    110.0000,     15.0000,  6.00000,   338.68,   336.91,  0.0052
    115.0000,     15.0000,  6.00000,   295.86,   320.40, -0.0797
    120.0000,     15.0000,  6.00000,   264.55,   308.57, -0.1539   ***
      0.0000,     30.0000,  3.00000,   278.61,   286.43, -0.0277
      5.0000,     30.0000,  3.00000,   281.55,   283.07, -0.0054
     10.0000,     30.0000,  3.00000,   285.16,   286.35, -0.0042
     15.0000,     30.0000,  3.00000,   298.87,   294.74,  0.0139
     20.0000,     30.0000,  3.00000,   303.12,   297.68,  0.0181
     25.0000,     30.0000,  3.00000,   314.79,   308.04,  0.0217
     30.0000,     30.0000,  3.00000,   315.24,   307.34,  0.0254
     35.0000,     30.0000,  3.00000,   335.18,   325.01,  0.0308
     40.0000,     30.0000,  3.00000,   369.90,   357.02,  0.0354
     45.0000,     30.0000,  3.00000,   407.38,   394.95,  0.0310
     50.0000,     30.0000,  3.00000,   427.87,   410.89,  0.0405
     55.0000,     30.0000,  3.00000,   436.21,   420.26,  0.0372
     60.0000,     30.0000,  3.00000,   457.25,   443.38,  0.0308
     65.0000,     30.0000,  3.00000,   471.34,   457.93,  0.0289
     70.0000,     30.0000,  3.00000,   478.01,   465.58,  0.0264
     75.0000,     30.0000,  3.00000,   461.81,   452.65,  0.0200
     80.0000,     30.0000,  3.00000,   465.47,   459.87,  0.0121
     85.0000,     30.0000,  3.00000,   453.08,   450.37,  0.0060
     90.0000,     30.0000,  3.00000,   435.02,   435.59, -0.0013
     95.0000,     30.0000,  3.00000,   386.78,   403.55, -0.0424
    100.0000,     30.0000,  3.00000,   328.63,   366.85, -0.1100
    105.0000,     30.0000,  3.00000,   290.02,   337.17, -0.1507   ***
      0.0000,     25.0000,  4.00000,   275.31,   273.73,  0.0058
      5.0000,     25.0000,  4.00000,   283.67,   277.97,  0.0203
     10.0000,     25.0000,  4.00000,   291.58,   286.16,  0.0188
     15.0000,     25.0000,  4.00000,   298.06,   292.03,  0.0204
     20.0000,     25.0000,  4.00000,   313.24,   306.30,  0.0224
     25.0000,     25.0000,  4.00000,   323.64,   315.66,  0.0250
     30.0000,     25.0000,  4.00000,   333.32,   325.76,  0.0230
     35.0000,     25.0000,  4.00000,   365.22,   357.06,  0.0226
     40.0000,     25.0000,  4.00000,   424.47,   411.00,  0.0322
     45.0000,     25.0000,  4.00000,   423.58,   410.73,  0.0308
     50.0000,     25.0000,  4.00000,   441.59,   427.90,  0.0315
     55.0000,     25.0000,  4.00000,   457.20,   444.01,  0.0293
     60.0000,     25.0000,  4.00000,   454.58,   443.29,  0.0251
     65.0000,     25.0000,  4.00000,   434.04,   438.25, -0.0097
     70.0000,     25.0000,  4.00000,   451.12,   459.17, -0.0177
     75.0000,     25.0000,  4.00000,   447.23,   461.82, -0.0321
     80.0000,     25.0000,  4.00000,   410.78,   441.81, -0.0728
     85.0000,     25.0000,  4.00000,   364.55,   418.73, -0.1386   ***
     90.0000,     25.0000,  4.00000,   316.12,   373.54, -0.1669   ***
     30.0000,     15.0000,  8.00000,   429.80,   427.30,  0.0058
      0.0000,     15.0000, 10.00000,   303.15,   406.24, -0.2927   ***

Iteration  Time for this iteration  Total Time   RMS Error
     1              11.55              11.55        6.740
     2               6.78              18.33        5.315
     3               2.27              20.59        5.121
     4               1.95              22.55        5.084

RES2DINV ver. 3.56.22
Windows XP Version 5.1
Key ID number is K3-86C686C6-86C6
