# Supplementary material for: Electrical resistivity tomography data across the Hockai Fault Zone (Ardenne, Belgium)
Source: Data Brief. 2016 Dec 21;11:1–4. doi: 10.1016/j.dib.2016.12.028 (PMC5220259; doi:10.1016/j.dib.2016.12.028)
Supplement: Supplementary file 2 — Supplementary material [file mmc2.zip › output/INV/20100810-1_normal.INV]

E
      5.0000
7
909
1
0
      7.5000,       5.0000,   1.00000,    208.1520
     12.5000,       5.0000,   1.00000,    231.2544
     17.5000,       5.0000,   1.00000,    222.0642
     22.5000,       5.0000,   1.00000,    249.2149
     27.5000,       5.0000,   1.00000,    222.5516
     32.5000,       5.0000,   1.00000,    278.9356
     37.5000,       5.0000,   1.00000,    312.3221
     42.5000,       5.0000,   1.00000,    285.9799
     47.5000,       5.0000,   1.00000,    309.4469
     52.5000,       5.0000,   1.00000,    273.8589
     57.5000,       5.0000,   1.00000,    256.7961
     62.5000,       5.0000,   1.00000,    253.4751
     67.5000,       5.0000,   1.00000,    265.4831
     72.5000,       5.0000,   1.00000,    305.1193
     77.5000,       5.0000,   1.00000,    330.5243
     82.5000,       5.0000,   1.00000,    346.6379
     87.5000,       5.0000,   1.00000,    371.2661
     92.5000,       5.0000,   1.00000,    397.5648
     97.5000,       5.0000,   1.00000,    402.3303
    102.5000,       5.0000,   1.00000,    433.0398
    107.5000,       5.0000,   1.00000,    431.4962
    112.5000,       5.0000,   1.00000,    437.3298
    117.5000,       5.0000,   1.00000,    495.9648
    122.5000,       5.0000,   1.00000,    487.4641
    127.5000,       5.0000,   1.00000,    578.8296
    132.5000,       5.0000,   1.00000,    638.3583
    137.5000,       5.0000,   1.00000,    569.8474
    142.5000,       5.0000,   1.00000,    677.9349
    147.5000,       5.0000,   1.00000,    553.3117
    152.5000,       5.0000,   1.00000,    654.5512
    157.5000,       5.0000,   1.00000,    648.9117
    162.5000,       5.0000,   1.00000,    811.6772
    167.5000,       5.0000,   1.00000,    630.2202
    172.5000,       5.0000,   1.00000,    749.7570
    177.5000,       5.0000,   1.00000,    766.7979
    182.5000,       5.0000,   1.00000,    733.1518
    187.5000,       5.0000,   1.00000,    785.3171
    192.5000,       5.0000,   1.00000,    702.1134
    197.5000,       5.0000,   1.00000,    668.9865
    202.5000,       5.0000,   1.00000,    645.7097
    207.5000,       5.0000,   1.00000,    666.8346
    212.5000,       5.0000,   1.00000,    646.0109
    217.5000,       5.0000,   1.00000,    672.6325
    222.5000,       5.0000,   1.00000,    664.0505
    227.5000,       5.0000,   1.00000,    620.2631
    232.5000,       5.0000,   1.00000,    642.4778
    237.5000,       5.0000,   1.00000,    548.8414
    242.5000,       5.0000,   1.00000,    547.3493
    247.5000,       5.0000,   1.00000,    508.9159
    252.5000,       5.0000,   1.00000,    545.7602
    257.5000,       5.0000,   1.00000,    468.2810
    262.5000,       5.0000,   1.00000,    546.5389
    267.5000,       5.0000,   1.00000,    512.3776
    272.5000,       5.0000,   1.00000,    598.8112
    277.5000,       5.0000,   1.00000,    582.3131
    282.5000,       5.0000,   1.00000,    595.7062
    287.5000,       5.0000,   1.00000,    571.5456
    292.5000,       5.0000,   1.00000,    514.9734
    297.5000,       5.0000,   1.00000,    436.9791
    302.5000,       5.0000,   1.00000,    469.0003
    307.5000,       5.0000,   1.00000,    386.1889
     12.5000,       5.0000,   2.00000,    268.1224
     17.5000,       5.0000,   2.00000,    302.8921
     22.5000,       5.0000,   2.00000,    310.6200
     27.5000,       5.0000,   2.00000,    248.5471
     32.5000,       5.0000,   2.00000,    339.8612
     37.5000,       5.0000,   2.00000,    372.2054
     42.5000,       5.0000,   2.00000,    301.0790
     47.5000,       5.0000,   2.00000,    340.8242
     52.5000,       5.0000,   2.00000,    337.5725
     57.5000,       5.0000,   2.00000,    312.6708
     62.5000,       5.0000,   2.00000,    320.5890
     67.5000,       5.0000,   2.00000,    319.7448
     72.5000,       5.0000,   2.00000,    351.8394
     77.5000,       5.0000,   2.00000,    369.8336
     82.5000,       5.0000,   2.00000,    364.6736
     87.5000,       5.0000,   2.00000,    401.4585
     92.5000,       5.0000,   2.00000,    415.7907
     97.5000,       5.0000,   2.00000,    408.4790
    102.5000,       5.0000,   2.00000,    435.1462
    107.5000,       5.0000,   2.00000,    437.0960
    112.5000,       5.0000,   2.00000,    455.2803
    117.5000,       5.0000,   2.00000,    507.8716
    122.5000,       5.0000,   2.00000,    481.4779
    127.5000,       5.0000,   2.00000,    578.7722
    132.5000,       5.0000,   2.00000,    650.3028
    137.5000,       5.0000,   2.00000,    597.4915
    142.5000,       5.0000,   2.00000,    686.1603
    147.5000,       5.0000,   2.00000,    599.5186
    152.5000,       5.0000,   2.00000,    600.8145
    157.5000,       5.0000,   2.00000,    751.3362
    162.5000,       5.0000,   2.00000,    824.5610
    167.5000,       5.0000,   2.00000,    556.6228
    172.5000,       5.0000,   2.00000,    674.6219
    177.5000,       5.0000,   2.00000,    775.6137
    182.5000,       5.0000,   2.00000,    718.3975
    187.5000,       5.0000,   2.00000,    762.2444
    192.5000,       5.0000,   2.00000,    722.8381
    197.5000,       5.0000,   2.00000,    656.7764
    202.5000,       5.0000,   2.00000,    673.1953
    207.5000,       5.0000,   2.00000,    699.3512
    212.5000,       5.0000,   2.00000,    620.0511
    217.5000,       5.0000,   2.00000,    658.8867
    222.5000,       5.0000,   2.00000,    639.7810
    227.5000,       5.0000,   2.00000,    628.0583
    232.5000,       5.0000,   2.00000,    659.5584
    237.5000,       5.0000,   2.00000,    542.7186
    242.5000,       5.0000,   2.00000,    492.3624
    247.5000,       5.0000,   2.00000,    485.8650
    252.5000,       5.0000,   2.00000,    486.0789
    257.5000,       5.0000,   2.00000,    410.5536
    262.5000,       5.0000,   2.00000,    473.6608
    267.5000,       5.0000,   2.00000,    507.6754
    272.5000,       5.0000,   2.00000,    543.2357
    277.5000,       5.0000,   2.00000,    563.3163
    282.5000,       5.0000,   2.00000,    568.2325
    287.5000,       5.0000,   2.00000,    572.1915
    292.5000,       5.0000,   2.00000,    564.4102
    297.5000,       5.0000,   2.00000,    431.3833
    302.5000,       5.0000,   2.00000,    492.4277
     17.5000,       5.0000,   3.00000,    327.3601
     22.5000,       5.0000,   3.00000,    332.1570
     27.5000,       5.0000,   3.00000,    266.4831
     32.5000,       5.0000,   3.00000,    360.9262
     37.5000,       5.0000,   3.00000,    403.7769
     42.5000,       5.0000,   3.00000,    341.3116
     47.5000,       5.0000,   3.00000,    358.5151
     52.5000,       5.0000,   3.00000,    364.8478
     57.5000,       5.0000,   3.00000,    351.1082
     62.5000,       5.0000,   3.00000,    347.8981
     67.5000,       5.0000,   3.00000,    351.0071
     72.5000,       5.0000,   3.00000,    387.6315
     77.5000,       5.0000,   3.00000,    398.1295
     82.5000,       5.0000,   3.00000,    391.8640
     87.5000,       5.0000,   3.00000,    407.5301
     92.5000,       5.0000,   3.00000,    421.2776
     97.5000,       5.0000,   3.00000,    428.7439
    102.5000,       5.0000,   3.00000,    441.2988
    107.5000,       5.0000,   3.00000,    449.2644
    112.5000,       5.0000,   3.00000,    461.8788
    117.5000,       5.0000,   3.00000,    499.8287
    122.5000,       5.0000,   3.00000,    492.9449
    127.5000,       5.0000,   3.00000,    554.6611
    132.5000,       5.0000,   3.00000,    637.0881
    137.5000,       5.0000,   3.00000,    568.0720
    142.5000,       5.0000,   3.00000,    611.6454
    147.5000,       5.0000,   3.00000,    482.8154
    152.5000,       5.0000,   3.00000,    607.2227
    157.5000,       5.0000,   3.00000,    727.4808
    162.5000,       5.0000,   3.00000,    830.2143
    167.5000,       5.0000,   3.00000,    535.2225
    172.5000,       5.0000,   3.00000,    554.7325
    177.5000,       5.0000,   3.00000,    623.0114
    182.5000,       5.0000,   3.00000,    680.3287
    187.5000,       5.0000,   3.00000,    718.8730
    192.5000,       5.0000,   3.00000,    659.1780
    197.5000,       5.0000,   3.00000,    605.8079
    202.5000,       5.0000,   3.00000,    616.7340
    207.5000,       5.0000,   3.00000,    662.0671
    212.5000,       5.0000,   3.00000,    586.1553
    217.5000,       5.0000,   3.00000,    561.3190
    222.5000,       5.0000,   3.00000,    563.3282
    227.5000,       5.0000,   3.00000,    573.8263
    232.5000,       5.0000,   3.00000,    592.3257
    237.5000,       5.0000,   3.00000,    485.7639
    242.5000,       5.0000,   3.00000,    456.9923
    247.5000,       5.0000,   3.00000,    435.5445
    252.5000,       5.0000,   3.00000,    447.7188
    257.5000,       5.0000,   3.00000,    371.8428
    262.5000,       5.0000,   3.00000,    437.1970
    267.5000,       5.0000,   3.00000,    449.5022
    272.5000,       5.0000,   3.00000,    504.0493
    277.5000,       5.0000,   3.00000,    509.6847
    282.5000,       5.0000,   3.00000,    542.8196
    287.5000,       5.0000,   3.00000,    504.2277
    292.5000,       5.0000,   3.00000,    458.2763
    297.5000,       5.0000,   3.00000,    384.1123
     22.5000,      15.0000,   1.00000,    306.7085
     27.5000,      15.0000,   1.00000,    330.5580
     32.5000,      15.0000,   1.00000,    347.3632
     37.5000,      15.0000,   1.00000,    376.3369
     42.5000,      15.0000,   1.00000,    390.3006
     47.5000,      15.0000,   1.00000,    377.7695
     52.5000,      15.0000,   1.00000,    363.2053
     57.5000,      15.0000,   1.00000,    362.2245
     62.5000,      15.0000,   1.00000,    364.5310
     67.5000,      15.0000,   1.00000,    371.3196
     72.5000,      15.0000,   1.00000,    389.3316
     77.5000,      15.0000,   1.00000,    405.3343
     82.5000,      15.0000,   1.00000,    409.3766
     87.5000,      15.0000,   1.00000,    414.6018
     92.5000,      15.0000,   1.00000,    424.9275
     97.5000,      15.0000,   1.00000,    434.0821
    102.5000,      15.0000,   1.00000,    448.0815
    107.5000,      15.0000,   1.00000,    457.0102
    112.5000,      15.0000,   1.00000,    472.7335
    117.5000,      15.0000,   1.00000,    489.2831
    122.5000,      15.0000,   1.00000,    514.1134
    127.5000,      15.0000,   1.00000,    567.0020
    132.5000,      15.0000,   1.00000,    561.2001
    137.5000,      15.0000,   1.00000,    552.3071
    142.5000,      15.0000,   1.00000,    473.2210
    147.5000,      15.0000,   1.00000,    507.8360
    152.5000,      15.0000,   1.00000,    585.9116
    157.5000,      15.0000,   1.00000,    730.5481
    162.5000,      15.0000,   1.00000,    694.6669
    167.5000,      15.0000,   1.00000,    628.9144
    172.5000,      15.0000,   1.00000,    518.8215
    177.5000,      15.0000,   1.00000,    535.0561
    182.5000,      15.0000,   1.00000,    602.9308
    187.5000,      15.0000,   1.00000,    651.8781
    192.5000,      15.0000,   1.00000,    630.0260
    197.5000,      15.0000,   1.00000,    609.0120
    202.5000,      15.0000,   1.00000,    606.4380
    207.5000,      15.0000,   1.00000,    585.6500
    212.5000,      15.0000,   1.00000,    567.2933
    217.5000,      15.0000,   1.00000,    529.7356
    222.5000,      15.0000,   1.00000,    513.5844
    227.5000,      15.0000,   1.00000,    525.7291
    232.5000,      15.0000,   1.00000,    510.1960
    237.5000,      15.0000,   1.00000,    492.9687
    242.5000,      15.0000,   1.00000,    448.4203
    247.5000,      15.0000,   1.00000,    438.6297
    252.5000,      15.0000,   1.00000,    415.3449
    257.5000,      15.0000,   1.00000,    434.0524
    262.5000,      15.0000,   1.00000,    424.5530
    267.5000,      15.0000,   1.00000,    463.2877
    272.5000,      15.0000,   1.00000,    483.1602
    277.5000,      15.0000,   1.00000,    506.5698
    282.5000,      15.0000,   1.00000,    462.4732
    287.5000,      15.0000,   1.00000,    407.4446
    292.5000,      15.0000,   1.00000,    356.8566
     22.5000,       5.0000,   4.00000,    338.4457
     27.5000,       5.0000,   4.00000,    276.2265
     32.5000,       5.0000,   4.00000,    370.6117
     37.5000,       5.0000,   4.00000,    425.4523
     42.5000,       5.0000,   4.00000,    364.1078
     47.5000,       5.0000,   4.00000,    400.0765
     52.5000,       5.0000,   4.00000,    376.3556
     57.5000,       5.0000,   4.00000,    358.1771
     62.5000,       5.0000,   4.00000,    368.3923
     67.5000,       5.0000,   4.00000,    359.8386
     72.5000,       5.0000,   4.00000,    400.0357
     77.5000,       5.0000,   4.00000,    423.2554
     82.5000,       5.0000,   4.00000,    406.1385
     87.5000,       5.0000,   4.00000,    418.5549
     92.5000,       5.0000,   4.00000,    426.9715
     97.5000,       5.0000,   4.00000,    434.1098
    102.5000,       5.0000,   4.00000,    456.1789
    107.5000,       5.0000,   4.00000,    455.1733
    112.5000,       5.0000,   4.00000,    457.1350
    117.5000,       5.0000,   4.00000,    507.0692
    122.5000,       5.0000,   4.00000,    476.3359
    127.5000,       5.0000,   4.00000,    553.0601
    132.5000,       5.0000,   4.00000,    595.6031
    137.5000,       5.0000,   4.00000,    508.4258
    142.5000,       5.0000,   4.00000,    530.0151
    147.5000,       5.0000,   4.00000,    456.0306
    152.5000,       5.0000,   4.00000,    551.9155
    157.5000,       5.0000,   4.00000,    700.1675
    162.5000,       5.0000,   4.00000,    790.8019
    167.5000,       5.0000,   4.00000,    503.8651
    172.5000,       5.0000,   4.00000,    498.1721
    177.5000,       5.0000,   4.00000,    530.5644
    182.5000,       5.0000,   4.00000,    573.2319
    187.5000,       5.0000,   4.00000,    682.4132
    192.5000,       5.0000,   4.00000,    640.2664
    197.5000,       5.0000,   4.00000,    567.5845
    202.5000,       5.0000,   4.00000,    559.2437
    207.5000,       5.0000,   4.00000,    594.4539
    212.5000,       5.0000,   4.00000,    517.5514
    217.5000,       5.0000,   4.00000,    523.2184
    222.5000,       5.0000,   4.00000,    506.9106
    227.5000,       5.0000,   4.00000,    510.0414
    232.5000,       5.0000,   4.00000,    543.1326
    237.5000,       5.0000,   4.00000,    457.0756
    242.5000,       5.0000,   4.00000,    427.4916
    247.5000,       5.0000,   4.00000,    406.9757
    252.5000,       5.0000,   4.00000,    409.8407
    257.5000,       5.0000,   4.00000,    363.6274
    262.5000,       5.0000,   4.00000,    423.2150
    267.5000,       5.0000,   4.00000,    439.4797
    272.5000,       5.0000,   4.00000,    481.5671
    277.5000,       5.0000,   4.00000,    504.5129
    282.5000,       5.0000,   4.00000,    468.7200
    287.5000,       5.0000,   4.00000,    391.9829
    292.5000,       5.0000,   4.00000,    372.7028
     30.0000,      20.0000,   1.00000,    353.8031
     35.0000,      20.0000,   1.00000,    367.2061
     40.0000,      20.0000,   1.00000,    405.0926
     45.0000,      20.0000,   1.00000,    413.8033
     50.0000,      20.0000,   1.00000,    389.5813
     55.0000,      20.0000,   1.00000,    386.4505
     60.0000,      20.0000,   1.00000,    362.9577
     65.0000,      20.0000,   1.00000,    372.8573
     70.0000,      20.0000,   1.00000,    394.2577
     75.0000,      20.0000,   1.00000,    398.9420
     80.0000,      20.0000,   1.00000,    420.0728
     85.0000,      20.0000,   1.00000,    434.3080
     90.0000,      20.0000,   1.00000,    433.2221
     95.0000,      20.0000,   1.00000,    444.6911
    100.0000,      20.0000,   1.00000,    444.5960
    105.0000,      20.0000,   1.00000,    449.0504
    110.0000,      20.0000,   1.00000,    475.2064
    115.0000,      20.0000,   1.00000,    467.0822
    120.0000,      20.0000,   1.00000,    497.8273
    125.0000,      20.0000,   1.00000,    524.0943
    130.0000,      20.0000,   1.00000,    497.7877
    135.0000,      20.0000,   1.00000,    472.0360
    140.0000,      20.0000,   1.00000,    464.7837
    145.0000,      20.0000,   1.00000,    473.7480
    150.0000,      20.0000,   1.00000,    542.3796
    155.0000,      20.0000,   1.00000,    607.5952
    160.0000,      20.0000,   1.00000,    603.8700
    165.0000,      20.0000,   1.00000,    596.5860
    170.0000,      20.0000,   1.00000,    553.4207
    175.0000,      20.0000,   1.00000,    500.8948
    180.0000,      20.0000,   1.00000,    510.7151
    185.0000,      20.0000,   1.00000,    532.2106
    190.0000,      20.0000,   1.00000,    559.1512
    195.0000,      20.0000,   1.00000,    603.6243
    200.0000,      20.0000,   1.00000,    568.9637
    205.0000,      20.0000,   1.00000,    511.7534
    210.0000,      20.0000,   1.00000,    494.8947
    215.0000,      20.0000,   1.00000,    487.1985
    220.0000,      20.0000,   1.00000,    477.5050
    225.0000,      20.0000,   1.00000,    483.8696
    230.0000,      20.0000,   1.00000,    475.2698
    235.0000,      20.0000,   1.00000,    464.0069
    240.0000,      20.0000,   1.00000,    454.8761
    245.0000,      20.0000,   1.00000,    418.0358
    250.0000,      20.0000,   1.00000,    402.5562
    255.0000,      20.0000,   1.00000,    409.3885
    260.0000,      20.0000,   1.00000,    422.4110
    265.0000,      20.0000,   1.00000,    444.0491
    270.0000,      20.0000,   1.00000,    479.8987
    275.0000,      20.0000,   1.00000,    452.4904
    280.0000,      20.0000,   1.00000,    381.1004
    285.0000,      20.0000,   1.00000,    339.9245
     27.5000,       5.0000,   5.00000,    272.2722
     32.5000,       5.0000,   5.00000,    384.4350
     37.5000,       5.0000,   5.00000,    441.2955
     42.5000,       5.0000,   5.00000,    381.5180
     47.5000,       5.0000,   5.00000,    415.6053
     52.5000,       5.0000,   5.00000,    398.7349
     57.5000,       5.0000,   5.00000,    360.5225
     62.5000,       5.0000,   5.00000,    366.0340
     67.5000,       5.0000,   5.00000,    370.0448
     72.5000,       5.0000,   5.00000,    405.6485
     77.5000,       5.0000,   5.00000,    430.2598
     82.5000,       5.0000,   5.00000,    423.8159
     87.5000,       5.0000,   5.00000,    436.0774
     92.5000,       5.0000,   5.00000,    437.3070
     97.5000,       5.0000,   5.00000,    441.7442
    102.5000,       5.0000,   5.00000,    457.0458
    107.5000,       5.0000,   5.00000,    451.4128
    112.5000,       5.0000,   5.00000,    463.0958
    117.5000,       5.0000,   5.00000,    494.3181
    122.5000,       5.0000,   5.00000,    473.5169
    127.5000,       5.0000,   5.00000,    524.8010
    132.5000,       5.0000,   5.00000,    551.7866
    137.5000,       5.0000,   5.00000,    442.1667
    142.5000,       5.0000,   5.00000,    513.0731
    147.5000,       5.0000,   5.00000,    451.6167
    152.5000,       5.0000,   5.00000,    523.6247
    157.5000,       5.0000,   5.00000,    649.8682
    162.5000,       5.0000,   5.00000,    738.6725
    167.5000,       5.0000,   5.00000,    462.5642
    172.5000,       5.0000,   5.00000,    477.5286
    177.5000,       5.0000,   5.00000,    504.2804
    182.5000,       5.0000,   5.00000,    512.9232
    187.5000,       5.0000,   5.00000,    613.3060
    192.5000,       5.0000,   5.00000,    628.2485
    197.5000,       5.0000,   5.00000,    545.8870
    202.5000,       5.0000,   5.00000,    513.3368
    207.5000,       5.0000,   5.00000,    526.1511
    212.5000,       5.0000,   5.00000,    459.7487
    217.5000,       5.0000,   5.00000,    483.5882
    222.5000,       5.0000,   5.00000,    488.0466
    227.5000,       5.0000,   5.00000,    481.7752
    232.5000,       5.0000,   5.00000,    522.0791
    237.5000,       5.0000,   5.00000,    447.8634
    242.5000,       5.0000,   5.00000,    409.2815
    247.5000,       5.0000,   5.00000,    389.6082
    252.5000,       5.0000,   5.00000,    398.1577
    257.5000,       5.0000,   5.00000,    346.9819
    262.5000,       5.0000,   5.00000,    425.2723
    267.5000,       5.0000,   5.00000,    440.8470
    272.5000,       5.0000,   5.00000,    484.4204
    277.5000,       5.0000,   5.00000,    456.1245
    282.5000,       5.0000,   5.00000,    388.1158
    287.5000,       5.0000,   5.00000,    335.0966
     32.5000,       5.0000,   6.00000,    381.9588
     37.5000,       5.0000,   6.00000,    457.3835
     42.5000,       5.0000,   6.00000,    386.6614
     47.5000,       5.0000,   6.00000,    419.0090
     52.5000,       5.0000,   6.00000,    403.2590
     57.5000,       5.0000,   6.00000,    372.4793
     62.5000,       5.0000,   6.00000,    360.8310
     67.5000,       5.0000,   6.00000,    361.8449
     72.5000,       5.0000,   6.00000,    406.6143
     77.5000,       5.0000,   6.00000,    426.9989
     82.5000,       5.0000,   6.00000,    423.6603
     87.5000,       5.0000,   6.00000,    446.3278
     92.5000,       5.0000,   6.00000,    445.0536
     97.5000,       5.0000,   6.00000,    444.9805
    102.5000,       5.0000,   6.00000,    448.5030
    107.5000,       5.0000,   6.00000,    451.7790
    112.5000,       5.0000,   6.00000,    452.0788
    117.5000,       5.0000,   6.00000,    491.6616
    122.5000,       5.0000,   6.00000,    455.5240
    127.5000,       5.0000,   6.00000,    498.3177
    132.5000,       5.0000,   6.00000,    483.6319
    137.5000,       5.0000,   6.00000,    437.5728
    142.5000,       5.0000,   6.00000,    508.2425
    147.5000,       5.0000,   6.00000,    436.6800
    152.5000,       5.0000,   6.00000,    508.6575
    157.5000,       5.0000,   6.00000,    604.4109
    162.5000,       5.0000,   6.00000,    669.4096
    167.5000,       5.0000,   6.00000,    440.7419
    172.5000,       5.0000,   6.00000,    455.0432
    177.5000,       5.0000,   6.00000,    491.6480
    182.5000,       5.0000,   6.00000,    503.4437
    187.5000,       5.0000,   6.00000,    573.6024
    192.5000,       5.0000,   6.00000,    571.9122
    197.5000,       5.0000,   6.00000,    532.9636
    202.5000,       5.0000,   6.00000,    475.1424
    207.5000,       5.0000,   6.00000,    485.9423
    212.5000,       5.0000,   6.00000,    428.3702
    217.5000,       5.0000,   6.00000,    447.9923
    222.5000,       5.0000,   6.00000,    466.1552
    227.5000,       5.0000,   6.00000,    486.1155
    232.5000,       5.0000,   6.00000,    516.7350
    237.5000,       5.0000,   6.00000,    433.9677
    242.5000,       5.0000,   6.00000,    402.1447
    247.5000,       5.0000,   6.00000,    377.3304
    252.5000,       5.0000,   6.00000,    385.1019
    257.5000,       5.0000,   6.00000,    338.5723
    262.5000,       5.0000,   6.00000,    413.5820
    267.5000,       5.0000,   6.00000,    443.5399
    272.5000,       5.0000,   6.00000,    449.6568
    277.5000,       5.0000,   6.00000,    386.6165
    282.5000,       5.0000,   6.00000,    350.9178
     37.5000,      25.0000,   1.00000,    379.7966
     42.5000,      25.0000,   1.00000,    413.2445
     47.5000,      25.0000,   1.00000,    407.6269
     52.5000,      25.0000,   1.00000,    388.7530
     57.5000,      25.0000,   1.00000,    384.5324
     62.5000,      25.0000,   1.00000,    382.9868
     67.5000,      25.0000,   1.00000,    376.1407
     72.5000,      25.0000,   1.00000,    388.9908
     77.5000,      25.0000,   1.00000,    411.8277
     82.5000,      25.0000,   1.00000,    425.3218
     87.5000,      25.0000,   1.00000,    442.6105
     92.5000,      25.0000,   1.00000,    448.0102
     97.5000,      25.0000,   1.00000,    445.0874
    102.5000,      25.0000,   1.00000,    450.1403
    107.5000,      25.0000,   1.00000,    452.6866
    112.5000,      25.0000,   1.00000,    461.3160
    117.5000,      25.0000,   1.00000,    469.9951
    122.5000,      25.0000,   1.00000,    470.3617
    127.5000,      25.0000,   1.00000,    436.0121
    132.5000,      25.0000,   1.00000,    450.5464
    137.5000,      25.0000,   1.00000,    455.2130
    142.5000,      25.0000,   1.00000,    466.2697
    147.5000,      25.0000,   1.00000,    500.7283
    152.5000,      25.0000,   1.00000,    552.1783
    157.5000,      25.0000,   1.00000,    526.7654
    162.5000,      25.0000,   1.00000,    527.5382
    167.5000,      25.0000,   1.00000,    537.2575
    172.5000,      25.0000,   1.00000,    525.7845
    177.5000,      25.0000,   1.00000,    495.0711
    182.5000,      25.0000,   1.00000,    517.4225
    187.5000,      25.0000,   1.00000,    510.5566
    192.5000,      25.0000,   1.00000,    507.2673
    197.5000,      25.0000,   1.00000,    520.0283
    202.5000,      25.0000,   1.00000,    516.9370
    207.5000,      25.0000,   1.00000,    469.4105
    212.5000,      25.0000,   1.00000,    450.3880
    217.5000,      25.0000,   1.00000,    446.7222
    222.5000,      25.0000,   1.00000,    458.5023
    227.5000,      25.0000,   1.00000,    467.0822
    232.5000,      25.0000,   1.00000,    459.7010
    237.5000,      25.0000,   1.00000,    439.1429
    242.5000,      25.0000,   1.00000,    427.9672
    247.5000,      25.0000,   1.00000,    397.4716
    252.5000,      25.0000,   1.00000,    396.9862
    257.5000,      25.0000,   1.00000,    404.9221
    262.5000,      25.0000,   1.00000,    429.4335
    267.5000,      25.0000,   1.00000,    418.0497
    272.5000,      25.0000,   1.00000,    388.4756
    277.5000,      25.0000,   1.00000,    356.2166
     37.5000,       5.0000,   7.00000,    451.7042
     42.5000,       5.0000,   7.00000,    390.2181
     47.5000,       5.0000,   7.00000,    418.5793
     52.5000,       5.0000,   7.00000,    400.4239
     57.5000,       5.0000,   7.00000,    373.5371
     62.5000,       5.0000,   7.00000,    373.1009
     67.5000,       5.0000,   7.00000,    356.2486
     72.5000,       5.0000,   7.00000,    397.6519
     77.5000,       5.0000,   7.00000,    433.3384
     82.5000,       5.0000,   7.00000,    420.2378
     87.5000,       5.0000,   7.00000,    446.0933
     92.5000,       5.0000,   7.00000,    450.1865
     97.5000,       5.0000,   7.00000,    444.8237
    102.5000,       5.0000,   7.00000,    452.6282
    107.5000,       5.0000,   7.00000,    440.0294
    112.5000,       5.0000,   7.00000,    449.4646
    117.5000,       5.0000,   7.00000,    476.4270
    122.5000,       5.0000,   7.00000,    436.0797
    127.5000,       5.0000,   7.00000,    447.2040
    132.5000,       5.0000,   7.00000,    476.3486
    137.5000,       5.0000,   7.00000,    430.9817
    142.5000,       5.0000,   7.00000,    500.7838
    147.5000,       5.0000,   7.00000,    434.1523
    152.5000,       5.0000,   7.00000,    483.2124
    157.5000,       5.0000,   7.00000,    574.6153
    162.5000,       5.0000,   7.00000,    642.0649
    167.5000,       5.0000,   7.00000,    420.6824
    172.5000,       5.0000,   7.00000,    444.8279
    177.5000,       5.0000,   7.00000,    487.3447
    182.5000,       5.0000,   7.00000,    508.6847
    187.5000,       5.0000,   7.00000,    565.3947
    192.5000,       5.0000,   7.00000,    542.1736
    197.5000,       5.0000,   7.00000,    484.4719
    202.5000,       5.0000,   7.00000,    466.2096
    207.5000,       5.0000,   7.00000,    470.2130
    212.5000,       5.0000,   7.00000,    411.6319
    217.5000,       5.0000,   7.00000,    429.3780
    222.5000,       5.0000,   7.00000,    452.5141
    227.5000,       5.0000,   7.00000,    480.5965
    232.5000,       5.0000,   7.00000,    515.1764
    237.5000,       5.0000,   7.00000,    429.3371
    242.5000,       5.0000,   7.00000,    392.9399
    247.5000,       5.0000,   7.00000,    372.7302
    252.5000,       5.0000,   7.00000,    378.2686
    257.5000,       5.0000,   7.00000,    331.3102
    262.5000,       5.0000,   7.00000,    407.2028
    267.5000,       5.0000,   7.00000,    400.4908
    272.5000,       5.0000,   7.00000,    393.7029
    277.5000,       5.0000,   7.00000,    363.7978
     42.5000,       5.0000,   8.00000,    381.1251
     47.5000,       5.0000,   8.00000,    415.4681
     52.5000,       5.0000,   8.00000,    396.2091
     57.5000,       5.0000,   8.00000,    371.8181
     62.5000,       5.0000,   8.00000,    368.2147
     67.5000,       5.0000,   8.00000,    360.3681
     72.5000,       5.0000,   8.00000,    389.9680
     77.5000,       5.0000,   8.00000,    417.5431
     82.5000,       5.0000,   8.00000,    419.2059
     87.5000,       5.0000,   8.00000,    434.5353
     92.5000,       5.0000,   8.00000,    437.1676
     97.5000,       5.0000,   8.00000,    445.0626
    102.5000,       5.0000,   8.00000,    438.0851
    107.5000,       5.0000,   8.00000,    434.0999
    112.5000,       5.0000,   8.00000,    431.5393
    117.5000,       5.0000,   8.00000,    457.9031
    122.5000,       5.0000,   8.00000,    398.8310
    127.5000,       5.0000,   8.00000,    439.3089
    132.5000,       5.0000,   8.00000,    465.6260
    137.5000,       5.0000,   8.00000,    419.8169
    142.5000,       5.0000,   8.00000,    493.3480
    147.5000,       5.0000,   8.00000,    413.1852
    152.5000,       5.0000,   8.00000,    456.6541
    157.5000,       5.0000,   8.00000,    547.0683
    162.5000,       5.0000,   8.00000,    621.0474
    167.5000,       5.0000,   8.00000,    409.8878
    172.5000,       5.0000,   8.00000,    436.7411
    177.5000,       5.0000,   8.00000,    485.6215
    182.5000,       5.0000,   8.00000,    501.0961
    187.5000,       5.0000,   8.00000,    561.1147
    192.5000,       5.0000,   8.00000,    524.7004
    197.5000,       5.0000,   8.00000,    459.6792
    202.5000,       5.0000,   8.00000,    429.0773
    207.5000,       5.0000,   8.00000,    466.0994
    212.5000,       5.0000,   8.00000,    403.1238
    217.5000,       5.0000,   8.00000,    426.0807
    222.5000,       5.0000,   8.00000,    442.3802
    227.5000,       5.0000,   8.00000,    462.4222
    232.5000,       5.0000,   8.00000,    509.6134
    237.5000,       5.0000,   8.00000,    430.5681
    242.5000,       5.0000,   8.00000,    386.0474
    247.5000,       5.0000,   8.00000,    361.4666
    252.5000,       5.0000,   8.00000,    365.4713
    257.5000,       5.0000,   8.00000,    320.5707
    262.5000,       5.0000,   8.00000,    366.9676
    267.5000,       5.0000,   8.00000,    349.5389
    272.5000,       5.0000,   8.00000,    361.6511
     52.5000,      35.0000,   1.00000,    384.1570
     57.5000,      35.0000,   1.00000,    382.4647
     62.5000,      35.0000,   1.00000,    386.9617
     67.5000,      35.0000,   1.00000,    387.2253
     72.5000,      35.0000,   1.00000,    393.0232
     77.5000,      35.0000,   1.00000,    397.9153
     82.5000,      35.0000,   1.00000,    397.2814
     87.5000,      35.0000,   1.00000,    414.4530
     92.5000,      35.0000,   1.00000,    423.2055
     97.5000,      35.0000,   1.00000,    427.4916
    102.5000,      35.0000,   1.00000,    433.6255
    107.5000,      35.0000,   1.00000,    420.5840
    112.5000,      35.0000,   1.00000,    398.7484
    117.5000,      35.0000,   1.00000,    407.7683
    122.5000,      35.0000,   1.00000,    404.9658
    127.5000,      35.0000,   1.00000,    416.5164
    132.5000,      35.0000,   1.00000,    417.8654
    137.5000,      35.0000,   1.00000,    415.8403
    142.5000,      35.0000,   1.00000,    437.8529
    147.5000,      35.0000,   1.00000,    469.7969
    152.5000,      35.0000,   1.00000,    464.5261
    157.5000,      35.0000,   1.00000,    471.6278
    162.5000,      35.0000,   1.00000,    480.3940
    167.5000,      35.0000,   1.00000,    502.7118
    172.5000,      35.0000,   1.00000,    524.4332
    177.5000,      35.0000,   1.00000,    512.9622
    182.5000,      35.0000,   1.00000,    471.9884
    187.5000,      35.0000,   1.00000,    475.3174
    192.5000,      35.0000,   1.00000,    473.1120
    197.5000,      35.0000,   1.00000,    466.9812
    202.5000,      35.0000,   1.00000,    451.4045
    207.5000,      35.0000,   1.00000,    441.4731
    212.5000,      35.0000,   1.00000,    438.6253
    217.5000,      35.0000,   1.00000,    451.2103
    222.5000,      35.0000,   1.00000,    431.4031
    227.5000,      35.0000,   1.00000,    410.1534
    232.5000,      35.0000,   1.00000,    402.3072
    237.5000,      35.0000,   1.00000,    401.1791
    242.5000,      35.0000,   1.00000,    394.1467
    247.5000,      35.0000,   1.00000,    394.7301
    252.5000,      35.0000,   1.00000,    360.7997
    257.5000,      35.0000,   1.00000,    330.1883
    262.5000,      35.0000,   1.00000,    319.5368
     52.5000,       5.0000,  10.00000,    383.2033
     57.5000,       5.0000,  10.00000,    365.3051
     62.5000,       5.0000,  10.00000,    347.8585
     67.5000,       5.0000,  10.00000,    356.9390
     72.5000,       5.0000,  10.00000,    392.5768
     77.5000,       5.0000,  10.00000,    417.0124
     82.5000,       5.0000,  10.00000,    392.4207
     87.5000,       5.0000,  10.00000,    412.5009
     92.5000,       5.0000,  10.00000,    413.0320
     97.5000,       5.0000,  10.00000,    421.0175
    102.5000,       5.0000,  10.00000,    419.3804
    107.5000,       5.0000,  10.00000,    424.8062
    112.5000,       5.0000,  10.00000,    395.6046
    117.5000,       5.0000,  10.00000,    416.8755
    122.5000,       5.0000,  10.00000,    381.1091
    127.5000,       5.0000,  10.00000,    423.9330
    132.5000,       5.0000,  10.00000,    447.1203
    137.5000,       5.0000,  10.00000,    393.2666
    142.5000,       5.0000,  10.00000,    448.3713
    147.5000,       5.0000,  10.00000,    386.9045
    152.5000,       5.0000,  10.00000,    434.3468
    157.5000,       5.0000,  10.00000,    524.3802
    162.5000,       5.0000,  10.00000,    605.1908
    167.5000,       5.0000,  10.00000,    405.5228
    172.5000,       5.0000,  10.00000,    430.4868
    177.5000,       5.0000,  10.00000,    474.0608
    182.5000,       5.0000,  10.00000,    481.8410
    187.5000,       5.0000,  10.00000,    545.3555
    192.5000,       5.0000,  10.00000,    526.9338
    197.5000,       5.0000,  10.00000,    467.7559
    202.5000,       5.0000,  10.00000,    422.3589
    207.5000,       5.0000,  10.00000,    444.5552
    212.5000,       5.0000,  10.00000,    389.7653
    217.5000,       5.0000,  10.00000,    421.2201
    222.5000,       5.0000,  10.00000,    424.1627
    227.5000,       5.0000,  10.00000,    438.2834
    232.5000,       5.0000,  10.00000,    466.8363
    237.5000,       5.0000,  10.00000,    396.5572
    242.5000,       5.0000,  10.00000,    361.5053
    247.5000,       5.0000,  10.00000,    343.5742
    252.5000,       5.0000,  10.00000,    325.3884
    257.5000,       5.0000,  10.00000,    263.2455
    262.5000,       5.0000,  10.00000,    308.1143
     67.5000,      45.0000,   1.00000,    378.9286
     72.5000,      45.0000,   1.00000,    381.1215
     77.5000,      45.0000,   1.00000,    376.2154
     82.5000,      45.0000,   1.00000,    380.4930
     87.5000,      45.0000,   1.00000,    380.9617
     92.5000,      45.0000,   1.00000,    379.6835
     97.5000,      45.0000,   1.00000,    360.0899
    102.5000,      45.0000,   1.00000,    365.9993
    107.5000,      45.0000,   1.00000,    373.8989
    112.5000,      45.0000,   1.00000,    378.2510
    117.5000,      45.0000,   1.00000,    378.2688
    122.5000,      45.0000,   1.00000,    380.2525
    127.5000,      45.0000,   1.00000,    370.1367
    132.5000,      45.0000,   1.00000,    371.1050
    137.5000,      45.0000,   1.00000,    390.4921
    142.5000,      45.0000,   1.00000,    417.2850
    147.5000,      45.0000,   1.00000,    430.2797
    152.5000,      45.0000,   1.00000,    439.4738
    157.5000,      45.0000,   1.00000,    452.4388
    162.5000,      45.0000,   1.00000,    470.3203
    167.5000,      45.0000,   1.00000,    479.1357
    172.5000,      45.0000,   1.00000,    496.3015
    177.5000,      45.0000,   1.00000,    498.6636
    182.5000,      45.0000,   1.00000,    486.6794
    187.5000,      45.0000,   1.00000,    465.8140
    192.5000,      45.0000,   1.00000,    466.6967
    197.5000,      45.0000,   1.00000,    469.3630
    202.5000,      45.0000,   1.00000,    464.3269
    207.5000,      45.0000,   1.00000,    451.9573
    212.5000,      45.0000,   1.00000,    436.5772
    217.5000,      45.0000,   1.00000,    406.4281
    222.5000,      45.0000,   1.00000,    381.2318
    227.5000,      45.0000,   1.00000,    364.6131
    232.5000,      45.0000,   1.00000,    361.6122
    237.5000,      45.0000,   1.00000,    327.1042
    242.5000,      45.0000,   1.00000,    299.9971
    247.5000,      45.0000,   1.00000,    289.7962
     77.5000,       5.0000,  12.00000,    402.6535
    157.5000,       5.0000,  12.00000,    513.8022
    237.5000,       5.0000,  12.00000,    360.8985
     67.5000,      15.0000,   4.00000,    286.6557
     72.5000,      15.0000,   4.00000,    369.7252
     77.5000,      15.0000,   4.00000,    375.9355
     82.5000,      15.0000,   4.00000,    383.5450
     87.5000,      15.0000,   4.00000,    377.5318
     92.5000,      15.0000,   4.00000,    376.3970
     97.5000,      15.0000,   4.00000,    348.6752
    102.5000,      15.0000,   4.00000,    354.5810
    107.5000,      15.0000,   4.00000,    363.4656
    112.5000,      15.0000,   4.00000,    370.5674
    117.5000,      15.0000,   4.00000,    368.6456
    122.5000,      15.0000,   4.00000,    374.0675
    127.5000,      15.0000,   4.00000,    372.1323
    132.5000,      15.0000,   4.00000,    374.4588
    137.5000,      15.0000,   4.00000,    385.2712
    142.5000,      15.0000,   4.00000,    374.3901
    147.5000,      15.0000,   4.00000,    398.5161
    152.5000,      15.0000,   4.00000,    428.9062
    157.5000,      15.0000,   4.00000,    506.1537
    162.5000,      15.0000,   4.00000,    498.8279
    167.5000,      15.0000,   4.00000,    469.6186
    172.5000,      15.0000,   4.00000,    424.5101
    177.5000,      15.0000,   4.00000,    456.7966
    182.5000,      15.0000,   4.00000,    500.8736
    187.5000,      15.0000,   4.00000,    526.2271
    192.5000,      15.0000,   4.00000,    519.9705
    197.5000,      15.0000,   4.00000,    480.8763
    202.5000,      15.0000,   4.00000,    448.6451
    207.5000,      15.0000,   4.00000,    414.7220
    212.5000,      15.0000,   4.00000,    401.7913
    217.5000,      15.0000,   4.00000,    379.1176
    222.5000,      15.0000,   4.00000,    386.7644
    227.5000,      15.0000,   4.00000,    394.3351
    232.5000,      15.0000,   4.00000,    388.8893
    237.5000,      15.0000,   4.00000,    339.9757
    242.5000,      15.0000,   4.00000,    276.6227
    247.5000,      15.0000,   4.00000,    254.3901
     82.5000,      55.0000,   1.00000,    328.9101
     87.5000,      55.0000,   1.00000,    333.9111
     92.5000,      55.0000,   1.00000,    342.0547
     97.5000,      55.0000,   1.00000,    339.0904
    102.5000,      55.0000,   1.00000,    338.8179
    107.5000,      55.0000,   1.00000,    333.9489
    112.5000,      55.0000,   1.00000,    322.5337
    117.5000,      55.0000,   1.00000,    327.8347
    122.5000,      55.0000,   1.00000,    337.6736
    127.5000,      55.0000,   1.00000,    340.2321
    132.5000,      55.0000,   1.00000,    362.9376
    137.5000,      55.0000,   1.00000,    392.9370
    142.5000,      55.0000,   1.00000,    400.5694
    147.5000,      55.0000,   1.00000,    408.4473
    152.5000,      55.0000,   1.00000,    417.6125
    157.5000,      55.0000,   1.00000,    433.0992
    162.5000,      55.0000,   1.00000,    457.7295
    167.5000,      55.0000,   1.00000,    475.9623
    172.5000,      55.0000,   1.00000,    482.2507
    177.5000,      55.0000,   1.00000,    495.7210
    182.5000,      55.0000,   1.00000,    501.2138
    187.5000,      55.0000,   1.00000,    484.2778
    192.5000,      55.0000,   1.00000,    457.9474
    197.5000,      55.0000,   1.00000,    451.1251
    202.5000,      55.0000,   1.00000,    445.5845
    207.5000,      55.0000,   1.00000,    434.7558
    212.5000,      55.0000,   1.00000,    409.6609
    217.5000,      55.0000,   1.00000,    378.9185
    222.5000,      55.0000,   1.00000,    330.1319
    227.5000,      55.0000,   1.00000,    284.1222
    232.5000,      55.0000,   1.00000,    258.3338
     77.5000,       5.0000,  15.00000,    632.0757
    157.5000,       5.0000,  15.00000,    497.6318
    237.5000,       5.0000,  15.00000,    251.4470
     82.5000,      15.0000,   5.00000,    432.5056
     87.5000,      15.0000,   5.00000,    330.3825
     92.5000,      15.0000,   5.00000,    330.3198
     97.5000,      15.0000,   5.00000,    326.3643
    102.5000,      15.0000,   5.00000,    325.7595
    107.5000,      15.0000,   5.00000,    320.5787
    112.5000,      15.0000,   5.00000,    317.8282
    117.5000,      15.0000,   5.00000,    315.4809
    122.5000,      15.0000,   5.00000,    331.0993
    127.5000,      15.0000,   5.00000,    339.5188
    132.5000,      15.0000,   5.00000,    355.0051
    137.5000,      15.0000,   5.00000,    372.9506
    142.5000,      15.0000,   5.00000,    367.1248
    147.5000,      15.0000,   5.00000,    381.7912
    152.5000,      15.0000,   5.00000,    410.3133
    157.5000,      15.0000,   5.00000,    485.6546
    162.5000,      15.0000,   5.00000,    486.3020
    167.5000,      15.0000,   5.00000,    468.0876
    172.5000,      15.0000,   5.00000,    429.7372
    177.5000,      15.0000,   5.00000,    466.5959
    182.5000,      15.0000,   5.00000,    513.2338
    187.5000,      15.0000,   5.00000,    536.9044
    192.5000,      15.0000,   5.00000,    521.3285
    197.5000,      15.0000,   5.00000,    474.4151
    202.5000,      15.0000,   5.00000,    436.4778
    207.5000,      15.0000,   5.00000,    393.1114
    212.5000,      15.0000,   5.00000,    371.5634
    217.5000,      15.0000,   5.00000,    347.0805
    222.5000,      15.0000,   5.00000,    328.4294
    227.5000,      15.0000,   5.00000,    309.5162
    232.5000,      15.0000,   5.00000,    283.1220
     97.5000,      65.0000,   1.00000,    297.1096
    102.5000,      65.0000,   1.00000,    301.4320
    107.5000,      65.0000,   1.00000,    301.4760
    112.5000,      65.0000,   1.00000,    303.5273
    117.5000,      65.0000,   1.00000,    307.4206
    122.5000,      65.0000,   1.00000,    315.0191
    127.5000,      65.0000,   1.00000,    328.5131
    132.5000,      65.0000,   1.00000,    355.1228
    137.5000,      65.0000,   1.00000,    362.9982
    142.5000,      65.0000,   1.00000,    373.6631
    147.5000,      65.0000,   1.00000,    394.2009
    152.5000,      65.0000,   1.00000,    413.5610
    157.5000,      65.0000,   1.00000,    437.3911
    162.5000,      65.0000,   1.00000,    458.1614
    167.5000,      65.0000,   1.00000,    467.6090
    172.5000,      65.0000,   1.00000,    474.7249
    177.5000,      65.0000,   1.00000,    475.3033
    182.5000,      65.0000,   1.00000,    473.5840
    187.5000,      65.0000,   1.00000,    466.7909
    192.5000,      65.0000,   1.00000,    446.1059
    197.5000,      65.0000,   1.00000,    418.5946
    202.5000,      65.0000,   1.00000,    409.9453
    207.5000,      65.0000,   1.00000,    376.8639
    212.5000,      65.0000,   1.00000,    330.8909
    217.5000,      65.0000,   1.00000,    301.8260
     97.5000,      15.0000,   6.00000,    286.7129
    102.5000,      15.0000,   6.00000,    285.4366
    107.5000,      15.0000,   6.00000,    286.7286
    112.5000,      15.0000,   6.00000,    294.0286
    117.5000,      15.0000,   6.00000,    295.5526
    122.5000,      15.0000,   6.00000,    307.5375
    127.5000,      15.0000,   6.00000,    314.8094
    132.5000,      15.0000,   6.00000,    325.9759
    137.5000,      15.0000,   6.00000,    346.4838
    142.5000,      15.0000,   6.00000,    342.8714
    147.5000,      15.0000,   6.00000,    370.8644
    152.5000,      15.0000,   6.00000,    408.7633
    157.5000,      15.0000,   6.00000,    482.4696
    162.5000,      15.0000,   6.00000,    482.9431
    167.5000,      15.0000,   6.00000,    468.7663
    172.5000,      15.0000,   6.00000,    431.0179
    177.5000,      15.0000,   6.00000,    462.0024
    182.5000,      15.0000,   6.00000,    501.1682
    187.5000,      15.0000,   6.00000,    511.0051
    192.5000,      15.0000,   6.00000,    493.3445
    197.5000,      15.0000,   6.00000,    439.9360
    202.5000,      15.0000,   6.00000,    394.9346
    207.5000,      15.0000,   6.00000,    338.6820
    212.5000,      15.0000,   6.00000,    295.8597
    217.5000,      15.0000,   6.00000,    264.5461
    105.0000,      30.0000,   3.00000,    278.6069
    110.0000,      30.0000,   3.00000,    281.5456
    115.0000,      30.0000,   3.00000,    285.1580
    120.0000,      30.0000,   3.00000,    298.8748
    125.0000,      30.0000,   3.00000,    303.1215
    130.0000,      30.0000,   3.00000,    314.7937
    135.0000,      30.0000,   3.00000,    315.2417
    140.0000,      30.0000,   3.00000,    335.1762
    145.0000,      30.0000,   3.00000,    369.8972
    150.0000,      30.0000,   3.00000,    407.3813
    155.0000,      30.0000,   3.00000,    427.8678
    160.0000,      30.0000,   3.00000,    436.2108
    165.0000,      30.0000,   3.00000,    457.2544
    170.0000,      30.0000,   3.00000,    471.3422
    175.0000,      30.0000,   3.00000,    478.0115
    180.0000,      30.0000,   3.00000,    461.8148
    185.0000,      30.0000,   3.00000,    465.4666
    190.0000,      30.0000,   3.00000,    453.0776
    195.0000,      30.0000,   3.00000,    435.0210
    200.0000,      30.0000,   3.00000,    386.7838
    205.0000,      30.0000,   3.00000,    328.6270
    210.0000,      30.0000,   3.00000,    290.0175
    112.5000,      25.0000,   4.00000,    275.3082
    117.5000,      25.0000,   4.00000,    283.6653
    122.5000,      25.0000,   4.00000,    291.5843
    127.5000,      25.0000,   4.00000,    298.0599
    132.5000,      25.0000,   4.00000,    313.2361
    137.5000,      25.0000,   4.00000,    323.6389
    142.5000,      25.0000,   4.00000,    333.3249
    147.5000,      25.0000,   4.00000,    365.2227
    152.5000,      25.0000,   4.00000,    424.4663
    157.5000,      25.0000,   4.00000,    423.5804
    162.5000,      25.0000,   4.00000,    441.5911
    167.5000,      25.0000,   4.00000,    457.1953
    172.5000,      25.0000,   4.00000,    454.5797
    177.5000,      25.0000,   4.00000,    434.0404
    182.5000,      25.0000,   4.00000,    451.1179
    187.5000,      25.0000,   4.00000,    447.2256
    192.5000,      25.0000,   4.00000,    410.7784
    197.5000,      25.0000,   4.00000,    364.5482
    202.5000,      25.0000,   4.00000,    316.1180
    157.5000,      15.0000,   8.00000,    429.7959
    157.5000,      15.0000,  10.00000,    303.1483
INVERSION RESULTS
INITIAL RMS ERROR
 21.91
NUMBER OF LAYERS
14
NUMBER OF BLOCKS
584
ITERATION 1
MODEL RESISTIVITY
LAYER 1
61,     2.5000
     10.0000,     191.99
     15.0000,     210.88
     20.0000,     232.72
     25.0000,     248.61
     30.0000,     216.96
     35.0000,     275.90
     40.0000,     341.22
     45.0000,     315.11
     50.0000,     319.57
     55.0000,     294.79
     60.0000,     265.27
     65.0000,     259.32
     70.0000,     265.34
     75.0000,     301.44
     80.0000,     349.34
     85.0000,     339.57
     90.0000,     368.79
     95.0000,     394.00
    100.0000,     411.79
    105.0000,     427.47
    110.0000,     425.44
    115.0000,     437.06
    120.0000,     489.68
    125.0000,     487.82
    130.0000,     562.05
    135.0000,     622.14
    140.0000,     576.27
    145.0000,     681.95
    150.0000,     595.68
    155.0000,     690.35
    160.0000,     895.98
    165.0000,     1008.7
    170.0000,     684.50
    175.0000,     711.64
    180.0000,     775.25
    185.0000,     813.18
    190.0000,     917.02
    195.0000,     877.11
    200.0000,     780.90
    205.0000,     728.00
    210.0000,     730.61
    215.0000,     635.56
    220.0000,     630.85
    225.0000,     621.57
    230.0000,     621.32
    235.0000,     646.10
    240.0000,     534.21
    245.0000,     506.27
    250.0000,     487.34
    255.0000,     505.17
    260.0000,     453.96
    265.0000,     534.76
    270.0000,     572.23
    275.0000,     628.28
    280.0000,     623.14
    285.0000,     604.60
    290.0000,     560.41
    295.0000,     541.42
    300.0000,     492.32
    305.0000,     538.06
           464.4845
LAYER 2
61,     5.2500
     10.0000,     197.22
     15.0000,     212.69
     20.0000,     237.15
     25.0000,     251.84
     30.0000,     228.83
     35.0000,     283.60
     40.0000,     345.92
     45.0000,     327.18
     50.0000,     326.41
     55.0000,     301.48
     60.0000,     271.78
     65.0000,     263.62
     70.0000,     270.32
     75.0000,     307.10
     80.0000,     356.19
     85.0000,     349.05
     90.0000,     373.98
     95.0000,     398.04
    100.0000,     417.47
    105.0000,     431.16
    110.0000,     431.31
    115.0000,     444.63
    120.0000,     491.19
    125.0000,     497.09
    130.0000,     563.54
    135.0000,     617.02
    140.0000,     589.98
    145.0000,     667.95
    150.0000,     602.22
    155.0000,     676.13
    160.0000,     858.28
    165.0000,     936.17
    170.0000,     677.39
    175.0000,     682.40
    180.0000,     741.73
    185.0000,     790.31
    190.0000,     878.77
    195.0000,     847.36
    200.0000,     755.64
    205.0000,     702.36
    210.0000,     696.31
    215.0000,     623.91
    220.0000,     620.46
    225.0000,     619.17
    230.0000,     625.06
    235.0000,     635.10
    240.0000,     533.57
    245.0000,     498.47
    250.0000,     480.05
    255.0000,     487.05
    260.0000,     451.74
    265.0000,     521.48
    270.0000,     567.03
    275.0000,     618.09
    280.0000,     622.35
    285.0000,     605.19
    290.0000,     563.86
    295.0000,     541.99
    300.0000,     498.33
    305.0000,     520.12
           450.7116
LAYER 3
59,     8.2750
     15.0000,     217.50
     20.0000,     248.38
     25.0000,     269.87
     30.0000,     261.60
     35.0000,     311.02
     40.0000,     370.21
     45.0000,     362.70
     50.0000,     357.37
     55.0000,     332.47
     60.0000,     302.35
     65.0000,     290.46
     70.0000,     297.70
     75.0000,     337.44
     80.0000,     388.59
     85.0000,     383.03
     90.0000,     396.50
     95.0000,     414.51
    100.0000,     431.74
    105.0000,     442.07
    110.0000,     444.11
    115.0000,     457.40
    120.0000,     492.07
    125.0000,     501.49
    130.0000,     550.29
    135.0000,     591.47
    140.0000,     586.87
    145.0000,     635.64
    150.0000,     591.53
    155.0000,     633.32
    160.0000,     757.80
    165.0000,     796.30
    170.0000,     631.19
    175.0000,     621.97
    180.0000,     673.34
    185.0000,     730.38
    190.0000,     800.63
    195.0000,     777.11
    200.0000,     693.96
    205.0000,     635.94
    210.0000,     615.23
    215.0000,     568.90
    220.0000,     569.88
    225.0000,     580.23
    230.0000,     592.61
    235.0000,     587.42
    240.0000,     504.69
    245.0000,     466.37
    250.0000,     449.27
    255.0000,     448.49
    260.0000,     433.83
    265.0000,     491.14
    270.0000,     541.22
    275.0000,     585.65
    280.0000,     599.07
    285.0000,     588.38
    290.0000,     557.98
    295.0000,     536.60
    300.0000,     486.69
           452.6302
LAYER 4
57,    11.6025
     20.0000,     256.34
     25.0000,     299.81
     30.0000,     302.48
     35.0000,     355.21
     40.0000,     412.02
     45.0000,     415.49
     50.0000,     411.47
     55.0000,     389.14
     60.0000,     359.51
     65.0000,     345.28
     70.0000,     354.05
     75.0000,     400.17
     80.0000,     454.79
     85.0000,     443.09
     90.0000,     437.88
     95.0000,     441.18
    100.0000,     448.22
    105.0000,     451.43
    110.0000,     450.92
    115.0000,     459.41
    120.0000,     480.41
    125.0000,     484.37
    130.0000,     515.20
    135.0000,     545.72
    140.0000,     553.97
    145.0000,     588.32
    150.0000,     554.62
    155.0000,     569.94
    160.0000,     644.67
    165.0000,     665.94
    170.0000,     568.73
    175.0000,     566.23
    180.0000,     615.47
    185.0000,     673.35
    190.0000,     727.84
    195.0000,     701.75
    200.0000,     619.78
    205.0000,     553.65
    210.0000,     520.20
    215.0000,     486.29
    220.0000,     490.03
    225.0000,     506.37
    230.0000,     521.20
    235.0000,     510.94
    240.0000,     447.30
    245.0000,     414.48
    250.0000,     402.14
    255.0000,     402.13
    260.0000,     401.04
    265.0000,     450.12
    270.0000,     497.59
    275.0000,     535.07
    280.0000,     551.12
    285.0000,     547.63
    290.0000,     524.42
    295.0000,     506.88
           418.7756
LAYER 5
53,    15.2628
     30.0000,     367.97
     35.0000,     439.45
     40.0000,     483.87
     45.0000,     514.67
     50.0000,     528.34
     55.0000,     527.64
     60.0000,     517.02
     65.0000,     513.79
     70.0000,     532.04
     75.0000,     577.76
     80.0000,     612.24
     85.0000,     581.28
     90.0000,     530.81
     95.0000,     488.11
    100.0000,     458.03
    105.0000,     436.94
    110.0000,     422.79
    115.0000,     415.96
    120.0000,     414.20
    125.0000,     411.52
    130.0000,     421.44
    135.0000,     439.94
    140.0000,     459.71
    145.0000,     479.92
    150.0000,     473.28
    155.0000,     474.12
    160.0000,     497.47
    165.0000,     516.23
    170.0000,     513.58
    175.0000,     539.15
    180.0000,     585.20
    185.0000,     626.12
    190.0000,     638.64
    195.0000,     594.70
    200.0000,     514.38
    205.0000,     439.93
    210.0000,     389.66
    215.0000,     359.72
    220.0000,     354.04
    225.0000,     360.51
    230.0000,     365.82
    235.0000,     356.92
    240.0000,     332.36
    245.0000,     318.09
    250.0000,     315.99
    255.0000,     322.26
    260.0000,     334.88
    265.0000,     363.65
    270.0000,     392.13
    275.0000,     409.64
    280.0000,     413.43
    285.0000,     408.16
           368.6770
LAYER 6
49,    19.2890
     40.0000,     479.91
     45.0000,     531.21
     50.0000,     554.63
     55.0000,     571.79
     60.0000,     580.84
     65.0000,     592.09
     70.0000,     613.06
     75.0000,     640.96
     80.0000,     647.36
     85.0000,     606.75
     90.0000,     543.00
     95.0000,     482.53
    100.0000,     435.80
    105.0000,     403.10
    110.0000,     381.92
    115.0000,     369.67
    120.0000,     364.00
    125.0000,     363.64
    130.0000,     372.54
    135.0000,     390.17
    140.0000,     412.47
    145.0000,     433.42
    150.0000,     443.88
    155.0000,     454.74
    160.0000,     476.34
    165.0000,     504.62
    170.0000,     534.30
    175.0000,     573.82
    180.0000,     614.66
    185.0000,     637.62
    190.0000,     625.49
    195.0000,     571.32
    200.0000,     493.43
    205.0000,     419.44
    210.0000,     364.60
    215.0000,     330.52
    220.0000,     315.09
    225.0000,     310.36
    230.0000,     307.53
    235.0000,     300.15
    240.0000,     289.07
    245.0000,     282.89
    250.0000,     283.79
    255.0000,     290.36
    260.0000,     301.37
    265.0000,     315.55
    270.0000,     326.21
    275.0000,     330.16
           317.3870
LAYER 7
45,    23.7179
     50.0000,     523.50
     55.0000,     548.04
     60.0000,     562.48
     65.0000,     576.79
     70.0000,     591.54
     75.0000,     602.27
     80.0000,     593.80
     85.0000,     556.59
     90.0000,     502.14
     95.0000,     447.40
    100.0000,     402.48
    105.0000,     370.02
    110.0000,     348.98
    115.0000,     337.41
    120.0000,     333.73
    125.0000,     337.23
    130.0000,     348.71
    135.0000,     367.65
    140.0000,     391.44
    145.0000,     415.93
    150.0000,     437.66
    155.0000,     460.27
    160.0000,     489.18
    165.0000,     525.05
    170.0000,     565.08
    175.0000,     606.01
    180.0000,     637.68
    185.0000,     646.25
    190.0000,     622.45
    195.0000,     567.84
    200.0000,     497.23
    205.0000,     429.00
    210.0000,     374.76
    215.0000,     337.37
    220.0000,     314.79
    225.0000,     301.82
    230.0000,     293.05
    235.0000,     284.99
    240.0000,     277.72
    245.0000,     273.63
    250.0000,     273.28
    255.0000,     275.89
    260.0000,     278.91
    265.0000,     282.40
           278.3703
LAYER 8
41,    28.5897
     60.0000,     506.45
     65.0000,     514.69
     70.0000,     521.21
     75.0000,     521.03
     80.0000,     510.65
     85.0000,     483.38
     90.0000,     444.55
     95.0000,     403.69
    100.0000,     368.69
    105.0000,     342.60
    110.0000,     325.70
    115.0000,     317.30
    120.0000,     316.62
    125.0000,     323.14
    130.0000,     336.66
    135.0000,     356.50
    140.0000,     381.00
    145.0000,     407.86
    150.0000,     435.55
    155.0000,     465.09
    160.0000,     498.49
    165.0000,     535.87
    170.0000,     574.45
    175.0000,     608.69
    180.0000,     630.12
    185.0000,     630.13
    190.0000,     604.80
    195.0000,     557.74
    200.0000,     499.33
    205.0000,     441.40
    210.0000,     392.25
    215.0000,     354.93
    220.0000,     328.70
    225.0000,     310.55
    230.0000,     297.35
    235.0000,     287.28
    240.0000,     279.91
    245.0000,     274.68
    250.0000,     269.83
    255.0000,     267.34
           259.9627
LAYER 9
37,    33.9487
     70.0000,     447.99
     75.0000,     439.65
     80.0000,     431.13
     85.0000,     416.11
     90.0000,     390.56
     95.0000,     361.84
    100.0000,     337.45
    105.0000,     319.18
    110.0000,     307.54
    115.0000,     302.87
    120.0000,     304.96
    125.0000,     313.45
    130.0000,     327.95
    135.0000,     347.79
    140.0000,     371.88
    145.0000,     398.90
    150.0000,     427.89
    155.0000,     458.71
    160.0000,     491.39
    165.0000,     524.97
    170.0000,     556.71
    175.0000,     582.01
    180.0000,     595.30
    185.0000,     591.97
    190.0000,     570.77
    195.0000,     534.75
    200.0000,     490.40
    205.0000,     444.95
    210.0000,     403.97
    215.0000,     370.03
    220.0000,     343.81
    225.0000,     323.27
    230.0000,     306.67
    235.0000,     294.00
    240.0000,     286.75
    245.0000,     279.28
           265.5005
LAYER 10
31,    39.8436
     85.0000,     369.30
     90.0000,     342.09
     95.0000,     323.93
    100.0000,     308.29
    105.0000,     297.06
    110.0000,     289.86
    115.0000,     288.52
    120.0000,     292.93
    125.0000,     302.76
    130.0000,     317.65
    135.0000,     336.97
    140.0000,     359.88
    145.0000,     385.43
    150.0000,     412.77
    155.0000,     441.22
    160.0000,     469.94
    165.0000,     497.54
    170.0000,     521.76
    175.0000,     539.55
    180.0000,     547.74
    185.0000,     544.13
    190.0000,     528.52
    195.0000,     502.98
    200.0000,     471.31
    205.0000,     437.63
    210.0000,     405.74
    215.0000,     376.56
    220.0000,     353.77
    225.0000,     333.20
    230.0000,     316.09
           293.9307
LAYER 11
27,    46.3279
     95.0000,     289.92
    100.0000,     278.57
    105.0000,     272.12
    110.0000,     269.28
    115.0000,     270.70
    120.0000,     277.20
    125.0000,     288.22
    130.0000,     303.65
    135.0000,     322.66
    140.0000,     344.43
    145.0000,     368.12
    150.0000,     392.89
    155.0000,     417.87
    160.0000,     442.04
    165.0000,     464.10
    170.0000,     482.41
    175.0000,     495.11
    180.0000,     500.54
    185.0000,     497.73
    190.0000,     486.82
    195.0000,     469.17
    200.0000,     447.11
    205.0000,     422.31
    210.0000,     400.00
    215.0000,     378.53
    220.0000,     359.50
           337.0871
LAYER 12
23,    53.4607
    105.0000,     245.19
    110.0000,     244.28
    115.0000,     248.15
    120.0000,     256.72
    125.0000,     268.89
    130.0000,     285.96
    135.0000,     305.66
    140.0000,     327.15
    145.0000,     349.64
    150.0000,     372.36
    155.0000,     394.49
    160.0000,     415.12
    165.0000,     433.21
    170.0000,     447.64
    175.0000,     457.32
    180.0000,     461.34
    185.0000,     459.27
    190.0000,     451.33
    195.0000,     438.32
    200.0000,     423.75
    205.0000,     407.56
    210.0000,     391.38
           374.8225
LAYER 13
21,    61.3068
    110.0000,     213.49
    115.0000,     219.66
    120.0000,     232.33
    125.0000,     248.45
    130.0000,     266.48
    135.0000,     288.30
    140.0000,     310.80
    145.0000,     333.25
    150.0000,     355.05
    155.0000,     375.58
    160.0000,     394.12
    165.0000,     409.92
    170.0000,     422.21
    175.0000,     430.25
    180.0000,     433.52
    185.0000,     431.78
    190.0000,     425.25
    195.0000,     416.13
    200.0000,     405.14
    205.0000,     394.21
           386.5451
LAYER 14
19, 
    115.0000,     183.69
    120.0000,     207.76
    125.0000,     230.87
    130.0000,     253.21
    135.0000,     275.07
    140.0000,     299.70
    145.0000,     322.98
    150.0000,     344.81
    155.0000,     364.88
    160.0000,     382.67
    165.0000,     397.61
    170.0000,     409.09
    175.0000,     416.52
    180.0000,     419.41
    185.0000,     417.43
    190.0000,     411.62
    195.0000,     402.19
    200.0000,     389.53
           374.1309
CALCULATED APPARENT RESISTIVITY
      7.5000,       5.0000,   1.00000,    208.6180
     12.5000,       5.0000,   1.00000,    223.2705
     17.5000,       5.0000,   1.00000,    232.9715
     22.5000,       5.0000,   1.00000,    257.5581
     27.5000,       5.0000,   1.00000,    242.9315
     32.5000,       5.0000,   1.00000,    297.8058
     37.5000,       5.0000,   1.00000,    323.8142
     42.5000,       5.0000,   1.00000,    302.9609
     47.5000,       5.0000,   1.00000,    330.8615
     52.5000,       5.0000,   1.00000,    305.1562
     57.5000,       5.0000,   1.00000,    290.2245
     62.5000,       5.0000,   1.00000,    289.7033
     67.5000,       5.0000,   1.00000,    293.1357
     72.5000,       5.0000,   1.00000,    315.2666
     77.5000,       5.0000,   1.00000,    349.1352
     82.5000,       5.0000,   1.00000,    351.9971
     87.5000,       5.0000,   1.00000,    384.7070
     92.5000,       5.0000,   1.00000,    396.3017
     97.5000,       5.0000,   1.00000,    410.0934
    102.5000,       5.0000,   1.00000,    425.6359
    107.5000,       5.0000,   1.00000,    438.0024
    112.5000,       5.0000,   1.00000,    446.4157
    117.5000,       5.0000,   1.00000,    492.1025
    122.5000,       5.0000,   1.00000,    493.5403
    127.5000,       5.0000,   1.00000,    545.1945
    132.5000,       5.0000,   1.00000,    598.7510
    137.5000,       5.0000,   1.00000,    567.9919
    142.5000,       5.0000,   1.00000,    658.4102
    147.5000,       5.0000,   1.00000,    622.0737
    152.5000,       5.0000,   1.00000,    714.4043
    157.5000,       5.0000,   1.00000,    718.4130
    162.5000,       5.0000,   1.00000,    825.3101
    167.5000,       5.0000,   1.00000,    684.7886
    172.5000,       5.0000,   1.00000,    745.5533
    177.5000,       5.0000,   1.00000,    759.6625
    182.5000,       5.0000,   1.00000,    768.0004
    187.5000,       5.0000,   1.00000,    820.9177
    192.5000,       5.0000,   1.00000,    798.2629
    197.5000,       5.0000,   1.00000,    759.3954
    202.5000,       5.0000,   1.00000,    709.2600
    207.5000,       5.0000,   1.00000,    701.1172
    212.5000,       5.0000,   1.00000,    624.9487
    217.5000,       5.0000,   1.00000,    631.7466
    222.5000,       5.0000,   1.00000,    609.3979
    227.5000,       5.0000,   1.00000,    581.7741
    232.5000,       5.0000,   1.00000,    595.2546
    237.5000,       5.0000,   1.00000,    521.2807
    242.5000,       5.0000,   1.00000,    515.3047
    247.5000,       5.0000,   1.00000,    478.1988
    252.5000,       5.0000,   1.00000,    500.5183
    257.5000,       5.0000,   1.00000,    462.3186
    262.5000,       5.0000,   1.00000,    532.6628
    267.5000,       5.0000,   1.00000,    535.1665
    272.5000,       5.0000,   1.00000,    579.0680
    277.5000,       5.0000,   1.00000,    577.3941
    282.5000,       5.0000,   1.00000,    579.0885
    287.5000,       5.0000,   1.00000,    543.7645
    292.5000,       5.0000,   1.00000,    536.4016
    297.5000,       5.0000,   1.00000,    484.4275
    302.5000,       5.0000,   1.00000,    509.4958
    307.5000,       5.0000,   1.00000,    443.1456
     12.5000,       5.0000,   2.00000,    240.4205
     17.5000,       5.0000,   2.00000,    267.6953
     22.5000,       5.0000,   2.00000,    278.7649
     27.5000,       5.0000,   2.00000,    248.8717
     32.5000,       5.0000,   2.00000,    326.7383
     37.5000,       5.0000,   2.00000,    353.4081
     42.5000,       5.0000,   2.00000,    300.2858
     47.5000,       5.0000,   2.00000,    337.6257
     52.5000,       5.0000,   2.00000,    339.5831
     57.5000,       5.0000,   2.00000,    322.1590
     62.5000,       5.0000,   2.00000,    324.8564
     67.5000,       5.0000,   2.00000,    320.0792
     72.5000,       5.0000,   2.00000,    346.7199
     77.5000,       5.0000,   2.00000,    379.1545
     82.5000,       5.0000,   2.00000,    369.2507
     87.5000,       5.0000,   2.00000,    396.5984
     92.5000,       5.0000,   2.00000,    410.5859
     97.5000,       5.0000,   2.00000,    414.6864
    102.5000,       5.0000,   2.00000,    434.0575
    107.5000,       5.0000,   2.00000,    440.6921
    112.5000,       5.0000,   2.00000,    459.4051
    117.5000,       5.0000,   2.00000,    496.3172
    122.5000,       5.0000,   2.00000,    475.1600
    127.5000,       5.0000,   2.00000,    542.1017
    132.5000,       5.0000,   2.00000,    581.9291
    137.5000,       5.0000,   2.00000,    554.0840
    142.5000,       5.0000,   2.00000,    640.0426
    147.5000,       5.0000,   2.00000,    597.5063
    152.5000,       5.0000,   2.00000,    609.1842
    157.5000,       5.0000,   2.00000,    719.1434
    162.5000,       5.0000,   2.00000,    796.4736
    167.5000,       5.0000,   2.00000,    615.1595
    172.5000,       5.0000,   2.00000,    682.0503
    177.5000,       5.0000,   2.00000,    747.3203
    182.5000,       5.0000,   2.00000,    713.3093
    187.5000,       5.0000,   2.00000,    764.1503
    192.5000,       5.0000,   2.00000,    747.7841
    197.5000,       5.0000,   2.00000,    678.2586
    202.5000,       5.0000,   2.00000,    671.7717
    207.5000,       5.0000,   2.00000,    680.2747
    212.5000,       5.0000,   2.00000,    597.8657
    217.5000,       5.0000,   2.00000,    595.5557
    222.5000,       5.0000,   2.00000,    569.0658
    227.5000,       5.0000,   2.00000,    551.2778
    232.5000,       5.0000,   2.00000,    571.8133
    237.5000,       5.0000,   2.00000,    498.0858
    242.5000,       5.0000,   2.00000,    477.7876
    247.5000,       5.0000,   2.00000,    485.5898
    252.5000,       5.0000,   2.00000,    489.6031
    257.5000,       5.0000,   2.00000,    446.4012
    262.5000,       5.0000,   2.00000,    504.4049
    267.5000,       5.0000,   2.00000,    517.9871
    272.5000,       5.0000,   2.00000,    529.0483
    277.5000,       5.0000,   2.00000,    535.8883
    282.5000,       5.0000,   2.00000,    529.2487
    287.5000,       5.0000,   2.00000,    513.4426
    292.5000,       5.0000,   2.00000,    495.9828
    297.5000,       5.0000,   2.00000,    474.5371
    302.5000,       5.0000,   2.00000,    495.4082
     17.5000,       5.0000,   3.00000,    291.7015
     22.5000,       5.0000,   3.00000,    296.0352
     27.5000,       5.0000,   3.00000,    267.5163
     32.5000,       5.0000,   3.00000,    339.4574
     37.5000,       5.0000,   3.00000,    371.8131
     42.5000,       5.0000,   3.00000,    327.5014
     47.5000,       5.0000,   3.00000,    348.4878
     52.5000,       5.0000,   3.00000,    356.7462
     57.5000,       5.0000,   3.00000,    354.2070
     62.5000,       5.0000,   3.00000,    344.3298
     67.5000,       5.0000,   3.00000,    346.1241
     72.5000,       5.0000,   3.00000,    373.9967
     77.5000,       5.0000,   3.00000,    407.2450
     82.5000,       5.0000,   3.00000,    389.8199
     87.5000,       5.0000,   3.00000,    404.9557
     92.5000,       5.0000,   3.00000,    412.0129
     97.5000,       5.0000,   3.00000,    423.8950
    102.5000,       5.0000,   3.00000,    431.4930
    107.5000,       5.0000,   3.00000,    445.7577
    112.5000,       5.0000,   3.00000,    456.6024
    117.5000,       5.0000,   3.00000,    480.3824
    122.5000,       5.0000,   3.00000,    472.3867
    127.5000,       5.0000,   3.00000,    517.2425
    132.5000,       5.0000,   3.00000,    568.9424
    137.5000,       5.0000,   3.00000,    538.6266
    142.5000,       5.0000,   3.00000,    590.4124
    147.5000,       5.0000,   3.00000,    506.7172
    152.5000,       5.0000,   3.00000,    589.0094
    157.5000,       5.0000,   3.00000,    695.1097
    162.5000,       5.0000,   3.00000,    788.7790
    167.5000,       5.0000,   3.00000,    575.7172
    172.5000,       5.0000,   3.00000,    598.5386
    177.5000,       5.0000,   3.00000,    651.9799
    182.5000,       5.0000,   3.00000,    691.6707
    187.5000,       5.0000,   3.00000,    724.5541
    192.5000,       5.0000,   3.00000,    680.4507
    197.5000,       5.0000,   3.00000,    629.2357
    202.5000,       5.0000,   3.00000,    608.6464
    207.5000,       5.0000,   3.00000,    632.7634
    212.5000,       5.0000,   3.00000,    563.6667
    217.5000,       5.0000,   3.00000,    541.2484
    222.5000,       5.0000,   3.00000,    526.0884
    227.5000,       5.0000,   3.00000,    528.1384
    232.5000,       5.0000,   3.00000,    544.8672
    237.5000,       5.0000,   3.00000,    465.0389
    242.5000,       5.0000,   3.00000,    459.5575
    247.5000,       5.0000,   3.00000,    450.7170
    252.5000,       5.0000,   3.00000,    471.8396
    257.5000,       5.0000,   3.00000,    417.7813
    262.5000,       5.0000,   3.00000,    471.5711
    267.5000,       5.0000,   3.00000,    478.2076
    272.5000,       5.0000,   3.00000,    503.7749
    277.5000,       5.0000,   3.00000,    482.9911
    282.5000,       5.0000,   3.00000,    483.4977
    287.5000,       5.0000,   3.00000,    453.2272
    292.5000,       5.0000,   3.00000,    463.3309
    297.5000,       5.0000,   3.00000,    444.5905
     22.5000,      15.0000,   1.00000,    297.4324
     27.5000,      15.0000,   1.00000,    316.6165
     32.5000,      15.0000,   1.00000,    335.4402
     37.5000,      15.0000,   1.00000,    352.8984
     42.5000,      15.0000,   1.00000,    363.5482
     47.5000,      15.0000,   1.00000,    359.3397
     52.5000,      15.0000,   1.00000,    358.7615
     57.5000,      15.0000,   1.00000,    358.5492
     62.5000,      15.0000,   1.00000,    362.5044
     67.5000,      15.0000,   1.00000,    367.4047
     72.5000,      15.0000,   1.00000,    389.4925
     77.5000,      15.0000,   1.00000,    402.6020
     82.5000,      15.0000,   1.00000,    410.9995
     87.5000,      15.0000,   1.00000,    407.5440
     92.5000,      15.0000,   1.00000,    413.1352
     97.5000,      15.0000,   1.00000,    418.7083
    102.5000,      15.0000,   1.00000,    436.6333
    107.5000,      15.0000,   1.00000,    445.4362
    112.5000,      15.0000,   1.00000,    456.1067
    117.5000,      15.0000,   1.00000,    467.8979
    122.5000,      15.0000,   1.00000,    484.3020
    127.5000,      15.0000,   1.00000,    515.6134
    132.5000,      15.0000,   1.00000,    531.2661
    137.5000,      15.0000,   1.00000,    542.1299
    142.5000,      15.0000,   1.00000,    492.8085
    147.5000,      15.0000,   1.00000,    526.3785
    152.5000,      15.0000,   1.00000,    585.7109
    157.5000,      15.0000,   1.00000,    682.1886
    162.5000,      15.0000,   1.00000,    666.7181
    167.5000,      15.0000,   1.00000,    637.6685
    172.5000,      15.0000,   1.00000,    562.6645
    177.5000,      15.0000,   1.00000,    585.2366
    182.5000,      15.0000,   1.00000,    644.6554
    187.5000,      15.0000,   1.00000,    673.7442
    192.5000,      15.0000,   1.00000,    646.0598
    197.5000,      15.0000,   1.00000,    608.5789
    202.5000,      15.0000,   1.00000,    588.4514
    207.5000,      15.0000,   1.00000,    563.1907
    212.5000,      15.0000,   1.00000,    547.1508
    217.5000,      15.0000,   1.00000,    520.6791
    222.5000,      15.0000,   1.00000,    513.3295
    227.5000,      15.0000,   1.00000,    517.7592
    232.5000,      15.0000,   1.00000,    499.8641
    237.5000,      15.0000,   1.00000,    483.9300
    242.5000,      15.0000,   1.00000,    447.8964
    247.5000,      15.0000,   1.00000,    441.7943
    252.5000,      15.0000,   1.00000,    423.6935
    257.5000,      15.0000,   1.00000,    440.1269
    262.5000,      15.0000,   1.00000,    436.3545
    267.5000,      15.0000,   1.00000,    463.6441
    272.5000,      15.0000,   1.00000,    464.9773
    277.5000,      15.0000,   1.00000,    467.4244
    282.5000,      15.0000,   1.00000,    434.4567
    287.5000,      15.0000,   1.00000,    434.7632
    292.5000,      15.0000,   1.00000,    427.0468
     22.5000,       5.0000,   4.00000,    319.1126
     27.5000,       5.0000,   4.00000,    281.2239
     32.5000,       5.0000,   4.00000,    354.8456
     37.5000,       5.0000,   4.00000,    392.5078
     42.5000,       5.0000,   4.00000,    348.5907
     47.5000,       5.0000,   4.00000,    382.5759
     52.5000,       5.0000,   4.00000,    368.6208
     57.5000,       5.0000,   4.00000,    357.4758
     62.5000,       5.0000,   4.00000,    363.9934
     67.5000,       5.0000,   4.00000,    359.2141
     72.5000,       5.0000,   4.00000,    392.2965
     77.5000,       5.0000,   4.00000,    429.5092
     82.5000,       5.0000,   4.00000,    404.9428
     87.5000,       5.0000,   4.00000,    416.4357
     92.5000,       5.0000,   4.00000,    416.4018
     97.5000,       5.0000,   4.00000,    418.1603
    102.5000,       5.0000,   4.00000,    438.3825
    107.5000,       5.0000,   4.00000,    440.9570
    112.5000,       5.0000,   4.00000,    442.8053
    117.5000,       5.0000,   4.00000,    478.6918
    122.5000,       5.0000,   4.00000,    454.2920
    127.5000,       5.0000,   4.00000,    512.4664
    132.5000,       5.0000,   4.00000,    553.1165
    137.5000,       5.0000,   4.00000,    498.8722
    142.5000,       5.0000,   4.00000,    523.2944
    147.5000,       5.0000,   4.00000,    476.7053
    152.5000,       5.0000,   4.00000,    558.7029
    157.5000,       5.0000,   4.00000,    678.7011
    162.5000,       5.0000,   4.00000,    757.0072
    167.5000,       5.0000,   4.00000,    542.8281
    172.5000,       5.0000,   4.00000,    541.2906
    177.5000,       5.0000,   4.00000,    580.9463
    182.5000,       5.0000,   4.00000,    619.8638
    187.5000,       5.0000,   4.00000,    697.1003
    192.5000,       5.0000,   4.00000,    650.6688
    197.5000,       5.0000,   4.00000,    584.8661
    202.5000,       5.0000,   4.00000,    561.9149
    207.5000,       5.0000,   4.00000,    572.2686
    212.5000,       5.0000,   4.00000,    506.2977
    217.5000,       5.0000,   4.00000,    509.7950
    222.5000,       5.0000,   4.00000,    499.2496
    227.5000,       5.0000,   4.00000,    500.5873
    232.5000,       5.0000,   4.00000,    524.1132
    237.5000,       5.0000,   4.00000,    450.7299
    242.5000,       5.0000,   4.00000,    433.6299
    247.5000,       5.0000,   4.00000,    420.9312
    252.5000,       5.0000,   4.00000,    429.8121
    257.5000,       5.0000,   4.00000,    391.0496
    262.5000,       5.0000,   4.00000,    439.3950
    267.5000,       5.0000,   4.00000,    449.3698
    272.5000,       5.0000,   4.00000,    467.3887
    277.5000,       5.0000,   4.00000,    460.5336
    282.5000,       5.0000,   4.00000,    432.7098
    287.5000,       5.0000,   4.00000,    418.9518
    292.5000,       5.0000,   4.00000,    423.3835
     30.0000,      20.0000,   1.00000,    356.2070
     35.0000,      20.0000,   1.00000,    360.9627
     40.0000,      20.0000,   1.00000,    387.6205
     45.0000,      20.0000,   1.00000,    391.3443
     50.0000,      20.0000,   1.00000,    374.6625
     55.0000,      20.0000,   1.00000,    374.8171
     60.0000,      20.0000,   1.00000,    359.5371
     65.0000,      20.0000,   1.00000,    369.6269
     70.0000,      20.0000,   1.00000,    393.9584
     75.0000,      20.0000,   1.00000,    399.8328
     80.0000,      20.0000,   1.00000,    417.1956
     85.0000,      20.0000,   1.00000,    426.4035
     90.0000,      20.0000,   1.00000,    418.4468
     95.0000,      20.0000,   1.00000,    425.0532
    100.0000,      20.0000,   1.00000,    425.4096
    105.0000,      20.0000,   1.00000,    428.0200
    110.0000,      20.0000,   1.00000,    450.5642
    115.0000,      20.0000,   1.00000,    448.0801
    120.0000,      20.0000,   1.00000,    472.5492
    125.0000,      20.0000,   1.00000,    498.6664
    130.0000,      20.0000,   1.00000,    485.8335
    135.0000,      20.0000,   1.00000,    474.8563
    140.0000,      20.0000,   1.00000,    472.6017
    145.0000,      20.0000,   1.00000,    487.8493
    150.0000,      20.0000,   1.00000,    546.0457
    155.0000,      20.0000,   1.00000,    594.7655
    160.0000,      20.0000,   1.00000,    589.7484
    165.0000,      20.0000,   1.00000,    588.5317
    170.0000,      20.0000,   1.00000,    568.3827
    175.0000,      20.0000,   1.00000,    530.9979
    180.0000,      20.0000,   1.00000,    542.0562
    185.0000,      20.0000,   1.00000,    566.7174
    190.0000,      20.0000,   1.00000,    584.8803
    195.0000,      20.0000,   1.00000,    602.2478
    200.0000,      20.0000,   1.00000,    558.7227
    205.0000,      20.0000,   1.00000,    505.4787
    210.0000,      20.0000,   1.00000,    489.9066
    215.0000,      20.0000,   1.00000,    485.0921
    220.0000,      20.0000,   1.00000,    484.0621
    225.0000,      20.0000,   1.00000,    494.8718
    230.0000,      20.0000,   1.00000,    485.6985
    235.0000,      20.0000,   1.00000,    469.0430
    240.0000,      20.0000,   1.00000,    451.3489
    245.0000,      20.0000,   1.00000,    413.1079
    250.0000,      20.0000,   1.00000,    389.0883
    255.0000,      20.0000,   1.00000,    389.7805
    260.0000,      20.0000,   1.00000,    400.9778
    265.0000,      20.0000,   1.00000,    414.9834
    270.0000,      20.0000,   1.00000,    431.5098
    275.0000,      20.0000,   1.00000,    424.8528
    280.0000,      20.0000,   1.00000,    420.1581
    285.0000,      20.0000,   1.00000,    409.8559
     27.5000,       5.0000,   5.00000,    292.8239
     32.5000,       5.0000,   5.00000,    375.4006
     37.5000,       5.0000,   5.00000,    416.2249
     42.5000,       5.0000,   5.00000,    369.6083
     47.5000,       5.0000,   5.00000,    401.6645
     52.5000,       5.0000,   5.00000,    385.2455
     57.5000,       5.0000,   5.00000,    359.0765
     62.5000,       5.0000,   5.00000,    361.1268
     67.5000,       5.0000,   5.00000,    368.0748
     72.5000,       5.0000,   5.00000,    399.1079
     77.5000,       5.0000,   5.00000,    439.6432
     82.5000,       5.0000,   5.00000,    416.2428
     87.5000,       5.0000,   5.00000,    426.9191
     92.5000,       5.0000,   5.00000,    420.5308
     97.5000,       5.0000,   5.00000,    421.0995
    102.5000,       5.0000,   5.00000,    430.9299
    107.5000,       5.0000,   5.00000,    432.5092
    112.5000,       5.0000,   5.00000,    440.1400
    117.5000,       5.0000,   5.00000,    464.6483
    122.5000,       5.0000,   5.00000,    451.8973
    127.5000,       5.0000,   5.00000,    501.6283
    132.5000,       5.0000,   5.00000,    523.7940
    137.5000,       5.0000,   5.00000,    447.2711
    142.5000,       5.0000,   5.00000,    501.9236
    147.5000,       5.0000,   5.00000,    463.3654
    152.5000,       5.0000,   5.00000,    531.5775
    157.5000,       5.0000,   5.00000,    645.0027
    162.5000,       5.0000,   5.00000,    716.7007
    167.5000,       5.0000,   5.00000,    499.2379
    172.5000,       5.0000,   5.00000,    513.9153
    177.5000,       5.0000,   5.00000,    540.9693
    182.5000,       5.0000,   5.00000,    555.8784
    187.5000,       5.0000,   5.00000,    636.3742
    192.5000,       5.0000,   5.00000,    636.9694
    197.5000,       5.0000,   5.00000,    557.0422
    202.5000,       5.0000,   5.00000,    521.2118
    207.5000,       5.0000,   5.00000,    517.4924
    212.5000,       5.0000,   5.00000,    461.0489
    217.5000,       5.0000,   5.00000,    477.7511
    222.5000,       5.0000,   5.00000,    482.1394
    227.5000,       5.0000,   5.00000,    482.0034
    232.5000,       5.0000,   5.00000,    511.3138
    237.5000,       5.0000,   5.00000,    436.9841
    242.5000,       5.0000,   5.00000,    411.6501
    247.5000,       5.0000,   5.00000,    391.4964
    252.5000,       5.0000,   5.00000,    396.3612
    257.5000,       5.0000,   5.00000,    355.9978
    262.5000,       5.0000,   5.00000,    416.1853
    267.5000,       5.0000,   5.00000,    423.8760
    272.5000,       5.0000,   5.00000,    445.5989
    277.5000,       5.0000,   5.00000,    427.9573
    282.5000,       5.0000,   5.00000,    419.8318
    287.5000,       5.0000,   5.00000,    389.7857
     32.5000,       5.0000,   6.00000,    394.0862
     37.5000,       5.0000,   6.00000,    441.9349
     42.5000,       5.0000,   6.00000,    386.0531
     47.5000,       5.0000,   6.00000,    408.7010
     52.5000,       5.0000,   6.00000,    392.3439
     57.5000,       5.0000,   6.00000,    367.3591
     62.5000,       5.0000,   6.00000,    355.1856
     67.5000,       5.0000,   6.00000,    360.1067
     72.5000,       5.0000,   6.00000,    401.2570
     77.5000,       5.0000,   6.00000,    440.3000
     82.5000,       5.0000,   6.00000,    421.2519
     87.5000,       5.0000,   6.00000,    431.5765
     92.5000,       5.0000,   6.00000,    428.9250
     97.5000,       5.0000,   6.00000,    423.2280
    102.5000,       5.0000,   6.00000,    422.2750
    107.5000,       5.0000,   6.00000,    427.0421
    112.5000,       5.0000,   6.00000,    431.1701
    117.5000,       5.0000,   6.00000,    462.6415
    122.5000,       5.0000,   6.00000,    444.2136
    127.5000,       5.0000,   6.00000,    479.3763
    132.5000,       5.0000,   6.00000,    479.5592
    137.5000,       5.0000,   6.00000,    437.2358
    142.5000,       5.0000,   6.00000,    491.3621
    147.5000,       5.0000,   6.00000,    445.3590
    152.5000,       5.0000,   6.00000,    513.4374
    157.5000,       5.0000,   6.00000,    600.2698
    162.5000,       5.0000,   6.00000,    661.5718
    167.5000,       5.0000,   6.00000,    473.3666
    172.5000,       5.0000,   6.00000,    483.5382
    177.5000,       5.0000,   6.00000,    515.0566
    182.5000,       5.0000,   6.00000,    527.9532
    187.5000,       5.0000,   6.00000,    587.2599
    192.5000,       5.0000,   6.00000,    582.1071
    197.5000,       5.0000,   6.00000,    541.0624
    202.5000,       5.0000,   6.00000,    486.9458
    207.5000,       5.0000,   6.00000,    484.8817
    212.5000,       5.0000,   6.00000,    433.2444
    217.5000,       5.0000,   6.00000,    447.3597
    222.5000,       5.0000,   6.00000,    459.0685
    227.5000,       5.0000,   6.00000,    477.2793
    232.5000,       5.0000,   6.00000,    499.0142
    237.5000,       5.0000,   6.00000,    419.1724
    242.5000,       5.0000,   6.00000,    394.0308
    247.5000,       5.0000,   6.00000,    368.6004
    252.5000,       5.0000,   6.00000,    370.6042
    257.5000,       5.0000,   6.00000,    333.1028
    262.5000,       5.0000,   6.00000,    386.3437
    267.5000,       5.0000,   6.00000,    408.3214
    272.5000,       5.0000,   6.00000,    423.4854
    277.5000,       5.0000,   6.00000,    416.7803
    282.5000,       5.0000,   6.00000,    403.6856
     37.5000,      25.0000,   1.00000,    392.6132
     42.5000,      25.0000,   1.00000,    403.3963
     47.5000,      25.0000,   1.00000,    394.3167
     52.5000,      25.0000,   1.00000,    376.1295
     57.5000,      25.0000,   1.00000,    372.7300
     62.5000,      25.0000,   1.00000,    370.8187
     67.5000,      25.0000,   1.00000,    372.3487
     72.5000,      25.0000,   1.00000,    384.6306
     77.5000,      25.0000,   1.00000,    405.9281
     82.5000,      25.0000,   1.00000,    417.1396
     87.5000,      25.0000,   1.00000,    430.5757
     92.5000,      25.0000,   1.00000,    429.2700
     97.5000,      25.0000,   1.00000,    426.0039
    102.5000,      25.0000,   1.00000,    428.5129
    107.5000,      25.0000,   1.00000,    431.4184
    112.5000,      25.0000,   1.00000,    441.8364
    117.5000,      25.0000,   1.00000,    460.5891
    122.5000,      25.0000,   1.00000,    467.0363
    127.5000,      25.0000,   1.00000,    443.9283
    132.5000,      25.0000,   1.00000,    453.7143
    137.5000,      25.0000,   1.00000,    459.2838
    142.5000,      25.0000,   1.00000,    473.4963
    147.5000,      25.0000,   1.00000,    502.2414
    152.5000,      25.0000,   1.00000,    539.5358
    157.5000,      25.0000,   1.00000,    516.1538
    162.5000,      25.0000,   1.00000,    519.0925
    167.5000,      25.0000,   1.00000,    532.8567
    172.5000,      25.0000,   1.00000,    526.3888
    177.5000,      25.0000,   1.00000,    504.1379
    182.5000,      25.0000,   1.00000,    520.3807
    187.5000,      25.0000,   1.00000,    515.6563
    192.5000,      25.0000,   1.00000,    513.0264
    197.5000,      25.0000,   1.00000,    517.4783
    202.5000,      25.0000,   1.00000,    507.5014
    207.5000,      25.0000,   1.00000,    469.7008
    212.5000,      25.0000,   1.00000,    456.3561
    217.5000,      25.0000,   1.00000,    455.3615
    222.5000,      25.0000,   1.00000,    462.9567
    227.5000,      25.0000,   1.00000,    466.6369
    232.5000,      25.0000,   1.00000,    457.9310
    237.5000,      25.0000,   1.00000,    435.6458
    242.5000,      25.0000,   1.00000,    413.2536
    247.5000,      25.0000,   1.00000,    376.2277
    252.5000,      25.0000,   1.00000,    367.3975
    257.5000,      25.0000,   1.00000,    368.1335
    262.5000,      25.0000,   1.00000,    381.2427
    267.5000,      25.0000,   1.00000,    384.9178
    272.5000,      25.0000,   1.00000,    408.1335
    277.5000,      25.0000,   1.00000,    404.5330
     37.5000,       5.0000,   7.00000,    457.9602
     42.5000,       5.0000,   7.00000,    394.0850
     47.5000,       5.0000,   7.00000,    415.7718
     52.5000,       5.0000,   7.00000,    392.9948
     57.5000,       5.0000,   7.00000,    366.1765
     62.5000,       5.0000,   7.00000,    357.9681
     67.5000,       5.0000,   7.00000,    350.0915
     72.5000,       5.0000,   7.00000,    389.1118
     77.5000,       5.0000,   7.00000,    440.5323
     82.5000,       5.0000,   7.00000,    416.8600
     87.5000,       5.0000,   7.00000,    435.1429
     92.5000,       5.0000,   7.00000,    431.4646
     97.5000,       5.0000,   7.00000,    421.3938
    102.5000,       5.0000,   7.00000,    425.6967
    107.5000,       5.0000,   7.00000,    418.3571
    112.5000,       5.0000,   7.00000,    426.4334
    117.5000,       5.0000,   7.00000,    457.4844
    122.5000,       5.0000,   7.00000,    426.1611
    127.5000,       5.0000,   7.00000,    444.7018
    132.5000,       5.0000,   7.00000,    472.6252
    137.5000,       5.0000,   7.00000,    430.8805
    142.5000,       5.0000,   7.00000,    480.4293
    147.5000,       5.0000,   7.00000,    431.1822
    152.5000,       5.0000,   7.00000,    481.3966
    157.5000,       5.0000,   7.00000,    565.1006
    162.5000,       5.0000,   7.00000,    622.0090
    167.5000,       5.0000,   7.00000,    444.7921
    172.5000,       5.0000,   7.00000,    459.7658
    177.5000,       5.0000,   7.00000,    493.5748
    182.5000,       5.0000,   7.00000,    514.3052
    187.5000,       5.0000,   7.00000,    559.8243
    192.5000,       5.0000,   7.00000,    537.1826
    197.5000,       5.0000,   7.00000,    487.0504
    202.5000,       5.0000,   7.00000,    475.1477
    207.5000,       5.0000,   7.00000,    468.2249
    212.5000,       5.0000,   7.00000,    414.6325
    217.5000,       5.0000,   7.00000,    426.6895
    222.5000,       5.0000,   7.00000,    441.2532
    227.5000,       5.0000,   7.00000,    460.2355
    232.5000,       5.0000,   7.00000,    487.2112
    237.5000,       5.0000,   7.00000,    404.5909
    242.5000,       5.0000,   7.00000,    375.7467
    247.5000,       5.0000,   7.00000,    354.5413
    252.5000,       5.0000,   7.00000,    354.7914
    257.5000,       5.0000,   7.00000,    316.7031
    262.5000,       5.0000,   7.00000,    369.3069
    267.5000,       5.0000,   7.00000,    383.6795
    272.5000,       5.0000,   7.00000,    416.4150
    277.5000,       5.0000,   7.00000,    408.0554
     42.5000,       5.0000,   8.00000,    398.8309
     47.5000,       5.0000,   8.00000,    418.7412
     52.5000,       5.0000,   8.00000,    392.6057
     57.5000,       5.0000,   8.00000,    362.6975
     62.5000,       5.0000,   8.00000,    352.7860
     67.5000,       5.0000,   8.00000,    349.7964
     72.5000,       5.0000,   8.00000,    378.7263
     77.5000,       5.0000,   8.00000,    424.9095
     82.5000,       5.0000,   8.00000,    416.6317
     87.5000,       5.0000,   8.00000,    429.4943
     92.5000,       5.0000,   8.00000,    426.3425
     97.5000,       5.0000,   8.00000,    424.8933
    102.5000,       5.0000,   8.00000,    423.2896
    107.5000,       5.0000,   8.00000,    421.4999
    112.5000,       5.0000,   8.00000,    420.8362
    117.5000,       5.0000,   8.00000,    437.9302
    122.5000,       5.0000,   8.00000,    399.9096
    127.5000,       5.0000,   8.00000,    438.4441
    132.5000,       5.0000,   8.00000,    467.2780
    137.5000,       5.0000,   8.00000,    422.9904
    142.5000,       5.0000,   8.00000,    468.1334
    147.5000,       5.0000,   8.00000,    410.0412
    152.5000,       5.0000,   8.00000,    454.6359
    157.5000,       5.0000,   8.00000,    535.9639
    162.5000,       5.0000,   8.00000,    597.5438
    167.5000,       5.0000,   8.00000,    419.4263
    172.5000,       5.0000,   8.00000,    439.6963
    177.5000,       5.0000,   8.00000,    479.6291
    182.5000,       5.0000,   8.00000,    494.3280
    187.5000,       5.0000,   8.00000,    544.9639
    192.5000,       5.0000,   8.00000,    505.5296
    197.5000,       5.0000,   8.00000,    453.3248
    202.5000,       5.0000,   8.00000,    440.4209
    207.5000,       5.0000,   8.00000,    463.0224
    212.5000,       5.0000,   8.00000,    403.8854
    217.5000,       5.0000,   8.00000,    416.7043
    222.5000,       5.0000,   8.00000,    425.3574
    227.5000,       5.0000,   8.00000,    438.3162
    232.5000,       5.0000,   8.00000,    466.2909
    237.5000,       5.0000,   8.00000,    391.9908
    242.5000,       5.0000,   8.00000,    364.1967
    247.5000,       5.0000,   8.00000,    343.0775
    252.5000,       5.0000,   8.00000,    346.4207
    257.5000,       5.0000,   8.00000,    308.5060
    262.5000,       5.0000,   8.00000,    355.2516
    267.5000,       5.0000,   8.00000,    374.7102
    272.5000,       5.0000,   8.00000,    402.7506
     52.5000,      35.0000,   1.00000,    380.5799
     57.5000,      35.0000,   1.00000,    369.8826
     62.5000,      35.0000,   1.00000,    373.6401
     67.5000,      35.0000,   1.00000,    368.3114
     72.5000,      35.0000,   1.00000,    373.0429
     77.5000,      35.0000,   1.00000,    379.9453
     82.5000,      35.0000,   1.00000,    382.3057
     87.5000,      35.0000,   1.00000,    403.6195
     92.5000,      35.0000,   1.00000,    419.2479
     97.5000,      35.0000,   1.00000,    424.5724
    102.5000,      35.0000,   1.00000,    436.1491
    107.5000,      35.0000,   1.00000,    429.1991
    112.5000,      35.0000,   1.00000,    415.9965
    117.5000,      35.0000,   1.00000,    423.2494
    122.5000,      35.0000,   1.00000,    421.7395
    127.5000,      35.0000,   1.00000,    429.9328
    132.5000,      35.0000,   1.00000,    430.0041
    137.5000,      35.0000,   1.00000,    426.6975
    142.5000,      35.0000,   1.00000,    442.2073
    147.5000,      35.0000,   1.00000,    462.1199
    152.5000,      35.0000,   1.00000,    447.0646
    157.5000,      35.0000,   1.00000,    444.5676
    162.5000,      35.0000,   1.00000,    448.4272
    167.5000,      35.0000,   1.00000,    463.0879
    172.5000,      35.0000,   1.00000,    480.4389
    177.5000,      35.0000,   1.00000,    473.0699
    182.5000,      35.0000,   1.00000,    441.7312
    187.5000,      35.0000,   1.00000,    445.2351
    192.5000,      35.0000,   1.00000,    446.4842
    197.5000,      35.0000,   1.00000,    444.5352
    202.5000,      35.0000,   1.00000,    435.4041
    207.5000,      35.0000,   1.00000,    429.5815
    212.5000,      35.0000,   1.00000,    430.0303
    217.5000,      35.0000,   1.00000,    441.5686
    222.5000,      35.0000,   1.00000,    420.1299
    227.5000,      35.0000,   1.00000,    399.4018
    232.5000,      35.0000,   1.00000,    391.3702
    237.5000,      35.0000,   1.00000,    386.2671
    242.5000,      35.0000,   1.00000,    378.1587
    247.5000,      35.0000,   1.00000,    374.0236
    252.5000,      35.0000,   1.00000,    356.5844
    257.5000,      35.0000,   1.00000,    358.5146
    262.5000,      35.0000,   1.00000,    362.8979
     52.5000,       5.0000,  10.00000,    388.1042
     57.5000,       5.0000,  10.00000,    356.8253
     62.5000,       5.0000,  10.00000,    344.4914
     67.5000,       5.0000,  10.00000,    339.0934
     72.5000,       5.0000,  10.00000,    373.6595
     77.5000,       5.0000,  10.00000,    414.5224
     82.5000,       5.0000,  10.00000,    388.6121
     87.5000,       5.0000,  10.00000,    409.9815
     92.5000,       5.0000,  10.00000,    415.2221
     97.5000,       5.0000,  10.00000,    415.7830
    102.5000,       5.0000,  10.00000,    422.3907
    107.5000,       5.0000,  10.00000,    411.7480
    112.5000,       5.0000,  10.00000,    393.2562
    117.5000,       5.0000,  10.00000,    410.9849
    122.5000,       5.0000,  10.00000,    386.7992
    127.5000,       5.0000,  10.00000,    422.8433
    132.5000,       5.0000,  10.00000,    447.6158
    137.5000,       5.0000,  10.00000,    394.7083
    142.5000,       5.0000,  10.00000,    427.7784
    147.5000,       5.0000,  10.00000,    375.9457
    152.5000,       5.0000,  10.00000,    422.1616
    157.5000,       5.0000,  10.00000,    498.5526
    162.5000,       5.0000,  10.00000,    557.8461
    167.5000,       5.0000,  10.00000,    396.5197
    172.5000,       5.0000,  10.00000,    413.4189
    177.5000,       5.0000,  10.00000,    444.4675
    182.5000,       5.0000,  10.00000,    457.6358
    187.5000,       5.0000,  10.00000,    508.9606
    192.5000,       5.0000,  10.00000,    483.9132
    197.5000,       5.0000,  10.00000,    434.5294
    202.5000,       5.0000,  10.00000,    404.8456
    207.5000,       5.0000,  10.00000,    415.9237
    212.5000,       5.0000,  10.00000,    380.5633
    217.5000,       5.0000,  10.00000,    402.5320
    222.5000,       5.0000,  10.00000,    399.1806
    227.5000,       5.0000,  10.00000,    403.7262
    232.5000,       5.0000,  10.00000,    425.3284
    237.5000,       5.0000,  10.00000,    360.6782
    242.5000,       5.0000,  10.00000,    345.7916
    247.5000,       5.0000,  10.00000,    333.1435
    252.5000,       5.0000,  10.00000,    335.8835
    257.5000,       5.0000,  10.00000,    302.1796
    262.5000,       5.0000,  10.00000,    353.2490
     67.5000,      45.0000,   1.00000,    370.3787
     72.5000,      45.0000,   1.00000,    369.7246
     77.5000,      45.0000,   1.00000,    367.0515
     82.5000,      45.0000,   1.00000,    374.6824
     87.5000,      45.0000,   1.00000,    383.4842
     92.5000,      45.0000,   1.00000,    388.8143
     97.5000,      45.0000,   1.00000,    382.7354
    102.5000,      45.0000,   1.00000,    389.2416
    107.5000,      45.0000,   1.00000,    404.9725
    112.5000,      45.0000,   1.00000,    411.1828
    117.5000,      45.0000,   1.00000,    409.7263
    122.5000,      45.0000,   1.00000,    405.4605
    127.5000,      45.0000,   1.00000,    390.4395
    132.5000,      45.0000,   1.00000,    387.2516
    137.5000,      45.0000,   1.00000,    397.7377
    142.5000,      45.0000,   1.00000,    412.5897
    147.5000,      45.0000,   1.00000,    414.6635
    152.5000,      45.0000,   1.00000,    413.7990
    157.5000,      45.0000,   1.00000,    415.4468
    162.5000,      45.0000,   1.00000,    422.6812
    167.5000,      45.0000,   1.00000,    425.1801
    172.5000,      45.0000,   1.00000,    435.8833
    177.5000,      45.0000,   1.00000,    437.0548
    182.5000,      45.0000,   1.00000,    428.1295
    187.5000,      45.0000,   1.00000,    411.9517
    192.5000,      45.0000,   1.00000,    413.8414
    197.5000,      45.0000,   1.00000,    417.2562
    202.5000,      45.0000,   1.00000,    418.1703
    207.5000,      45.0000,   1.00000,    410.1910
    212.5000,      45.0000,   1.00000,    399.5303
    217.5000,      45.0000,   1.00000,    376.7460
    222.5000,      45.0000,   1.00000,    366.0174
    227.5000,      45.0000,   1.00000,    364.2223
    232.5000,      45.0000,   1.00000,    365.7621
    237.5000,      45.0000,   1.00000,    353.3377
    242.5000,      45.0000,   1.00000,    353.2471
    247.5000,      45.0000,   1.00000,    356.4233
     77.5000,       5.0000,  12.00000,    404.3263
    157.5000,       5.0000,  12.00000,    481.7536
    237.5000,       5.0000,  12.00000,    342.1158
     67.5000,      15.0000,   4.00000,    344.2654
     72.5000,      15.0000,   4.00000,    367.0003
     77.5000,      15.0000,   4.00000,    380.1844
     82.5000,      15.0000,   4.00000,    392.2598
     87.5000,      15.0000,   4.00000,    389.1669
     92.5000,      15.0000,   4.00000,    386.5096
     97.5000,      15.0000,   4.00000,    371.5456
    102.5000,      15.0000,   4.00000,    375.5667
    107.5000,      15.0000,   4.00000,    382.1588
    112.5000,      15.0000,   4.00000,    385.1833
    117.5000,      15.0000,   4.00000,    381.2921
    122.5000,      15.0000,   4.00000,    382.3538
    127.5000,      15.0000,   4.00000,    381.5459
    132.5000,      15.0000,   4.00000,    377.4270
    137.5000,      15.0000,   4.00000,    379.0085
    142.5000,      15.0000,   4.00000,    360.8943
    147.5000,      15.0000,   4.00000,    378.8262
    152.5000,      15.0000,   4.00000,    407.3566
    157.5000,      15.0000,   4.00000,    468.1206
    162.5000,      15.0000,   4.00000,    459.1309
    167.5000,      15.0000,   4.00000,    427.8640
    172.5000,      15.0000,   4.00000,    393.1425
    177.5000,      15.0000,   4.00000,    415.3209
    182.5000,      15.0000,   4.00000,    449.1412
    187.5000,      15.0000,   4.00000,    464.8529
    192.5000,      15.0000,   4.00000,    458.7803
    197.5000,      15.0000,   4.00000,    426.8573
    202.5000,      15.0000,   4.00000,    402.1847
    207.5000,      15.0000,   4.00000,    374.2018
    212.5000,      15.0000,   4.00000,    361.6406
    217.5000,      15.0000,   4.00000,    345.6874
    222.5000,      15.0000,   4.00000,    354.0062
    227.5000,      15.0000,   4.00000,    372.9383
    232.5000,      15.0000,   4.00000,    375.1054
    237.5000,      15.0000,   4.00000,    353.0422
    242.5000,      15.0000,   4.00000,    323.9597
    247.5000,      15.0000,   4.00000,    320.0550
     82.5000,      55.0000,   1.00000,    354.8779
     87.5000,      55.0000,   1.00000,    357.8241
     92.5000,      55.0000,   1.00000,    363.7782
     97.5000,      55.0000,   1.00000,    367.5741
    102.5000,      55.0000,   1.00000,    372.4767
    107.5000,      55.0000,   1.00000,    370.3076
    112.5000,      55.0000,   1.00000,    360.8655
    117.5000,      55.0000,   1.00000,    363.9140
    122.5000,      55.0000,   1.00000,    364.7126
    127.5000,      55.0000,   1.00000,    365.0488
    132.5000,      55.0000,   1.00000,    378.2611
    137.5000,      55.0000,   1.00000,    394.5253
    142.5000,      55.0000,   1.00000,    390.6389
    147.5000,      55.0000,   1.00000,    386.9691
    152.5000,      55.0000,   1.00000,    387.6326
    157.5000,      55.0000,   1.00000,    393.8330
    162.5000,      55.0000,   1.00000,    405.3408
    167.5000,      55.0000,   1.00000,    416.7812
    172.5000,      55.0000,   1.00000,    418.3586
    177.5000,      55.0000,   1.00000,    425.6367
    182.5000,      55.0000,   1.00000,    425.7647
    187.5000,      55.0000,   1.00000,    412.7017
    192.5000,      55.0000,   1.00000,    391.5349
    197.5000,      55.0000,   1.00000,    388.2748
    202.5000,      55.0000,   1.00000,    387.2678
    207.5000,      55.0000,   1.00000,    384.6003
    212.5000,      55.0000,   1.00000,    376.7831
    217.5000,      55.0000,   1.00000,    363.8882
    222.5000,      55.0000,   1.00000,    345.7759
    227.5000,      55.0000,   1.00000,    339.7694
    232.5000,      55.0000,   1.00000,    329.6766
     77.5000,       5.0000,  15.00000,    400.2896
    157.5000,       5.0000,  15.00000,    456.1870
    237.5000,       5.0000,  15.00000,    322.1451
     82.5000,      15.0000,   5.00000,    372.2065
     87.5000,      15.0000,   5.00000,    365.4908
     92.5000,      15.0000,   5.00000,    362.6007
     97.5000,      15.0000,   5.00000,    356.3493
    102.5000,      15.0000,   5.00000,    350.0471
    107.5000,      15.0000,   5.00000,    341.3615
    112.5000,      15.0000,   5.00000,    334.8853
    117.5000,      15.0000,   5.00000,    331.4774
    122.5000,      15.0000,   5.00000,    342.0194
    127.5000,      15.0000,   5.00000,    348.4903
    132.5000,      15.0000,   5.00000,    354.1129
    137.5000,      15.0000,   5.00000,    361.3733
    142.5000,      15.0000,   5.00000,    346.7778
    147.5000,      15.0000,   5.00000,    359.7149
    152.5000,      15.0000,   5.00000,    383.3871
    157.5000,      15.0000,   5.00000,    444.1089
    162.5000,      15.0000,   5.00000,    444.0264
    167.5000,      15.0000,   5.00000,    423.5040
    172.5000,      15.0000,   5.00000,    393.4983
    177.5000,      15.0000,   5.00000,    420.7134
    182.5000,      15.0000,   5.00000,    453.6218
    187.5000,      15.0000,   5.00000,    464.4071
    192.5000,      15.0000,   5.00000,    448.4029
    197.5000,      15.0000,   5.00000,    407.9277
    202.5000,      15.0000,   5.00000,    377.2897
    207.5000,      15.0000,   5.00000,    350.4107
    212.5000,      15.0000,   5.00000,    338.1563
    217.5000,      15.0000,   5.00000,    329.2857
    222.5000,      15.0000,   5.00000,    334.0592
    227.5000,      15.0000,   5.00000,    348.5326
    232.5000,      15.0000,   5.00000,    339.9394
     97.5000,      65.0000,   1.00000,    340.9117
    102.5000,      65.0000,   1.00000,    344.1768
    107.5000,      65.0000,   1.00000,    341.5319
    112.5000,      65.0000,   1.00000,    339.3123
    117.5000,      65.0000,   1.00000,    338.5520
    122.5000,      65.0000,   1.00000,    341.6545
    127.5000,      65.0000,   1.00000,    349.4925
    132.5000,      65.0000,   1.00000,    366.4733
    137.5000,      65.0000,   1.00000,    367.0317
    142.5000,      65.0000,   1.00000,    369.6314
    147.5000,      65.0000,   1.00000,    378.2204
    152.5000,      65.0000,   1.00000,    386.3474
    157.5000,      65.0000,   1.00000,    398.6069
    162.5000,      65.0000,   1.00000,    407.7631
    167.5000,      65.0000,   1.00000,    406.8558
    172.5000,      65.0000,   1.00000,    408.1057
    177.5000,      65.0000,   1.00000,    406.2944
    182.5000,      65.0000,   1.00000,    403.2920
    187.5000,      65.0000,   1.00000,    398.7857
    192.5000,      65.0000,   1.00000,    388.9008
    197.5000,      65.0000,   1.00000,    373.4497
    202.5000,      65.0000,   1.00000,    375.0023
    207.5000,      65.0000,   1.00000,    369.2893
    212.5000,      65.0000,   1.00000,    362.7874
    217.5000,      65.0000,   1.00000,    354.7181
     97.5000,      15.0000,   6.00000,    329.9147
    102.5000,      15.0000,   6.00000,    320.0550
    107.5000,      15.0000,   6.00000,    312.1370
    112.5000,      15.0000,   6.00000,    309.9494
    117.5000,      15.0000,   6.00000,    306.9639
    122.5000,      15.0000,   6.00000,    314.9996
    127.5000,      15.0000,   6.00000,    322.7672
    132.5000,      15.0000,   6.00000,    329.9142
    137.5000,      15.0000,   6.00000,    340.2727
    142.5000,      15.0000,   6.00000,    331.0991
    147.5000,      15.0000,   6.00000,    350.7693
    152.5000,      15.0000,   6.00000,    383.7869
    157.5000,      15.0000,   6.00000,    447.0440
    162.5000,      15.0000,   6.00000,    447.4001
    167.5000,      15.0000,   6.00000,    424.7833
    172.5000,      15.0000,   6.00000,    393.9440
    177.5000,      15.0000,   6.00000,    417.0417
    182.5000,      15.0000,   6.00000,    446.7123
    187.5000,      15.0000,   6.00000,    455.5858
    192.5000,      15.0000,   6.00000,    440.6930
    197.5000,      15.0000,   6.00000,    400.7766
    202.5000,      15.0000,   6.00000,    370.0223
    207.5000,      15.0000,   6.00000,    342.1498
    212.5000,      15.0000,   6.00000,    328.9886
    217.5000,      15.0000,   6.00000,    318.2639
    105.0000,      30.0000,   3.00000,    313.9057
    110.0000,      30.0000,   3.00000,    308.7714
    115.0000,      30.0000,   3.00000,    309.1115
    120.0000,      30.0000,   3.00000,    313.5289
    125.0000,      30.0000,   3.00000,    313.6404
    130.0000,      30.0000,   3.00000,    319.7726
    135.0000,      30.0000,   3.00000,    318.4304
    140.0000,      30.0000,   3.00000,    333.9747
    145.0000,      30.0000,   3.00000,    360.7746
    150.0000,      30.0000,   3.00000,    390.1440
    155.0000,      30.0000,   3.00000,    402.3127
    160.0000,      30.0000,   3.00000,    407.3277
    165.0000,      30.0000,   3.00000,    422.4698
    170.0000,      30.0000,   3.00000,    430.3264
    175.0000,      30.0000,   3.00000,    431.5380
    180.0000,      30.0000,   3.00000,    418.5331
    185.0000,      30.0000,   3.00000,    423.1724
    190.0000,      30.0000,   3.00000,    418.9131
    195.0000,      30.0000,   3.00000,    410.3000
    200.0000,      30.0000,   3.00000,    389.8140
    205.0000,      30.0000,   3.00000,    364.6083
    210.0000,      30.0000,   3.00000,    343.5818
    112.5000,      25.0000,   4.00000,    301.0884
    117.5000,      25.0000,   4.00000,    302.1467
    122.5000,      25.0000,   4.00000,    306.8070
    127.5000,      25.0000,   4.00000,    309.0836
    132.5000,      25.0000,   4.00000,    318.0868
    137.5000,      25.0000,   4.00000,    324.8020
    142.5000,      25.0000,   4.00000,    334.1632
    147.5000,      25.0000,   4.00000,    361.2312
    152.5000,      25.0000,   4.00000,    405.6645
    157.5000,      25.0000,   4.00000,    407.3491
    162.5000,      25.0000,   4.00000,    419.4833
    167.5000,      25.0000,   4.00000,    428.0516
    172.5000,      25.0000,   4.00000,    422.7516
    177.5000,      25.0000,   4.00000,    414.0963
    182.5000,      25.0000,   4.00000,    428.2749
    187.5000,      25.0000,   4.00000,    430.3048
    192.5000,      25.0000,   4.00000,    419.7601
    197.5000,      25.0000,   4.00000,    406.0226
    202.5000,      25.0000,   4.00000,    373.8947
    157.5000,      15.0000,   8.00000,    433.3895
    157.5000,      15.0000,  10.00000,    442.1482
   6.72
ITERATION 2
MODEL RESISTIVITY
LAYER 1
61,     2.5000
     10.0000,     194.66
     15.0000,     217.95
     20.0000,     238.84
     25.0000,     252.33
     30.0000,     212.16
     35.0000,     273.99
     40.0000,     342.20
     45.0000,     313.29
     50.0000,     318.24
     55.0000,     292.53
     60.0000,     261.92
     65.0000,     256.40
     70.0000,     262.62
     75.0000,     299.14
     80.0000,     347.03
     85.0000,     337.60
     90.0000,     369.72
     95.0000,     395.56
    100.0000,     410.80
    105.0000,     422.77
    110.0000,     415.10
    115.0000,     422.54
    120.0000,     473.04
    125.0000,     467.40
    130.0000,     542.72
    135.0000,     602.87
    140.0000,     552.70
    145.0000,     662.75
    150.0000,     577.48
    155.0000,     689.75
    160.0000,     929.07
    165.0000,     1064.5
    170.0000,     696.43
    175.0000,     721.02
    180.0000,     782.99
    185.0000,     814.14
    190.0000,     916.95
    195.0000,     870.31
    200.0000,     771.97
    205.0000,     721.39
    210.0000,     726.97
    215.0000,     625.77
    220.0000,     619.92
    225.0000,     611.23
    230.0000,     614.51
    235.0000,     648.36
    240.0000,     537.28
    245.0000,     511.56
    250.0000,     494.94
    255.0000,     516.05
    260.0000,     456.68
    265.0000,     540.13
    270.0000,     574.44
    275.0000,     628.28
    280.0000,     612.68
    285.0000,     586.75
    290.0000,     541.24
    295.0000,     528.78
    300.0000,     486.65
    305.0000,     591.40
           534.4042
LAYER 2
61,     5.2500
     10.0000,     200.91
     15.0000,     219.71
     20.0000,     244.77
     25.0000,     256.90
     30.0000,     225.92
     35.0000,     283.44
     40.0000,     348.94
     45.0000,     326.02
     50.0000,     325.74
     55.0000,     300.46
     60.0000,     269.55
     65.0000,     261.34
     70.0000,     267.62
     75.0000,     305.02
     80.0000,     357.69
     85.0000,     346.80
     90.0000,     374.15
     95.0000,     398.66
    100.0000,     418.88
    105.0000,     429.40
    110.0000,     427.08
    115.0000,     437.44
    120.0000,     482.25
    125.0000,     489.15
    130.0000,     555.46
    135.0000,     609.19
    140.0000,     584.14
    145.0000,     664.45
    150.0000,     597.68
    155.0000,     672.15
    160.0000,     870.86
    165.0000,     963.05
    170.0000,     675.11
    175.0000,     679.58
    180.0000,     735.83
    185.0000,     778.70
    190.0000,     869.18
    195.0000,     837.09
    200.0000,     741.58
    205.0000,     690.77
    210.0000,     696.89
    215.0000,     627.42
    220.0000,     629.73
    225.0000,     631.79
    230.0000,     640.49
    235.0000,     651.31
    240.0000,     544.85
    245.0000,     507.39
    250.0000,     486.03
    255.0000,     489.81
    260.0000,     449.51
    265.0000,     520.23
    270.0000,     562.86
    275.0000,     609.62
    280.0000,     613.42
    285.0000,     593.22
    290.0000,     547.34
    295.0000,     529.70
    300.0000,     491.31
    305.0000,     556.97
           489.9403
LAYER 3
59,     8.2750
     15.0000,     223.90
     20.0000,     258.46
     25.0000,     278.94
     30.0000,     263.95
     35.0000,     316.64
     40.0000,     380.87
     45.0000,     368.76
     50.0000,     365.52
     55.0000,     342.25
     60.0000,     310.50
     65.0000,     296.50
     70.0000,     301.64
     75.0000,     344.21
     80.0000,     403.12
     85.0000,     385.95
     90.0000,     395.43
     95.0000,     412.94
    100.0000,     434.55
    105.0000,     446.22
    110.0000,     452.37
    115.0000,     466.48
    120.0000,     500.25
    125.0000,     514.82
    130.0000,     559.68
    135.0000,     598.76
    140.0000,     607.01
    145.0000,     662.85
    150.0000,     613.07
    155.0000,     634.73
    160.0000,     751.33
    165.0000,     789.63
    170.0000,     603.93
    175.0000,     600.87
    180.0000,     649.81
    185.0000,     701.67
    190.0000,     781.31
    195.0000,     763.50
    200.0000,     674.16
    205.0000,     617.02
    210.0000,     615.06
    215.0000,     586.26
    220.0000,     604.31
    225.0000,     625.49
    230.0000,     639.26
    235.0000,     622.02
    240.0000,     525.75
    245.0000,     477.13
    250.0000,     449.13
    255.0000,     437.66
    260.0000,     419.78
    265.0000,     475.68
    270.0000,     519.88
    275.0000,     558.01
    280.0000,     580.86
    285.0000,     578.22
    290.0000,     549.56
    295.0000,     534.52
    300.0000,     487.37
           462.8524
LAYER 4
57,    11.6025
     20.0000,     266.38
     25.0000,     311.89
     30.0000,     309.38
     35.0000,     366.91
     40.0000,     431.20
     45.0000,     431.74
     50.0000,     433.63
     55.0000,     416.84
     60.0000,     385.56
     65.0000,     366.59
     70.0000,     371.85
     75.0000,     425.39
     80.0000,     491.82
     85.0000,     456.30
     90.0000,     434.13
     95.0000,     432.38
    100.0000,     445.53
    105.0000,     456.79
    110.0000,     468.76
    115.0000,     483.47
    120.0000,     504.66
    125.0000,     515.09
    130.0000,     536.99
    135.0000,     561.60
    140.0000,     589.61
    145.0000,     635.74
    150.0000,     593.59
    155.0000,     577.86
    160.0000,     630.45
    165.0000,     640.53
    170.0000,     524.55
    175.0000,     536.75
    180.0000,     589.41
    185.0000,     643.69
    190.0000,     711.11
    195.0000,     689.15
    200.0000,     594.11
    205.0000,     524.04
    210.0000,     509.24
    215.0000,     500.42
    220.0000,     528.06
    225.0000,     560.75
    230.0000,     575.62
    235.0000,     545.75
    240.0000,     465.91
    245.0000,     419.59
    250.0000,     393.86
    255.0000,     381.42
    260.0000,     378.46
    265.0000,     425.56
    270.0000,     466.09
    275.0000,     498.46
    280.0000,     530.99
    285.0000,     546.41
    290.0000,     535.54
    295.0000,     525.20
           429.5905
LAYER 5
53,    15.2628
     30.0000,     374.86
     35.0000,     445.18
     40.0000,     492.05
     45.0000,     523.13
     50.0000,     543.93
     55.0000,     552.60
     60.0000,     544.25
     65.0000,     539.05
     70.0000,     559.66
     75.0000,     621.43
     80.0000,     667.14
     85.0000,     604.31
     90.0000,     518.51
     95.0000,     460.04
    100.0000,     432.52
    105.0000,     423.89
    110.0000,     426.15
    115.0000,     429.20
    120.0000,     429.34
    125.0000,     428.02
    130.0000,     429.17
    135.0000,     442.73
    140.0000,     476.51
    145.0000,     508.97
    150.0000,     502.48
    155.0000,     489.45
    160.0000,     499.27
    165.0000,     505.76
    170.0000,     491.93
    175.0000,     537.71
    180.0000,     605.27
    185.0000,     657.90
    190.0000,     679.81
    195.0000,     621.66
    200.0000,     509.21
    205.0000,     413.99
    210.0000,     363.21
    215.0000,     341.87
    220.0000,     344.33
    225.0000,     354.65
    230.0000,     355.67
    235.0000,     337.54
    240.0000,     310.40
    245.0000,     294.56
    250.0000,     291.15
    255.0000,     297.63
    260.0000,     316.98
    265.0000,     352.97
    270.0000,     388.19
    275.0000,     415.42
    280.0000,     443.58
    285.0000,     458.20
           437.9655
LAYER 6
49,    19.2890
     40.0000,     467.08
     45.0000,     512.17
     50.0000,     536.18
     55.0000,     556.74
     60.0000,     568.55
     65.0000,     583.24
     70.0000,     613.03
     75.0000,     658.53
     80.0000,     675.32
     85.0000,     617.04
     90.0000,     526.74
     95.0000,     451.36
    100.0000,     403.95
    105.0000,     379.37
    110.0000,     369.18
    115.0000,     364.70
    120.0000,     362.19
    125.0000,     362.64
    130.0000,     367.84
    135.0000,     383.49
    140.0000,     411.90
    145.0000,     439.66
    150.0000,     452.46
    155.0000,     460.06
    160.0000,     477.68
    165.0000,     503.87
    170.0000,     538.59
    175.0000,     605.27
    180.0000,     678.84
    185.0000,     722.65
    190.0000,     712.52
    195.0000,     632.45
    200.0000,     514.44
    205.0000,     410.23
    210.0000,     342.12
    215.0000,     304.24
    220.0000,     287.09
    225.0000,     279.79
    230.0000,     272.95
    235.0000,     262.81
    240.0000,     253.87
    245.0000,     252.22
    250.0000,     259.68
    255.0000,     275.51
    260.0000,     300.99
    265.0000,     330.29
    270.0000,     359.01
    275.0000,     377.78
           393.7794
LAYER 7
45,    23.7179
     50.0000,     482.98
     55.0000,     503.18
     60.0000,     517.86
     65.0000,     537.08
     70.0000,     561.63
     75.0000,     588.55
     80.0000,     591.81
     85.0000,     552.26
     90.0000,     487.19
     95.0000,     424.57
    100.0000,     378.50
    105.0000,     350.01
    110.0000,     334.84
    115.0000,     327.99
    120.0000,     326.72
    125.0000,     330.66
    130.0000,     340.42
    135.0000,     357.83
    140.0000,     382.67
    145.0000,     408.91
    150.0000,     431.54
    155.0000,     454.42
    160.0000,     485.52
    165.0000,     528.74
    170.0000,     586.05
    175.0000,     658.84
    180.0000,     725.91
    185.0000,     756.77
    190.0000,     731.62
    195.0000,     650.38
    200.0000,     541.41
    205.0000,     440.50
    210.0000,     365.92
    215.0000,     317.27
    220.0000,     287.76
    225.0000,     269.87
    230.0000,     257.89
    235.0000,     249.45
    240.0000,     245.74
    245.0000,     248.60
    250.0000,     259.05
    255.0000,     274.94
    260.0000,     295.93
    265.0000,     315.57
           337.5464
LAYER 8
41,    28.5897
     60.0000,     455.67
     65.0000,     468.72
     70.0000,     482.71
     75.0000,     495.31
     80.0000,     495.92
     85.0000,     473.98
     90.0000,     435.09
     95.0000,     393.01
    100.0000,     358.19
    105.0000,     333.99
    110.0000,     319.63
    115.0000,     313.10
    120.0000,     312.88
    125.0000,     318.32
    130.0000,     329.38
    135.0000,     346.30
    140.0000,     368.48
    145.0000,     393.64
    150.0000,     420.53
    155.0000,     451.28
    160.0000,     490.02
    165.0000,     539.58
    170.0000,     599.68
    175.0000,     664.39
    180.0000,     716.91
    185.0000,     736.55
    190.0000,     711.27
    195.0000,     644.99
    200.0000,     557.36
    205.0000,     471.35
    210.0000,     401.09
    215.0000,     349.58
    220.0000,     314.00
    225.0000,     289.89
    230.0000,     273.73
    235.0000,     263.90
    240.0000,     260.26
    245.0000,     262.22
    250.0000,     268.60
    255.0000,     278.77
           292.7242
LAYER 9
37,    33.9487
     70.0000,     416.51
     75.0000,     420.05
     80.0000,     419.59
     85.0000,     409.87
     90.0000,     388.74
     95.0000,     362.73
    100.0000,     339.88
    105.0000,     322.74
    110.0000,     311.72
    115.0000,     306.65
    120.0000,     306.95
    125.0000,     312.23
    130.0000,     322.37
    135.0000,     337.31
    140.0000,     356.74
    145.0000,     380.05
    150.0000,     407.23
    155.0000,     439.40
    160.0000,     478.28
    165.0000,     524.51
    170.0000,     575.98
    175.0000,     626.12
    180.0000,     663.59
    185.0000,     676.41
    190.0000,     658.38
    195.0000,     612.72
    200.0000,     550.83
    205.0000,     486.13
    210.0000,     428.45
    215.0000,     381.68
    220.0000,     346.34
    225.0000,     319.79
    230.0000,     300.12
    235.0000,     287.42
    240.0000,     282.51
    245.0000,     280.81
           278.3967
LAYER 10
31,    39.8436
     85.0000,     368.67
     90.0000,     349.05
     95.0000,     334.35
    100.0000,     320.52
    105.0000,     309.91
    110.0000,     302.13
    115.0000,     298.74
    120.0000,     299.45
    125.0000,     304.15
    130.0000,     312.86
    135.0000,     325.63
    140.0000,     342.47
    145.0000,     363.30
    150.0000,     388.31
    155.0000,     417.85
    160.0000,     452.15
    165.0000,     490.49
    170.0000,     530.33
    175.0000,     566.67
    180.0000,     592.78
    185.0000,     602.36
    190.0000,     592.45
    195.0000,     564.92
    200.0000,     525.66
    205.0000,     481.86
    210.0000,     439.82
    215.0000,     401.57
    220.0000,     372.22
    225.0000,     346.81
    230.0000,     326.82
           303.0181
LAYER 11
27,    46.3279
     95.0000,     308.01
    100.0000,     297.55
    105.0000,     291.01
    110.0000,     286.62
    115.0000,     285.03
    120.0000,     286.48
    125.0000,     291.15
    130.0000,     299.22
    135.0000,     310.72
    140.0000,     325.72
    145.0000,     344.24
    150.0000,     366.31
    155.0000,     391.82
    160.0000,     420.31
    165.0000,     450.60
    170.0000,     480.53
    175.0000,     506.80
    180.0000,     525.62
    185.0000,     533.78
    190.0000,     529.90
    195.0000,     514.93
    200.0000,     491.92
    205.0000,     463.77
    210.0000,     437.52
    215.0000,     411.82
    220.0000,     388.72
           362.0615
LAYER 12
23,    53.4607
    105.0000,     268.71
    110.0000,     265.22
    115.0000,     265.22
    120.0000,     268.30
    125.0000,     273.88
    130.0000,     282.81
    135.0000,     294.43
    140.0000,     308.77
    145.0000,     325.79
    150.0000,     345.42
    155.0000,     367.34
    160.0000,     390.92
    165.0000,     415.04
    170.0000,     438.09
    175.0000,     457.95
    180.0000,     472.46
    185.0000,     479.89
    190.0000,     479.49
    195.0000,     471.65
    200.0000,     459.72
    205.0000,     444.68
    210.0000,     428.52
           411.1274
LAYER 13
21,    61.3068
    110.0000,     237.90
    115.0000,     240.44
    120.0000,     247.09
    125.0000,     255.86
    130.0000,     266.06
    135.0000,     279.22
    140.0000,     294.08
    145.0000,     310.64
    150.0000,     328.84
    155.0000,     348.40
    160.0000,     368.75
    165.0000,     389.00
    170.0000,     407.95
    175.0000,     424.20
    180.0000,     436.35
    185.0000,     443.35
    190.0000,     444.73
    195.0000,     441.54
    200.0000,     435.41
    205.0000,     428.20
           422.7851
LAYER 14
19, 
    115.0000,     211.31
    120.0000,     227.05
    125.0000,     241.21
    130.0000,     254.61
    135.0000,     268.05
    140.0000,     284.21
    145.0000,     301.03
    150.0000,     318.77
    155.0000,     337.34
    160.0000,     356.30
    165.0000,     374.91
    170.0000,     392.20
    175.0000,     407.03
    180.0000,     418.29
    185.0000,     425.13
    190.0000,     426.76
    195.0000,     424.34
    200.0000,     418.33
           409.2955
CALCULATED APPARENT RESISTIVITY
      7.5000,       5.0000,   1.00000,    212.2891
     12.5000,       5.0000,   1.00000,    229.5578
     17.5000,       5.0000,   1.00000,    236.8405
     22.5000,       5.0000,   1.00000,    262.3635
     27.5000,       5.0000,   1.00000,    241.7362
     32.5000,       5.0000,   1.00000,    298.8592
     37.5000,       5.0000,   1.00000,    325.2076
     42.5000,       5.0000,   1.00000,    302.4692
     47.5000,       5.0000,   1.00000,    331.5898
     52.5000,       5.0000,   1.00000,    305.1630
     57.5000,       5.0000,   1.00000,    289.5366
     62.5000,       5.0000,   1.00000,    289.2243
     67.5000,       5.0000,   1.00000,    292.4756
     72.5000,       5.0000,   1.00000,    315.1353
     77.5000,       5.0000,   1.00000,    349.5534
     82.5000,       5.0000,   1.00000,    351.5162
     87.5000,       5.0000,   1.00000,    385.1248
     92.5000,       5.0000,   1.00000,    396.2280
     97.5000,       5.0000,   1.00000,    408.8694
    102.5000,       5.0000,   1.00000,    423.3714
    107.5000,       5.0000,   1.00000,    433.2685
    112.5000,       5.0000,   1.00000,    439.3170
    117.5000,       5.0000,   1.00000,    484.8797
    122.5000,       5.0000,   1.00000,    483.0974
    127.5000,       5.0000,   1.00000,    535.5846
    132.5000,       5.0000,   1.00000,    590.4336
    137.5000,       5.0000,   1.00000,    556.1923
    142.5000,       5.0000,   1.00000,    654.1533
    147.5000,       5.0000,   1.00000,    615.0408
    152.5000,       5.0000,   1.00000,    716.9525
    157.5000,       5.0000,   1.00000,    723.3526
    162.5000,       5.0000,   1.00000,    840.4000
    167.5000,       5.0000,   1.00000,    685.8642
    172.5000,       5.0000,   1.00000,    749.4929
    177.5000,       5.0000,   1.00000,    759.1971
    182.5000,       5.0000,   1.00000,    763.0065
    187.5000,       5.0000,   1.00000,    816.2368
    192.5000,       5.0000,   1.00000,    790.3215
    197.5000,       5.0000,   1.00000,    751.5878
    202.5000,       5.0000,   1.00000,    701.9370
    207.5000,       5.0000,   1.00000,    697.9221
    212.5000,       5.0000,   1.00000,    621.3639
    217.5000,       5.0000,   1.00000,    632.1920
    222.5000,       5.0000,   1.00000,    612.1296
    227.5000,       5.0000,   1.00000,    585.6902
    232.5000,       5.0000,   1.00000,    603.6391
    237.5000,       5.0000,   1.00000,    527.3182
    242.5000,       5.0000,   1.00000,    521.8173
    247.5000,       5.0000,   1.00000,    481.8957
    252.5000,       5.0000,   1.00000,    505.2211
    257.5000,       5.0000,   1.00000,    460.7715
    262.5000,       5.0000,   1.00000,    532.5889
    267.5000,       5.0000,   1.00000,    530.3142
    272.5000,       5.0000,   1.00000,    574.1025
    277.5000,       5.0000,   1.00000,    568.7558
    282.5000,       5.0000,   1.00000,    569.9720
    287.5000,       5.0000,   1.00000,    535.0831
    292.5000,       5.0000,   1.00000,    539.0131
    297.5000,       5.0000,   1.00000,    486.7688
    302.5000,       5.0000,   1.00000,    542.0256
    307.5000,       5.0000,   1.00000,    478.4597
     12.5000,       5.0000,   2.00000,    246.2720
     17.5000,       5.0000,   2.00000,    273.9908
     22.5000,       5.0000,   2.00000,    284.2828
     27.5000,       5.0000,   2.00000,    247.3235
     32.5000,       5.0000,   2.00000,    329.5918
     37.5000,       5.0000,   2.00000,    359.0605
     42.5000,       5.0000,   2.00000,    301.2086
     47.5000,       5.0000,   2.00000,    340.1839
     52.5000,       5.0000,   2.00000,    342.7003
     57.5000,       5.0000,   2.00000,    324.0599
     62.5000,       5.0000,   2.00000,    327.2934
     67.5000,       5.0000,   2.00000,    322.1183
     72.5000,       5.0000,   2.00000,    349.2997
     77.5000,       5.0000,   2.00000,    381.7776
     82.5000,       5.0000,   2.00000,    369.2781
     87.5000,       5.0000,   2.00000,    397.5063
     92.5000,       5.0000,   2.00000,    411.3162
     97.5000,       5.0000,   2.00000,    414.4670
    102.5000,       5.0000,   2.00000,    433.9110
    107.5000,       5.0000,   2.00000,    439.2542
    112.5000,       5.0000,   2.00000,    457.8773
    117.5000,       5.0000,   2.00000,    496.1762
    122.5000,       5.0000,   2.00000,    472.2618
    127.5000,       5.0000,   2.00000,    542.6861
    132.5000,       5.0000,   2.00000,    583.9794
    137.5000,       5.0000,   2.00000,    552.8544
    142.5000,       5.0000,   2.00000,    645.2727
    147.5000,       5.0000,   2.00000,    595.2435
    152.5000,       5.0000,   2.00000,    605.2264
    157.5000,       5.0000,   2.00000,    724.8811
    162.5000,       5.0000,   2.00000,    805.9146
    167.5000,       5.0000,   2.00000,    605.3585
    172.5000,       5.0000,   2.00000,    676.0054
    177.5000,       5.0000,   2.00000,    744.1650
    182.5000,       5.0000,   2.00000,    705.1498
    187.5000,       5.0000,   2.00000,    758.0724
    192.5000,       5.0000,   2.00000,    740.5857
    197.5000,       5.0000,   2.00000,    670.1823
    202.5000,       5.0000,   2.00000,    667.4296
    207.5000,       5.0000,   2.00000,    681.6315
    212.5000,       5.0000,   2.00000,    598.6390
    217.5000,       5.0000,   2.00000,    600.7145
    222.5000,       5.0000,   2.00000,    576.2339
    227.5000,       5.0000,   2.00000,    559.3564
    232.5000,       5.0000,   2.00000,    583.5137
    237.5000,       5.0000,   2.00000,    505.0132
    242.5000,       5.0000,   2.00000,    480.9438
    247.5000,       5.0000,   2.00000,    487.7846
    252.5000,       5.0000,   2.00000,    490.5763
    257.5000,       5.0000,   2.00000,    440.9947
    262.5000,       5.0000,   2.00000,    499.8655
    267.5000,       5.0000,   2.00000,    513.2001
    272.5000,       5.0000,   2.00000,    525.9827
    277.5000,       5.0000,   2.00000,    533.7864
    282.5000,       5.0000,   2.00000,    528.6611
    287.5000,       5.0000,   2.00000,    519.9224
    292.5000,       5.0000,   2.00000,    505.1660
    297.5000,       5.0000,   2.00000,    477.6990
    302.5000,       5.0000,   2.00000,    527.8506
     17.5000,       5.0000,   3.00000,    298.8763
     22.5000,       5.0000,   3.00000,    301.4078
     27.5000,       5.0000,   3.00000,    264.7796
     32.5000,       5.0000,   3.00000,    342.0992
     37.5000,       5.0000,   3.00000,    378.4363
     42.5000,       5.0000,   3.00000,    330.8729
     47.5000,       5.0000,   3.00000,    352.0632
     52.5000,       5.0000,   3.00000,    360.7942
     57.5000,       5.0000,   3.00000,    357.9405
     62.5000,       5.0000,   3.00000,    347.6720
     67.5000,       5.0000,   3.00000,    349.1833
     72.5000,       5.0000,   3.00000,    377.6731
     77.5000,       5.0000,   3.00000,    411.0289
     82.5000,       5.0000,   3.00000,    390.4145
     87.5000,       5.0000,   3.00000,    406.0317
     92.5000,       5.0000,   3.00000,    413.6511
     97.5000,       5.0000,   3.00000,    425.6738
    102.5000,       5.0000,   3.00000,    432.4872
    107.5000,       5.0000,   3.00000,    446.1922
    112.5000,       5.0000,   3.00000,    456.9360
    117.5000,       5.0000,   3.00000,    482.7609
    122.5000,       5.0000,   3.00000,    474.5172
    127.5000,       5.0000,   3.00000,    522.4711
    132.5000,       5.0000,   3.00000,    577.2496
    137.5000,       5.0000,   3.00000,    542.7396
    142.5000,       5.0000,   3.00000,    597.2729
    147.5000,       5.0000,   3.00000,    502.2201
    152.5000,       5.0000,   3.00000,    587.7393
    157.5000,       5.0000,   3.00000,    701.7322
    162.5000,       5.0000,   3.00000,    801.7895
    167.5000,       5.0000,   3.00000,    566.7305
    172.5000,       5.0000,   3.00000,    590.2344
    177.5000,       5.0000,   3.00000,    645.8961
    182.5000,       5.0000,   3.00000,    686.1729
    187.5000,       5.0000,   3.00000,    721.0034
    192.5000,       5.0000,   3.00000,    675.5620
    197.5000,       5.0000,   3.00000,    624.7480
    202.5000,       5.0000,   3.00000,    607.0539
    207.5000,       5.0000,   3.00000,    637.3743
    212.5000,       5.0000,   3.00000,    566.3028
    217.5000,       5.0000,   3.00000,    544.3293
    222.5000,       5.0000,   3.00000,    530.2773
    227.5000,       5.0000,   3.00000,    534.3268
    232.5000,       5.0000,   3.00000,    553.7703
    237.5000,       5.0000,   3.00000,    469.0044
    242.5000,       5.0000,   3.00000,    461.5640
    247.5000,       5.0000,   3.00000,    450.5328
    252.5000,       5.0000,   3.00000,    471.8807
    257.5000,       5.0000,   3.00000,    412.3147
    262.5000,       5.0000,   3.00000,    469.2796
    267.5000,       5.0000,   3.00000,    477.3350
    272.5000,       5.0000,   3.00000,    508.1967
    277.5000,       5.0000,   3.00000,    489.4568
    282.5000,       5.0000,   3.00000,    496.5235
    287.5000,       5.0000,   3.00000,    464.7939
    292.5000,       5.0000,   3.00000,    476.3497
    297.5000,       5.0000,   3.00000,    452.8965
     22.5000,      15.0000,   1.00000,    299.9950
     27.5000,      15.0000,   1.00000,    318.0011
     32.5000,      15.0000,   1.00000,    336.5865
     37.5000,      15.0000,   1.00000,    356.4660
     42.5000,      15.0000,   1.00000,    368.6556
     47.5000,      15.0000,   1.00000,    364.0502
     52.5000,      15.0000,   1.00000,    362.2678
     57.5000,      15.0000,   1.00000,    361.5532
     62.5000,      15.0000,   1.00000,    365.5268
     67.5000,      15.0000,   1.00000,    370.1245
     72.5000,      15.0000,   1.00000,    392.3302
     77.5000,      15.0000,   1.00000,    404.8634
     82.5000,      15.0000,   1.00000,    413.0142
     87.5000,      15.0000,   1.00000,    409.3667
     92.5000,      15.0000,   1.00000,    415.6656
     97.5000,      15.0000,   1.00000,    421.3369
    102.5000,      15.0000,   1.00000,    438.9830
    107.5000,      15.0000,   1.00000,    446.3285
    112.5000,      15.0000,   1.00000,    456.8171
    117.5000,      15.0000,   1.00000,    469.8260
    122.5000,      15.0000,   1.00000,    487.9465
    127.5000,      15.0000,   1.00000,    522.2557
    132.5000,      15.0000,   1.00000,    538.3137
    137.5000,      15.0000,   1.00000,    547.9502
    142.5000,      15.0000,   1.00000,    491.5490
    147.5000,      15.0000,   1.00000,    525.0687
    152.5000,      15.0000,   1.00000,    586.8868
    157.5000,      15.0000,   1.00000,    690.5971
    162.5000,      15.0000,   1.00000,    673.3958
    167.5000,      15.0000,   1.00000,    641.0043
    172.5000,      15.0000,   1.00000,    557.1883
    177.5000,      15.0000,   1.00000,    579.1117
    182.5000,      15.0000,   1.00000,    641.0854
    187.5000,      15.0000,   1.00000,    672.2725
    192.5000,      15.0000,   1.00000,    644.7449
    197.5000,      15.0000,   1.00000,    608.4908
    202.5000,      15.0000,   1.00000,    591.1690
    207.5000,      15.0000,   1.00000,    566.4767
    212.5000,      15.0000,   1.00000,    549.8379
    217.5000,      15.0000,   1.00000,    521.4384
    222.5000,      15.0000,   1.00000,    513.6643
    227.5000,      15.0000,   1.00000,    519.4586
    232.5000,      15.0000,   1.00000,    502.5455
    237.5000,      15.0000,   1.00000,    487.2431
    242.5000,      15.0000,   1.00000,    449.4864
    247.5000,      15.0000,   1.00000,    442.9640
    252.5000,      15.0000,   1.00000,    423.3025
    257.5000,      15.0000,   1.00000,    440.8372
    262.5000,      15.0000,   1.00000,    437.6637
    267.5000,      15.0000,   1.00000,    469.6047
    272.5000,      15.0000,   1.00000,    474.5160
    277.5000,      15.0000,   1.00000,    483.4949
    282.5000,      15.0000,   1.00000,    448.6496
    287.5000,      15.0000,   1.00000,    447.9840
    292.5000,      15.0000,   1.00000,    438.7119
     22.5000,       5.0000,   4.00000,    324.3178
     27.5000,       5.0000,   4.00000,    277.6124
     32.5000,       5.0000,   4.00000,    355.9534
     37.5000,       5.0000,   4.00000,    398.6022
     42.5000,       5.0000,   4.00000,    351.8308
     47.5000,       5.0000,   4.00000,    388.0643
     52.5000,       5.0000,   4.00000,    372.8784
     57.5000,       5.0000,   4.00000,    360.2705
     62.5000,       5.0000,   4.00000,    367.3067
     67.5000,       5.0000,   4.00000,    361.5632
     72.5000,       5.0000,   4.00000,    395.7223
     77.5000,       5.0000,   4.00000,    434.0108
     82.5000,       5.0000,   4.00000,    406.0384
     87.5000,       5.0000,   4.00000,    418.1331
     92.5000,       5.0000,   4.00000,    418.4553
     97.5000,       5.0000,   4.00000,    420.3496
    102.5000,       5.0000,   4.00000,    441.0107
    107.5000,       5.0000,   4.00000,    442.0241
    112.5000,       5.0000,   4.00000,    443.3886
    117.5000,       5.0000,   4.00000,    482.6942
    122.5000,       5.0000,   4.00000,    456.9299
    127.5000,       5.0000,   4.00000,    519.7859
    132.5000,       5.0000,   4.00000,    562.8742
    137.5000,       5.0000,   4.00000,    502.3625
    142.5000,       5.0000,   4.00000,    527.5921
    147.5000,       5.0000,   4.00000,    474.1106
    152.5000,       5.0000,   4.00000,    558.7738
    157.5000,       5.0000,   4.00000,    688.2024
    162.5000,       5.0000,   4.00000,    772.6309
    167.5000,       5.0000,   4.00000,    537.4606
    172.5000,       5.0000,   4.00000,    536.3029
    177.5000,       5.0000,   4.00000,    576.5671
    182.5000,       5.0000,   4.00000,    615.6238
    187.5000,       5.0000,   4.00000,    698.5967
    192.5000,       5.0000,   4.00000,    650.2441
    197.5000,       5.0000,   4.00000,    583.5665
    202.5000,       5.0000,   4.00000,    562.6322
    207.5000,       5.0000,   4.00000,    577.3319
    212.5000,       5.0000,   4.00000,    507.7296
    217.5000,       5.0000,   4.00000,    511.5154
    222.5000,       5.0000,   4.00000,    500.6074
    227.5000,       5.0000,   4.00000,    502.2392
    232.5000,       5.0000,   4.00000,    528.7856
    237.5000,       5.0000,   4.00000,    452.4841
    242.5000,       5.0000,   4.00000,    434.2174
    247.5000,       5.0000,   4.00000,    420.6823
    252.5000,       5.0000,   4.00000,    430.3576
    257.5000,       5.0000,   4.00000,    388.5621
    262.5000,       5.0000,   4.00000,    441.9910
    267.5000,       5.0000,   4.00000,    454.8473
    272.5000,       5.0000,   4.00000,    478.7487
    277.5000,       5.0000,   4.00000,    478.0908
    282.5000,       5.0000,   4.00000,    449.8779
    287.5000,       5.0000,   4.00000,    433.9536
    292.5000,       5.0000,   4.00000,    440.3409
     30.0000,      20.0000,   1.00000,    357.8594
     35.0000,      20.0000,   1.00000,    361.4595
     40.0000,      20.0000,   1.00000,    390.2856
     45.0000,      20.0000,   1.00000,    395.7223
     50.0000,      20.0000,   1.00000,    378.1289
     55.0000,      20.0000,   1.00000,    378.1668
     60.0000,      20.0000,   1.00000,    360.9321
     65.0000,      20.0000,   1.00000,    370.8694
     70.0000,      20.0000,   1.00000,    396.1099
     75.0000,      20.0000,   1.00000,    401.4436
     80.0000,      20.0000,   1.00000,    419.7029
     85.0000,      20.0000,   1.00000,    429.7843
     90.0000,      20.0000,   1.00000,    421.3675
     95.0000,      20.0000,   1.00000,    428.3956
    100.0000,      20.0000,   1.00000,    428.1691
    105.0000,      20.0000,   1.00000,    430.1011
    110.0000,      20.0000,   1.00000,    453.4487
    115.0000,      20.0000,   1.00000,    449.6821
    120.0000,      20.0000,   1.00000,    475.6682
    125.0000,      20.0000,   1.00000,    503.8319
    130.0000,      20.0000,   1.00000,    489.5281
    135.0000,      20.0000,   1.00000,    476.9085
    140.0000,      20.0000,   1.00000,    473.7829
    145.0000,      20.0000,   1.00000,    488.5354
    150.0000,      20.0000,   1.00000,    550.3944
    155.0000,      20.0000,   1.00000,    602.5857
    160.0000,      20.0000,   1.00000,    597.1859
    165.0000,      20.0000,   1.00000,    596.2906
    170.0000,      20.0000,   1.00000,    573.2346
    175.0000,      20.0000,   1.00000,    530.6517
    180.0000,      20.0000,   1.00000,    541.7953
    185.0000,      20.0000,   1.00000,    566.7891
    190.0000,      20.0000,   1.00000,    586.2867
    195.0000,      20.0000,   1.00000,    606.9135
    200.0000,      20.0000,   1.00000,    562.9511
    205.0000,      20.0000,   1.00000,    507.9124
    210.0000,      20.0000,   1.00000,    491.7433
    215.0000,      20.0000,   1.00000,    486.0709
    220.0000,      20.0000,   1.00000,    483.8164
    225.0000,      20.0000,   1.00000,    494.3109
    230.0000,      20.0000,   1.00000,    485.3161
    235.0000,      20.0000,   1.00000,    469.4528
    240.0000,      20.0000,   1.00000,    453.6258
    245.0000,      20.0000,   1.00000,    415.6231
    250.0000,      20.0000,   1.00000,    392.3109
    255.0000,      20.0000,   1.00000,    395.1593
    260.0000,      20.0000,   1.00000,    408.9580
    265.0000,      20.0000,   1.00000,    426.4301
    270.0000,      20.0000,   1.00000,    449.5690
    275.0000,      20.0000,   1.00000,    442.9931
    280.0000,      20.0000,   1.00000,    437.0956
    285.0000,      20.0000,   1.00000,    426.6191
     27.5000,       5.0000,   5.00000,    288.1069
     32.5000,       5.0000,   5.00000,    375.6860
     37.5000,       5.0000,   5.00000,    420.8561
     42.5000,       5.0000,   5.00000,    371.9097
     47.5000,       5.0000,   5.00000,    406.6328
     52.5000,       5.0000,   5.00000,    389.8270
     57.5000,       5.0000,   5.00000,    360.8754
     62.5000,       5.0000,   5.00000,    362.7205
     67.5000,       5.0000,   5.00000,    369.7112
     72.5000,       5.0000,   5.00000,    401.9711
     77.5000,       5.0000,   5.00000,    444.3141
     82.5000,       5.0000,   5.00000,    418.0115
     87.5000,       5.0000,   5.00000,    429.0791
     92.5000,       5.0000,   5.00000,    422.4555
     97.5000,       5.0000,   5.00000,    423.2434
    102.5000,       5.0000,   5.00000,    433.3771
    107.5000,       5.0000,   5.00000,    434.0649
    112.5000,       5.0000,   5.00000,    441.8764
    117.5000,       5.0000,   5.00000,    468.1238
    122.5000,       5.0000,   5.00000,    454.6471
    127.5000,       5.0000,   5.00000,    507.9587
    132.5000,       5.0000,   5.00000,    530.8898
    137.5000,       5.0000,   5.00000,    447.5963
    142.5000,       5.0000,   5.00000,    507.5604
    147.5000,       5.0000,   5.00000,    463.2124
    152.5000,       5.0000,   5.00000,    533.4001
    157.5000,       5.0000,   5.00000,    656.1389
    162.5000,       5.0000,   5.00000,    734.5994
    167.5000,       5.0000,   5.00000,    495.7386
    172.5000,       5.0000,   5.00000,    512.8486
    177.5000,       5.0000,   5.00000,    541.0759
    182.5000,       5.0000,   5.00000,    554.4621
    187.5000,       5.0000,   5.00000,    640.2505
    192.5000,       5.0000,   5.00000,    641.6765
    197.5000,       5.0000,   5.00000,    558.1212
    202.5000,       5.0000,   5.00000,    522.5112
    207.5000,       5.0000,   5.00000,    521.2410
    212.5000,       5.0000,   5.00000,    461.5733
    217.5000,       5.0000,   5.00000,    479.0510
    222.5000,       5.0000,   5.00000,    482.9710
    227.5000,       5.0000,   5.00000,    481.7414
    232.5000,       5.0000,   5.00000,    513.5753
    237.5000,       5.0000,   5.00000,    437.4835
    242.5000,       5.0000,   5.00000,    411.8210
    247.5000,       5.0000,   5.00000,    392.1910
    252.5000,       5.0000,   5.00000,    399.5149
    257.5000,       5.0000,   5.00000,    356.9049
    262.5000,       5.0000,   5.00000,    423.8416
    267.5000,       5.0000,   5.00000,    434.9050
    272.5000,       5.0000,   5.00000,    465.0587
    277.5000,       5.0000,   5.00000,    447.6540
    282.5000,       5.0000,   5.00000,    439.6119
    287.5000,       5.0000,   5.00000,    407.8671
     32.5000,       5.0000,   6.00000,    393.4466
     37.5000,       5.0000,   6.00000,    446.0916
     42.5000,       5.0000,   6.00000,    386.8403
     47.5000,       5.0000,   6.00000,    411.7551
     52.5000,       5.0000,   6.00000,    395.6909
     57.5000,       5.0000,   6.00000,    369.1066
     62.5000,       5.0000,   6.00000,    355.8145
     67.5000,       5.0000,   6.00000,    360.6804
     72.5000,       5.0000,   6.00000,    404.1820
     77.5000,       5.0000,   6.00000,    445.1761
     82.5000,       5.0000,   6.00000,    423.2690
     87.5000,       5.0000,   6.00000,    433.7375
     92.5000,       5.0000,   6.00000,    430.6873
     97.5000,       5.0000,   6.00000,    424.7056
    102.5000,       5.0000,   6.00000,    423.8710
    107.5000,       5.0000,   6.00000,    428.9953
    112.5000,       5.0000,   6.00000,    432.9521
    117.5000,       5.0000,   6.00000,    466.5218
    122.5000,       5.0000,   6.00000,    446.2483
    127.5000,       5.0000,   6.00000,    483.0195
    132.5000,       5.0000,   6.00000,    482.1934
    137.5000,       5.0000,   6.00000,    438.1811
    142.5000,       5.0000,   6.00000,    498.6598
    147.5000,       5.0000,   6.00000,    446.7300
    152.5000,       5.0000,   6.00000,    517.5916
    157.5000,       5.0000,   6.00000,    612.1089
    162.5000,       5.0000,   6.00000,    679.0784
    167.5000,       5.0000,   6.00000,    471.6132
    172.5000,       5.0000,   6.00000,    484.6042
    177.5000,       5.0000,   6.00000,    518.8950
    182.5000,       5.0000,   6.00000,    531.0647
    187.5000,       5.0000,   6.00000,    593.8685
    192.5000,       5.0000,   6.00000,    587.4781
    197.5000,       5.0000,   6.00000,    544.4957
    202.5000,       5.0000,   6.00000,    487.8163
    207.5000,       5.0000,   6.00000,    487.8805
    212.5000,       5.0000,   6.00000,    433.7820
    217.5000,       5.0000,   6.00000,    448.8006
    222.5000,       5.0000,   6.00000,    460.7167
    227.5000,       5.0000,   6.00000,    478.7969
    232.5000,       5.0000,   6.00000,    502.0262
    237.5000,       5.0000,   6.00000,    419.6378
    242.5000,       5.0000,   6.00000,    395.1247
    247.5000,       5.0000,   6.00000,    370.9447
    252.5000,       5.0000,   6.00000,    376.1998
    257.5000,       5.0000,   6.00000,    337.2457
    262.5000,       5.0000,   6.00000,    397.7126
    267.5000,       5.0000,   6.00000,    425.0244
    272.5000,       5.0000,   6.00000,    443.9389
    277.5000,       5.0000,   6.00000,    437.6158
    282.5000,       5.0000,   6.00000,    425.3513
     37.5000,      25.0000,   1.00000,    393.0715
     42.5000,      25.0000,   1.00000,    404.9297
     47.5000,      25.0000,   1.00000,    395.8323
     52.5000,      25.0000,   1.00000,    377.3595
     57.5000,      25.0000,   1.00000,    374.3344
     62.5000,      25.0000,   1.00000,    372.6569
     67.5000,      25.0000,   1.00000,    373.5211
     72.5000,      25.0000,   1.00000,    385.9141
     77.5000,      25.0000,   1.00000,    408.2248
     82.5000,      25.0000,   1.00000,    419.9154
     87.5000,      25.0000,   1.00000,    434.1541
     92.5000,      25.0000,   1.00000,    432.4604
     97.5000,      25.0000,   1.00000,    428.6409
    102.5000,      25.0000,   1.00000,    431.0662
    107.5000,      25.0000,   1.00000,    433.6664
    112.5000,      25.0000,   1.00000,    444.2442
    117.5000,      25.0000,   1.00000,    463.4973
    122.5000,      25.0000,   1.00000,    469.4439
    127.5000,      25.0000,   1.00000,    443.7802
    132.5000,      25.0000,   1.00000,    455.2014
    137.5000,      25.0000,   1.00000,    461.4539
    142.5000,      25.0000,   1.00000,    476.3052
    147.5000,      25.0000,   1.00000,    507.6134
    152.5000,      25.0000,   1.00000,    548.8435
    157.5000,      25.0000,   1.00000,    523.3959
    162.5000,      25.0000,   1.00000,    526.5145
    167.5000,      25.0000,   1.00000,    541.0438
    172.5000,      25.0000,   1.00000,    532.9894
    177.5000,      25.0000,   1.00000,    507.5387
    182.5000,      25.0000,   1.00000,    525.0153
    187.5000,      25.0000,   1.00000,    519.4661
    192.5000,      25.0000,   1.00000,    516.0610
    197.5000,      25.0000,   1.00000,    521.5576
    202.5000,      25.0000,   1.00000,    511.9358
    207.5000,      25.0000,   1.00000,    471.9276
    212.5000,      25.0000,   1.00000,    457.9379
    217.5000,      25.0000,   1.00000,    456.7471
    222.5000,      25.0000,   1.00000,    464.5738
    227.5000,      25.0000,   1.00000,    469.1496
    232.5000,      25.0000,   1.00000,    460.8712
    237.5000,      25.0000,   1.00000,    439.0097
    242.5000,      25.0000,   1.00000,    418.2802
    247.5000,      25.0000,   1.00000,    381.9874
    252.5000,      25.0000,   1.00000,    375.8642
    257.5000,      25.0000,   1.00000,    379.6998
    262.5000,      25.0000,   1.00000,    398.2503
    267.5000,      25.0000,   1.00000,    402.5472
    272.5000,      25.0000,   1.00000,    426.6889
    277.5000,      25.0000,   1.00000,    422.8526
     37.5000,       5.0000,   7.00000,    461.3702
     42.5000,       5.0000,   7.00000,    393.5676
     47.5000,       5.0000,   7.00000,    416.9173
     52.5000,       5.0000,   7.00000,    394.7323
     57.5000,       5.0000,   7.00000,    367.0500
     62.5000,       5.0000,   7.00000,    359.2112
     67.5000,       5.0000,   7.00000,    350.6415
     72.5000,       5.0000,   7.00000,    391.8515
     77.5000,       5.0000,   7.00000,    446.0852
     82.5000,       5.0000,   7.00000,    418.7134
     87.5000,       5.0000,   7.00000,    437.0374
     92.5000,       5.0000,   7.00000,    432.6435
     97.5000,       5.0000,   7.00000,    422.0551
    102.5000,       5.0000,   7.00000,    427.1371
    107.5000,       5.0000,   7.00000,    419.3163
    112.5000,       5.0000,   7.00000,    428.1525
    117.5000,       5.0000,   7.00000,    461.3814
    122.5000,       5.0000,   7.00000,    426.9645
    127.5000,       5.0000,   7.00000,    445.4626
    132.5000,       5.0000,   7.00000,    475.6484
    137.5000,       5.0000,   7.00000,    432.6344
    142.5000,       5.0000,   7.00000,    488.8739
    147.5000,       5.0000,   7.00000,    433.9990
    152.5000,       5.0000,   7.00000,    486.1408
    157.5000,       5.0000,   7.00000,    577.3873
    162.5000,       5.0000,   7.00000,    639.4638
    167.5000,       5.0000,   7.00000,    444.0185
    172.5000,       5.0000,   7.00000,    462.4243
    177.5000,       5.0000,   7.00000,    499.6574
    182.5000,       5.0000,   7.00000,    520.9523
    187.5000,       5.0000,   7.00000,    569.6710
    192.5000,       5.0000,   7.00000,    543.3945
    197.5000,       5.0000,   7.00000,    489.2801
    202.5000,       5.0000,   7.00000,    477.1147
    207.5000,       5.0000,   7.00000,    471.3954
    212.5000,       5.0000,   7.00000,    415.5323
    217.5000,       5.0000,   7.00000,    429.1730
    222.5000,       5.0000,   7.00000,    444.7879
    227.5000,       5.0000,   7.00000,    464.3562
    232.5000,       5.0000,   7.00000,    493.3033
    237.5000,       5.0000,   7.00000,    407.2030
    242.5000,       5.0000,   7.00000,    378.4316
    247.5000,       5.0000,   7.00000,    358.6747
    252.5000,       5.0000,   7.00000,    362.3370
    257.5000,       5.0000,   7.00000,    322.9550
    262.5000,       5.0000,   7.00000,    384.6481
    267.5000,       5.0000,   7.00000,    400.5117
    272.5000,       5.0000,   7.00000,    437.1560
    277.5000,       5.0000,   7.00000,    430.0493
     42.5000,       5.0000,   8.00000,    397.3636
     47.5000,       5.0000,   8.00000,    418.9301
     52.5000,       5.0000,   8.00000,    393.1124
     57.5000,       5.0000,   8.00000,    362.9938
     62.5000,       5.0000,   8.00000,    354.0579
     67.5000,       5.0000,   8.00000,    351.6643
     72.5000,       5.0000,   8.00000,    382.0963
     77.5000,       5.0000,   8.00000,    430.2045
     82.5000,       5.0000,   8.00000,    418.8293
     87.5000,       5.0000,   8.00000,    430.8381
     92.5000,       5.0000,   8.00000,    426.7484
     97.5000,       5.0000,   8.00000,    425.3350
    102.5000,       5.0000,   8.00000,    423.7304
    107.5000,       5.0000,   8.00000,    422.1194
    112.5000,       5.0000,   8.00000,    421.8979
    117.5000,       5.0000,   8.00000,    440.4775
    122.5000,       5.0000,   8.00000,    399.4391
    127.5000,       5.0000,   8.00000,    440.3797
    132.5000,       5.0000,   8.00000,    471.5057
    137.5000,       5.0000,   8.00000,    425.6532
    142.5000,       5.0000,   8.00000,    477.4287
    147.5000,       5.0000,   8.00000,    413.1913
    152.5000,       5.0000,   8.00000,    459.4826
    157.5000,       5.0000,   8.00000,    548.0264
    162.5000,       5.0000,   8.00000,    615.5985
    167.5000,       5.0000,   8.00000,    419.3834
    172.5000,       5.0000,   8.00000,    443.6770
    177.5000,       5.0000,   8.00000,    487.5544
    182.5000,       5.0000,   8.00000,    502.3929
    187.5000,       5.0000,   8.00000,    557.4019
    192.5000,       5.0000,   8.00000,    513.4269
    197.5000,       5.0000,   8.00000,    455.7596
    202.5000,       5.0000,   8.00000,    441.6107
    207.5000,       5.0000,   8.00000,    467.8008
    212.5000,       5.0000,   8.00000,    405.7928
    217.5000,       5.0000,   8.00000,    420.8422
    222.5000,       5.0000,   8.00000,    431.1181
    227.5000,       5.0000,   8.00000,    444.9237
    232.5000,       5.0000,   8.00000,    475.6729
    237.5000,       5.0000,   8.00000,    397.6894
    242.5000,       5.0000,   8.00000,    369.2368
    247.5000,       5.0000,   8.00000,    348.8317
    252.5000,       5.0000,   8.00000,    355.3854
    257.5000,       5.0000,   8.00000,    316.9306
    262.5000,       5.0000,   8.00000,    370.1217
    267.5000,       5.0000,   8.00000,    391.4808
    272.5000,       5.0000,   8.00000,    423.9307
     52.5000,      35.0000,   1.00000,    381.3087
     57.5000,      35.0000,   1.00000,    371.1280
     62.5000,      35.0000,   1.00000,    376.0021
     67.5000,      35.0000,   1.00000,    371.1100
     72.5000,      35.0000,   1.00000,    376.1474
     77.5000,      35.0000,   1.00000,    383.1068
     82.5000,      35.0000,   1.00000,    384.6138
     87.5000,      35.0000,   1.00000,    406.4037
     92.5000,      35.0000,   1.00000,    421.9917
     97.5000,      35.0000,   1.00000,    426.4919
    102.5000,      35.0000,   1.00000,    437.9847
    107.5000,      35.0000,   1.00000,    429.8495
    112.5000,      35.0000,   1.00000,    415.3218
    117.5000,      35.0000,   1.00000,    423.8727
    122.5000,      35.0000,   1.00000,    423.5459
    127.5000,      35.0000,   1.00000,    433.9544
    132.5000,      35.0000,   1.00000,    434.7162
    137.5000,      35.0000,   1.00000,    431.0281
    142.5000,      35.0000,   1.00000,    447.8636
    147.5000,      35.0000,   1.00000,    470.0876
    152.5000,      35.0000,   1.00000,    454.3773
    157.5000,      35.0000,   1.00000,    452.5989
    162.5000,      35.0000,   1.00000,    457.0584
    167.5000,      35.0000,   1.00000,    472.6021
    172.5000,      35.0000,   1.00000,    490.7840
    177.5000,      35.0000,   1.00000,    481.7440
    182.5000,      35.0000,   1.00000,    446.9218
    187.5000,      35.0000,   1.00000,    450.7789
    192.5000,      35.0000,   1.00000,    452.5759
    197.5000,      35.0000,   1.00000,    451.1299
    202.5000,      35.0000,   1.00000,    441.5775
    207.5000,      35.0000,   1.00000,    434.9641
    212.5000,      35.0000,   1.00000,    435.8112
    217.5000,      35.0000,   1.00000,    449.5949
    222.5000,      35.0000,   1.00000,    428.5283
    227.5000,      35.0000,   1.00000,    408.5877
    232.5000,      35.0000,   1.00000,    402.1151
    237.5000,      35.0000,   1.00000,    398.4101
    242.5000,      35.0000,   1.00000,    390.6854
    247.5000,      35.0000,   1.00000,    388.4839
    252.5000,      35.0000,   1.00000,    370.2672
    257.5000,      35.0000,   1.00000,    373.0998
    262.5000,      35.0000,   1.00000,    379.0649
     52.5000,       5.0000,  10.00000,    389.2024
     57.5000,       5.0000,  10.00000,    357.6082
     62.5000,       5.0000,  10.00000,    346.1781
     67.5000,       5.0000,  10.00000,    341.7031
     72.5000,       5.0000,  10.00000,    379.0448
     77.5000,       5.0000,  10.00000,    421.9792
     82.5000,       5.0000,  10.00000,    390.9318
     87.5000,       5.0000,  10.00000,    411.2439
     92.5000,       5.0000,  10.00000,    415.0997
     97.5000,       5.0000,  10.00000,    414.9828
    102.5000,       5.0000,  10.00000,    421.9922
    107.5000,       5.0000,  10.00000,    411.0595
    112.5000,       5.0000,  10.00000,    392.2064
    117.5000,       5.0000,  10.00000,    412.7492
    122.5000,       5.0000,  10.00000,    388.0345
    127.5000,       5.0000,  10.00000,    427.1427
    132.5000,       5.0000,  10.00000,    454.4042
    137.5000,       5.0000,  10.00000,    398.7985
    142.5000,       5.0000,  10.00000,    436.8831
    147.5000,       5.0000,  10.00000,    379.0598
    152.5000,       5.0000,  10.00000,    427.0885
    157.5000,       5.0000,  10.00000,    510.5038
    162.5000,       5.0000,  10.00000,    576.0049
    167.5000,       5.0000,  10.00000,    398.1853
    172.5000,       5.0000,  10.00000,    419.5150
    177.5000,       5.0000,  10.00000,    454.5321
    182.5000,       5.0000,  10.00000,    468.0674
    187.5000,       5.0000,  10.00000,    524.1241
    192.5000,       5.0000,  10.00000,    495.7514
    197.5000,       5.0000,  10.00000,    441.1926
    202.5000,       5.0000,  10.00000,    408.4662
    207.5000,       5.0000,  10.00000,    421.4376
    212.5000,       5.0000,  10.00000,    385.1457
    217.5000,       5.0000,  10.00000,    410.9216
    222.5000,       5.0000,  10.00000,    408.7435
    227.5000,       5.0000,  10.00000,    414.3608
    232.5000,       5.0000,  10.00000,    438.8115
    237.5000,       5.0000,  10.00000,    370.2599
    242.5000,       5.0000,  10.00000,    354.8395
    247.5000,       5.0000,  10.00000,    342.8370
    252.5000,       5.0000,  10.00000,    346.5890
    257.5000,       5.0000,  10.00000,    309.6728
    262.5000,       5.0000,  10.00000,    367.5695
     67.5000,      45.0000,   1.00000,    373.9131
     72.5000,      45.0000,   1.00000,    373.2604
     77.5000,      45.0000,   1.00000,    370.1458
     82.5000,      45.0000,   1.00000,    378.3117
     87.5000,      45.0000,   1.00000,    387.3306
     92.5000,      45.0000,   1.00000,    392.2446
     97.5000,      45.0000,   1.00000,    384.4264
    102.5000,      45.0000,   1.00000,    390.4327
    107.5000,      45.0000,   1.00000,    406.7059
    112.5000,      45.0000,   1.00000,    413.4004
    117.5000,      45.0000,   1.00000,    412.5275
    122.5000,      45.0000,   1.00000,    409.2732
    127.5000,      45.0000,   1.00000,    394.0694
    132.5000,      45.0000,   1.00000,    391.3877
    137.5000,      45.0000,   1.00000,    403.7320
    142.5000,      45.0000,   1.00000,    420.9399
    147.5000,      45.0000,   1.00000,    423.3391
    152.5000,      45.0000,   1.00000,    422.7580
    157.5000,      45.0000,   1.00000,    424.9999
    162.5000,      45.0000,   1.00000,    433.0676
    167.5000,      45.0000,   1.00000,    435.9092
    172.5000,      45.0000,   1.00000,    447.4104
    177.5000,      45.0000,   1.00000,    448.6599
    182.5000,      45.0000,   1.00000,    438.9037
    187.5000,      45.0000,   1.00000,    421.5073
    192.5000,      45.0000,   1.00000,    424.3811
    197.5000,      45.0000,   1.00000,    428.7275
    202.5000,      45.0000,   1.00000,    430.3799
    207.5000,      45.0000,   1.00000,    422.6681
    212.5000,      45.0000,   1.00000,    412.0870
    217.5000,      45.0000,   1.00000,    388.2123
    222.5000,      45.0000,   1.00000,    377.3398
    227.5000,      45.0000,   1.00000,    376.5423
    232.5000,      45.0000,   1.00000,    380.2018
    237.5000,      45.0000,   1.00000,    366.7137
    242.5000,      45.0000,   1.00000,    367.0072
    247.5000,      45.0000,   1.00000,    371.0111
     77.5000,       5.0000,  12.00000,    412.9090
    157.5000,       5.0000,  12.00000,    494.5240
    237.5000,       5.0000,  12.00000,    352.9335
     67.5000,      15.0000,   4.00000,    349.0662
     72.5000,      15.0000,   4.00000,    373.5929
     77.5000,      15.0000,   4.00000,    386.4698
     82.5000,      15.0000,   4.00000,    397.8176
     87.5000,      15.0000,   4.00000,    392.5174
     92.5000,      15.0000,   4.00000,    388.3427
     97.5000,      15.0000,   4.00000,    371.3612
    102.5000,      15.0000,   4.00000,    375.4387
    107.5000,      15.0000,   4.00000,    382.8484
    112.5000,      15.0000,   4.00000,    387.0496
    117.5000,      15.0000,   4.00000,    383.9779
    122.5000,      15.0000,   4.00000,    385.9945
    127.5000,      15.0000,   4.00000,    385.7557
    132.5000,      15.0000,   4.00000,    382.1081
    137.5000,      15.0000,   4.00000,    385.4770
    142.5000,      15.0000,   4.00000,    366.7673
    147.5000,      15.0000,   4.00000,    385.7971
    152.5000,      15.0000,   4.00000,    415.7442
    157.5000,      15.0000,   4.00000,    481.5613
    162.5000,      15.0000,   4.00000,    471.2755
    167.5000,      15.0000,   4.00000,    438.3842
    172.5000,      15.0000,   4.00000,    402.3051
    177.5000,      15.0000,   4.00000,    428.9776
    182.5000,      15.0000,   4.00000,    467.4357
    187.5000,      15.0000,   4.00000,    484.6602
    192.5000,      15.0000,   4.00000,    477.1677
    197.5000,      15.0000,   4.00000,    440.7142
    202.5000,      15.0000,   4.00000,    413.3428
    207.5000,      15.0000,   4.00000,    383.8962
    212.5000,      15.0000,   4.00000,    372.0049
    217.5000,      15.0000,   4.00000,    355.7883
    222.5000,      15.0000,   4.00000,    365.1293
    227.5000,      15.0000,   4.00000,    385.7370
    232.5000,      15.0000,   4.00000,    388.7518
    237.5000,      15.0000,   4.00000,    364.2409
    242.5000,      15.0000,   4.00000,    332.7999
    247.5000,      15.0000,   4.00000,    329.3150
     82.5000,      55.0000,   1.00000,    358.7886
     87.5000,      55.0000,   1.00000,    362.1617
     92.5000,      55.0000,   1.00000,    368.5828
     97.5000,      55.0000,   1.00000,    372.7923
    102.5000,      55.0000,   1.00000,    377.8722
    107.5000,      55.0000,   1.00000,    375.0734
    112.5000,      55.0000,   1.00000,    364.3065
    117.5000,      55.0000,   1.00000,    367.3801
    122.5000,      55.0000,   1.00000,    368.1908
    127.5000,      55.0000,   1.00000,    368.7729
    132.5000,      55.0000,   1.00000,    383.7579
    137.5000,      55.0000,   1.00000,    402.6131
    142.5000,      55.0000,   1.00000,    399.1054
    147.5000,      55.0000,   1.00000,    396.3092
    152.5000,      55.0000,   1.00000,    398.3903
    157.5000,      55.0000,   1.00000,    406.2860
    162.5000,      55.0000,   1.00000,    419.9547
    167.5000,      55.0000,   1.00000,    432.9632
    172.5000,      55.0000,   1.00000,    434.6684
    177.5000,      55.0000,   1.00000,    442.5013
    182.5000,      55.0000,   1.00000,    443.0508
    187.5000,      55.0000,   1.00000,    429.5155
    192.5000,      55.0000,   1.00000,    407.2451
    197.5000,      55.0000,   1.00000,    404.7136
    202.5000,      55.0000,   1.00000,    404.0131
    207.5000,      55.0000,   1.00000,    401.2081
    212.5000,      55.0000,   1.00000,    392.6543
    217.5000,      55.0000,   1.00000,    378.8671
    222.5000,      55.0000,   1.00000,    358.5081
    227.5000,      55.0000,   1.00000,    351.6873
    232.5000,      55.0000,   1.00000,    340.6261
     77.5000,       5.0000,  15.00000,    411.1199
    157.5000,       5.0000,  15.00000,    471.2894
    237.5000,       5.0000,  15.00000,    329.5573
     82.5000,      15.0000,   5.00000,    379.6013
     87.5000,      15.0000,   5.00000,    370.7138
     92.5000,      15.0000,   5.00000,    366.6866
     97.5000,      15.0000,   5.00000,    360.0056
    102.5000,      15.0000,   5.00000,    353.6333
    107.5000,      15.0000,   5.00000,    344.7409
    112.5000,      15.0000,   5.00000,    338.0535
    117.5000,      15.0000,   5.00000,    334.4965
    122.5000,      15.0000,   5.00000,    345.8704
    127.5000,      15.0000,   5.00000,    352.8404
    132.5000,      15.0000,   5.00000,    359.1731
    137.5000,      15.0000,   5.00000,    368.3205
    142.5000,      15.0000,   5.00000,    353.3305
    147.5000,      15.0000,   5.00000,    367.3723
    152.5000,      15.0000,   5.00000,    393.0183
    157.5000,      15.0000,   5.00000,    460.2462
    162.5000,      15.0000,   5.00000,    460.6854
    167.5000,      15.0000,   5.00000,    439.9797
    172.5000,      15.0000,   5.00000,    409.4305
    177.5000,      15.0000,   5.00000,    442.6732
    182.5000,      15.0000,   5.00000,    481.3057
    187.5000,      15.0000,   5.00000,    493.5883
    192.5000,      15.0000,   5.00000,    474.9814
    197.5000,      15.0000,   5.00000,    428.1882
    202.5000,      15.0000,   5.00000,    393.1204
    207.5000,      15.0000,   5.00000,    363.4037
    212.5000,      15.0000,   5.00000,    350.3950
    217.5000,      15.0000,   5.00000,    341.2140
    222.5000,      15.0000,   5.00000,    345.4813
    227.5000,      15.0000,   5.00000,    359.7875
    232.5000,      15.0000,   5.00000,    349.3474
     97.5000,      65.0000,   1.00000,    346.9553
    102.5000,      65.0000,   1.00000,    350.1284
    107.5000,      65.0000,   1.00000,    347.1107
    112.5000,      65.0000,   1.00000,    344.9887
    117.5000,      65.0000,   1.00000,    344.1158
    122.5000,      65.0000,   1.00000,    347.2620
    127.5000,      65.0000,   1.00000,    355.6975
    132.5000,      65.0000,   1.00000,    374.5692
    137.5000,      65.0000,   1.00000,    375.7183
    142.5000,      65.0000,   1.00000,    379.8027
    147.5000,      65.0000,   1.00000,    390.7339
    152.5000,      65.0000,   1.00000,    401.2350
    157.5000,      65.0000,   1.00000,    416.3216
    162.5000,      65.0000,   1.00000,    427.6941
    167.5000,      65.0000,   1.00000,    427.7726
    172.5000,      65.0000,   1.00000,    429.8433
    177.5000,      65.0000,   1.00000,    428.2133
    182.5000,      65.0000,   1.00000,    425.0718
    187.5000,      65.0000,   1.00000,    420.1686
    192.5000,      65.0000,   1.00000,    409.3303
    197.5000,      65.0000,   1.00000,    392.3747
    202.5000,      65.0000,   1.00000,    394.6927
    207.5000,      65.0000,   1.00000,    387.6105
    212.5000,      65.0000,   1.00000,    379.3477
    217.5000,      65.0000,   1.00000,    369.6895
     97.5000,      15.0000,   6.00000,    334.9799
    102.5000,      15.0000,   6.00000,    324.4422
    107.5000,      15.0000,   6.00000,    316.4239
    112.5000,      15.0000,   6.00000,    314.9253
    117.5000,      15.0000,   6.00000,    312.1768
    122.5000,      15.0000,   6.00000,    320.7873
    127.5000,      15.0000,   6.00000,    328.6038
    132.5000,      15.0000,   6.00000,    336.1523
    137.5000,      15.0000,   6.00000,    348.4693
    142.5000,      15.0000,   6.00000,    339.2656
    147.5000,      15.0000,   6.00000,    360.7755
    152.5000,      15.0000,   6.00000,    396.9631
    157.5000,      15.0000,   6.00000,    468.0693
    162.5000,      15.0000,   6.00000,    469.6026
    167.5000,      15.0000,   6.00000,    447.3083
    172.5000,      15.0000,   6.00000,    416.3683
    177.5000,      15.0000,   6.00000,    445.9706
    182.5000,      15.0000,   6.00000,    481.5123
    187.5000,      15.0000,   6.00000,    491.2105
    192.5000,      15.0000,   6.00000,    472.7371
    197.5000,      15.0000,   6.00000,    425.2101
    202.5000,      15.0000,   6.00000,    389.3216
    207.5000,      15.0000,   6.00000,    357.0858
    212.5000,      15.0000,   6.00000,    341.8674
    217.5000,      15.0000,   6.00000,    329.3847
    105.0000,      30.0000,   3.00000,    319.5808
    110.0000,      30.0000,   3.00000,    314.1043
    115.0000,      30.0000,   3.00000,    314.5986
    120.0000,      30.0000,   3.00000,    319.7444
    125.0000,      30.0000,   3.00000,    320.3600
    130.0000,      30.0000,   3.00000,    327.8513
    135.0000,      30.0000,   3.00000,    326.4964
    140.0000,      30.0000,   3.00000,    343.2853
    145.0000,      30.0000,   3.00000,    373.0767
    150.0000,      30.0000,   3.00000,    406.7664
    155.0000,      30.0000,   3.00000,    420.7912
    160.0000,      30.0000,   3.00000,    427.7244
    165.0000,      30.0000,   3.00000,    446.7813
    170.0000,      30.0000,   3.00000,    458.1115
    175.0000,      30.0000,   3.00000,    462.1188
    180.0000,      30.0000,   3.00000,    449.1189
    185.0000,      30.0000,   3.00000,    455.0476
    190.0000,      30.0000,   3.00000,    449.6284
    195.0000,      30.0000,   3.00000,    439.0172
    200.0000,      30.0000,   3.00000,    414.0627
    205.0000,      30.0000,   3.00000,    383.6907
    210.0000,      30.0000,   3.00000,    358.7254
    112.5000,      25.0000,   4.00000,    307.6115
    117.5000,      25.0000,   4.00000,    308.9582
    122.5000,      25.0000,   4.00000,    314.3145
    127.5000,      25.0000,   4.00000,    317.3048
    132.5000,      25.0000,   4.00000,    327.9464
    137.5000,      25.0000,   4.00000,    335.6571
    142.5000,      25.0000,   4.00000,    345.9814
    147.5000,      25.0000,   4.00000,    376.3234
    152.5000,      25.0000,   4.00000,    426.6458
    157.5000,      25.0000,   4.00000,    428.6651
    162.5000,      25.0000,   4.00000,    443.6371
    167.5000,      25.0000,   4.00000,    455.8470
    172.5000,      25.0000,   4.00000,    452.5113
    177.5000,      25.0000,   4.00000,    445.4030
    182.5000,      25.0000,   4.00000,    463.2447
    187.5000,      25.0000,   4.00000,    465.7621
    192.5000,      25.0000,   4.00000,    451.6971
    197.5000,      25.0000,   4.00000,    433.7722
    202.5000,      25.0000,   4.00000,    395.3436
    157.5000,      15.0000,   8.00000,    461.4275
    157.5000,      15.0000,  10.00000,    470.5016
   6.44
ITERATION 3
MODEL RESISTIVITY
LAYER 1
61,     2.5000
     10.0000,     194.43
     15.0000,     226.70
     20.0000,     244.07
     25.0000,     252.13
     30.0000,     197.37
     35.0000,     263.11
     40.0000,     335.96
     45.0000,     303.62
     50.0000,     309.36
     55.0000,     282.01
     60.0000,     250.32
     65.0000,     246.67
     70.0000,     254.12
     75.0000,     290.45
     80.0000,     336.01
     85.0000,     330.39
     90.0000,     370.15
     95.0000,     397.72
    100.0000,     406.39
    105.0000,     410.84
    110.0000,     393.01
    115.0000,     394.08
    120.0000,     441.87
    125.0000,     430.41
    130.0000,     508.54
    135.0000,     569.78
    140.0000,     511.93
    145.0000,     629.12
    150.0000,     545.80
    155.0000,     696.08
    160.0000,     1016.3
    165.0000,     1201.9
    170.0000,     729.96
    175.0000,     743.01
    180.0000,     800.44
    185.0000,     818.64
    190.0000,     916.52
    195.0000,     855.35
    200.0000,     755.96
    205.0000,     710.87
    210.0000,     718.40
    215.0000,     602.21
    220.0000,     591.44
    225.0000,     581.69
    230.0000,     588.90
    235.0000,     637.85
    240.0000,     531.80
    245.0000,     515.46
    250.0000,     508.72
    255.0000,     543.03
    260.0000,     470.01
    265.0000,     561.79
    270.0000,     592.27
    275.0000,     642.54
    280.0000,     602.44
    285.0000,     559.64
    290.0000,     509.59
    295.0000,     509.13
    300.0000,     484.40
    305.0000,     751.75
           738.4037
LAYER 2
61,     5.2500
     10.0000,     204.20
     15.0000,     229.94
     20.0000,     256.11
     25.0000,     262.80
     30.0000,     217.12
     35.0000,     279.71
     40.0000,     349.95
     45.0000,     318.36
     50.0000,     319.11
     55.0000,     293.84
     60.0000,     261.19
     65.0000,     253.12
     70.0000,     258.04
     75.0000,     294.90
     80.0000,     356.47
     85.0000,     336.38
     90.0000,     371.32
     95.0000,     398.03
    100.0000,     422.40
    105.0000,     425.63
    110.0000,     419.84
    115.0000,     424.99
    120.0000,     467.08
    125.0000,     478.20
    130.0000,     543.83
    135.0000,     597.49
    140.0000,     577.90
    145.0000,     662.29
    150.0000,     596.95
    155.0000,     665.69
    160.0000,     895.91
    165.0000,     1013.9
    170.0000,     670.86
    175.0000,     675.61
    180.0000,     720.96
    185.0000,     751.54
    190.0000,     844.67
    195.0000,     815.93
    200.0000,     713.42
    205.0000,     668.28
    210.0000,     704.09
    215.0000,     640.96
    220.0000,     653.95
    225.0000,     659.20
    230.0000,     671.47
    235.0000,     680.61
    240.0000,     562.45
    245.0000,     524.49
    250.0000,     499.04
    255.0000,     496.50
    260.0000,     450.39
    265.0000,     525.68
    270.0000,     567.98
    275.0000,     604.15
    280.0000,     611.69
    285.0000,     585.86
    290.0000,     524.63
    295.0000,     515.98
    300.0000,     481.94
    305.0000,     648.93
           546.6011
LAYER 3
59,     8.2750
     15.0000,     237.30
     20.0000,     283.26
     25.0000,     302.85
     30.0000,     273.19
     35.0000,     332.54
     40.0000,     403.60
     45.0000,     376.76
     50.0000,     379.52
     55.0000,     363.78
     60.0000,     329.32
     65.0000,     307.99
     70.0000,     304.21
     75.0000,     351.25
     80.0000,     433.92
     85.0000,     381.67
     90.0000,     382.94
     95.0000,     404.66
    100.0000,     444.47
    105.0000,     461.78
    110.0000,     478.96
    115.0000,     493.17
    120.0000,     521.88
    125.0000,     544.35
    130.0000,     575.27
    135.0000,     603.40
    140.0000,     639.78
    145.0000,     719.82
    150.0000,     671.89
    155.0000,     640.82
    160.0000,     737.17
    165.0000,     774.43
    170.0000,     546.87
    175.0000,     566.94
    180.0000,     599.81
    185.0000,     628.80
    190.0000,     726.54
    195.0000,     729.79
    200.0000,     628.22
    205.0000,     576.41
    210.0000,     628.35
    215.0000,     651.32
    220.0000,     717.35
    225.0000,     767.55
    230.0000,     786.31
    235.0000,     731.98
    240.0000,     588.99
    245.0000,     513.20
    250.0000,     455.55
    255.0000,     414.09
    260.0000,     390.18
    265.0000,     443.95
    270.0000,     480.65
    275.0000,     501.59
    280.0000,     548.51
    285.0000,     569.03
    290.0000,     544.50
    295.0000,     553.11
    300.0000,     491.79
           440.5992
LAYER 4
57,    11.6025
     20.0000,     297.34
     25.0000,     351.76
     30.0000,     336.36
     35.0000,     402.39
     40.0000,     474.92
     45.0000,     457.50
     50.0000,     476.14
     55.0000,     482.87
     60.0000,     450.28
     65.0000,     413.05
     70.0000,     401.57
     75.0000,     475.68
     80.0000,     587.53
     85.0000,     472.95
     90.0000,     408.07
     95.0000,     404.24
    100.0000,     445.01
    105.0000,     483.61
    110.0000,     528.48
    115.0000,     555.14
    120.0000,     569.81
    125.0000,     582.85
    130.0000,     575.83
    135.0000,     578.29
    140.0000,     644.38
    145.0000,     730.49
    150.0000,     687.78
    155.0000,     596.15
    160.0000,     608.36
    165.0000,     604.05
    170.0000,     441.10
    175.0000,     501.93
    180.0000,     547.56
    185.0000,     567.43
    190.0000,     657.00
    195.0000,     650.39
    200.0000,     525.53
    205.0000,     452.06
    210.0000,     492.57
    215.0000,     563.71
    220.0000,     675.50
    225.0000,     774.41
    230.0000,     801.70
    235.0000,     704.95
    240.0000,     551.19
    245.0000,     455.26
    250.0000,     385.78
    255.0000,     335.03
    260.0000,     323.22
    265.0000,     362.99
    270.0000,     391.01
    275.0000,     407.39
    280.0000,     471.49
    285.0000,     534.22
    290.0000,     555.13
    295.0000,     579.81
           422.8591
LAYER 5
53,    15.2628
     30.0000,     406.44
     35.0000,     468.23
     40.0000,     509.80
     45.0000,     526.87
     50.0000,     561.98
     55.0000,     600.74
     60.0000,     600.51
     65.0000,     585.55
     70.0000,     612.92
     75.0000,     744.21
     80.0000,     861.14
     85.0000,     687.39
     90.0000,     493.00
     95.0000,     398.33
    100.0000,     380.19
    105.0000,     400.47
    110.0000,     438.07
    115.0000,     462.15
    120.0000,     463.24
    125.0000,     455.92
    130.0000,     441.68
    135.0000,     451.62
    140.0000,     513.99
    145.0000,     575.84
    150.0000,     567.82
    155.0000,     515.74
    160.0000,     501.05
    165.0000,     486.17
    170.0000,     440.30
    175.0000,     558.34
    180.0000,     673.91
    185.0000,     717.02
    190.0000,     751.09
    195.0000,     657.69
    200.0000,     465.67
    205.0000,     331.92
    210.0000,     289.26
    215.0000,     293.06
    220.0000,     319.87
    225.0000,     348.47
    230.0000,     351.40
    235.0000,     317.23
    240.0000,     274.98
    245.0000,     247.17
    250.0000,     233.10
    255.0000,     231.23
    260.0000,     253.95
    265.0000,     296.23
    270.0000,     340.36
    275.0000,     383.15
    280.0000,     458.68
    285.0000,     521.53
           519.5037
LAYER 6
49,    19.2890
     40.0000,     448.32
     45.0000,     475.04
     50.0000,     499.10
     55.0000,     530.11
     60.0000,     549.15
     65.0000,     572.17
     70.0000,     633.31
     75.0000,     758.31
     80.0000,     842.44
     85.0000,     722.25
     90.0000,     530.76
     95.0000,     400.35
    100.0000,     339.67
    105.0000,     322.79
    110.0000,     328.47
    115.0000,     339.16
    120.0000,     347.54
    125.0000,     356.63
    130.0000,     371.42
    135.0000,     402.50
    140.0000,     452.19
    145.0000,     490.33
    150.0000,     489.99
    155.0000,     468.18
    160.0000,     463.07
    165.0000,     475.04
    170.0000,     515.37
    175.0000,     675.29
    180.0000,     857.34
    185.0000,     953.14
    190.0000,     948.88
    195.0000,     789.37
    200.0000,     549.33
    205.0000,     368.06
    210.0000,     274.30
    215.0000,     232.06
    220.0000,     214.54
    225.0000,     207.16
    230.0000,     199.95
    235.0000,     189.70
    240.0000,     182.52
    245.0000,     184.46
    250.0000,     198.39
    255.0000,     225.96
    260.0000,     274.89
    265.0000,     334.68
    270.0000,     404.77
    275.0000,     460.80
           534.7021
LAYER 7
45,    23.7179
     50.0000,     418.50
     55.0000,     435.55
     60.0000,     452.63
     65.0000,     484.29
     70.0000,     538.66
     75.0000,     625.59
     80.0000,     679.80
     85.0000,     627.15
     90.0000,     506.70
     95.0000,     397.91
    100.0000,     329.74
    105.0000,     296.74
    110.0000,     287.17
    115.0000,     291.43
    120.0000,     304.69
    125.0000,     325.89
    130.0000,     355.79
    135.0000,     393.76
    140.0000,     432.12
    145.0000,     454.34
    150.0000,     453.76
    155.0000,     445.59
    160.0000,     453.58
    165.0000,     492.19
    170.0000,     582.24
    175.0000,     759.85
    180.0000,     967.96
    185.0000,     1101.7
    190.0000,     1095.8
    195.0000,     928.33
    200.0000,     682.25
    205.0000,     473.36
    210.0000,     340.39
    215.0000,     264.10
    220.0000,     220.88
    225.0000,     196.34
    230.0000,     182.54
    235.0000,     176.11
    240.0000,     177.88
    245.0000,     190.70
    250.0000,     218.86
    255.0000,     261.18
    260.0000,     324.01
    265.0000,     388.03
           481.1841
LAYER 8
41,    28.5897
     60.0000,     381.76
     65.0000,     404.89
     70.0000,     437.60
     75.0000,     485.42
     80.0000,     518.45
     85.0000,     505.42
     90.0000,     449.07
     95.0000,     382.98
    100.0000,     331.31
    105.0000,     300.32
    110.0000,     287.82
    115.0000,     289.85
    120.0000,     303.38
    125.0000,     326.12
    130.0000,     355.50
    135.0000,     386.64
    140.0000,     411.70
    145.0000,     423.52
    150.0000,     424.02
    155.0000,     425.79
    160.0000,     445.42
    165.0000,     498.12
    170.0000,     600.07
    175.0000,     761.23
    180.0000,     945.42
    185.0000,     1077.3
    190.0000,     1092.0
    195.0000,     973.51
    200.0000,     778.05
    205.0000,     586.18
    210.0000,     440.93
    215.0000,     343.56
    220.0000,     281.45
    225.0000,     243.17
    230.0000,     221.48
    235.0000,     212.59
    240.0000,     215.72
    245.0000,     230.97
    250.0000,     260.61
    255.0000,     301.84
           373.5157
LAYER 9
37,    33.9487
     70.0000,     366.85
     75.0000,     393.37
     80.0000,     410.99
     85.0000,     410.85
     90.0000,     390.48
     95.0000,     358.11
    100.0000,     328.15
    105.0000,     307.33
    110.0000,     297.50
    115.0000,     298.16
    120.0000,     307.61
    125.0000,     323.44
    130.0000,     342.41
    135.0000,     360.33
    140.0000,     373.15
    145.0000,     379.42
    150.0000,     383.12
    155.0000,     392.81
    160.0000,     419.05
    165.0000,     472.14
    170.0000,     560.58
    175.0000,     683.96
    180.0000,     819.49
    185.0000,     923.57
    190.0000,     954.56
    195.0000,     898.64
    200.0000,     780.89
    205.0000,     644.89
    210.0000,     523.74
    215.0000,     429.44
    220.0000,     362.06
    225.0000,     315.68
    230.0000,     285.87
    235.0000,     271.34
    240.0000,     270.68
    245.0000,     281.09
           304.2513
LAYER 10
31,    39.8436
     85.0000,     355.96
     90.0000,     343.05
     95.0000,     329.64
    100.0000,     314.47
    105.0000,     302.77
    110.0000,     295.22
    115.0000,     293.60
    120.0000,     296.72
    125.0000,     302.99
    130.0000,     310.43
    135.0000,     317.21
    140.0000,     322.38
    145.0000,     326.71
    150.0000,     333.40
    155.0000,     347.36
    160.0000,     374.29
    165.0000,     419.49
    170.0000,     486.05
    175.0000,     570.93
    180.0000,     660.98
    185.0000,     734.25
    190.0000,     769.34
    195.0000,     756.68
    200.0000,     703.89
    205.0000,     629.38
    210.0000,     551.79
    215.0000,     480.14
    220.0000,     426.29
    225.0000,     382.87
    230.0000,     351.44
           319.9922
LAYER 11
27,    46.3279
     95.0000,     305.07
    100.0000,     291.92
    105.0000,     283.71
    110.0000,     277.04
    115.0000,     272.91
    120.0000,     270.63
    125.0000,     270.03
    130.0000,     270.32
    135.0000,     271.30
    140.0000,     273.30
    145.0000,     277.39
    150.0000,     285.55
    155.0000,     300.27
    160.0000,     324.23
    165.0000,     359.58
    170.0000,     406.90
    175.0000,     463.40
    180.0000,     522.03
    185.0000,     572.39
    190.0000,     604.38
    195.0000,     612.41
    200.0000,     597.65
    205.0000,     565.99
    210.0000,     530.39
    215.0000,     492.63
    220.0000,     456.61
           417.6499
LAYER 12
23,    53.4607
    105.0000,     260.70
    110.0000,     250.87
    115.0000,     244.42
    120.0000,     239.89
    125.0000,     236.69
    130.0000,     234.32
    135.0000,     233.53
    140.0000,     234.86
    145.0000,     239.14
    150.0000,     247.50
    155.0000,     261.13
    160.0000,     281.19
    165.0000,     308.37
    170.0000,     342.40
    175.0000,     381.32
    180.0000,     421.38
    185.0000,     457.54
    190.0000,     484.87
    195.0000,     500.15
    200.0000,     503.08
    205.0000,     497.94
    210.0000,     488.25
           476.0542
LAYER 13
21,    61.3068
    110.0000,     221.13
    115.0000,     216.84
    120.0000,     213.20
    125.0000,     210.21
    130.0000,     208.21
    135.0000,     207.51
    140.0000,     209.05
    145.0000,     213.46
    150.0000,     221.44
    155.0000,     233.61
    160.0000,     250.48
    165.0000,     272.22
    170.0000,     298.39
    175.0000,     327.70
    180.0000,     357.98
    185.0000,     386.51
    190.0000,     410.53
    195.0000,     426.20
    200.0000,     436.80
    205.0000,     443.56
           448.9465
LAYER 14
19, 
    115.0000,     197.49
    120.0000,     196.35
    125.0000,     194.60
    130.0000,     193.19
    135.0000,     192.88
    140.0000,     194.53
    145.0000,     198.83
    150.0000,     206.35
    155.0000,     217.51
    160.0000,     232.65
    165.0000,     251.79
    170.0000,     274.54
    175.0000,     299.92
    180.0000,     326.47
    185.0000,     352.51
    190.0000,     372.36
    195.0000,     388.29
    200.0000,     399.84
           406.8502
CALCULATED APPARENT RESISTIVITY
      7.5000,       5.0000,   1.00000,    215.5542
     12.5000,       5.0000,   1.00000,    238.5220
     17.5000,       5.0000,   1.00000,    240.4708
     22.5000,       5.0000,   1.00000,    267.6581
     27.5000,       5.0000,   1.00000,    235.4469
     32.5000,       5.0000,   1.00000,    296.0549
     37.5000,       5.0000,   1.00000,    322.7338
     42.5000,       5.0000,   1.00000,    296.7464
     47.5000,       5.0000,   1.00000,    327.6497
     52.5000,       5.0000,   1.00000,    300.4272
     57.5000,       5.0000,   1.00000,    283.9316
     62.5000,       5.0000,   1.00000,    284.1526
     67.5000,       5.0000,   1.00000,    287.1472
     72.5000,       5.0000,   1.00000,    310.7691
     77.5000,       5.0000,   1.00000,    345.2789
     82.5000,       5.0000,   1.00000,    346.8581
     87.5000,       5.0000,   1.00000,    382.6410
     92.5000,       5.0000,   1.00000,    394.0993
     97.5000,       5.0000,   1.00000,    405.1461
    102.5000,       5.0000,   1.00000,    418.6452
    107.5000,       5.0000,   1.00000,    424.2222
    112.5000,       5.0000,   1.00000,    426.3783
    117.5000,       5.0000,   1.00000,    472.2303
    122.5000,       5.0000,   1.00000,    464.5161
    127.5000,       5.0000,   1.00000,    518.8333
    132.5000,       5.0000,   1.00000,    576.4119
    137.5000,       5.0000,   1.00000,    536.0360
    142.5000,       5.0000,   1.00000,    649.0158
    147.5000,       5.0000,   1.00000,    604.6594
    152.5000,       5.0000,   1.00000,    726.0923
    157.5000,       5.0000,   1.00000,    737.8833
    162.5000,       5.0000,   1.00000,    873.1549
    167.5000,       5.0000,   1.00000,    691.9442
    172.5000,       5.0000,   1.00000,    758.1759
    177.5000,       5.0000,   1.00000,    757.6846
    182.5000,       5.0000,   1.00000,    751.9520
    187.5000,       5.0000,   1.00000,    804.2922
    192.5000,       5.0000,   1.00000,    772.2431
    197.5000,       5.0000,   1.00000,    735.3948
    202.5000,       5.0000,   1.00000,    688.0222
    207.5000,       5.0000,   1.00000,    692.1544
    212.5000,       5.0000,   1.00000,    614.9094
    217.5000,       5.0000,   1.00000,    632.8237
    222.5000,       5.0000,   1.00000,    616.0901
    227.5000,       5.0000,   1.00000,    590.8640
    232.5000,       5.0000,   1.00000,    617.5165
    237.5000,       5.0000,   1.00000,    536.3813
    242.5000,       5.0000,   1.00000,    533.3289
    247.5000,       5.0000,   1.00000,    489.0216
    252.5000,       5.0000,   1.00000,    516.6448
    257.5000,       5.0000,   1.00000,    461.4018
    262.5000,       5.0000,   1.00000,    537.5357
    267.5000,       5.0000,   1.00000,    526.9076
    272.5000,       5.0000,   1.00000,    571.5892
    277.5000,       5.0000,   1.00000,    558.6880
    282.5000,       5.0000,   1.00000,    559.0715
    287.5000,       5.0000,   1.00000,    523.7491
    292.5000,       5.0000,   1.00000,    548.7077
    297.5000,       5.0000,   1.00000,    489.6968
    302.5000,       5.0000,   1.00000,    611.6169
    307.5000,       5.0000,   1.00000,    543.6445
     12.5000,       5.0000,   2.00000,    256.8679
     17.5000,       5.0000,   2.00000,    284.9042
     22.5000,       5.0000,   2.00000,    293.3399
     27.5000,       5.0000,   2.00000,    242.5402
     32.5000,       5.0000,   2.00000,    332.2343
     37.5000,       5.0000,   2.00000,    366.7477
     42.5000,       5.0000,   2.00000,    300.2551
     47.5000,       5.0000,   2.00000,    341.6181
     52.5000,       5.0000,   2.00000,    344.7098
     57.5000,       5.0000,   2.00000,    323.9698
     62.5000,       5.0000,   2.00000,    328.5261
     67.5000,       5.0000,   2.00000,    323.0330
     72.5000,       5.0000,   2.00000,    350.5740
     77.5000,       5.0000,   2.00000,    382.1018
     82.5000,       5.0000,   2.00000,    365.8274
     87.5000,       5.0000,   2.00000,    396.9910
     92.5000,       5.0000,   2.00000,    411.3075
     97.5000,       5.0000,   2.00000,    413.3046
    102.5000,       5.0000,   2.00000,    433.8107
    107.5000,       5.0000,   2.00000,    437.4137
    112.5000,       5.0000,   2.00000,    456.2620
    117.5000,       5.0000,   2.00000,    497.4091
    122.5000,       5.0000,   2.00000,    467.7676
    127.5000,       5.0000,   2.00000,    544.6926
    132.5000,       5.0000,   2.00000,    589.3439
    137.5000,       5.0000,   2.00000,    552.1201
    142.5000,       5.0000,   2.00000,    657.0008
    147.5000,       5.0000,   2.00000,    591.4985
    152.5000,       5.0000,   2.00000,    598.8468
    157.5000,       5.0000,   2.00000,    738.6267
    162.5000,       5.0000,   2.00000,    824.0641
    167.5000,       5.0000,   2.00000,    586.5952
    172.5000,       5.0000,   2.00000,    661.7497
    177.5000,       5.0000,   2.00000,    734.0267
    182.5000,       5.0000,   2.00000,    686.3268
    187.5000,       5.0000,   2.00000,    740.9768
    192.5000,       5.0000,   2.00000,    721.0191
    197.5000,       5.0000,   2.00000,    652.3340
    202.5000,       5.0000,   2.00000,    659.7159
    207.5000,       5.0000,   2.00000,    686.8317
    212.5000,       5.0000,   2.00000,    604.1492
    217.5000,       5.0000,   2.00000,    616.3862
    222.5000,       5.0000,   2.00000,    596.0119
    227.5000,       5.0000,   2.00000,    580.9808
    232.5000,       5.0000,   2.00000,    612.7224
    237.5000,       5.0000,   2.00000,    522.3881
    242.5000,       5.0000,   2.00000,    490.1206
    247.5000,       5.0000,   2.00000,    493.2765
    252.5000,       5.0000,   2.00000,    492.5000
    257.5000,       5.0000,   2.00000,    429.8393
    262.5000,       5.0000,   2.00000,    488.4768
    267.5000,       5.0000,   2.00000,    502.2666
    272.5000,       5.0000,   2.00000,    518.4290
    277.5000,       5.0000,   2.00000,    528.8442
    282.5000,       5.0000,   2.00000,    526.9039
    287.5000,       5.0000,   2.00000,    529.9592
    292.5000,       5.0000,   2.00000,    515.3779
    297.5000,       5.0000,   2.00000,    470.9933
    302.5000,       5.0000,   2.00000,    582.9308
     17.5000,       5.0000,   3.00000,    313.0861
     22.5000,       5.0000,   3.00000,    311.4762
     27.5000,       5.0000,   3.00000,    258.4662
     32.5000,       5.0000,   3.00000,    345.7433
     37.5000,       5.0000,   3.00000,    389.5857
     42.5000,       5.0000,   3.00000,    335.6266
     47.5000,       5.0000,   3.00000,    356.7127
     52.5000,       5.0000,   3.00000,    365.7808
     57.5000,       5.0000,   3.00000,    362.2468
     62.5000,       5.0000,   3.00000,    351.6827
     67.5000,       5.0000,   3.00000,    352.6002
     72.5000,       5.0000,   3.00000,    381.6265
     77.5000,       5.0000,   3.00000,    414.5877
     82.5000,       5.0000,   3.00000,    388.9255
     87.5000,       5.0000,   3.00000,    406.6422
     92.5000,       5.0000,   3.00000,    416.6008
     97.5000,       5.0000,   3.00000,    429.0912
    102.5000,       5.0000,   3.00000,    434.5494
    107.5000,       5.0000,   3.00000,    447.4563
    112.5000,       5.0000,   3.00000,    458.3672
    117.5000,       5.0000,   3.00000,    488.6043
    122.5000,       5.0000,   3.00000,    479.7378
    127.5000,       5.0000,   3.00000,    534.0691
    132.5000,       5.0000,   3.00000,    594.9907
    137.5000,       5.0000,   3.00000,    551.4704
    142.5000,       5.0000,   3.00000,    610.3718
    147.5000,       5.0000,   3.00000,    493.4099
    152.5000,       5.0000,   3.00000,    585.6517
    157.5000,       5.0000,   3.00000,    716.0187
    162.5000,       5.0000,   3.00000,    825.7147
    167.5000,       5.0000,   3.00000,    548.4125
    172.5000,       5.0000,   3.00000,    570.9781
    177.5000,       5.0000,   3.00000,    629.2169
    182.5000,       5.0000,   3.00000,    669.6267
    187.5000,       5.0000,   3.00000,    707.1899
    192.5000,       5.0000,   3.00000,    660.7508
    197.5000,       5.0000,   3.00000,    613.7632
    202.5000,       5.0000,   3.00000,    605.2937
    207.5000,       5.0000,   3.00000,    650.3294
    212.5000,       5.0000,   3.00000,    576.4026
    217.5000,       5.0000,   3.00000,    555.3223
    222.5000,       5.0000,   3.00000,    543.9358
    227.5000,       5.0000,   3.00000,    552.7631
    232.5000,       5.0000,   3.00000,    578.3824
    237.5000,       5.0000,   3.00000,    481.5405
    242.5000,       5.0000,   3.00000,    469.2601
    247.5000,       5.0000,   3.00000,    451.4832
    252.5000,       5.0000,   3.00000,    470.3965
    257.5000,       5.0000,   3.00000,    398.0324
    262.5000,       5.0000,   3.00000,    457.9145
    267.5000,       5.0000,   3.00000,    467.9597
    272.5000,       5.0000,   3.00000,    507.9703
    277.5000,       5.0000,   3.00000,    493.7316
    282.5000,       5.0000,   3.00000,    513.0264
    287.5000,       5.0000,   3.00000,    473.7046
    292.5000,       5.0000,   3.00000,    486.7532
    297.5000,       5.0000,   3.00000,    450.7806
     22.5000,      15.0000,   1.00000,    304.5446
     27.5000,      15.0000,   1.00000,    319.6667
     32.5000,      15.0000,   1.00000,    337.3039
     37.5000,      15.0000,   1.00000,    362.1012
     42.5000,      15.0000,   1.00000,    377.1768
     47.5000,      15.0000,   1.00000,    371.4435
     52.5000,      15.0000,   1.00000,    367.1109
     57.5000,      15.0000,   1.00000,    365.2043
     62.5000,      15.0000,   1.00000,    368.9394
     67.5000,      15.0000,   1.00000,    372.7229
     72.5000,      15.0000,   1.00000,    394.6446
     77.5000,      15.0000,   1.00000,    406.1836
     82.5000,      15.0000,   1.00000,    414.7275
     87.5000,      15.0000,   1.00000,    412.0702
     92.5000,      15.0000,   1.00000,    420.5735
     97.5000,      15.0000,   1.00000,    426.6994
    102.5000,      15.0000,   1.00000,    443.4745
    107.5000,      15.0000,   1.00000,    447.7139
    112.5000,      15.0000,   1.00000,    458.0543
    117.5000,      15.0000,   1.00000,    474.0559
    122.5000,      15.0000,   1.00000,    496.2379
    127.5000,      15.0000,   1.00000,    536.8354
    132.5000,      15.0000,   1.00000,    553.1851
    137.5000,      15.0000,   1.00000,    558.9803
    142.5000,      15.0000,   1.00000,    488.1565
    147.5000,      15.0000,   1.00000,    521.4164
    152.5000,      15.0000,   1.00000,    588.6529
    157.5000,      15.0000,   1.00000,    706.2155
    162.5000,      15.0000,   1.00000,    685.7930
    167.5000,      15.0000,   1.00000,    645.3901
    172.5000,      15.0000,   1.00000,    542.8721
    177.5000,      15.0000,   1.00000,    561.8325
    182.5000,      15.0000,   1.00000,    627.4933
    187.5000,      15.0000,   1.00000,    662.9828
    192.5000,      15.0000,   1.00000,    638.2482
    197.5000,      15.0000,   1.00000,    607.8121
    202.5000,      15.0000,   1.00000,    599.2082
    207.5000,      15.0000,   1.00000,    576.7559
    212.5000,      15.0000,   1.00000,    557.4071
    217.5000,      15.0000,   1.00000,    524.2598
    222.5000,      15.0000,   1.00000,    514.6254
    227.5000,      15.0000,   1.00000,    523.0634
    232.5000,      15.0000,   1.00000,    509.2059
    237.5000,      15.0000,   1.00000,    496.0960
    242.5000,      15.0000,   1.00000,    454.3972
    247.5000,      15.0000,   1.00000,    445.7924
    252.5000,      15.0000,   1.00000,    421.3551
    257.5000,      15.0000,   1.00000,    438.1620
    262.5000,      15.0000,   1.00000,    433.1417
    267.5000,      15.0000,   1.00000,    471.7343
    272.5000,      15.0000,   1.00000,    482.2592
    277.5000,      15.0000,   1.00000,    502.5918
    282.5000,      15.0000,   1.00000,    460.6492
    287.5000,      15.0000,   1.00000,    456.8987
    292.5000,      15.0000,   1.00000,    443.1326
     22.5000,       5.0000,   4.00000,    334.4409
     27.5000,       5.0000,   4.00000,    270.2274
     32.5000,       5.0000,   4.00000,    357.0984
     37.5000,       5.0000,   4.00000,    409.1088
     42.5000,       5.0000,   4.00000,    356.6362
     47.5000,       5.0000,   4.00000,    396.8839
     52.5000,       5.0000,   4.00000,    379.4125
     57.5000,       5.0000,   4.00000,    363.9354
     62.5000,       5.0000,   4.00000,    371.6510
     67.5000,       5.0000,   4.00000,    363.7574
     72.5000,       5.0000,   4.00000,    399.5086
     77.5000,       5.0000,   4.00000,    439.7574
     82.5000,       5.0000,   4.00000,    406.1544
     87.5000,       5.0000,   4.00000,    420.1671
     92.5000,       5.0000,   4.00000,    422.2724
     97.5000,       5.0000,   4.00000,    424.9987
    102.5000,       5.0000,   4.00000,    446.5573
    107.5000,       5.0000,   4.00000,    444.2609
    112.5000,       5.0000,   4.00000,    444.6482
    117.5000,       5.0000,   4.00000,    491.2365
    122.5000,       5.0000,   4.00000,    463.1292
    127.5000,       5.0000,   4.00000,    535.4751
    132.5000,       5.0000,   4.00000,    582.7831
    137.5000,       5.0000,   4.00000,    508.3528
    142.5000,       5.0000,   4.00000,    534.6998
    147.5000,       5.0000,   4.00000,    468.7760
    152.5000,       5.0000,   4.00000,    558.7380
    157.5000,       5.0000,   4.00000,    706.9832
    162.5000,       5.0000,   4.00000,    799.8848
    167.5000,       5.0000,   4.00000,    525.3762
    172.5000,       5.0000,   4.00000,    523.5634
    177.5000,       5.0000,   4.00000,    562.3702
    182.5000,       5.0000,   4.00000,    600.3734
    187.5000,       5.0000,   4.00000,    693.0993
    192.5000,       5.0000,   4.00000,    644.0012
    197.5000,       5.0000,   4.00000,    579.4332
    202.5000,       5.0000,   4.00000,    565.6362
    207.5000,       5.0000,   4.00000,    591.1730
    212.5000,       5.0000,   4.00000,    513.3131
    217.5000,       5.0000,   4.00000,    516.7850
    222.5000,       5.0000,   4.00000,    504.0680
    227.5000,       5.0000,   4.00000,    506.4087
    232.5000,       5.0000,   4.00000,    540.5455
    237.5000,       5.0000,   4.00000,    457.6935
    242.5000,       5.0000,   4.00000,    437.3135
    247.5000,       5.0000,   4.00000,    419.9390
    252.5000,       5.0000,   4.00000,    428.3670
    257.5000,       5.0000,   4.00000,    378.6699
    262.5000,       5.0000,   4.00000,    437.4960
    267.5000,       5.0000,   4.00000,    454.4392
    272.5000,       5.0000,   4.00000,    487.2239
    277.5000,       5.0000,   4.00000,    498.4178
    282.5000,       5.0000,   4.00000,    466.9946
    287.5000,       5.0000,   4.00000,    445.5788
    292.5000,       5.0000,   4.00000,    456.1613
     30.0000,      20.0000,   1.00000,    359.7973
     35.0000,      20.0000,   1.00000,    360.7910
     40.0000,      20.0000,   1.00000,    393.5900
     45.0000,      20.0000,   1.00000,    402.6805
     50.0000,      20.0000,   1.00000,    383.2934
     55.0000,      20.0000,   1.00000,    382.6703
     60.0000,      20.0000,   1.00000,    361.2951
     65.0000,      20.0000,   1.00000,    370.5384
     70.0000,      20.0000,   1.00000,    396.9454
     75.0000,      20.0000,   1.00000,    401.0437
     80.0000,      20.0000,   1.00000,    421.3936
     85.0000,      20.0000,   1.00000,    434.2820
     90.0000,      20.0000,   1.00000,    426.0607
     95.0000,      20.0000,   1.00000,    434.5059
    100.0000,      20.0000,   1.00000,    433.3949
    105.0000,      20.0000,   1.00000,    434.0780
    110.0000,      20.0000,   1.00000,    458.9942
    115.0000,      20.0000,   1.00000,    452.6040
    120.0000,      20.0000,   1.00000,    481.4867
    125.0000,      20.0000,   1.00000,    513.3268
    130.0000,      20.0000,   1.00000,    495.0689
    135.0000,      20.0000,   1.00000,    478.5674
    140.0000,      20.0000,   1.00000,    473.8608
    145.0000,      20.0000,   1.00000,    487.5290
    150.0000,      20.0000,   1.00000,    556.4907
    155.0000,      20.0000,   1.00000,    614.8160
    160.0000,      20.0000,   1.00000,    609.6389
    165.0000,      20.0000,   1.00000,    609.1296
    170.0000,      20.0000,   1.00000,    578.2180
    175.0000,      20.0000,   1.00000,    524.1434
    180.0000,      20.0000,   1.00000,    534.6838
    185.0000,      20.0000,   1.00000,    560.2558
    190.0000,      20.0000,   1.00000,    583.7266
    195.0000,      20.0000,   1.00000,    613.0886
    200.0000,      20.0000,   1.00000,    572.1754
    205.0000,      20.0000,   1.00000,    514.0484
    210.0000,      20.0000,   1.00000,    495.2108
    215.0000,      20.0000,   1.00000,    485.2633
    220.0000,      20.0000,   1.00000,    478.1023
    225.0000,      20.0000,   1.00000,    485.7225
    230.0000,      20.0000,   1.00000,    476.7323
    235.0000,      20.0000,   1.00000,    464.3452
    240.0000,      20.0000,   1.00000,    454.7516
    245.0000,      20.0000,   1.00000,    417.7934
    250.0000,      20.0000,   1.00000,    396.2567
    255.0000,      20.0000,   1.00000,    401.4423
    260.0000,      20.0000,   1.00000,    417.7806
    265.0000,      20.0000,   1.00000,    438.6005
    270.0000,      20.0000,   1.00000,    471.9029
    275.0000,      20.0000,   1.00000,    461.8453
    280.0000,      20.0000,   1.00000,    452.1363
    285.0000,      20.0000,   1.00000,    441.4571
     27.5000,       5.0000,   5.00000,    278.8133
     32.5000,       5.0000,   5.00000,    375.3066
     37.5000,       5.0000,   5.00000,    427.8589
     42.5000,       5.0000,   5.00000,    374.5743
     47.5000,       5.0000,   5.00000,    414.5706
     52.5000,       5.0000,   5.00000,    397.2196
     57.5000,       5.0000,   5.00000,    362.7714
     62.5000,       5.0000,   5.00000,    363.7715
     67.5000,       5.0000,   5.00000,    370.3760
     72.5000,       5.0000,   5.00000,    404.5291
     77.5000,       5.0000,   5.00000,    450.3076
     82.5000,       5.0000,   5.00000,    419.2840
     87.5000,       5.0000,   5.00000,    431.5889
     92.5000,       5.0000,   5.00000,    425.4092
     97.5000,       5.0000,   5.00000,    427.4578
    102.5000,       5.0000,   5.00000,    438.6393
    107.5000,       5.0000,   5.00000,    437.4144
    112.5000,       5.0000,   5.00000,    445.4132
    117.5000,       5.0000,   5.00000,    475.1257
    122.5000,       5.0000,   5.00000,    460.2390
    127.5000,       5.0000,   5.00000,    520.2155
    132.5000,       5.0000,   5.00000,    543.3370
    137.5000,       5.0000,   5.00000,    446.1298
    142.5000,       5.0000,   5.00000,    516.5480
    147.5000,       5.0000,   5.00000,    462.1790
    152.5000,       5.0000,   5.00000,    535.7936
    157.5000,       5.0000,   5.00000,    676.4366
    162.5000,       5.0000,   5.00000,    765.2570
    167.5000,       5.0000,   5.00000,    486.4514
    172.5000,       5.0000,   5.00000,    506.9326
    177.5000,       5.0000,   5.00000,    535.1237
    182.5000,       5.0000,   5.00000,    544.3347
    187.5000,       5.0000,   5.00000,    639.0942
    192.5000,       5.0000,   5.00000,    644.2269
    197.5000,       5.0000,   5.00000,    558.0475
    202.5000,       5.0000,   5.00000,    526.0062
    207.5000,       5.0000,   5.00000,    529.6990
    212.5000,       5.0000,   5.00000,    462.7817
    217.5000,       5.0000,   5.00000,    479.5877
    222.5000,       5.0000,   5.00000,    480.4558
    227.5000,       5.0000,   5.00000,    476.2037
    232.5000,       5.0000,   5.00000,    513.7986
    237.5000,       5.0000,   5.00000,    435.9893
    242.5000,       5.0000,   5.00000,    410.5827
    247.5000,       5.0000,   5.00000,    390.9857
    252.5000,       5.0000,   5.00000,    401.0042
    257.5000,       5.0000,   5.00000,    352.3906
    262.5000,       5.0000,   5.00000,    428.0329
    267.5000,       5.0000,   5.00000,    443.2701
    272.5000,       5.0000,   5.00000,    487.0458
    277.5000,       5.0000,   5.00000,    467.9120
    282.5000,       5.0000,   5.00000,    459.9720
    287.5000,       5.0000,   5.00000,    425.3246
     32.5000,       5.0000,   6.00000,    390.7275
     37.5000,       5.0000,   6.00000,    451.4333
     42.5000,       5.0000,   6.00000,    385.7730
     47.5000,       5.0000,   6.00000,    415.0994
     52.5000,       5.0000,   6.00000,    399.7120
     57.5000,       5.0000,   6.00000,    370.0072
     62.5000,       5.0000,   6.00000,    354.3169
     67.5000,       5.0000,   6.00000,    358.7610
     72.5000,       5.0000,   6.00000,    406.1636
     77.5000,       5.0000,   6.00000,    450.6907
     82.5000,       5.0000,   6.00000,    424.0629
     87.5000,       5.0000,   6.00000,    435.2640
     92.5000,       5.0000,   6.00000,    432.3673
     97.5000,       5.0000,   6.00000,    426.7559
    102.5000,       5.0000,   6.00000,    426.8404
    107.5000,       5.0000,   6.00000,    433.0699
    112.5000,       5.0000,   6.00000,    436.3934
    117.5000,       5.0000,   6.00000,    473.5854
    122.5000,       5.0000,   6.00000,    448.7345
    127.5000,       5.0000,   6.00000,    487.2496
    132.5000,       5.0000,   6.00000,    483.4607
    137.5000,       5.0000,   6.00000,    436.5717
    142.5000,       5.0000,   6.00000,    509.6769
    147.5000,       5.0000,   6.00000,    447.3667
    152.5000,       5.0000,   6.00000,    523.0202
    157.5000,       5.0000,   6.00000,    632.1276
    162.5000,       5.0000,   6.00000,    707.1529
    167.5000,       5.0000,   6.00000,    464.5327
    172.5000,       5.0000,   6.00000,    482.1914
    177.5000,       5.0000,   6.00000,    519.8334
    182.5000,       5.0000,   6.00000,    529.2599
    187.5000,       5.0000,   6.00000,    597.5408
    192.5000,       5.0000,   6.00000,    590.7562
    197.5000,       5.0000,   6.00000,    547.0275
    202.5000,       5.0000,   6.00000,    487.2922
    207.5000,       5.0000,   6.00000,    491.6701
    212.5000,       5.0000,   6.00000,    431.6650
    217.5000,       5.0000,   6.00000,    446.1226
    222.5000,       5.0000,   6.00000,    455.9698
    227.5000,       5.0000,   6.00000,    472.6562
    232.5000,       5.0000,   6.00000,    498.7059
    237.5000,       5.0000,   6.00000,    413.1784
    242.5000,       5.0000,   6.00000,    392.2352
    247.5000,       5.0000,   6.00000,    370.2010
    252.5000,       5.0000,   6.00000,    380.3573
    257.5000,       5.0000,   6.00000,    337.7607
    262.5000,       5.0000,   6.00000,    408.3251
    267.5000,       5.0000,   6.00000,    443.8397
    272.5000,       5.0000,   6.00000,    465.6460
    277.5000,       5.0000,   6.00000,    460.2039
    282.5000,       5.0000,   6.00000,    450.5851
     37.5000,      25.0000,   1.00000,    391.3948
     42.5000,      25.0000,   1.00000,    405.0391
     47.5000,      25.0000,   1.00000,    395.3700
     52.5000,      25.0000,   1.00000,    376.0854
     57.5000,      25.0000,   1.00000,    373.5193
     62.5000,      25.0000,   1.00000,    372.1754
     67.5000,      25.0000,   1.00000,    371.3814
     72.5000,      25.0000,   1.00000,    383.5891
     77.5000,      25.0000,   1.00000,    407.6894
     82.5000,      25.0000,   1.00000,    420.8374
     87.5000,      25.0000,   1.00000,    437.8795
     92.5000,      25.0000,   1.00000,    436.6413
     97.5000,      25.0000,   1.00000,    432.3484
    102.5000,      25.0000,   1.00000,    435.0444
    107.5000,      25.0000,   1.00000,    437.3016
    112.5000,      25.0000,   1.00000,    448.0930
    117.5000,      25.0000,   1.00000,    467.3502
    122.5000,      25.0000,   1.00000,    470.5191
    127.5000,      25.0000,   1.00000,    438.5877
    132.5000,      25.0000,   1.00000,    452.9574
    137.5000,      25.0000,   1.00000,    460.8401
    142.5000,      25.0000,   1.00000,    476.8322
    147.5000,      25.0000,   1.00000,    512.8997
    152.5000,      25.0000,   1.00000,    561.5120
    157.5000,      25.0000,   1.00000,    533.1931
    162.5000,      25.0000,   1.00000,    536.7219
    167.5000,      25.0000,   1.00000,    551.8738
    172.5000,      25.0000,   1.00000,    539.5387
    177.5000,      25.0000,   1.00000,    507.0706
    182.5000,      25.0000,   1.00000,    526.8650
    187.5000,      25.0000,   1.00000,    520.7296
    192.5000,      25.0000,   1.00000,    517.2189
    197.5000,      25.0000,   1.00000,    525.5515
    202.5000,      25.0000,   1.00000,    516.7372
    207.5000,      25.0000,   1.00000,    472.0140
    212.5000,      25.0000,   1.00000,    454.8638
    217.5000,      25.0000,   1.00000,    450.6787
    222.5000,      25.0000,   1.00000,    456.8838
    227.5000,      25.0000,   1.00000,    461.8916
    232.5000,      25.0000,   1.00000,    454.4745
    237.5000,      25.0000,   1.00000,    434.8455
    242.5000,      25.0000,   1.00000,    419.5300
    247.5000,      25.0000,   1.00000,    386.7493
    252.5000,      25.0000,   1.00000,    386.0119
    257.5000,      25.0000,   1.00000,    394.6884
    262.5000,      25.0000,   1.00000,    421.8265
    267.5000,      25.0000,   1.00000,    423.8676
    272.5000,      25.0000,   1.00000,    447.7345
    277.5000,      25.0000,   1.00000,    442.7289
     37.5000,       5.0000,   7.00000,    464.1091
     42.5000,       5.0000,   7.00000,    388.7389
     47.5000,       5.0000,   7.00000,    414.5231
     52.5000,       5.0000,   7.00000,    393.6784
     57.5000,       5.0000,   7.00000,    364.6534
     62.5000,       5.0000,   7.00000,    357.5066
     67.5000,       5.0000,   7.00000,    347.4303
     72.5000,       5.0000,   7.00000,    392.2989
     77.5000,       5.0000,   7.00000,    451.6381
     82.5000,       5.0000,   7.00000,    417.8408
     87.5000,       5.0000,   7.00000,    436.5756
     92.5000,       5.0000,   7.00000,    431.8262
     97.5000,       5.0000,   7.00000,    421.2669
    102.5000,       5.0000,   7.00000,    428.7257
    107.5000,       5.0000,   7.00000,    420.2131
    112.5000,       5.0000,   7.00000,    430.3168
    117.5000,       5.0000,   7.00000,    466.7533
    122.5000,       5.0000,   7.00000,    424.7879
    127.5000,       5.0000,   7.00000,    441.6068
    132.5000,       5.0000,   7.00000,    475.6598
    137.5000,       5.0000,   7.00000,    430.8961
    142.5000,       5.0000,   7.00000,    500.1924
    147.5000,       5.0000,   7.00000,    435.7095
    152.5000,       5.0000,   7.00000,    490.7922
    157.5000,       5.0000,   7.00000,    595.9948
    162.5000,       5.0000,   7.00000,    664.7810
    167.5000,       5.0000,   7.00000,    437.5439
    172.5000,       5.0000,   7.00000,    462.4713
    177.5000,       5.0000,   7.00000,    504.3742
    182.5000,       5.0000,   7.00000,    525.1807
    187.5000,       5.0000,   7.00000,    578.9858
    192.5000,       5.0000,   7.00000,    547.1302
    197.5000,       5.0000,   7.00000,    487.2407
    202.5000,       5.0000,   7.00000,    474.9384
    207.5000,       5.0000,   7.00000,    471.1042
    212.5000,       5.0000,   7.00000,    410.7340
    217.5000,       5.0000,   7.00000,    425.4241
    222.5000,       5.0000,   7.00000,    441.3109
    227.5000,       5.0000,   7.00000,    460.9260
    232.5000,       5.0000,   7.00000,    492.9236
    237.5000,       5.0000,   7.00000,    401.7686
    242.5000,       5.0000,   7.00000,    375.1404
    247.5000,       5.0000,   7.00000,    358.6558
    252.5000,       5.0000,   7.00000,    368.0477
    257.5000,       5.0000,   7.00000,    326.1163
    262.5000,       5.0000,   7.00000,    402.3718
    267.5000,       5.0000,   7.00000,    418.5353
    272.5000,       5.0000,   7.00000,    460.1118
    277.5000,       5.0000,   7.00000,    456.4202
     42.5000,       5.0000,   8.00000,    388.5849
     47.5000,       5.0000,   8.00000,    412.1489
     52.5000,       5.0000,   8.00000,    387.0695
     57.5000,       5.0000,   8.00000,    357.2505
     62.5000,       5.0000,   8.00000,    350.3441
     67.5000,       5.0000,   8.00000,    349.1432
     72.5000,       5.0000,   8.00000,    382.0350
     77.5000,       5.0000,   8.00000,    433.5892
     82.5000,       5.0000,   8.00000,    417.1180
     87.5000,       5.0000,   8.00000,    427.5099
     92.5000,       5.0000,   8.00000,    422.5670
     97.5000,       5.0000,   8.00000,    422.3786
    102.5000,       5.0000,   8.00000,    421.3911
    107.5000,       5.0000,   8.00000,    420.2369
    112.5000,       5.0000,   8.00000,    420.2235
    117.5000,       5.0000,   8.00000,    440.2724
    122.5000,       5.0000,   8.00000,    392.6278
    127.5000,       5.0000,   8.00000,    437.1820
    132.5000,       5.0000,   8.00000,    471.9934
    137.5000,       5.0000,   8.00000,    423.7848
    142.5000,       5.0000,   8.00000,    488.1762
    147.5000,       5.0000,   8.00000,    413.6649
    152.5000,       5.0000,   8.00000,    462.0100
    157.5000,       5.0000,   8.00000,    562.9242
    162.5000,       5.0000,   8.00000,    639.0927
    167.5000,       5.0000,   8.00000,    412.7842
    172.5000,       5.0000,   8.00000,    445.2019
    177.5000,       5.0000,   8.00000,    494.8701
    182.5000,       5.0000,   8.00000,    508.3241
    187.5000,       5.0000,   8.00000,    570.3311
    192.5000,       5.0000,   8.00000,    518.6889
    197.5000,       5.0000,   8.00000,    451.6688
    202.5000,       5.0000,   8.00000,    434.6884
    207.5000,       5.0000,   8.00000,    466.2240
    212.5000,       5.0000,   8.00000,    399.3660
    217.5000,       5.0000,   8.00000,    417.7338
    222.5000,       5.0000,   8.00000,    430.1322
    227.5000,       5.0000,   8.00000,    444.7703
    232.5000,       5.0000,   8.00000,    480.1254
    237.5000,       5.0000,   8.00000,    396.3710
    242.5000,       5.0000,   8.00000,    368.0444
    247.5000,       5.0000,   8.00000,    349.3115
    252.5000,       5.0000,   8.00000,    361.6230
    257.5000,       5.0000,   8.00000,    323.0057
    262.5000,       5.0000,   8.00000,    385.3539
    267.5000,       5.0000,   8.00000,    409.6260
    272.5000,       5.0000,   8.00000,    449.2588
     52.5000,      35.0000,   1.00000,    372.3331
     57.5000,      35.0000,   1.00000,    363.0087
     62.5000,      35.0000,   1.00000,    369.6810
     67.5000,      35.0000,   1.00000,    365.9058
     72.5000,      35.0000,   1.00000,    371.8584
     77.5000,      35.0000,   1.00000,    379.4365
     82.5000,      35.0000,   1.00000,    379.9269
     87.5000,      35.0000,   1.00000,    403.4474
     92.5000,      35.0000,   1.00000,    419.7775
     97.5000,      35.0000,   1.00000,    423.2155
    102.5000,      35.0000,   1.00000,    434.4497
    107.5000,      35.0000,   1.00000,    423.3548
    112.5000,      35.0000,   1.00000,    405.5468
    117.5000,      35.0000,   1.00000,    416.1631
    122.5000,      35.0000,   1.00000,    417.8143
    127.5000,      35.0000,   1.00000,    431.9961
    132.5000,      35.0000,   1.00000,    433.7172
    137.5000,      35.0000,   1.00000,    428.6450
    142.5000,      35.0000,   1.00000,    447.1416
    147.5000,      35.0000,   1.00000,    472.9454
    152.5000,      35.0000,   1.00000,    456.9409
    157.5000,      35.0000,   1.00000,    457.6051
    162.5000,      35.0000,   1.00000,    463.6887
    167.5000,      35.0000,   1.00000,    480.7762
    172.5000,      35.0000,   1.00000,    500.1806
    177.5000,      35.0000,   1.00000,    487.6031
    182.5000,      35.0000,   1.00000,    446.4164
    187.5000,      35.0000,   1.00000,    450.8491
    192.5000,      35.0000,   1.00000,    453.0499
    197.5000,      35.0000,   1.00000,    451.7049
    202.5000,      35.0000,   1.00000,    440.3119
    207.5000,      35.0000,   1.00000,    431.1500
    212.5000,      35.0000,   1.00000,    431.8061
    217.5000,      35.0000,   1.00000,    448.6510
    222.5000,      35.0000,   1.00000,    428.4713
    227.5000,      35.0000,   1.00000,    410.7521
    232.5000,      35.0000,   1.00000,    407.4897
    237.5000,      35.0000,   1.00000,    406.6906
    242.5000,      35.0000,   1.00000,    400.3360
    247.5000,      35.0000,   1.00000,    402.5721
    252.5000,      35.0000,   1.00000,    382.9337
    257.5000,      35.0000,   1.00000,    388.1327
    262.5000,      35.0000,   1.00000,    398.0501
     52.5000,       5.0000,  10.00000,    378.4206
     57.5000,       5.0000,  10.00000,    347.3339
     62.5000,       5.0000,  10.00000,    338.0649
     67.5000,       5.0000,  10.00000,    335.9327
     72.5000,       5.0000,  10.00000,    378.3901
     77.5000,       5.0000,  10.00000,    425.1584
     82.5000,       5.0000,  10.00000,    385.2219
     87.5000,       5.0000,  10.00000,    403.1559
     92.5000,       5.0000,  10.00000,    404.7818
     97.5000,       5.0000,  10.00000,    403.8564
    102.5000,       5.0000,  10.00000,    411.7033
    107.5000,       5.0000,  10.00000,    399.8050
    112.5000,       5.0000,  10.00000,    379.6739
    117.5000,       5.0000,  10.00000,    405.0685
    122.5000,       5.0000,  10.00000,    380.3377
    127.5000,       5.0000,  10.00000,    424.7578
    132.5000,       5.0000,  10.00000,    456.3241
    137.5000,       5.0000,  10.00000,    396.4889
    142.5000,       5.0000,  10.00000,    443.0927
    147.5000,       5.0000,  10.00000,    375.1681
    152.5000,       5.0000,  10.00000,    424.3484
    157.5000,       5.0000,  10.00000,    518.5450
    162.5000,       5.0000,  10.00000,    592.4962
    167.5000,       5.0000,  10.00000,    390.5757
    172.5000,       5.0000,  10.00000,    421.3179
    177.5000,       5.0000,  10.00000,    462.1937
    182.5000,       5.0000,  10.00000,    474.5595
    187.5000,       5.0000,  10.00000,    537.6287
    192.5000,       5.0000,  10.00000,    503.5447
    197.5000,       5.0000,  10.00000,    440.0453
    202.5000,       5.0000,  10.00000,    400.7256
    207.5000,       5.0000,  10.00000,    415.5202
    212.5000,       5.0000,  10.00000,    378.6928
    217.5000,       5.0000,  10.00000,    410.9200
    222.5000,       5.0000,  10.00000,    411.1755
    227.5000,       5.0000,  10.00000,    419.2504
    232.5000,       5.0000,  10.00000,    448.7336
    237.5000,       5.0000,  10.00000,    374.0206
    242.5000,       5.0000,  10.00000,    358.3836
    247.5000,       5.0000,  10.00000,    347.5313
    252.5000,       5.0000,  10.00000,    352.2285
    257.5000,       5.0000,  10.00000,    311.1990
    262.5000,       5.0000,  10.00000,    380.7682
     67.5000,      45.0000,   1.00000,    362.4285
     72.5000,      45.0000,   1.00000,    362.1428
     77.5000,      45.0000,   1.00000,    358.5591
     82.5000,      45.0000,   1.00000,    368.0929
     87.5000,      45.0000,   1.00000,    377.7298
     92.5000,      45.0000,   1.00000,    381.9622
     97.5000,      45.0000,   1.00000,    371.2015
    102.5000,      45.0000,   1.00000,    376.9581
    107.5000,      45.0000,   1.00000,    394.4953
    112.5000,      45.0000,   1.00000,    402.1099
    117.5000,      45.0000,   1.00000,    402.4890
    122.5000,      45.0000,   1.00000,    401.0732
    127.5000,      45.0000,   1.00000,    385.4132
    132.5000,      45.0000,   1.00000,    383.0812
    137.5000,      45.0000,   1.00000,    398.2067
    142.5000,      45.0000,   1.00000,    419.2208
    147.5000,      45.0000,   1.00000,    422.7058
    152.5000,      45.0000,   1.00000,    423.2122
    157.5000,      45.0000,   1.00000,    426.7374
    162.5000,      45.0000,   1.00000,    436.0413
    167.5000,      45.0000,   1.00000,    438.9055
    172.5000,      45.0000,   1.00000,    451.1419
    177.5000,      45.0000,   1.00000,    451.9570
    182.5000,      45.0000,   1.00000,    440.3246
    187.5000,      45.0000,   1.00000,    420.7980
    192.5000,      45.0000,   1.00000,    425.1523
    197.5000,      45.0000,   1.00000,    430.8171
    202.5000,      45.0000,   1.00000,    433.4449
    207.5000,      45.0000,   1.00000,    426.0490
    212.5000,      45.0000,   1.00000,    415.5521
    217.5000,      45.0000,   1.00000,    389.6891
    222.5000,      45.0000,   1.00000,    378.4863
    227.5000,      45.0000,   1.00000,    379.6459
    232.5000,      45.0000,   1.00000,    387.9131
    237.5000,      45.0000,   1.00000,    373.0172
    242.5000,      45.0000,   1.00000,    375.0956
    247.5000,      45.0000,   1.00000,    381.7922
     77.5000,       5.0000,  12.00000,    411.9686
    157.5000,       5.0000,  12.00000,    497.5036
    237.5000,       5.0000,  12.00000,    356.1519
     67.5000,      15.0000,   4.00000,    339.3763
     72.5000,      15.0000,   4.00000,    366.6472
     77.5000,      15.0000,   4.00000,    378.3205
     82.5000,      15.0000,   4.00000,    387.9255
     87.5000,      15.0000,   4.00000,    378.5828
     92.5000,      15.0000,   4.00000,    371.3972
     97.5000,      15.0000,   4.00000,    350.9875
    102.5000,      15.0000,   4.00000,    355.7232
    107.5000,      15.0000,   4.00000,    365.1747
    112.5000,      15.0000,   4.00000,    371.8925
    117.5000,      15.0000,   4.00000,    371.1435
    122.5000,      15.0000,   4.00000,    375.3813
    127.5000,      15.0000,   4.00000,    376.4982
    132.5000,      15.0000,   4.00000,    373.9781
    137.5000,      15.0000,   4.00000,    380.7828
    142.5000,      15.0000,   4.00000,    361.9267
    147.5000,      15.0000,   4.00000,    382.0654
    152.5000,      15.0000,   4.00000,    412.4675
    157.5000,      15.0000,   4.00000,    483.3553
    162.5000,      15.0000,   4.00000,    470.7779
    167.5000,      15.0000,   4.00000,    436.7674
    172.5000,      15.0000,   4.00000,    401.1125
    177.5000,      15.0000,   4.00000,    435.0488
    182.5000,      15.0000,   4.00000,    480.0112
    187.5000,      15.0000,   4.00000,    498.9331
    192.5000,      15.0000,   4.00000,    488.7870
    197.5000,      15.0000,   4.00000,    444.7474
    202.5000,      15.0000,   4.00000,    412.5115
    207.5000,      15.0000,   4.00000,    380.8578
    212.5000,      15.0000,   4.00000,    370.5981
    217.5000,      15.0000,   4.00000,    354.4457
    222.5000,      15.0000,   4.00000,    365.2578
    227.5000,      15.0000,   4.00000,    388.4075
    232.5000,      15.0000,   4.00000,    393.7286
    237.5000,      15.0000,   4.00000,    365.6050
    242.5000,      15.0000,   4.00000,    331.4898
    247.5000,      15.0000,   4.00000,    329.5371
     82.5000,      55.0000,   1.00000,    339.8252
     87.5000,      55.0000,   1.00000,    344.5510
     92.5000,      55.0000,   1.00000,    352.4882
     97.5000,      55.0000,   1.00000,    358.5654
    102.5000,      55.0000,   1.00000,    365.1367
    107.5000,      55.0000,   1.00000,    362.1614
    112.5000,      55.0000,   1.00000,    349.4450
    117.5000,      55.0000,   1.00000,    352.5836
    122.5000,      55.0000,   1.00000,    353.4223
    127.5000,      55.0000,   1.00000,    354.0730
    132.5000,      55.0000,   1.00000,    371.5988
    137.5000,      55.0000,   1.00000,    394.3573
    142.5000,      55.0000,   1.00000,    391.9386
    147.5000,      55.0000,   1.00000,    391.4196
    152.5000,      55.0000,   1.00000,    396.2783
    157.5000,      55.0000,   1.00000,    407.2874
    162.5000,      55.0000,   1.00000,    424.4652
    167.5000,      55.0000,   1.00000,    439.4606
    172.5000,      55.0000,   1.00000,    440.5261
    177.5000,      55.0000,   1.00000,    448.1561
    182.5000,      55.0000,   1.00000,    448.5520
    187.5000,      55.0000,   1.00000,    433.9832
    192.5000,      55.0000,   1.00000,    410.2579
    197.5000,      55.0000,   1.00000,    408.7969
    202.5000,      55.0000,   1.00000,    408.3910
    207.5000,      55.0000,   1.00000,    405.2818
    212.5000,      55.0000,   1.00000,    395.8002
    217.5000,      55.0000,   1.00000,    381.4815
    222.5000,      55.0000,   1.00000,    357.4291
    227.5000,      55.0000,   1.00000,    349.7805
    232.5000,      55.0000,   1.00000,    337.9901
     77.5000,       5.0000,  15.00000,    402.7737
    157.5000,       5.0000,  15.00000,    469.6343
    237.5000,       5.0000,  15.00000,    321.1246
     82.5000,      15.0000,   5.00000,    362.5750
     87.5000,      15.0000,   5.00000,    350.1562
     92.5000,      15.0000,   5.00000,    344.1867
     97.5000,      15.0000,   5.00000,    337.6969
    102.5000,      15.0000,   5.00000,    332.5070
    107.5000,      15.0000,   5.00000,    324.6050
    112.5000,      15.0000,   5.00000,    318.4255
    117.5000,      15.0000,   5.00000,    315.6870
    122.5000,      15.0000,   5.00000,    328.9464
    127.5000,      15.0000,   5.00000,    337.2800
    132.5000,      15.0000,   5.00000,    345.3681
    137.5000,      15.0000,   5.00000,    358.0589
    142.5000,      15.0000,   5.00000,    343.3780
    147.5000,      15.0000,   5.00000,    358.0107
    152.5000,      15.0000,   5.00000,    384.4503
    157.5000,      15.0000,   5.00000,    458.1251
    162.5000,      15.0000,   5.00000,    459.6530
    167.5000,      15.0000,   5.00000,    441.3026
    172.5000,      15.0000,   5.00000,    413.8744
    177.5000,      15.0000,   5.00000,    457.0844
    182.5000,      15.0000,   5.00000,    503.5356
    187.5000,      15.0000,   5.00000,    516.5978
    192.5000,      15.0000,   5.00000,    492.7683
    197.5000,      15.0000,   5.00000,    435.3995
    202.5000,      15.0000,   5.00000,    392.9470
    207.5000,      15.0000,   5.00000,    359.3384
    212.5000,      15.0000,   5.00000,    345.9082
    217.5000,      15.0000,   5.00000,    337.4195
    222.5000,      15.0000,   5.00000,    340.3314
    227.5000,      15.0000,   5.00000,    354.0707
    232.5000,      15.0000,   5.00000,    341.3057
     97.5000,      65.0000,   1.00000,    328.5508
    102.5000,      65.0000,   1.00000,    332.2202
    107.5000,      65.0000,   1.00000,    329.3926
    112.5000,      65.0000,   1.00000,    328.1947
    117.5000,      65.0000,   1.00000,    327.5536
    122.5000,      65.0000,   1.00000,    330.7205
    127.5000,      65.0000,   1.00000,    339.7629
    132.5000,      65.0000,   1.00000,    361.1535
    137.5000,      65.0000,   1.00000,    363.3912
    142.5000,      65.0000,   1.00000,    370.4461
    147.5000,      65.0000,   1.00000,    385.7280
    152.5000,      65.0000,   1.00000,    400.6369
    157.5000,      65.0000,   1.00000,    420.6546
    162.5000,      65.0000,   1.00000,    435.8177
    167.5000,      65.0000,   1.00000,    437.4586
    172.5000,      65.0000,   1.00000,    440.2609
    177.5000,      65.0000,   1.00000,    437.9869
    182.5000,      65.0000,   1.00000,    433.3861
    187.5000,      65.0000,   1.00000,    426.6115
    192.5000,      65.0000,   1.00000,    413.5787
    197.5000,      65.0000,   1.00000,    394.1894
    202.5000,      65.0000,   1.00000,    397.4343
    207.5000,      65.0000,   1.00000,    387.3187
    212.5000,      65.0000,   1.00000,    376.5254
    217.5000,      65.0000,   1.00000,    365.2679
     97.5000,      15.0000,   6.00000,    308.7166
    102.5000,      15.0000,   6.00000,    298.2004
    107.5000,      15.0000,   6.00000,    291.2395
    112.5000,      15.0000,   6.00000,    292.0078
    117.5000,      15.0000,   6.00000,    291.2503
    122.5000,      15.0000,   6.00000,    301.6969
    127.5000,      15.0000,   6.00000,    310.3416
    132.5000,      15.0000,   6.00000,    319.0573
    137.5000,      15.0000,   6.00000,    334.5944
    142.5000,      15.0000,   6.00000,    326.2418
    147.5000,      15.0000,   6.00000,    348.9782
    152.5000,      15.0000,   6.00000,    387.2932
    157.5000,      15.0000,   6.00000,    466.1841
    162.5000,      15.0000,   6.00000,    470.5415
    167.5000,      15.0000,   6.00000,    452.9549
    172.5000,      15.0000,   6.00000,    427.2281
    177.5000,      15.0000,   6.00000,    467.4568
    182.5000,      15.0000,   6.00000,    510.2726
    187.5000,      15.0000,   6.00000,    518.5153
    192.5000,      15.0000,   6.00000,    492.3718
    197.5000,      15.0000,   6.00000,    431.8784
    202.5000,      15.0000,   6.00000,    387.7152
    207.5000,      15.0000,   6.00000,    348.8347
    212.5000,      15.0000,   6.00000,    331.3220
    217.5000,      15.0000,   6.00000,    317.4253
    105.0000,      30.0000,   3.00000,    294.1814
    110.0000,      30.0000,   3.00000,    289.4429
    115.0000,      30.0000,   3.00000,    291.2010
    120.0000,      30.0000,   3.00000,    298.4406
    125.0000,      30.0000,   3.00000,    300.9742
    130.0000,      30.0000,   3.00000,    311.1121
    135.0000,      30.0000,   3.00000,    310.5031
    140.0000,      30.0000,   3.00000,    328.5474
    145.0000,      30.0000,   3.00000,    361.6556
    150.0000,      30.0000,   3.00000,    400.4899
    155.0000,      30.0000,   3.00000,    417.3328
    160.0000,      30.0000,   3.00000,    428.2576
    165.0000,      30.0000,   3.00000,    453.9104
    170.0000,      30.0000,   3.00000,    471.3250
    175.0000,      30.0000,   3.00000,    480.6505
    180.0000,      30.0000,   3.00000,    468.7523
    185.0000,      30.0000,   3.00000,    475.3035
    190.0000,      30.0000,   3.00000,    465.8512
    195.0000,      30.0000,   3.00000,    450.4908
    200.0000,      30.0000,   3.00000,    417.2029
    205.0000,      30.0000,   3.00000,    379.0528
    210.0000,      30.0000,   3.00000,    348.6650
    112.5000,      25.0000,   4.00000,    282.4885
    117.5000,      25.0000,   4.00000,    285.4362
    122.5000,      25.0000,   4.00000,    292.6831
    127.5000,      25.0000,   4.00000,    298.0197
    132.5000,      25.0000,   4.00000,    311.9593
    137.5000,      25.0000,   4.00000,    321.6815
    142.5000,      25.0000,   4.00000,    333.1048
    147.5000,      25.0000,   4.00000,    366.9741
    152.5000,      25.0000,   4.00000,    423.5759
    157.5000,      25.0000,   4.00000,    426.1258
    162.5000,      25.0000,   4.00000,    445.8615
    167.5000,      25.0000,   4.00000,    464.8389
    172.5000,      25.0000,   4.00000,    466.1886
    177.5000,      25.0000,   4.00000,    463.6420
    182.5000,      25.0000,   4.00000,    485.8511
    187.5000,      25.0000,   4.00000,    487.4495
    192.5000,      25.0000,   4.00000,    465.1119
    197.5000,      25.0000,   4.00000,    439.2295
    202.5000,      25.0000,   4.00000,    391.4707
    157.5000,      15.0000,   8.00000,    459.4421
    157.5000,      15.0000,  10.00000,    455.3534
   6.18
ITERATION 4
MODEL RESISTIVITY
LAYER 1
61,     2.5000
     10.0000,     192.28
     15.0000,     226.85
     20.0000,     245.89
     25.0000,     254.43
     30.0000,     199.11
     35.0000,     265.11
     40.0000,     338.50
     45.0000,     306.26
     50.0000,     312.91
     55.0000,     285.92
     60.0000,     254.02
     65.0000,     249.86
     70.0000,     256.78
     75.0000,     293.41
     80.0000,     339.27
     85.0000,     332.14
     90.0000,     370.06
     95.0000,     395.78
    100.0000,     403.17
    105.0000,     406.32
    110.0000,     387.80
    115.0000,     387.95
    120.0000,     434.14
    125.0000,     422.55
    130.0000,     499.36
    135.0000,     560.98
    140.0000,     506.51
    145.0000,     625.26
    150.0000,     543.90
    155.0000,     693.36
    160.0000,     1015.8
    165.0000,     1205.1
    170.0000,     733.74
    175.0000,     745.39
    180.0000,     801.44
    185.0000,     818.85
    190.0000,     917.97
    195.0000,     858.62
    200.0000,     759.57
    205.0000,     714.63
    210.0000,     722.39
    215.0000,     605.57
    220.0000,     594.90
    225.0000,     584.95
    230.0000,     591.90
    235.0000,     640.65
    240.0000,     533.08
    245.0000,     516.32
    250.0000,     508.23
    255.0000,     541.31
    260.0000,     468.23
    265.0000,     560.09
    270.0000,     590.77
    275.0000,     642.12
    280.0000,     603.58
    285.0000,     561.69
    290.0000,     510.97
    295.0000,     509.16
    300.0000,     481.86
    305.0000,     741.67
           725.1896
LAYER 2
61,     5.2500
     10.0000,     201.60
     15.0000,     229.62
     20.0000,     257.43
     25.0000,     264.67
     30.0000,     218.58
     35.0000,     281.51
     40.0000,     352.22
     45.0000,     320.19
     50.0000,     321.59
     55.0000,     296.27
     60.0000,     263.42
     65.0000,     255.26
     70.0000,     260.36
     75.0000,     298.10
     80.0000,     359.75
     85.0000,     338.71
     90.0000,     371.45
     95.0000,     395.97
    100.0000,     418.92
    105.0000,     421.85
    110.0000,     416.40
    115.0000,     421.86
    120.0000,     463.11
    125.0000,     474.48
    130.0000,     539.47
    135.0000,     593.76
    140.0000,     577.19
    145.0000,     662.38
    150.0000,     598.64
    155.0000,     665.70
    160.0000,     893.73
    165.0000,     1007.8
    170.0000,     666.48
    175.0000,     670.45
    180.0000,     714.98
    185.0000,     744.94
    190.0000,     838.89
    195.0000,     810.17
    200.0000,     707.72
    205.0000,     663.19
    210.0000,     699.66
    215.0000,     638.42
    220.0000,     653.48
    225.0000,     660.40
    230.0000,     673.13
    235.0000,     681.45
    240.0000,     561.25
    245.0000,     523.03
    250.0000,     496.68
    255.0000,     493.82
    260.0000,     447.81
    265.0000,     523.60
    270.0000,     565.76
    275.0000,     603.89
    280.0000,     612.36
    285.0000,     587.09
    290.0000,     525.74
    295.0000,     515.97
    300.0000,     481.39
    305.0000,     643.04
           541.0859
LAYER 3
59,     8.2750
     15.0000,     233.02
     20.0000,     280.48
     25.0000,     301.16
     30.0000,     272.42
     35.0000,     333.45
     40.0000,     406.66
     45.0000,     380.17
     50.0000,     382.65
     55.0000,     364.82
     60.0000,     329.78
     65.0000,     310.28
     70.0000,     309.18
     75.0000,     357.86
     80.0000,     438.45
     85.0000,     387.10
     90.0000,     385.96
     95.0000,     403.37
    100.0000,     438.65
    105.0000,     455.48
    110.0000,     474.50
    115.0000,     492.77
    120.0000,     524.68
    125.0000,     550.93
    130.0000,     585.69
    135.0000,     617.26
    140.0000,     654.94
    145.0000,     731.90
    150.0000,     681.83
    155.0000,     647.72
    160.0000,     735.48
    165.0000,     761.98
    170.0000,     540.16
    175.0000,     562.55
    180.0000,     601.60
    185.0000,     636.12
    190.0000,     734.38
    195.0000,     729.02
    200.0000,     620.69
    205.0000,     564.14
    210.0000,     607.48
    215.0000,     623.86
    220.0000,     685.07
    225.0000,     733.93
    230.0000,     753.66
    235.0000,     704.18
    240.0000,     568.16
    245.0000,     499.17
    250.0000,     448.17
    255.0000,     413.01
    260.0000,     392.01
    265.0000,     448.89
    270.0000,     487.11
    275.0000,     510.99
    280.0000,     554.71
    285.0000,     570.27
    290.0000,     543.56
    295.0000,     549.81
    300.0000,     493.93
           442.5393
LAYER 4
57,    11.6025
     20.0000,     287.11
     25.0000,     341.57
     30.0000,     328.72
     35.0000,     399.24
     40.0000,     477.23
     45.0000,     464.34
     50.0000,     480.81
     55.0000,     480.39
     60.0000,     446.40
     65.0000,     415.52
     70.0000,     410.59
     75.0000,     482.76
     80.0000,     582.93
     85.0000,     479.19
     90.0000,     417.59
     95.0000,     409.28
    100.0000,     441.11
    105.0000,     475.13
    110.0000,     519.27
    115.0000,     553.26
    120.0000,     578.18
    125.0000,     601.49
    130.0000,     606.03
    135.0000,     615.40
    140.0000,     677.81
    145.0000,     751.13
    150.0000,     699.45
    155.0000,     607.26
    160.0000,     609.43
    165.0000,     595.53
    170.0000,     446.29
    175.0000,     513.85
    180.0000,     577.98
    185.0000,     616.06
    190.0000,     709.02
    195.0000,     683.14
    200.0000,     541.26
    205.0000,     455.50
    210.0000,     476.38
    215.0000,     522.58
    220.0000,     608.83
    225.0000,     689.44
    230.0000,     714.87
    235.0000,     638.64
    240.0000,     508.97
    245.0000,     432.32
    250.0000,     379.88
    255.0000,     342.79
    260.0000,     336.77
    265.0000,     382.18
    270.0000,     413.05
    275.0000,     431.43
    280.0000,     485.87
    285.0000,     534.16
    290.0000,     548.56
    295.0000,     567.70
           427.8026
LAYER 5
53,    15.2628
     30.0000,     387.71
     35.0000,     458.01
     40.0000,     508.98
     45.0000,     540.55
     50.0000,     575.87
     55.0000,     604.98
     60.0000,     600.74
     65.0000,     589.37
     70.0000,     609.17
     75.0000,     700.81
     80.0000,     777.39
     85.0000,     651.72
     90.0000,     506.36
     95.0000,     428.02
    100.0000,     406.62
    105.0000,     416.45
    110.0000,     442.63
    115.0000,     463.17
    120.0000,     469.32
    125.0000,     470.45
    130.0000,     464.53
    135.0000,     474.55
    140.0000,     522.20
    145.0000,     562.94
    150.0000,     547.97
    155.0000,     505.28
    160.0000,     495.12
    165.0000,     489.60
    170.0000,     466.86
    175.0000,     597.43
    180.0000,     740.27
    185.0000,     818.47
    190.0000,     861.87
    195.0000,     750.55
    200.0000,     540.48
    205.0000,     389.89
    210.0000,     329.08
    215.0000,     313.72
    220.0000,     323.74
    225.0000,     340.89
    230.0000,     342.08
    235.0000,     315.65
    240.0000,     282.37
    245.0000,     263.09
    250.0000,     256.96
    255.0000,     260.85
    260.0000,     283.94
    265.0000,     323.92
    270.0000,     360.69
    275.0000,     391.85
    280.0000,     446.48
    285.0000,     488.86
           498.0157
LAYER 6
49,    19.2890
     40.0000,     443.34
     45.0000,     492.40
     50.0000,     523.56
     55.0000,     558.24
     60.0000,     576.42
     65.0000,     592.97
     70.0000,     628.86
     75.0000,     697.37
     80.0000,     736.06
     85.0000,     654.21
     90.0000,     525.91
     95.0000,     428.38
    100.0000,     374.07
    105.0000,     350.77
    110.0000,     345.10
    115.0000,     345.22
    120.0000,     345.96
    125.0000,     349.07
    130.0000,     357.30
    135.0000,     377.15
    140.0000,     409.80
    145.0000,     436.36
    150.0000,     442.28
    155.0000,     439.95
    160.0000,     452.79
    165.0000,     481.78
    170.0000,     537.91
    175.0000,     692.84
    180.0000,     865.46
    185.0000,     963.88
    190.0000,     962.41
    195.0000,     816.60
    200.0000,     599.62
    205.0000,     427.39
    210.0000,     328.91
    215.0000,     278.36
    220.0000,     254.42
    225.0000,     243.58
    230.0000,     235.21
    235.0000,     224.72
    240.0000,     216.76
    245.0000,     217.13
    250.0000,     227.73
    255.0000,     248.65
    260.0000,     283.59
    265.0000,     325.61
    270.0000,     374.89
    275.0000,     413.32
           483.4395
LAYER 7
45,    23.7179
     50.0000,     429.13
     55.0000,     461.41
     60.0000,     481.89
     65.0000,     507.90
     70.0000,     540.67
     75.0000,     583.56
     80.0000,     602.63
     85.0000,     562.03
     90.0000,     482.95
     95.0000,     406.09
    100.0000,     350.13
    105.0000,     315.48
    110.0000,     296.69
    115.0000,     288.27
    120.0000,     287.25
    125.0000,     293.05
    130.0000,     306.45
    135.0000,     327.74
    140.0000,     353.93
    145.0000,     377.51
    150.0000,     395.17
    155.0000,     413.89
    160.0000,     445.82
    165.0000,     499.56
    170.0000,     588.19
    175.0000,     730.11
    180.0000,     875.01
    185.0000,     952.67
    190.0000,     929.05
    195.0000,     800.95
    200.0000,     625.27
    205.0000,     471.71
    210.0000,     366.57
    215.0000,     301.42
    220.0000,     262.48
    225.0000,     239.54
    230.0000,     225.62
    235.0000,     216.98
    240.0000,     213.81
    245.0000,     218.48
    250.0000,     233.26
    255.0000,     257.69
    260.0000,     295.57
    265.0000,     336.87
           415.0654
LAYER 8
41,    28.5897
     60.0000,     388.34
     65.0000,     412.40
     70.0000,     434.61
     75.0000,     460.16
     80.0000,     472.95
     85.0000,     457.44
     90.0000,     417.60
     95.0000,     370.63
    100.0000,     329.76
    105.0000,     299.77
    110.0000,     280.80
    115.0000,     271.33
    120.0000,     270.10
    125.0000,     276.34
    130.0000,     289.71
    135.0000,     309.22
    140.0000,     332.56
    145.0000,     356.86
    150.0000,     382.07
    155.0000,     412.48
    160.0000,     455.20
    165.0000,     516.90
    170.0000,     602.72
    175.0000,     708.64
    180.0000,     802.36
    185.0000,     843.57
    190.0000,     813.44
    195.0000,     720.36
    200.0000,     598.49
    205.0000,     484.16
    210.0000,     395.58
    215.0000,     333.23
    220.0000,     291.19
    225.0000,     263.50
    230.0000,     245.81
    235.0000,     235.40
    240.0000,     231.32
    245.0000,     234.93
    250.0000,     247.80
    255.0000,     270.40
           320.7573
LAYER 9
37,    33.9487
     70.0000,     352.90
     75.0000,     370.67
     80.0000,     379.56
     85.0000,     376.07
     90.0000,     359.21
     95.0000,     334.43
    100.0000,     310.35
    105.0000,     290.82
    110.0000,     277.51
    115.0000,     270.93
    120.0000,     271.02
    125.0000,     277.50
    130.0000,     290.06
    135.0000,     308.04
    140.0000,     330.40
    145.0000,     356.18
    150.0000,     385.92
    155.0000,     421.77
    160.0000,     466.91
    165.0000,     523.45
    170.0000,     589.93
    175.0000,     657.07
    180.0000,     705.97
    185.0000,     718.10
    190.0000,     687.61
    195.0000,     623.30
    200.0000,     543.65
    205.0000,     466.34
    210.0000,     401.64
    215.0000,     351.65
    220.0000,     314.88
    225.0000,     287.95
    230.0000,     268.49
    235.0000,     256.61
    240.0000,     251.69
    245.0000,     253.41
           265.1427
LAYER 10
31,    39.8436
     85.0000,     327.58
     90.0000,     315.64
     95.0000,     304.32
    100.0000,     292.33
    105.0000,     282.54
    110.0000,     275.55
    115.0000,     273.28
    120.0000,     275.98
    125.0000,     283.72
    130.0000,     296.62
    135.0000,     314.56
    140.0000,     337.23
    145.0000,     364.31
    150.0000,     395.92
    155.0000,     432.37
    160.0000,     473.82
    165.0000,     518.98
    170.0000,     563.89
    175.0000,     600.80
    180.0000,     620.15
    185.0000,     615.24
    190.0000,     586.39
    195.0000,     540.52
    200.0000,     487.72
    205.0000,     436.50
    210.0000,     392.40
    215.0000,     355.39
    220.0000,     328.38
    225.0000,     306.24
    230.0000,     288.96
           270.9812
LAYER 11
27,    46.3279
     95.0000,     283.38
    100.0000,     275.87
    105.0000,     271.53
    110.0000,     270.06
    115.0000,     271.81
    120.0000,     277.66
    125.0000,     287.58
    130.0000,     302.22
    135.0000,     321.56
    140.0000,     345.42
    145.0000,     373.37
    150.0000,     404.88
    155.0000,     438.88
    160.0000,     473.82
    165.0000,     507.02
    170.0000,     534.61
    175.0000,     551.75
    180.0000,     554.36
    185.0000,     541.12
    190.0000,     514.50
    195.0000,     479.76
    200.0000,     443.12
    205.0000,     407.80
    210.0000,     380.42
    215.0000,     357.41
    220.0000,     338.98
           320.6190
LAYER 12
23,    53.4607
    105.0000,     259.32
    110.0000,     260.29
    115.0000,     265.06
    120.0000,     273.36
    125.0000,     285.02
    130.0000,     302.40
    135.0000,     324.00
    140.0000,     349.42
    145.0000,     377.86
    150.0000,     408.19
    155.0000,     438.62
    160.0000,     466.99
    165.0000,     490.55
    170.0000,     506.45
    175.0000,     512.07
    180.0000,     506.17
    185.0000,     489.57
    190.0000,     465.10
    195.0000,     436.75
    200.0000,     411.96
    205.0000,     389.71
    210.0000,     372.19
           359.1668
LAYER 13
21,    61.3068
    110.0000,     246.16
    115.0000,     252.89
    120.0000,     263.56
    125.0000,     277.85
    130.0000,     295.53
    135.0000,     319.33
    140.0000,     346.11
    145.0000,     374.65
    150.0000,     403.47
    155.0000,     430.62
    160.0000,     453.94
    165.0000,     471.14
    170.0000,     480.27
    175.0000,     480.05
    180.0000,     470.49
    185.0000,     453.12
    190.0000,     430.82
    195.0000,     410.12
    200.0000,     391.23
    205.0000,     376.46
           367.8883
LAYER 14
19, 
    115.0000,     237.79
    120.0000,     250.80
    125.0000,     266.86
    130.0000,     285.85
    135.0000,     307.56
    140.0000,     335.05
    145.0000,     363.15
    150.0000,     390.59
    155.0000,     415.58
    160.0000,     436.22
    165.0000,     450.59
    170.0000,     457.20
    175.0000,     455.20
    180.0000,     444.87
    185.0000,     427.69
    190.0000,     409.70
    195.0000,     391.29
    200.0000,     374.57
           361.1794
CALCULATED APPARENT RESISTIVITY
      7.5000,       5.0000,   1.00000,    213.1772
     12.5000,       5.0000,   1.00000,    237.6647
     17.5000,       5.0000,   1.00000,    240.3855
     22.5000,       5.0000,   1.00000,    268.4465
     27.5000,       5.0000,   1.00000,    236.6898
     32.5000,       5.0000,   1.00000,    297.8347
     37.5000,       5.0000,   1.00000,    325.0198
     42.5000,       5.0000,   1.00000,    299.0768
     47.5000,       5.0000,   1.00000,    330.6183
     52.5000,       5.0000,   1.00000,    303.3337
     57.5000,       5.0000,   1.00000,    286.8388
     62.5000,       5.0000,   1.00000,    287.0251
     67.5000,       5.0000,   1.00000,    289.9141
     72.5000,       5.0000,   1.00000,    313.5807
     77.5000,       5.0000,   1.00000,    347.9608
     82.5000,       5.0000,   1.00000,    348.5244
     87.5000,       5.0000,   1.00000,    383.0456
     92.5000,       5.0000,   1.00000,    392.9051
     97.5000,       5.0000,   1.00000,    402.7801
    102.5000,       5.0000,   1.00000,    415.2490
    107.5000,       5.0000,   1.00000,    420.4182
    112.5000,       5.0000,   1.00000,    422.4489
    117.5000,       5.0000,   1.00000,    467.8955
    122.5000,       5.0000,   1.00000,    460.5844
    127.5000,       5.0000,   1.00000,    515.0632
    132.5000,       5.0000,   1.00000,    573.2278
    137.5000,       5.0000,   1.00000,    534.1151
    142.5000,       5.0000,   1.00000,    647.8078
    147.5000,       5.0000,   1.00000,    604.4050
    152.5000,       5.0000,   1.00000,    724.9641
    157.5000,       5.0000,   1.00000,    737.4975
    162.5000,       5.0000,   1.00000,    872.1145
    167.5000,       5.0000,   1.00000,    691.9858
    172.5000,       5.0000,   1.00000,    758.0753
    177.5000,       5.0000,   1.00000,    758.2789
    182.5000,       5.0000,   1.00000,    752.7450
    187.5000,       5.0000,   1.00000,    805.5649
    192.5000,       5.0000,   1.00000,    773.6840
    197.5000,       5.0000,   1.00000,    736.2194
    202.5000,       5.0000,   1.00000,    688.2560
    207.5000,       5.0000,   1.00000,    691.7682
    212.5000,       5.0000,   1.00000,    614.1552
    217.5000,       5.0000,   1.00000,    631.8589
    222.5000,       5.0000,   1.00000,    614.9296
    227.5000,       5.0000,   1.00000,    589.3704
    232.5000,       5.0000,   1.00000,    615.7227
    237.5000,       5.0000,   1.00000,    534.3904
    242.5000,       5.0000,   1.00000,    531.7479
    247.5000,       5.0000,   1.00000,    487.4984
    252.5000,       5.0000,   1.00000,    515.4076
    257.5000,       5.0000,   1.00000,    460.6619
    262.5000,       5.0000,   1.00000,    537.4379
    267.5000,       5.0000,   1.00000,    527.1689
    272.5000,       5.0000,   1.00000,    572.1923
    277.5000,       5.0000,   1.00000,    559.1904
    282.5000,       5.0000,   1.00000,    559.3209
    287.5000,       5.0000,   1.00000,    523.0858
    292.5000,       5.0000,   1.00000,    546.9816
    297.5000,       5.0000,   1.00000,    487.0654
    302.5000,       5.0000,   1.00000,    606.3427
    307.5000,       5.0000,   1.00000,    537.8350
     12.5000,       5.0000,   2.00000,    254.7862
     17.5000,       5.0000,   2.00000,    283.8431
     22.5000,       5.0000,   2.00000,    292.6764
     27.5000,       5.0000,   2.00000,    242.7137
     32.5000,       5.0000,   2.00000,    333.3610
     37.5000,       5.0000,   2.00000,    368.5559
     42.5000,       5.0000,   2.00000,    301.9851
     47.5000,       5.0000,   2.00000,    344.0619
     52.5000,       5.0000,   2.00000,    347.4433
     57.5000,       5.0000,   2.00000,    326.6293
     62.5000,       5.0000,   2.00000,    331.0295
     67.5000,       5.0000,   2.00000,    325.2205
     72.5000,       5.0000,   2.00000,    353.0297
     77.5000,       5.0000,   2.00000,    384.5813
     82.5000,       5.0000,   2.00000,    367.4299
     87.5000,       5.0000,   2.00000,    397.4503
     92.5000,       5.0000,   2.00000,    410.7251
     97.5000,       5.0000,   2.00000,    412.1372
    102.5000,       5.0000,   2.00000,    432.0760
    107.5000,       5.0000,   2.00000,    435.6728
    112.5000,       5.0000,   2.00000,    454.6642
    117.5000,       5.0000,   2.00000,    496.0742
    122.5000,       5.0000,   2.00000,    467.2408
    127.5000,       5.0000,   2.00000,    544.4837
    132.5000,       5.0000,   2.00000,    589.5135
    137.5000,       5.0000,   2.00000,    552.8260
    142.5000,       5.0000,   2.00000,    658.3299
    147.5000,       5.0000,   2.00000,    592.5620
    152.5000,       5.0000,   2.00000,    598.6508
    157.5000,       5.0000,   2.00000,    738.3720
    162.5000,       5.0000,   2.00000,    824.0826
    167.5000,       5.0000,   2.00000,    587.7975
    172.5000,       5.0000,   2.00000,    663.4733
    177.5000,       5.0000,   2.00000,    736.5259
    182.5000,       5.0000,   2.00000,    689.4731
    187.5000,       5.0000,   2.00000,    744.9379
    192.5000,       5.0000,   2.00000,    724.4323
    197.5000,       5.0000,   2.00000,    653.6277
    202.5000,       5.0000,   2.00000,    658.8323
    207.5000,       5.0000,   2.00000,    683.8866
    212.5000,       5.0000,   2.00000,    600.0698
    217.5000,       5.0000,   2.00000,    611.3986
    222.5000,       5.0000,   2.00000,    590.5885
    227.5000,       5.0000,   2.00000,    575.3690
    232.5000,       5.0000,   2.00000,    606.7242
    237.5000,       5.0000,   2.00000,    517.5168
    242.5000,       5.0000,   2.00000,    486.9950
    247.5000,       5.0000,   2.00000,    491.3360
    252.5000,       5.0000,   2.00000,    491.7999
    257.5000,       5.0000,   2.00000,    430.4255
    262.5000,       5.0000,   2.00000,    490.0151
    267.5000,       5.0000,   2.00000,    503.2398
    272.5000,       5.0000,   2.00000,    518.4210
    277.5000,       5.0000,   2.00000,    527.6673
    282.5000,       5.0000,   2.00000,    524.5438
    287.5000,       5.0000,   2.00000,    526.4048
    292.5000,       5.0000,   2.00000,    510.8028
    297.5000,       5.0000,   2.00000,    466.5535
    302.5000,       5.0000,   2.00000,    575.5886
     17.5000,       5.0000,   3.00000,    311.4436
     22.5000,       5.0000,   3.00000,    310.3783
     27.5000,       5.0000,   3.00000,    258.0047
     32.5000,       5.0000,   3.00000,    345.9174
     37.5000,       5.0000,   3.00000,    390.5329
     42.5000,       5.0000,   3.00000,    336.8492
     47.5000,       5.0000,   3.00000,    358.6017
     52.5000,       5.0000,   3.00000,    367.9688
     57.5000,       5.0000,   3.00000,    364.4171
     62.5000,       5.0000,   3.00000,    353.4601
     67.5000,       5.0000,   3.00000,    354.2966
     72.5000,       5.0000,   3.00000,    383.6933
     77.5000,       5.0000,   3.00000,    416.7088
     82.5000,       5.0000,   3.00000,    390.3838
     87.5000,       5.0000,   3.00000,    407.1775
     92.5000,       5.0000,   3.00000,    416.2552
     97.5000,       5.0000,   3.00000,    428.5487
    102.5000,       5.0000,   3.00000,    434.1959
    107.5000,       5.0000,   3.00000,    447.5328
    112.5000,       5.0000,   3.00000,    458.7735
    117.5000,       5.0000,   3.00000,    489.0755
    122.5000,       5.0000,   3.00000,    480.2831
    127.5000,       5.0000,   3.00000,    534.4633
    132.5000,       5.0000,   3.00000,    595.5461
    137.5000,       5.0000,   3.00000,    552.5352
    142.5000,       5.0000,   3.00000,    611.7626
    147.5000,       5.0000,   3.00000,    494.9245
    152.5000,       5.0000,   3.00000,    586.0762
    157.5000,       5.0000,   3.00000,    716.6795
    162.5000,       5.0000,   3.00000,    827.1827
    167.5000,       5.0000,   3.00000,    551.6618
    172.5000,       5.0000,   3.00000,    574.9626
    177.5000,       5.0000,   3.00000,    633.7439
    182.5000,       5.0000,   3.00000,    674.7333
    187.5000,       5.0000,   3.00000,    713.4756
    192.5000,       5.0000,   3.00000,    665.9659
    197.5000,       5.0000,   3.00000,    616.4390
    202.5000,       5.0000,   3.00000,    605.1747
    207.5000,       5.0000,   3.00000,    647.7391
    212.5000,       5.0000,   3.00000,    572.5436
    217.5000,       5.0000,   3.00000,    551.0978
    222.5000,       5.0000,   3.00000,    539.3860
    227.5000,       5.0000,   3.00000,    547.4717
    232.5000,       5.0000,   3.00000,    572.5350
    237.5000,       5.0000,   3.00000,    476.6304
    242.5000,       5.0000,   3.00000,    466.0481
    247.5000,       5.0000,   3.00000,    449.4614
    252.5000,       5.0000,   3.00000,    469.5150
    257.5000,       5.0000,   3.00000,    398.0121
    262.5000,       5.0000,   3.00000,    458.1250
    267.5000,       5.0000,   3.00000,    466.8935
    272.5000,       5.0000,   3.00000,    505.2959
    277.5000,       5.0000,   3.00000,    488.8441
    282.5000,       5.0000,   3.00000,    506.4502
    287.5000,       5.0000,   3.00000,    466.1130
    292.5000,       5.0000,   3.00000,    478.0027
    297.5000,       5.0000,   3.00000,    442.2971
     22.5000,      15.0000,   1.00000,    303.5903
     27.5000,      15.0000,   1.00000,    319.2068
     32.5000,      15.0000,   1.00000,    337.1663
     37.5000,      15.0000,   1.00000,    362.1499
     42.5000,      15.0000,   1.00000,    377.8264
     47.5000,      15.0000,   1.00000,    372.5374
     52.5000,      15.0000,   1.00000,    368.3405
     57.5000,      15.0000,   1.00000,    366.4994
     62.5000,      15.0000,   1.00000,    370.3722
     67.5000,      15.0000,   1.00000,    374.2958
     72.5000,      15.0000,   1.00000,    396.5470
     77.5000,      15.0000,   1.00000,    408.0917
     82.5000,      15.0000,   1.00000,    416.0480
     87.5000,      15.0000,   1.00000,    412.4534
     92.5000,      15.0000,   1.00000,    420.2830
     97.5000,      15.0000,   1.00000,    426.3108
    102.5000,      15.0000,   1.00000,    443.5790
    107.5000,      15.0000,   1.00000,    448.4831
    112.5000,      15.0000,   1.00000,    459.1186
    117.5000,      15.0000,   1.00000,    474.8394
    122.5000,      15.0000,   1.00000,    496.3301
    127.5000,      15.0000,   1.00000,    536.4303
    132.5000,      15.0000,   1.00000,    552.8222
    137.5000,      15.0000,   1.00000,    559.0814
    142.5000,      15.0000,   1.00000,    489.1459
    147.5000,      15.0000,   1.00000,    522.5282
    152.5000,      15.0000,   1.00000,    589.8824
    157.5000,      15.0000,   1.00000,    707.8898
    162.5000,      15.0000,   1.00000,    688.2828
    167.5000,      15.0000,   1.00000,    648.3828
    172.5000,      15.0000,   1.00000,    546.7292
    177.5000,      15.0000,   1.00000,    565.7659
    182.5000,      15.0000,   1.00000,    631.6947
    187.5000,      15.0000,   1.00000,    667.3312
    192.5000,      15.0000,   1.00000,    641.9631
    197.5000,      15.0000,   1.00000,    609.7295
    202.5000,      15.0000,   1.00000,    598.9561
    207.5000,      15.0000,   1.00000,    575.3698
    212.5000,      15.0000,   1.00000,    556.1674
    217.5000,      15.0000,   1.00000,    523.1785
    222.5000,      15.0000,   1.00000,    513.5877
    227.5000,      15.0000,   1.00000,    521.5159
    232.5000,      15.0000,   1.00000,    506.4845
    237.5000,      15.0000,   1.00000,    492.7494
    242.5000,      15.0000,   1.00000,    451.0256
    247.5000,      15.0000,   1.00000,    442.7209
    252.5000,      15.0000,   1.00000,    418.3663
    257.5000,      15.0000,   1.00000,    435.1807
    262.5000,      15.0000,   1.00000,    429.6484
    267.5000,      15.0000,   1.00000,    467.0307
    272.5000,      15.0000,   1.00000,    475.8577
    277.5000,      15.0000,   1.00000,    494.4128
    282.5000,      15.0000,   1.00000,    451.1606
    287.5000,      15.0000,   1.00000,    446.3948
    292.5000,      15.0000,   1.00000,    431.9713
     22.5000,       5.0000,   4.00000,    333.2605
     27.5000,       5.0000,   4.00000,    269.5981
     32.5000,       5.0000,   4.00000,    356.6205
     37.5000,       5.0000,   4.00000,    409.3101
     42.5000,       5.0000,   4.00000,    357.3043
     47.5000,       5.0000,   4.00000,    398.2015
     52.5000,       5.0000,   4.00000,    380.5580
     57.5000,       5.0000,   4.00000,    365.0604
     62.5000,       5.0000,   4.00000,    372.9395
     67.5000,       5.0000,   4.00000,    365.1604
     72.5000,       5.0000,   4.00000,    401.3852
     77.5000,       5.0000,   4.00000,    441.5508
     82.5000,       5.0000,   4.00000,    407.4083
     87.5000,       5.0000,   4.00000,    420.7867
     92.5000,       5.0000,   4.00000,    422.1385
     97.5000,       5.0000,   4.00000,    424.6937
    102.5000,       5.0000,   4.00000,    446.4885
    107.5000,       5.0000,   4.00000,    444.9332
    112.5000,       5.0000,   4.00000,    445.6890
    117.5000,       5.0000,   4.00000,    492.0419
    122.5000,       5.0000,   4.00000,    463.4479
    127.5000,       5.0000,   4.00000,    535.2830
    132.5000,       5.0000,   4.00000,    582.6152
    137.5000,       5.0000,   4.00000,    508.5847
    142.5000,       5.0000,   4.00000,    535.6177
    147.5000,       5.0000,   4.00000,    470.0771
    152.5000,       5.0000,   4.00000,    559.4890
    157.5000,       5.0000,   4.00000,    708.2361
    162.5000,       5.0000,   4.00000,    801.6898
    167.5000,       5.0000,   4.00000,    528.4702
    172.5000,       5.0000,   4.00000,    527.5926
    177.5000,       5.0000,   4.00000,    567.3964
    182.5000,       5.0000,   4.00000,    605.9415
    187.5000,       5.0000,   4.00000,    699.7401
    192.5000,       5.0000,   4.00000,    649.2677
    197.5000,       5.0000,   4.00000,    582.0774
    202.5000,       5.0000,   4.00000,    566.0697
    207.5000,       5.0000,   4.00000,    589.9158
    212.5000,       5.0000,   4.00000,    511.9951
    217.5000,       5.0000,   4.00000,    515.6694
    222.5000,       5.0000,   4.00000,    502.9525
    227.5000,       5.0000,   4.00000,    504.7327
    232.5000,       5.0000,   4.00000,    537.5090
    237.5000,       5.0000,   4.00000,    454.2565
    242.5000,       5.0000,   4.00000,    434.3194
    247.5000,       5.0000,   4.00000,    417.2282
    252.5000,       5.0000,   4.00000,    425.7901
    257.5000,       5.0000,   4.00000,    376.4222
    262.5000,       5.0000,   4.00000,    434.3820
    267.5000,       5.0000,   4.00000,    449.7505
    272.5000,       5.0000,   4.00000,    480.3247
    277.5000,       5.0000,   4.00000,    488.8244
    282.5000,       5.0000,   4.00000,    455.3317
    287.5000,       5.0000,   4.00000,    433.0358
    292.5000,       5.0000,   4.00000,    442.2102
     30.0000,      20.0000,   1.00000,    359.4432
     35.0000,      20.0000,   1.00000,    360.5296
     40.0000,      20.0000,   1.00000,    393.1028
     45.0000,      20.0000,   1.00000,    402.2069
     50.0000,      20.0000,   1.00000,    383.0876
     55.0000,      20.0000,   1.00000,    382.8861
     60.0000,      20.0000,   1.00000,    361.8533
     65.0000,      20.0000,   1.00000,    371.6371
     70.0000,      20.0000,   1.00000,    398.5944
     75.0000,      20.0000,   1.00000,    402.8922
     80.0000,      20.0000,   1.00000,    423.1006
     85.0000,      20.0000,   1.00000,    435.2549
     90.0000,      20.0000,   1.00000,    426.3343
     95.0000,      20.0000,   1.00000,    434.4024
    100.0000,      20.0000,   1.00000,    433.2640
    105.0000,      20.0000,   1.00000,    434.0782
    110.0000,      20.0000,   1.00000,    459.1467
    115.0000,      20.0000,   1.00000,    452.7769
    120.0000,      20.0000,   1.00000,    481.4170
    125.0000,      20.0000,   1.00000,    512.9110
    130.0000,      20.0000,   1.00000,    494.5598
    135.0000,      20.0000,   1.00000,    478.5525
    140.0000,      20.0000,   1.00000,    474.3708
    145.0000,      20.0000,   1.00000,    488.4085
    150.0000,      20.0000,   1.00000,    557.8421
    155.0000,      20.0000,   1.00000,    616.5925
    160.0000,      20.0000,   1.00000,    610.9944
    165.0000,      20.0000,   1.00000,    610.2346
    170.0000,      20.0000,   1.00000,    579.7170
    175.0000,      20.0000,   1.00000,    526.5738
    180.0000,      20.0000,   1.00000,    537.1980
    185.0000,      20.0000,   1.00000,    562.4391
    190.0000,      20.0000,   1.00000,    585.3033
    195.0000,      20.0000,   1.00000,    614.1241
    200.0000,      20.0000,   1.00000,    571.8676
    205.0000,      20.0000,   1.00000,    513.8034
    210.0000,      20.0000,   1.00000,    495.8987
    215.0000,      20.0000,   1.00000,    487.0466
    220.0000,      20.0000,   1.00000,    480.6540
    225.0000,      20.0000,   1.00000,    488.4613
    230.0000,      20.0000,   1.00000,    478.3315
    235.0000,      20.0000,   1.00000,    463.7934
    240.0000,      20.0000,   1.00000,    451.5319
    245.0000,      20.0000,   1.00000,    412.7155
    250.0000,      20.0000,   1.00000,    389.7972
    255.0000,      20.0000,   1.00000,    393.7881
    260.0000,      20.0000,   1.00000,    409.0312
    265.0000,      20.0000,   1.00000,    428.6322
    270.0000,      20.0000,   1.00000,    459.8220
    275.0000,      20.0000,   1.00000,    448.1728
    280.0000,      20.0000,   1.00000,    437.0470
    285.0000,      20.0000,   1.00000,    424.9629
     27.5000,       5.0000,   5.00000,    278.0691
     32.5000,       5.0000,   5.00000,    374.7731
     37.5000,       5.0000,   5.00000,    427.6841
     42.5000,       5.0000,   5.00000,    374.6739
     47.5000,       5.0000,   5.00000,    415.0082
     52.5000,       5.0000,   5.00000,    397.5413
     57.5000,       5.0000,   5.00000,    363.1859
     62.5000,       5.0000,   5.00000,    364.5960
     67.5000,       5.0000,   5.00000,    371.6703
     72.5000,       5.0000,   5.00000,    406.1736
     77.5000,       5.0000,   5.00000,    451.8061
     82.5000,       5.0000,   5.00000,    420.2981
     87.5000,       5.0000,   5.00000,    432.2168
     92.5000,       5.0000,   5.00000,    425.5546
     97.5000,       5.0000,   5.00000,    427.3235
    102.5000,       5.0000,   5.00000,    438.3757
    107.5000,       5.0000,   5.00000,    437.4615
    112.5000,       5.0000,   5.00000,    445.7046
    117.5000,       5.0000,   5.00000,    475.2021
    122.5000,       5.0000,   5.00000,    460.0775
    127.5000,       5.0000,   5.00000,    519.7037
    132.5000,       5.0000,   5.00000,    542.7527
    137.5000,       5.0000,   5.00000,    446.2049
    142.5000,       5.0000,   5.00000,    516.8331
    147.5000,       5.0000,   5.00000,    463.0343
    152.5000,       5.0000,   5.00000,    536.1691
    157.5000,       5.0000,   5.00000,    677.1633
    162.5000,       5.0000,   5.00000,    765.5628
    167.5000,       5.0000,   5.00000,    488.2315
    172.5000,       5.0000,   5.00000,    509.7160
    177.5000,       5.0000,   5.00000,    539.2463
    182.5000,       5.0000,   5.00000,    548.7405
    187.5000,       5.0000,   5.00000,    644.1883
    192.5000,       5.0000,   5.00000,    648.4278
    197.5000,       5.0000,   5.00000,    559.7940
    202.5000,       5.0000,   5.00000,    526.2474
    207.5000,       5.0000,   5.00000,    529.8588
    212.5000,       5.0000,   5.00000,    463.2933
    217.5000,       5.0000,   5.00000,    480.9951
    222.5000,       5.0000,   5.00000,    482.2859
    227.5000,       5.0000,   5.00000,    477.5858
    232.5000,       5.0000,   5.00000,    513.7076
    237.5000,       5.0000,   5.00000,    433.6127
    242.5000,       5.0000,   5.00000,    407.4291
    247.5000,       5.0000,   5.00000,    386.7390
    252.5000,       5.0000,   5.00000,    395.8162
    257.5000,       5.0000,   5.00000,    347.2095
    262.5000,       5.0000,   5.00000,    421.1886
    267.5000,       5.0000,   5.00000,    434.3262
    272.5000,       5.0000,   5.00000,    475.0452
    277.5000,       5.0000,   5.00000,    453.2123
    282.5000,       5.0000,   5.00000,    442.9618
    287.5000,       5.0000,   5.00000,    407.4124
     32.5000,       5.0000,   6.00000,    390.1867
     37.5000,       5.0000,   6.00000,    451.2907
     42.5000,       5.0000,   6.00000,    385.4371
     47.5000,       5.0000,   6.00000,    414.9593
     52.5000,       5.0000,   6.00000,    399.7202
     57.5000,       5.0000,   6.00000,    370.3707
     62.5000,       5.0000,   6.00000,    354.9586
     67.5000,       5.0000,   6.00000,    359.7321
     72.5000,       5.0000,   6.00000,    407.5500
     77.5000,       5.0000,   6.00000,    451.7810
     82.5000,       5.0000,   6.00000,    424.9008
     87.5000,       5.0000,   6.00000,    435.9569
     92.5000,       5.0000,   6.00000,    432.7965
     97.5000,       5.0000,   6.00000,    426.8466
    102.5000,       5.0000,   6.00000,    426.3732
    107.5000,       5.0000,   6.00000,    432.3481
    112.5000,       5.0000,   6.00000,    435.6440
    117.5000,       5.0000,   6.00000,    472.7274
    122.5000,       5.0000,   6.00000,    448.3138
    127.5000,       5.0000,   6.00000,    486.9882
    132.5000,       5.0000,   6.00000,    483.7003
    137.5000,       5.0000,   6.00000,    436.7662
    142.5000,       5.0000,   6.00000,    509.6752
    147.5000,       5.0000,   6.00000,    447.6152
    152.5000,       5.0000,   6.00000,    522.4506
    157.5000,       5.0000,   6.00000,    631.1840
    162.5000,       5.0000,   6.00000,    705.3929
    167.5000,       5.0000,   6.00000,    464.9073
    172.5000,       5.0000,   6.00000,    483.4210
    177.5000,       5.0000,   6.00000,    521.9723
    182.5000,       5.0000,   6.00000,    531.9998
    187.5000,       5.0000,   6.00000,    600.3676
    192.5000,       5.0000,   6.00000,    592.6033
    197.5000,       5.0000,   6.00000,    547.6782
    202.5000,       5.0000,   6.00000,    487.3041
    207.5000,       5.0000,   6.00000,    492.0313
    212.5000,       5.0000,   6.00000,    432.7265
    217.5000,       5.0000,   6.00000,    448.1529
    222.5000,       5.0000,   6.00000,    458.6010
    227.5000,       5.0000,   6.00000,    474.8720
    232.5000,       5.0000,   6.00000,    499.1866
    237.5000,       5.0000,   6.00000,    411.0011
    242.5000,       5.0000,   6.00000,    388.0602
    247.5000,       5.0000,   6.00000,    364.2019
    252.5000,       5.0000,   6.00000,    372.5935
    257.5000,       5.0000,   6.00000,    329.7635
    262.5000,       5.0000,   6.00000,    397.4702
    267.5000,       5.0000,   6.00000,    430.3529
    272.5000,       5.0000,   6.00000,    448.7574
    277.5000,       5.0000,   6.00000,    440.1442
    282.5000,       5.0000,   6.00000,    427.9951
     37.5000,      25.0000,   1.00000,    390.9152
     42.5000,      25.0000,   1.00000,    404.2260
     47.5000,      25.0000,   1.00000,    394.5991
     52.5000,      25.0000,   1.00000,    375.8689
     57.5000,      25.0000,   1.00000,    373.8890
     62.5000,      25.0000,   1.00000,    372.9501
     67.5000,      25.0000,   1.00000,    372.4474
     72.5000,      25.0000,   1.00000,    385.0715
     77.5000,      25.0000,   1.00000,    409.4696
     82.5000,      25.0000,   1.00000,    422.4247
     87.5000,      25.0000,   1.00000,    438.9251
     92.5000,      25.0000,   1.00000,    437.0457
     97.5000,      25.0000,   1.00000,    432.3320
    102.5000,      25.0000,   1.00000,    434.7404
    107.5000,      25.0000,   1.00000,    436.7568
    112.5000,      25.0000,   1.00000,    447.4036
    117.5000,      25.0000,   1.00000,    466.8493
    122.5000,      25.0000,   1.00000,    470.4366
    127.5000,      25.0000,   1.00000,    439.3174
    132.5000,      25.0000,   1.00000,    453.9104
    137.5000,      25.0000,   1.00000,    461.9689
    142.5000,      25.0000,   1.00000,    477.8416
    147.5000,      25.0000,   1.00000,    513.8040
    152.5000,      25.0000,   1.00000,    561.9632
    157.5000,      25.0000,   1.00000,    532.8868
    162.5000,      25.0000,   1.00000,    536.0432
    167.5000,      25.0000,   1.00000,    551.2440
    172.5000,      25.0000,   1.00000,    538.9210
    177.5000,      25.0000,   1.00000,    507.1299
    182.5000,      25.0000,   1.00000,    526.5792
    187.5000,      25.0000,   1.00000,    519.9248
    192.5000,      25.0000,   1.00000,    515.8457
    197.5000,      25.0000,   1.00000,    524.2696
    202.5000,      25.0000,   1.00000,    516.2618
    207.5000,      25.0000,   1.00000,    472.1556
    212.5000,      25.0000,   1.00000,    456.1122
    217.5000,      25.0000,   1.00000,    452.9010
    222.5000,      25.0000,   1.00000,    459.2673
    227.5000,      25.0000,   1.00000,    463.4883
    232.5000,      25.0000,   1.00000,    454.3386
    237.5000,      25.0000,   1.00000,    432.0224
    242.5000,      25.0000,   1.00000,    413.5963
    247.5000,      25.0000,   1.00000,    378.2946
    252.5000,      25.0000,   1.00000,    375.2594
    257.5000,      25.0000,   1.00000,    381.7715
    262.5000,      25.0000,   1.00000,    406.4992
    267.5000,      25.0000,   1.00000,    406.7146
    272.5000,      25.0000,   1.00000,    428.6174
    277.5000,      25.0000,   1.00000,    421.9306
     37.5000,       5.0000,   7.00000,    463.9506
     42.5000,       5.0000,   7.00000,    388.6134
     47.5000,       5.0000,   7.00000,    414.6345
     52.5000,       5.0000,   7.00000,    393.9481
     57.5000,       5.0000,   7.00000,    365.2343
     62.5000,       5.0000,   7.00000,    358.2837
     67.5000,       5.0000,   7.00000,    348.1956
     72.5000,       5.0000,   7.00000,    393.1871
     77.5000,       5.0000,   7.00000,    452.3268
     82.5000,       5.0000,   7.00000,    418.5017
     87.5000,       5.0000,   7.00000,    437.4741
     92.5000,       5.0000,   7.00000,    432.5964
     97.5000,       5.0000,   7.00000,    421.6477
    102.5000,       5.0000,   7.00000,    428.3669
    107.5000,       5.0000,   7.00000,    419.4431
    112.5000,       5.0000,   7.00000,    429.2586
    117.5000,       5.0000,   7.00000,    465.7170
    122.5000,       5.0000,   7.00000,    424.5662
    127.5000,       5.0000,   7.00000,    442.3033
    132.5000,       5.0000,   7.00000,    476.5256
    137.5000,       5.0000,   7.00000,    431.4313
    142.5000,       5.0000,   7.00000,    500.0557
    147.5000,       5.0000,   7.00000,    435.3679
    152.5000,       5.0000,   7.00000,    489.0834
    157.5000,       5.0000,   7.00000,    593.3544
    162.5000,       5.0000,   7.00000,    661.4016
    167.5000,       5.0000,   7.00000,    436.7415
    172.5000,       5.0000,   7.00000,    462.0269
    177.5000,       5.0000,   7.00000,    504.6886
    182.5000,       5.0000,   7.00000,    525.8911
    187.5000,       5.0000,   7.00000,    579.5278
    192.5000,       5.0000,   7.00000,    546.7086
    197.5000,       5.0000,   7.00000,    486.2636
    202.5000,       5.0000,   7.00000,    474.4092
    207.5000,       5.0000,   7.00000,    470.9850
    212.5000,       5.0000,   7.00000,    411.1442
    217.5000,       5.0000,   7.00000,    426.5034
    222.5000,       5.0000,   7.00000,    442.5969
    227.5000,       5.0000,   7.00000,    461.5737
    232.5000,       5.0000,   7.00000,    491.8322
    237.5000,       5.0000,   7.00000,    398.2362
    242.5000,       5.0000,   7.00000,    369.6641
    247.5000,       5.0000,   7.00000,    351.0035
    252.5000,       5.0000,   7.00000,    358.0949
    257.5000,       5.0000,   7.00000,    315.5740
    262.5000,       5.0000,   7.00000,    387.4914
    267.5000,       5.0000,   7.00000,    400.7086
    272.5000,       5.0000,   7.00000,    438.2898
    277.5000,       5.0000,   7.00000,    431.0450
     42.5000,       5.0000,   8.00000,    389.1782
     47.5000,       5.0000,   8.00000,    413.3571
     52.5000,       5.0000,   8.00000,    388.1091
     57.5000,       5.0000,   8.00000,    358.2643
     62.5000,       5.0000,   8.00000,    351.3734
     67.5000,       5.0000,   8.00000,    349.9950
     72.5000,       5.0000,   8.00000,    382.6555
     77.5000,       5.0000,   8.00000,    433.9292
     82.5000,       5.0000,   8.00000,    417.7345
     87.5000,       5.0000,   8.00000,    428.6891
     92.5000,       5.0000,   8.00000,    423.8680
     97.5000,       5.0000,   8.00000,    423.3717
    102.5000,       5.0000,   8.00000,    421.8163
    107.5000,       5.0000,   8.00000,    420.1969
    112.5000,       5.0000,   8.00000,    420.0487
    117.5000,       5.0000,   8.00000,    440.2656
    122.5000,       5.0000,   8.00000,    393.4571
    127.5000,       5.0000,   8.00000,    438.3348
    132.5000,       5.0000,   8.00000,    473.2240
    137.5000,       5.0000,   8.00000,    424.4334
    142.5000,       5.0000,   8.00000,    487.8703
    147.5000,       5.0000,   8.00000,    412.7794
    152.5000,       5.0000,   8.00000,    459.5799
    157.5000,       5.0000,   8.00000,    559.5379
    162.5000,       5.0000,   8.00000,    634.6070
    167.5000,       5.0000,   8.00000,    410.9560
    172.5000,       5.0000,   8.00000,    443.5371
    177.5000,       5.0000,   8.00000,    493.5367
    182.5000,       5.0000,   8.00000,    507.0717
    187.5000,       5.0000,   8.00000,    568.6088
    192.5000,       5.0000,   8.00000,    516.2090
    197.5000,       5.0000,   8.00000,    449.1921
    202.5000,       5.0000,   8.00000,    432.9495
    207.5000,       5.0000,   8.00000,    465.1269
    212.5000,       5.0000,   8.00000,    398.4899
    217.5000,       5.0000,   8.00000,    416.9070
    222.5000,       5.0000,   8.00000,    428.8900
    227.5000,       5.0000,   8.00000,    442.5432
    232.5000,       5.0000,   8.00000,    476.0895
    237.5000,       5.0000,   8.00000,    390.7884
    242.5000,       5.0000,   8.00000,    360.9301
    247.5000,       5.0000,   8.00000,    340.1552
    252.5000,       5.0000,   8.00000,    349.7403
    257.5000,       5.0000,   8.00000,    309.9640
    262.5000,       5.0000,   8.00000,    367.1656
    267.5000,       5.0000,   8.00000,    387.5533
    272.5000,       5.0000,   8.00000,    422.3767
     52.5000,      35.0000,   1.00000,    374.3570
     57.5000,      35.0000,   1.00000,    364.9834
     62.5000,      35.0000,   1.00000,    371.5360
     67.5000,      35.0000,   1.00000,    367.9003
     72.5000,      35.0000,   1.00000,    374.1482
     77.5000,      35.0000,   1.00000,    381.9215
     82.5000,      35.0000,   1.00000,    382.4171
     87.5000,      35.0000,   1.00000,    405.7570
     92.5000,      35.0000,   1.00000,    421.9024
     97.5000,      35.0000,   1.00000,    425.1648
    102.5000,      35.0000,   1.00000,    436.5734
    107.5000,      35.0000,   1.00000,    425.9243
    112.5000,      35.0000,   1.00000,    408.7388
    117.5000,      35.0000,   1.00000,    419.2993
    122.5000,      35.0000,   1.00000,    420.5797
    127.5000,      35.0000,   1.00000,    434.2237
    132.5000,      35.0000,   1.00000,    435.3416
    137.5000,      35.0000,   1.00000,    429.6283
    142.5000,      35.0000,   1.00000,    447.5720
    147.5000,      35.0000,   1.00000,    472.6693
    152.5000,      35.0000,   1.00000,    455.8376
    157.5000,      35.0000,   1.00000,    455.4780
    162.5000,      35.0000,   1.00000,    460.7910
    167.5000,      35.0000,   1.00000,    477.1005
    172.5000,      35.0000,   1.00000,    495.9143
    177.5000,      35.0000,   1.00000,    483.0509
    182.5000,      35.0000,   1.00000,    442.0266
    187.5000,      35.0000,   1.00000,    446.4344
    192.5000,      35.0000,   1.00000,    448.8146
    197.5000,      35.0000,   1.00000,    447.9476
    202.5000,      35.0000,   1.00000,    437.0488
    207.5000,      35.0000,   1.00000,    428.2487
    212.5000,      35.0000,   1.00000,    428.8573
    217.5000,      35.0000,   1.00000,    445.0854
    222.5000,      35.0000,   1.00000,    423.7264
    227.5000,      35.0000,   1.00000,    404.7185
    232.5000,      35.0000,   1.00000,    400.1603
    237.5000,      35.0000,   1.00000,    397.7696
    242.5000,      35.0000,   1.00000,    389.8608
    247.5000,      35.0000,   1.00000,    389.1702
    252.5000,      35.0000,   1.00000,    366.3950
    257.5000,      35.0000,   1.00000,    367.7539
    262.5000,      35.0000,   1.00000,    373.8397
     52.5000,       5.0000,  10.00000,    381.9483
     57.5000,       5.0000,  10.00000,    350.2262
     62.5000,       5.0000,  10.00000,    340.3381
     67.5000,       5.0000,  10.00000,    337.6882
     72.5000,       5.0000,  10.00000,    379.7664
     77.5000,       5.0000,  10.00000,    426.1049
     82.5000,       5.0000,  10.00000,    386.6466
     87.5000,       5.0000,  10.00000,    405.7107
     92.5000,       5.0000,  10.00000,    408.2420
     97.5000,       5.0000,  10.00000,    407.6978
    102.5000,       5.0000,  10.00000,    415.4923
    107.5000,       5.0000,  10.00000,    403.5902
    112.5000,       5.0000,  10.00000,    383.6263
    117.5000,       5.0000,  10.00000,    408.6566
    122.5000,       5.0000,  10.00000,    383.1851
    127.5000,       5.0000,  10.00000,    427.0275
    132.5000,       5.0000,  10.00000,    457.6046
    137.5000,       5.0000,  10.00000,    396.5822
    142.5000,       5.0000,  10.00000,    442.0999
    147.5000,       5.0000,  10.00000,    374.0977
    152.5000,       5.0000,  10.00000,    422.1873
    157.5000,       5.0000,  10.00000,    515.3776
    162.5000,       5.0000,  10.00000,    587.8645
    167.5000,       5.0000,  10.00000,    387.9198
    172.5000,       5.0000,  10.00000,    417.9324
    177.5000,       5.0000,  10.00000,    458.2369
    182.5000,       5.0000,  10.00000,    469.9390
    187.5000,       5.0000,  10.00000,    531.7339
    192.5000,       5.0000,  10.00000,    497.1534
    197.5000,       5.0000,  10.00000,    434.3427
    202.5000,       5.0000,  10.00000,    396.1078
    207.5000,       5.0000,  10.00000,    411.3027
    212.5000,       5.0000,  10.00000,    374.6528
    217.5000,       5.0000,  10.00000,    405.9390
    222.5000,       5.0000,  10.00000,    405.0629
    227.5000,       5.0000,  10.00000,    411.8170
    232.5000,       5.0000,  10.00000,    439.4988
    237.5000,       5.0000,  10.00000,    364.6731
    242.5000,       5.0000,  10.00000,    348.1107
    247.5000,       5.0000,  10.00000,    335.1752
    252.5000,       5.0000,  10.00000,    336.6568
    257.5000,       5.0000,  10.00000,    294.2571
    262.5000,       5.0000,  10.00000,    356.4598
     67.5000,      45.0000,   1.00000,    368.6808
     72.5000,      45.0000,   1.00000,    368.5086
     77.5000,      45.0000,   1.00000,    365.0093
     82.5000,      45.0000,   1.00000,    374.6168
     87.5000,      45.0000,   1.00000,    384.4014
     92.5000,      45.0000,   1.00000,    388.7801
     97.5000,      45.0000,   1.00000,    378.2511
    102.5000,      45.0000,   1.00000,    383.8672
    107.5000,      45.0000,   1.00000,    401.2289
    112.5000,      45.0000,   1.00000,    408.4418
    117.5000,      45.0000,   1.00000,    407.9951
    122.5000,      45.0000,   1.00000,    405.5026
    127.5000,      45.0000,   1.00000,    388.8125
    132.5000,      45.0000,   1.00000,    385.4882
    137.5000,      45.0000,   1.00000,    399.4997
    142.5000,      45.0000,   1.00000,    419.0820
    147.5000,      45.0000,   1.00000,    421.4305
    152.5000,      45.0000,   1.00000,    420.8918
    157.5000,      45.0000,   1.00000,    423.4113
    162.5000,      45.0000,   1.00000,    431.6741
    167.5000,      45.0000,   1.00000,    433.3876
    172.5000,      45.0000,   1.00000,    444.5544
    177.5000,      45.0000,   1.00000,    444.7592
    182.5000,      45.0000,   1.00000,    433.0027
    187.5000,      45.0000,   1.00000,    413.7723
    192.5000,      45.0000,   1.00000,    418.2807
    197.5000,      45.0000,   1.00000,    424.1668
    202.5000,      45.0000,   1.00000,    426.9250
    207.5000,      45.0000,   1.00000,    419.4091
    212.5000,      45.0000,   1.00000,    408.5527
    217.5000,      45.0000,   1.00000,    382.4113
    222.5000,      45.0000,   1.00000,    370.7366
    227.5000,      45.0000,   1.00000,    371.0231
    232.5000,      45.0000,   1.00000,    377.5265
    237.5000,      45.0000,   1.00000,    361.3173
    242.5000,      45.0000,   1.00000,    360.8442
    247.5000,      45.0000,   1.00000,    364.3695
     77.5000,       5.0000,  12.00000,    415.7071
    157.5000,       5.0000,  12.00000,    495.4809
    237.5000,       5.0000,  12.00000,    345.2235
     67.5000,      15.0000,   4.00000,    345.5826
     72.5000,      15.0000,   4.00000,    372.6488
     77.5000,      15.0000,   4.00000,    384.5403
     82.5000,      15.0000,   4.00000,    394.8067
     87.5000,      15.0000,   4.00000,    386.4776
     92.5000,      15.0000,   4.00000,    380.3739
     97.5000,      15.0000,   4.00000,    360.6479
    102.5000,      15.0000,   4.00000,    365.2679
    107.5000,      15.0000,   4.00000,    373.9971
    112.5000,      15.0000,   4.00000,    379.7073
    117.5000,      15.0000,   4.00000,    377.6051
    122.5000,      15.0000,   4.00000,    380.5468
    127.5000,      15.0000,   4.00000,    380.5073
    132.5000,      15.0000,   4.00000,    376.8817
    137.5000,      15.0000,   4.00000,    382.5379
    142.5000,      15.0000,   4.00000,    362.5464
    147.5000,      15.0000,   4.00000,    381.6136
    152.5000,      15.0000,   4.00000,    411.2849
    157.5000,      15.0000,   4.00000,    481.0974
    162.5000,      15.0000,   4.00000,    468.1163
    167.5000,      15.0000,   4.00000,    433.0934
    172.5000,      15.0000,   4.00000,    396.0801
    177.5000,      15.0000,   4.00000,    427.9284
    182.5000,      15.0000,   4.00000,    470.6170
    187.5000,      15.0000,   4.00000,    488.0913
    192.5000,      15.0000,   4.00000,    477.7374
    197.5000,      15.0000,   4.00000,    434.9184
    202.5000,      15.0000,   4.00000,    403.9520
    207.5000,      15.0000,   4.00000,    373.2873
    212.5000,      15.0000,   4.00000,    363.3416
    217.5000,      15.0000,   4.00000,    347.2353
    222.5000,      15.0000,   4.00000,    357.4771
    227.5000,      15.0000,   4.00000,    379.4976
    232.5000,      15.0000,   4.00000,    383.5456
    237.5000,      15.0000,   4.00000,    354.6228
    242.5000,      15.0000,   4.00000,    319.1980
    247.5000,      15.0000,   4.00000,    314.5604
     82.5000,      55.0000,   1.00000,    352.6976
     87.5000,      55.0000,   1.00000,    356.7780
     92.5000,      55.0000,   1.00000,    363.7268
     97.5000,      55.0000,   1.00000,    368.5736
    102.5000,      55.0000,   1.00000,    373.9052
    107.5000,      55.0000,   1.00000,    369.7329
    112.5000,      55.0000,   1.00000,    356.1769
    117.5000,      55.0000,   1.00000,    358.7289
    122.5000,      55.0000,   1.00000,    358.9872
    127.5000,      55.0000,   1.00000,    358.8507
    132.5000,      55.0000,   1.00000,    375.2743
    137.5000,      55.0000,   1.00000,    396.4254
    142.5000,      55.0000,   1.00000,    392.5499
    147.5000,      55.0000,   1.00000,    390.2303
    152.5000,      55.0000,   1.00000,    393.0170
    157.5000,      55.0000,   1.00000,    401.8409
    162.5000,      55.0000,   1.00000,    416.7531
    167.5000,      55.0000,   1.00000,    430.1265
    172.5000,      55.0000,   1.00000,    430.5883
    177.5000,      55.0000,   1.00000,    438.1834
    182.5000,      55.0000,   1.00000,    439.0297
    187.5000,      55.0000,   1.00000,    425.2177
    192.5000,      55.0000,   1.00000,    402.3306
    197.5000,      55.0000,   1.00000,    401.6292
    202.5000,      55.0000,   1.00000,    401.8608
    207.5000,      55.0000,   1.00000,    398.8815
    212.5000,      55.0000,   1.00000,    389.4763
    217.5000,      55.0000,   1.00000,    374.6216
    222.5000,      55.0000,   1.00000,    350.1484
    227.5000,      55.0000,   1.00000,    341.4725
    232.5000,      55.0000,   1.00000,    328.5650
     77.5000,       5.0000,  15.00000,    414.4107
    157.5000,       5.0000,  15.00000,    469.0142
    237.5000,       5.0000,  15.00000,    311.8479
     82.5000,      15.0000,   5.00000,    376.4536
     87.5000,      15.0000,   5.00000,    364.0429
     92.5000,      15.0000,   5.00000,    358.1516
     97.5000,      15.0000,   5.00000,    351.0799
    102.5000,      15.0000,   5.00000,    344.7172
    107.5000,      15.0000,   5.00000,    335.1910
    112.5000,      15.0000,   5.00000,    327.7199
    117.5000,      15.0000,   5.00000,    323.7721
    122.5000,      15.0000,   5.00000,    336.2351
    127.5000,      15.0000,   5.00000,    343.8364
    132.5000,      15.0000,   5.00000,    351.0309
    137.5000,      15.0000,   5.00000,    362.7173
    142.5000,      15.0000,   5.00000,    346.8557
    147.5000,      15.0000,   5.00000,    360.3968
    152.5000,      15.0000,   5.00000,    385.4750
    157.5000,      15.0000,   5.00000,    457.0164
    162.5000,      15.0000,   5.00000,    456.7834
    167.5000,      15.0000,   5.00000,    435.9247
    172.5000,      15.0000,   5.00000,    405.7317
    177.5000,      15.0000,   5.00000,    445.8299
    182.5000,      15.0000,   5.00000,    489.6957
    187.5000,      15.0000,   5.00000,    501.9936
    192.5000,      15.0000,   5.00000,    479.4655
    197.5000,      15.0000,   5.00000,    424.5846
    202.5000,      15.0000,   5.00000,    384.2822
    207.5000,      15.0000,   5.00000,    352.2526
    212.5000,      15.0000,   5.00000,    339.5690
    217.5000,      15.0000,   5.00000,    331.1274
    222.5000,      15.0000,   5.00000,    333.9637
    227.5000,      15.0000,   5.00000,    346.9807
    232.5000,      15.0000,   5.00000,    333.6035
     97.5000,      65.0000,   1.00000,    339.7518
    102.5000,      65.0000,   1.00000,    342.1346
    107.5000,      65.0000,   1.00000,    338.0574
    112.5000,      65.0000,   1.00000,    335.9611
    117.5000,      65.0000,   1.00000,    334.7002
    122.5000,      65.0000,   1.00000,    337.1340
    127.5000,      65.0000,   1.00000,    345.1021
    132.5000,      65.0000,   1.00000,    364.7655
    137.5000,      65.0000,   1.00000,    365.3951
    142.5000,      65.0000,   1.00000,    370.3686
    147.5000,      65.0000,   1.00000,    383.1187
    152.5000,      65.0000,   1.00000,    395.3112
    157.5000,      65.0000,   1.00000,    412.4324
    162.5000,      65.0000,   1.00000,    425.2052
    167.5000,      65.0000,   1.00000,    425.6450
    172.5000,      65.0000,   1.00000,    428.3283
    177.5000,      65.0000,   1.00000,    426.8691
    182.5000,      65.0000,   1.00000,    423.8759
    187.5000,      65.0000,   1.00000,    419.0023
    192.5000,      65.0000,   1.00000,    407.4930
    197.5000,      65.0000,   1.00000,    389.1304
    202.5000,      65.0000,   1.00000,    392.8755
    207.5000,      65.0000,   1.00000,    383.5688
    212.5000,      65.0000,   1.00000,    372.7287
    217.5000,      65.0000,   1.00000,    360.9562
     97.5000,      15.0000,   6.00000,    323.4957
    102.5000,      15.0000,   6.00000,    311.8748
    107.5000,      15.0000,   6.00000,    303.6480
    112.5000,      15.0000,   6.00000,    303.3278
    117.5000,      15.0000,   6.00000,    301.4664
    122.5000,      15.0000,   6.00000,    311.2038
    127.5000,      15.0000,   6.00000,    319.2142
    132.5000,      15.0000,   6.00000,    327.0024
    137.5000,      15.0000,   6.00000,    341.5250
    142.5000,      15.0000,   6.00000,    331.8612
    147.5000,      15.0000,   6.00000,    353.4225
    152.5000,      15.0000,   6.00000,    389.9975
    157.5000,      15.0000,   6.00000,    466.1950
    162.5000,      15.0000,   6.00000,    467.8666
    167.5000,      15.0000,   6.00000,    446.5897
    172.5000,      15.0000,   6.00000,    417.1359
    177.5000,      15.0000,   6.00000,    454.6272
    182.5000,      15.0000,   6.00000,    495.6390
    187.5000,      15.0000,   6.00000,    504.4290
    192.5000,      15.0000,   6.00000,    480.5460
    197.5000,      15.0000,   6.00000,    423.0178
    202.5000,      15.0000,   6.00000,    380.8152
    207.5000,      15.0000,   6.00000,    343.8972
    212.5000,      15.0000,   6.00000,    327.1009
    217.5000,      15.0000,   6.00000,    313.4138
    105.0000,      30.0000,   3.00000,    307.5768
    110.0000,      30.0000,   3.00000,    301.9047
    115.0000,      30.0000,   3.00000,    302.7492
    120.0000,      30.0000,   3.00000,    309.1343
    125.0000,      30.0000,   3.00000,    310.5863
    130.0000,      30.0000,   3.00000,    319.7487
    135.0000,      30.0000,   3.00000,    318.0660
    140.0000,      30.0000,   3.00000,    334.9185
    145.0000,      30.0000,   3.00000,    366.3279
    150.0000,      30.0000,   3.00000,    402.5765
    155.0000,      30.0000,   3.00000,    417.2221
    160.0000,      30.0000,   3.00000,    425.3592
    165.0000,      30.0000,   3.00000,    448.0709
    170.0000,      30.0000,   3.00000,    462.9114
    175.0000,      30.0000,   3.00000,    469.6234
    180.0000,      30.0000,   3.00000,    456.5054
    185.0000,      30.0000,   3.00000,    463.8602
    190.0000,      30.0000,   3.00000,    456.1756
    195.0000,      30.0000,   3.00000,    442.4188
    200.0000,      30.0000,   3.00000,    411.5634
    205.0000,      30.0000,   3.00000,    374.7353
    210.0000,      30.0000,   3.00000,    345.1301
    112.5000,      25.0000,   4.00000,    295.7798
    117.5000,      25.0000,   4.00000,    297.6968
    122.5000,      25.0000,   4.00000,    303.9419
    127.5000,      25.0000,   4.00000,    308.1828
    132.5000,      25.0000,   4.00000,    321.1357
    137.5000,      25.0000,   4.00000,    329.8103
    142.5000,      25.0000,   4.00000,    339.8286
    147.5000,      25.0000,   4.00000,    371.7777
    152.5000,      25.0000,   4.00000,    426.0446
    157.5000,      25.0000,   4.00000,    426.5857
    162.5000,      25.0000,   4.00000,    444.1389
    167.5000,      25.0000,   4.00000,    460.5891
    172.5000,      25.0000,   4.00000,    459.2336
    177.5000,      25.0000,   4.00000,    453.6382
    182.5000,      25.0000,   4.00000,    474.8814
    187.5000,      25.0000,   4.00000,    476.9285
    192.5000,      25.0000,   4.00000,    456.9614
    197.5000,      25.0000,   4.00000,    432.9003
    202.5000,      25.0000,   4.00000,    386.9557
    157.5000,      15.0000,   8.00000,    466.3298
    157.5000,      15.0000,  10.00000,    476.1376
   6.11
ITERATION 5
MODEL RESISTIVITY
LAYER 1
61,     2.5000
     10.0000,     193.15
     15.0000,     225.97
     20.0000,     244.77
     25.0000,     253.11
     30.0000,     198.02
     35.0000,     264.54
     40.0000,     339.03
     45.0000,     307.18
     50.0000,     314.54
     55.0000,     287.97
     60.0000,     255.90
     65.0000,     251.61
     70.0000,     258.35
     75.0000,     294.99
     80.0000,     341.12
     85.0000,     333.25
     90.0000,     371.71
     95.0000,     398.77
    100.0000,     407.94
    105.0000,     412.90
    110.0000,     395.59
    115.0000,     396.93
    120.0000,     445.03
    125.0000,     433.11
    130.0000,     510.88
    135.0000,     571.85
    140.0000,     514.01
    145.0000,     631.91
    150.0000,     546.36
    155.0000,     693.58
    160.0000,     1014.0
    165.0000,     1201.7
    170.0000,     727.58
    175.0000,     739.38
    180.0000,     796.31
    185.0000,     815.07
    190.0000,     915.90
    195.0000,     857.66
    200.0000,     758.99
    205.0000,     714.58
    210.0000,     723.52
    215.0000,     607.31
    220.0000,     597.48
    225.0000,     587.47
    230.0000,     593.16
    235.0000,     639.53
    240.0000,     528.92
    245.0000,     510.98
    250.0000,     501.87
    255.0000,     535.26
    260.0000,     464.24
    265.0000,     557.43
    270.0000,     590.28
    275.0000,     642.33
    280.0000,     603.67
    285.0000,     562.21
    290.0000,     511.04
    295.0000,     511.05
    300.0000,     487.06
    305.0000,     754.40
           727.4900
LAYER 2
61,     5.2500
     10.0000,     203.06
     15.0000,     229.29
     20.0000,     256.45
     25.0000,     263.62
     30.0000,     217.89
     35.0000,     281.11
     40.0000,     352.48
     45.0000,     321.10
     50.0000,     323.02
     55.0000,     298.12
     60.0000,     265.26
     65.0000,     256.97
     70.0000,     261.92
     75.0000,     299.77
     80.0000,     361.84
     85.0000,     340.00
     90.0000,     373.07
     95.0000,     398.44
    100.0000,     422.67
    105.0000,     427.29
    110.0000,     423.00
    115.0000,     429.52
    120.0000,     472.55
    125.0000,     483.35
    130.0000,     549.12
    135.0000,     603.22
    140.0000,     583.86
    145.0000,     668.98
    150.0000,     600.60
    155.0000,     666.14
    160.0000,     891.14
    165.0000,     1006.4
    170.0000,     661.79
    175.0000,     666.97
    180.0000,     714.05
    185.0000,     746.14
    190.0000,     841.25
    195.0000,     811.86
    200.0000,     708.87
    205.0000,     664.13
    210.0000,     700.85
    215.0000,     640.42
    220.0000,     657.03
    225.0000,     664.07
    230.0000,     675.79
    235.0000,     682.32
    240.0000,     558.40
    245.0000,     520.25
    250.0000,     493.72
    255.0000,     491.54
    260.0000,     446.55
    265.0000,     523.84
    270.0000,     567.94
    275.0000,     606.21
    280.0000,     614.85
    285.0000,     590.11
    290.0000,     527.42
    295.0000,     518.24
    300.0000,     483.10
    305.0000,     644.45
           529.8900
LAYER 3
59,     8.2750
     15.0000,     236.03
     20.0000,     281.68
     25.0000,     300.95
     30.0000,     272.59
     35.0000,     332.30
     40.0000,     404.07
     45.0000,     378.56
     50.0000,     380.89
     55.0000,     363.42
     60.0000,     328.96
     65.0000,     309.66
     70.0000,     308.77
     75.0000,     357.70
     80.0000,     438.88
     85.0000,     388.16
     90.0000,     387.71
     95.0000,     405.35
    100.0000,     440.66
    105.0000,     458.09
    110.0000,     476.83
    115.0000,     494.81
    120.0000,     527.07
    125.0000,     550.90
    130.0000,     585.74
    135.0000,     617.73
    140.0000,     653.38
    145.0000,     730.86
    150.0000,     677.88
    155.0000,     645.17
    160.0000,     733.15
    165.0000,     764.60
    170.0000,     541.13
    175.0000,     564.41
    180.0000,     608.10
    185.0000,     646.41
    190.0000,     744.65
    195.0000,     736.31
    200.0000,     626.51
    205.0000,     569.28
    210.0000,     611.93
    215.0000,     629.24
    220.0000,     692.96
    225.0000,     742.88
    230.0000,     762.54
    235.0000,     711.37
    240.0000,     571.18
    245.0000,     503.02
    250.0000,     452.71
    255.0000,     417.44
    260.0000,     395.87
    265.0000,     453.26
    270.0000,     492.64
    275.0000,     514.89
    280.0000,     557.45
    285.0000,     572.62
    290.0000,     543.87
    295.0000,     548.35
    300.0000,     485.60
           424.8011
LAYER 4
57,    11.6025
     20.0000,     294.47
     25.0000,     345.02
     30.0000,     332.31
     35.0000,     398.64
     40.0000,     471.50
     45.0000,     458.05
     50.0000,     471.68
     55.0000,     469.68
     60.0000,     436.64
     65.0000,     406.93
     70.0000,     403.20
     75.0000,     475.18
     80.0000,     575.39
     85.0000,     476.54
     90.0000,     417.36
     95.0000,     408.70
    100.0000,     438.51
    105.0000,     470.39
    110.0000,     510.74
    115.0000,     541.14
    120.0000,     563.96
    125.0000,     582.33
    130.0000,     587.50
    135.0000,     599.12
    140.0000,     659.39
    145.0000,     733.94
    150.0000,     683.48
    155.0000,     598.83
    160.0000,     606.81
    165.0000,     601.25
    170.0000,     452.29
    175.0000,     518.20
    180.0000,     586.48
    185.0000,     628.81
    190.0000,     719.13
    195.0000,     689.07
    200.0000,     547.45
    205.0000,     462.05
    210.0000,     482.28
    215.0000,     529.90
    220.0000,     619.70
    225.0000,     703.10
    230.0000,     729.87
    235.0000,     652.09
    240.0000,     518.17
    245.0000,     441.54
    250.0000,     389.04
    255.0000,     350.20
    260.0000,     341.84
    265.0000,     385.64
    270.0000,     416.18
    275.0000,     431.75
    280.0000,     482.58
    285.0000,     528.22
    290.0000,     537.66
    295.0000,     551.46
           400.5247
LAYER 5
53,    15.2628
     30.0000,     408.68
     35.0000,     475.89
     40.0000,     520.88
     45.0000,     543.65
     50.0000,     569.55
     55.0000,     589.54
     60.0000,     581.42
     65.0000,     569.62
     70.0000,     590.65
     75.0000,     681.43
     80.0000,     755.84
     85.0000,     634.54
     90.0000,     492.62
     95.0000,     414.21
    100.0000,     390.92
    105.0000,     398.16
    110.0000,     420.97
    115.0000,     438.68
    120.0000,     443.60
    125.0000,     443.53
    130.0000,     439.70
    135.0000,     452.98
    140.0000,     502.65
    145.0000,     548.07
    150.0000,     538.14
    155.0000,     501.93
    160.0000,     498.03
    165.0000,     497.82
    170.0000,     472.50
    175.0000,     589.74
    180.0000,     719.17
    185.0000,     788.49
    190.0000,     821.14
    195.0000,     712.60
    200.0000,     517.19
    205.0000,     376.92
    210.0000,     320.70
    215.0000,     309.23
    220.0000,     323.38
    225.0000,     343.95
    230.0000,     346.99
    235.0000,     320.36
    240.0000,     285.63
    245.0000,     265.40
    250.0000,     257.88
    255.0000,     258.97
    260.0000,     277.86
    265.0000,     312.91
    270.0000,     345.29
    275.0000,     371.56
    280.0000,     417.26
    285.0000,     451.92
           449.7403
LAYER 6
49,    19.2890
     40.0000,     474.57
     45.0000,     516.61
     50.0000,     540.17
     55.0000,     565.64
     60.0000,     577.34
     65.0000,     590.87
     70.0000,     626.74
     75.0000,     694.79
     80.0000,     729.35
     85.0000,     642.57
     90.0000,     511.30
     95.0000,     412.84
    100.0000,     359.28
    105.0000,     337.95
    110.0000,     334.95
    115.0000,     338.08
    120.0000,     341.81
    125.0000,     347.50
    130.0000,     358.62
    135.0000,     382.00
    140.0000,     418.78
    145.0000,     449.48
    150.0000,     457.19
    155.0000,     455.10
    160.0000,     467.91
    165.0000,     495.36
    170.0000,     543.80
    175.0000,     680.33
    180.0000,     830.68
    185.0000,     912.59
    190.0000,     902.15
    195.0000,     762.62
    200.0000,     561.20
    205.0000,     401.29
    210.0000,     309.84
    215.0000,     264.03
    220.0000,     243.70
    225.0000,     235.37
    230.0000,     228.54
    235.0000,     218.80
    240.0000,     211.08
    245.0000,     211.33
    250.0000,     220.93
    255.0000,     239.31
    260.0000,     269.49
    265.0000,     305.48
    270.0000,     346.45
    275.0000,     377.69
           432.9886
LAYER 7
45,    23.7179
     50.0000,     463.81
     55.0000,     492.49
     60.0000,     509.28
     65.0000,     533.29
     70.0000,     565.52
     75.0000,     607.53
     80.0000,     621.68
     85.0000,     572.19
     90.0000,     485.01
     95.0000,     404.06
    100.0000,     348.22
    105.0000,     316.68
    110.0000,     302.69
    115.0000,     299.69
    120.0000,     303.97
    125.0000,     314.55
    130.0000,     332.29
    135.0000,     357.52
    140.0000,     386.77
    145.0000,     411.24
    150.0000,     426.64
    155.0000,     441.06
    160.0000,     468.18
    165.0000,     516.38
    170.0000,     596.69
    175.0000,     726.18
    180.0000,     859.34
    185.0000,     931.22
    190.0000,     907.12
    195.0000,     781.93
    200.0000,     609.32
    205.0000,     457.14
    210.0000,     352.47
    215.0000,     287.97
    220.0000,     249.92
    225.0000,     227.79
    230.0000,     214.58
    235.0000,     206.70
    240.0000,     204.39
    245.0000,     209.51
    250.0000,     223.60
    255.0000,     245.58
    260.0000,     277.92
    265.0000,     312.66
           376.6670
LAYER 8
41,    28.5897
     60.0000,     428.26
     65.0000,     454.47
     70.0000,     477.07
     75.0000,     501.97
     80.0000,     511.17
     85.0000,     488.27
     90.0000,     440.45
     95.0000,     387.91
    100.0000,     345.26
    105.0000,     316.81
    110.0000,     301.54
    115.0000,     296.80
    120.0000,     300.45
    125.0000,     311.06
    130.0000,     327.76
    135.0000,     348.99
    140.0000,     371.76
    145.0000,     392.60
    150.0000,     411.67
    155.0000,     434.55
    160.0000,     469.85
    165.0000,     525.20
    170.0000,     606.46
    175.0000,     711.42
    180.0000,     810.95
    185.0000,     864.08
    190.0000,     845.39
    195.0000,     756.49
    200.0000,     630.12
    205.0000,     506.44
    210.0000,     408.25
    215.0000,     338.36
    220.0000,     291.15
    225.0000,     260.13
    230.0000,     240.52
    235.0000,     229.37
    240.0000,     225.56
    245.0000,     229.01
    250.0000,     240.03
    255.0000,     259.46
           300.4576
LAYER 9
37,    33.9487
     70.0000,     397.36
     75.0000,     416.65
     80.0000,     424.27
     85.0000,     417.22
     90.0000,     395.30
     95.0000,     365.72
    100.0000,     338.93
    105.0000,     318.96
    110.0000,     306.80
    115.0000,     302.19
    120.0000,     304.15
    125.0000,     311.60
    130.0000,     323.49
    135.0000,     338.56
    140.0000,     355.40
    145.0000,     373.22
    150.0000,     393.36
    155.0000,     419.38
    160.0000,     456.16
    165.0000,     507.79
    170.0000,     575.26
    175.0000,     652.07
    180.0000,     720.44
    185.0000,     757.84
    190.0000,     749.77
    195.0000,     697.18
    200.0000,     616.55
    205.0000,     529.22
    210.0000,     450.93
    215.0000,     387.63
    220.0000,     339.84
    225.0000,     304.26
    230.0000,     278.31
    235.0000,     262.04
    240.0000,     255.55
    245.0000,     255.07
           260.4966
LAYER 10
31,    39.8436
     85.0000,     368.31
     90.0000,     353.15
     95.0000,     339.00
    100.0000,     324.11
    105.0000,     312.27
    110.0000,     303.46
    115.0000,     299.43
    120.0000,     299.62
    125.0000,     303.54
    130.0000,     310.69
    135.0000,     320.65
    140.0000,     333.20
    145.0000,     348.58
    150.0000,     368.03
    155.0000,     393.48
    160.0000,     427.16
    165.0000,     470.32
    170.0000,     521.78
    175.0000,     575.87
    180.0000,     622.38
    185.0000,     649.68
    190.0000,     650.23
    195.0000,     623.95
    200.0000,     578.19
    205.0000,     523.26
    210.0000,     468.64
    215.0000,     417.78
    220.0000,     377.90
    225.0000,     343.36
    230.0000,     315.75
           284.5951
LAYER 11
27,    46.3279
     95.0000,     312.47
    100.0000,     300.90
    105.0000,     293.45
    110.0000,     287.75
    115.0000,     284.62
    120.0000,     283.90
    125.0000,     285.89
    130.0000,     290.56
    135.0000,     297.98
    140.0000,     308.39
    145.0000,     322.22
    150.0000,     340.30
    155.0000,     363.45
    160.0000,     392.42
    165.0000,     427.06
    170.0000,     465.73
    175.0000,     504.44
    180.0000,     537.41
    185.0000,     558.60
    190.0000,     564.09
    195.0000,     553.46
    200.0000,     529.92
    205.0000,     497.39
    210.0000,     465.21
    215.0000,     432.57
    220.0000,     402.15
           367.7788
LAYER 12
23,    53.4607
    105.0000,     270.63
    110.0000,     264.36
    115.0000,     261.68
    120.0000,     261.58
    125.0000,     263.62
    130.0000,     268.28
    135.0000,     275.51
    140.0000,     285.56
    145.0000,     298.77
    150.0000,     315.57
    155.0000,     336.27
    160.0000,     360.92
    165.0000,     388.95
    170.0000,     418.86
    175.0000,     447.98
    180.0000,     472.90
    185.0000,     490.23
    190.0000,     497.71
    195.0000,     494.81
    200.0000,     484.65
    205.0000,     469.26
    210.0000,     451.55
           432.5524
LAYER 13
21,    61.3068
    110.0000,     236.68
    115.0000,     236.62
    120.0000,     238.70
    125.0000,     242.58
    130.0000,     248.15
    135.0000,     256.54
    140.0000,     267.21
    145.0000,     280.37
    150.0000,     296.31
    155.0000,     315.10
    160.0000,     336.62
    165.0000,     360.24
    170.0000,     384.77
    175.0000,     408.31
    180.0000,     428.64
    185.0000,     443.63
    190.0000,     451.79
    195.0000,     453.03
    200.0000,     449.88
    205.0000,     444.42
           439.6461
LAYER 14
19, 
    115.0000,     216.22
    120.0000,     221.29
    125.0000,     227.20
    130.0000,     234.12
    135.0000,     242.33
    140.0000,     253.60
    145.0000,     266.71
    150.0000,     282.03
    155.0000,     299.67
    160.0000,     319.50
    165.0000,     340.96
    170.0000,     363.05
    175.0000,     384.22
    180.0000,     402.73
    185.0000,     416.97
    190.0000,     424.41
    195.0000,     426.96
    200.0000,     425.36
           420.8148
CALCULATED APPARENT RESISTIVITY
      7.5000,       5.0000,   1.00000,    214.8038
     12.5000,       5.0000,   1.00000,    238.0700
     17.5000,       5.0000,   1.00000,    240.7981
     22.5000,       5.0000,   1.00000,    268.3067
     27.5000,       5.0000,   1.00000,    236.3202
     32.5000,       5.0000,   1.00000,    297.7663
     37.5000,       5.0000,   1.00000,    325.5639
     42.5000,       5.0000,   1.00000,    299.7019
     47.5000,       5.0000,   1.00000,    331.7176
     52.5000,       5.0000,   1.00000,    304.6203
     57.5000,       5.0000,   1.00000,    288.1081
     62.5000,       5.0000,   1.00000,    288.3096
     67.5000,       5.0000,   1.00000,    291.1354
     72.5000,       5.0000,   1.00000,    314.7224
     77.5000,       5.0000,   1.00000,    349.4377
     82.5000,       5.0000,   1.00000,    349.7271
     87.5000,       5.0000,   1.00000,    384.8846
     92.5000,       5.0000,   1.00000,    395.4201
     97.5000,       5.0000,   1.00000,    406.2687
    102.5000,       5.0000,   1.00000,    419.8619
    107.5000,       5.0000,   1.00000,    426.1160
    112.5000,       5.0000,   1.00000,    428.8748
    117.5000,       5.0000,   1.00000,    475.5206
    122.5000,       5.0000,   1.00000,    468.0270
    127.5000,       5.0000,   1.00000,    522.7418
    132.5000,       5.0000,   1.00000,    580.5505
    137.5000,       5.0000,   1.00000,    539.3631
    142.5000,       5.0000,   1.00000,    652.5316
    147.5000,       5.0000,   1.00000,    606.4144
    152.5000,       5.0000,   1.00000,    725.5627
    157.5000,       5.0000,   1.00000,    736.2233
    162.5000,       5.0000,   1.00000,    870.5089
    167.5000,       5.0000,   1.00000,    688.5256
    172.5000,       5.0000,   1.00000,    755.2300
    177.5000,       5.0000,   1.00000,    756.3565
    182.5000,       5.0000,   1.00000,    751.6386
    187.5000,       5.0000,   1.00000,    805.4665
    192.5000,       5.0000,   1.00000,    773.9757
    197.5000,       5.0000,   1.00000,    736.7948
    202.5000,       5.0000,   1.00000,    689.1506
    207.5000,       5.0000,   1.00000,    693.4703
    212.5000,       5.0000,   1.00000,    616.1426
    217.5000,       5.0000,   1.00000,    634.5070
    222.5000,       5.0000,   1.00000,    617.3919
    227.5000,       5.0000,   1.00000,    590.7940
    232.5000,       5.0000,   1.00000,    616.1098
    237.5000,       5.0000,   1.00000,    532.6502
    242.5000,       5.0000,   1.00000,    529.3845
    247.5000,       5.0000,   1.00000,    484.5936
    252.5000,       5.0000,   1.00000,    512.8398
    257.5000,       5.0000,   1.00000,    458.8966
    262.5000,       5.0000,   1.00000,    536.3226
    267.5000,       5.0000,   1.00000,    527.0135
    272.5000,       5.0000,   1.00000,    572.3019
    277.5000,       5.0000,   1.00000,    559.0025
    282.5000,       5.0000,   1.00000,    559.3894
    287.5000,       5.0000,   1.00000,    522.2767
    292.5000,       5.0000,   1.00000,    545.9747
    297.5000,       5.0000,   1.00000,    484.2845
    302.5000,       5.0000,   1.00000,    602.4700
    307.5000,       5.0000,   1.00000,    528.3864
     12.5000,       5.0000,   2.00000,    257.0061
     17.5000,       5.0000,   2.00000,    286.0702
     22.5000,       5.0000,   2.00000,    294.6793
     27.5000,       5.0000,   2.00000,    243.6119
     32.5000,       5.0000,   2.00000,    334.5280
     37.5000,       5.0000,   2.00000,    370.0452
     42.5000,       5.0000,   2.00000,    302.8824
     47.5000,       5.0000,   2.00000,    344.9272
     52.5000,       5.0000,   2.00000,    348.4015
     57.5000,       5.0000,   2.00000,    327.3871
     62.5000,       5.0000,   2.00000,    331.7146
     67.5000,       5.0000,   2.00000,    325.7532
     72.5000,       5.0000,   2.00000,    353.7108
     77.5000,       5.0000,   2.00000,    385.7119
     82.5000,       5.0000,   2.00000,    368.1189
     87.5000,       5.0000,   2.00000,    398.4959
     92.5000,       5.0000,   2.00000,    412.2392
     97.5000,       5.0000,   2.00000,    413.9292
    102.5000,       5.0000,   2.00000,    434.4106
    107.5000,       5.0000,   2.00000,    438.3477
    112.5000,       5.0000,   2.00000,    457.8646
    117.5000,       5.0000,   2.00000,    499.8519
    122.5000,       5.0000,   2.00000,    470.5527
    127.5000,       5.0000,   2.00000,    548.1863
    132.5000,       5.0000,   2.00000,    592.7360
    137.5000,       5.0000,   2.00000,    555.1108
    142.5000,       5.0000,   2.00000,    660.8408
    147.5000,       5.0000,   2.00000,    593.5250
    152.5000,       5.0000,   2.00000,    598.5425
    157.5000,       5.0000,   2.00000,    738.3876
    162.5000,       5.0000,   2.00000,    824.9255
    167.5000,       5.0000,   2.00000,    586.4247
    172.5000,       5.0000,   2.00000,    662.8260
    177.5000,       5.0000,   2.00000,    736.9709
    182.5000,       5.0000,   2.00000,    690.0144
    187.5000,       5.0000,   2.00000,    746.0323
    192.5000,       5.0000,   2.00000,    725.5979
    197.5000,       5.0000,   2.00000,    654.6078
    202.5000,       5.0000,   2.00000,    660.1619
    207.5000,       5.0000,   2.00000,    685.8860
    212.5000,       5.0000,   2.00000,    602.1174
    217.5000,       5.0000,   2.00000,    613.9527
    222.5000,       5.0000,   2.00000,    593.0038
    227.5000,       5.0000,   2.00000,    577.5913
    232.5000,       5.0000,   2.00000,    608.6291
    237.5000,       5.0000,   2.00000,    517.7555
    242.5000,       5.0000,   2.00000,    487.1513
    247.5000,       5.0000,   2.00000,    490.8434
    252.5000,       5.0000,   2.00000,    491.2640
    257.5000,       5.0000,   2.00000,    429.7150
    262.5000,       5.0000,   2.00000,    488.9095
    267.5000,       5.0000,   2.00000,    502.1920
    272.5000,       5.0000,   2.00000,    516.1556
    277.5000,       5.0000,   2.00000,    524.3550
    282.5000,       5.0000,   2.00000,    520.4823
    287.5000,       5.0000,   2.00000,    520.0362
    292.5000,       5.0000,   2.00000,    501.8633
    297.5000,       5.0000,   2.00000,    457.9194
    302.5000,       5.0000,   2.00000,    563.0540
     17.5000,       5.0000,   3.00000,    315.8518
     22.5000,       5.0000,   3.00000,    314.3100
     27.5000,       5.0000,   3.00000,    260.6351
     32.5000,       5.0000,   3.00000,    348.9546
     37.5000,       5.0000,   3.00000,    393.7201
     42.5000,       5.0000,   3.00000,    338.9065
     47.5000,       5.0000,   3.00000,    360.3974
     52.5000,       5.0000,   3.00000,    369.4483
     57.5000,       5.0000,   3.00000,    365.4820
     62.5000,       5.0000,   3.00000,    354.1540
     67.5000,       5.0000,   3.00000,    354.8138
     72.5000,       5.0000,   3.00000,    384.3209
     77.5000,       5.0000,   3.00000,    417.7121
     82.5000,       5.0000,   3.00000,    390.7040
     87.5000,       5.0000,   3.00000,    407.5155
     92.5000,       5.0000,   3.00000,    416.6091
     97.5000,       5.0000,   3.00000,    429.0117
    102.5000,       5.0000,   3.00000,    434.6257
    107.5000,       5.0000,   3.00000,    448.0990
    112.5000,       5.0000,   3.00000,    459.5333
    117.5000,       5.0000,   3.00000,    490.0358
    122.5000,       5.0000,   3.00000,    481.1711
    127.5000,       5.0000,   3.00000,    535.2282
    132.5000,       5.0000,   3.00000,    596.3201
    137.5000,       5.0000,   3.00000,    553.2761
    142.5000,       5.0000,   3.00000,    612.9915
    147.5000,       5.0000,   3.00000,    494.8981
    152.5000,       5.0000,   3.00000,    586.0465
    157.5000,       5.0000,   3.00000,    717.3146
    162.5000,       5.0000,   3.00000,    829.3698
    167.5000,       5.0000,   3.00000,    551.0483
    172.5000,       5.0000,   3.00000,    574.7151
    177.5000,       5.0000,   3.00000,    634.4571
    182.5000,       5.0000,   3.00000,    676.2202
    187.5000,       5.0000,   3.00000,    714.9484
    192.5000,       5.0000,   3.00000,    666.8259
    197.5000,       5.0000,   3.00000,    617.1122
    202.5000,       5.0000,   3.00000,    605.9772
    207.5000,       5.0000,   3.00000,    649.0839
    212.5000,       5.0000,   3.00000,    574.0175
    217.5000,       5.0000,   3.00000,    552.9385
    222.5000,       5.0000,   3.00000,    541.6937
    227.5000,       5.0000,   3.00000,    549.9241
    232.5000,       5.0000,   3.00000,    574.8557
    237.5000,       5.0000,   3.00000,    477.3068
    242.5000,       5.0000,   3.00000,    466.7117
    247.5000,       5.0000,   3.00000,    449.4700
    252.5000,       5.0000,   3.00000,    469.0911
    257.5000,       5.0000,   3.00000,    396.6784
    262.5000,       5.0000,   3.00000,    455.7581
    267.5000,       5.0000,   3.00000,    463.6025
    272.5000,       5.0000,   3.00000,    499.9598
    277.5000,       5.0000,   3.00000,    481.1893
    282.5000,       5.0000,   3.00000,    496.6876
    287.5000,       5.0000,   3.00000,    453.7411
    292.5000,       5.0000,   3.00000,    464.8234
    297.5000,       5.0000,   3.00000,    429.6010
     22.5000,      15.0000,   1.00000,    308.4980
     27.5000,      15.0000,   1.00000,    323.6596
     32.5000,      15.0000,   1.00000,    341.5042
     37.5000,      15.0000,   1.00000,    366.3549
     42.5000,      15.0000,   1.00000,    381.5850
     47.5000,      15.0000,   1.00000,    375.5873
     52.5000,      15.0000,   1.00000,    370.9283
     57.5000,      15.0000,   1.00000,    368.4856
     62.5000,      15.0000,   1.00000,    371.9170
     67.5000,      15.0000,   1.00000,    375.5953
     72.5000,      15.0000,   1.00000,    397.8147
     77.5000,      15.0000,   1.00000,    409.1195
     82.5000,      15.0000,   1.00000,    416.8217
     87.5000,      15.0000,   1.00000,    412.7773
     92.5000,      15.0000,   1.00000,    420.4420
     97.5000,      15.0000,   1.00000,    426.3402
    102.5000,      15.0000,   1.00000,    443.6646
    107.5000,      15.0000,   1.00000,    448.6399
    112.5000,      15.0000,   1.00000,    459.4273
    117.5000,      15.0000,   1.00000,    475.2710
    122.5000,      15.0000,   1.00000,    496.7468
    127.5000,      15.0000,   1.00000,    536.8519
    132.5000,      15.0000,   1.00000,    553.3873
    137.5000,      15.0000,   1.00000,    559.9720
    142.5000,      15.0000,   1.00000,    489.5362
    147.5000,      15.0000,   1.00000,    522.9421
    152.5000,      15.0000,   1.00000,    590.3445
    157.5000,      15.0000,   1.00000,    708.9906
    162.5000,      15.0000,   1.00000,    688.9016
    167.5000,      15.0000,   1.00000,    648.8153
    172.5000,      15.0000,   1.00000,    546.6443
    177.5000,      15.0000,   1.00000,    566.2776
    182.5000,      15.0000,   1.00000,    633.0112
    187.5000,      15.0000,   1.00000,    669.0812
    192.5000,      15.0000,   1.00000,    643.1271
    197.5000,      15.0000,   1.00000,    610.3403
    202.5000,      15.0000,   1.00000,    599.4980
    207.5000,      15.0000,   1.00000,    575.9793
    212.5000,      15.0000,   1.00000,    556.9763
    217.5000,      15.0000,   1.00000,    524.5139
    222.5000,      15.0000,   1.00000,    515.3414
    227.5000,      15.0000,   1.00000,    523.4088
    232.5000,      15.0000,   1.00000,    507.8448
    237.5000,      15.0000,   1.00000,    493.5209
    242.5000,      15.0000,   1.00000,    450.8584
    247.5000,      15.0000,   1.00000,    441.9847
    252.5000,      15.0000,   1.00000,    416.9319
    257.5000,      15.0000,   1.00000,    432.9610
    262.5000,      15.0000,   1.00000,    426.1449
    267.5000,      15.0000,   1.00000,    461.9056
    272.5000,      15.0000,   1.00000,    468.5526
    277.5000,      15.0000,   1.00000,    484.2573
    282.5000,      15.0000,   1.00000,    438.4939
    287.5000,      15.0000,   1.00000,    432.9416
    292.5000,      15.0000,   1.00000,    418.3732
     22.5000,       5.0000,   4.00000,    339.2342
     27.5000,       5.0000,   4.00000,    273.7202
     32.5000,       5.0000,   4.00000,    361.7833
     37.5000,       5.0000,   4.00000,    414.6710
     42.5000,       5.0000,   4.00000,    361.0587
     47.5000,       5.0000,   4.00000,    401.6917
     52.5000,       5.0000,   4.00000,    383.4780
     57.5000,       5.0000,   4.00000,    367.1554
     62.5000,       5.0000,   4.00000,    374.5551
     67.5000,       5.0000,   4.00000,    366.3964
     72.5000,       5.0000,   4.00000,    402.5438
     77.5000,       5.0000,   4.00000,    442.9726
     82.5000,       5.0000,   4.00000,    407.8315
     87.5000,       5.0000,   4.00000,    420.9550
     92.5000,       5.0000,   4.00000,    422.0375
     97.5000,       5.0000,   4.00000,    424.3455
    102.5000,       5.0000,   4.00000,    446.1494
    107.5000,       5.0000,   4.00000,    444.6055
    112.5000,       5.0000,   4.00000,    445.5007
    117.5000,       5.0000,   4.00000,    492.1042
    122.5000,       5.0000,   4.00000,    463.3084
    127.5000,       5.0000,   4.00000,    535.2945
    132.5000,       5.0000,   4.00000,    582.8988
    137.5000,       5.0000,   4.00000,    509.0616
    142.5000,       5.0000,   4.00000,    536.2872
    147.5000,       5.0000,   4.00000,    469.9522
    152.5000,       5.0000,   4.00000,    559.5182
    157.5000,       5.0000,   4.00000,    709.0512
    162.5000,       5.0000,   4.00000,    804.0231
    167.5000,       5.0000,   4.00000,    527.8885
    172.5000,       5.0000,   4.00000,    527.3047
    177.5000,       5.0000,   4.00000,    568.0741
    182.5000,       5.0000,   4.00000,    607.3501
    187.5000,       5.0000,   4.00000,    701.7375
    192.5000,       5.0000,   4.00000,    650.0980
    197.5000,       5.0000,   4.00000,    582.1859
    202.5000,       5.0000,   4.00000,    566.0897
    207.5000,       5.0000,   4.00000,    590.2422
    212.5000,       5.0000,   4.00000,    512.4687
    217.5000,       5.0000,   4.00000,    517.0916
    222.5000,       5.0000,   4.00000,    504.9381
    227.5000,       5.0000,   4.00000,    506.8297
    232.5000,       5.0000,   4.00000,    539.2770
    237.5000,       5.0000,   4.00000,    454.2726
    242.5000,       5.0000,   4.00000,    434.1988
    247.5000,       5.0000,   4.00000,    416.2848
    252.5000,       5.0000,   4.00000,    424.2503
    257.5000,       5.0000,   4.00000,    374.1627
    262.5000,       5.0000,   4.00000,    430.2986
    267.5000,       5.0000,   4.00000,    444.4491
    272.5000,       5.0000,   4.00000,    472.0211
    277.5000,       5.0000,   4.00000,    477.2310
    282.5000,       5.0000,   4.00000,    441.6545
    287.5000,       5.0000,   4.00000,    418.5153
    292.5000,       5.0000,   4.00000,    427.0571
     30.0000,      20.0000,   1.00000,    366.1744
     35.0000,      20.0000,   1.00000,    366.8531
     40.0000,      20.0000,   1.00000,    399.7009
     45.0000,      20.0000,   1.00000,    408.2967
     50.0000,      20.0000,   1.00000,    388.2403
     55.0000,      20.0000,   1.00000,    387.5401
     60.0000,      20.0000,   1.00000,    365.7327
     65.0000,      20.0000,   1.00000,    374.8572
     70.0000,      20.0000,   1.00000,    401.4918
     75.0000,      20.0000,   1.00000,    405.2624
     80.0000,      20.0000,   1.00000,    424.9511
     85.0000,      20.0000,   1.00000,    436.5285
     90.0000,      20.0000,   1.00000,    426.8850
     95.0000,      20.0000,   1.00000,    434.6207
    100.0000,      20.0000,   1.00000,    433.3618
    105.0000,      20.0000,   1.00000,    434.2443
    110.0000,      20.0000,   1.00000,    459.5504
    115.0000,      20.0000,   1.00000,    453.2345
    120.0000,      20.0000,   1.00000,    482.1153
    125.0000,      20.0000,   1.00000,    513.9103
    130.0000,      20.0000,   1.00000,    495.6412
    135.0000,      20.0000,   1.00000,    479.4074
    140.0000,      20.0000,   1.00000,    475.0535
    145.0000,      20.0000,   1.00000,    488.9623
    150.0000,      20.0000,   1.00000,    558.4310
    155.0000,      20.0000,   1.00000,    617.2685
    160.0000,      20.0000,   1.00000,    611.1183
    165.0000,      20.0000,   1.00000,    610.4402
    170.0000,      20.0000,   1.00000,    580.3993
    175.0000,      20.0000,   1.00000,    527.3126
    180.0000,      20.0000,   1.00000,    538.6049
    185.0000,      20.0000,   1.00000,    564.2834
    190.0000,      20.0000,   1.00000,    587.1893
    195.0000,      20.0000,   1.00000,    615.7006
    200.0000,      20.0000,   1.00000,    572.4127
    205.0000,      20.0000,   1.00000,    513.7004
    210.0000,      20.0000,   1.00000,    496.0694
    215.0000,      20.0000,   1.00000,    487.6777
    220.0000,      20.0000,   1.00000,    481.7200
    225.0000,      20.0000,   1.00000,    489.5836
    230.0000,      20.0000,   1.00000,    478.9278
    235.0000,      20.0000,   1.00000,    463.6832
    240.0000,      20.0000,   1.00000,    450.4695
    245.0000,      20.0000,   1.00000,    410.5599
    250.0000,      20.0000,   1.00000,    387.2390
    255.0000,      20.0000,   1.00000,    390.3973
    260.0000,      20.0000,   1.00000,    404.7336
    265.0000,      20.0000,   1.00000,    422.5125
    270.0000,      20.0000,   1.00000,    450.9364
    275.0000,      20.0000,   1.00000,    437.1402
    280.0000,      20.0000,   1.00000,    424.8432
    285.0000,      20.0000,   1.00000,    411.8345
     27.5000,       5.0000,   5.00000,    283.6289
     32.5000,       5.0000,   5.00000,    381.7645
     37.5000,       5.0000,   5.00000,    435.3605
     42.5000,       5.0000,   5.00000,    380.2788
     47.5000,       5.0000,   5.00000,    420.4357
     52.5000,       5.0000,   5.00000,    402.2712
     57.5000,       5.0000,   5.00000,    366.9156
     62.5000,       5.0000,   5.00000,    367.6238
     67.5000,       5.0000,   5.00000,    374.0908
     72.5000,       5.0000,   5.00000,    408.4628
     77.5000,       5.0000,   5.00000,    454.2471
     82.5000,       5.0000,   5.00000,    421.4110
     87.5000,       5.0000,   5.00000,    432.8544
     92.5000,       5.0000,   5.00000,    425.6703
     97.5000,       5.0000,   5.00000,    427.0609
    102.5000,       5.0000,   5.00000,    438.0804
    107.5000,       5.0000,   5.00000,    437.3252
    112.5000,       5.0000,   5.00000,    445.7182
    117.5000,       5.0000,   5.00000,    475.4507
    122.5000,       5.0000,   5.00000,    460.2805
    127.5000,       5.0000,   5.00000,    520.2531
    132.5000,       5.0000,   5.00000,    543.6226
    137.5000,       5.0000,   5.00000,    446.7322
    142.5000,       5.0000,   5.00000,    517.8673
    147.5000,       5.0000,   5.00000,    463.0621
    152.5000,       5.0000,   5.00000,    536.2177
    157.5000,       5.0000,   5.00000,    677.9343
    162.5000,       5.0000,   5.00000,    767.7534
    167.5000,       5.0000,   5.00000,    487.6734
    172.5000,       5.0000,   5.00000,    509.6700
    177.5000,       5.0000,   5.00000,    540.2120
    182.5000,       5.0000,   5.00000,    550.3115
    187.5000,       5.0000,   5.00000,    646.1945
    192.5000,       5.0000,   5.00000,    649.6846
    197.5000,       5.0000,   5.00000,    559.8159
    202.5000,       5.0000,   5.00000,    525.7789
    207.5000,       5.0000,   5.00000,    529.4046
    212.5000,       5.0000,   5.00000,    463.3794
    217.5000,       5.0000,   5.00000,    482.0298
    222.5000,       5.0000,   5.00000,    483.9224
    227.5000,       5.0000,   5.00000,    479.0748
    232.5000,       5.0000,   5.00000,    514.5993
    237.5000,       5.0000,   5.00000,    432.6938
    242.5000,       5.0000,   5.00000,    406.0956
    247.5000,       5.0000,   5.00000,    384.6273
    252.5000,       5.0000,   5.00000,    393.1910
    257.5000,       5.0000,   5.00000,    343.9542
    262.5000,       5.0000,   5.00000,    416.0878
    267.5000,       5.0000,   5.00000,    427.5443
    272.5000,       5.0000,   5.00000,    464.5461
    277.5000,       5.0000,   5.00000,    439.9428
    282.5000,       5.0000,   5.00000,    428.9193
    287.5000,       5.0000,   5.00000,    392.8045
     32.5000,       5.0000,   6.00000,    398.9005
     37.5000,       5.0000,   6.00000,    460.8633
     42.5000,       5.0000,   6.00000,    392.8187
     47.5000,       5.0000,   6.00000,    422.2042
     52.5000,       5.0000,   6.00000,    406.2714
     57.5000,       5.0000,   6.00000,    375.8162
     62.5000,       5.0000,   6.00000,    359.5256
     67.5000,       5.0000,   6.00000,    363.5510
     72.5000,       5.0000,   6.00000,    411.2575
     77.5000,       5.0000,   6.00000,    455.6866
     82.5000,       5.0000,   6.00000,    427.1386
     87.5000,       5.0000,   6.00000,    437.5218
     92.5000,       5.0000,   6.00000,    433.6635
     97.5000,       5.0000,   6.00000,    427.2962
    102.5000,       5.0000,   6.00000,    426.7940
    107.5000,       5.0000,   6.00000,    432.8272
    112.5000,       5.0000,   6.00000,    436.3661
    117.5000,       5.0000,   6.00000,    473.9055
    122.5000,       5.0000,   6.00000,    449.5001
    127.5000,       5.0000,   6.00000,    488.5363
    132.5000,       5.0000,   6.00000,    485.0532
    137.5000,       5.0000,   6.00000,    437.9183
    142.5000,       5.0000,   6.00000,    511.1987
    147.5000,       5.0000,   6.00000,    447.8593
    152.5000,       5.0000,   6.00000,    522.5891
    157.5000,       5.0000,   6.00000,    631.9399
    162.5000,       5.0000,   6.00000,    707.7724
    167.5000,       5.0000,   6.00000,    464.7232
    172.5000,       5.0000,   6.00000,    483.7481
    177.5000,       5.0000,   6.00000,    523.5894
    182.5000,       5.0000,   6.00000,    534.1415
    187.5000,       5.0000,   6.00000,    602.7214
    192.5000,       5.0000,   6.00000,    594.0032
    197.5000,       5.0000,   6.00000,    548.1116
    202.5000,       5.0000,   6.00000,    486.9562
    207.5000,       5.0000,   6.00000,    491.6940
    212.5000,       5.0000,   6.00000,    432.7682
    217.5000,       5.0000,   6.00000,    449.0599
    222.5000,       5.0000,   6.00000,    459.8926
    227.5000,       5.0000,   6.00000,    475.9617
    232.5000,       5.0000,   6.00000,    499.4167
    237.5000,       5.0000,   6.00000,    409.3094
    242.5000,       5.0000,   6.00000,    385.9968
    247.5000,       5.0000,   6.00000,    361.4671
    252.5000,       5.0000,   6.00000,    369.3512
    257.5000,       5.0000,   6.00000,    326.0592
    262.5000,       5.0000,   6.00000,    391.8511
    267.5000,       5.0000,   6.00000,    422.8747
    272.5000,       5.0000,   6.00000,    438.1939
    277.5000,       5.0000,   6.00000,    427.9697
    282.5000,       5.0000,   6.00000,    415.2053
     37.5000,      25.0000,   1.00000,    399.0265
     42.5000,      25.0000,   1.00000,    412.5484
     47.5000,      25.0000,   1.00000,    402.6075
     52.5000,      25.0000,   1.00000,    382.9100
     57.5000,      25.0000,   1.00000,    380.3465
     62.5000,      25.0000,   1.00000,    378.6786
     67.5000,      25.0000,   1.00000,    377.5140
     72.5000,      25.0000,   1.00000,    389.4486
     77.5000,      25.0000,   1.00000,    413.2025
     82.5000,      25.0000,   1.00000,    425.4362
     87.5000,      25.0000,   1.00000,    441.1423
     92.5000,      25.0000,   1.00000,    438.5352
     97.5000,      25.0000,   1.00000,    433.5666
    102.5000,      25.0000,   1.00000,    435.8635
    107.5000,      25.0000,   1.00000,    437.9238
    112.5000,      25.0000,   1.00000,    448.7773
    117.5000,      25.0000,   1.00000,    468.6575
    122.5000,      25.0000,   1.00000,    472.5602
    127.5000,      25.0000,   1.00000,    441.1356
    132.5000,      25.0000,   1.00000,    455.6829
    137.5000,      25.0000,   1.00000,    463.3379
    142.5000,      25.0000,   1.00000,    478.8087
    147.5000,      25.0000,   1.00000,    514.5421
    152.5000,      25.0000,   1.00000,    562.6681
    157.5000,      25.0000,   1.00000,    533.0802
    162.5000,      25.0000,   1.00000,    536.3922
    167.5000,      25.0000,   1.00000,    552.2897
    172.5000,      25.0000,   1.00000,    540.7202
    177.5000,      25.0000,   1.00000,    509.0269
    182.5000,      25.0000,   1.00000,    529.0317
    187.5000,      25.0000,   1.00000,    522.3851
    192.5000,      25.0000,   1.00000,    517.9691
    197.5000,      25.0000,   1.00000,    525.8876
    202.5000,      25.0000,   1.00000,    517.3710
    207.5000,      25.0000,   1.00000,    472.7780
    212.5000,      25.0000,   1.00000,    456.6747
    217.5000,      25.0000,   1.00000,    453.4843
    222.5000,      25.0000,   1.00000,    459.8185
    227.5000,      25.0000,   1.00000,    463.5773
    232.5000,      25.0000,   1.00000,    453.7655
    237.5000,      25.0000,   1.00000,    430.6124
    242.5000,      25.0000,   1.00000,    411.3572
    247.5000,      25.0000,   1.00000,    375.3246
    252.5000,      25.0000,   1.00000,    371.5772
    257.5000,      25.0000,   1.00000,    377.2475
    262.5000,      25.0000,   1.00000,    400.2816
    267.5000,      25.0000,   1.00000,    398.9672
    272.5000,      25.0000,   1.00000,    420.1251
    277.5000,      25.0000,   1.00000,    412.6194
     37.5000,       5.0000,   7.00000,    475.1819
     42.5000,       5.0000,   7.00000,    397.2957
     47.5000,       5.0000,   7.00000,    423.5519
     52.5000,       5.0000,   7.00000,    402.0429
     57.5000,       5.0000,   7.00000,    372.1049
     62.5000,       5.0000,   7.00000,    364.3284
     67.5000,       5.0000,   7.00000,    353.3878
     72.5000,       5.0000,   7.00000,    398.3382
     77.5000,       5.0000,   7.00000,    457.8089
     82.5000,       5.0000,   7.00000,    422.0802
     87.5000,       5.0000,   7.00000,    440.2128
     92.5000,       5.0000,   7.00000,    434.5253
     97.5000,       5.0000,   7.00000,    423.0785
    102.5000,       5.0000,   7.00000,    429.6579
    107.5000,       5.0000,   7.00000,    420.7449
    112.5000,       5.0000,   7.00000,    430.8482
    117.5000,       5.0000,   7.00000,    467.9790
    122.5000,       5.0000,   7.00000,    426.6875
    127.5000,       5.0000,   7.00000,    444.4116
    132.5000,       5.0000,   7.00000,    478.7391
    137.5000,       5.0000,   7.00000,    433.1825
    142.5000,       5.0000,   7.00000,    502.0289
    147.5000,       5.0000,   7.00000,    435.8764
    152.5000,       5.0000,   7.00000,    489.4538
    157.5000,       5.0000,   7.00000,    594.5610
    162.5000,       5.0000,   7.00000,    664.4171
    167.5000,       5.0000,   7.00000,    437.0990
    172.5000,       5.0000,   7.00000,    463.0020
    177.5000,       5.0000,   7.00000,    506.8812
    182.5000,       5.0000,   7.00000,    528.7539
    187.5000,       5.0000,   7.00000,    582.5060
    192.5000,       5.0000,   7.00000,    548.5795
    197.5000,       5.0000,   7.00000,    487.0888
    202.5000,       5.0000,   7.00000,    474.8200
    207.5000,       5.0000,   7.00000,    471.2586
    212.5000,       5.0000,   7.00000,    411.4953
    217.5000,       5.0000,   7.00000,    427.4562
    222.5000,       5.0000,   7.00000,    443.8703
    227.5000,       5.0000,   7.00000,    462.5267
    232.5000,       5.0000,   7.00000,    491.8103
    237.5000,       5.0000,   7.00000,    396.4063
    242.5000,       5.0000,   7.00000,    367.6001
    247.5000,       5.0000,   7.00000,    348.3543
    252.5000,       5.0000,   7.00000,    354.9673
    257.5000,       5.0000,   7.00000,    311.9932
    262.5000,       5.0000,   7.00000,    381.8648
    267.5000,       5.0000,   7.00000,    394.1499
    272.5000,       5.0000,   7.00000,    429.7748
    277.5000,       5.0000,   7.00000,    420.9838
     42.5000,       5.0000,   8.00000,    398.9741
     47.5000,       5.0000,   8.00000,    423.4274
     52.5000,       5.0000,   8.00000,    397.4217
     57.5000,       5.0000,   8.00000,    366.2398
     62.5000,       5.0000,   8.00000,    358.5435
     67.5000,       5.0000,   8.00000,    356.4370
     72.5000,       5.0000,   8.00000,    389.0744
     77.5000,       5.0000,   8.00000,    440.7377
     82.5000,       5.0000,   8.00000,    422.5858
     87.5000,       5.0000,   8.00000,    432.6632
     92.5000,       5.0000,   8.00000,    426.8752
     97.5000,       5.0000,   8.00000,    425.6987
    102.5000,       5.0000,   8.00000,    423.9117
    107.5000,       5.0000,   8.00000,    422.3258
    112.5000,       5.0000,   8.00000,    422.4740
    117.5000,       5.0000,   8.00000,    443.2294
    122.5000,       5.0000,   8.00000,    395.9146
    127.5000,       5.0000,   8.00000,    441.1287
    132.5000,       5.0000,   8.00000,    476.1359
    137.5000,       5.0000,   8.00000,    426.6805
    142.5000,       5.0000,   8.00000,    490.2997
    147.5000,       5.0000,   8.00000,    413.6555
    152.5000,       5.0000,   8.00000,    460.4809
    157.5000,       5.0000,   8.00000,    561.4974
    162.5000,       5.0000,   8.00000,    638.5548
    167.5000,       5.0000,   8.00000,    411.9770
    172.5000,       5.0000,   8.00000,    445.0872
    177.5000,       5.0000,   8.00000,    496.3404
    182.5000,       5.0000,   8.00000,    510.4512
    187.5000,       5.0000,   8.00000,    572.3363
    192.5000,       5.0000,   8.00000,    518.7646
    197.5000,       5.0000,   8.00000,    450.7842
    202.5000,       5.0000,   8.00000,    434.0437
    207.5000,       5.0000,   8.00000,    466.2150
    212.5000,       5.0000,   8.00000,    399.3762
    217.5000,       5.0000,   8.00000,    418.2305
    222.5000,       5.0000,   8.00000,    430.3969
    227.5000,       5.0000,   8.00000,    443.6810
    232.5000,       5.0000,   8.00000,    476.4284
    237.5000,       5.0000,   8.00000,    389.4580
    242.5000,       5.0000,   8.00000,    359.4799
    247.5000,       5.0000,   8.00000,    338.2167
    252.5000,       5.0000,   8.00000,    347.4082
    257.5000,       5.0000,   8.00000,    306.8972
    262.5000,       5.0000,   8.00000,    362.9666
    267.5000,       5.0000,   8.00000,    383.2122
    272.5000,       5.0000,   8.00000,    416.5202
     52.5000,      35.0000,   1.00000,    383.9563
     57.5000,      35.0000,   1.00000,    373.8077
     62.5000,      35.0000,   1.00000,    380.0688
     67.5000,      35.0000,   1.00000,    375.6007
     72.5000,      35.0000,   1.00000,    381.0659
     77.5000,      35.0000,   1.00000,    388.1203
     82.5000,      35.0000,   1.00000,    387.7838
     87.5000,      35.0000,   1.00000,    410.5589
     92.5000,      35.0000,   1.00000,    426.1226
     97.5000,      35.0000,   1.00000,    428.7275
    102.5000,      35.0000,   1.00000,    439.9302
    107.5000,      35.0000,   1.00000,    429.0942
    112.5000,      35.0000,   1.00000,    411.6104
    117.5000,      35.0000,   1.00000,    422.2370
    122.5000,      35.0000,   1.00000,    423.5099
    127.5000,      35.0000,   1.00000,    437.1914
    132.5000,      35.0000,   1.00000,    438.1051
    137.5000,      35.0000,   1.00000,    432.0485
    142.5000,      35.0000,   1.00000,    449.9099
    147.5000,      35.0000,   1.00000,    475.1821
    152.5000,      35.0000,   1.00000,    458.1179
    157.5000,      35.0000,   1.00000,    457.7942
    162.5000,      35.0000,   1.00000,    463.3075
    167.5000,      35.0000,   1.00000,    480.1280
    172.5000,      35.0000,   1.00000,    499.4995
    177.5000,      35.0000,   1.00000,    486.8232
    182.5000,      35.0000,   1.00000,    445.4208
    187.5000,      35.0000,   1.00000,    450.0234
    192.5000,      35.0000,   1.00000,    452.4138
    197.5000,      35.0000,   1.00000,    451.2993
    202.5000,      35.0000,   1.00000,    439.8645
    207.5000,      35.0000,   1.00000,    430.4474
    212.5000,      35.0000,   1.00000,    430.5350
    217.5000,      35.0000,   1.00000,    446.3427
    222.5000,      35.0000,   1.00000,    424.3757
    227.5000,      35.0000,   1.00000,    405.0370
    232.5000,      35.0000,   1.00000,    400.2893
    237.5000,      35.0000,   1.00000,    397.6429
    242.5000,      35.0000,   1.00000,    389.4503
    247.5000,      35.0000,   1.00000,    387.8816
    252.5000,      35.0000,   1.00000,    364.6120
    257.5000,      35.0000,   1.00000,    365.9246
    262.5000,      35.0000,   1.00000,    371.9436
     52.5000,       5.0000,  10.00000,    392.4354
     57.5000,       5.0000,  10.00000,    359.3944
     62.5000,       5.0000,  10.00000,    348.7458
     67.5000,       5.0000,  10.00000,    345.3368
     72.5000,       5.0000,  10.00000,    387.7279
     77.5000,       5.0000,  10.00000,    434.7064
     82.5000,       5.0000,  10.00000,    392.9462
     87.5000,       5.0000,  10.00000,    411.1460
     92.5000,       5.0000,  10.00000,    412.5889
     97.5000,       5.0000,  10.00000,    411.1951
    102.5000,       5.0000,  10.00000,    418.7068
    107.5000,       5.0000,  10.00000,    406.6636
    112.5000,       5.0000,  10.00000,    386.5444
    117.5000,       5.0000,  10.00000,    412.0149
    122.5000,       5.0000,  10.00000,    386.2026
    127.5000,       5.0000,  10.00000,    430.4435
    132.5000,       5.0000,  10.00000,    461.3025
    137.5000,       5.0000,  10.00000,    399.6287
    142.5000,       5.0000,  10.00000,    445.6697
    147.5000,       5.0000,  10.00000,    376.2426
    152.5000,       5.0000,  10.00000,    424.5862
    157.5000,       5.0000,  10.00000,    519.1083
    162.5000,       5.0000,  10.00000,    593.5822
    167.5000,       5.0000,  10.00000,    390.0332
    172.5000,       5.0000,  10.00000,    420.4398
    177.5000,       5.0000,  10.00000,    461.9076
    182.5000,       5.0000,  10.00000,    474.3072
    187.5000,       5.0000,  10.00000,    536.8472
    192.5000,       5.0000,  10.00000,    501.3219
    197.5000,       5.0000,  10.00000,    437.4222
    202.5000,       5.0000,  10.00000,    398.5655
    207.5000,       5.0000,  10.00000,    413.6700
    212.5000,       5.0000,  10.00000,    376.7339
    217.5000,       5.0000,  10.00000,    408.6494
    222.5000,       5.0000,  10.00000,    407.9494
    227.5000,       5.0000,  10.00000,    414.5391
    232.5000,       5.0000,  10.00000,    441.8764
    237.5000,       5.0000,  10.00000,    365.4024
    242.5000,       5.0000,  10.00000,    348.9572
    247.5000,       5.0000,  10.00000,    335.6218
    252.5000,       5.0000,  10.00000,    337.3436
    257.5000,       5.0000,  10.00000,    294.8172
    262.5000,       5.0000,  10.00000,    357.1992
     67.5000,      45.0000,   1.00000,    376.1235
     72.5000,      45.0000,   1.00000,    375.1418
     77.5000,      45.0000,   1.00000,    370.8258
     82.5000,      45.0000,   1.00000,    379.9118
     87.5000,      45.0000,   1.00000,    389.4026
     92.5000,      45.0000,   1.00000,    393.5663
     97.5000,      45.0000,   1.00000,    382.4185
    102.5000,      45.0000,   1.00000,    387.6360
    107.5000,      45.0000,   1.00000,    404.9630
    112.5000,      45.0000,   1.00000,    412.0400
    117.5000,      45.0000,   1.00000,    411.5168
    122.5000,      45.0000,   1.00000,    409.0990
    127.5000,      45.0000,   1.00000,    392.4141
    132.5000,      45.0000,   1.00000,    389.2211
    137.5000,      45.0000,   1.00000,    403.5730
    142.5000,      45.0000,   1.00000,    423.7387
    147.5000,      45.0000,   1.00000,    426.2326
    152.5000,      45.0000,   1.00000,    425.6696
    157.5000,      45.0000,   1.00000,    428.2050
    162.5000,      45.0000,   1.00000,    436.5686
    167.5000,      45.0000,   1.00000,    438.3275
    172.5000,      45.0000,   1.00000,    449.7454
    177.5000,      45.0000,   1.00000,    449.9834
    182.5000,      45.0000,   1.00000,    438.0243
    187.5000,      45.0000,   1.00000,    418.2317
    192.5000,      45.0000,   1.00000,    422.5566
    197.5000,      45.0000,   1.00000,    428.2414
    202.5000,      45.0000,   1.00000,    430.6661
    207.5000,      45.0000,   1.00000,    422.7454
    212.5000,      45.0000,   1.00000,    411.4994
    217.5000,      45.0000,   1.00000,    384.9980
    222.5000,      45.0000,   1.00000,    373.2475
    227.5000,      45.0000,   1.00000,    373.6050
    232.5000,      45.0000,   1.00000,    380.1987
    237.5000,      45.0000,   1.00000,    364.1496
    242.5000,      45.0000,   1.00000,    363.8942
    247.5000,      45.0000,   1.00000,    367.7217
     77.5000,       5.0000,  12.00000,    423.9479
    157.5000,       5.0000,  12.00000,    500.5732
    237.5000,       5.0000,  12.00000,    348.3601
     67.5000,      15.0000,   4.00000,    352.7019
     72.5000,      15.0000,   4.00000,    379.7049
     77.5000,      15.0000,   4.00000,    391.1445
     82.5000,      15.0000,   4.00000,    400.7794
     87.5000,      15.0000,   4.00000,    391.3233
     92.5000,      15.0000,   4.00000,    384.4461
     97.5000,      15.0000,   4.00000,    363.7526
    102.5000,      15.0000,   4.00000,    368.0938
    107.5000,      15.0000,   4.00000,    376.9719
    112.5000,      15.0000,   4.00000,    382.9178
    117.5000,      15.0000,   4.00000,    381.0474
    122.5000,      15.0000,   4.00000,    384.3248
    127.5000,      15.0000,   4.00000,    384.5177
    132.5000,      15.0000,   4.00000,    381.1184
    137.5000,      15.0000,   4.00000,    387.0457
    142.5000,      15.0000,   4.00000,    366.7759
    147.5000,      15.0000,   4.00000,    385.9554
    152.5000,      15.0000,   4.00000,    415.7582
    157.5000,      15.0000,   4.00000,    486.7810
    162.5000,      15.0000,   4.00000,    473.3474
    167.5000,      15.0000,   4.00000,    437.6548
    172.5000,      15.0000,   4.00000,    400.0702
    177.5000,      15.0000,   4.00000,    432.8780
    182.5000,      15.0000,   4.00000,    476.6891
    187.5000,      15.0000,   4.00000,    494.3856
    192.5000,      15.0000,   4.00000,    483.5482
    197.5000,      15.0000,   4.00000,    439.7086
    202.5000,      15.0000,   4.00000,    408.1341
    207.5000,      15.0000,   4.00000,    377.2408
    212.5000,      15.0000,   4.00000,    367.6113
    217.5000,      15.0000,   4.00000,    351.9283
    222.5000,      15.0000,   4.00000,    362.8384
    227.5000,      15.0000,   4.00000,    385.3826
    232.5000,      15.0000,   4.00000,    389.2069
    237.5000,      15.0000,   4.00000,    359.7891
    242.5000,      15.0000,   4.00000,    323.9645
    247.5000,      15.0000,   4.00000,    319.9216
     82.5000,      55.0000,   1.00000,    356.1208
     87.5000,      55.0000,   1.00000,    360.1498
     92.5000,      55.0000,   1.00000,    367.2838
     97.5000,      55.0000,   1.00000,    372.4203
    102.5000,      55.0000,   1.00000,    378.0208
    107.5000,      55.0000,   1.00000,    373.9163
    112.5000,      55.0000,   1.00000,    360.3513
    117.5000,      55.0000,   1.00000,    363.1089
    122.5000,      55.0000,   1.00000,    363.5686
    127.5000,      55.0000,   1.00000,    363.5910
    132.5000,      55.0000,   1.00000,    380.4183
    137.5000,      55.0000,   1.00000,    402.2116
    142.5000,      55.0000,   1.00000,    398.3666
    147.5000,      55.0000,   1.00000,    396.0922
    152.5000,      55.0000,   1.00000,    399.1840
    157.5000,      55.0000,   1.00000,    408.4801
    162.5000,      55.0000,   1.00000,    423.8809
    167.5000,      55.0000,   1.00000,    437.4591
    172.5000,      55.0000,   1.00000,    437.5831
    177.5000,      55.0000,   1.00000,    444.8732
    182.5000,      55.0000,   1.00000,    445.2646
    187.5000,      55.0000,   1.00000,    430.8007
    192.5000,      55.0000,   1.00000,    407.2282
    197.5000,      55.0000,   1.00000,    406.3669
    202.5000,      55.0000,   1.00000,    406.5577
    207.5000,      55.0000,   1.00000,    403.6055
    212.5000,      55.0000,   1.00000,    394.0980
    217.5000,      55.0000,   1.00000,    379.1620
    222.5000,      55.0000,   1.00000,    354.8271
    227.5000,      55.0000,   1.00000,    346.6917
    232.5000,      55.0000,   1.00000,    334.2401
     77.5000,       5.0000,  15.00000,    419.8199
    157.5000,       5.0000,  15.00000,    474.6652
    237.5000,       5.0000,  15.00000,    319.1113
     82.5000,      15.0000,   5.00000,    379.6611
     87.5000,      15.0000,   5.00000,    366.5735
     92.5000,      15.0000,   5.00000,    360.4133
     97.5000,      15.0000,   5.00000,    353.2155
    102.5000,      15.0000,   5.00000,    347.0345
    107.5000,      15.0000,   5.00000,    337.9636
    112.5000,      15.0000,   5.00000,    330.8901
    117.5000,      15.0000,   5.00000,    327.4301
    122.5000,      15.0000,   5.00000,    340.4801
    127.5000,      15.0000,   5.00000,    348.3406
    132.5000,      15.0000,   5.00000,    355.7548
    137.5000,      15.0000,   5.00000,    367.5959
    142.5000,      15.0000,   5.00000,    351.1890
    147.5000,      15.0000,   5.00000,    364.6118
    152.5000,      15.0000,   5.00000,    389.8765
    157.5000,      15.0000,   5.00000,    463.0513
    162.5000,      15.0000,   5.00000,    462.8191
    167.5000,      15.0000,   5.00000,    441.6798
    172.5000,      15.0000,   5.00000,    411.0671
    177.5000,      15.0000,   5.00000,    452.4104
    182.5000,      15.0000,   5.00000,    497.5423
    187.5000,      15.0000,   5.00000,    510.0144
    192.5000,      15.0000,   5.00000,    486.7796
    197.5000,      15.0000,   5.00000,    430.9148
    202.5000,      15.0000,   5.00000,    390.2856
    207.5000,      15.0000,   5.00000,    358.3578
    212.5000,      15.0000,   5.00000,    346.2942
    217.5000,      15.0000,   5.00000,    338.5957
    222.5000,      15.0000,   5.00000,    342.4295
    227.5000,      15.0000,   5.00000,    356.5137
    232.5000,      15.0000,   5.00000,    342.9602
     97.5000,      65.0000,   1.00000,    343.3719
    102.5000,      65.0000,   1.00000,    346.3410
    107.5000,      65.0000,   1.00000,    342.6607
    112.5000,      65.0000,   1.00000,    340.7158
    117.5000,      65.0000,   1.00000,    339.5786
    122.5000,      65.0000,   1.00000,    342.0989
    127.5000,      65.0000,   1.00000,    350.2173
    132.5000,      65.0000,   1.00000,    370.5331
    137.5000,      65.0000,   1.00000,    371.3770
    142.5000,      65.0000,   1.00000,    376.7063
    147.5000,      65.0000,   1.00000,    390.0558
    152.5000,      65.0000,   1.00000,    402.8578
    157.5000,      65.0000,   1.00000,    420.6996
    162.5000,      65.0000,   1.00000,    433.9259
    167.5000,      65.0000,   1.00000,    434.3027
    172.5000,      65.0000,   1.00000,    436.7166
    177.5000,      65.0000,   1.00000,    434.7737
    182.5000,      65.0000,   1.00000,    431.3014
    187.5000,      65.0000,   1.00000,    426.0104
    192.5000,      65.0000,   1.00000,    414.1835
    197.5000,      65.0000,   1.00000,    395.4754
    202.5000,      65.0000,   1.00000,    399.2527
    207.5000,      65.0000,   1.00000,    389.8813
    212.5000,      65.0000,   1.00000,    379.3632
    217.5000,      65.0000,   1.00000,    367.8674
     97.5000,      15.0000,   6.00000,    325.1933
    102.5000,      15.0000,   6.00000,    313.9159
    107.5000,      15.0000,   6.00000,    306.1303
    112.5000,      15.0000,   6.00000,    306.3164
    117.5000,      15.0000,   6.00000,    304.8059
    122.5000,      15.0000,   6.00000,    314.8405
    127.5000,      15.0000,   6.00000,    322.7956
    132.5000,      15.0000,   6.00000,    330.6705
    137.5000,      15.0000,   6.00000,    345.3292
    142.5000,      15.0000,   6.00000,    335.2410
    147.5000,      15.0000,   6.00000,    356.8432
    152.5000,      15.0000,   6.00000,    393.9156
    157.5000,      15.0000,   6.00000,    471.9533
    162.5000,      15.0000,   6.00000,    473.9843
    167.5000,      15.0000,   6.00000,    452.8946
    172.5000,      15.0000,   6.00000,    423.5344
    177.5000,      15.0000,   6.00000,    462.5369
    182.5000,      15.0000,   6.00000,    505.2177
    187.5000,      15.0000,   6.00000,    514.4554
    192.5000,      15.0000,   6.00000,    490.0657
    197.5000,      15.0000,   6.00000,    431.5454
    202.5000,      15.0000,   6.00000,    389.1801
    207.5000,      15.0000,   6.00000,    352.3217
    212.5000,      15.0000,   6.00000,    336.5149
    217.5000,      15.0000,   6.00000,    323.8441
    105.0000,      30.0000,   3.00000,    309.9644
    110.0000,      30.0000,   3.00000,    304.5244
    115.0000,      30.0000,   3.00000,    305.6207
    120.0000,      30.0000,   3.00000,    312.2082
    125.0000,      30.0000,   3.00000,    313.7846
    130.0000,      30.0000,   3.00000,    323.0641
    135.0000,      30.0000,   3.00000,    321.1506
    140.0000,      30.0000,   3.00000,    338.1668
    145.0000,      30.0000,   3.00000,    370.1405
    150.0000,      30.0000,   3.00000,    407.3223
    155.0000,      30.0000,   3.00000,    422.3091
    160.0000,      30.0000,   3.00000,    430.8568
    165.0000,      30.0000,   3.00000,    454.5826
    170.0000,      30.0000,   3.00000,    470.5530
    175.0000,      30.0000,   3.00000,    478.4898
    180.0000,      30.0000,   3.00000,    465.7939
    185.0000,      30.0000,   3.00000,    473.5483
    190.0000,      30.0000,   3.00000,    465.9379
    195.0000,      30.0000,   3.00000,    452.2240
    200.0000,      30.0000,   3.00000,    420.9566
    205.0000,      30.0000,   3.00000,    384.3004
    210.0000,      30.0000,   3.00000,    355.2334
    112.5000,      25.0000,   4.00000,    297.7452
    117.5000,      25.0000,   4.00000,    299.8532
    122.5000,      25.0000,   4.00000,    306.2606
    127.5000,      25.0000,   4.00000,    310.5852
    132.5000,      25.0000,   4.00000,    323.5972
    137.5000,      25.0000,   4.00000,    332.2176
    142.5000,      25.0000,   4.00000,    342.1730
    147.5000,      25.0000,   4.00000,    374.7320
    152.5000,      25.0000,   4.00000,    430.3814
    157.5000,      25.0000,   4.00000,    431.1645
    162.5000,      25.0000,   4.00000,    449.5048
    167.5000,      25.0000,   4.00000,    467.2476
    172.5000,      25.0000,   4.00000,    467.2269
    177.5000,      25.0000,   4.00000,    463.0386
    182.5000,      25.0000,   4.00000,    485.7196
    187.5000,      25.0000,   4.00000,    488.4105
    192.5000,      25.0000,   4.00000,    468.1795
    197.5000,      25.0000,   4.00000,    444.2396
    202.5000,      25.0000,   4.00000,    397.9294
    157.5000,      15.0000,   8.00000,    470.0032
    157.5000,      15.0000,  10.00000,    477.6435
   6.05
REFERENCE MODEL USED
CONSTANT REFERENCE MODEL METHOD
Reference resistivity is
435.137
TOPOGRAPHICAL DATA
2
64
      0.0000     525.7200
      5.0000     526.0800
     10.0000     526.4300
     15.0000     526.7800
     20.0000     527.1400
     25.0000     527.4900
     30.0000     527.5900
     35.0000     527.8400
     40.0000     528.7700
     45.0000     528.9400
     50.0000     529.1000
     55.0000     529.2300
     60.0000     529.3900
     65.0000     529.7200
     70.0000     530.0700
     75.0000     530.4100
     80.0000     530.7600
     85.0000     530.9500
     90.0000     531.3800
     95.0000     531.7100
    100.0000     532.0400
    105.0000     532.1900
    110.0000     532.4200
    115.0000     532.7800
    120.0000     533.2900
    125.0000     533.7500
    130.0000     534.2200
    135.0000     534.7000
    140.0000     535.1500
    145.0000     535.5700
    150.0000     535.4700
    155.0000     535.8700
    160.0000     536.1400
    165.0000     536.4800
    170.0000     536.9900
    175.0000     537.4900
    180.0000     537.9400
    185.0000     538.4100
    190.0000     538.8400
    195.0000     539.2400
    200.0000     539.6300
    205.0000     539.9000
    210.0000     540.2400
    215.0000     540.4500
    220.0000     540.6300
    225.0000     540.8000
    230.0000     540.9600
    235.0000     541.1800
    240.0000     541.4700
    245.0000     541.7800
    250.0000     542.0400
    255.0000     542.2800
    260.0000     542.3600
    265.0000     542.4300
    270.0000     542.6000
    275.0000     542.7500
    280.0000     542.9300
    285.0000     543.1000
    290.0000     543.2700
    295.0000     543.3400
    300.0000     543.4200
    305.0000     543.7700
    310.0000     544.0100
    315.0000     544.1700
1
DAMPED FINITE-ELEMENT METHOD USED FOR TOPOGRAPHIC MODELLING WITH DAMPING FACTOR OF 0.75
      -0.02104
     526.05786
       0.06221
COORDINATES FOR ELECTRODES
       0.00000       -0.33855
       4.99975       -0.28921
       9.99960       -0.24998
      14.99945       -0.21068
      19.99920       -0.16141
      24.99905       -0.12217
      29.99460       -0.33309
      34.99423       -0.39401
      39.95529        0.22878
      44.95330        0.08779
      49.95102       -0.06321
      54.94775       -0.24417
      59.94547       -0.39512
      64.94543       -0.37594
      69.94527       -0.33665
      74.94518       -0.30744
      79.94503       -0.26815
      84.94357       -0.38911
      89.94214       -0.26962
      94.94210       -0.25039
      99.94206       -0.23122
     104.93947       -0.39217
     109.93881       -0.47313
     114.93858       -0.42380
     119.93459       -0.22404
     124.93234       -0.07441
     129.92979        0.08520
     134.92691        0.25493
     139.92496        0.39450
     144.92377        0.50395
     149.90688        0.09334
     154.90607        0.18277
     159.90591        0.14189
     164.90582        0.17109
     169.90184        0.37091
     174.89822        0.56068
     179.89627        0.70026
     184.89372        0.85987
     189.89230        0.97942
     194.89149        1.06878
     199.89088        1.14817
     204.89072        1.10729
     209.89064        1.13650
     214.88962        1.03556
     219.88791        0.90458
     224.88593        0.76359
     229.88365        0.61265
     234.88283        0.52167
     239.88277        0.50079
     244.88277        0.50002
     249.88251        0.44906
     254.88200        0.37818
     259.87668        0.14720
     264.87088       -0.09372
     269.86887       -0.23471
     274.86627       -0.39566
     279.86456       -0.52664
     284.86258       -0.66763
     289.86057       -0.80856
     294.85477       -1.04948
     299.84943       -1.28047
     304.84927       -1.24117
     309.84875       -1.31211
     314.84650       -1.46311
Shift matrix
  0    0.0000    2.5000    5.2500    8.2750   11.6025   15.2628   19.2890   23.7179   28.5897   33.9487   39.8436   46.3279   53.4607   61.3068   69.9375 
  1   -0.3385   -0.2142   -0.1295   -0.0745   -0.0405   -0.0207   -0.0099   -0.0044   -0.0018   -0.0007   -0.0002   -0.0001    0.0000    0.0000    0.0000 
  2   -0.2892   -0.1820   -0.1094   -0.0624   -0.0337   -0.0171   -0.0081   -0.0036   -0.0014   -0.0005   -0.0002   -0.0001    0.0000    0.0000    0.0000 
  3   -0.2500   -0.1566   -0.0936   -0.0532   -0.0285   -0.0144   -0.0068   -0.0030   -0.0012   -0.0004   -0.0001    0.0000    0.0000    0.0000    0.0000 
  4   -0.2107   -0.1314   -0.0781   -0.0441   -0.0235   -0.0118   -0.0055   -0.0024   -0.0010   -0.0003   -0.0001    0.0000    0.0000    0.0000    0.0000 
  5   -0.1614   -0.1001   -0.0591   -0.0332   -0.0175   -0.0087   -0.0040   -0.0017   -0.0007   -0.0002   -0.0001    0.0000    0.0000    0.0000    0.0000 
  6   -0.1222   -0.0754   -0.0443   -0.0247   -0.0130   -0.0064   -0.0029   -0.0012   -0.0005   -0.0002   -0.0001    0.0000    0.0000    0.0000    0.0000 
  7   -0.3331   -0.2107   -0.1273   -0.0731   -0.0397   -0.0203   -0.0097   -0.0043   -0.0018   -0.0007   -0.0002   -0.0001    0.0000    0.0000    0.0000 
  8   -0.3940   -0.2509   -0.1527   -0.0884   -0.0485   -0.0250   -0.0121   -0.0054   -0.0023   -0.0009   -0.0003   -0.0001    0.0000    0.0000    0.0000 
  9    0.2288    0.1345    0.0750    0.0394    0.0195    0.0089    0.0038    0.0015    0.0005    0.0002    0.0000    0.0000    0.0000    0.0000    0.0000 
 10    0.0878    0.0527    0.0300    0.0162    0.0082    0.0039    0.0017    0.0007    0.0003    0.0001    0.0000    0.0000    0.0000    0.0000    0.0000 
 11   -0.0632   -0.0387   -0.0226   -0.0125   -0.0065   -0.0032   -0.0014   -0.0006   -0.0002   -0.0001    0.0000    0.0000    0.0000    0.0000    0.0000 
 12   -0.2442   -0.1529   -0.0913   -0.0518   -0.0278   -0.0140   -0.0066   -0.0029   -0.0012   -0.0004   -0.0001    0.0000    0.0000    0.0000    0.0000 
 13   -0.3951   -0.2516   -0.1532   -0.0887   -0.0486   -0.0251   -0.0121   -0.0055   -0.0023   -0.0009   -0.0003   -0.0001    0.0000    0.0000    0.0000 
 14   -0.3759   -0.2389   -0.1451   -0.0838   -0.0458   -0.0236   -0.0114   -0.0051   -0.0021   -0.0008   -0.0003   -0.0001    0.0000    0.0000    0.0000 
 15   -0.3366   -0.2130   -0.1287   -0.0740   -0.0402   -0.0206   -0.0098   -0.0044   -0.0018   -0.0007   -0.0002   -0.0001    0.0000    0.0000    0.0000 
 16   -0.3074   -0.1939   -0.1168   -0.0668   -0.0362   -0.0184   -0.0088   -0.0039   -0.0016   -0.0006   -0.0002   -0.0001    0.0000    0.0000    0.0000 
 17   -0.2681   -0.1683   -0.1009   -0.0574   -0.0309   -0.0156   -0.0074   -0.0032   -0.0013   -0.0005   -0.0002    0.0000    0.0000    0.0000    0.0000 
 18   -0.3891   -0.2476   -0.1506   -0.0872   -0.0478   -0.0246   -0.0119   -0.0053   -0.0022   -0.0008   -0.0003   -0.0001    0.0000    0.0000    0.0000 
 19   -0.2696   -0.1693   -0.1015   -0.0578   -0.0311   -0.0157   -0.0074   -0.0033   -0.0013   -0.0005   -0.0002    0.0000    0.0000    0.0000    0.0000 
 20   -0.2504   -0.1569   -0.0938   -0.0533   -0.0286   -0.0144   -0.0068   -0.0030   -0.0012   -0.0004   -0.0001    0.0000    0.0000    0.0000    0.0000 
 21   -0.2312   -0.1445   -0.0862   -0.0488   -0.0261   -0.0131   -0.0062   -0.0027   -0.0011   -0.0004   -0.0001    0.0000    0.0000    0.0000    0.0000 
 22   -0.3922   -0.2497   -0.1519   -0.0880   -0.0482   -0.0249   -0.0120   -0.0054   -0.0022   -0.0009   -0.0003   -0.0001    0.0000    0.0000    0.0000 
 23   -0.4731   -0.3038   -0.1866   -0.1092   -0.0605   -0.0317   -0.0155   -0.0071   -0.0030   -0.0012   -0.0004   -0.0001    0.0000    0.0000    0.0000 
 24   -0.4238   -0.2707   -0.1653   -0.0961   -0.0529   -0.0275   -0.0133   -0.0060   -0.0025   -0.0010   -0.0003   -0.0001    0.0000    0.0000    0.0000 
 25   -0.2240   -0.1399   -0.0834   -0.0472   -0.0252   -0.0127   -0.0059   -0.0026   -0.0010   -0.0004   -0.0001    0.0000    0.0000    0.0000    0.0000 
 26   -0.0744   -0.0456   -0.0266   -0.0147   -0.0077   -0.0038   -0.0017   -0.0007   -0.0003   -0.0001    0.0000    0.0000    0.0000    0.0000    0.0000 
 27    0.0852    0.0511    0.0292    0.0157    0.0080    0.0038    0.0017    0.0007    0.0002    0.0001    0.0000    0.0000    0.0000    0.0000    0.0000 
 28    0.2549    0.1493    0.0829    0.0434    0.0213    0.0097    0.0041    0.0016    0.0006    0.0002    0.0001    0.0000    0.0000    0.0000    0.0000 
 29    0.3945    0.2260    0.1224    0.0624    0.0297    0.0131    0.0054    0.0020    0.0007    0.0002    0.0001    0.0000    0.0000    0.0000    0.0000 
 30    0.5039    0.2833    0.1504    0.0749    0.0348    0.0150    0.0059    0.0021    0.0007    0.0002    0.0001    0.0000    0.0000    0.0000    0.0000 
 31    0.0933    0.0560    0.0319    0.0172    0.0087    0.0041    0.0018    0.0007    0.0003    0.0001    0.0000    0.0000    0.0000    0.0000    0.0000 
 32    0.1828    0.1082    0.0608    0.0322    0.0160    0.0074    0.0032    0.0013    0.0005    0.0001    0.0000    0.0000    0.0000    0.0000    0.0000 
 33    0.1419    0.0845    0.0478    0.0255    0.0128    0.0060    0.0026    0.0010    0.0004    0.0001    0.0000    0.0000    0.0000    0.0000    0.0000 
 34    0.1711    0.1015    0.0571    0.0303    0.0151    0.0070    0.0030    0.0012    0.0004    0.0001    0.0000    0.0000    0.0000    0.0000    0.0000 
 35    0.3709    0.2133    0.1160    0.0594    0.0284    0.0127    0.0052    0.0019    0.0007    0.0002    0.0001    0.0000    0.0000    0.0000    0.0000 
 36    0.5607    0.3120    0.1637    0.0806    0.0369    0.0157    0.0061    0.0022    0.0007    0.0002    0.0000    0.0000    0.0000    0.0000    0.0000 
 37    0.7003    0.3794    0.1933    0.0921    0.0407    0.0166    0.0062    0.0021    0.0006    0.0002    0.0000    0.0000    0.0000    0.0000    0.0000 
 38    0.8599    0.4504    0.2211    0.1011    0.0428    0.0166    0.0059    0.0019    0.0005    0.0001    0.0000    0.0000    0.0000    0.0000    0.0000 
 39    0.9794    0.4990    0.2376    0.1051    0.0428    0.0159    0.0054    0.0016    0.0004    0.0001    0.0000    0.0000    0.0000    0.0000    0.0000 
 40    1.0688    0.5324    0.2474    0.1065    0.0421    0.0152    0.0049    0.0014    0.0004    0.0001    0.0000    0.0000    0.0000    0.0000    0.0000 
 41    1.1482    0.5600    0.2542    0.1066    0.0410    0.0143    0.0045    0.0013    0.0003    0.0001    0.0000    0.0000    0.0000    0.0000    0.0000 
 42    1.1073    0.5460    0.2509    0.1067    0.0416    0.0148    0.0047    0.0014    0.0003    0.0001    0.0000    0.0000    0.0000    0.0000    0.0000 
 43    1.1365    0.5561    0.2533    0.1067    0.0412    0.0145    0.0046    0.0013    0.0003    0.0001    0.0000    0.0000    0.0000    0.0000    0.0000 
 44    1.0356    0.5203    0.2440    0.1061    0.0424    0.0155    0.0051    0.0015    0.0004    0.0001    0.0000    0.0000    0.0000    0.0000    0.0000 
 45    0.9046    0.4690    0.2277    0.1029    0.0429    0.0164    0.0057    0.0018    0.0005    0.0001    0.0000    0.0000    0.0000    0.0000    0.0000 
 46    0.7636    0.4084    0.2051    0.0962    0.0418    0.0167    0.0061    0.0020    0.0006    0.0002    0.0000    0.0000    0.0000    0.0000    0.0000 
 47    0.6127    0.3376    0.1753    0.0852    0.0386    0.0161    0.0062    0.0021    0.0007    0.0002    0.0000    0.0000    0.0000    0.0000    0.0000 
 48    0.5217    0.2923    0.1546    0.0767    0.0355    0.0152    0.0060    0.0021    0.0007    0.0002    0.0001    0.0000    0.0000    0.0000    0.0000 
 49    0.5008    0.2817    0.1496    0.0746    0.0347    0.0149    0.0059    0.0021    0.0007    0.0002    0.0001    0.0000    0.0000    0.0000    0.0000 
 50    0.5000    0.2813    0.1494    0.0745    0.0346    0.0149    0.0059    0.0021    0.0007    0.0002    0.0001    0.0000    0.0000    0.0000    0.0000 
 51    0.4491    0.2549    0.1367    0.0689    0.0324    0.0141    0.0057    0.0021    0.0007    0.0002    0.0001    0.0000    0.0000    0.0000    0.0000 
 52    0.3782    0.2172    0.1180    0.0603    0.0288    0.0128    0.0052    0.0020    0.0007    0.0002    0.0001    0.0000    0.0000    0.0000    0.0000 
 53    0.1472    0.0876    0.0495    0.0264    0.0132    0.0062    0.0027    0.0011    0.0004    0.0001    0.0000    0.0000    0.0000    0.0000    0.0000 
 54   -0.0937   -0.0576   -0.0337   -0.0187   -0.0098   -0.0048   -0.0022   -0.0009   -0.0004   -0.0001    0.0000    0.0000    0.0000    0.0000    0.0000 
 55   -0.2347   -0.1468   -0.0876   -0.0496   -0.0266   -0.0134   -0.0063   -0.0027   -0.0011   -0.0004   -0.0001    0.0000    0.0000    0.0000    0.0000 
 56   -0.3957   -0.2520   -0.1534   -0.0888   -0.0487   -0.0252   -0.0122   -0.0055   -0.0023   -0.0009   -0.0003   -0.0001    0.0000    0.0000    0.0000 
 57   -0.5266   -0.3400   -0.2102   -0.1238   -0.0691   -0.0364   -0.0180   -0.0083   -0.0035   -0.0014   -0.0005   -0.0002    0.0000    0.0000    0.0000 
 58   -0.6676   -0.4371   -0.2743   -0.1643   -0.0935   -0.0503   -0.0254   -0.0120   -0.0053   -0.0021   -0.0008   -0.0003   -0.0001    0.0000    0.0000 
 59   -0.8086   -0.5364   -0.3415   -0.2078   -0.1203   -0.0660   -0.0341   -0.0165   -0.0074   -0.0031   -0.0012   -0.0004   -0.0001    0.0000    0.0000 
 60   -1.0495   -0.7106   -0.4628   -0.2887   -0.1718   -0.0971   -0.0518   -0.0260   -0.0121   -0.0053   -0.0021   -0.0008   -0.0003   -0.0001    0.0000 
 61   -1.2805   -0.8827   -0.5862   -0.3737   -0.2278   -0.1321   -0.0726   -0.0375   -0.0182   -0.0082   -0.0034   -0.0013   -0.0004   -0.0001    0.0000 
 62   -1.2412   -0.8531   -0.5648   -0.3588   -0.2178   -0.1258   -0.0688   -0.0354   -0.0170   -0.0076   -0.0032   -0.0012   -0.0004   -0.0001    0.0000 
 63   -1.3121   -0.9066   -0.6037   -0.3859   -0.2359   -0.1373   -0.0757   -0.0393   -0.0191   -0.0087   -0.0036   -0.0014   -0.0005   -0.0002    0.0000 
 64   -1.4631   -1.0218   -0.6884   -0.4458   -0.2765   -0.1634   -0.0917   -0.0485   -0.0241   -0.0112   -0.0048   -0.0019   -0.0007   -0.0002   -0.0001 
Topography damping parameter
   2.6113
Blocks sensitivity and uncertainity values (with smoothness constrain)
                     Resistivity      
Block No.  Sensitivity  % Uncertainity
     1       0.8365        7.00
     2       1.0930        5.51
     3       1.4999        4.82
     4       1.8837        4.35
     5       2.1485        3.86
     6       2.7934        3.65
     7       3.3347        3.39
     8       3.4989        3.10
     9       3.8133        3.13
    10       3.9617        3.01
    11       3.9594        3.01
    12       4.0066        3.04
    13       4.0818        3.01
    14       4.4344        2.98
    15       4.9660        2.79
    16       4.6505        2.95
    17       4.7126        2.99
    18       4.7743        2.98
    19       4.8175        2.97
    20       4.8889        2.98
    21       4.9218        2.98
    22       4.9498        2.97
    23       5.1173        2.98
    24       5.0669        2.90
    25       5.3537        2.89
    26       5.5723        2.88
    27       5.4072        2.79
    28       5.6993        2.84
    29       5.3057        2.81
    30       5.5108        2.86
    31       6.0393        2.72
    32       6.1239        2.91
    33       5.1955        2.84
    34       5.3867        2.86
    35       5.6930        2.81
    36       5.8608        2.75
    37       6.2272        2.73
    38       6.1507        2.70
    39       5.8485        2.69
    40       5.7004        2.70
    41       5.7670        2.73
    42       5.4235        2.70
    43       5.4115        2.74
    44       5.3361        2.76
    45       5.2336        2.78
    46       5.2690        2.83
    47       5.0545        2.64
    48       4.6047        2.87
    49       4.3461        2.91
    50       4.2482        2.97
    51       3.9181        2.93
    52       3.9353        3.05
    53       3.6891        3.19
    54       3.5047        3.27
    55       3.1633        3.44
    56       2.7620        3.71
    57       2.3190        4.01
    58       1.8994        4.44
    59       1.4625        4.93
    60       1.1523        5.66
    61       0.7770        7.09
    62       0.5708        7.31
    63       0.4407        7.32
    64       0.5753        7.29
    65       0.7268        7.13
    66       0.8085        6.99
    67       0.9956        6.86
    68       1.2194        6.62
    69       1.2648        6.44
    70       1.3681        6.42
    71       1.4610        6.23
    72       1.4635        6.21
    73       1.5236        6.16
    74       1.5892        6.14
    75       1.6947        6.12
    76       1.9886        5.81
    77       1.7877        6.14
    78       1.8397        6.15
    79       1.8465        6.16
    80       1.8615        6.17
    81       1.8984        6.16
    82       1.8945        6.17
    83       1.9000        6.19
    84       1.9926        6.16
    85       1.8959        6.23
    86       1.9870        6.25
    87       2.0526        6.25
    88       1.9259        6.33
    89       2.1486        6.20
    90       1.9261        6.32
    91       1.9804        6.31
    92       2.2848        6.05
    93       2.3576        6.23
    94       1.8588        6.39
    95       1.9841        6.32
    96       2.0639        6.33
    97       2.0575        6.39
    98       2.1689        6.37
    99       2.0746        6.44
   100       1.9205        6.50
   101       1.8156        6.56
   102       1.8066        6.56
   103       1.6828        6.60
   104       1.6835        6.57
   105       1.6571        6.56
   106       1.6359        6.56
   107       1.6352        6.52
   108       1.5715        6.32
   109       1.4203        6.53
   110       1.3811        6.54
   111       1.3504        6.51
   112       1.2444        6.51
   113       1.2742        6.47
   114       1.1952        6.61
   115       1.1730        6.58
   116       1.0713        6.73
   117       0.9556        6.88
   118       0.8488        7.00
   119       0.7207        7.11
   120       0.5623        7.25
   121       0.4765        7.29
   122       0.5426        7.25
   123       0.6758        8.84
   124       0.3621        11.34
   125       0.4647        11.31
   126       0.5146        11.30
   127       0.6099        11.25
   128       0.7437        11.06
   129       0.7962        10.91
   130       0.8569        10.81
   131       0.9134        10.62
   132       0.9342        10.57
   133       0.9754        10.46
   134       1.0151        10.42
   135       1.0983        10.35
   136       1.2466        9.97
   137       1.1445        10.39
   138       1.1631        10.37
   139       1.1714        10.38
   140       1.1796        10.39
   141       1.1869        10.40
   142       1.1783        10.45
   143       1.1809        10.48
   144       1.2149        10.44
   145       1.1959        10.53
   146       1.2247        10.52
   147       1.2517        10.50
   148       1.2347        10.58
   149       1.3234        10.38
   150       1.2551        10.52
   151       1.3106        10.46
   152       1.4649        10.14
   153       1.5048        10.21
   154       1.3157        10.48
   155       1.3642        10.30
   156       1.4025        10.29
   157       1.3864        10.43
   158       1.4116        10.44
   159       1.3423        10.54
   160       1.2549        10.64
   161       1.1933        10.71
   162       1.1390        10.76
   163       1.0827        10.85
   164       1.0489        10.89
   165       1.0163        10.95
   166       0.9886        10.99
   167       0.9786        10.93
   168       0.9654        10.75
   169       0.9177        10.87
   170       0.8862        10.86
   171       0.8736        10.81
   172       0.8419        10.83
   173       0.8263        10.80
   174       0.7818        10.96
   175       0.7493        10.98
   176       0.6832        11.12
   177       0.6113        11.17
   178       0.5398        11.19
   179       0.4585        11.25
   180       0.3702        11.25
   181       0.6784        8.64
   182       0.6214        13.30
   183       0.3065        18.49
   184       0.3461        18.64
   185       0.3993        18.59
   186       0.4729        18.42
   187       0.5231        18.31
   188       0.5676        18.12
   189       0.6076        17.89
   190       0.6340        17.77
   191       0.6560        17.61
   192       0.6771        17.52
   193       0.7252        17.35
   194       0.7941        16.89
   195       0.7677        17.24
   196       0.7932        17.11
   197       0.8180        17.03
   198       0.8228        17.04
   199       0.8330        17.09
   200       0.8417        17.16
   201       0.8525        17.18
   202       0.8667        17.13
   203       0.8775        17.16
   204       0.8880        17.12
   205       0.9049        17.05
   206       0.9226        17.05
   207       0.9515        16.87
   208       0.9561        16.92
   209       0.9905        16.74
   210       1.0652        16.26
   211       1.1120        16.10
   212       1.0648        16.40
   213       1.0556        16.28
   214       1.0659        16.28
   215       1.0567        16.51
   216       1.0557        16.54
   217       1.0126        16.71
   218       0.9666        16.86
   219       0.9407        16.92
   220       0.8880        17.10
   221       0.8494        17.31
   222       0.8173        17.48
   223       0.7860        17.67
   224       0.7528        17.79
   225       0.7297        17.76
   226       0.7288        17.53
   227       0.7015        17.59
   228       0.6709        17.63
   229       0.6592        17.60
   230       0.6463        17.62
   231       0.6130        17.70
   232       0.5791        17.95
   233       0.5430        18.10
   234       0.4920        18.17
   235       0.4318        18.22
   236       0.3801        18.26
   237       0.3294        18.23
   238       0.7201        12.51
   239       0.6423        17.48
   240       0.2663        24.00
   241       0.3034        24.37
   242       0.3429        24.45
   243       0.3775        24.86
   244       0.4110        25.13
   245       0.4378        24.99
   246       0.4587        24.87
   247       0.4764        24.80
   248       0.4950        24.71
   249       0.5232        24.44
   250       0.5381        24.35
   251       0.5757        23.91
   252       0.6282        23.49
   253       0.6522        23.29
   254       0.6585        23.27
   255       0.6649        23.28
   256       0.6778        23.25
   257       0.6917        23.15
   258       0.7049        23.08
   259       0.7185        22.97
   260       0.7343        22.86
   261       0.7488        22.81
   262       0.7690        22.57
   263       0.7818        22.60
   264       0.8063        22.38
   265       0.8502        21.69
   266       0.8895        21.28
   267       0.8522        21.92
   268       0.8123        22.28
   269       0.8045        22.41
   270       0.8037        22.52
   271       0.8212        22.32
   272       0.8072        22.34
   273       0.7793        22.46
   274       0.7812        22.38
   275       0.7646        22.43
   276       0.7244        22.74
   277       0.6804        23.07
   278       0.6375        23.42
   279       0.6045        23.65
   280       0.5871        23.66
   281       0.5796        23.60
   282       0.5671        23.69
   283       0.5461        23.81
   284       0.5262        23.89
   285       0.5034        24.05
   286       0.4741        24.21
   287       0.4406        24.08
   288       0.4029        23.77
   289       0.3614        23.67
   290       0.3313        23.35
   291       0.8064        15.66
   292       0.6488        17.11
   293       0.2585        22.22
   294       0.2866        22.74
   295       0.3112        22.99
   296       0.3384        23.55
   297       0.3613        23.98
   298       0.3764        23.93
   299       0.3876        23.92
   300       0.4033        23.87
   301       0.4216        23.79
   302       0.4462        23.59
   303       0.4944        23.34
   304       0.5276        23.15
   305       0.5443        23.04
   306       0.5524        22.98
   307       0.5592        22.93
   308       0.5680        22.87
   309       0.5784        22.82
   310       0.5876        22.78
   311       0.5969        22.74
   312       0.6068        22.68
   313       0.6222        22.56
   314       0.6346        22.53
   315       0.6461        22.45
   316       0.6589        22.25
   317       0.6624        22.18
   318       0.6361        22.50
   319       0.6136        22.79
   320       0.6070        22.87
   321       0.6158        22.83
   322       0.6271        22.70
   323       0.6182        22.69
   324       0.5981        22.74
   325       0.5949        22.67
   326       0.6057        22.58
   327       0.6006        22.59
   328       0.5813        22.68
   329       0.5531        22.83
   330       0.5253        22.97
   331       0.5014        23.08
   332       0.4809        23.18
   333       0.4602        23.31
   334       0.4357        23.44
   335       0.4094        23.55
   336       0.3818        23.14
   337       0.3546        22.59
   338       0.3359        22.34
   339       0.3172        21.86
   340       0.8016        15.98
   341       0.6525        16.63
   342       0.2574        20.31
   343       0.2783        20.85
   344       0.2920        21.15
   345       0.2950        21.81
   346       0.2978        22.36
   347       0.3115        22.34
   348       0.3291        22.30
   349       0.3509        22.22
   350       0.3859        22.10
   351       0.4204        21.99
   352       0.4432        21.90
   353       0.4569        21.83
   354       0.4656        21.79
   355       0.4718        21.75
   356       0.4768        21.73
   357       0.4822        21.72
   358       0.4878        21.71
   359       0.4933        21.68
   360       0.5024        21.63
   361       0.5101        21.60
   362       0.5186        21.57
   363       0.5192        21.55
   364       0.5090        21.59
   365       0.4858        21.72
   366       0.4775        21.83
   367       0.4779        21.85
   368       0.4842        21.81
   369       0.4887        21.77
   370       0.4804        21.77
   371       0.4652        21.80
   372       0.4556        21.80
   373       0.4552        21.77
   374       0.4590        21.74
   375       0.4540        21.74
   376       0.4399        21.79
   377       0.4198        21.85
   378       0.3990        21.93
   379       0.3788        22.00
   380       0.3586        22.08
   381       0.3374        21.61
   382       0.3156        20.99
   383       0.2984        20.67
   384       0.2897        20.13
   385       0.7538        15.97
   386       0.6256        15.93
   387       0.2353        18.41
   388       0.2370        18.95
   389       0.2331        19.27
   390       0.2401        19.94
   391       0.2562        20.48
   392       0.2766        20.45
   393       0.3033        20.39
   394       0.3317        20.34
   395       0.3537        20.29
   396       0.3689        20.25
   397       0.3787        20.22
   398       0.3848        20.21
   399       0.3902        20.19
   400       0.3962        20.19
   401       0.4005        20.18
   402       0.4035        20.17
   403       0.4069        20.15
   404       0.4097        20.14
   405       0.4160        20.13
   406       0.4137        20.14
   407       0.4011        20.17
   408       0.3821        20.22
   409       0.3787        20.25
   410       0.3818        20.25
   411       0.3869        20.23
   412       0.3889        20.21
   413       0.3846        20.21
   414       0.3749        20.22
   415       0.3653        20.24
   416       0.3564        20.24
   417       0.3503        20.25
   418       0.3442        20.25
   419       0.3343        20.27
   420       0.3214        20.30
   421       0.3070        20.33
   422       0.2927        19.81
   423       0.2784        19.17
   424       0.2635        18.86
   425       0.2504        18.33
   426       0.6902        15.55
   427       0.5521        15.10
   428       0.1920        16.58
   429       0.1947        17.09
   430       0.2048        17.38
   431       0.2217        18.02
   432       0.2424        18.56
   433       0.2633        18.53
   434       0.2812        18.51
   435       0.2953        18.49
   436       0.3053        18.48
   437       0.3121        18.47
   438       0.3186        18.46
   439       0.3235        18.45
   440       0.3260        18.45
   441       0.3264        18.44
   442       0.3271        18.44
   443       0.3301        18.44
   444       0.3332        18.44
   445       0.3295        18.44
   446       0.3185        18.46
   447       0.3026        18.48
   448       0.2989        18.49
   449       0.3020        18.48
   450       0.3068        18.47
   451       0.3104        18.45
   452       0.3106        18.45
   453       0.3070        18.45
   454       0.3012        18.46
   455       0.2943        18.47
   456       0.2858        18.48
   457       0.2766        18.49
   458       0.2664        18.50
   459       0.2558        17.97
   460       0.2447        17.33
   461       0.2329        17.04
   462       0.2212        16.54
   463       0.6207        14.87
   464       0.4926        13.20
   465       0.1805        14.87
   466       0.1940        15.30
   467       0.2086        15.57
   468       0.2220        16.19
   469       0.2336        16.72
   470       0.2425        16.71
   471       0.2489        16.70
   472       0.2538        16.70
   473       0.2570        16.69
   474       0.2593        16.69
   475       0.2618        16.69
   476       0.2645        16.69
   477       0.2656        16.69
   478       0.2658        16.69
   479       0.2613        16.70
   480       0.2523        16.70
   481       0.2402        16.71
   482       0.2333        16.71
   483       0.2352        16.71
   484       0.2393        16.70
   485       0.2439        16.69
   486       0.2473        16.69
   487       0.2485        16.68
   488       0.2478        16.69
   489       0.2445        16.69
   490       0.2387        16.16
   491       0.2304        15.55
   492       0.2213        15.27
   493       0.2111        14.84
   494       0.5953        13.05
   495       0.4411        13.14
   496       0.1631        13.23
   497       0.1732        13.65
   498       0.1823        13.91
   499       0.1900        14.49
   500       0.1960        15.00
   501       0.2010        15.00
   502       0.2048        14.99
   503       0.2081        14.99
   504       0.2108        14.99
   505       0.2127        14.99
   506       0.2125        14.99
   507       0.2113        14.99
   508       0.2069        15.00
   509       0.2001        15.00
   510       0.1918        15.00
   511       0.1841        15.00
   512       0.1819        15.00
   513       0.1856        15.00
   514       0.1898        14.99
   515       0.1940        14.99
   516       0.1975        14.99
   517       0.1996        14.47
   518       0.1990        13.89
   519       0.1962        13.63
   520       0.1907        13.21
   521       0.5319        13.02
   522       0.3907        12.11
   523       0.1401        11.75
   524       0.1471        12.13
   525       0.1531        12.37
   526       0.1585        12.91
   527       0.1631        13.40
   528       0.1668        13.40
   529       0.1695        13.39
   530       0.1711        13.39
   531       0.1706        13.39
   532       0.1694        13.40
   533       0.1659        13.40
   534       0.1609        13.40
   535       0.1550        13.40
   536       0.1495        13.40
   537       0.1453        13.40
   538       0.1437        13.40
   539       0.1468        13.40
   540       0.1515        12.91
   541       0.1548        12.36
   542       0.1570        12.13
   543       0.1578        11.74
   544       0.4588        12.05
   545       0.3141        11.83
   546       0.1113        10.36
   547       0.1179        10.70
   548       0.1240        10.93
   549       0.1292        11.42
   550       0.1336        11.87
   551       0.1370        11.87
   552       0.1390        11.87
   553       0.1392        11.87
   554       0.1386        11.87
   555       0.1362        11.87
   556       0.1325        11.87
   557       0.1281        11.88
   558       0.1237        11.88
   559       0.1200        11.88
   560       0.1176        11.88
   561       0.1171        11.43
   562       0.1181        10.93
   563       0.1200        10.70
   564       0.1216        10.35
   565       0.3624        11.79
   566       0.3596        11.99
   567       0.1250        10.12
   568       0.1335        10.47
   569       0.1404        10.70
   570       0.1458        11.25
   571       0.1501        11.77
   572       0.1529        11.77
   573       0.1538        11.77
   574       0.1541        11.77
   575       0.1527        11.77
   576       0.1502        11.77
   577       0.1470        11.77
   578       0.1435        11.77
   579       0.1405        11.77
   580       0.1381        11.25
   581       0.1367        10.70
   582       0.1354        10.47
   583       0.1349        10.12
   584       0.4091        11.94
Average Sensitivity 3.5866
Model inversion constraint
0
Data inversion constraint
0
INITIAL DAMPING FACTOR  0.150
MINIMUM DAMPING FACTOR  0.015
VERTICAL TO HORIZONTAL FILTER RATIO   1.00
Flatness filter is directly used on model parameters.
Jacobian matrix is recalculated for first 2 iterations only.
Finer mesh used.
Factor to increase damping factor with depth is   1.20
Damping factor is optimised for each iteration
Normal least-sqaures constrain used on data
Normal least-squares constrain used on model
Finite-element method was used in forward modelling.
Logarithm of apparent resistivity values used as inversion parameter.
No limit imposed on range of model resistivity values
Effect of side blocks is severely reduced
Relative change in RMS error for convergence is 1.0000
Minimum change in RMS error for line search is 0.5000
Ratio of maximum number of model blocks to data points 30.00
Factor to increase model depth range is 1.05
Position of electrodes are not rounded to nearest unit electrode spacing.
Position of electrodes for dipole-dipole array are automatically switched
Recalculation of Jacobian matrix is not restarted in quasi-Newton steps.
Standard Gauss-Newton inversion method used
Width of model cells is 1.00 times the unit electrode spacing
REFERENCE MODEL USED
CONSTANT REFERENCE MODEL METHOD
Reference resistivity is 435.1367 with multiplication factor 1.00
Number of nodes between adjacent electrodes is 4


Mean Error -0.0050
Average absolute error 0.0411
Standard deviation of error distribution 0.0605
Error Distribution
      0.0000,      5.0000,  1.00000,   208.15,   214.80, -0.0315
      5.0000,      5.0000,  1.00000,   231.25,   238.07, -0.0290
     10.0000,      5.0000,  1.00000,   222.06,   240.80, -0.0810
     15.0000,      5.0000,  1.00000,   249.21,   268.31, -0.0738
     20.0000,      5.0000,  1.00000,   222.55,   236.32, -0.0600
     25.0000,      5.0000,  1.00000,   278.94,   297.77, -0.0653
     30.0000,      5.0000,  1.00000,   312.32,   325.56, -0.0415
     35.0000,      5.0000,  1.00000,   285.98,   299.70, -0.0469
     40.0000,      5.0000,  1.00000,   309.45,   331.72, -0.0695
     45.0000,      5.0000,  1.00000,   273.86,   304.62, -0.1065
     50.0000,      5.0000,  1.00000,   256.80,   288.11, -0.1151
     55.0000,      5.0000,  1.00000,   253.48,   288.31, -0.1288
     60.0000,      5.0000,  1.00000,   265.48,   291.14, -0.0922
     65.0000,      5.0000,  1.00000,   305.12,   314.72, -0.0310
     70.0000,      5.0000,  1.00000,   330.52,   349.44, -0.0556
     75.0000,      5.0000,  1.00000,   346.64,   349.73, -0.0089
     80.0000,      5.0000,  1.00000,   371.27,   384.88, -0.0360
     85.0000,      5.0000,  1.00000,   397.56,   395.42,  0.0054
     90.0000,      5.0000,  1.00000,   402.33,   406.27, -0.0097
     95.0000,      5.0000,  1.00000,   433.04,   419.86,  0.0309
    100.0000,      5.0000,  1.00000,   431.50,   426.12,  0.0125
    105.0000,      5.0000,  1.00000,   437.33,   428.87,  0.0195
    110.0000,      5.0000,  1.00000,   495.96,   475.52,  0.0421
    115.0000,      5.0000,  1.00000,   487.46,   468.03,  0.0407
    120.0000,      5.0000,  1.00000,   578.83,   522.74,  0.1019
    125.0000,      5.0000,  1.00000,   638.36,   580.55,  0.0949
    130.0000,      5.0000,  1.00000,   569.85,   539.36,  0.0550
    135.0000,      5.0000,  1.00000,   677.93,   652.53,  0.0382
    140.0000,      5.0000,  1.00000,   553.31,   606.41, -0.0916
    145.0000,      5.0000,  1.00000,   654.55,   725.56, -0.1030
    150.0000,      5.0000,  1.00000,   648.91,   736.22, -0.1262
    155.0000,      5.0000,  1.00000,   811.68,   870.51, -0.0700
    160.0000,      5.0000,  1.00000,   630.22,   688.53, -0.0885
    165.0000,      5.0000,  1.00000,   749.76,   755.23, -0.0073
    170.0000,      5.0000,  1.00000,   766.80,   756.36,  0.0137
    175.0000,      5.0000,  1.00000,   733.15,   751.64, -0.0249
    180.0000,      5.0000,  1.00000,   785.32,   805.47, -0.0253
    185.0000,      5.0000,  1.00000,   702.11,   773.98, -0.0974
    190.0000,      5.0000,  1.00000,   668.99,   736.79, -0.0965
    195.0000,      5.0000,  1.00000,   645.71,   689.15, -0.0651
    200.0000,      5.0000,  1.00000,   666.83,   693.47, -0.0392
    205.0000,      5.0000,  1.00000,   646.01,   616.14,  0.0473
    210.0000,      5.0000,  1.00000,   672.63,   634.51,  0.0584
    215.0000,      5.0000,  1.00000,   664.05,   617.39,  0.0729
    220.0000,      5.0000,  1.00000,   620.26,   590.79,  0.0487
    225.0000,      5.0000,  1.00000,   642.48,   616.11,  0.0419
    230.0000,      5.0000,  1.00000,   548.84,   532.65,  0.0299
    235.0000,      5.0000,  1.00000,   547.35,   529.38,  0.0334
    240.0000,      5.0000,  1.00000,   508.92,   484.59,  0.0490
    245.0000,      5.0000,  1.00000,   545.76,   512.84,  0.0622
    250.0000,      5.0000,  1.00000,   468.28,   458.90,  0.0202
    255.0000,      5.0000,  1.00000,   546.54,   536.32,  0.0189
    260.0000,      5.0000,  1.00000,   512.38,   527.01, -0.0282
    265.0000,      5.0000,  1.00000,   598.81,   572.30,  0.0453
    270.0000,      5.0000,  1.00000,   582.31,   559.00,  0.0409
    275.0000,      5.0000,  1.00000,   595.71,   559.39,  0.0629
    280.0000,      5.0000,  1.00000,   571.55,   522.28,  0.0901
    285.0000,      5.0000,  1.00000,   514.97,   545.97, -0.0585
    290.0000,      5.0000,  1.00000,   436.98,   484.28, -0.1028
    295.0000,      5.0000,  1.00000,   469.00,   602.47, -0.2504   ***
    300.0000,      5.0000,  1.00000,   386.19,   528.39, -0.3135   ***
      0.0000,      5.0000,  2.00000,   268.12,   257.01,  0.0423
      5.0000,      5.0000,  2.00000,   302.89,   286.07,  0.0571
     10.0000,      5.0000,  2.00000,   310.62,   294.68,  0.0527
     15.0000,      5.0000,  2.00000,   248.55,   243.61,  0.0201
     20.0000,      5.0000,  2.00000,   339.86,   334.53,  0.0158
     25.0000,      5.0000,  2.00000,   372.21,   370.05,  0.0058
     30.0000,      5.0000,  2.00000,   301.08,   302.88, -0.0060
     35.0000,      5.0000,  2.00000,   340.82,   344.93, -0.0120
     40.0000,      5.0000,  2.00000,   337.57,   348.40, -0.0316
     45.0000,      5.0000,  2.00000,   312.67,   327.39, -0.0460
     50.0000,      5.0000,  2.00000,   320.59,   331.71, -0.0341
     55.0000,      5.0000,  2.00000,   319.74,   325.75, -0.0186
     60.0000,      5.0000,  2.00000,   351.84,   353.71, -0.0053
     65.0000,      5.0000,  2.00000,   369.83,   385.71, -0.0420
     70.0000,      5.0000,  2.00000,   364.67,   368.12, -0.0094
     75.0000,      5.0000,  2.00000,   401.46,   398.50,  0.0074
     80.0000,      5.0000,  2.00000,   415.79,   412.24,  0.0086
     85.0000,      5.0000,  2.00000,   408.48,   413.93, -0.0133
     90.0000,      5.0000,  2.00000,   435.15,   434.41,  0.0017
     95.0000,      5.0000,  2.00000,   437.10,   438.35, -0.0029
    100.0000,      5.0000,  2.00000,   455.28,   457.86, -0.0057
    105.0000,      5.0000,  2.00000,   507.87,   499.85,  0.0159
    110.0000,      5.0000,  2.00000,   481.48,   470.55,  0.0230
    115.0000,      5.0000,  2.00000,   578.77,   548.19,  0.0543
    120.0000,      5.0000,  2.00000,   650.30,   592.74,  0.0927
    125.0000,      5.0000,  2.00000,   597.49,   555.11,  0.0736
    130.0000,      5.0000,  2.00000,   686.16,   660.84,  0.0376
    135.0000,      5.0000,  2.00000,   599.52,   593.52,  0.0100
    140.0000,      5.0000,  2.00000,   600.81,   598.54,  0.0038
    145.0000,      5.0000,  2.00000,   751.34,   738.39,  0.0174
    150.0000,      5.0000,  2.00000,   824.56,   824.93, -0.0004
    155.0000,      5.0000,  2.00000,   556.62,   586.42, -0.0522
    160.0000,      5.0000,  2.00000,   674.62,   662.83,  0.0176
    165.0000,      5.0000,  2.00000,   775.61,   736.97,  0.0511
    170.0000,      5.0000,  2.00000,   718.40,   690.01,  0.0403
    175.0000,      5.0000,  2.00000,   762.24,   746.03,  0.0215
    180.0000,      5.0000,  2.00000,   722.84,   725.60, -0.0038
    185.0000,      5.0000,  2.00000,   656.78,   654.61,  0.0033
    190.0000,      5.0000,  2.00000,   673.20,   660.16,  0.0196
    195.0000,      5.0000,  2.00000,   699.35,   685.89,  0.0194
    200.0000,      5.0000,  2.00000,   620.05,   602.12,  0.0293
    205.0000,      5.0000,  2.00000,   658.89,   613.95,  0.0706
    210.0000,      5.0000,  2.00000,   639.78,   593.00,  0.0759
    215.0000,      5.0000,  2.00000,   628.06,   577.59,  0.0838
    220.0000,      5.0000,  2.00000,   659.56,   608.63,  0.0804
    225.0000,      5.0000,  2.00000,   542.72,   517.76,  0.0471
    230.0000,      5.0000,  2.00000,   492.36,   487.15,  0.0106
    235.0000,      5.0000,  2.00000,   485.86,   490.84, -0.0102
    240.0000,      5.0000,  2.00000,   486.08,   491.26, -0.0106
    245.0000,      5.0000,  2.00000,   410.55,   429.71, -0.0456
    250.0000,      5.0000,  2.00000,   473.66,   488.91, -0.0317
    255.0000,      5.0000,  2.00000,   507.68,   502.19,  0.0109
    260.0000,      5.0000,  2.00000,   543.24,   516.16,  0.0511
    265.0000,      5.0000,  2.00000,   563.32,   524.36,  0.0717
    270.0000,      5.0000,  2.00000,   568.23,   520.48,  0.0878
    275.0000,      5.0000,  2.00000,   572.19,   520.04,  0.0956
    280.0000,      5.0000,  2.00000,   564.41,   501.86,  0.1175
    285.0000,      5.0000,  2.00000,   431.38,   457.92, -0.0597
    290.0000,      5.0000,  2.00000,   492.43,   563.05, -0.1340
      0.0000,      5.0000,  3.00000,   327.36,   315.85,  0.0358
      5.0000,      5.0000,  3.00000,   332.16,   314.31,  0.0552
     10.0000,      5.0000,  3.00000,   266.48,   260.64,  0.0222
     15.0000,      5.0000,  3.00000,   360.93,   348.95,  0.0337
     20.0000,      5.0000,  3.00000,   403.78,   393.72,  0.0252
     25.0000,      5.0000,  3.00000,   341.31,   338.91,  0.0071
     30.0000,      5.0000,  3.00000,   358.52,   360.40, -0.0052
     35.0000,      5.0000,  3.00000,   364.85,   369.45, -0.0125
     40.0000,      5.0000,  3.00000,   351.11,   365.48, -0.0401
     45.0000,      5.0000,  3.00000,   347.90,   354.15, -0.0178
     50.0000,      5.0000,  3.00000,   351.01,   354.81, -0.0108
     55.0000,      5.0000,  3.00000,   387.63,   384.32,  0.0086
     60.0000,      5.0000,  3.00000,   398.13,   417.71, -0.0480
     65.0000,      5.0000,  3.00000,   391.86,   390.70,  0.0030
     70.0000,      5.0000,  3.00000,   407.53,   407.52,  0.0000
     75.0000,      5.0000,  3.00000,   421.28,   416.61,  0.0111
     80.0000,      5.0000,  3.00000,   428.74,   429.01, -0.0006
     85.0000,      5.0000,  3.00000,   441.30,   434.63,  0.0152
     90.0000,      5.0000,  3.00000,   449.26,   448.10,  0.0026
     95.0000,      5.0000,  3.00000,   461.88,   459.53,  0.0051
    100.0000,      5.0000,  3.00000,   499.83,   490.04,  0.0198
    105.0000,      5.0000,  3.00000,   492.94,   481.17,  0.0242
    110.0000,      5.0000,  3.00000,   554.66,   535.23,  0.0357
    115.0000,      5.0000,  3.00000,   637.09,   596.32,  0.0661
    120.0000,      5.0000,  3.00000,   568.07,   553.28,  0.0264
    125.0000,      5.0000,  3.00000,   611.65,   612.99, -0.0022
    130.0000,      5.0000,  3.00000,   482.82,   494.90, -0.0247
    135.0000,      5.0000,  3.00000,   607.22,   586.05,  0.0355
    140.0000,      5.0000,  3.00000,   727.48,   717.31,  0.0141
    145.0000,      5.0000,  3.00000,   830.21,   829.37,  0.0010
    150.0000,      5.0000,  3.00000,   535.22,   551.05, -0.0291
    155.0000,      5.0000,  3.00000,   554.73,   574.72, -0.0354
    160.0000,      5.0000,  3.00000,   623.01,   634.46, -0.0182
    165.0000,      5.0000,  3.00000,   680.33,   676.22,  0.0061
    170.0000,      5.0000,  3.00000,   718.87,   714.95,  0.0055
    175.0000,      5.0000,  3.00000,   659.18,   666.83, -0.0115
    180.0000,      5.0000,  3.00000,   605.81,   617.11, -0.0185
    185.0000,      5.0000,  3.00000,   616.73,   605.98,  0.0176
    190.0000,      5.0000,  3.00000,   662.07,   649.08,  0.0198
    195.0000,      5.0000,  3.00000,   586.16,   574.02,  0.0209
    200.0000,      5.0000,  3.00000,   561.32,   552.94,  0.0150
    205.0000,      5.0000,  3.00000,   563.33,   541.69,  0.0392
    210.0000,      5.0000,  3.00000,   573.83,   549.92,  0.0425
    215.0000,      5.0000,  3.00000,   592.33,   574.86,  0.0299
    220.0000,      5.0000,  3.00000,   485.76,   477.31,  0.0176
    225.0000,      5.0000,  3.00000,   456.99,   466.71, -0.0210
    230.0000,      5.0000,  3.00000,   435.54,   449.47, -0.0315
    235.0000,      5.0000,  3.00000,   447.72,   469.09, -0.0466
    240.0000,      5.0000,  3.00000,   371.84,   396.68, -0.0647
    245.0000,      5.0000,  3.00000,   437.20,   455.76, -0.0416
    250.0000,      5.0000,  3.00000,   449.50,   463.60, -0.0309
    255.0000,      5.0000,  3.00000,   504.05,   499.96,  0.0081
    260.0000,      5.0000,  3.00000,   509.68,   481.19,  0.0575
    265.0000,      5.0000,  3.00000,   542.82,   496.69,  0.0888
    270.0000,      5.0000,  3.00000,   504.23,   453.74,  0.1055
    275.0000,      5.0000,  3.00000,   458.28,   464.82, -0.0142
    280.0000,      5.0000,  3.00000,   384.11,   429.60, -0.1119
      0.0000,     15.0000,  1.00000,   306.71,   308.50, -0.0058
      5.0000,     15.0000,  1.00000,   330.56,   323.66,  0.0211
     10.0000,     15.0000,  1.00000,   347.36,   341.50,  0.0170
     15.0000,     15.0000,  1.00000,   376.34,   366.35,  0.0269
     20.0000,     15.0000,  1.00000,   390.30,   381.59,  0.0226
     25.0000,     15.0000,  1.00000,   377.77,   375.59,  0.0058
     30.0000,     15.0000,  1.00000,   363.21,   370.93, -0.0210
     35.0000,     15.0000,  1.00000,   362.22,   368.49, -0.0171
     40.0000,     15.0000,  1.00000,   364.53,   371.92, -0.0201
     45.0000,     15.0000,  1.00000,   371.32,   375.60, -0.0114
     50.0000,     15.0000,  1.00000,   389.33,   397.81, -0.0216
     55.0000,     15.0000,  1.00000,   405.33,   409.12, -0.0093
[truncated: 47,363 more chars]
