# Supplementary material for: Electrical resistivity tomography data across the Hockai Fault Zone (Ardenne, Belgium)
Source: Data Brief. 2016 Dec 21;11:1–4. doi: 10.1016/j.dib.2016.12.028 (PMC5220259; doi:10.1016/j.dib.2016.12.028)
Supplement: Supplementary file 2 — Supplementary material [file mmc2.zip › output/INV/20100810-1_robust.INV]

E
      5.0000
7
909
1
0
      7.5000,       5.0000,   1.00000,    208.1520
     12.5000,       5.0000,   1.00000,    231.2544
     17.5000,       5.0000,   1.00000,    222.0642
     22.5000,       5.0000,   1.00000,    249.2149
     27.5000,       5.0000,   1.00000,    222.5516
     32.5000,       5.0000,   1.00000,    278.9356
     37.5000,       5.0000,   1.00000,    312.3221
     42.5000,       5.0000,   1.00000,    285.9799
     47.5000,       5.0000,   1.00000,    309.4469
     52.5000,       5.0000,   1.00000,    273.8589
     57.5000,       5.0000,   1.00000,    256.7961
     62.5000,       5.0000,   1.00000,    253.4751
     67.5000,       5.0000,   1.00000,    265.4831
     72.5000,       5.0000,   1.00000,    305.1193
     77.5000,       5.0000,   1.00000,    330.5243
     82.5000,       5.0000,   1.00000,    346.6379
     87.5000,       5.0000,   1.00000,    371.2661
     92.5000,       5.0000,   1.00000,    397.5648
     97.5000,       5.0000,   1.00000,    402.3303
    102.5000,       5.0000,   1.00000,    433.0398
    107.5000,       5.0000,   1.00000,    431.4962
    112.5000,       5.0000,   1.00000,    437.3298
    117.5000,       5.0000,   1.00000,    495.9648
    122.5000,       5.0000,   1.00000,    487.4641
    127.5000,       5.0000,   1.00000,    578.8296
    132.5000,       5.0000,   1.00000,    638.3583
    137.5000,       5.0000,   1.00000,    569.8474
    142.5000,       5.0000,   1.00000,    677.9349
    147.5000,       5.0000,   1.00000,    553.3117
    152.5000,       5.0000,   1.00000,    654.5512
    157.5000,       5.0000,   1.00000,    648.9117
    162.5000,       5.0000,   1.00000,    811.6772
    167.5000,       5.0000,   1.00000,    630.2202
    172.5000,       5.0000,   1.00000,    749.7570
    177.5000,       5.0000,   1.00000,    766.7979
    182.5000,       5.0000,   1.00000,    733.1518
    187.5000,       5.0000,   1.00000,    785.3171
    192.5000,       5.0000,   1.00000,    702.1134
    197.5000,       5.0000,   1.00000,    668.9865
    202.5000,       5.0000,   1.00000,    645.7097
    207.5000,       5.0000,   1.00000,    666.8346
    212.5000,       5.0000,   1.00000,    646.0109
    217.5000,       5.0000,   1.00000,    672.6325
    222.5000,       5.0000,   1.00000,    664.0505
    227.5000,       5.0000,   1.00000,    620.2631
    232.5000,       5.0000,   1.00000,    642.4778
    237.5000,       5.0000,   1.00000,    548.8414
    242.5000,       5.0000,   1.00000,    547.3493
    247.5000,       5.0000,   1.00000,    508.9159
    252.5000,       5.0000,   1.00000,    545.7602
    257.5000,       5.0000,   1.00000,    468.2810
    262.5000,       5.0000,   1.00000,    546.5389
    267.5000,       5.0000,   1.00000,    512.3776
    272.5000,       5.0000,   1.00000,    598.8112
    277.5000,       5.0000,   1.00000,    582.3131
    282.5000,       5.0000,   1.00000,    595.7062
    287.5000,       5.0000,   1.00000,    571.5456
    292.5000,       5.0000,   1.00000,    514.9734
    297.5000,       5.0000,   1.00000,    436.9791
    302.5000,       5.0000,   1.00000,    469.0003
    307.5000,       5.0000,   1.00000,    386.1889
     12.5000,       5.0000,   2.00000,    268.1224
     17.5000,       5.0000,   2.00000,    302.8921
     22.5000,       5.0000,   2.00000,    310.6200
     27.5000,       5.0000,   2.00000,    248.5471
     32.5000,       5.0000,   2.00000,    339.8612
     37.5000,       5.0000,   2.00000,    372.2054
     42.5000,       5.0000,   2.00000,    301.0790
     47.5000,       5.0000,   2.00000,    340.8242
     52.5000,       5.0000,   2.00000,    337.5725
     57.5000,       5.0000,   2.00000,    312.6708
     62.5000,       5.0000,   2.00000,    320.5890
     67.5000,       5.0000,   2.00000,    319.7448
     72.5000,       5.0000,   2.00000,    351.8394
     77.5000,       5.0000,   2.00000,    369.8336
     82.5000,       5.0000,   2.00000,    364.6736
     87.5000,       5.0000,   2.00000,    401.4585
     92.5000,       5.0000,   2.00000,    415.7907
     97.5000,       5.0000,   2.00000,    408.4790
    102.5000,       5.0000,   2.00000,    435.1462
    107.5000,       5.0000,   2.00000,    437.0960
    112.5000,       5.0000,   2.00000,    455.2803
    117.5000,       5.0000,   2.00000,    507.8716
    122.5000,       5.0000,   2.00000,    481.4779
    127.5000,       5.0000,   2.00000,    578.7722
    132.5000,       5.0000,   2.00000,    650.3028
    137.5000,       5.0000,   2.00000,    597.4915
    142.5000,       5.0000,   2.00000,    686.1603
    147.5000,       5.0000,   2.00000,    599.5186
    152.5000,       5.0000,   2.00000,    600.8145
    157.5000,       5.0000,   2.00000,    751.3362
    162.5000,       5.0000,   2.00000,    824.5610
    167.5000,       5.0000,   2.00000,    556.6228
    172.5000,       5.0000,   2.00000,    674.6219
    177.5000,       5.0000,   2.00000,    775.6137
    182.5000,       5.0000,   2.00000,    718.3975
    187.5000,       5.0000,   2.00000,    762.2444
    192.5000,       5.0000,   2.00000,    722.8381
    197.5000,       5.0000,   2.00000,    656.7764
    202.5000,       5.0000,   2.00000,    673.1953
    207.5000,       5.0000,   2.00000,    699.3512
    212.5000,       5.0000,   2.00000,    620.0511
    217.5000,       5.0000,   2.00000,    658.8867
    222.5000,       5.0000,   2.00000,    639.7810
    227.5000,       5.0000,   2.00000,    628.0583
    232.5000,       5.0000,   2.00000,    659.5584
    237.5000,       5.0000,   2.00000,    542.7186
    242.5000,       5.0000,   2.00000,    492.3624
    247.5000,       5.0000,   2.00000,    485.8650
    252.5000,       5.0000,   2.00000,    486.0789
    257.5000,       5.0000,   2.00000,    410.5536
    262.5000,       5.0000,   2.00000,    473.6608
    267.5000,       5.0000,   2.00000,    507.6754
    272.5000,       5.0000,   2.00000,    543.2357
    277.5000,       5.0000,   2.00000,    563.3163
    282.5000,       5.0000,   2.00000,    568.2325
    287.5000,       5.0000,   2.00000,    572.1915
    292.5000,       5.0000,   2.00000,    564.4102
    297.5000,       5.0000,   2.00000,    431.3833
    302.5000,       5.0000,   2.00000,    492.4277
     17.5000,       5.0000,   3.00000,    327.3601
     22.5000,       5.0000,   3.00000,    332.1570
     27.5000,       5.0000,   3.00000,    266.4831
     32.5000,       5.0000,   3.00000,    360.9262
     37.5000,       5.0000,   3.00000,    403.7769
     42.5000,       5.0000,   3.00000,    341.3116
     47.5000,       5.0000,   3.00000,    358.5151
     52.5000,       5.0000,   3.00000,    364.8478
     57.5000,       5.0000,   3.00000,    351.1082
     62.5000,       5.0000,   3.00000,    347.8981
     67.5000,       5.0000,   3.00000,    351.0071
     72.5000,       5.0000,   3.00000,    387.6315
     77.5000,       5.0000,   3.00000,    398.1295
     82.5000,       5.0000,   3.00000,    391.8640
     87.5000,       5.0000,   3.00000,    407.5301
     92.5000,       5.0000,   3.00000,    421.2776
     97.5000,       5.0000,   3.00000,    428.7439
    102.5000,       5.0000,   3.00000,    441.2988
    107.5000,       5.0000,   3.00000,    449.2644
    112.5000,       5.0000,   3.00000,    461.8788
    117.5000,       5.0000,   3.00000,    499.8287
    122.5000,       5.0000,   3.00000,    492.9449
    127.5000,       5.0000,   3.00000,    554.6611
    132.5000,       5.0000,   3.00000,    637.0881
    137.5000,       5.0000,   3.00000,    568.0720
    142.5000,       5.0000,   3.00000,    611.6454
    147.5000,       5.0000,   3.00000,    482.8154
    152.5000,       5.0000,   3.00000,    607.2227
    157.5000,       5.0000,   3.00000,    727.4808
    162.5000,       5.0000,   3.00000,    830.2143
    167.5000,       5.0000,   3.00000,    535.2225
    172.5000,       5.0000,   3.00000,    554.7325
    177.5000,       5.0000,   3.00000,    623.0114
    182.5000,       5.0000,   3.00000,    680.3287
    187.5000,       5.0000,   3.00000,    718.8730
    192.5000,       5.0000,   3.00000,    659.1780
    197.5000,       5.0000,   3.00000,    605.8079
    202.5000,       5.0000,   3.00000,    616.7340
    207.5000,       5.0000,   3.00000,    662.0671
    212.5000,       5.0000,   3.00000,    586.1553
    217.5000,       5.0000,   3.00000,    561.3190
    222.5000,       5.0000,   3.00000,    563.3282
    227.5000,       5.0000,   3.00000,    573.8263
    232.5000,       5.0000,   3.00000,    592.3257
    237.5000,       5.0000,   3.00000,    485.7639
    242.5000,       5.0000,   3.00000,    456.9923
    247.5000,       5.0000,   3.00000,    435.5445
    252.5000,       5.0000,   3.00000,    447.7188
    257.5000,       5.0000,   3.00000,    371.8428
    262.5000,       5.0000,   3.00000,    437.1970
    267.5000,       5.0000,   3.00000,    449.5022
    272.5000,       5.0000,   3.00000,    504.0493
    277.5000,       5.0000,   3.00000,    509.6847
    282.5000,       5.0000,   3.00000,    542.8196
    287.5000,       5.0000,   3.00000,    504.2277
    292.5000,       5.0000,   3.00000,    458.2763
    297.5000,       5.0000,   3.00000,    384.1123
     22.5000,      15.0000,   1.00000,    306.7085
     27.5000,      15.0000,   1.00000,    330.5580
     32.5000,      15.0000,   1.00000,    347.3632
     37.5000,      15.0000,   1.00000,    376.3369
     42.5000,      15.0000,   1.00000,    390.3006
     47.5000,      15.0000,   1.00000,    377.7695
     52.5000,      15.0000,   1.00000,    363.2053
     57.5000,      15.0000,   1.00000,    362.2245
     62.5000,      15.0000,   1.00000,    364.5310
     67.5000,      15.0000,   1.00000,    371.3196
     72.5000,      15.0000,   1.00000,    389.3316
     77.5000,      15.0000,   1.00000,    405.3343
     82.5000,      15.0000,   1.00000,    409.3766
     87.5000,      15.0000,   1.00000,    414.6018
     92.5000,      15.0000,   1.00000,    424.9275
     97.5000,      15.0000,   1.00000,    434.0821
    102.5000,      15.0000,   1.00000,    448.0815
    107.5000,      15.0000,   1.00000,    457.0102
    112.5000,      15.0000,   1.00000,    472.7335
    117.5000,      15.0000,   1.00000,    489.2831
    122.5000,      15.0000,   1.00000,    514.1134
    127.5000,      15.0000,   1.00000,    567.0020
    132.5000,      15.0000,   1.00000,    561.2001
    137.5000,      15.0000,   1.00000,    552.3071
    142.5000,      15.0000,   1.00000,    473.2210
    147.5000,      15.0000,   1.00000,    507.8360
    152.5000,      15.0000,   1.00000,    585.9116
    157.5000,      15.0000,   1.00000,    730.5481
    162.5000,      15.0000,   1.00000,    694.6669
    167.5000,      15.0000,   1.00000,    628.9144
    172.5000,      15.0000,   1.00000,    518.8215
    177.5000,      15.0000,   1.00000,    535.0561
    182.5000,      15.0000,   1.00000,    602.9308
    187.5000,      15.0000,   1.00000,    651.8781
    192.5000,      15.0000,   1.00000,    630.0260
    197.5000,      15.0000,   1.00000,    609.0120
    202.5000,      15.0000,   1.00000,    606.4380
    207.5000,      15.0000,   1.00000,    585.6500
    212.5000,      15.0000,   1.00000,    567.2933
    217.5000,      15.0000,   1.00000,    529.7356
    222.5000,      15.0000,   1.00000,    513.5844
    227.5000,      15.0000,   1.00000,    525.7291
    232.5000,      15.0000,   1.00000,    510.1960
    237.5000,      15.0000,   1.00000,    492.9687
    242.5000,      15.0000,   1.00000,    448.4203
    247.5000,      15.0000,   1.00000,    438.6297
    252.5000,      15.0000,   1.00000,    415.3449
    257.5000,      15.0000,   1.00000,    434.0524
    262.5000,      15.0000,   1.00000,    424.5530
    267.5000,      15.0000,   1.00000,    463.2877
    272.5000,      15.0000,   1.00000,    483.1602
    277.5000,      15.0000,   1.00000,    506.5698
    282.5000,      15.0000,   1.00000,    462.4732
    287.5000,      15.0000,   1.00000,    407.4446
    292.5000,      15.0000,   1.00000,    356.8566
     22.5000,       5.0000,   4.00000,    338.4457
     27.5000,       5.0000,   4.00000,    276.2265
     32.5000,       5.0000,   4.00000,    370.6117
     37.5000,       5.0000,   4.00000,    425.4523
     42.5000,       5.0000,   4.00000,    364.1078
     47.5000,       5.0000,   4.00000,    400.0765
     52.5000,       5.0000,   4.00000,    376.3556
     57.5000,       5.0000,   4.00000,    358.1771
     62.5000,       5.0000,   4.00000,    368.3923
     67.5000,       5.0000,   4.00000,    359.8386
     72.5000,       5.0000,   4.00000,    400.0357
     77.5000,       5.0000,   4.00000,    423.2554
     82.5000,       5.0000,   4.00000,    406.1385
     87.5000,       5.0000,   4.00000,    418.5549
     92.5000,       5.0000,   4.00000,    426.9715
     97.5000,       5.0000,   4.00000,    434.1098
    102.5000,       5.0000,   4.00000,    456.1789
    107.5000,       5.0000,   4.00000,    455.1733
    112.5000,       5.0000,   4.00000,    457.1350
    117.5000,       5.0000,   4.00000,    507.0692
    122.5000,       5.0000,   4.00000,    476.3359
    127.5000,       5.0000,   4.00000,    553.0601
    132.5000,       5.0000,   4.00000,    595.6031
    137.5000,       5.0000,   4.00000,    508.4258
    142.5000,       5.0000,   4.00000,    530.0151
    147.5000,       5.0000,   4.00000,    456.0306
    152.5000,       5.0000,   4.00000,    551.9155
    157.5000,       5.0000,   4.00000,    700.1675
    162.5000,       5.0000,   4.00000,    790.8019
    167.5000,       5.0000,   4.00000,    503.8651
    172.5000,       5.0000,   4.00000,    498.1721
    177.5000,       5.0000,   4.00000,    530.5644
    182.5000,       5.0000,   4.00000,    573.2319
    187.5000,       5.0000,   4.00000,    682.4132
    192.5000,       5.0000,   4.00000,    640.2664
    197.5000,       5.0000,   4.00000,    567.5845
    202.5000,       5.0000,   4.00000,    559.2437
    207.5000,       5.0000,   4.00000,    594.4539
    212.5000,       5.0000,   4.00000,    517.5514
    217.5000,       5.0000,   4.00000,    523.2184
    222.5000,       5.0000,   4.00000,    506.9106
    227.5000,       5.0000,   4.00000,    510.0414
    232.5000,       5.0000,   4.00000,    543.1326
    237.5000,       5.0000,   4.00000,    457.0756
    242.5000,       5.0000,   4.00000,    427.4916
    247.5000,       5.0000,   4.00000,    406.9757
    252.5000,       5.0000,   4.00000,    409.8407
    257.5000,       5.0000,   4.00000,    363.6274
    262.5000,       5.0000,   4.00000,    423.2150
    267.5000,       5.0000,   4.00000,    439.4797
    272.5000,       5.0000,   4.00000,    481.5671
    277.5000,       5.0000,   4.00000,    504.5129
    282.5000,       5.0000,   4.00000,    468.7200
    287.5000,       5.0000,   4.00000,    391.9829
    292.5000,       5.0000,   4.00000,    372.7028
     30.0000,      20.0000,   1.00000,    353.8031
     35.0000,      20.0000,   1.00000,    367.2061
     40.0000,      20.0000,   1.00000,    405.0926
     45.0000,      20.0000,   1.00000,    413.8033
     50.0000,      20.0000,   1.00000,    389.5813
     55.0000,      20.0000,   1.00000,    386.4505
     60.0000,      20.0000,   1.00000,    362.9577
     65.0000,      20.0000,   1.00000,    372.8573
     70.0000,      20.0000,   1.00000,    394.2577
     75.0000,      20.0000,   1.00000,    398.9420
     80.0000,      20.0000,   1.00000,    420.0728
     85.0000,      20.0000,   1.00000,    434.3080
     90.0000,      20.0000,   1.00000,    433.2221
     95.0000,      20.0000,   1.00000,    444.6911
    100.0000,      20.0000,   1.00000,    444.5960
    105.0000,      20.0000,   1.00000,    449.0504
    110.0000,      20.0000,   1.00000,    475.2064
    115.0000,      20.0000,   1.00000,    467.0822
    120.0000,      20.0000,   1.00000,    497.8273
    125.0000,      20.0000,   1.00000,    524.0943
    130.0000,      20.0000,   1.00000,    497.7877
    135.0000,      20.0000,   1.00000,    472.0360
    140.0000,      20.0000,   1.00000,    464.7837
    145.0000,      20.0000,   1.00000,    473.7480
    150.0000,      20.0000,   1.00000,    542.3796
    155.0000,      20.0000,   1.00000,    607.5952
    160.0000,      20.0000,   1.00000,    603.8700
    165.0000,      20.0000,   1.00000,    596.5860
    170.0000,      20.0000,   1.00000,    553.4207
    175.0000,      20.0000,   1.00000,    500.8948
    180.0000,      20.0000,   1.00000,    510.7151
    185.0000,      20.0000,   1.00000,    532.2106
    190.0000,      20.0000,   1.00000,    559.1512
    195.0000,      20.0000,   1.00000,    603.6243
    200.0000,      20.0000,   1.00000,    568.9637
    205.0000,      20.0000,   1.00000,    511.7534
    210.0000,      20.0000,   1.00000,    494.8947
    215.0000,      20.0000,   1.00000,    487.1985
    220.0000,      20.0000,   1.00000,    477.5050
    225.0000,      20.0000,   1.00000,    483.8696
    230.0000,      20.0000,   1.00000,    475.2698
    235.0000,      20.0000,   1.00000,    464.0069
    240.0000,      20.0000,   1.00000,    454.8761
    245.0000,      20.0000,   1.00000,    418.0358
    250.0000,      20.0000,   1.00000,    402.5562
    255.0000,      20.0000,   1.00000,    409.3885
    260.0000,      20.0000,   1.00000,    422.4110
    265.0000,      20.0000,   1.00000,    444.0491
    270.0000,      20.0000,   1.00000,    479.8987
    275.0000,      20.0000,   1.00000,    452.4904
    280.0000,      20.0000,   1.00000,    381.1004
    285.0000,      20.0000,   1.00000,    339.9245
     27.5000,       5.0000,   5.00000,    272.2722
     32.5000,       5.0000,   5.00000,    384.4350
     37.5000,       5.0000,   5.00000,    441.2955
     42.5000,       5.0000,   5.00000,    381.5180
     47.5000,       5.0000,   5.00000,    415.6053
     52.5000,       5.0000,   5.00000,    398.7349
     57.5000,       5.0000,   5.00000,    360.5225
     62.5000,       5.0000,   5.00000,    366.0340
     67.5000,       5.0000,   5.00000,    370.0448
     72.5000,       5.0000,   5.00000,    405.6485
     77.5000,       5.0000,   5.00000,    430.2598
     82.5000,       5.0000,   5.00000,    423.8159
     87.5000,       5.0000,   5.00000,    436.0774
     92.5000,       5.0000,   5.00000,    437.3070
     97.5000,       5.0000,   5.00000,    441.7442
    102.5000,       5.0000,   5.00000,    457.0458
    107.5000,       5.0000,   5.00000,    451.4128
    112.5000,       5.0000,   5.00000,    463.0958
    117.5000,       5.0000,   5.00000,    494.3181
    122.5000,       5.0000,   5.00000,    473.5169
    127.5000,       5.0000,   5.00000,    524.8010
    132.5000,       5.0000,   5.00000,    551.7866
    137.5000,       5.0000,   5.00000,    442.1667
    142.5000,       5.0000,   5.00000,    513.0731
    147.5000,       5.0000,   5.00000,    451.6167
    152.5000,       5.0000,   5.00000,    523.6247
    157.5000,       5.0000,   5.00000,    649.8682
    162.5000,       5.0000,   5.00000,    738.6725
    167.5000,       5.0000,   5.00000,    462.5642
    172.5000,       5.0000,   5.00000,    477.5286
    177.5000,       5.0000,   5.00000,    504.2804
    182.5000,       5.0000,   5.00000,    512.9232
    187.5000,       5.0000,   5.00000,    613.3060
    192.5000,       5.0000,   5.00000,    628.2485
    197.5000,       5.0000,   5.00000,    545.8870
    202.5000,       5.0000,   5.00000,    513.3368
    207.5000,       5.0000,   5.00000,    526.1511
    212.5000,       5.0000,   5.00000,    459.7487
    217.5000,       5.0000,   5.00000,    483.5882
    222.5000,       5.0000,   5.00000,    488.0466
    227.5000,       5.0000,   5.00000,    481.7752
    232.5000,       5.0000,   5.00000,    522.0791
    237.5000,       5.0000,   5.00000,    447.8634
    242.5000,       5.0000,   5.00000,    409.2815
    247.5000,       5.0000,   5.00000,    389.6082
    252.5000,       5.0000,   5.00000,    398.1577
    257.5000,       5.0000,   5.00000,    346.9819
    262.5000,       5.0000,   5.00000,    425.2723
    267.5000,       5.0000,   5.00000,    440.8470
    272.5000,       5.0000,   5.00000,    484.4204
    277.5000,       5.0000,   5.00000,    456.1245
    282.5000,       5.0000,   5.00000,    388.1158
    287.5000,       5.0000,   5.00000,    335.0966
     32.5000,       5.0000,   6.00000,    381.9588
     37.5000,       5.0000,   6.00000,    457.3835
     42.5000,       5.0000,   6.00000,    386.6614
     47.5000,       5.0000,   6.00000,    419.0090
     52.5000,       5.0000,   6.00000,    403.2590
     57.5000,       5.0000,   6.00000,    372.4793
     62.5000,       5.0000,   6.00000,    360.8310
     67.5000,       5.0000,   6.00000,    361.8449
     72.5000,       5.0000,   6.00000,    406.6143
     77.5000,       5.0000,   6.00000,    426.9989
     82.5000,       5.0000,   6.00000,    423.6603
     87.5000,       5.0000,   6.00000,    446.3278
     92.5000,       5.0000,   6.00000,    445.0536
     97.5000,       5.0000,   6.00000,    444.9805
    102.5000,       5.0000,   6.00000,    448.5030
    107.5000,       5.0000,   6.00000,    451.7790
    112.5000,       5.0000,   6.00000,    452.0788
    117.5000,       5.0000,   6.00000,    491.6616
    122.5000,       5.0000,   6.00000,    455.5240
    127.5000,       5.0000,   6.00000,    498.3177
    132.5000,       5.0000,   6.00000,    483.6319
    137.5000,       5.0000,   6.00000,    437.5728
    142.5000,       5.0000,   6.00000,    508.2425
    147.5000,       5.0000,   6.00000,    436.6800
    152.5000,       5.0000,   6.00000,    508.6575
    157.5000,       5.0000,   6.00000,    604.4109
    162.5000,       5.0000,   6.00000,    669.4096
    167.5000,       5.0000,   6.00000,    440.7419
    172.5000,       5.0000,   6.00000,    455.0432
    177.5000,       5.0000,   6.00000,    491.6480
    182.5000,       5.0000,   6.00000,    503.4437
    187.5000,       5.0000,   6.00000,    573.6024
    192.5000,       5.0000,   6.00000,    571.9122
    197.5000,       5.0000,   6.00000,    532.9636
    202.5000,       5.0000,   6.00000,    475.1424
    207.5000,       5.0000,   6.00000,    485.9423
    212.5000,       5.0000,   6.00000,    428.3702
    217.5000,       5.0000,   6.00000,    447.9923
    222.5000,       5.0000,   6.00000,    466.1552
    227.5000,       5.0000,   6.00000,    486.1155
    232.5000,       5.0000,   6.00000,    516.7350
    237.5000,       5.0000,   6.00000,    433.9677
    242.5000,       5.0000,   6.00000,    402.1447
    247.5000,       5.0000,   6.00000,    377.3304
    252.5000,       5.0000,   6.00000,    385.1019
    257.5000,       5.0000,   6.00000,    338.5723
    262.5000,       5.0000,   6.00000,    413.5820
    267.5000,       5.0000,   6.00000,    443.5399
    272.5000,       5.0000,   6.00000,    449.6568
    277.5000,       5.0000,   6.00000,    386.6165
    282.5000,       5.0000,   6.00000,    350.9178
     37.5000,      25.0000,   1.00000,    379.7966
     42.5000,      25.0000,   1.00000,    413.2445
     47.5000,      25.0000,   1.00000,    407.6269
     52.5000,      25.0000,   1.00000,    388.7530
     57.5000,      25.0000,   1.00000,    384.5324
     62.5000,      25.0000,   1.00000,    382.9868
     67.5000,      25.0000,   1.00000,    376.1407
     72.5000,      25.0000,   1.00000,    388.9908
     77.5000,      25.0000,   1.00000,    411.8277
     82.5000,      25.0000,   1.00000,    425.3218
     87.5000,      25.0000,   1.00000,    442.6105
     92.5000,      25.0000,   1.00000,    448.0102
     97.5000,      25.0000,   1.00000,    445.0874
    102.5000,      25.0000,   1.00000,    450.1403
    107.5000,      25.0000,   1.00000,    452.6866
    112.5000,      25.0000,   1.00000,    461.3160
    117.5000,      25.0000,   1.00000,    469.9951
    122.5000,      25.0000,   1.00000,    470.3617
    127.5000,      25.0000,   1.00000,    436.0121
    132.5000,      25.0000,   1.00000,    450.5464
    137.5000,      25.0000,   1.00000,    455.2130
    142.5000,      25.0000,   1.00000,    466.2697
    147.5000,      25.0000,   1.00000,    500.7283
    152.5000,      25.0000,   1.00000,    552.1783
    157.5000,      25.0000,   1.00000,    526.7654
    162.5000,      25.0000,   1.00000,    527.5382
    167.5000,      25.0000,   1.00000,    537.2575
    172.5000,      25.0000,   1.00000,    525.7845
    177.5000,      25.0000,   1.00000,    495.0711
    182.5000,      25.0000,   1.00000,    517.4225
    187.5000,      25.0000,   1.00000,    510.5566
    192.5000,      25.0000,   1.00000,    507.2673
    197.5000,      25.0000,   1.00000,    520.0283
    202.5000,      25.0000,   1.00000,    516.9370
    207.5000,      25.0000,   1.00000,    469.4105
    212.5000,      25.0000,   1.00000,    450.3880
    217.5000,      25.0000,   1.00000,    446.7222
    222.5000,      25.0000,   1.00000,    458.5023
    227.5000,      25.0000,   1.00000,    467.0822
    232.5000,      25.0000,   1.00000,    459.7010
    237.5000,      25.0000,   1.00000,    439.1429
    242.5000,      25.0000,   1.00000,    427.9672
    247.5000,      25.0000,   1.00000,    397.4716
    252.5000,      25.0000,   1.00000,    396.9862
    257.5000,      25.0000,   1.00000,    404.9221
    262.5000,      25.0000,   1.00000,    429.4335
    267.5000,      25.0000,   1.00000,    418.0497
    272.5000,      25.0000,   1.00000,    388.4756
    277.5000,      25.0000,   1.00000,    356.2166
     37.5000,       5.0000,   7.00000,    451.7042
     42.5000,       5.0000,   7.00000,    390.2181
     47.5000,       5.0000,   7.00000,    418.5793
     52.5000,       5.0000,   7.00000,    400.4239
     57.5000,       5.0000,   7.00000,    373.5371
     62.5000,       5.0000,   7.00000,    373.1009
     67.5000,       5.0000,   7.00000,    356.2486
     72.5000,       5.0000,   7.00000,    397.6519
     77.5000,       5.0000,   7.00000,    433.3384
     82.5000,       5.0000,   7.00000,    420.2378
     87.5000,       5.0000,   7.00000,    446.0933
     92.5000,       5.0000,   7.00000,    450.1865
     97.5000,       5.0000,   7.00000,    444.8237
    102.5000,       5.0000,   7.00000,    452.6282
    107.5000,       5.0000,   7.00000,    440.0294
    112.5000,       5.0000,   7.00000,    449.4646
    117.5000,       5.0000,   7.00000,    476.4270
    122.5000,       5.0000,   7.00000,    436.0797
    127.5000,       5.0000,   7.00000,    447.2040
    132.5000,       5.0000,   7.00000,    476.3486
    137.5000,       5.0000,   7.00000,    430.9817
    142.5000,       5.0000,   7.00000,    500.7838
    147.5000,       5.0000,   7.00000,    434.1523
    152.5000,       5.0000,   7.00000,    483.2124
    157.5000,       5.0000,   7.00000,    574.6153
    162.5000,       5.0000,   7.00000,    642.0649
    167.5000,       5.0000,   7.00000,    420.6824
    172.5000,       5.0000,   7.00000,    444.8279
    177.5000,       5.0000,   7.00000,    487.3447
    182.5000,       5.0000,   7.00000,    508.6847
    187.5000,       5.0000,   7.00000,    565.3947
    192.5000,       5.0000,   7.00000,    542.1736
    197.5000,       5.0000,   7.00000,    484.4719
    202.5000,       5.0000,   7.00000,    466.2096
    207.5000,       5.0000,   7.00000,    470.2130
    212.5000,       5.0000,   7.00000,    411.6319
    217.5000,       5.0000,   7.00000,    429.3780
    222.5000,       5.0000,   7.00000,    452.5141
    227.5000,       5.0000,   7.00000,    480.5965
    232.5000,       5.0000,   7.00000,    515.1764
    237.5000,       5.0000,   7.00000,    429.3371
    242.5000,       5.0000,   7.00000,    392.9399
    247.5000,       5.0000,   7.00000,    372.7302
    252.5000,       5.0000,   7.00000,    378.2686
    257.5000,       5.0000,   7.00000,    331.3102
    262.5000,       5.0000,   7.00000,    407.2028
    267.5000,       5.0000,   7.00000,    400.4908
    272.5000,       5.0000,   7.00000,    393.7029
    277.5000,       5.0000,   7.00000,    363.7978
     42.5000,       5.0000,   8.00000,    381.1251
     47.5000,       5.0000,   8.00000,    415.4681
     52.5000,       5.0000,   8.00000,    396.2091
     57.5000,       5.0000,   8.00000,    371.8181
     62.5000,       5.0000,   8.00000,    368.2147
     67.5000,       5.0000,   8.00000,    360.3681
     72.5000,       5.0000,   8.00000,    389.9680
     77.5000,       5.0000,   8.00000,    417.5431
     82.5000,       5.0000,   8.00000,    419.2059
     87.5000,       5.0000,   8.00000,    434.5353
     92.5000,       5.0000,   8.00000,    437.1676
     97.5000,       5.0000,   8.00000,    445.0626
    102.5000,       5.0000,   8.00000,    438.0851
    107.5000,       5.0000,   8.00000,    434.0999
    112.5000,       5.0000,   8.00000,    431.5393
    117.5000,       5.0000,   8.00000,    457.9031
    122.5000,       5.0000,   8.00000,    398.8310
    127.5000,       5.0000,   8.00000,    439.3089
    132.5000,       5.0000,   8.00000,    465.6260
    137.5000,       5.0000,   8.00000,    419.8169
    142.5000,       5.0000,   8.00000,    493.3480
    147.5000,       5.0000,   8.00000,    413.1852
    152.5000,       5.0000,   8.00000,    456.6541
    157.5000,       5.0000,   8.00000,    547.0683
    162.5000,       5.0000,   8.00000,    621.0474
    167.5000,       5.0000,   8.00000,    409.8878
    172.5000,       5.0000,   8.00000,    436.7411
    177.5000,       5.0000,   8.00000,    485.6215
    182.5000,       5.0000,   8.00000,    501.0961
    187.5000,       5.0000,   8.00000,    561.1147
    192.5000,       5.0000,   8.00000,    524.7004
    197.5000,       5.0000,   8.00000,    459.6792
    202.5000,       5.0000,   8.00000,    429.0773
    207.5000,       5.0000,   8.00000,    466.0994
    212.5000,       5.0000,   8.00000,    403.1238
    217.5000,       5.0000,   8.00000,    426.0807
    222.5000,       5.0000,   8.00000,    442.3802
    227.5000,       5.0000,   8.00000,    462.4222
    232.5000,       5.0000,   8.00000,    509.6134
    237.5000,       5.0000,   8.00000,    430.5681
    242.5000,       5.0000,   8.00000,    386.0474
    247.5000,       5.0000,   8.00000,    361.4666
    252.5000,       5.0000,   8.00000,    365.4713
    257.5000,       5.0000,   8.00000,    320.5707
    262.5000,       5.0000,   8.00000,    366.9676
    267.5000,       5.0000,   8.00000,    349.5389
    272.5000,       5.0000,   8.00000,    361.6511
     52.5000,      35.0000,   1.00000,    384.1570
     57.5000,      35.0000,   1.00000,    382.4647
     62.5000,      35.0000,   1.00000,    386.9617
     67.5000,      35.0000,   1.00000,    387.2253
     72.5000,      35.0000,   1.00000,    393.0232
     77.5000,      35.0000,   1.00000,    397.9153
     82.5000,      35.0000,   1.00000,    397.2814
     87.5000,      35.0000,   1.00000,    414.4530
     92.5000,      35.0000,   1.00000,    423.2055
     97.5000,      35.0000,   1.00000,    427.4916
    102.5000,      35.0000,   1.00000,    433.6255
    107.5000,      35.0000,   1.00000,    420.5840
    112.5000,      35.0000,   1.00000,    398.7484
    117.5000,      35.0000,   1.00000,    407.7683
    122.5000,      35.0000,   1.00000,    404.9658
    127.5000,      35.0000,   1.00000,    416.5164
    132.5000,      35.0000,   1.00000,    417.8654
    137.5000,      35.0000,   1.00000,    415.8403
    142.5000,      35.0000,   1.00000,    437.8529
    147.5000,      35.0000,   1.00000,    469.7969
    152.5000,      35.0000,   1.00000,    464.5261
    157.5000,      35.0000,   1.00000,    471.6278
    162.5000,      35.0000,   1.00000,    480.3940
    167.5000,      35.0000,   1.00000,    502.7118
    172.5000,      35.0000,   1.00000,    524.4332
    177.5000,      35.0000,   1.00000,    512.9622
    182.5000,      35.0000,   1.00000,    471.9884
    187.5000,      35.0000,   1.00000,    475.3174
    192.5000,      35.0000,   1.00000,    473.1120
    197.5000,      35.0000,   1.00000,    466.9812
    202.5000,      35.0000,   1.00000,    451.4045
    207.5000,      35.0000,   1.00000,    441.4731
    212.5000,      35.0000,   1.00000,    438.6253
    217.5000,      35.0000,   1.00000,    451.2103
    222.5000,      35.0000,   1.00000,    431.4031
    227.5000,      35.0000,   1.00000,    410.1534
    232.5000,      35.0000,   1.00000,    402.3072
    237.5000,      35.0000,   1.00000,    401.1791
    242.5000,      35.0000,   1.00000,    394.1467
    247.5000,      35.0000,   1.00000,    394.7301
    252.5000,      35.0000,   1.00000,    360.7997
    257.5000,      35.0000,   1.00000,    330.1883
    262.5000,      35.0000,   1.00000,    319.5368
     52.5000,       5.0000,  10.00000,    383.2033
     57.5000,       5.0000,  10.00000,    365.3051
     62.5000,       5.0000,  10.00000,    347.8585
     67.5000,       5.0000,  10.00000,    356.9390
     72.5000,       5.0000,  10.00000,    392.5768
     77.5000,       5.0000,  10.00000,    417.0124
     82.5000,       5.0000,  10.00000,    392.4207
     87.5000,       5.0000,  10.00000,    412.5009
     92.5000,       5.0000,  10.00000,    413.0320
     97.5000,       5.0000,  10.00000,    421.0175
    102.5000,       5.0000,  10.00000,    419.3804
    107.5000,       5.0000,  10.00000,    424.8062
    112.5000,       5.0000,  10.00000,    395.6046
    117.5000,       5.0000,  10.00000,    416.8755
    122.5000,       5.0000,  10.00000,    381.1091
    127.5000,       5.0000,  10.00000,    423.9330
    132.5000,       5.0000,  10.00000,    447.1203
    137.5000,       5.0000,  10.00000,    393.2666
    142.5000,       5.0000,  10.00000,    448.3713
    147.5000,       5.0000,  10.00000,    386.9045
    152.5000,       5.0000,  10.00000,    434.3468
    157.5000,       5.0000,  10.00000,    524.3802
    162.5000,       5.0000,  10.00000,    605.1908
    167.5000,       5.0000,  10.00000,    405.5228
    172.5000,       5.0000,  10.00000,    430.4868
    177.5000,       5.0000,  10.00000,    474.0608
    182.5000,       5.0000,  10.00000,    481.8410
    187.5000,       5.0000,  10.00000,    545.3555
    192.5000,       5.0000,  10.00000,    526.9338
    197.5000,       5.0000,  10.00000,    467.7559
    202.5000,       5.0000,  10.00000,    422.3589
    207.5000,       5.0000,  10.00000,    444.5552
    212.5000,       5.0000,  10.00000,    389.7653
    217.5000,       5.0000,  10.00000,    421.2201
    222.5000,       5.0000,  10.00000,    424.1627
    227.5000,       5.0000,  10.00000,    438.2834
    232.5000,       5.0000,  10.00000,    466.8363
    237.5000,       5.0000,  10.00000,    396.5572
    242.5000,       5.0000,  10.00000,    361.5053
    247.5000,       5.0000,  10.00000,    343.5742
    252.5000,       5.0000,  10.00000,    325.3884
    257.5000,       5.0000,  10.00000,    263.2455
    262.5000,       5.0000,  10.00000,    308.1143
     67.5000,      45.0000,   1.00000,    378.9286
     72.5000,      45.0000,   1.00000,    381.1215
     77.5000,      45.0000,   1.00000,    376.2154
     82.5000,      45.0000,   1.00000,    380.4930
     87.5000,      45.0000,   1.00000,    380.9617
     92.5000,      45.0000,   1.00000,    379.6835
     97.5000,      45.0000,   1.00000,    360.0899
    102.5000,      45.0000,   1.00000,    365.9993
    107.5000,      45.0000,   1.00000,    373.8989
    112.5000,      45.0000,   1.00000,    378.2510
    117.5000,      45.0000,   1.00000,    378.2688
    122.5000,      45.0000,   1.00000,    380.2525
    127.5000,      45.0000,   1.00000,    370.1367
    132.5000,      45.0000,   1.00000,    371.1050
    137.5000,      45.0000,   1.00000,    390.4921
    142.5000,      45.0000,   1.00000,    417.2850
    147.5000,      45.0000,   1.00000,    430.2797
    152.5000,      45.0000,   1.00000,    439.4738
    157.5000,      45.0000,   1.00000,    452.4388
    162.5000,      45.0000,   1.00000,    470.3203
    167.5000,      45.0000,   1.00000,    479.1357
    172.5000,      45.0000,   1.00000,    496.3015
    177.5000,      45.0000,   1.00000,    498.6636
    182.5000,      45.0000,   1.00000,    486.6794
    187.5000,      45.0000,   1.00000,    465.8140
    192.5000,      45.0000,   1.00000,    466.6967
    197.5000,      45.0000,   1.00000,    469.3630
    202.5000,      45.0000,   1.00000,    464.3269
    207.5000,      45.0000,   1.00000,    451.9573
    212.5000,      45.0000,   1.00000,    436.5772
    217.5000,      45.0000,   1.00000,    406.4281
    222.5000,      45.0000,   1.00000,    381.2318
    227.5000,      45.0000,   1.00000,    364.6131
    232.5000,      45.0000,   1.00000,    361.6122
    237.5000,      45.0000,   1.00000,    327.1042
    242.5000,      45.0000,   1.00000,    299.9971
    247.5000,      45.0000,   1.00000,    289.7962
     77.5000,       5.0000,  12.00000,    402.6535
    157.5000,       5.0000,  12.00000,    513.8022
    237.5000,       5.0000,  12.00000,    360.8985
     67.5000,      15.0000,   4.00000,    286.6557
     72.5000,      15.0000,   4.00000,    369.7252
     77.5000,      15.0000,   4.00000,    375.9355
     82.5000,      15.0000,   4.00000,    383.5450
     87.5000,      15.0000,   4.00000,    377.5318
     92.5000,      15.0000,   4.00000,    376.3970
     97.5000,      15.0000,   4.00000,    348.6752
    102.5000,      15.0000,   4.00000,    354.5810
    107.5000,      15.0000,   4.00000,    363.4656
    112.5000,      15.0000,   4.00000,    370.5674
    117.5000,      15.0000,   4.00000,    368.6456
    122.5000,      15.0000,   4.00000,    374.0675
    127.5000,      15.0000,   4.00000,    372.1323
    132.5000,      15.0000,   4.00000,    374.4588
    137.5000,      15.0000,   4.00000,    385.2712
    142.5000,      15.0000,   4.00000,    374.3901
    147.5000,      15.0000,   4.00000,    398.5161
    152.5000,      15.0000,   4.00000,    428.9062
    157.5000,      15.0000,   4.00000,    506.1537
    162.5000,      15.0000,   4.00000,    498.8279
    167.5000,      15.0000,   4.00000,    469.6186
    172.5000,      15.0000,   4.00000,    424.5101
    177.5000,      15.0000,   4.00000,    456.7966
    182.5000,      15.0000,   4.00000,    500.8736
    187.5000,      15.0000,   4.00000,    526.2271
    192.5000,      15.0000,   4.00000,    519.9705
    197.5000,      15.0000,   4.00000,    480.8763
    202.5000,      15.0000,   4.00000,    448.6451
    207.5000,      15.0000,   4.00000,    414.7220
    212.5000,      15.0000,   4.00000,    401.7913
    217.5000,      15.0000,   4.00000,    379.1176
    222.5000,      15.0000,   4.00000,    386.7644
    227.5000,      15.0000,   4.00000,    394.3351
    232.5000,      15.0000,   4.00000,    388.8893
    237.5000,      15.0000,   4.00000,    339.9757
    242.5000,      15.0000,   4.00000,    276.6227
    247.5000,      15.0000,   4.00000,    254.3901
     82.5000,      55.0000,   1.00000,    328.9101
     87.5000,      55.0000,   1.00000,    333.9111
     92.5000,      55.0000,   1.00000,    342.0547
     97.5000,      55.0000,   1.00000,    339.0904
    102.5000,      55.0000,   1.00000,    338.8179
    107.5000,      55.0000,   1.00000,    333.9489
    112.5000,      55.0000,   1.00000,    322.5337
    117.5000,      55.0000,   1.00000,    327.8347
    122.5000,      55.0000,   1.00000,    337.6736
    127.5000,      55.0000,   1.00000,    340.2321
    132.5000,      55.0000,   1.00000,    362.9376
    137.5000,      55.0000,   1.00000,    392.9370
    142.5000,      55.0000,   1.00000,    400.5694
    147.5000,      55.0000,   1.00000,    408.4473
    152.5000,      55.0000,   1.00000,    417.6125
    157.5000,      55.0000,   1.00000,    433.0992
    162.5000,      55.0000,   1.00000,    457.7295
    167.5000,      55.0000,   1.00000,    475.9623
    172.5000,      55.0000,   1.00000,    482.2507
    177.5000,      55.0000,   1.00000,    495.7210
    182.5000,      55.0000,   1.00000,    501.2138
    187.5000,      55.0000,   1.00000,    484.2778
    192.5000,      55.0000,   1.00000,    457.9474
    197.5000,      55.0000,   1.00000,    451.1251
    202.5000,      55.0000,   1.00000,    445.5845
    207.5000,      55.0000,   1.00000,    434.7558
    212.5000,      55.0000,   1.00000,    409.6609
    217.5000,      55.0000,   1.00000,    378.9185
    222.5000,      55.0000,   1.00000,    330.1319
    227.5000,      55.0000,   1.00000,    284.1222
    232.5000,      55.0000,   1.00000,    258.3338
     77.5000,       5.0000,  15.00000,    632.0757
    157.5000,       5.0000,  15.00000,    497.6318
    237.5000,       5.0000,  15.00000,    251.4470
     82.5000,      15.0000,   5.00000,    432.5056
     87.5000,      15.0000,   5.00000,    330.3825
     92.5000,      15.0000,   5.00000,    330.3198
     97.5000,      15.0000,   5.00000,    326.3643
    102.5000,      15.0000,   5.00000,    325.7595
    107.5000,      15.0000,   5.00000,    320.5787
    112.5000,      15.0000,   5.00000,    317.8282
    117.5000,      15.0000,   5.00000,    315.4809
    122.5000,      15.0000,   5.00000,    331.0993
    127.5000,      15.0000,   5.00000,    339.5188
    132.5000,      15.0000,   5.00000,    355.0051
    137.5000,      15.0000,   5.00000,    372.9506
    142.5000,      15.0000,   5.00000,    367.1248
    147.5000,      15.0000,   5.00000,    381.7912
    152.5000,      15.0000,   5.00000,    410.3133
    157.5000,      15.0000,   5.00000,    485.6546
    162.5000,      15.0000,   5.00000,    486.3020
    167.5000,      15.0000,   5.00000,    468.0876
    172.5000,      15.0000,   5.00000,    429.7372
    177.5000,      15.0000,   5.00000,    466.5959
    182.5000,      15.0000,   5.00000,    513.2338
    187.5000,      15.0000,   5.00000,    536.9044
    192.5000,      15.0000,   5.00000,    521.3285
    197.5000,      15.0000,   5.00000,    474.4151
    202.5000,      15.0000,   5.00000,    436.4778
    207.5000,      15.0000,   5.00000,    393.1114
    212.5000,      15.0000,   5.00000,    371.5634
    217.5000,      15.0000,   5.00000,    347.0805
    222.5000,      15.0000,   5.00000,    328.4294
    227.5000,      15.0000,   5.00000,    309.5162
    232.5000,      15.0000,   5.00000,    283.1220
     97.5000,      65.0000,   1.00000,    297.1096
    102.5000,      65.0000,   1.00000,    301.4320
    107.5000,      65.0000,   1.00000,    301.4760
    112.5000,      65.0000,   1.00000,    303.5273
    117.5000,      65.0000,   1.00000,    307.4206
    122.5000,      65.0000,   1.00000,    315.0191
    127.5000,      65.0000,   1.00000,    328.5131
    132.5000,      65.0000,   1.00000,    355.1228
    137.5000,      65.0000,   1.00000,    362.9982
    142.5000,      65.0000,   1.00000,    373.6631
    147.5000,      65.0000,   1.00000,    394.2009
    152.5000,      65.0000,   1.00000,    413.5610
    157.5000,      65.0000,   1.00000,    437.3911
    162.5000,      65.0000,   1.00000,    458.1614
    167.5000,      65.0000,   1.00000,    467.6090
    172.5000,      65.0000,   1.00000,    474.7249
    177.5000,      65.0000,   1.00000,    475.3033
    182.5000,      65.0000,   1.00000,    473.5840
    187.5000,      65.0000,   1.00000,    466.7909
    192.5000,      65.0000,   1.00000,    446.1059
    197.5000,      65.0000,   1.00000,    418.5946
    202.5000,      65.0000,   1.00000,    409.9453
    207.5000,      65.0000,   1.00000,    376.8639
    212.5000,      65.0000,   1.00000,    330.8909
    217.5000,      65.0000,   1.00000,    301.8260
     97.5000,      15.0000,   6.00000,    286.7129
    102.5000,      15.0000,   6.00000,    285.4366
    107.5000,      15.0000,   6.00000,    286.7286
    112.5000,      15.0000,   6.00000,    294.0286
    117.5000,      15.0000,   6.00000,    295.5526
    122.5000,      15.0000,   6.00000,    307.5375
    127.5000,      15.0000,   6.00000,    314.8094
    132.5000,      15.0000,   6.00000,    325.9759
    137.5000,      15.0000,   6.00000,    346.4838
    142.5000,      15.0000,   6.00000,    342.8714
    147.5000,      15.0000,   6.00000,    370.8644
    152.5000,      15.0000,   6.00000,    408.7633
    157.5000,      15.0000,   6.00000,    482.4696
    162.5000,      15.0000,   6.00000,    482.9431
    167.5000,      15.0000,   6.00000,    468.7663
    172.5000,      15.0000,   6.00000,    431.0179
    177.5000,      15.0000,   6.00000,    462.0024
    182.5000,      15.0000,   6.00000,    501.1682
    187.5000,      15.0000,   6.00000,    511.0051
    192.5000,      15.0000,   6.00000,    493.3445
    197.5000,      15.0000,   6.00000,    439.9360
    202.5000,      15.0000,   6.00000,    394.9346
    207.5000,      15.0000,   6.00000,    338.6820
    212.5000,      15.0000,   6.00000,    295.8597
    217.5000,      15.0000,   6.00000,    264.5461
    105.0000,      30.0000,   3.00000,    278.6069
    110.0000,      30.0000,   3.00000,    281.5456
    115.0000,      30.0000,   3.00000,    285.1580
    120.0000,      30.0000,   3.00000,    298.8748
    125.0000,      30.0000,   3.00000,    303.1215
    130.0000,      30.0000,   3.00000,    314.7937
    135.0000,      30.0000,   3.00000,    315.2417
    140.0000,      30.0000,   3.00000,    335.1762
    145.0000,      30.0000,   3.00000,    369.8972
    150.0000,      30.0000,   3.00000,    407.3813
    155.0000,      30.0000,   3.00000,    427.8678
    160.0000,      30.0000,   3.00000,    436.2108
    165.0000,      30.0000,   3.00000,    457.2544
    170.0000,      30.0000,   3.00000,    471.3422
    175.0000,      30.0000,   3.00000,    478.0115
    180.0000,      30.0000,   3.00000,    461.8148
    185.0000,      30.0000,   3.00000,    465.4666
    190.0000,      30.0000,   3.00000,    453.0776
    195.0000,      30.0000,   3.00000,    435.0210
    200.0000,      30.0000,   3.00000,    386.7838
    205.0000,      30.0000,   3.00000,    328.6270
    210.0000,      30.0000,   3.00000,    290.0175
    112.5000,      25.0000,   4.00000,    275.3082
    117.5000,      25.0000,   4.00000,    283.6653
    122.5000,      25.0000,   4.00000,    291.5843
    127.5000,      25.0000,   4.00000,    298.0599
    132.5000,      25.0000,   4.00000,    313.2361
    137.5000,      25.0000,   4.00000,    323.6389
    142.5000,      25.0000,   4.00000,    333.3249
    147.5000,      25.0000,   4.00000,    365.2227
    152.5000,      25.0000,   4.00000,    424.4663
    157.5000,      25.0000,   4.00000,    423.5804
    162.5000,      25.0000,   4.00000,    441.5911
    167.5000,      25.0000,   4.00000,    457.1953
    172.5000,      25.0000,   4.00000,    454.5797
    177.5000,      25.0000,   4.00000,    434.0404
    182.5000,      25.0000,   4.00000,    451.1179
    187.5000,      25.0000,   4.00000,    447.2256
    192.5000,      25.0000,   4.00000,    410.7784
    197.5000,      25.0000,   4.00000,    364.5482
    202.5000,      25.0000,   4.00000,    316.1180
    157.5000,      15.0000,   8.00000,    429.7959
    157.5000,      15.0000,  10.00000,    303.1483
INVERSION RESULTS
INITIAL RMS ERROR
 21.91
NUMBER OF LAYERS
14
NUMBER OF BLOCKS
584
ITERATION 1
MODEL RESISTIVITY
LAYER 1
61,     2.5000
     10.0000,     191.99
     15.0000,     210.88
     20.0000,     232.72
     25.0000,     248.61
     30.0000,     216.96
     35.0000,     275.90
     40.0000,     341.22
     45.0000,     315.11
     50.0000,     319.57
     55.0000,     294.79
     60.0000,     265.27
     65.0000,     259.32
     70.0000,     265.34
     75.0000,     301.44
     80.0000,     349.34
     85.0000,     339.57
     90.0000,     368.79
     95.0000,     394.00
    100.0000,     411.79
    105.0000,     427.47
    110.0000,     425.44
    115.0000,     437.06
    120.0000,     489.68
    125.0000,     487.82
    130.0000,     562.05
    135.0000,     622.14
    140.0000,     576.27
    145.0000,     681.95
    150.0000,     595.68
    155.0000,     690.35
    160.0000,     895.98
    165.0000,     1008.7
    170.0000,     684.50
    175.0000,     711.64
    180.0000,     775.25
    185.0000,     813.18
    190.0000,     917.02
    195.0000,     877.11
    200.0000,     780.90
    205.0000,     728.00
    210.0000,     730.61
    215.0000,     635.56
    220.0000,     630.85
    225.0000,     621.57
    230.0000,     621.32
    235.0000,     646.10
    240.0000,     534.21
    245.0000,     506.27
    250.0000,     487.34
    255.0000,     505.17
    260.0000,     453.96
    265.0000,     534.76
    270.0000,     572.23
    275.0000,     628.28
    280.0000,     623.14
    285.0000,     604.60
    290.0000,     560.41
    295.0000,     541.42
    300.0000,     492.32
    305.0000,     538.06
           464.4845
LAYER 2
61,     5.2500
     10.0000,     197.22
     15.0000,     212.69
     20.0000,     237.15
     25.0000,     251.84
     30.0000,     228.83
     35.0000,     283.60
     40.0000,     345.92
     45.0000,     327.18
     50.0000,     326.41
     55.0000,     301.48
     60.0000,     271.78
     65.0000,     263.62
     70.0000,     270.32
     75.0000,     307.10
     80.0000,     356.19
     85.0000,     349.05
     90.0000,     373.98
     95.0000,     398.04
    100.0000,     417.47
    105.0000,     431.16
    110.0000,     431.31
    115.0000,     444.63
    120.0000,     491.19
    125.0000,     497.09
    130.0000,     563.54
    135.0000,     617.02
    140.0000,     589.98
    145.0000,     667.95
    150.0000,     602.22
    155.0000,     676.13
    160.0000,     858.28
    165.0000,     936.17
    170.0000,     677.39
    175.0000,     682.40
    180.0000,     741.73
    185.0000,     790.31
    190.0000,     878.77
    195.0000,     847.36
    200.0000,     755.64
    205.0000,     702.36
    210.0000,     696.31
    215.0000,     623.91
    220.0000,     620.46
    225.0000,     619.17
    230.0000,     625.06
    235.0000,     635.10
    240.0000,     533.57
    245.0000,     498.47
    250.0000,     480.05
    255.0000,     487.05
    260.0000,     451.74
    265.0000,     521.48
    270.0000,     567.03
    275.0000,     618.09
    280.0000,     622.35
    285.0000,     605.19
    290.0000,     563.86
    295.0000,     541.99
    300.0000,     498.33
    305.0000,     520.12
           450.7116
LAYER 3
59,     8.2750
     15.0000,     217.50
     20.0000,     248.38
     25.0000,     269.87
     30.0000,     261.60
     35.0000,     311.02
     40.0000,     370.21
     45.0000,     362.70
     50.0000,     357.37
     55.0000,     332.47
     60.0000,     302.35
     65.0000,     290.46
     70.0000,     297.70
     75.0000,     337.44
     80.0000,     388.59
     85.0000,     383.03
     90.0000,     396.50
     95.0000,     414.51
    100.0000,     431.74
    105.0000,     442.07
    110.0000,     444.11
    115.0000,     457.40
    120.0000,     492.07
    125.0000,     501.49
    130.0000,     550.29
    135.0000,     591.47
    140.0000,     586.87
    145.0000,     635.64
    150.0000,     591.53
    155.0000,     633.32
    160.0000,     757.80
    165.0000,     796.30
    170.0000,     631.19
    175.0000,     621.97
    180.0000,     673.34
    185.0000,     730.38
    190.0000,     800.63
    195.0000,     777.11
    200.0000,     693.96
    205.0000,     635.94
    210.0000,     615.23
    215.0000,     568.90
    220.0000,     569.88
    225.0000,     580.23
    230.0000,     592.61
    235.0000,     587.42
    240.0000,     504.69
    245.0000,     466.37
    250.0000,     449.27
    255.0000,     448.49
    260.0000,     433.83
    265.0000,     491.14
    270.0000,     541.22
    275.0000,     585.65
    280.0000,     599.07
    285.0000,     588.38
    290.0000,     557.98
    295.0000,     536.60
    300.0000,     486.69
           452.6302
LAYER 4
57,    11.6025
     20.0000,     256.34
     25.0000,     299.81
     30.0000,     302.48
     35.0000,     355.21
     40.0000,     412.02
     45.0000,     415.49
     50.0000,     411.47
     55.0000,     389.14
     60.0000,     359.51
     65.0000,     345.28
     70.0000,     354.05
     75.0000,     400.17
     80.0000,     454.79
     85.0000,     443.09
     90.0000,     437.88
     95.0000,     441.18
    100.0000,     448.22
    105.0000,     451.43
    110.0000,     450.92
    115.0000,     459.41
    120.0000,     480.41
    125.0000,     484.37
    130.0000,     515.20
    135.0000,     545.72
    140.0000,     553.97
    145.0000,     588.32
    150.0000,     554.62
    155.0000,     569.94
    160.0000,     644.67
    165.0000,     665.94
    170.0000,     568.73
    175.0000,     566.23
    180.0000,     615.47
    185.0000,     673.35
    190.0000,     727.84
    195.0000,     701.75
    200.0000,     619.78
    205.0000,     553.65
    210.0000,     520.20
    215.0000,     486.29
    220.0000,     490.03
    225.0000,     506.37
    230.0000,     521.20
    235.0000,     510.94
    240.0000,     447.30
    245.0000,     414.48
    250.0000,     402.14
    255.0000,     402.13
    260.0000,     401.04
    265.0000,     450.12
    270.0000,     497.59
    275.0000,     535.07
    280.0000,     551.12
    285.0000,     547.63
    290.0000,     524.42
    295.0000,     506.88
           418.7756
LAYER 5
53,    15.2628
     30.0000,     367.97
     35.0000,     439.45
     40.0000,     483.87
     45.0000,     514.67
     50.0000,     528.34
     55.0000,     527.64
     60.0000,     517.02
     65.0000,     513.79
     70.0000,     532.04
     75.0000,     577.76
     80.0000,     612.24
     85.0000,     581.28
     90.0000,     530.81
     95.0000,     488.11
    100.0000,     458.03
    105.0000,     436.94
    110.0000,     422.79
    115.0000,     415.96
    120.0000,     414.20
    125.0000,     411.52
    130.0000,     421.44
    135.0000,     439.94
    140.0000,     459.71
    145.0000,     479.92
    150.0000,     473.28
    155.0000,     474.12
    160.0000,     497.47
    165.0000,     516.23
    170.0000,     513.58
    175.0000,     539.15
    180.0000,     585.20
    185.0000,     626.12
    190.0000,     638.64
    195.0000,     594.70
    200.0000,     514.38
    205.0000,     439.93
    210.0000,     389.66
    215.0000,     359.72
    220.0000,     354.04
    225.0000,     360.51
    230.0000,     365.82
    235.0000,     356.92
    240.0000,     332.36
    245.0000,     318.09
    250.0000,     315.99
    255.0000,     322.26
    260.0000,     334.88
    265.0000,     363.65
    270.0000,     392.13
    275.0000,     409.64
    280.0000,     413.43
    285.0000,     408.16
           368.6770
LAYER 6
49,    19.2890
     40.0000,     479.91
     45.0000,     531.21
     50.0000,     554.63
     55.0000,     571.79
     60.0000,     580.84
     65.0000,     592.09
     70.0000,     613.06
     75.0000,     640.96
     80.0000,     647.36
     85.0000,     606.75
     90.0000,     543.00
     95.0000,     482.53
    100.0000,     435.80
    105.0000,     403.10
    110.0000,     381.92
    115.0000,     369.67
    120.0000,     364.00
    125.0000,     363.64
    130.0000,     372.54
    135.0000,     390.17
    140.0000,     412.47
    145.0000,     433.42
    150.0000,     443.88
    155.0000,     454.74
    160.0000,     476.34
    165.0000,     504.62
    170.0000,     534.30
    175.0000,     573.82
    180.0000,     614.66
    185.0000,     637.62
    190.0000,     625.49
    195.0000,     571.32
    200.0000,     493.43
    205.0000,     419.44
    210.0000,     364.60
    215.0000,     330.52
    220.0000,     315.09
    225.0000,     310.36
    230.0000,     307.53
    235.0000,     300.15
    240.0000,     289.07
    245.0000,     282.89
    250.0000,     283.79
    255.0000,     290.36
    260.0000,     301.37
    265.0000,     315.55
    270.0000,     326.21
    275.0000,     330.16
           317.3870
LAYER 7
45,    23.7179
     50.0000,     523.50
     55.0000,     548.04
     60.0000,     562.48
     65.0000,     576.79
     70.0000,     591.54
     75.0000,     602.27
     80.0000,     593.80
     85.0000,     556.59
     90.0000,     502.14
     95.0000,     447.40
    100.0000,     402.48
    105.0000,     370.02
    110.0000,     348.98
    115.0000,     337.41
    120.0000,     333.73
    125.0000,     337.23
    130.0000,     348.71
    135.0000,     367.65
    140.0000,     391.44
    145.0000,     415.93
    150.0000,     437.66
    155.0000,     460.27
    160.0000,     489.18
    165.0000,     525.05
    170.0000,     565.08
    175.0000,     606.01
    180.0000,     637.68
    185.0000,     646.25
    190.0000,     622.45
    195.0000,     567.84
    200.0000,     497.23
    205.0000,     429.00
    210.0000,     374.76
    215.0000,     337.37
    220.0000,     314.79
    225.0000,     301.82
    230.0000,     293.05
    235.0000,     284.99
    240.0000,     277.72
    245.0000,     273.63
    250.0000,     273.28
    255.0000,     275.89
    260.0000,     278.91
    265.0000,     282.40
           278.3703
LAYER 8
41,    28.5897
     60.0000,     506.45
     65.0000,     514.69
     70.0000,     521.21
     75.0000,     521.03
     80.0000,     510.65
     85.0000,     483.38
     90.0000,     444.55
     95.0000,     403.69
    100.0000,     368.69
    105.0000,     342.60
    110.0000,     325.70
    115.0000,     317.30
    120.0000,     316.62
    125.0000,     323.14
    130.0000,     336.66
    135.0000,     356.50
    140.0000,     381.00
    145.0000,     407.86
    150.0000,     435.55
    155.0000,     465.09
    160.0000,     498.49
    165.0000,     535.87
    170.0000,     574.45
    175.0000,     608.69
    180.0000,     630.12
    185.0000,     630.13
    190.0000,     604.80
    195.0000,     557.74
    200.0000,     499.33
    205.0000,     441.40
    210.0000,     392.25
    215.0000,     354.93
    220.0000,     328.70
    225.0000,     310.55
    230.0000,     297.35
    235.0000,     287.28
    240.0000,     279.91
    245.0000,     274.68
    250.0000,     269.83
    255.0000,     267.34
           259.9627
LAYER 9
37,    33.9487
     70.0000,     447.99
     75.0000,     439.65
     80.0000,     431.13
     85.0000,     416.11
     90.0000,     390.56
     95.0000,     361.84
    100.0000,     337.45
    105.0000,     319.18
    110.0000,     307.54
    115.0000,     302.87
    120.0000,     304.96
    125.0000,     313.45
    130.0000,     327.95
    135.0000,     347.79
    140.0000,     371.88
    145.0000,     398.90
    150.0000,     427.89
    155.0000,     458.71
    160.0000,     491.39
    165.0000,     524.97
    170.0000,     556.71
    175.0000,     582.01
    180.0000,     595.30
    185.0000,     591.97
    190.0000,     570.77
    195.0000,     534.75
    200.0000,     490.40
    205.0000,     444.95
    210.0000,     403.97
    215.0000,     370.03
    220.0000,     343.81
    225.0000,     323.27
    230.0000,     306.67
    235.0000,     294.00
    240.0000,     286.75
    245.0000,     279.28
           265.5005
LAYER 10
31,    39.8436
     85.0000,     369.30
     90.0000,     342.09
     95.0000,     323.93
    100.0000,     308.29
    105.0000,     297.06
    110.0000,     289.86
    115.0000,     288.52
    120.0000,     292.93
    125.0000,     302.76
    130.0000,     317.65
    135.0000,     336.97
    140.0000,     359.88
    145.0000,     385.43
    150.0000,     412.77
    155.0000,     441.22
    160.0000,     469.94
    165.0000,     497.54
    170.0000,     521.76
    175.0000,     539.55
    180.0000,     547.74
    185.0000,     544.13
    190.0000,     528.52
    195.0000,     502.98
    200.0000,     471.31
    205.0000,     437.63
    210.0000,     405.74
    215.0000,     376.56
    220.0000,     353.77
    225.0000,     333.20
    230.0000,     316.09
           293.9307
LAYER 11
27,    46.3279
     95.0000,     289.92
    100.0000,     278.57
    105.0000,     272.12
    110.0000,     269.28
    115.0000,     270.70
    120.0000,     277.20
    125.0000,     288.22
    130.0000,     303.65
    135.0000,     322.66
    140.0000,     344.43
    145.0000,     368.12
    150.0000,     392.89
    155.0000,     417.87
    160.0000,     442.04
    165.0000,     464.10
    170.0000,     482.41
    175.0000,     495.11
    180.0000,     500.54
    185.0000,     497.73
    190.0000,     486.82
    195.0000,     469.17
    200.0000,     447.11
    205.0000,     422.31
    210.0000,     400.00
    215.0000,     378.53
    220.0000,     359.50
           337.0871
LAYER 12
23,    53.4607
    105.0000,     245.19
    110.0000,     244.28
    115.0000,     248.15
    120.0000,     256.72
    125.0000,     268.89
    130.0000,     285.96
    135.0000,     305.66
    140.0000,     327.15
    145.0000,     349.64
    150.0000,     372.36
    155.0000,     394.49
    160.0000,     415.12
    165.0000,     433.21
    170.0000,     447.64
    175.0000,     457.32
    180.0000,     461.34
    185.0000,     459.27
    190.0000,     451.33
    195.0000,     438.32
    200.0000,     423.75
    205.0000,     407.56
    210.0000,     391.38
           374.8225
LAYER 13
21,    61.3068
    110.0000,     213.49
    115.0000,     219.66
    120.0000,     232.33
    125.0000,     248.45
    130.0000,     266.48
    135.0000,     288.30
    140.0000,     310.80
    145.0000,     333.25
    150.0000,     355.05
    155.0000,     375.58
    160.0000,     394.12
    165.0000,     409.92
    170.0000,     422.21
    175.0000,     430.25
    180.0000,     433.52
    185.0000,     431.78
    190.0000,     425.25
    195.0000,     416.13
    200.0000,     405.14
    205.0000,     394.21
           386.5451
LAYER 14
19, 
    115.0000,     183.69
    120.0000,     207.76
    125.0000,     230.87
    130.0000,     253.21
    135.0000,     275.07
    140.0000,     299.70
    145.0000,     322.98
    150.0000,     344.81
    155.0000,     364.88
    160.0000,     382.67
    165.0000,     397.61
    170.0000,     409.09
    175.0000,     416.52
    180.0000,     419.41
    185.0000,     417.43
    190.0000,     411.62
    195.0000,     402.19
    200.0000,     389.53
           374.1309
CALCULATED APPARENT RESISTIVITY
      7.5000,       5.0000,   1.00000,    208.6180
     12.5000,       5.0000,   1.00000,    223.2705
     17.5000,       5.0000,   1.00000,    232.9715
     22.5000,       5.0000,   1.00000,    257.5581
     27.5000,       5.0000,   1.00000,    242.9315
     32.5000,       5.0000,   1.00000,    297.8058
     37.5000,       5.0000,   1.00000,    323.8142
     42.5000,       5.0000,   1.00000,    302.9609
     47.5000,       5.0000,   1.00000,    330.8615
     52.5000,       5.0000,   1.00000,    305.1562
     57.5000,       5.0000,   1.00000,    290.2245
     62.5000,       5.0000,   1.00000,    289.7033
     67.5000,       5.0000,   1.00000,    293.1357
     72.5000,       5.0000,   1.00000,    315.2666
     77.5000,       5.0000,   1.00000,    349.1352
     82.5000,       5.0000,   1.00000,    351.9971
     87.5000,       5.0000,   1.00000,    384.7070
     92.5000,       5.0000,   1.00000,    396.3017
     97.5000,       5.0000,   1.00000,    410.0934
    102.5000,       5.0000,   1.00000,    425.6359
    107.5000,       5.0000,   1.00000,    438.0024
    112.5000,       5.0000,   1.00000,    446.4157
    117.5000,       5.0000,   1.00000,    492.1025
    122.5000,       5.0000,   1.00000,    493.5403
    127.5000,       5.0000,   1.00000,    545.1945
    132.5000,       5.0000,   1.00000,    598.7510
    137.5000,       5.0000,   1.00000,    567.9919
    142.5000,       5.0000,   1.00000,    658.4102
    147.5000,       5.0000,   1.00000,    622.0737
    152.5000,       5.0000,   1.00000,    714.4043
    157.5000,       5.0000,   1.00000,    718.4130
    162.5000,       5.0000,   1.00000,    825.3101
    167.5000,       5.0000,   1.00000,    684.7886
    172.5000,       5.0000,   1.00000,    745.5533
    177.5000,       5.0000,   1.00000,    759.6625
    182.5000,       5.0000,   1.00000,    768.0004
    187.5000,       5.0000,   1.00000,    820.9177
    192.5000,       5.0000,   1.00000,    798.2629
    197.5000,       5.0000,   1.00000,    759.3954
    202.5000,       5.0000,   1.00000,    709.2600
    207.5000,       5.0000,   1.00000,    701.1172
    212.5000,       5.0000,   1.00000,    624.9487
    217.5000,       5.0000,   1.00000,    631.7466
    222.5000,       5.0000,   1.00000,    609.3979
    227.5000,       5.0000,   1.00000,    581.7741
    232.5000,       5.0000,   1.00000,    595.2546
    237.5000,       5.0000,   1.00000,    521.2807
    242.5000,       5.0000,   1.00000,    515.3047
    247.5000,       5.0000,   1.00000,    478.1988
    252.5000,       5.0000,   1.00000,    500.5183
    257.5000,       5.0000,   1.00000,    462.3186
    262.5000,       5.0000,   1.00000,    532.6628
    267.5000,       5.0000,   1.00000,    535.1665
    272.5000,       5.0000,   1.00000,    579.0680
    277.5000,       5.0000,   1.00000,    577.3941
    282.5000,       5.0000,   1.00000,    579.0885
    287.5000,       5.0000,   1.00000,    543.7645
    292.5000,       5.0000,   1.00000,    536.4016
    297.5000,       5.0000,   1.00000,    484.4275
    302.5000,       5.0000,   1.00000,    509.4958
    307.5000,       5.0000,   1.00000,    443.1456
     12.5000,       5.0000,   2.00000,    240.4205
     17.5000,       5.0000,   2.00000,    267.6953
     22.5000,       5.0000,   2.00000,    278.7649
     27.5000,       5.0000,   2.00000,    248.8717
     32.5000,       5.0000,   2.00000,    326.7383
     37.5000,       5.0000,   2.00000,    353.4081
     42.5000,       5.0000,   2.00000,    300.2858
     47.5000,       5.0000,   2.00000,    337.6257
     52.5000,       5.0000,   2.00000,    339.5831
     57.5000,       5.0000,   2.00000,    322.1590
     62.5000,       5.0000,   2.00000,    324.8564
     67.5000,       5.0000,   2.00000,    320.0792
     72.5000,       5.0000,   2.00000,    346.7199
     77.5000,       5.0000,   2.00000,    379.1545
     82.5000,       5.0000,   2.00000,    369.2507
     87.5000,       5.0000,   2.00000,    396.5984
     92.5000,       5.0000,   2.00000,    410.5859
     97.5000,       5.0000,   2.00000,    414.6864
    102.5000,       5.0000,   2.00000,    434.0575
    107.5000,       5.0000,   2.00000,    440.6921
    112.5000,       5.0000,   2.00000,    459.4051
    117.5000,       5.0000,   2.00000,    496.3172
    122.5000,       5.0000,   2.00000,    475.1600
    127.5000,       5.0000,   2.00000,    542.1017
    132.5000,       5.0000,   2.00000,    581.9291
    137.5000,       5.0000,   2.00000,    554.0840
    142.5000,       5.0000,   2.00000,    640.0426
    147.5000,       5.0000,   2.00000,    597.5063
    152.5000,       5.0000,   2.00000,    609.1842
    157.5000,       5.0000,   2.00000,    719.1434
    162.5000,       5.0000,   2.00000,    796.4736
    167.5000,       5.0000,   2.00000,    615.1595
    172.5000,       5.0000,   2.00000,    682.0503
    177.5000,       5.0000,   2.00000,    747.3203
    182.5000,       5.0000,   2.00000,    713.3093
    187.5000,       5.0000,   2.00000,    764.1503
    192.5000,       5.0000,   2.00000,    747.7841
    197.5000,       5.0000,   2.00000,    678.2586
    202.5000,       5.0000,   2.00000,    671.7717
    207.5000,       5.0000,   2.00000,    680.2747
    212.5000,       5.0000,   2.00000,    597.8657
    217.5000,       5.0000,   2.00000,    595.5557
    222.5000,       5.0000,   2.00000,    569.0658
    227.5000,       5.0000,   2.00000,    551.2778
    232.5000,       5.0000,   2.00000,    571.8133
    237.5000,       5.0000,   2.00000,    498.0858
    242.5000,       5.0000,   2.00000,    477.7876
    247.5000,       5.0000,   2.00000,    485.5898
    252.5000,       5.0000,   2.00000,    489.6031
    257.5000,       5.0000,   2.00000,    446.4012
    262.5000,       5.0000,   2.00000,    504.4049
    267.5000,       5.0000,   2.00000,    517.9871
    272.5000,       5.0000,   2.00000,    529.0483
    277.5000,       5.0000,   2.00000,    535.8883
    282.5000,       5.0000,   2.00000,    529.2487
    287.5000,       5.0000,   2.00000,    513.4426
    292.5000,       5.0000,   2.00000,    495.9828
    297.5000,       5.0000,   2.00000,    474.5371
    302.5000,       5.0000,   2.00000,    495.4082
     17.5000,       5.0000,   3.00000,    291.7015
     22.5000,       5.0000,   3.00000,    296.0352
     27.5000,       5.0000,   3.00000,    267.5163
     32.5000,       5.0000,   3.00000,    339.4574
     37.5000,       5.0000,   3.00000,    371.8131
     42.5000,       5.0000,   3.00000,    327.5014
     47.5000,       5.0000,   3.00000,    348.4878
     52.5000,       5.0000,   3.00000,    356.7462
     57.5000,       5.0000,   3.00000,    354.2070
     62.5000,       5.0000,   3.00000,    344.3298
     67.5000,       5.0000,   3.00000,    346.1241
     72.5000,       5.0000,   3.00000,    373.9967
     77.5000,       5.0000,   3.00000,    407.2450
     82.5000,       5.0000,   3.00000,    389.8199
     87.5000,       5.0000,   3.00000,    404.9557
     92.5000,       5.0000,   3.00000,    412.0129
     97.5000,       5.0000,   3.00000,    423.8950
    102.5000,       5.0000,   3.00000,    431.4930
    107.5000,       5.0000,   3.00000,    445.7577
    112.5000,       5.0000,   3.00000,    456.6024
    117.5000,       5.0000,   3.00000,    480.3824
    122.5000,       5.0000,   3.00000,    472.3867
    127.5000,       5.0000,   3.00000,    517.2425
    132.5000,       5.0000,   3.00000,    568.9424
    137.5000,       5.0000,   3.00000,    538.6266
    142.5000,       5.0000,   3.00000,    590.4124
    147.5000,       5.0000,   3.00000,    506.7172
    152.5000,       5.0000,   3.00000,    589.0094
    157.5000,       5.0000,   3.00000,    695.1097
    162.5000,       5.0000,   3.00000,    788.7790
    167.5000,       5.0000,   3.00000,    575.7172
    172.5000,       5.0000,   3.00000,    598.5386
    177.5000,       5.0000,   3.00000,    651.9799
    182.5000,       5.0000,   3.00000,    691.6707
    187.5000,       5.0000,   3.00000,    724.5541
    192.5000,       5.0000,   3.00000,    680.4507
    197.5000,       5.0000,   3.00000,    629.2357
    202.5000,       5.0000,   3.00000,    608.6464
    207.5000,       5.0000,   3.00000,    632.7634
    212.5000,       5.0000,   3.00000,    563.6667
    217.5000,       5.0000,   3.00000,    541.2484
    222.5000,       5.0000,   3.00000,    526.0884
    227.5000,       5.0000,   3.00000,    528.1384
    232.5000,       5.0000,   3.00000,    544.8672
    237.5000,       5.0000,   3.00000,    465.0389
    242.5000,       5.0000,   3.00000,    459.5575
    247.5000,       5.0000,   3.00000,    450.7170
    252.5000,       5.0000,   3.00000,    471.8396
    257.5000,       5.0000,   3.00000,    417.7813
    262.5000,       5.0000,   3.00000,    471.5711
    267.5000,       5.0000,   3.00000,    478.2076
    272.5000,       5.0000,   3.00000,    503.7749
    277.5000,       5.0000,   3.00000,    482.9911
    282.5000,       5.0000,   3.00000,    483.4977
    287.5000,       5.0000,   3.00000,    453.2272
    292.5000,       5.0000,   3.00000,    463.3309
    297.5000,       5.0000,   3.00000,    444.5905
     22.5000,      15.0000,   1.00000,    297.4324
     27.5000,      15.0000,   1.00000,    316.6165
     32.5000,      15.0000,   1.00000,    335.4402
     37.5000,      15.0000,   1.00000,    352.8984
     42.5000,      15.0000,   1.00000,    363.5482
     47.5000,      15.0000,   1.00000,    359.3397
     52.5000,      15.0000,   1.00000,    358.7615
     57.5000,      15.0000,   1.00000,    358.5492
     62.5000,      15.0000,   1.00000,    362.5044
     67.5000,      15.0000,   1.00000,    367.4047
     72.5000,      15.0000,   1.00000,    389.4925
     77.5000,      15.0000,   1.00000,    402.6020
     82.5000,      15.0000,   1.00000,    410.9995
     87.5000,      15.0000,   1.00000,    407.5440
     92.5000,      15.0000,   1.00000,    413.1352
     97.5000,      15.0000,   1.00000,    418.7083
    102.5000,      15.0000,   1.00000,    436.6333
    107.5000,      15.0000,   1.00000,    445.4362
    112.5000,      15.0000,   1.00000,    456.1067
    117.5000,      15.0000,   1.00000,    467.8979
    122.5000,      15.0000,   1.00000,    484.3020
    127.5000,      15.0000,   1.00000,    515.6134
    132.5000,      15.0000,   1.00000,    531.2661
    137.5000,      15.0000,   1.00000,    542.1299
    142.5000,      15.0000,   1.00000,    492.8085
    147.5000,      15.0000,   1.00000,    526.3785
    152.5000,      15.0000,   1.00000,    585.7109
    157.5000,      15.0000,   1.00000,    682.1886
    162.5000,      15.0000,   1.00000,    666.7181
    167.5000,      15.0000,   1.00000,    637.6685
    172.5000,      15.0000,   1.00000,    562.6645
    177.5000,      15.0000,   1.00000,    585.2366
    182.5000,      15.0000,   1.00000,    644.6554
    187.5000,      15.0000,   1.00000,    673.7442
    192.5000,      15.0000,   1.00000,    646.0598
    197.5000,      15.0000,   1.00000,    608.5789
    202.5000,      15.0000,   1.00000,    588.4514
    207.5000,      15.0000,   1.00000,    563.1907
    212.5000,      15.0000,   1.00000,    547.1508
    217.5000,      15.0000,   1.00000,    520.6791
    222.5000,      15.0000,   1.00000,    513.3295
    227.5000,      15.0000,   1.00000,    517.7592
    232.5000,      15.0000,   1.00000,    499.8641
    237.5000,      15.0000,   1.00000,    483.9300
    242.5000,      15.0000,   1.00000,    447.8964
    247.5000,      15.0000,   1.00000,    441.7943
    252.5000,      15.0000,   1.00000,    423.6935
    257.5000,      15.0000,   1.00000,    440.1269
    262.5000,      15.0000,   1.00000,    436.3545
    267.5000,      15.0000,   1.00000,    463.6441
    272.5000,      15.0000,   1.00000,    464.9773
    277.5000,      15.0000,   1.00000,    467.4244
    282.5000,      15.0000,   1.00000,    434.4567
    287.5000,      15.0000,   1.00000,    434.7632
    292.5000,      15.0000,   1.00000,    427.0468
     22.5000,       5.0000,   4.00000,    319.1126
     27.5000,       5.0000,   4.00000,    281.2239
     32.5000,       5.0000,   4.00000,    354.8456
     37.5000,       5.0000,   4.00000,    392.5078
     42.5000,       5.0000,   4.00000,    348.5907
     47.5000,       5.0000,   4.00000,    382.5759
     52.5000,       5.0000,   4.00000,    368.6208
     57.5000,       5.0000,   4.00000,    357.4758
     62.5000,       5.0000,   4.00000,    363.9934
     67.5000,       5.0000,   4.00000,    359.2141
     72.5000,       5.0000,   4.00000,    392.2965
     77.5000,       5.0000,   4.00000,    429.5092
     82.5000,       5.0000,   4.00000,    404.9428
     87.5000,       5.0000,   4.00000,    416.4357
     92.5000,       5.0000,   4.00000,    416.4018
     97.5000,       5.0000,   4.00000,    418.1603
    102.5000,       5.0000,   4.00000,    438.3825
    107.5000,       5.0000,   4.00000,    440.9570
    112.5000,       5.0000,   4.00000,    442.8053
    117.5000,       5.0000,   4.00000,    478.6918
    122.5000,       5.0000,   4.00000,    454.2920
    127.5000,       5.0000,   4.00000,    512.4664
    132.5000,       5.0000,   4.00000,    553.1165
    137.5000,       5.0000,   4.00000,    498.8722
    142.5000,       5.0000,   4.00000,    523.2944
    147.5000,       5.0000,   4.00000,    476.7053
    152.5000,       5.0000,   4.00000,    558.7029
    157.5000,       5.0000,   4.00000,    678.7011
    162.5000,       5.0000,   4.00000,    757.0072
    167.5000,       5.0000,   4.00000,    542.8281
    172.5000,       5.0000,   4.00000,    541.2906
    177.5000,       5.0000,   4.00000,    580.9463
    182.5000,       5.0000,   4.00000,    619.8638
    187.5000,       5.0000,   4.00000,    697.1003
    192.5000,       5.0000,   4.00000,    650.6688
    197.5000,       5.0000,   4.00000,    584.8661
    202.5000,       5.0000,   4.00000,    561.9149
    207.5000,       5.0000,   4.00000,    572.2686
    212.5000,       5.0000,   4.00000,    506.2977
    217.5000,       5.0000,   4.00000,    509.7950
    222.5000,       5.0000,   4.00000,    499.2496
    227.5000,       5.0000,   4.00000,    500.5873
    232.5000,       5.0000,   4.00000,    524.1132
    237.5000,       5.0000,   4.00000,    450.7299
    242.5000,       5.0000,   4.00000,    433.6299
    247.5000,       5.0000,   4.00000,    420.9312
    252.5000,       5.0000,   4.00000,    429.8121
    257.5000,       5.0000,   4.00000,    391.0496
    262.5000,       5.0000,   4.00000,    439.3950
    267.5000,       5.0000,   4.00000,    449.3698
    272.5000,       5.0000,   4.00000,    467.3887
    277.5000,       5.0000,   4.00000,    460.5336
    282.5000,       5.0000,   4.00000,    432.7098
    287.5000,       5.0000,   4.00000,    418.9518
    292.5000,       5.0000,   4.00000,    423.3835
     30.0000,      20.0000,   1.00000,    356.2070
     35.0000,      20.0000,   1.00000,    360.9627
     40.0000,      20.0000,   1.00000,    387.6205
     45.0000,      20.0000,   1.00000,    391.3443
     50.0000,      20.0000,   1.00000,    374.6625
     55.0000,      20.0000,   1.00000,    374.8171
     60.0000,      20.0000,   1.00000,    359.5371
     65.0000,      20.0000,   1.00000,    369.6269
     70.0000,      20.0000,   1.00000,    393.9584
     75.0000,      20.0000,   1.00000,    399.8328
     80.0000,      20.0000,   1.00000,    417.1956
     85.0000,      20.0000,   1.00000,    426.4035
     90.0000,      20.0000,   1.00000,    418.4468
     95.0000,      20.0000,   1.00000,    425.0532
    100.0000,      20.0000,   1.00000,    425.4096
    105.0000,      20.0000,   1.00000,    428.0200
    110.0000,      20.0000,   1.00000,    450.5642
    115.0000,      20.0000,   1.00000,    448.0801
    120.0000,      20.0000,   1.00000,    472.5492
    125.0000,      20.0000,   1.00000,    498.6664
    130.0000,      20.0000,   1.00000,    485.8335
    135.0000,      20.0000,   1.00000,    474.8563
    140.0000,      20.0000,   1.00000,    472.6017
    145.0000,      20.0000,   1.00000,    487.8493
    150.0000,      20.0000,   1.00000,    546.0457
    155.0000,      20.0000,   1.00000,    594.7655
    160.0000,      20.0000,   1.00000,    589.7484
    165.0000,      20.0000,   1.00000,    588.5317
    170.0000,      20.0000,   1.00000,    568.3827
    175.0000,      20.0000,   1.00000,    530.9979
    180.0000,      20.0000,   1.00000,    542.0562
    185.0000,      20.0000,   1.00000,    566.7174
    190.0000,      20.0000,   1.00000,    584.8803
    195.0000,      20.0000,   1.00000,    602.2478
    200.0000,      20.0000,   1.00000,    558.7227
    205.0000,      20.0000,   1.00000,    505.4787
    210.0000,      20.0000,   1.00000,    489.9066
    215.0000,      20.0000,   1.00000,    485.0921
    220.0000,      20.0000,   1.00000,    484.0621
    225.0000,      20.0000,   1.00000,    494.8718
    230.0000,      20.0000,   1.00000,    485.6985
    235.0000,      20.0000,   1.00000,    469.0430
    240.0000,      20.0000,   1.00000,    451.3489
    245.0000,      20.0000,   1.00000,    413.1079
    250.0000,      20.0000,   1.00000,    389.0883
    255.0000,      20.0000,   1.00000,    389.7805
    260.0000,      20.0000,   1.00000,    400.9778
    265.0000,      20.0000,   1.00000,    414.9834
    270.0000,      20.0000,   1.00000,    431.5098
    275.0000,      20.0000,   1.00000,    424.8528
    280.0000,      20.0000,   1.00000,    420.1581
    285.0000,      20.0000,   1.00000,    409.8559
     27.5000,       5.0000,   5.00000,    292.8239
     32.5000,       5.0000,   5.00000,    375.4006
     37.5000,       5.0000,   5.00000,    416.2249
     42.5000,       5.0000,   5.00000,    369.6083
     47.5000,       5.0000,   5.00000,    401.6645
     52.5000,       5.0000,   5.00000,    385.2455
     57.5000,       5.0000,   5.00000,    359.0765
     62.5000,       5.0000,   5.00000,    361.1268
     67.5000,       5.0000,   5.00000,    368.0748
     72.5000,       5.0000,   5.00000,    399.1079
     77.5000,       5.0000,   5.00000,    439.6432
     82.5000,       5.0000,   5.00000,    416.2428
     87.5000,       5.0000,   5.00000,    426.9191
     92.5000,       5.0000,   5.00000,    420.5308
     97.5000,       5.0000,   5.00000,    421.0995
    102.5000,       5.0000,   5.00000,    430.9299
    107.5000,       5.0000,   5.00000,    432.5092
    112.5000,       5.0000,   5.00000,    440.1400
    117.5000,       5.0000,   5.00000,    464.6483
    122.5000,       5.0000,   5.00000,    451.8973
    127.5000,       5.0000,   5.00000,    501.6283
    132.5000,       5.0000,   5.00000,    523.7940
    137.5000,       5.0000,   5.00000,    447.2711
    142.5000,       5.0000,   5.00000,    501.9236
    147.5000,       5.0000,   5.00000,    463.3654
    152.5000,       5.0000,   5.00000,    531.5775
    157.5000,       5.0000,   5.00000,    645.0027
    162.5000,       5.0000,   5.00000,    716.7007
    167.5000,       5.0000,   5.00000,    499.2379
    172.5000,       5.0000,   5.00000,    513.9153
    177.5000,       5.0000,   5.00000,    540.9693
    182.5000,       5.0000,   5.00000,    555.8784
    187.5000,       5.0000,   5.00000,    636.3742
    192.5000,       5.0000,   5.00000,    636.9694
    197.5000,       5.0000,   5.00000,    557.0422
    202.5000,       5.0000,   5.00000,    521.2118
    207.5000,       5.0000,   5.00000,    517.4924
    212.5000,       5.0000,   5.00000,    461.0489
    217.5000,       5.0000,   5.00000,    477.7511
    222.5000,       5.0000,   5.00000,    482.1394
    227.5000,       5.0000,   5.00000,    482.0034
    232.5000,       5.0000,   5.00000,    511.3138
    237.5000,       5.0000,   5.00000,    436.9841
    242.5000,       5.0000,   5.00000,    411.6501
    247.5000,       5.0000,   5.00000,    391.4964
    252.5000,       5.0000,   5.00000,    396.3612
    257.5000,       5.0000,   5.00000,    355.9978
    262.5000,       5.0000,   5.00000,    416.1853
    267.5000,       5.0000,   5.00000,    423.8760
    272.5000,       5.0000,   5.00000,    445.5989
    277.5000,       5.0000,   5.00000,    427.9573
    282.5000,       5.0000,   5.00000,    419.8318
    287.5000,       5.0000,   5.00000,    389.7857
     32.5000,       5.0000,   6.00000,    394.0862
     37.5000,       5.0000,   6.00000,    441.9349
     42.5000,       5.0000,   6.00000,    386.0531
     47.5000,       5.0000,   6.00000,    408.7010
     52.5000,       5.0000,   6.00000,    392.3439
     57.5000,       5.0000,   6.00000,    367.3591
     62.5000,       5.0000,   6.00000,    355.1856
     67.5000,       5.0000,   6.00000,    360.1067
     72.5000,       5.0000,   6.00000,    401.2570
     77.5000,       5.0000,   6.00000,    440.3000
     82.5000,       5.0000,   6.00000,    421.2519
     87.5000,       5.0000,   6.00000,    431.5765
     92.5000,       5.0000,   6.00000,    428.9250
     97.5000,       5.0000,   6.00000,    423.2280
    102.5000,       5.0000,   6.00000,    422.2750
    107.5000,       5.0000,   6.00000,    427.0421
    112.5000,       5.0000,   6.00000,    431.1701
    117.5000,       5.0000,   6.00000,    462.6415
    122.5000,       5.0000,   6.00000,    444.2136
    127.5000,       5.0000,   6.00000,    479.3763
    132.5000,       5.0000,   6.00000,    479.5592
    137.5000,       5.0000,   6.00000,    437.2358
    142.5000,       5.0000,   6.00000,    491.3621
    147.5000,       5.0000,   6.00000,    445.3590
    152.5000,       5.0000,   6.00000,    513.4374
    157.5000,       5.0000,   6.00000,    600.2698
    162.5000,       5.0000,   6.00000,    661.5718
    167.5000,       5.0000,   6.00000,    473.3666
    172.5000,       5.0000,   6.00000,    483.5382
    177.5000,       5.0000,   6.00000,    515.0566
    182.5000,       5.0000,   6.00000,    527.9532
    187.5000,       5.0000,   6.00000,    587.2599
    192.5000,       5.0000,   6.00000,    582.1071
    197.5000,       5.0000,   6.00000,    541.0624
    202.5000,       5.0000,   6.00000,    486.9458
    207.5000,       5.0000,   6.00000,    484.8817
    212.5000,       5.0000,   6.00000,    433.2444
    217.5000,       5.0000,   6.00000,    447.3597
    222.5000,       5.0000,   6.00000,    459.0685
    227.5000,       5.0000,   6.00000,    477.2793
    232.5000,       5.0000,   6.00000,    499.0142
    237.5000,       5.0000,   6.00000,    419.1724
    242.5000,       5.0000,   6.00000,    394.0308
    247.5000,       5.0000,   6.00000,    368.6004
    252.5000,       5.0000,   6.00000,    370.6042
    257.5000,       5.0000,   6.00000,    333.1028
    262.5000,       5.0000,   6.00000,    386.3437
    267.5000,       5.0000,   6.00000,    408.3214
    272.5000,       5.0000,   6.00000,    423.4854
    277.5000,       5.0000,   6.00000,    416.7803
    282.5000,       5.0000,   6.00000,    403.6856
     37.5000,      25.0000,   1.00000,    392.6132
     42.5000,      25.0000,   1.00000,    403.3963
     47.5000,      25.0000,   1.00000,    394.3167
     52.5000,      25.0000,   1.00000,    376.1295
     57.5000,      25.0000,   1.00000,    372.7300
     62.5000,      25.0000,   1.00000,    370.8187
     67.5000,      25.0000,   1.00000,    372.3487
     72.5000,      25.0000,   1.00000,    384.6306
     77.5000,      25.0000,   1.00000,    405.9281
     82.5000,      25.0000,   1.00000,    417.1396
     87.5000,      25.0000,   1.00000,    430.5757
     92.5000,      25.0000,   1.00000,    429.2700
     97.5000,      25.0000,   1.00000,    426.0039
    102.5000,      25.0000,   1.00000,    428.5129
    107.5000,      25.0000,   1.00000,    431.4184
    112.5000,      25.0000,   1.00000,    441.8364
    117.5000,      25.0000,   1.00000,    460.5891
    122.5000,      25.0000,   1.00000,    467.0363
    127.5000,      25.0000,   1.00000,    443.9283
    132.5000,      25.0000,   1.00000,    453.7143
    137.5000,      25.0000,   1.00000,    459.2838
    142.5000,      25.0000,   1.00000,    473.4963
    147.5000,      25.0000,   1.00000,    502.2414
    152.5000,      25.0000,   1.00000,    539.5358
    157.5000,      25.0000,   1.00000,    516.1538
    162.5000,      25.0000,   1.00000,    519.0925
    167.5000,      25.0000,   1.00000,    532.8567
    172.5000,      25.0000,   1.00000,    526.3888
    177.5000,      25.0000,   1.00000,    504.1379
    182.5000,      25.0000,   1.00000,    520.3807
    187.5000,      25.0000,   1.00000,    515.6563
    192.5000,      25.0000,   1.00000,    513.0264
    197.5000,      25.0000,   1.00000,    517.4783
    202.5000,      25.0000,   1.00000,    507.5014
    207.5000,      25.0000,   1.00000,    469.7008
    212.5000,      25.0000,   1.00000,    456.3561
    217.5000,      25.0000,   1.00000,    455.3615
    222.5000,      25.0000,   1.00000,    462.9567
    227.5000,      25.0000,   1.00000,    466.6369
    232.5000,      25.0000,   1.00000,    457.9310
    237.5000,      25.0000,   1.00000,    435.6458
    242.5000,      25.0000,   1.00000,    413.2536
    247.5000,      25.0000,   1.00000,    376.2277
    252.5000,      25.0000,   1.00000,    367.3975
    257.5000,      25.0000,   1.00000,    368.1335
    262.5000,      25.0000,   1.00000,    381.2427
    267.5000,      25.0000,   1.00000,    384.9178
    272.5000,      25.0000,   1.00000,    408.1335
    277.5000,      25.0000,   1.00000,    404.5330
     37.5000,       5.0000,   7.00000,    457.9602
     42.5000,       5.0000,   7.00000,    394.0850
     47.5000,       5.0000,   7.00000,    415.7718
     52.5000,       5.0000,   7.00000,    392.9948
     57.5000,       5.0000,   7.00000,    366.1765
     62.5000,       5.0000,   7.00000,    357.9681
     67.5000,       5.0000,   7.00000,    350.0915
     72.5000,       5.0000,   7.00000,    389.1118
     77.5000,       5.0000,   7.00000,    440.5323
     82.5000,       5.0000,   7.00000,    416.8600
     87.5000,       5.0000,   7.00000,    435.1429
     92.5000,       5.0000,   7.00000,    431.4646
     97.5000,       5.0000,   7.00000,    421.3938
    102.5000,       5.0000,   7.00000,    425.6967
    107.5000,       5.0000,   7.00000,    418.3571
    112.5000,       5.0000,   7.00000,    426.4334
    117.5000,       5.0000,   7.00000,    457.4844
    122.5000,       5.0000,   7.00000,    426.1611
    127.5000,       5.0000,   7.00000,    444.7018
    132.5000,       5.0000,   7.00000,    472.6252
    137.5000,       5.0000,   7.00000,    430.8805
    142.5000,       5.0000,   7.00000,    480.4293
    147.5000,       5.0000,   7.00000,    431.1822
    152.5000,       5.0000,   7.00000,    481.3966
    157.5000,       5.0000,   7.00000,    565.1006
    162.5000,       5.0000,   7.00000,    622.0090
    167.5000,       5.0000,   7.00000,    444.7921
    172.5000,       5.0000,   7.00000,    459.7658
    177.5000,       5.0000,   7.00000,    493.5748
    182.5000,       5.0000,   7.00000,    514.3052
    187.5000,       5.0000,   7.00000,    559.8243
    192.5000,       5.0000,   7.00000,    537.1826
    197.5000,       5.0000,   7.00000,    487.0504
    202.5000,       5.0000,   7.00000,    475.1477
    207.5000,       5.0000,   7.00000,    468.2249
    212.5000,       5.0000,   7.00000,    414.6325
    217.5000,       5.0000,   7.00000,    426.6895
    222.5000,       5.0000,   7.00000,    441.2532
    227.5000,       5.0000,   7.00000,    460.2355
    232.5000,       5.0000,   7.00000,    487.2112
    237.5000,       5.0000,   7.00000,    404.5909
    242.5000,       5.0000,   7.00000,    375.7467
    247.5000,       5.0000,   7.00000,    354.5413
    252.5000,       5.0000,   7.00000,    354.7914
    257.5000,       5.0000,   7.00000,    316.7031
    262.5000,       5.0000,   7.00000,    369.3069
    267.5000,       5.0000,   7.00000,    383.6795
    272.5000,       5.0000,   7.00000,    416.4150
    277.5000,       5.0000,   7.00000,    408.0554
     42.5000,       5.0000,   8.00000,    398.8309
     47.5000,       5.0000,   8.00000,    418.7412
     52.5000,       5.0000,   8.00000,    392.6057
     57.5000,       5.0000,   8.00000,    362.6975
     62.5000,       5.0000,   8.00000,    352.7860
     67.5000,       5.0000,   8.00000,    349.7964
     72.5000,       5.0000,   8.00000,    378.7263
     77.5000,       5.0000,   8.00000,    424.9095
     82.5000,       5.0000,   8.00000,    416.6317
     87.5000,       5.0000,   8.00000,    429.4943
     92.5000,       5.0000,   8.00000,    426.3425
     97.5000,       5.0000,   8.00000,    424.8933
    102.5000,       5.0000,   8.00000,    423.2896
    107.5000,       5.0000,   8.00000,    421.4999
    112.5000,       5.0000,   8.00000,    420.8362
    117.5000,       5.0000,   8.00000,    437.9302
    122.5000,       5.0000,   8.00000,    399.9096
    127.5000,       5.0000,   8.00000,    438.4441
    132.5000,       5.0000,   8.00000,    467.2780
    137.5000,       5.0000,   8.00000,    422.9904
    142.5000,       5.0000,   8.00000,    468.1334
    147.5000,       5.0000,   8.00000,    410.0412
    152.5000,       5.0000,   8.00000,    454.6359
    157.5000,       5.0000,   8.00000,    535.9639
    162.5000,       5.0000,   8.00000,    597.5438
    167.5000,       5.0000,   8.00000,    419.4263
    172.5000,       5.0000,   8.00000,    439.6963
    177.5000,       5.0000,   8.00000,    479.6291
    182.5000,       5.0000,   8.00000,    494.3280
    187.5000,       5.0000,   8.00000,    544.9639
    192.5000,       5.0000,   8.00000,    505.5296
    197.5000,       5.0000,   8.00000,    453.3248
    202.5000,       5.0000,   8.00000,    440.4209
    207.5000,       5.0000,   8.00000,    463.0224
    212.5000,       5.0000,   8.00000,    403.8854
    217.5000,       5.0000,   8.00000,    416.7043
    222.5000,       5.0000,   8.00000,    425.3574
    227.5000,       5.0000,   8.00000,    438.3162
    232.5000,       5.0000,   8.00000,    466.2909
    237.5000,       5.0000,   8.00000,    391.9908
    242.5000,       5.0000,   8.00000,    364.1967
    247.5000,       5.0000,   8.00000,    343.0775
    252.5000,       5.0000,   8.00000,    346.4207
    257.5000,       5.0000,   8.00000,    308.5060
    262.5000,       5.0000,   8.00000,    355.2516
    267.5000,       5.0000,   8.00000,    374.7102
    272.5000,       5.0000,   8.00000,    402.7506
     52.5000,      35.0000,   1.00000,    380.5799
     57.5000,      35.0000,   1.00000,    369.8826
     62.5000,      35.0000,   1.00000,    373.6401
     67.5000,      35.0000,   1.00000,    368.3114
     72.5000,      35.0000,   1.00000,    373.0429
     77.5000,      35.0000,   1.00000,    379.9453
     82.5000,      35.0000,   1.00000,    382.3057
     87.5000,      35.0000,   1.00000,    403.6195
     92.5000,      35.0000,   1.00000,    419.2479
     97.5000,      35.0000,   1.00000,    424.5724
    102.5000,      35.0000,   1.00000,    436.1491
    107.5000,      35.0000,   1.00000,    429.1991
    112.5000,      35.0000,   1.00000,    415.9965
    117.5000,      35.0000,   1.00000,    423.2494
    122.5000,      35.0000,   1.00000,    421.7395
    127.5000,      35.0000,   1.00000,    429.9328
    132.5000,      35.0000,   1.00000,    430.0041
    137.5000,      35.0000,   1.00000,    426.6975
    142.5000,      35.0000,   1.00000,    442.2073
    147.5000,      35.0000,   1.00000,    462.1199
    152.5000,      35.0000,   1.00000,    447.0646
    157.5000,      35.0000,   1.00000,    444.5676
    162.5000,      35.0000,   1.00000,    448.4272
    167.5000,      35.0000,   1.00000,    463.0879
    172.5000,      35.0000,   1.00000,    480.4389
    177.5000,      35.0000,   1.00000,    473.0699
    182.5000,      35.0000,   1.00000,    441.7312
    187.5000,      35.0000,   1.00000,    445.2351
    192.5000,      35.0000,   1.00000,    446.4842
    197.5000,      35.0000,   1.00000,    444.5352
    202.5000,      35.0000,   1.00000,    435.4041
    207.5000,      35.0000,   1.00000,    429.5815
    212.5000,      35.0000,   1.00000,    430.0303
    217.5000,      35.0000,   1.00000,    441.5686
    222.5000,      35.0000,   1.00000,    420.1299
    227.5000,      35.0000,   1.00000,    399.4018
    232.5000,      35.0000,   1.00000,    391.3702
    237.5000,      35.0000,   1.00000,    386.2671
    242.5000,      35.0000,   1.00000,    378.1587
    247.5000,      35.0000,   1.00000,    374.0236
    252.5000,      35.0000,   1.00000,    356.5844
    257.5000,      35.0000,   1.00000,    358.5146
    262.5000,      35.0000,   1.00000,    362.8979
     52.5000,       5.0000,  10.00000,    388.1042
     57.5000,       5.0000,  10.00000,    356.8253
     62.5000,       5.0000,  10.00000,    344.4914
     67.5000,       5.0000,  10.00000,    339.0934
     72.5000,       5.0000,  10.00000,    373.6595
     77.5000,       5.0000,  10.00000,    414.5224
     82.5000,       5.0000,  10.00000,    388.6121
     87.5000,       5.0000,  10.00000,    409.9815
     92.5000,       5.0000,  10.00000,    415.2221
     97.5000,       5.0000,  10.00000,    415.7830
    102.5000,       5.0000,  10.00000,    422.3907
    107.5000,       5.0000,  10.00000,    411.7480
    112.5000,       5.0000,  10.00000,    393.2562
    117.5000,       5.0000,  10.00000,    410.9849
    122.5000,       5.0000,  10.00000,    386.7992
    127.5000,       5.0000,  10.00000,    422.8433
    132.5000,       5.0000,  10.00000,    447.6158
    137.5000,       5.0000,  10.00000,    394.7083
    142.5000,       5.0000,  10.00000,    427.7784
    147.5000,       5.0000,  10.00000,    375.9457
    152.5000,       5.0000,  10.00000,    422.1616
    157.5000,       5.0000,  10.00000,    498.5526
    162.5000,       5.0000,  10.00000,    557.8461
    167.5000,       5.0000,  10.00000,    396.5197
    172.5000,       5.0000,  10.00000,    413.4189
    177.5000,       5.0000,  10.00000,    444.4675
    182.5000,       5.0000,  10.00000,    457.6358
    187.5000,       5.0000,  10.00000,    508.9606
    192.5000,       5.0000,  10.00000,    483.9132
    197.5000,       5.0000,  10.00000,    434.5294
    202.5000,       5.0000,  10.00000,    404.8456
    207.5000,       5.0000,  10.00000,    415.9237
    212.5000,       5.0000,  10.00000,    380.5633
    217.5000,       5.0000,  10.00000,    402.5320
    222.5000,       5.0000,  10.00000,    399.1806
    227.5000,       5.0000,  10.00000,    403.7262
    232.5000,       5.0000,  10.00000,    425.3284
    237.5000,       5.0000,  10.00000,    360.6782
    242.5000,       5.0000,  10.00000,    345.7916
    247.5000,       5.0000,  10.00000,    333.1435
    252.5000,       5.0000,  10.00000,    335.8835
    257.5000,       5.0000,  10.00000,    302.1796
    262.5000,       5.0000,  10.00000,    353.2490
     67.5000,      45.0000,   1.00000,    370.3787
     72.5000,      45.0000,   1.00000,    369.7246
     77.5000,      45.0000,   1.00000,    367.0515
     82.5000,      45.0000,   1.00000,    374.6824
     87.5000,      45.0000,   1.00000,    383.4842
     92.5000,      45.0000,   1.00000,    388.8143
     97.5000,      45.0000,   1.00000,    382.7354
    102.5000,      45.0000,   1.00000,    389.2416
    107.5000,      45.0000,   1.00000,    404.9725
    112.5000,      45.0000,   1.00000,    411.1828
    117.5000,      45.0000,   1.00000,    409.7263
    122.5000,      45.0000,   1.00000,    405.4605
    127.5000,      45.0000,   1.00000,    390.4395
    132.5000,      45.0000,   1.00000,    387.2516
    137.5000,      45.0000,   1.00000,    397.7377
    142.5000,      45.0000,   1.00000,    412.5897
    147.5000,      45.0000,   1.00000,    414.6635
    152.5000,      45.0000,   1.00000,    413.7990
    157.5000,      45.0000,   1.00000,    415.4468
    162.5000,      45.0000,   1.00000,    422.6812
    167.5000,      45.0000,   1.00000,    425.1801
    172.5000,      45.0000,   1.00000,    435.8833
    177.5000,      45.0000,   1.00000,    437.0548
    182.5000,      45.0000,   1.00000,    428.1295
    187.5000,      45.0000,   1.00000,    411.9517
    192.5000,      45.0000,   1.00000,    413.8414
    197.5000,      45.0000,   1.00000,    417.2562
    202.5000,      45.0000,   1.00000,    418.1703
    207.5000,      45.0000,   1.00000,    410.1910
    212.5000,      45.0000,   1.00000,    399.5303
    217.5000,      45.0000,   1.00000,    376.7460
    222.5000,      45.0000,   1.00000,    366.0174
    227.5000,      45.0000,   1.00000,    364.2223
    232.5000,      45.0000,   1.00000,    365.7621
    237.5000,      45.0000,   1.00000,    353.3377
    242.5000,      45.0000,   1.00000,    353.2471
    247.5000,      45.0000,   1.00000,    356.4233
     77.5000,       5.0000,  12.00000,    404.3263
    157.5000,       5.0000,  12.00000,    481.7536
    237.5000,       5.0000,  12.00000,    342.1158
     67.5000,      15.0000,   4.00000,    344.2654
     72.5000,      15.0000,   4.00000,    367.0003
     77.5000,      15.0000,   4.00000,    380.1844
     82.5000,      15.0000,   4.00000,    392.2598
     87.5000,      15.0000,   4.00000,    389.1669
     92.5000,      15.0000,   4.00000,    386.5096
     97.5000,      15.0000,   4.00000,    371.5456
    102.5000,      15.0000,   4.00000,    375.5667
    107.5000,      15.0000,   4.00000,    382.1588
    112.5000,      15.0000,   4.00000,    385.1833
    117.5000,      15.0000,   4.00000,    381.2921
    122.5000,      15.0000,   4.00000,    382.3538
    127.5000,      15.0000,   4.00000,    381.5459
    132.5000,      15.0000,   4.00000,    377.4270
    137.5000,      15.0000,   4.00000,    379.0085
    142.5000,      15.0000,   4.00000,    360.8943
    147.5000,      15.0000,   4.00000,    378.8262
    152.5000,      15.0000,   4.00000,    407.3566
    157.5000,      15.0000,   4.00000,    468.1206
    162.5000,      15.0000,   4.00000,    459.1309
    167.5000,      15.0000,   4.00000,    427.8640
    172.5000,      15.0000,   4.00000,    393.1425
    177.5000,      15.0000,   4.00000,    415.3209
    182.5000,      15.0000,   4.00000,    449.1412
    187.5000,      15.0000,   4.00000,    464.8529
    192.5000,      15.0000,   4.00000,    458.7803
    197.5000,      15.0000,   4.00000,    426.8573
    202.5000,      15.0000,   4.00000,    402.1847
    207.5000,      15.0000,   4.00000,    374.2018
    212.5000,      15.0000,   4.00000,    361.6406
    217.5000,      15.0000,   4.00000,    345.6874
    222.5000,      15.0000,   4.00000,    354.0062
    227.5000,      15.0000,   4.00000,    372.9383
    232.5000,      15.0000,   4.00000,    375.1054
    237.5000,      15.0000,   4.00000,    353.0422
    242.5000,      15.0000,   4.00000,    323.9597
    247.5000,      15.0000,   4.00000,    320.0550
     82.5000,      55.0000,   1.00000,    354.8779
     87.5000,      55.0000,   1.00000,    357.8241
     92.5000,      55.0000,   1.00000,    363.7782
     97.5000,      55.0000,   1.00000,    367.5741
    102.5000,      55.0000,   1.00000,    372.4767
    107.5000,      55.0000,   1.00000,    370.3076
    112.5000,      55.0000,   1.00000,    360.8655
    117.5000,      55.0000,   1.00000,    363.9140
    122.5000,      55.0000,   1.00000,    364.7126
    127.5000,      55.0000,   1.00000,    365.0488
    132.5000,      55.0000,   1.00000,    378.2611
    137.5000,      55.0000,   1.00000,    394.5253
    142.5000,      55.0000,   1.00000,    390.6389
    147.5000,      55.0000,   1.00000,    386.9691
    152.5000,      55.0000,   1.00000,    387.6326
    157.5000,      55.0000,   1.00000,    393.8330
    162.5000,      55.0000,   1.00000,    405.3408
    167.5000,      55.0000,   1.00000,    416.7812
    172.5000,      55.0000,   1.00000,    418.3586
    177.5000,      55.0000,   1.00000,    425.6367
    182.5000,      55.0000,   1.00000,    425.7647
    187.5000,      55.0000,   1.00000,    412.7017
    192.5000,      55.0000,   1.00000,    391.5349
    197.5000,      55.0000,   1.00000,    388.2748
    202.5000,      55.0000,   1.00000,    387.2678
    207.5000,      55.0000,   1.00000,    384.6003
    212.5000,      55.0000,   1.00000,    376.7831
    217.5000,      55.0000,   1.00000,    363.8882
    222.5000,      55.0000,   1.00000,    345.7759
    227.5000,      55.0000,   1.00000,    339.7694
    232.5000,      55.0000,   1.00000,    329.6766
     77.5000,       5.0000,  15.00000,    400.2896
    157.5000,       5.0000,  15.00000,    456.1870
    237.5000,       5.0000,  15.00000,    322.1451
     82.5000,      15.0000,   5.00000,    372.2065
     87.5000,      15.0000,   5.00000,    365.4908
     92.5000,      15.0000,   5.00000,    362.6007
     97.5000,      15.0000,   5.00000,    356.3493
    102.5000,      15.0000,   5.00000,    350.0471
    107.5000,      15.0000,   5.00000,    341.3615
    112.5000,      15.0000,   5.00000,    334.8853
    117.5000,      15.0000,   5.00000,    331.4774
    122.5000,      15.0000,   5.00000,    342.0194
    127.5000,      15.0000,   5.00000,    348.4903
    132.5000,      15.0000,   5.00000,    354.1129
    137.5000,      15.0000,   5.00000,    361.3733
    142.5000,      15.0000,   5.00000,    346.7778
    147.5000,      15.0000,   5.00000,    359.7149
    152.5000,      15.0000,   5.00000,    383.3871
    157.5000,      15.0000,   5.00000,    444.1089
    162.5000,      15.0000,   5.00000,    444.0264
    167.5000,      15.0000,   5.00000,    423.5040
    172.5000,      15.0000,   5.00000,    393.4983
    177.5000,      15.0000,   5.00000,    420.7134
    182.5000,      15.0000,   5.00000,    453.6218
    187.5000,      15.0000,   5.00000,    464.4071
    192.5000,      15.0000,   5.00000,    448.4029
    197.5000,      15.0000,   5.00000,    407.9277
    202.5000,      15.0000,   5.00000,    377.2897
    207.5000,      15.0000,   5.00000,    350.4107
    212.5000,      15.0000,   5.00000,    338.1563
    217.5000,      15.0000,   5.00000,    329.2857
    222.5000,      15.0000,   5.00000,    334.0592
    227.5000,      15.0000,   5.00000,    348.5326
    232.5000,      15.0000,   5.00000,    339.9394
     97.5000,      65.0000,   1.00000,    340.9117
    102.5000,      65.0000,   1.00000,    344.1768
    107.5000,      65.0000,   1.00000,    341.5319
    112.5000,      65.0000,   1.00000,    339.3123
    117.5000,      65.0000,   1.00000,    338.5520
    122.5000,      65.0000,   1.00000,    341.6545
    127.5000,      65.0000,   1.00000,    349.4925
    132.5000,      65.0000,   1.00000,    366.4733
    137.5000,      65.0000,   1.00000,    367.0317
    142.5000,      65.0000,   1.00000,    369.6314
    147.5000,      65.0000,   1.00000,    378.2204
    152.5000,      65.0000,   1.00000,    386.3474
    157.5000,      65.0000,   1.00000,    398.6069
    162.5000,      65.0000,   1.00000,    407.7631
    167.5000,      65.0000,   1.00000,    406.8558
    172.5000,      65.0000,   1.00000,    408.1057
    177.5000,      65.0000,   1.00000,    406.2944
    182.5000,      65.0000,   1.00000,    403.2920
    187.5000,      65.0000,   1.00000,    398.7857
    192.5000,      65.0000,   1.00000,    388.9008
    197.5000,      65.0000,   1.00000,    373.4497
    202.5000,      65.0000,   1.00000,    375.0023
    207.5000,      65.0000,   1.00000,    369.2893
    212.5000,      65.0000,   1.00000,    362.7874
    217.5000,      65.0000,   1.00000,    354.7181
     97.5000,      15.0000,   6.00000,    329.9147
    102.5000,      15.0000,   6.00000,    320.0550
    107.5000,      15.0000,   6.00000,    312.1370
    112.5000,      15.0000,   6.00000,    309.9494
    117.5000,      15.0000,   6.00000,    306.9639
    122.5000,      15.0000,   6.00000,    314.9996
    127.5000,      15.0000,   6.00000,    322.7672
    132.5000,      15.0000,   6.00000,    329.9142
    137.5000,      15.0000,   6.00000,    340.2727
    142.5000,      15.0000,   6.00000,    331.0991
    147.5000,      15.0000,   6.00000,    350.7693
    152.5000,      15.0000,   6.00000,    383.7869
    157.5000,      15.0000,   6.00000,    447.0440
    162.5000,      15.0000,   6.00000,    447.4001
    167.5000,      15.0000,   6.00000,    424.7833
    172.5000,      15.0000,   6.00000,    393.9440
    177.5000,      15.0000,   6.00000,    417.0417
    182.5000,      15.0000,   6.00000,    446.7123
    187.5000,      15.0000,   6.00000,    455.5858
    192.5000,      15.0000,   6.00000,    440.6930
    197.5000,      15.0000,   6.00000,    400.7766
    202.5000,      15.0000,   6.00000,    370.0223
    207.5000,      15.0000,   6.00000,    342.1498
    212.5000,      15.0000,   6.00000,    328.9886
    217.5000,      15.0000,   6.00000,    318.2639
    105.0000,      30.0000,   3.00000,    313.9057
    110.0000,      30.0000,   3.00000,    308.7714
    115.0000,      30.0000,   3.00000,    309.1115
    120.0000,      30.0000,   3.00000,    313.5289
    125.0000,      30.0000,   3.00000,    313.6404
    130.0000,      30.0000,   3.00000,    319.7726
    135.0000,      30.0000,   3.00000,    318.4304
    140.0000,      30.0000,   3.00000,    333.9747
    145.0000,      30.0000,   3.00000,    360.7746
    150.0000,      30.0000,   3.00000,    390.1440
    155.0000,      30.0000,   3.00000,    402.3127
    160.0000,      30.0000,   3.00000,    407.3277
    165.0000,      30.0000,   3.00000,    422.4698
    170.0000,      30.0000,   3.00000,    430.3264
    175.0000,      30.0000,   3.00000,    431.5380
    180.0000,      30.0000,   3.00000,    418.5331
    185.0000,      30.0000,   3.00000,    423.1724
    190.0000,      30.0000,   3.00000,    418.9131
    195.0000,      30.0000,   3.00000,    410.3000
    200.0000,      30.0000,   3.00000,    389.8140
    205.0000,      30.0000,   3.00000,    364.6083
    210.0000,      30.0000,   3.00000,    343.5818
    112.5000,      25.0000,   4.00000,    301.0884
    117.5000,      25.0000,   4.00000,    302.1467
    122.5000,      25.0000,   4.00000,    306.8070
    127.5000,      25.0000,   4.00000,    309.0836
    132.5000,      25.0000,   4.00000,    318.0868
    137.5000,      25.0000,   4.00000,    324.8020
    142.5000,      25.0000,   4.00000,    334.1632
    147.5000,      25.0000,   4.00000,    361.2312
    152.5000,      25.0000,   4.00000,    405.6645
    157.5000,      25.0000,   4.00000,    407.3491
    162.5000,      25.0000,   4.00000,    419.4833
    167.5000,      25.0000,   4.00000,    428.0516
    172.5000,      25.0000,   4.00000,    422.7516
    177.5000,      25.0000,   4.00000,    414.0963
    182.5000,      25.0000,   4.00000,    428.2749
    187.5000,      25.0000,   4.00000,    430.3048
    192.5000,      25.0000,   4.00000,    419.7601
    197.5000,      25.0000,   4.00000,    406.0226
    202.5000,      25.0000,   4.00000,    373.8947
    157.5000,      15.0000,   8.00000,    433.3895
    157.5000,      15.0000,  10.00000,    442.1482
   6.72
ITERATION 2
MODEL RESISTIVITY
LAYER 1
61,     2.5000
     10.0000,     198.53
     15.0000,     217.29
     20.0000,     238.81
     25.0000,     253.08
     30.0000,     218.02
     35.0000,     280.60
     40.0000,     349.89
     45.0000,     323.38
     50.0000,     327.70
     55.0000,     302.40
     60.0000,     271.20
     65.0000,     265.39
     70.0000,     271.06
     75.0000,     308.95
     80.0000,     358.46
     85.0000,     347.63
     90.0000,     375.78
     95.0000,     399.43
    100.0000,     415.21
    105.0000,     428.00
    110.0000,     425.61
    115.0000,     434.74
    120.0000,     485.50
    125.0000,     483.51
    130.0000,     556.92
    135.0000,     615.74
    140.0000,     571.28
    145.0000,     677.95
    150.0000,     590.87
    155.0000,     686.30
    160.0000,     904.26
    165.0000,     1026.5
    170.0000,     677.53
    175.0000,     702.83
    180.0000,     767.22
    185.0000,     804.05
    190.0000,     909.14
    195.0000,     868.31
    200.0000,     769.96
    205.0000,     719.26
    210.0000,     722.18
    215.0000,     628.70
    220.0000,     625.99
    225.0000,     620.22
    230.0000,     620.33
    235.0000,     644.95
    240.0000,     531.17
    245.0000,     502.37
    250.0000,     483.25
    255.0000,     499.20
    260.0000,     446.49
    265.0000,     527.45
    270.0000,     563.41
    275.0000,     618.32
    280.0000,     613.28
    285.0000,     595.46
    290.0000,     552.62
    295.0000,     537.08
    300.0000,     494.59
    305.0000,     553.23
           489.5815
LAYER 2
61,     5.2500
     10.0000,     203.03
     15.0000,     218.58
     20.0000,     242.44
     25.0000,     255.35
     30.0000,     230.04
     35.0000,     287.04
     40.0000,     353.11
     45.0000,     333.79
     50.0000,     333.18
     55.0000,     307.90
     60.0000,     276.55
     65.0000,     269.03
     70.0000,     275.10
     75.0000,     313.58
     80.0000,     363.54
     85.0000,     356.10
     90.0000,     379.76
     95.0000,     402.49
    100.0000,     419.79
    105.0000,     430.76
    110.0000,     430.72
    115.0000,     441.49
    120.0000,     486.76
    125.0000,     491.87
    130.0000,     558.12
    135.0000,     611.73
    140.0000,     587.11
    145.0000,     665.62
    150.0000,     598.09
    155.0000,     674.45
    160.0000,     868.53
    165.0000,     946.81
    170.0000,     672.07
    175.0000,     676.86
    180.0000,     737.36
    185.0000,     785.36
    190.0000,     873.39
    195.0000,     843.57
    200.0000,     747.90
    205.0000,     696.67
    210.0000,     692.30
    215.0000,     621.44
    220.0000,     619.29
    225.0000,     618.65
    230.0000,     623.95
    235.0000,     635.93
    240.0000,     530.77
    245.0000,     496.26
    250.0000,     477.61
    255.0000,     482.46
    260.0000,     445.16
    265.0000,     515.95
    270.0000,     559.53
    275.0000,     609.93
    280.0000,     612.65
    285.0000,     595.86
    290.0000,     555.20
    295.0000,     537.44
    300.0000,     500.55
    305.0000,     534.67
           474.0185
LAYER 3
59,     8.2750
     15.0000,     222.12
     20.0000,     252.06
     25.0000,     271.41
     30.0000,     264.81
     35.0000,     313.87
     40.0000,     374.40
     45.0000,     368.09
     50.0000,     363.45
     55.0000,     339.22
     60.0000,     308.35
     65.0000,     297.50
     70.0000,     303.49
     75.0000,     344.02
     80.0000,     393.48
     85.0000,     388.89
     90.0000,     399.97
     95.0000,     416.33
    100.0000,     431.47
    105.0000,     439.88
    110.0000,     441.55
    115.0000,     453.40
    120.0000,     487.49
    125.0000,     495.98
    130.0000,     549.08
    135.0000,     590.27
    140.0000,     586.04
    145.0000,     636.85
    150.0000,     594.14
    155.0000,     637.43
    160.0000,     760.91
    165.0000,     790.51
    170.0000,     629.97
    175.0000,     623.65
    180.0000,     676.05
    185.0000,     733.85
    190.0000,     800.46
    195.0000,     780.06
    200.0000,     690.58
    205.0000,     631.54
    210.0000,     613.92
    215.0000,     576.34
    220.0000,     577.28
    225.0000,     587.20
    230.0000,     598.13
    235.0000,     594.30
    240.0000,     506.77
    245.0000,     466.26
    250.0000,     447.42
    255.0000,     446.41
    260.0000,     431.65
    265.0000,     487.46
    270.0000,     536.86
    275.0000,     580.24
    280.0000,     591.05
    285.0000,     581.42
    290.0000,     551.24
    295.0000,     533.58
    300.0000,     493.57
           474.6426
LAYER 4
57,    11.6025
     20.0000,     258.53
     25.0000,     300.61
     30.0000,     303.34
     35.0000,     357.17
     40.0000,     414.73
     45.0000,     418.08
     50.0000,     415.51
     55.0000,     396.54
     60.0000,     368.53
     65.0000,     356.04
     70.0000,     363.09
     75.0000,     407.68
     80.0000,     454.69
     85.0000,     443.23
     90.0000,     437.42
     95.0000,     439.01
    100.0000,     443.88
    105.0000,     446.65
    110.0000,     446.62
    115.0000,     455.06
    120.0000,     479.46
    125.0000,     484.21
    130.0000,     520.62
    135.0000,     552.89
    140.0000,     561.08
    145.0000,     595.07
    150.0000,     567.00
    155.0000,     580.33
    160.0000,     646.56
    165.0000,     661.00
    170.0000,     576.12
    175.0000,     575.45
    180.0000,     629.52
    185.0000,     687.37
    190.0000,     737.19
    195.0000,     713.50
    200.0000,     621.89
    205.0000,     550.09
    210.0000,     518.94
    215.0000,     494.49
    220.0000,     498.26
    225.0000,     514.83
    230.0000,     527.60
    235.0000,     518.57
    240.0000,     450.63
    245.0000,     414.92
    250.0000,     401.71
    255.0000,     401.48
    260.0000,     400.73
    265.0000,     448.67
    270.0000,     496.71
    275.0000,     533.62
    280.0000,     547.82
    285.0000,     545.46
    290.0000,     526.16
    295.0000,     512.03
           441.8011
LAYER 5
53,    15.2628
     30.0000,     366.27
     35.0000,     437.55
     40.0000,     476.36
     45.0000,     504.72
     50.0000,     517.77
     55.0000,     517.67
     60.0000,     512.17
     65.0000,     510.42
     70.0000,     525.74
     75.0000,     562.16
     80.0000,     585.33
     85.0000,     558.70
     90.0000,     511.76
     95.0000,     472.68
    100.0000,     449.07
    105.0000,     433.07
    110.0000,     422.30
    115.0000,     417.72
    120.0000,     416.74
    125.0000,     415.20
    130.0000,     424.14
    135.0000,     441.22
    140.0000,     460.39
    145.0000,     479.75
    150.0000,     476.26
    155.0000,     477.19
    160.0000,     501.92
    165.0000,     524.13
    170.0000,     524.36
    175.0000,     555.93
    180.0000,     607.15
    185.0000,     644.25
    190.0000,     653.62
    195.0000,     611.73
    200.0000,     523.08
    205.0000,     440.22
    210.0000,     384.39
    215.0000,     352.57
    220.0000,     346.80
    225.0000,     350.12
    230.0000,     352.97
    235.0000,     345.29
    240.0000,     324.54
    245.0000,     313.45
    250.0000,     312.12
    255.0000,     318.06
    260.0000,     331.45
    265.0000,     362.50
    270.0000,     394.31
    275.0000,     413.85
    280.0000,     418.24
    285.0000,     416.08
           394.7538
LAYER 6
49,    19.2890
     40.0000,     473.22
     45.0000,     514.97
     50.0000,     534.00
     55.0000,     547.31
     60.0000,     554.39
     65.0000,     563.17
     70.0000,     579.72
     75.0000,     601.71
     80.0000,     606.30
     85.0000,     574.61
     90.0000,     519.66
     95.0000,     468.08
    100.0000,     428.77
    105.0000,     400.48
    110.0000,     382.46
    115.0000,     372.31
    120.0000,     367.77
    125.0000,     367.50
    130.0000,     374.47
    135.0000,     389.72
    140.0000,     410.59
    145.0000,     431.25
    150.0000,     442.35
    155.0000,     455.42
    160.0000,     480.46
    165.0000,     512.15
    170.0000,     541.57
    175.0000,     584.36
    180.0000,     627.80
    185.0000,     648.65
    190.0000,     639.44
    195.0000,     587.47
    200.0000,     504.27
    205.0000,     425.23
    210.0000,     365.97
    215.0000,     329.25
    220.0000,     312.34
    225.0000,     306.43
    230.0000,     303.23
    235.0000,     296.35
    240.0000,     287.70
    245.0000,     283.69
    250.0000,     284.54
    255.0000,     291.07
    260.0000,     303.07
    265.0000,     319.68
    270.0000,     333.13
    275.0000,     338.13
           334.9675
LAYER 7
45,    23.7179
     50.0000,     508.43
     55.0000,     527.87
     60.0000,     539.37
     65.0000,     550.55
     70.0000,     561.80
     75.0000,     569.51
     80.0000,     563.38
     85.0000,     533.61
     90.0000,     486.60
     95.0000,     438.52
    100.0000,     399.06
    105.0000,     370.55
    110.0000,     352.44
    115.0000,     342.84
    120.0000,     339.95
    125.0000,     342.53
    130.0000,     351.71
    135.0000,     367.96
    140.0000,     389.69
    145.0000,     413.21
    150.0000,     434.94
    155.0000,     457.68
    160.0000,     487.01
    165.0000,     523.52
    170.0000,     563.86
    175.0000,     606.59
    180.0000,     640.90
    185.0000,     650.76
    190.0000,     635.62
    195.0000,     583.35
    200.0000,     506.13
    205.0000,     433.00
    210.0000,     375.07
    215.0000,     335.45
    220.0000,     312.28
    225.0000,     300.62
    230.0000,     292.77
    235.0000,     285.78
    240.0000,     280.06
    245.0000,     277.46
    250.0000,     277.40
    255.0000,     280.46
    260.0000,     284.52
    265.0000,     289.31
           288.8296
LAYER 8
41,    28.5897
     60.0000,     493.36
     65.0000,     498.45
     70.0000,     502.62
     75.0000,     502.44
     80.0000,     494.37
     85.0000,     471.89
     90.0000,     438.26
     95.0000,     401.91
    100.0000,     370.69
    105.0000,     347.65
    110.0000,     333.09
    115.0000,     326.15
    120.0000,     325.61
    125.0000,     330.46
    130.0000,     341.26
    135.0000,     358.12
    140.0000,     380.14
    145.0000,     405.45
    150.0000,     432.58
    155.0000,     459.96
    160.0000,     492.05
    165.0000,     529.55
    170.0000,     569.63
    175.0000,     607.90
    180.0000,     632.21
    185.0000,     632.46
    190.0000,     614.59
    195.0000,     570.86
    200.0000,     506.89
    205.0000,     443.07
    210.0000,     392.18
    215.0000,     353.54
    220.0000,     326.68
    225.0000,     309.02
    230.0000,     296.71
    235.0000,     287.84
    240.0000,     281.93
    245.0000,     278.28
    250.0000,     275.13
    255.0000,     273.70
           269.5512
LAYER 9
37,    33.9487
     70.0000,     442.08
     75.0000,     435.19
     80.0000,     428.11
     85.0000,     415.37
     90.0000,     393.02
     95.0000,     367.25
    100.0000,     345.33
    105.0000,     329.08
    110.0000,     318.96
    115.0000,     315.05
    120.0000,     316.50
    125.0000,     322.80
    130.0000,     334.30
    135.0000,     350.99
    140.0000,     372.36
    145.0000,     397.39
    150.0000,     425.09
    155.0000,     454.13
    160.0000,     485.78
    165.0000,     519.72
    170.0000,     552.89
    175.0000,     579.69
    180.0000,     592.80
    185.0000,     590.84
    190.0000,     575.22
    195.0000,     542.94
    200.0000,     496.66
    205.0000,     445.59
    210.0000,     403.80
    215.0000,     369.99
    220.0000,     343.16
    225.0000,     322.43
    230.0000,     306.11
    235.0000,     294.30
    240.0000,     288.06
    245.0000,     282.20
           272.3578
LAYER 10
31,    39.8436
     85.0000,     376.66
     90.0000,     352.30
     95.0000,     335.97
    100.0000,     321.88
    105.0000,     311.83
    110.0000,     305.45
    115.0000,     304.29
    120.0000,     307.35
    125.0000,     314.65
    130.0000,     326.40
    135.0000,     342.54
    140.0000,     362.63
    145.0000,     385.94
    150.0000,     411.59
    155.0000,     438.56
    160.0000,     466.39
    165.0000,     493.77
    170.0000,     517.88
    175.0000,     535.00
    180.0000,     542.24
    185.0000,     539.97
    190.0000,     528.41
    195.0000,     506.42
    200.0000,     475.33
    205.0000,     439.17
    210.0000,     405.48
    215.0000,     377.35
    220.0000,     354.25
    225.0000,     333.18
    230.0000,     315.96
           294.3525
LAYER 11
27,    46.3279
     95.0000,     307.64
    100.0000,     297.64
    105.0000,     291.96
    110.0000,     289.48
    115.0000,     290.46
    120.0000,     295.14
    125.0000,     303.47
    130.0000,     315.72
    135.0000,     331.55
    140.0000,     350.48
    145.0000,     371.83
    150.0000,     394.72
    155.0000,     418.18
    160.0000,     441.11
    165.0000,     462.07
    170.0000,     479.13
    175.0000,     490.42
    180.0000,     494.91
    185.0000,     493.07
    190.0000,     484.99
    195.0000,     470.33
    200.0000,     449.91
    205.0000,     424.92
    210.0000,     401.82
    215.0000,     379.73
    220.0000,     360.70
           337.3180
LAYER 12
23,    53.4607
    105.0000,     269.88
    110.0000,     269.13
    115.0000,     272.07
    120.0000,     278.65
    125.0000,     288.20
    130.0000,     301.99
    135.0000,     318.47
    140.0000,     337.10
    145.0000,     357.18
    150.0000,     377.90
    155.0000,     398.33
    160.0000,     417.38
    165.0000,     433.87
    170.0000,     446.66
    175.0000,     454.82
    180.0000,     458.01
    185.0000,     456.61
    190.0000,     450.69
    195.0000,     440.04
    200.0000,     427.23
    205.0000,     411.91
    210.0000,     395.99
           378.5352
LAYER 13
21,    61.3068
    110.0000,     243.14
    115.0000,     248.19
    120.0000,     258.52
    125.0000,     271.69
    130.0000,     286.59
    135.0000,     305.01
    140.0000,     324.52
    145.0000,     344.45
    150.0000,     364.16
    155.0000,     382.88
    160.0000,     399.73
    165.0000,     413.84
    170.0000,     424.47
    175.0000,     431.13
    180.0000,     433.69
    185.0000,     432.48
    190.0000,     427.61
    195.0000,     420.34
    200.0000,     410.89
    205.0000,     400.78
           393.2441
LAYER 14
19, 
    115.0000,     217.38
    120.0000,     237.95
    125.0000,     257.36
    130.0000,     276.08
    135.0000,     294.62
    140.0000,     315.98
    145.0000,     336.58
    150.0000,     356.26
    155.0000,     374.52
    160.0000,     390.67
    165.0000,     404.00
    170.0000,     413.94
    175.0000,     420.09
    180.0000,     422.37
    185.0000,     420.99
    190.0000,     416.70
    195.0000,     409.33
    200.0000,     399.02
           386.2205
CALCULATED APPARENT RESISTIVITY
      7.5000,       5.0000,   1.00000,    214.3810
     12.5000,       5.0000,   1.00000,    228.6292
     17.5000,       5.0000,   1.00000,    237.5915
     22.5000,       5.0000,   1.00000,    262.0026
     27.5000,       5.0000,   1.00000,    245.2159
     32.5000,       5.0000,   1.00000,    302.5151
     37.5000,       5.0000,   1.00000,    329.6936
     42.5000,       5.0000,   1.00000,    308.9144
     47.5000,       5.0000,   1.00000,    337.6504
     52.5000,       5.0000,   1.00000,    311.8123
     57.5000,       5.0000,   1.00000,    295.8806
     62.5000,       5.0000,   1.00000,    295.9088
     67.5000,       5.0000,   1.00000,    298.7423
     72.5000,       5.0000,   1.00000,    321.6428
     77.5000,       5.0000,   1.00000,    355.7491
     82.5000,       5.0000,   1.00000,    358.0477
     87.5000,       5.0000,   1.00000,    390.0152
     92.5000,       5.0000,   1.00000,    400.0613
     97.5000,       5.0000,   1.00000,    412.5593
    102.5000,       5.0000,   1.00000,    425.6858
    107.5000,       5.0000,   1.00000,    437.6333
    112.5000,       5.0000,   1.00000,    444.0532
    117.5000,       5.0000,   1.00000,    488.7250
    122.5000,       5.0000,   1.00000,    489.8657
    127.5000,       5.0000,   1.00000,    541.3357
    132.5000,       5.0000,   1.00000,    594.6367
    137.5000,       5.0000,   1.00000,    564.5661
    142.5000,       5.0000,   1.00000,    656.0381
    147.5000,       5.0000,   1.00000,    620.4819
    152.5000,       5.0000,   1.00000,    713.8416
    157.5000,       5.0000,   1.00000,    718.7468
    162.5000,       5.0000,   1.00000,    830.5229
    167.5000,       5.0000,   1.00000,    679.6470
    172.5000,       5.0000,   1.00000,    742.4922
    177.5000,       5.0000,   1.00000,    755.3748
    182.5000,       5.0000,   1.00000,    762.1348
    187.5000,       5.0000,   1.00000,    815.5779
    192.5000,       5.0000,   1.00000,    792.3817
    197.5000,       5.0000,   1.00000,    752.0815
    202.5000,       5.0000,   1.00000,    703.5296
    207.5000,       5.0000,   1.00000,    695.6091
    212.5000,       5.0000,   1.00000,    621.1184
    217.5000,       5.0000,   1.00000,    628.9465
    222.5000,       5.0000,   1.00000,    608.5743
    227.5000,       5.0000,   1.00000,    580.5942
    232.5000,       5.0000,   1.00000,    594.5107
    237.5000,       5.0000,   1.00000,    519.3221
    242.5000,       5.0000,   1.00000,    512.5128
    247.5000,       5.0000,   1.00000,    474.8202
    252.5000,       5.0000,   1.00000,    496.0081
    257.5000,       5.0000,   1.00000,    456.5504
    262.5000,       5.0000,   1.00000,    526.9163
    267.5000,       5.0000,   1.00000,    528.3055
    272.5000,       5.0000,   1.00000,    571.8909
    277.5000,       5.0000,   1.00000,    570.2010
    282.5000,       5.0000,   1.00000,    572.8019
    287.5000,       5.0000,   1.00000,    539.6873
    292.5000,       5.0000,   1.00000,    536.7980
    297.5000,       5.0000,   1.00000,    490.4768
    302.5000,       5.0000,   1.00000,    523.4616
    307.5000,       5.0000,   1.00000,    462.9742
     12.5000,       5.0000,   2.00000,    244.7683
     17.5000,       5.0000,   2.00000,    272.5342
     22.5000,       5.0000,   2.00000,    282.8272
     27.5000,       5.0000,   2.00000,    250.1217
     32.5000,       5.0000,   2.00000,    330.9478
     37.5000,       5.0000,   2.00000,    359.3185
     42.5000,       5.0000,   2.00000,    304.3903
     47.5000,       5.0000,   2.00000,    342.5325
     52.5000,       5.0000,   2.00000,    345.3806
     57.5000,       5.0000,   2.00000,    327.1934
     62.5000,       5.0000,   2.00000,    330.4458
     67.5000,       5.0000,   2.00000,    324.6490
     72.5000,       5.0000,   2.00000,    351.6892
     77.5000,       5.0000,   2.00000,    384.1706
     82.5000,       5.0000,   2.00000,    373.2338
     87.5000,       5.0000,   2.00000,    399.6102
     92.5000,       5.0000,   2.00000,    412.8931
     97.5000,       5.0000,   2.00000,    415.7087
    102.5000,       5.0000,   2.00000,    433.3139
    107.5000,       5.0000,   2.00000,    440.4635
    112.5000,       5.0000,   2.00000,    457.6317
    117.5000,       5.0000,   2.00000,    493.5900
    122.5000,       5.0000,   2.00000,    473.2500
    127.5000,       5.0000,   2.00000,    540.2871
    132.5000,       5.0000,   2.00000,    579.4268
    137.5000,       5.0000,   2.00000,    552.9941
    142.5000,       5.0000,   2.00000,    641.4396
    147.5000,       5.0000,   2.00000,    596.8840
    152.5000,       5.0000,   2.00000,    605.3345
    157.5000,       5.0000,   2.00000,    722.5043
    162.5000,       5.0000,   2.00000,    804.9650
    167.5000,       5.0000,   2.00000,    610.1653
    172.5000,       5.0000,   2.00000,    679.7731
    177.5000,       5.0000,   2.00000,    748.4168
    182.5000,       5.0000,   2.00000,    711.3079
    187.5000,       5.0000,   2.00000,    763.0566
    192.5000,       5.0000,   2.00000,    746.0673
    197.5000,       5.0000,   2.00000,    674.3691
    202.5000,       5.0000,   2.00000,    669.5193
    207.5000,       5.0000,   2.00000,    678.4347
    212.5000,       5.0000,   2.00000,    595.7888
    217.5000,       5.0000,   2.00000,    594.4106
    222.5000,       5.0000,   2.00000,    569.3147
    227.5000,       5.0000,   2.00000,    551.1210
    232.5000,       5.0000,   2.00000,    571.7905
    237.5000,       5.0000,   2.00000,    496.6218
    242.5000,       5.0000,   2.00000,    475.8383
    247.5000,       5.0000,   2.00000,    483.9510
    252.5000,       5.0000,   2.00000,    486.5761
    257.5000,       5.0000,   2.00000,    442.1233
    262.5000,       5.0000,   2.00000,    501.1559
    267.5000,       5.0000,   2.00000,    514.0627
    272.5000,       5.0000,   2.00000,    525.2111
    277.5000,       5.0000,   2.00000,    533.1956
    282.5000,       5.0000,   2.00000,    528.5212
    287.5000,       5.0000,   2.00000,    514.9849
    292.5000,       5.0000,   2.00000,    500.5267
    297.5000,       5.0000,   2.00000,    481.9594
    302.5000,       5.0000,   2.00000,    510.4768
     17.5000,       5.0000,   3.00000,    296.1707
     22.5000,       5.0000,   3.00000,    299.0529
     27.5000,       5.0000,   3.00000,    267.7566
     32.5000,       5.0000,   3.00000,    342.6295
     37.5000,       5.0000,   3.00000,    376.8616
     42.5000,       5.0000,   3.00000,    331.5634
     47.5000,       5.0000,   3.00000,    351.8999
     52.5000,       5.0000,   3.00000,    360.9589
     57.5000,       5.0000,   3.00000,    357.9919
     62.5000,       5.0000,   3.00000,    348.4491
     67.5000,       5.0000,   3.00000,    349.1494
     72.5000,       5.0000,   3.00000,    377.5443
     77.5000,       5.0000,   3.00000,    410.5684
     82.5000,       5.0000,   3.00000,    392.4441
     87.5000,       5.0000,   3.00000,    406.6342
     92.5000,       5.0000,   3.00000,    412.7999
     97.5000,       5.0000,   3.00000,    424.0436
    102.5000,       5.0000,   3.00000,    430.4984
    107.5000,       5.0000,   3.00000,    445.7865
    112.5000,       5.0000,   3.00000,    455.5506
    117.5000,       5.0000,   3.00000,    479.1643
    122.5000,       5.0000,   3.00000,    471.5710
    127.5000,       5.0000,   3.00000,    516.9378
    132.5000,       5.0000,   3.00000,    568.7151
    137.5000,       5.0000,   3.00000,    539.9185
    142.5000,       5.0000,   3.00000,    592.4869
    147.5000,       5.0000,   3.00000,    504.6664
    152.5000,       5.0000,   3.00000,    587.2585
    157.5000,       5.0000,   3.00000,    700.8039
    162.5000,       5.0000,   3.00000,    800.0241
    167.5000,       5.0000,   3.00000,    572.9907
    172.5000,       5.0000,   3.00000,    596.9476
    177.5000,       5.0000,   3.00000,    653.0334
    182.5000,       5.0000,   3.00000,    694.1956
    187.5000,       5.0000,   3.00000,    727.0363
    192.5000,       5.0000,   3.00000,    681.9524
    197.5000,       5.0000,   3.00000,    628.4252
    202.5000,       5.0000,   3.00000,    608.5956
    207.5000,       5.0000,   3.00000,    632.6318
    212.5000,       5.0000,   3.00000,    563.3354
    217.5000,       5.0000,   3.00000,    540.7227
    222.5000,       5.0000,   3.00000,    526.8891
    227.5000,       5.0000,   3.00000,    528.6011
    232.5000,       5.0000,   3.00000,    545.2766
    237.5000,       5.0000,   3.00000,    463.8215
    242.5000,       5.0000,   3.00000,    458.5136
    247.5000,       5.0000,   3.00000,    449.9806
    252.5000,       5.0000,   3.00000,    470.4074
    257.5000,       5.0000,   3.00000,    415.2245
    262.5000,       5.0000,   3.00000,    470.6164
    267.5000,       5.0000,   3.00000,    477.5206
    272.5000,       5.0000,   3.00000,    504.3214
    277.5000,       5.0000,   3.00000,    485.1679
    282.5000,       5.0000,   3.00000,    488.1172
    287.5000,       5.0000,   3.00000,    458.5031
    292.5000,       5.0000,   3.00000,    469.3882
    297.5000,       5.0000,   3.00000,    453.2934
     22.5000,      15.0000,   1.00000,    299.3807
     27.5000,      15.0000,   1.00000,    318.3337
     32.5000,      15.0000,   1.00000,    337.7003
     37.5000,      15.0000,   1.00000,    356.4834
     42.5000,      15.0000,   1.00000,    367.5293
     47.5000,      15.0000,   1.00000,    363.0284
     52.5000,      15.0000,   1.00000,    361.4905
     57.5000,      15.0000,   1.00000,    361.3156
     62.5000,      15.0000,   1.00000,    365.0310
     67.5000,      15.0000,   1.00000,    369.9450
     72.5000,      15.0000,   1.00000,    391.8825
     77.5000,      15.0000,   1.00000,    405.1006
     82.5000,      15.0000,   1.00000,    413.1547
     87.5000,      15.0000,   1.00000,    408.9102
     92.5000,      15.0000,   1.00000,    413.6654
     97.5000,      15.0000,   1.00000,    418.5950
    102.5000,      15.0000,   1.00000,    436.5347
    107.5000,      15.0000,   1.00000,    445.0604
    112.5000,      15.0000,   1.00000,    455.9672
    117.5000,      15.0000,   1.00000,    467.6722
    122.5000,      15.0000,   1.00000,    484.2364
    127.5000,      15.0000,   1.00000,    516.0080
    132.5000,      15.0000,   1.00000,    532.9745
    137.5000,      15.0000,   1.00000,    543.8309
    142.5000,      15.0000,   1.00000,    492.0628
    147.5000,      15.0000,   1.00000,    526.0369
    152.5000,      15.0000,   1.00000,    587.8587
    157.5000,      15.0000,   1.00000,    688.3881
    162.5000,      15.0000,   1.00000,    672.2279
    167.5000,      15.0000,   1.00000,    641.1890
    172.5000,      15.0000,   1.00000,    561.7958
    177.5000,      15.0000,   1.00000,    585.0765
    182.5000,      15.0000,   1.00000,    646.7615
    187.5000,      15.0000,   1.00000,    678.0567
    192.5000,      15.0000,   1.00000,    648.7279
    197.5000,      15.0000,   1.00000,    610.2686
    202.5000,      15.0000,   1.00000,    589.1608
    207.5000,      15.0000,   1.00000,    563.5851
    212.5000,      15.0000,   1.00000,    547.2447
    217.5000,      15.0000,   1.00000,    521.0833
    222.5000,      15.0000,   1.00000,    513.7277
    227.5000,      15.0000,   1.00000,    518.3997
    232.5000,      15.0000,   1.00000,    499.9049
    237.5000,      15.0000,   1.00000,    483.8040
    242.5000,      15.0000,   1.00000,    447.3074
    247.5000,      15.0000,   1.00000,    441.2899
    252.5000,      15.0000,   1.00000,    423.0480
    257.5000,      15.0000,   1.00000,    439.8727
    262.5000,      15.0000,   1.00000,    436.5610
    267.5000,      15.0000,   1.00000,    465.5470
    272.5000,      15.0000,   1.00000,    468.7380
    277.5000,      15.0000,   1.00000,    473.2108
    282.5000,      15.0000,   1.00000,    440.7311
    287.5000,      15.0000,   1.00000,    440.9696
    292.5000,      15.0000,   1.00000,    433.9671
     22.5000,       5.0000,   4.00000,    321.3354
     27.5000,       5.0000,   4.00000,    280.5119
     32.5000,       5.0000,   4.00000,    356.9089
     37.5000,       5.0000,   4.00000,    396.7715
     42.5000,       5.0000,   4.00000,    351.9833
     47.5000,       5.0000,   4.00000,    385.8623
     52.5000,       5.0000,   4.00000,    371.5067
     57.5000,       5.0000,   4.00000,    359.4011
     62.5000,       5.0000,   4.00000,    366.7712
     67.5000,       5.0000,   4.00000,    360.8743
     72.5000,       5.0000,   4.00000,    394.5388
     77.5000,       5.0000,   4.00000,    431.7748
     82.5000,       5.0000,   4.00000,    406.8310
     87.5000,       5.0000,   4.00000,    417.4384
     92.5000,       5.0000,   4.00000,    416.6419
     97.5000,       5.0000,   4.00000,    418.0017
    102.5000,       5.0000,   4.00000,    437.2687
    107.5000,       5.0000,   4.00000,    441.2785
    112.5000,       5.0000,   4.00000,    442.4735
    117.5000,       5.0000,   4.00000,    478.3416
    122.5000,       5.0000,   4.00000,    454.4190
    127.5000,       5.0000,   4.00000,    513.4419
    132.5000,       5.0000,   4.00000,    554.9120
    137.5000,       5.0000,   4.00000,    500.6140
    142.5000,       5.0000,   4.00000,    523.8458
    147.5000,       5.0000,   4.00000,    476.3405
    152.5000,       5.0000,   4.00000,    558.9423
    157.5000,       5.0000,   4.00000,    685.8387
    162.5000,       5.0000,   4.00000,    769.3290
    167.5000,       5.0000,   4.00000,    541.2716
    172.5000,       5.0000,   4.00000,    541.0391
    177.5000,       5.0000,   4.00000,    582.5256
    182.5000,       5.0000,   4.00000,    622.1927
    187.5000,       5.0000,   4.00000,    703.0686
    192.5000,       5.0000,   4.00000,    654.6611
    197.5000,       5.0000,   4.00000,    585.6533
    202.5000,       5.0000,   4.00000,    562.9680
    207.5000,       5.0000,   4.00000,    572.9277
    212.5000,       5.0000,   4.00000,    506.6725
    217.5000,       5.0000,   4.00000,    510.4478
    222.5000,       5.0000,   4.00000,    500.5582
    227.5000,       5.0000,   4.00000,    501.2144
    232.5000,       5.0000,   4.00000,    524.9662
    237.5000,       5.0000,   4.00000,    450.2520
    242.5000,       5.0000,   4.00000,    433.0435
    247.5000,       5.0000,   4.00000,    421.0299
    252.5000,       5.0000,   4.00000,    429.5968
    257.5000,       5.0000,   4.00000,    390.2322
    262.5000,       5.0000,   4.00000,    440.8168
    267.5000,       5.0000,   4.00000,    451.7353
    272.5000,       5.0000,   4.00000,    471.9644
    277.5000,       5.0000,   4.00000,    466.7898
    282.5000,       5.0000,   4.00000,    439.6119
    287.5000,       5.0000,   4.00000,    425.0280
    292.5000,       5.0000,   4.00000,    430.3600
     30.0000,      20.0000,   1.00000,    357.7027
     35.0000,      20.0000,   1.00000,    362.4831
     40.0000,      20.0000,   1.00000,    390.2924
     45.0000,      20.0000,   1.00000,    394.4534
     50.0000,      20.0000,   1.00000,    377.1831
     55.0000,      20.0000,   1.00000,    376.9815
     60.0000,      20.0000,   1.00000,    360.7935
     65.0000,      20.0000,   1.00000,    370.8237
     70.0000,      20.0000,   1.00000,    395.6633
     75.0000,      20.0000,   1.00000,    401.7185
     80.0000,      20.0000,   1.00000,    419.1062
     85.0000,      20.0000,   1.00000,    428.0973
     90.0000,      20.0000,   1.00000,    419.5930
     95.0000,      20.0000,   1.00000,    425.5714
    100.0000,      20.0000,   1.00000,    425.6758
    105.0000,      20.0000,   1.00000,    428.1111
    110.0000,      20.0000,   1.00000,    450.5981
    115.0000,      20.0000,   1.00000,    448.5206
    120.0000,      20.0000,   1.00000,    473.4662
    125.0000,      20.0000,   1.00000,    500.4821
    130.0000,      20.0000,   1.00000,    487.6701
    135.0000,      20.0000,   1.00000,    475.4673
    140.0000,      20.0000,   1.00000,    473.8044
    145.0000,      20.0000,   1.00000,    489.4719
    150.0000,      20.0000,   1.00000,    549.5815
    155.0000,      20.0000,   1.00000,    601.0616
    160.0000,      20.0000,   1.00000,    594.6415
    165.0000,      20.0000,   1.00000,    593.1130
    170.0000,      20.0000,   1.00000,    572.0870
    175.0000,      20.0000,   1.00000,    531.9274
    180.0000,      20.0000,   1.00000,    544.0980
    185.0000,      20.0000,   1.00000,    569.3840
    190.0000,      20.0000,   1.00000,    588.1491
    195.0000,      20.0000,   1.00000,    606.8326
    200.0000,      20.0000,   1.00000,    561.3085
    205.0000,      20.0000,   1.00000,    506.6623
    210.0000,      20.0000,   1.00000,    491.0937
    215.0000,      20.0000,   1.00000,    486.3495
    220.0000,      20.0000,   1.00000,    485.5217
    225.0000,      20.0000,   1.00000,    496.5978
    230.0000,      20.0000,   1.00000,    487.1051
    235.0000,      20.0000,   1.00000,    469.9727
    240.0000,      20.0000,   1.00000,    452.2666
    245.0000,      20.0000,   1.00000,    413.7228
    250.0000,      20.0000,   1.00000,    389.7865
    255.0000,      20.0000,   1.00000,    391.5276
    260.0000,      20.0000,   1.00000,    403.8647
    265.0000,      20.0000,   1.00000,    419.6831
    270.0000,      20.0000,   1.00000,    438.2884
    275.0000,      20.0000,   1.00000,    432.2200
    280.0000,      20.0000,   1.00000,    426.9806
    285.0000,      20.0000,   1.00000,    416.4269
     27.5000,       5.0000,   5.00000,    291.3168
     32.5000,       5.0000,   5.00000,    376.6975
     37.5000,       5.0000,   5.00000,    419.6129
     42.5000,       5.0000,   5.00000,    372.3683
     47.5000,       5.0000,   5.00000,    404.2996
     52.5000,       5.0000,   5.00000,    387.8260
     57.5000,       5.0000,   5.00000,    360.0309
     62.5000,       5.0000,   5.00000,    362.7554
     67.5000,       5.0000,   5.00000,    368.9998
     72.5000,       5.0000,   5.00000,    400.7106
     77.5000,       5.0000,   5.00000,    441.5326
     82.5000,       5.0000,   5.00000,    417.8310
     87.5000,       5.0000,   5.00000,    427.7439
     92.5000,       5.0000,   5.00000,    420.9713
     97.5000,       5.0000,   5.00000,    421.0441
    102.5000,       5.0000,   5.00000,    429.9553
    107.5000,       5.0000,   5.00000,    433.1241
    112.5000,       5.0000,   5.00000,    440.2373
    117.5000,       5.0000,   5.00000,    464.7722
    122.5000,       5.0000,   5.00000,    452.9223
    127.5000,       5.0000,   5.00000,    504.0389
    132.5000,       5.0000,   5.00000,    525.6054
    137.5000,       5.0000,   5.00000,    448.0340
    142.5000,       5.0000,   5.00000,    504.1733
    147.5000,       5.0000,   5.00000,    464.3573
    152.5000,       5.0000,   5.00000,    532.8818
    157.5000,       5.0000,   5.00000,    653.0884
    162.5000,       5.0000,   5.00000,    729.0221
    167.5000,       5.0000,   5.00000,    498.0808
    172.5000,       5.0000,   5.00000,    514.8344
    177.5000,       5.0000,   5.00000,    543.7786
    182.5000,       5.0000,   5.00000,    558.3187
    187.5000,       5.0000,   5.00000,    641.5406
    192.5000,       5.0000,   5.00000,    643.0995
    197.5000,       5.0000,   5.00000,    558.6447
    202.5000,       5.0000,   5.00000,    522.6227
    207.5000,       5.0000,   5.00000,    518.5927
    212.5000,       5.0000,   5.00000,    461.9268
    217.5000,       5.0000,   5.00000,    479.1494
    222.5000,       5.0000,   5.00000,    484.3364
    227.5000,       5.0000,   5.00000,    483.2012
    232.5000,       5.0000,   5.00000,    512.9598
    237.5000,       5.0000,   5.00000,    437.0894
    242.5000,       5.0000,   5.00000,    411.8357
    247.5000,       5.0000,   5.00000,    392.3545
    252.5000,       5.0000,   5.00000,    397.3231
    257.5000,       5.0000,   5.00000,    356.6485
    262.5000,       5.0000,   5.00000,    419.9095
    267.5000,       5.0000,   5.00000,    428.9466
    272.5000,       5.0000,   5.00000,    452.8420
    277.5000,       5.0000,   5.00000,    435.6051
    282.5000,       5.0000,   5.00000,    426.9454
    287.5000,       5.0000,   5.00000,    395.9806
     32.5000,       5.0000,   6.00000,    394.7383
     37.5000,       5.0000,   6.00000,    444.7979
     42.5000,       5.0000,   6.00000,    388.2331
     47.5000,       5.0000,   6.00000,    410.7712
     52.5000,       5.0000,   6.00000,    394.7567
     57.5000,       5.0000,   6.00000,    368.6618
     62.5000,       5.0000,   6.00000,    356.7574
     67.5000,       5.0000,   6.00000,    360.8318
     72.5000,       5.0000,   6.00000,    403.1266
     77.5000,       5.0000,   6.00000,    442.2750
     82.5000,       5.0000,   6.00000,    423.0034
     87.5000,       5.0000,   6.00000,    432.7779
     92.5000,       5.0000,   6.00000,    429.6133
     97.5000,       5.0000,   6.00000,    423.5636
    102.5000,       5.0000,   6.00000,    421.6652
    107.5000,       5.0000,   6.00000,    427.9783
    112.5000,       5.0000,   6.00000,    431.4758
    117.5000,       5.0000,   6.00000,    463.4189
    122.5000,       5.0000,   6.00000,    446.0750
    127.5000,       5.0000,   6.00000,    481.8082
    132.5000,       5.0000,   6.00000,    480.5954
    137.5000,       5.0000,   6.00000,    439.1160
    142.5000,       5.0000,   6.00000,    494.9053
    147.5000,       5.0000,   6.00000,    447.2498
    152.5000,       5.0000,   6.00000,    515.5561
    157.5000,       5.0000,   6.00000,    608.3479
    162.5000,       5.0000,   6.00000,    673.4589
    167.5000,       5.0000,   6.00000,    472.8391
    172.5000,       5.0000,   6.00000,    485.0389
    177.5000,       5.0000,   6.00000,    518.8057
    182.5000,       5.0000,   6.00000,    531.3616
    187.5000,       5.0000,   6.00000,    591.8862
    192.5000,       5.0000,   6.00000,    586.6625
    197.5000,       5.0000,   6.00000,    543.7488
    202.5000,       5.0000,   6.00000,    488.6771
    207.5000,       5.0000,   6.00000,    486.2528
    212.5000,       5.0000,   6.00000,    434.6801
    217.5000,       5.0000,   6.00000,    449.1213
    222.5000,       5.0000,   6.00000,    461.9138
    227.5000,       5.0000,   6.00000,    479.7346
    232.5000,       5.0000,   6.00000,    501.5243
    237.5000,       5.0000,   6.00000,    420.0486
    242.5000,       5.0000,   6.00000,    395.0389
    247.5000,       5.0000,   6.00000,    370.4114
    252.5000,       5.0000,   6.00000,    372.6469
    257.5000,       5.0000,   6.00000,    335.1081
    262.5000,       5.0000,   6.00000,    391.7341
    267.5000,       5.0000,   6.00000,    415.1807
    272.5000,       5.0000,   6.00000,    431.3571
    277.5000,       5.0000,   6.00000,    423.9866
    282.5000,       5.0000,   6.00000,    410.6335
     37.5000,      25.0000,   1.00000,    393.7610
     42.5000,      25.0000,   1.00000,    405.4777
     47.5000,      25.0000,   1.00000,    396.6748
     52.5000,      25.0000,   1.00000,    378.4890
     57.5000,      25.0000,   1.00000,    374.9984
     62.5000,      25.0000,   1.00000,    373.0261
     67.5000,      25.0000,   1.00000,    374.3357
     72.5000,      25.0000,   1.00000,    386.8751
     77.5000,      25.0000,   1.00000,    408.3343
     82.5000,      25.0000,   1.00000,    419.6003
     87.5000,      25.0000,   1.00000,    432.6697
     92.5000,      25.0000,   1.00000,    430.6863
     97.5000,      25.0000,   1.00000,    427.0969
    102.5000,      25.0000,   1.00000,    429.3099
    107.5000,      25.0000,   1.00000,    431.8304
    112.5000,      25.0000,   1.00000,    442.5097
    117.5000,      25.0000,   1.00000,    462.2451
    122.5000,      25.0000,   1.00000,    468.6077
    127.5000,      25.0000,   1.00000,    444.7027
    132.5000,      25.0000,   1.00000,    455.6735
    137.5000,      25.0000,   1.00000,    461.8037
    142.5000,      25.0000,   1.00000,    476.1113
    147.5000,      25.0000,   1.00000,    506.7025
    152.5000,      25.0000,   1.00000,    545.9920
    157.5000,      25.0000,   1.00000,    520.8050
    162.5000,      25.0000,   1.00000,    523.6552
    167.5000,      25.0000,   1.00000,    538.0079
    172.5000,      25.0000,   1.00000,    530.6242
    177.5000,      25.0000,   1.00000,    506.5762
    182.5000,      25.0000,   1.00000,    523.6331
    187.5000,      25.0000,   1.00000,    518.4235
    192.5000,      25.0000,   1.00000,    515.2696
    197.5000,      25.0000,   1.00000,    520.2927
    202.5000,      25.0000,   1.00000,    511.0099
    207.5000,      25.0000,   1.00000,    471.7088
    212.5000,      25.0000,   1.00000,    458.3137
    217.5000,      25.0000,   1.00000,    457.5503
    222.5000,      25.0000,   1.00000,    465.6082
    227.5000,      25.0000,   1.00000,    469.4871
    232.5000,      25.0000,   1.00000,    460.7473
    237.5000,      25.0000,   1.00000,    437.9703
    242.5000,      25.0000,   1.00000,    415.5100
    247.5000,      25.0000,   1.00000,    378.3181
    252.5000,      25.0000,   1.00000,    370.5663
    257.5000,      25.0000,   1.00000,    372.6686
    262.5000,      25.0000,   1.00000,    387.3531
    267.5000,      25.0000,   1.00000,    391.6879
    272.5000,      25.0000,   1.00000,    415.0494
    277.5000,      25.0000,   1.00000,    410.9604
     37.5000,       5.0000,   7.00000,    460.4876
     42.5000,       5.0000,   7.00000,    395.9649
     47.5000,       5.0000,   7.00000,    417.7270
     52.5000,       5.0000,   7.00000,    395.6217
     57.5000,       5.0000,   7.00000,    368.0765
     62.5000,       5.0000,   7.00000,    360.6106
     67.5000,       5.0000,   7.00000,    351.6464
     72.5000,       5.0000,   7.00000,    391.4230
     77.5000,       5.0000,   7.00000,    443.1875
     82.5000,       5.0000,   7.00000,    419.2205
     87.5000,       5.0000,   7.00000,    436.7855
     92.5000,       5.0000,   7.00000,    432.5941
     97.5000,       5.0000,   7.00000,    422.0771
    102.5000,       5.0000,   7.00000,    425.5748
    107.5000,       5.0000,   7.00000,    419.6271
    112.5000,       5.0000,   7.00000,    427.3322
    117.5000,       5.0000,   7.00000,    458.9521
    122.5000,       5.0000,   7.00000,    428.0049
    127.5000,       5.0000,   7.00000,    446.4052
    132.5000,       5.0000,   7.00000,    474.8443
    137.5000,       5.0000,   7.00000,    433.7818
    142.5000,       5.0000,   7.00000,    484.5661
    147.5000,       5.0000,   7.00000,    433.7375
    152.5000,       5.0000,   7.00000,    483.9680
    157.5000,       5.0000,   7.00000,    573.1151
    162.5000,       5.0000,   7.00000,    634.0078
    167.5000,       5.0000,   7.00000,    444.9617
    172.5000,       5.0000,   7.00000,    461.8864
    177.5000,       5.0000,   7.00000,    497.8775
    182.5000,       5.0000,   7.00000,    518.3997
    187.5000,       5.0000,   7.00000,    564.8046
    192.5000,       5.0000,   7.00000,    540.9944
    197.5000,       5.0000,   7.00000,    488.5465
    202.5000,       5.0000,   7.00000,    477.7764
    207.5000,       5.0000,   7.00000,    470.0959
    212.5000,       5.0000,   7.00000,    416.3015
    217.5000,       5.0000,   7.00000,    428.9803
    222.5000,       5.0000,   7.00000,    444.6767
    227.5000,       5.0000,   7.00000,    463.4246
    232.5000,       5.0000,   7.00000,    490.9689
    237.5000,       5.0000,   7.00000,    406.3914
    242.5000,       5.0000,   7.00000,    377.6780
    247.5000,       5.0000,   7.00000,    357.3055
    252.5000,       5.0000,   7.00000,    358.0015
    257.5000,       5.0000,   7.00000,    319.7539
    262.5000,       5.0000,   7.00000,    375.7081
    267.5000,       5.0000,   7.00000,    390.5675
    272.5000,       5.0000,   7.00000,    423.7392
    277.5000,       5.0000,   7.00000,    414.8335
     42.5000,       5.0000,   8.00000,    400.9297
     47.5000,       5.0000,   8.00000,    421.1446
     52.5000,       5.0000,   8.00000,    395.9278
     57.5000,       5.0000,   8.00000,    365.5074
     62.5000,       5.0000,   8.00000,    356.7363
     67.5000,       5.0000,   8.00000,    352.7872
     72.5000,       5.0000,   8.00000,    382.2248
     77.5000,       5.0000,   8.00000,    428.5241
     82.5000,       5.0000,   8.00000,    419.8005
     87.5000,       5.0000,   8.00000,    431.8203
     92.5000,       5.0000,   8.00000,    427.9811
     97.5000,       5.0000,   8.00000,    426.1027
    102.5000,       5.0000,   8.00000,    423.5123
    107.5000,       5.0000,   8.00000,    423.5107
    112.5000,       5.0000,   8.00000,    422.4984
    117.5000,       5.0000,   8.00000,    439.5339
    122.5000,       5.0000,   8.00000,    401.2552
    127.5000,       5.0000,   8.00000,    441.1503
    132.5000,       5.0000,   8.00000,    470.3953
    137.5000,       5.0000,   8.00000,    426.4354
    142.5000,       5.0000,   8.00000,    472.8995
    147.5000,       5.0000,   8.00000,    412.8090
    152.5000,       5.0000,   8.00000,    457.5025
    157.5000,       5.0000,   8.00000,    544.4480
    162.5000,       5.0000,   8.00000,    609.9191
    167.5000,       5.0000,   8.00000,    420.2632
    172.5000,       5.0000,   8.00000,    442.5605
    177.5000,       5.0000,   8.00000,    484.4896
    182.5000,       5.0000,   8.00000,    498.6915
    187.5000,       5.0000,   8.00000,    550.5414
    192.5000,       5.0000,   8.00000,    509.7754
    197.5000,       5.0000,   8.00000,    454.5328
    202.5000,       5.0000,   8.00000,    442.2330
    207.5000,       5.0000,   8.00000,    465.7161
    212.5000,       5.0000,   8.00000,    406.0463
    217.5000,       5.0000,   8.00000,    419.4439
    222.5000,       5.0000,   8.00000,    429.2728
    227.5000,       5.0000,   8.00000,    442.0400
    232.5000,       5.0000,   8.00000,    470.8814
    237.5000,       5.0000,   8.00000,    394.8925
    242.5000,       5.0000,   8.00000,    367.1140
    247.5000,       5.0000,   8.00000,    346.8395
    252.5000,       5.0000,   8.00000,    350.5975
    257.5000,       5.0000,   8.00000,    312.2545
    262.5000,       5.0000,   8.00000,    361.4854
    267.5000,       5.0000,   8.00000,    380.8969
    272.5000,       5.0000,   8.00000,    409.4164
     52.5000,      35.0000,   1.00000,    385.5005
     57.5000,      35.0000,   1.00000,    375.0875
     62.5000,      35.0000,   1.00000,    379.3862
     67.5000,      35.0000,   1.00000,    374.3900
     72.5000,      35.0000,   1.00000,    379.0611
     77.5000,      35.0000,   1.00000,    385.6450
     82.5000,      35.0000,   1.00000,    387.1248
     87.5000,      35.0000,   1.00000,    407.7211
     92.5000,      35.0000,   1.00000,    422.7259
     97.5000,      35.0000,   1.00000,    427.4334
    102.5000,      35.0000,   1.00000,    438.6019
    107.5000,      35.0000,   1.00000,    431.1076
    112.5000,      35.0000,   1.00000,    417.1110
    117.5000,      35.0000,   1.00000,    424.9276
    122.5000,      35.0000,   1.00000,    424.0959
    127.5000,      35.0000,   1.00000,    432.8421
    132.5000,      35.0000,   1.00000,    433.2907
    137.5000,      35.0000,   1.00000,    430.2737
    142.5000,      35.0000,   1.00000,    446.9258
    147.5000,      35.0000,   1.00000,    468.5978
    152.5000,      35.0000,   1.00000,    453.0282
    157.5000,      35.0000,   1.00000,    450.4558
    162.5000,      35.0000,   1.00000,    454.5335
    167.5000,      35.0000,   1.00000,    469.3972
    172.5000,      35.0000,   1.00000,    486.9802
    177.5000,      35.0000,   1.00000,    478.7780
    182.5000,      35.0000,   1.00000,    445.3402
    187.5000,      35.0000,   1.00000,    448.9608
    192.5000,      35.0000,   1.00000,    450.2558
    197.5000,      35.0000,   1.00000,    448.0916
    202.5000,      35.0000,   1.00000,    438.6821
    207.5000,      35.0000,   1.00000,    432.5834
    212.5000,      35.0000,   1.00000,    433.3295
    217.5000,      35.0000,   1.00000,    446.1216
    222.5000,      35.0000,   1.00000,    424.3425
    227.5000,      35.0000,   1.00000,    403.7724
    232.5000,      35.0000,   1.00000,    396.2740
    237.5000,      35.0000,   1.00000,    391.5799
    242.5000,      35.0000,   1.00000,    383.5772
    247.5000,      35.0000,   1.00000,    379.9219
    252.5000,      35.0000,   1.00000,    362.1410
    257.5000,      35.0000,   1.00000,    363.8999
    262.5000,      35.0000,   1.00000,    368.1570
     52.5000,       5.0000,  10.00000,    394.0096
     57.5000,       5.0000,  10.00000,    362.1619
     62.5000,       5.0000,  10.00000,    350.9587
     67.5000,       5.0000,  10.00000,    344.8360
     72.5000,       5.0000,  10.00000,    380.3812
     77.5000,       5.0000,  10.00000,    421.2199
     82.5000,       5.0000,  10.00000,    393.9362
     87.5000,       5.0000,  10.00000,    414.1609
     92.5000,       5.0000,  10.00000,    418.4314
     97.5000,       5.0000,  10.00000,    418.4637
    102.5000,       5.0000,  10.00000,    424.2206
    107.5000,       5.0000,  10.00000,    414.8766
    112.5000,       5.0000,  10.00000,    395.1856
    117.5000,       5.0000,  10.00000,    413.5474
    122.5000,       5.0000,  10.00000,    389.9271
    127.5000,       5.0000,  10.00000,    426.9377
    132.5000,       5.0000,  10.00000,    451.8114
    137.5000,       5.0000,  10.00000,    398.8491
    142.5000,       5.0000,  10.00000,    432.9773
    147.5000,       5.0000,  10.00000,    379.4647
    152.5000,       5.0000,  10.00000,    426.0829
    157.5000,       5.0000,  10.00000,    508.0144
    162.5000,       5.0000,  10.00000,    571.4594
    167.5000,       5.0000,  10.00000,    398.7341
    172.5000,       5.0000,  10.00000,    417.4986
    177.5000,       5.0000,  10.00000,    450.5887
    182.5000,       5.0000,  10.00000,    463.3991
    187.5000,       5.0000,  10.00000,    515.9896
    192.5000,       5.0000,  10.00000,    489.8539
    197.5000,       5.0000,  10.00000,    437.2666
    202.5000,       5.0000,  10.00000,    407.1731
    207.5000,       5.0000,  10.00000,    418.1170
    212.5000,       5.0000,  10.00000,    383.2347
    217.5000,       5.0000,  10.00000,    406.5799
    222.5000,       5.0000,  10.00000,    403.9438
    227.5000,       5.0000,  10.00000,    408.3752
    232.5000,       5.0000,  10.00000,    431.0996
    237.5000,       5.0000,  10.00000,    364.9626
    242.5000,       5.0000,  10.00000,    350.4645
    247.5000,       5.0000,  10.00000,    338.4869
    252.5000,       5.0000,  10.00000,    340.7673
    257.5000,       5.0000,  10.00000,    305.5388
    262.5000,       5.0000,  10.00000,    358.5769
     67.5000,      45.0000,   1.00000,    379.5400
     72.5000,      45.0000,   1.00000,    378.7000
     77.5000,      45.0000,   1.00000,    375.5985
     82.5000,      45.0000,   1.00000,    382.8800
     87.5000,      45.0000,   1.00000,    391.2604
     92.5000,      45.0000,   1.00000,    395.5113
     97.5000,      45.0000,   1.00000,    387.6404
    102.5000,      45.0000,   1.00000,    393.4615
    107.5000,      45.0000,   1.00000,    408.8271
    112.5000,      45.0000,   1.00000,    414.7486
    117.5000,      45.0000,   1.00000,    413.2159
    122.5000,      45.0000,   1.00000,    409.1667
    127.5000,      45.0000,   1.00000,    394.2785
    132.5000,      45.0000,   1.00000,    391.3957
    137.5000,      45.0000,   1.00000,    402.9568
    142.5000,      45.0000,   1.00000,    419.4305
    147.5000,      45.0000,   1.00000,    421.5358
    152.5000,      45.0000,   1.00000,    420.8734
    157.5000,      45.0000,   1.00000,    422.8476
    162.5000,      45.0000,   1.00000,    430.3913
    167.5000,      45.0000,   1.00000,    433.0987
    172.5000,      45.0000,   1.00000,    444.1738
    177.5000,      45.0000,   1.00000,    445.4108
    182.5000,      45.0000,   1.00000,    435.6455
    187.5000,      45.0000,   1.00000,    418.0190
    192.5000,      45.0000,   1.00000,    420.1263
    197.5000,      45.0000,   1.00000,    423.5225
    202.5000,      45.0000,   1.00000,    424.2022
    207.5000,      45.0000,   1.00000,    416.0154
    212.5000,      45.0000,   1.00000,    405.1200
    217.5000,      45.0000,   1.00000,    381.8386
    222.5000,      45.0000,   1.00000,    371.1716
    227.5000,      45.0000,   1.00000,    370.0035
    232.5000,      45.0000,   1.00000,    372.3409
    237.5000,      45.0000,   1.00000,    359.2846
    242.5000,      45.0000,   1.00000,    358.8933
    247.5000,      45.0000,   1.00000,    361.8542
     77.5000,       5.0000,  12.00000,    413.7433
    157.5000,       5.0000,  12.00000,    492.5337
    237.5000,       5.0000,  12.00000,    347.1047
     67.5000,      15.0000,   4.00000,    353.9762
     72.5000,      15.0000,   4.00000,    376.9010
     77.5000,      15.0000,   4.00000,    390.1335
     82.5000,      15.0000,   4.00000,    401.7013
     87.5000,      15.0000,   4.00000,    397.5875
     92.5000,      15.0000,   4.00000,    393.5142
     97.5000,      15.0000,   4.00000,    376.6668
    102.5000,      15.0000,   4.00000,    380.4312
    107.5000,      15.0000,   4.00000,    386.8484
    112.5000,      15.0000,   4.00000,    390.0989
    117.5000,      15.0000,   4.00000,    386.0559
    122.5000,      15.0000,   4.00000,    387.4532
    127.5000,      15.0000,   4.00000,    386.8183
    132.5000,      15.0000,   4.00000,    382.9951
    137.5000,      15.0000,   4.00000,    384.8781
    142.5000,      15.0000,   4.00000,    366.5480
    147.5000,      15.0000,   4.00000,    384.5887
    152.5000,      15.0000,   4.00000,    414.6833
    157.5000,      15.0000,   4.00000,    478.9697
    162.5000,      15.0000,   4.00000,    469.5010
    167.5000,      15.0000,   4.00000,    436.5867
    172.5000,      15.0000,   4.00000,    399.5931
    177.5000,      15.0000,   4.00000,    423.4635
    182.5000,      15.0000,   4.00000,    458.6968
    187.5000,      15.0000,   4.00000,    474.5438
    192.5000,      15.0000,   4.00000,    467.4266
    197.5000,      15.0000,   4.00000,    433.5522
    202.5000,      15.0000,   4.00000,    407.1943
    207.5000,      15.0000,   4.00000,    378.7034
    212.5000,      15.0000,   4.00000,    366.1020
    217.5000,      15.0000,   4.00000,    350.4633
    222.5000,      15.0000,   4.00000,    359.2813
    227.5000,      15.0000,   4.00000,    379.2374
    232.5000,      15.0000,   4.00000,    381.5773
    237.5000,      15.0000,   4.00000,    358.6033
    242.5000,      15.0000,   4.00000,    328.5528
    247.5000,      15.0000,   4.00000,    324.5113
     82.5000,      55.0000,   1.00000,    364.7726
     87.5000,      55.0000,   1.00000,    367.4514
     92.5000,      55.0000,   1.00000,    372.9353
     97.5000,      55.0000,   1.00000,    376.1221
    102.5000,      55.0000,   1.00000,    380.2750
    107.5000,      55.0000,   1.00000,    377.0667
    112.5000,      55.0000,   1.00000,    366.6093
    117.5000,      55.0000,   1.00000,    369.3058
    122.5000,      55.0000,   1.00000,    369.9475
    127.5000,      55.0000,   1.00000,    370.4219
    132.5000,      55.0000,   1.00000,    384.6168
    137.5000,      55.0000,   1.00000,    402.2234
    142.5000,      55.0000,   1.00000,    398.3475
    147.5000,      55.0000,   1.00000,    395.0456
    152.5000,      55.0000,   1.00000,    396.1968
    157.5000,      55.0000,   1.00000,    402.9043
    162.5000,      55.0000,   1.00000,    415.1027
    167.5000,      55.0000,   1.00000,    427.0845
    172.5000,      55.0000,   1.00000,    428.6784
    177.5000,      55.0000,   1.00000,    436.2251
    182.5000,      55.0000,   1.00000,    436.4316
    187.5000,      55.0000,   1.00000,    422.6827
    192.5000,      55.0000,   1.00000,    400.3889
    197.5000,      55.0000,   1.00000,    397.3867
    202.5000,      55.0000,   1.00000,    396.3942
    207.5000,      55.0000,   1.00000,    393.5942
    212.5000,      55.0000,   1.00000,    385.3503
    217.5000,      55.0000,   1.00000,    371.6313
    222.5000,      55.0000,   1.00000,    352.5157
    227.5000,      55.0000,   1.00000,    345.7971
    232.5000,      55.0000,   1.00000,    334.9916
     77.5000,       5.0000,  15.00000,    413.1978
    157.5000,       5.0000,  15.00000,    468.8464
    237.5000,       5.0000,  15.00000,    326.5013
     82.5000,      15.0000,   5.00000,    384.0569
     87.5000,      15.0000,   5.00000,    376.4288
     92.5000,      15.0000,   5.00000,    372.7560
     97.5000,      15.0000,   5.00000,    365.4843
    102.5000,      15.0000,   5.00000,    358.7064
    107.5000,      15.0000,   5.00000,    349.2935
    112.5000,      15.0000,   5.00000,    342.3867
    117.5000,      15.0000,   5.00000,    338.4998
    122.5000,      15.0000,   5.00000,    349.3072
    127.5000,      15.0000,   5.00000,    356.0142
    132.5000,      15.0000,   5.00000,    361.7975
    137.5000,      15.0000,   5.00000,    369.3474
    142.5000,      15.0000,   5.00000,    354.2558
    147.5000,      15.0000,   5.00000,    367.2598
    152.5000,      15.0000,   5.00000,    392.4362
    157.5000,      15.0000,   5.00000,    457.0433
    162.5000,      15.0000,   5.00000,    456.8087
    167.5000,      15.0000,   5.00000,    434.8498
    172.5000,      15.0000,   5.00000,    402.6745
    177.5000,      15.0000,   5.00000,    431.9764
    182.5000,      15.0000,   5.00000,    466.7513
    187.5000,      15.0000,   5.00000,    477.8555
    192.5000,      15.0000,   5.00000,    460.7007
    197.5000,      15.0000,   5.00000,    417.9388
    202.5000,      15.0000,   5.00000,    385.3388
    207.5000,      15.0000,   5.00000,    357.6474
    212.5000,      15.0000,   5.00000,    345.0355
    217.5000,      15.0000,   5.00000,    336.0881
    222.5000,      15.0000,   5.00000,    340.7492
    227.5000,      15.0000,   5.00000,    355.1092
    232.5000,      15.0000,   5.00000,    345.5445
     97.5000,      65.0000,   1.00000,    351.1746
    102.5000,      65.0000,   1.00000,    353.9576
    107.5000,      65.0000,   1.00000,    350.7647
    112.5000,      65.0000,   1.00000,    348.1003
    117.5000,      65.0000,   1.00000,    346.8597
    122.5000,      65.0000,   1.00000,    349.5587
    127.5000,      65.0000,   1.00000,    357.4978
    132.5000,      65.0000,   1.00000,    375.3188
    137.5000,      65.0000,   1.00000,    375.9910
    142.5000,      65.0000,   1.00000,    378.9547
    147.5000,      65.0000,   1.00000,    388.2485
    152.5000,      65.0000,   1.00000,    397.0524
    157.5000,      65.0000,   1.00000,    410.1068
    162.5000,      65.0000,   1.00000,    419.8848
    167.5000,      65.0000,   1.00000,    419.0441
    172.5000,      65.0000,   1.00000,    420.4622
    177.5000,      65.0000,   1.00000,    418.6902
    182.5000,      65.0000,   1.00000,    415.8921
    187.5000,      65.0000,   1.00000,    411.5338
    192.5000,      65.0000,   1.00000,    401.2629
    197.5000,      65.0000,   1.00000,    384.8677
    202.5000,      65.0000,   1.00000,    386.6261
    207.5000,      65.0000,   1.00000,    380.4110
    212.5000,      65.0000,   1.00000,    372.8745
    217.5000,      65.0000,   1.00000,    363.8131
     97.5000,      15.0000,   6.00000,    341.2868
    102.5000,      15.0000,   6.00000,    331.0351
    107.5000,      15.0000,   6.00000,    322.7467
    112.5000,      15.0000,   6.00000,    320.5645
    117.5000,      15.0000,   6.00000,    317.0998
    122.5000,      15.0000,   6.00000,    325.1303
    127.5000,      15.0000,   6.00000,    332.6204
    132.5000,      15.0000,   6.00000,    339.6695
    137.5000,      15.0000,   6.00000,    350.2464
    142.5000,      15.0000,   6.00000,    340.5401
    147.5000,      15.0000,   6.00000,    360.3781
    152.5000,      15.0000,   6.00000,    395.1667
    157.5000,      15.0000,   6.00000,    462.6762
    162.5000,      15.0000,   6.00000,    462.8790
    167.5000,      15.0000,   6.00000,    438.6430
    172.5000,      15.0000,   6.00000,    405.5292
    177.5000,      15.0000,   6.00000,    430.8853
    182.5000,      15.0000,   6.00000,    462.7369
    187.5000,      15.0000,   6.00000,    472.1568
    192.5000,      15.0000,   6.00000,    456.1119
    197.5000,      15.0000,   6.00000,    413.6820
    202.5000,      15.0000,   6.00000,    380.6272
    207.5000,      15.0000,   6.00000,    351.3891
    212.5000,      15.0000,   6.00000,    337.2129
    217.5000,      15.0000,   6.00000,    325.9440
    105.0000,      30.0000,   3.00000,    325.7157
    110.0000,      30.0000,   3.00000,    320.1385
    115.0000,      30.0000,   3.00000,    320.3238
    120.0000,      30.0000,   3.00000,    324.6991
    125.0000,      30.0000,   3.00000,    324.5093
    130.0000,      30.0000,   3.00000,    330.6629
    135.0000,      30.0000,   3.00000,    328.8483
    140.0000,      30.0000,   3.00000,    344.4326
    145.0000,      30.0000,   3.00000,    372.3128
    150.0000,      30.0000,   3.00000,    403.5621
    155.0000,      30.0000,   3.00000,    415.8015
    160.0000,      30.0000,   3.00000,    421.0185
    165.0000,      30.0000,   3.00000,    437.2921
    170.0000,      30.0000,   3.00000,    446.1479
    175.0000,      30.0000,   3.00000,    447.5412
    180.0000,      30.0000,   3.00000,    433.5621
    185.0000,      30.0000,   3.00000,    438.8403
    190.0000,      30.0000,   3.00000,    434.4958
    195.0000,      30.0000,   3.00000,    425.0300
    200.0000,      30.0000,   3.00000,    403.0626
    205.0000,      30.0000,   3.00000,    375.8115
    210.0000,      30.0000,   3.00000,    353.1769
    112.5000,      25.0000,   4.00000,    313.6400
    117.5000,      25.0000,   4.00000,    314.6823
    122.5000,      25.0000,   4.00000,    319.1691
    127.5000,      25.0000,   4.00000,    321.2683
    132.5000,      25.0000,   4.00000,    330.3281
    137.5000,      25.0000,   4.00000,    336.7402
    142.5000,      25.0000,   4.00000,    345.6600
    147.5000,      25.0000,   4.00000,    373.8906
    152.5000,      25.0000,   4.00000,    420.9923
    157.5000,      25.0000,   4.00000,    422.2668
    162.5000,      25.0000,   4.00000,    435.1619
    167.5000,      25.0000,   4.00000,    444.9109
    172.5000,      25.0000,   4.00000,    439.3803
    177.5000,      25.0000,   4.00000,    429.9270
    182.5000,      25.0000,   4.00000,    445.6727
    187.5000,      25.0000,   4.00000,    447.7153
    192.5000,      25.0000,   4.00000,    435.9713
    197.5000,      25.0000,   4.00000,    420.6283
    202.5000,      25.0000,   4.00000,    386.1634
    157.5000,      15.0000,   8.00000,    453.2925
    157.5000,      15.0000,  10.00000,    464.5504
   6.68
REFERENCE MODEL USED
CONSTANT REFERENCE MODEL METHOD
Reference resistivity is
435.137
TOPOGRAPHICAL DATA
2
64
      0.0000     525.7200
      5.0000     526.0800
     10.0000     526.4300
     15.0000     526.7800
     20.0000     527.1400
     25.0000     527.4900
     30.0000     527.5900
     35.0000     527.8400
     40.0000     528.7700
     45.0000     528.9400
     50.0000     529.1000
     55.0000     529.2300
     60.0000     529.3900
     65.0000     529.7200
     70.0000     530.0700
     75.0000     530.4100
     80.0000     530.7600
     85.0000     530.9500
     90.0000     531.3800
     95.0000     531.7100
    100.0000     532.0400
    105.0000     532.1900
    110.0000     532.4200
    115.0000     532.7800
    120.0000     533.2900
    125.0000     533.7500
    130.0000     534.2200
    135.0000     534.7000
    140.0000     535.1500
    145.0000     535.5700
    150.0000     535.4700
    155.0000     535.8700
    160.0000     536.1400
    165.0000     536.4800
    170.0000     536.9900
    175.0000     537.4900
    180.0000     537.9400
    185.0000     538.4100
    190.0000     538.8400
    195.0000     539.2400
    200.0000     539.6300
    205.0000     539.9000
    210.0000     540.2400
    215.0000     540.4500
    220.0000     540.6300
    225.0000     540.8000
    230.0000     540.9600
    235.0000     541.1800
    240.0000     541.4700
    245.0000     541.7800
    250.0000     542.0400
    255.0000     542.2800
    260.0000     542.3600
    265.0000     542.4300
    270.0000     542.6000
    275.0000     542.7500
    280.0000     542.9300
    285.0000     543.1000
    290.0000     543.2700
    295.0000     543.3400
    300.0000     543.4200
    305.0000     543.7700
    310.0000     544.0100
    315.0000     544.1700
1
DAMPED FINITE-ELEMENT METHOD USED FOR TOPOGRAPHIC MODELLING WITH DAMPING FACTOR OF 0.75
      -0.02104
     526.05786
       0.06221
COORDINATES FOR ELECTRODES
       0.00000       -0.33855
       4.99975       -0.28921
       9.99960       -0.24998
      14.99945       -0.21068
      19.99920       -0.16141
      24.99905       -0.12217
      29.99460       -0.33309
      34.99423       -0.39401
      39.95529        0.22878
      44.95330        0.08779
      49.95102       -0.06321
      54.94775       -0.24417
      59.94547       -0.39512
      64.94543       -0.37594
      69.94527       -0.33665
      74.94518       -0.30744
      79.94503       -0.26815
      84.94357       -0.38911
      89.94214       -0.26962
      94.94210       -0.25039
      99.94206       -0.23122
     104.93947       -0.39217
     109.93881       -0.47313
     114.93858       -0.42380
     119.93459       -0.22404
     124.93234       -0.07441
     129.92979        0.08520
     134.92691        0.25493
     139.92496        0.39450
     144.92377        0.50395
     149.90688        0.09334
     154.90607        0.18277
     159.90591        0.14189
     164.90582        0.17109
     169.90184        0.37091
     174.89822        0.56068
     179.89627        0.70026
     184.89372        0.85987
     189.89230        0.97942
     194.89149        1.06878
     199.89088        1.14817
     204.89072        1.10729
     209.89064        1.13650
     214.88962        1.03556
     219.88791        0.90458
     224.88593        0.76359
     229.88365        0.61265
     234.88283        0.52167
     239.88277        0.50079
     244.88277        0.50002
     249.88251        0.44906
     254.88200        0.37818
     259.87668        0.14720
     264.87088       -0.09372
     269.86887       -0.23471
     274.86627       -0.39566
     279.86456       -0.52664
     284.86258       -0.66763
     289.86057       -0.80856
     294.85477       -1.04948
     299.84943       -1.28047
     304.84927       -1.24117
     309.84875       -1.31211
     314.84650       -1.46311
Shift matrix
  0    0.0000    2.5000    5.2500    8.2750   11.6025   15.2628   19.2890   23.7179   28.5897   33.9487   39.8436   46.3279   53.4607   61.3068   69.9375 
  1   -0.3385   -0.2142   -0.1295   -0.0745   -0.0405   -0.0207   -0.0099   -0.0044   -0.0018   -0.0007   -0.0002   -0.0001    0.0000    0.0000    0.0000 
  2   -0.2892   -0.1820   -0.1094   -0.0624   -0.0337   -0.0171   -0.0081   -0.0036   -0.0014   -0.0005   -0.0002   -0.0001    0.0000    0.0000    0.0000 
  3   -0.2500   -0.1566   -0.0936   -0.0532   -0.0285   -0.0144   -0.0068   -0.0030   -0.0012   -0.0004   -0.0001    0.0000    0.0000    0.0000    0.0000 
  4   -0.2107   -0.1314   -0.0781   -0.0441   -0.0235   -0.0118   -0.0055   -0.0024   -0.0010   -0.0003   -0.0001    0.0000    0.0000    0.0000    0.0000 
  5   -0.1614   -0.1001   -0.0591   -0.0332   -0.0175   -0.0087   -0.0040   -0.0017   -0.0007   -0.0002   -0.0001    0.0000    0.0000    0.0000    0.0000 
  6   -0.1222   -0.0754   -0.0443   -0.0247   -0.0130   -0.0064   -0.0029   -0.0012   -0.0005   -0.0002   -0.0001    0.0000    0.0000    0.0000    0.0000 
  7   -0.3331   -0.2107   -0.1273   -0.0731   -0.0397   -0.0203   -0.0097   -0.0043   -0.0018   -0.0007   -0.0002   -0.0001    0.0000    0.0000    0.0000 
  8   -0.3940   -0.2509   -0.1527   -0.0884   -0.0485   -0.0250   -0.0121   -0.0054   -0.0023   -0.0009   -0.0003   -0.0001    0.0000    0.0000    0.0000 
  9    0.2288    0.1345    0.0750    0.0394    0.0195    0.0089    0.0038    0.0015    0.0005    0.0002    0.0000    0.0000    0.0000    0.0000    0.0000 
 10    0.0878    0.0527    0.0300    0.0162    0.0082    0.0039    0.0017    0.0007    0.0003    0.0001    0.0000    0.0000    0.0000    0.0000    0.0000 
 11   -0.0632   -0.0387   -0.0226   -0.0125   -0.0065   -0.0032   -0.0014   -0.0006   -0.0002   -0.0001    0.0000    0.0000    0.0000    0.0000    0.0000 
 12   -0.2442   -0.1529   -0.0913   -0.0518   -0.0278   -0.0140   -0.0066   -0.0029   -0.0012   -0.0004   -0.0001    0.0000    0.0000    0.0000    0.0000 
 13   -0.3951   -0.2516   -0.1532   -0.0887   -0.0486   -0.0251   -0.0121   -0.0055   -0.0023   -0.0009   -0.0003   -0.0001    0.0000    0.0000    0.0000 
 14   -0.3759   -0.2389   -0.1451   -0.0838   -0.0458   -0.0236   -0.0114   -0.0051   -0.0021   -0.0008   -0.0003   -0.0001    0.0000    0.0000    0.0000 
 15   -0.3366   -0.2130   -0.1287   -0.0740   -0.0402   -0.0206   -0.0098   -0.0044   -0.0018   -0.0007   -0.0002   -0.0001    0.0000    0.0000    0.0000 
 16   -0.3074   -0.1939   -0.1168   -0.0668   -0.0362   -0.0184   -0.0088   -0.0039   -0.0016   -0.0006   -0.0002   -0.0001    0.0000    0.0000    0.0000 
 17   -0.2681   -0.1683   -0.1009   -0.0574   -0.0309   -0.0156   -0.0074   -0.0032   -0.0013   -0.0005   -0.0002    0.0000    0.0000    0.0000    0.0000 
 18   -0.3891   -0.2476   -0.1506   -0.0872   -0.0478   -0.0246   -0.0119   -0.0053   -0.0022   -0.0008   -0.0003   -0.0001    0.0000    0.0000    0.0000 
 19   -0.2696   -0.1693   -0.1015   -0.0578   -0.0311   -0.0157   -0.0074   -0.0033   -0.0013   -0.0005   -0.0002    0.0000    0.0000    0.0000    0.0000 
 20   -0.2504   -0.1569   -0.0938   -0.0533   -0.0286   -0.0144   -0.0068   -0.0030   -0.0012   -0.0004   -0.0001    0.0000    0.0000    0.0000    0.0000 
 21   -0.2312   -0.1445   -0.0862   -0.0488   -0.0261   -0.0131   -0.0062   -0.0027   -0.0011   -0.0004   -0.0001    0.0000    0.0000    0.0000    0.0000 
 22   -0.3922   -0.2497   -0.1519   -0.0880   -0.0482   -0.0249   -0.0120   -0.0054   -0.0022   -0.0009   -0.0003   -0.0001    0.0000    0.0000    0.0000 
 23   -0.4731   -0.3038   -0.1866   -0.1092   -0.0605   -0.0317   -0.0155   -0.0071   -0.0030   -0.0012   -0.0004   -0.0001    0.0000    0.0000    0.0000 
 24   -0.4238   -0.2707   -0.1653   -0.0961   -0.0529   -0.0275   -0.0133   -0.0060   -0.0025   -0.0010   -0.0003   -0.0001    0.0000    0.0000    0.0000 
 25   -0.2240   -0.1399   -0.0834   -0.0472   -0.0252   -0.0127   -0.0059   -0.0026   -0.0010   -0.0004   -0.0001    0.0000    0.0000    0.0000    0.0000 
 26   -0.0744   -0.0456   -0.0266   -0.0147   -0.0077   -0.0038   -0.0017   -0.0007   -0.0003   -0.0001    0.0000    0.0000    0.0000    0.0000    0.0000 
 27    0.0852    0.0511    0.0292    0.0157    0.0080    0.0038    0.0017    0.0007    0.0002    0.0001    0.0000    0.0000    0.0000    0.0000    0.0000 
 28    0.2549    0.1493    0.0829    0.0434    0.0213    0.0097    0.0041    0.0016    0.0006    0.0002    0.0001    0.0000    0.0000    0.0000    0.0000 
 29    0.3945    0.2260    0.1224    0.0624    0.0297    0.0131    0.0054    0.0020    0.0007    0.0002    0.0001    0.0000    0.0000    0.0000    0.0000 
 30    0.5039    0.2833    0.1504    0.0749    0.0348    0.0150    0.0059    0.0021    0.0007    0.0002    0.0001    0.0000    0.0000    0.0000    0.0000 
 31    0.0933    0.0560    0.0319    0.0172    0.0087    0.0041    0.0018    0.0007    0.0003    0.0001    0.0000    0.0000    0.0000    0.0000    0.0000 
 32    0.1828    0.1082    0.0608    0.0322    0.0160    0.0074    0.0032    0.0013    0.0005    0.0001    0.0000    0.0000    0.0000    0.0000    0.0000 
 33    0.1419    0.0845    0.0478    0.0255    0.0128    0.0060    0.0026    0.0010    0.0004    0.0001    0.0000    0.0000    0.0000    0.0000    0.0000 
 34    0.1711    0.1015    0.0571    0.0303    0.0151    0.0070    0.0030    0.0012    0.0004    0.0001    0.0000    0.0000    0.0000    0.0000    0.0000 
 35    0.3709    0.2133    0.1160    0.0594    0.0284    0.0127    0.0052    0.0019    0.0007    0.0002    0.0001    0.0000    0.0000    0.0000    0.0000 
 36    0.5607    0.3120    0.1637    0.0806    0.0369    0.0157    0.0061    0.0022    0.0007    0.0002    0.0000    0.0000    0.0000    0.0000    0.0000 
 37    0.7003    0.3794    0.1933    0.0921    0.0407    0.0166    0.0062    0.0021    0.0006    0.0002    0.0000    0.0000    0.0000    0.0000    0.0000 
 38    0.8599    0.4504    0.2211    0.1011    0.0428    0.0166    0.0059    0.0019    0.0005    0.0001    0.0000    0.0000    0.0000    0.0000    0.0000 
 39    0.9794    0.4990    0.2376    0.1051    0.0428    0.0159    0.0054    0.0016    0.0004    0.0001    0.0000    0.0000    0.0000    0.0000    0.0000 
 40    1.0688    0.5324    0.2474    0.1065    0.0421    0.0152    0.0049    0.0014    0.0004    0.0001    0.0000    0.0000    0.0000    0.0000    0.0000 
 41    1.1482    0.5600    0.2542    0.1066    0.0410    0.0143    0.0045    0.0013    0.0003    0.0001    0.0000    0.0000    0.0000    0.0000    0.0000 
 42    1.1073    0.5460    0.2509    0.1067    0.0416    0.0148    0.0047    0.0014    0.0003    0.0001    0.0000    0.0000    0.0000    0.0000    0.0000 
 43    1.1365    0.5561    0.2533    0.1067    0.0412    0.0145    0.0046    0.0013    0.0003    0.0001    0.0000    0.0000    0.0000    0.0000    0.0000 
 44    1.0356    0.5203    0.2440    0.1061    0.0424    0.0155    0.0051    0.0015    0.0004    0.0001    0.0000    0.0000    0.0000    0.0000    0.0000 
 45    0.9046    0.4690    0.2277    0.1029    0.0429    0.0164    0.0057    0.0018    0.0005    0.0001    0.0000    0.0000    0.0000    0.0000    0.0000 
 46    0.7636    0.4084    0.2051    0.0962    0.0418    0.0167    0.0061    0.0020    0.0006    0.0002    0.0000    0.0000    0.0000    0.0000    0.0000 
 47    0.6127    0.3376    0.1753    0.0852    0.0386    0.0161    0.0062    0.0021    0.0007    0.0002    0.0000    0.0000    0.0000    0.0000    0.0000 
 48    0.5217    0.2923    0.1546    0.0767    0.0355    0.0152    0.0060    0.0021    0.0007    0.0002    0.0001    0.0000    0.0000    0.0000    0.0000 
 49    0.5008    0.2817    0.1496    0.0746    0.0347    0.0149    0.0059    0.0021    0.0007    0.0002    0.0001    0.0000    0.0000    0.0000    0.0000 
 50    0.5000    0.2813    0.1494    0.0745    0.0346    0.0149    0.0059    0.0021    0.0007    0.0002    0.0001    0.0000    0.0000    0.0000    0.0000 
 51    0.4491    0.2549    0.1367    0.0689    0.0324    0.0141    0.0057    0.0021    0.0007    0.0002    0.0001    0.0000    0.0000    0.0000    0.0000 
 52    0.3782    0.2172    0.1180    0.0603    0.0288    0.0128    0.0052    0.0020    0.0007    0.0002    0.0001    0.0000    0.0000    0.0000    0.0000 
 53    0.1472    0.0876    0.0495    0.0264    0.0132    0.0062    0.0027    0.0011    0.0004    0.0001    0.0000    0.0000    0.0000    0.0000    0.0000 
 54   -0.0937   -0.0576   -0.0337   -0.0187   -0.0098   -0.0048   -0.0022   -0.0009   -0.0004   -0.0001    0.0000    0.0000    0.0000    0.0000    0.0000 
 55   -0.2347   -0.1468   -0.0876   -0.0496   -0.0266   -0.0134   -0.0063   -0.0027   -0.0011   -0.0004   -0.0001    0.0000    0.0000    0.0000    0.0000 
 56   -0.3957   -0.2520   -0.1534   -0.0888   -0.0487   -0.0252   -0.0122   -0.0055   -0.0023   -0.0009   -0.0003   -0.0001    0.0000    0.0000    0.0000 
 57   -0.5266   -0.3400   -0.2102   -0.1238   -0.0691   -0.0364   -0.0180   -0.0083   -0.0035   -0.0014   -0.0005   -0.0002    0.0000    0.0000    0.0000 
 58   -0.6676   -0.4371   -0.2743   -0.1643   -0.0935   -0.0503   -0.0254   -0.0120   -0.0053   -0.0021   -0.0008   -0.0003   -0.0001    0.0000    0.0000 
 59   -0.8086   -0.5364   -0.3415   -0.2078   -0.1203   -0.0660   -0.0341   -0.0165   -0.0074   -0.0031   -0.0012   -0.0004   -0.0001    0.0000    0.0000 
 60   -1.0495   -0.7106   -0.4628   -0.2887   -0.1718   -0.0971   -0.0518   -0.0260   -0.0121   -0.0053   -0.0021   -0.0008   -0.0003   -0.0001    0.0000 
 61   -1.2805   -0.8827   -0.5862   -0.3737   -0.2278   -0.1321   -0.0726   -0.0375   -0.0182   -0.0082   -0.0034   -0.0013   -0.0004   -0.0001    0.0000 
 62   -1.2412   -0.8531   -0.5648   -0.3588   -0.2178   -0.1258   -0.0688   -0.0354   -0.0170   -0.0076   -0.0032   -0.0012   -0.0004   -0.0001    0.0000 
 63   -1.3121   -0.9066   -0.6037   -0.3859   -0.2359   -0.1373   -0.0757   -0.0393   -0.0191   -0.0087   -0.0036   -0.0014   -0.0005   -0.0002    0.0000 
 64   -1.4631   -1.0218   -0.6884   -0.4458   -0.2765   -0.1634   -0.0917   -0.0485   -0.0241   -0.0112   -0.0048   -0.0019   -0.0007   -0.0002   -0.0001 
Topography damping parameter
   2.6113
Blocks sensitivity and uncertainity values (with smoothness constrain)
                     Resistivity      
Block No.  Sensitivity  % Uncertainity
     1       0.8423        2.88
     2       1.0889        1.70
     3       1.4969        2.28
     4       1.8864        1.98
     5       2.1713        3.11
     6       2.8062        2.58
     7       3.3381        1.95
     8       3.5167        2.02
     9       3.8230        1.84
    10       3.9655        2.15
    11       3.9672        2.01
    12       4.0171        1.72
    13       4.0979        1.90
    14       4.4415        2.08
    15       4.9565        1.91
    16       4.6794        2.08
    17       4.7541        1.85
    18       4.8200        1.64
    19       4.8527        1.75
    20       4.9122        1.22
    21       4.9288        1.32
    22       4.9455        1.88
    23       5.0980        0.90
    24       5.0476        1.35
    25       5.3290        0.98
    26       5.5431        1.55
    27       5.3836        2.13
    28       5.6467        2.11
    29       5.3140        1.73
    30       5.5669        2.13
    31       6.1092        2.40
    32       6.1970        2.74
    33       5.3204        1.66
    34       5.4870        2.26
    35       5.7777        2.30
    36       5.9414        2.13
    37       6.2788        2.26
    38       6.2012        2.17
    39       5.9179        2.21
    40       5.7712        1.37
    41       5.7999        1.41
    42       5.4363        1.56
    43       5.3906        1.41
    44       5.3039        0.67
    45       5.2085        0.71
    46       5.2562        1.92
    47       5.0745        0.69
    48       4.6457        1.81
    49       4.4063        1.77
    50       4.3217        2.25
    51       3.9997        1.28
    52       4.0076        2.23
    53       3.7562        1.64
    54       3.5606        1.61
    55       3.1941        0.69
    56       2.7720        0.64
    57       2.3246        1.42
    58       1.9021        0.66
    59       1.4806        1.96
    60       1.1255        2.96
    61       0.7355        3.10
    62       0.5780        2.75
    63       0.4391        1.58
    64       0.5737        2.26
    65       0.7270        2.02
    66       0.8169        3.65
    67       1.0014        2.90
    68       1.2190        2.09
    69       1.2684        1.52
    70       1.3626        1.44
    71       1.4494        2.56
    72       1.4516        2.49
    73       1.5120        2.05
    74       1.5804        2.24
    75       1.6801        2.42
    76       1.9678        2.21
    77       1.7895        2.42
    78       1.8582        2.05
    79       1.8762        1.76
    80       1.8905        1.89
    81       1.9185        0.95
    82       1.9042        1.00
    83       1.9019        2.02
    84       1.9860        0.76
    85       1.8945        1.59
    86       1.9877        0.99
    87       2.0522        1.64
    88       1.9248        1.52
    89       2.1235        2.40
    90       1.9206        1.72
    91       1.9823        2.50
    92       2.2945        3.29
    93       2.3623        3.98
    94       1.9088        1.61
    95       2.0123        2.18
    96       2.0767        3.12
    97       2.0656        2.72
    98       2.1598        2.97
    99       2.0701        2.80
   100       1.9332        2.90
   101       1.8413        2.22
   102       1.8298        2.37
   103       1.7031        1.77
   104       1.6952        1.20
   105       1.6674        0.94
   106       1.6476        1.30
   107       1.6498        2.09
   108       1.5951        0.70
   109       1.4479        2.11
   110       1.4136        1.90
   111       1.3868        2.47
   112       1.2794        1.33
   113       1.3038        2.61
   114       1.2188        1.74
   115       1.1872        1.76
   116       1.0814        0.70
   117       0.9551        0.64
   118       0.8380        1.30
   119       0.7049        0.64
   120       0.5542        1.79
   121       0.4485        2.90
   122       0.5124        1.42
   123       0.6872        3.11
   124       0.3595        3.44
   125       0.4641        3.90
   126       0.5238        4.61
   127       0.6187        5.51
   128       0.7499        3.80
   129       0.8103        3.15
   130       0.8672        3.55
   131       0.9195        5.01
   132       0.9419        4.70
   133       0.9850        3.87
   134       1.0287        4.24
   135       1.1091        5.41
   136       1.2406        3.60
   137       1.1607        3.32
   138       1.1782        3.71
   139       1.1966        3.37
   140       1.2075        2.88
   141       1.2159        1.89
   142       1.2014        1.87
   143       1.2028        1.74
   144       1.2384        1.05
   145       1.2157        2.00
   146       1.2494        3.18
   147       1.2802        2.63
   148       1.2553        1.57
   149       1.3384        3.96
   150       1.2622        2.85
   151       1.3120        4.55
   152       1.4596        5.14
   153       1.4927        5.47
   154       1.3128        3.51
   155       1.3485        3.48
   156       1.3719        4.67
   157       1.3540        4.50
   158       1.3727        4.14
   159       1.3140        4.17
   160       1.2430        4.88
   161       1.1958        4.39
   162       1.1586        4.55
   163       1.1024        1.75
   164       1.0701        1.68
   165       1.0389        3.15
   166       1.0132        2.63
   167       1.0088        3.05
   168       0.9883        4.46
   169       0.9381        4.11
   170       0.9060        1.71
   171       0.8852        1.72
   172       0.8496        3.57
   173       0.8265        4.43
   174       0.7761        4.03
   175       0.7386        3.57
   176       0.6736        2.89
   177       0.6042        2.88
   178       0.5310        2.25
   179       0.4459        2.23
   180       0.3571        3.29
   181       0.6505        1.51
   182       0.6292        4.60
   183       0.3035        3.97
   184       0.3470        4.08
   185       0.4046        7.97
   186       0.4808        4.11
   187       0.5381        3.31
   188       0.5803        4.30
   189       0.6162        7.05
   190       0.6428        6.78
   191       0.6696        5.60
   192       0.6965        6.24
   193       0.7440        8.45
   194       0.8000        6.16
   195       0.7842        4.25
   196       0.7982        3.27
   197       0.8250        3.25
   198       0.8416        2.79
   199       0.8537        1.99
   200       0.8608        2.07
   201       0.8723        1.91
   202       0.8886        3.14
   203       0.8978        3.44
   204       0.9111        5.61
   205       0.9302        4.59
   206       0.9438        4.35
   207       0.9705        5.83
   208       0.9654        4.97
   209       0.9980        5.75
   210       1.0597        6.48
   211       1.0867        6.65
   212       1.0339        3.29
   213       1.0277        3.13
   214       1.0301        5.60
   215       1.0165        5.77
   216       1.0090        5.70
   217       0.9741        6.05
   218       0.9389        7.26
   219       0.9172        7.13
   220       0.8852        7.06
   221       0.8529        4.04
   222       0.8174        3.86
   223       0.7835        5.42
   224       0.7518        4.89
   225       0.7373        5.69
   226       0.7387        7.33
   227       0.7157        5.91
   228       0.6849        2.43
   229       0.6653        1.97
   230       0.6504        2.88
   231       0.6127        6.76
   232       0.5722        6.48
   233       0.5302        5.62
   234       0.4819        3.35
   235       0.4285        3.37
   236       0.3766        4.93
   237       0.3160        5.30
   238       0.7033        5.73
   239       0.6397        8.81
   240       0.2660        7.58
   241       0.3062        3.39
   242       0.3495        4.63
   243       0.3821        2.25
   244       0.4101        2.26
   245       0.4331        3.28
   246       0.4544        3.47
   247       0.4742        6.64
   248       0.4936        7.18
   249       0.5188        6.01
   250       0.5413        5.95
   251       0.5727        5.14
   252       0.6093        3.86
   253       0.6382        4.34
   254       0.6600        4.61
   255       0.6776        4.31
   256       0.6925        2.79
   257       0.7081        2.48
   258       0.7222        3.34
   259       0.7367        5.30
   260       0.7546        6.03
   261       0.7672        5.96
   262       0.7831        4.51
   263       0.7905        2.26
   264       0.8166        2.37
   265       0.8583        5.25
   266       0.8804        2.92
   267       0.8373        3.06
   268       0.8039        5.37
   269       0.7963        5.40
   270       0.7961        3.85
   271       0.7978        4.09
   272       0.7819        6.12
   273       0.7638        6.67
   274       0.7535        6.90
   275       0.7373        7.17
   276       0.7123        4.94
   277       0.6830        4.17
   278       0.6516        4.13
   279       0.6253        4.40
   280       0.6076        5.95
   281       0.5938        6.79
   282       0.5746        3.56
   283       0.5486        3.30
   284       0.5245        4.94
   285       0.5025        6.36
   286       0.4717        7.60
   287       0.4359        6.78
   288       0.3971        3.86
   289       0.3561        3.26
   290       0.3153        4.59
   291       0.7722        7.40
   292       0.6447        3.26
   293       0.2515        3.52
   294       0.2813        4.31
   295       0.3097        3.67
   296       0.3377        3.44
   297       0.3612        3.86
   298       0.3776        4.66
   299       0.3878        3.64
   300       0.4014        3.67
   301       0.4233        5.58
   302       0.4509        4.92
   303       0.4792        3.87
   304       0.5043        5.63
   305       0.5257        5.83
   306       0.5438        5.24
   307       0.5590        4.13
   308       0.5727        1.92
   309       0.5862        1.96
   310       0.5970        4.72
   311       0.6070        5.39
   312       0.6159        5.30
   313       0.6272        4.39
   314       0.6356        3.27
   315       0.6458        3.24
   316       0.6556        4.25
   317       0.6567        4.16
   318       0.6374        4.95
   319       0.6149        5.41
   320       0.6036        4.53
   321       0.6062        2.93
   322       0.6085        2.37
   323       0.6016        2.89
   324       0.5941        3.20
   325       0.5907        4.70
   326       0.5865        5.07
   327       0.5764        4.41
   328       0.5599        1.64
   329       0.5376        2.99
   330       0.5150        3.34
   331       0.4946        4.55
   332       0.4761        4.26
   333       0.4564        2.35
   334       0.4331        2.37
   335       0.4091        4.38
   336       0.3847        5.12
   337       0.3588        5.15
   338       0.3288        3.76
   339       0.2981        3.82
   340       0.7654        5.83
   341       0.6516        3.19
   342       0.2432        3.99
   343       0.2665        3.64
   344       0.2854        3.56
   345       0.2978        3.57
   346       0.3052        3.41
   347       0.3149        4.09
   348       0.3320        6.29
   349       0.3549        6.62
   350       0.3797        6.45
   351       0.4027        6.15
   352       0.4227        5.65
   353       0.4401        4.87
   354       0.4547        3.42
   355       0.4667        2.83
   356       0.4771        3.26
   357       0.4841        4.28
   358       0.4891        4.46
   359       0.4937        4.34
   360       0.5010        3.85
   361       0.5056        2.28
   362       0.5087        2.76
   363       0.5057        3.69
   364       0.4994        4.03
   365       0.4888        3.93
   366       0.4774        2.45
   367       0.4678        2.85
   368       0.4647        2.79
   369       0.4637        2.48
   370       0.4600        2.65
   371       0.4569        2.09
   372       0.4570        4.19
   373       0.4567        4.71
   374       0.4521        4.26
   375       0.4417        1.67
   376       0.4263        3.61
   377       0.4081        3.23
   378       0.3903        2.75
   379       0.3732        2.53
   380       0.3558        1.44
   381       0.3368        1.58
   382       0.3167        2.52
   383       0.2950        2.79
   384       0.2725        2.96
   385       0.7306        3.76
   386       0.6276        3.32
   387       0.2204        2.89
   388       0.2295        1.28
   389       0.2370        1.31
   390       0.2457        4.25
   391       0.2597        5.97
   392       0.2789        6.39
   393       0.3009        6.25
   394       0.3221        5.75
   395       0.3409        5.07
   396       0.3572        4.14
   397       0.3705        1.81
   398       0.3807        1.77
   399       0.3887        3.44
   400       0.3936        3.77
   401       0.3965        3.83
   402       0.3996        3.78
   403       0.4027        3.51
   404       0.4036        2.32
   405       0.4040        2.80
   406       0.3998        3.20
   407       0.3933        3.51
   408       0.3855        3.54
   409       0.3775        2.35
   410       0.3701        1.38
   411       0.3640        1.42
   412       0.3600        4.19
   413       0.3574        3.94
   414       0.3567        2.30
   415       0.3572        2.95
   416       0.3567        4.57
   417       0.3527        4.83
   418       0.3442        4.52
   419       0.3324        3.93
   420       0.3186        3.18
   421       0.3042        2.57
   422       0.2903        2.42
   423       0.2761        1.91
   424       0.2609        2.16
   425       0.2447        2.09
   426       0.6787        3.33
   427       0.5487        3.85
   428       0.1841        3.14
   429       0.1922        3.60
   430       0.2038        4.63
   431       0.2202        5.53
   432       0.2390        5.56
   433       0.2574        5.07
   434       0.2743        4.37
   435       0.2892        3.28
   436       0.3012        2.31
   437       0.3100        2.41
   438       0.3162        3.42
   439       0.3195        3.63
   440       0.3214        3.72
   441       0.3227        3.78
   442       0.3237        3.75
   443       0.3230        3.58
   444       0.3227        3.39
   445       0.3194        3.46
   446       0.3142        3.81
   447       0.3077        4.05
   448       0.3011        3.68
   449       0.2953        2.32
   450       0.2902        2.41
   451       0.2862        4.38
   452       0.2837        4.63
   453       0.2830        3.78
   454       0.2831        2.68
   455       0.2823        2.29
   456       0.2788        3.68
   457       0.2717        4.05
   458       0.2621        3.91
   459       0.2513        3.58
   460       0.2397        1.32
   461       0.2271        2.85
   462       0.2148        3.08
   463       0.6142        2.23
   464       0.4890        5.36
   465       0.1746        4.94
   466       0.1887        4.46
   467       0.2036        4.09
   468       0.2177        3.56
   469       0.2305        2.04
   470       0.2407        1.93
   471       0.2480        2.96
   472       0.2532        3.57
   473       0.2562        3.78
   474       0.2578        3.90
   475       0.2585        3.99
   476       0.2588        4.06
   477       0.2576        4.12
   478       0.2570        4.16
   479       0.2545        4.24
   480       0.2507        4.22
   481       0.2459        3.97
   482       0.2410        3.15
   483       0.2366        2.21
   484       0.2328        2.38
   485       0.2302        3.93
   486       0.2287        4.39
   487       0.2282        4.24
   488       0.2277        3.42
   489       0.2260        2.11
   490       0.2227        2.23
   491       0.2168        3.15
   492       0.2094        2.87
   493       0.2004        3.85
   494       0.5862        1.34
   495       0.4366        4.52
   496       0.1588        3.29
   497       0.1699        2.41
   498       0.1800        1.73
   499       0.1883        1.92
   500       0.1942        3.33
   501       0.1983        3.78
   502       0.2007        3.96
   503       0.2020        4.03
   504       0.2026        4.05
   505       0.2027        4.08
   506       0.2016        4.09
   507       0.2013        4.09
   508       0.1997        4.02
   509       0.1974        3.86
   510       0.1946        3.47
   511       0.1918        2.60
   512       0.1892        1.87
   513       0.1869        2.04
   514       0.1852        3.32
   515       0.1840        3.81
   516       0.1831        3.90
   517       0.1822        3.56
   518       0.1803        2.82
   519       0.1773        1.98
   520       0.1726        3.09
   521       0.5171        3.05
   522       0.3911        1.59
   523       0.1378        1.46
   524       0.1442        2.70
   525       0.1485        3.48
   526       0.1517        3.89
   527       0.1534        4.12
   528       0.1545        4.05
   529       0.1552        3.97
   530       0.1556        3.89
   531       0.1551        3.83
   532       0.1553        3.75
   533       0.1547        3.62
   534       0.1537        3.37
   535       0.1523        2.98
   536       0.1509        2.19
   537       0.1495        1.56
   538       0.1481        1.70
   539       0.1469        2.79
   540       0.1460        3.11
   541       0.1450        3.13
   542       0.1440        3.00
   543       0.1427        2.45
   544       0.4421        2.46
   545       0.3159        3.68
   546       0.1082        3.26
   547       0.1112        3.95
   548       0.1132        3.96
   549       0.1147        3.94
   550       0.1156        3.92
   551       0.1165        3.66
   552       0.1173        3.48
   553       0.1175        3.35
   554       0.1182        3.23
   555       0.1183        3.09
   556       0.1182        2.88
   557       0.1178        2.53
   558       0.1172        1.87
   559       0.1164        1.36
   560       0.1155        1.48
   561       0.1146        2.27
   562       0.1136        2.47
   563       0.1127        2.57
   564       0.1120        2.37
   565       0.3513        2.21
   566       0.3669        6.39
   567       0.1196        5.21
   568       0.1213        4.76
   569       0.1231        4.36
   570       0.1249        4.33
   571       0.1265        4.13
   572       0.1281        3.84
   573       0.1291        3.63
   574       0.1308        3.44
   575       0.1318        3.22
   576       0.1325        2.93
   577       0.1326        2.51
   578       0.1325        1.77
   579       0.1319        1.35
   580       0.1310        1.50
   581       0.1298        2.18
   582       0.1285        2.60
   583       0.1273        2.92
   584       0.4025        3.37
Average Sensitivity 3.5686
Model inversion constraint
1
Data inversion constraint
0
INITIAL DAMPING FACTOR  0.150
MINIMUM DAMPING FACTOR  0.015
VERTICAL TO HORIZONTAL FILTER RATIO   1.00
Flatness filter is directly used on model parameters.
Jacobian matrix is recalculated after each iteration.
Finer mesh used.
Factor to increase damping factor with depth is   1.20
Damping factor is optimised for each iteration
Normal least-sqaures constrain used on data
Robust constrain used on model with epsilon factor 0.0020
Finite-element method was used in forward modelling.
Logarithm of apparent resistivity values used as inversion parameter.
No limit imposed on range of model resistivity values
Effect of side blocks is severely reduced
Relative change in RMS error for convergence is 1.0000
Minimum change in RMS error for line search is 0.5000
Ratio of maximum number of model blocks to data points 30.00
Factor to increase model depth range is 1.05
Position of electrodes are not rounded to nearest unit electrode spacing.
Position of electrodes for dipole-dipole array are automatically switched
Recalculation of Jacobian matrix is not restarted in quasi-Newton steps.
Standard Gauss-Newton inversion method used
Width of model cells is 1.00 times the unit electrode spacing
REFERENCE MODEL USED
CONSTANT REFERENCE MODEL METHOD
Reference resistivity is 435.1367 with multiplication factor 1.00
Number of nodes between adjacent electrodes is 4


Mean Error 0.0012
Average absolute error 0.0483
Standard deviation of error distribution 0.0668
Error Distribution
      0.0000,      5.0000,  1.00000,   208.15,   214.38, -0.0295
      5.0000,      5.0000,  1.00000,   231.25,   228.63,  0.0114
     10.0000,      5.0000,  1.00000,   222.06,   237.59, -0.0676
     15.0000,      5.0000,  1.00000,   249.21,   262.00, -0.0500
     20.0000,      5.0000,  1.00000,   222.55,   245.22, -0.0970
     25.0000,      5.0000,  1.00000,   278.94,   302.52, -0.0812
     30.0000,      5.0000,  1.00000,   312.32,   329.69, -0.0541
     35.0000,      5.0000,  1.00000,   285.98,   308.91, -0.0771
     40.0000,      5.0000,  1.00000,   309.45,   337.65, -0.0872
     45.0000,      5.0000,  1.00000,   273.86,   311.81, -0.1298
     50.0000,      5.0000,  1.00000,   256.80,   295.88, -0.1417
     55.0000,      5.0000,  1.00000,   253.48,   295.91, -0.1548
     60.0000,      5.0000,  1.00000,   265.48,   298.74, -0.1180
     65.0000,      5.0000,  1.00000,   305.12,   321.64, -0.0527
     70.0000,      5.0000,  1.00000,   330.52,   355.75, -0.0735
     75.0000,      5.0000,  1.00000,   346.64,   358.05, -0.0324
     80.0000,      5.0000,  1.00000,   371.27,   390.02, -0.0493
     85.0000,      5.0000,  1.00000,   397.56,   400.06, -0.0063
     90.0000,      5.0000,  1.00000,   402.33,   412.56, -0.0251
     95.0000,      5.0000,  1.00000,   433.04,   425.69,  0.0171
    100.0000,      5.0000,  1.00000,   431.50,   437.63, -0.0141
    105.0000,      5.0000,  1.00000,   437.33,   444.05, -0.0153
    110.0000,      5.0000,  1.00000,   495.96,   488.73,  0.0147
    115.0000,      5.0000,  1.00000,   487.46,   489.87, -0.0049
    120.0000,      5.0000,  1.00000,   578.83,   541.34,  0.0670
    125.0000,      5.0000,  1.00000,   638.36,   594.64,  0.0709
    130.0000,      5.0000,  1.00000,   569.85,   564.57,  0.0093
    135.0000,      5.0000,  1.00000,   677.93,   656.04,  0.0328
    140.0000,      5.0000,  1.00000,   553.31,   620.48, -0.1146
    145.0000,      5.0000,  1.00000,   654.55,   713.84, -0.0867
    150.0000,      5.0000,  1.00000,   648.91,   718.75, -0.1022
    155.0000,      5.0000,  1.00000,   811.68,   830.52, -0.0230
    160.0000,      5.0000,  1.00000,   630.22,   679.65, -0.0755
    165.0000,      5.0000,  1.00000,   749.76,   742.49,  0.0097
    170.0000,      5.0000,  1.00000,   766.80,   755.37,  0.0150
    175.0000,      5.0000,  1.00000,   733.15,   762.13, -0.0388
    180.0000,      5.0000,  1.00000,   785.32,   815.58, -0.0378
    185.0000,      5.0000,  1.00000,   702.11,   792.38, -0.1209
    190.0000,      5.0000,  1.00000,   668.99,   752.08, -0.1171
    195.0000,      5.0000,  1.00000,   645.71,   703.53, -0.0858
    200.0000,      5.0000,  1.00000,   666.83,   695.61, -0.0422
    205.0000,      5.0000,  1.00000,   646.01,   621.12,  0.0393
    210.0000,      5.0000,  1.00000,   672.63,   628.95,  0.0672
    215.0000,      5.0000,  1.00000,   664.05,   608.57,  0.0872
    220.0000,      5.0000,  1.00000,   620.26,   580.59,  0.0661
    225.0000,      5.0000,  1.00000,   642.48,   594.51,  0.0776
    230.0000,      5.0000,  1.00000,   548.84,   519.32,  0.0553
    235.0000,      5.0000,  1.00000,   547.35,   512.51,  0.0658
    240.0000,      5.0000,  1.00000,   508.92,   474.82,  0.0693
    245.0000,      5.0000,  1.00000,   545.76,   496.01,  0.0956
    250.0000,      5.0000,  1.00000,   468.28,   456.55,  0.0254
    255.0000,      5.0000,  1.00000,   546.54,   526.92,  0.0366
    260.0000,      5.0000,  1.00000,   512.38,   528.31, -0.0306
    265.0000,      5.0000,  1.00000,   598.81,   571.89,  0.0460
    270.0000,      5.0000,  1.00000,   582.31,   570.20,  0.0210
    275.0000,      5.0000,  1.00000,   595.71,   572.80,  0.0392
    280.0000,      5.0000,  1.00000,   571.55,   539.69,  0.0574
    285.0000,      5.0000,  1.00000,   514.97,   536.80, -0.0415
    290.0000,      5.0000,  1.00000,   436.98,   490.48, -0.1155
    295.0000,      5.0000,  1.00000,   469.00,   523.46, -0.1099
    300.0000,      5.0000,  1.00000,   386.19,   462.97, -0.1813   ***
      0.0000,      5.0000,  2.00000,   268.12,   244.77,  0.0911
      5.0000,      5.0000,  2.00000,   302.89,   272.53,  0.1056
     10.0000,      5.0000,  2.00000,   310.62,   282.83,  0.0937
     15.0000,      5.0000,  2.00000,   248.55,   250.12, -0.0063
     20.0000,      5.0000,  2.00000,   339.86,   330.95,  0.0266
     25.0000,      5.0000,  2.00000,   372.21,   359.32,  0.0352
     30.0000,      5.0000,  2.00000,   301.08,   304.39, -0.0109
     35.0000,      5.0000,  2.00000,   340.82,   342.53, -0.0050
     40.0000,      5.0000,  2.00000,   337.57,   345.38, -0.0229
     45.0000,      5.0000,  2.00000,   312.67,   327.19, -0.0454
     50.0000,      5.0000,  2.00000,   320.59,   330.45, -0.0303
     55.0000,      5.0000,  2.00000,   319.74,   324.65, -0.0152
     60.0000,      5.0000,  2.00000,   351.84,   351.69,  0.0004
     65.0000,      5.0000,  2.00000,   369.83,   384.17, -0.0380
     70.0000,      5.0000,  2.00000,   364.67,   373.23, -0.0232
     75.0000,      5.0000,  2.00000,   401.46,   399.61,  0.0046
     80.0000,      5.0000,  2.00000,   415.79,   412.89,  0.0070
     85.0000,      5.0000,  2.00000,   408.48,   415.71, -0.0175
     90.0000,      5.0000,  2.00000,   435.15,   433.31,  0.0042
     95.0000,      5.0000,  2.00000,   437.10,   440.46, -0.0077
    100.0000,      5.0000,  2.00000,   455.28,   457.63, -0.0052
    105.0000,      5.0000,  2.00000,   507.87,   493.59,  0.0285
    110.0000,      5.0000,  2.00000,   481.48,   473.25,  0.0172
    115.0000,      5.0000,  2.00000,   578.77,   540.29,  0.0688
    120.0000,      5.0000,  2.00000,   650.30,   579.43,  0.1154
    125.0000,      5.0000,  2.00000,   597.49,   552.99,  0.0774
    130.0000,      5.0000,  2.00000,   686.16,   641.44,  0.0674
    135.0000,      5.0000,  2.00000,   599.52,   596.88,  0.0044
    140.0000,      5.0000,  2.00000,   600.81,   605.33, -0.0075
    145.0000,      5.0000,  2.00000,   751.34,   722.50,  0.0391
    150.0000,      5.0000,  2.00000,   824.56,   804.97,  0.0241
    155.0000,      5.0000,  2.00000,   556.62,   610.17, -0.0918
    160.0000,      5.0000,  2.00000,   674.62,   679.77, -0.0076
    165.0000,      5.0000,  2.00000,   775.61,   748.42,  0.0357
    170.0000,      5.0000,  2.00000,   718.40,   711.31,  0.0099
    175.0000,      5.0000,  2.00000,   762.24,   763.06, -0.0011
    180.0000,      5.0000,  2.00000,   722.84,   746.07, -0.0316
    185.0000,      5.0000,  2.00000,   656.78,   674.37, -0.0264
    190.0000,      5.0000,  2.00000,   673.20,   669.52,  0.0055
    195.0000,      5.0000,  2.00000,   699.35,   678.43,  0.0304
    200.0000,      5.0000,  2.00000,   620.05,   595.79,  0.0399
    205.0000,      5.0000,  2.00000,   658.89,   594.41,  0.1030
    210.0000,      5.0000,  2.00000,   639.78,   569.31,  0.1167
    215.0000,      5.0000,  2.00000,   628.06,   551.12,  0.1307
    220.0000,      5.0000,  2.00000,   659.56,   571.79,  0.1428
    225.0000,      5.0000,  2.00000,   542.72,   496.62,  0.0888
    230.0000,      5.0000,  2.00000,   492.36,   475.84,  0.0341
    235.0000,      5.0000,  2.00000,   485.86,   483.95,  0.0039
    240.0000,      5.0000,  2.00000,   486.08,   486.58, -0.0010
    245.0000,      5.0000,  2.00000,   410.55,   442.12, -0.0741
    250.0000,      5.0000,  2.00000,   473.66,   501.16, -0.0564
    255.0000,      5.0000,  2.00000,   507.68,   514.06, -0.0125
    260.0000,      5.0000,  2.00000,   543.24,   525.21,  0.0337
    265.0000,      5.0000,  2.00000,   563.32,   533.20,  0.0550
    270.0000,      5.0000,  2.00000,   568.23,   528.52,  0.0724
    275.0000,      5.0000,  2.00000,   572.19,   514.98,  0.1053
    280.0000,      5.0000,  2.00000,   564.41,   500.53,  0.1201
    285.0000,      5.0000,  2.00000,   431.38,   481.96, -0.1109
    290.0000,      5.0000,  2.00000,   492.43,   510.48, -0.0360
      0.0000,      5.0000,  3.00000,   327.36,   296.17,  0.1001
      5.0000,      5.0000,  3.00000,   332.16,   299.05,  0.1050
     10.0000,      5.0000,  3.00000,   266.48,   267.76, -0.0048
     15.0000,      5.0000,  3.00000,   360.93,   342.63,  0.0520
     20.0000,      5.0000,  3.00000,   403.78,   376.86,  0.0690
     25.0000,      5.0000,  3.00000,   341.31,   331.56,  0.0290
     30.0000,      5.0000,  3.00000,   358.52,   351.90,  0.0186
     35.0000,      5.0000,  3.00000,   364.85,   360.96,  0.0107
     40.0000,      5.0000,  3.00000,   351.11,   357.99, -0.0194
     45.0000,      5.0000,  3.00000,   347.90,   348.45, -0.0016
     50.0000,      5.0000,  3.00000,   351.01,   349.15,  0.0053
     55.0000,      5.0000,  3.00000,   387.63,   377.54,  0.0264
     60.0000,      5.0000,  3.00000,   398.13,   410.57, -0.0308
     65.0000,      5.0000,  3.00000,   391.86,   392.44, -0.0015
     70.0000,      5.0000,  3.00000,   407.53,   406.63,  0.0022
     75.0000,      5.0000,  3.00000,   421.28,   412.80,  0.0203
     80.0000,      5.0000,  3.00000,   428.74,   424.04,  0.0110
     85.0000,      5.0000,  3.00000,   441.30,   430.50,  0.0248
     90.0000,      5.0000,  3.00000,   449.26,   445.79,  0.0078
     95.0000,      5.0000,  3.00000,   461.88,   455.55,  0.0138
    100.0000,      5.0000,  3.00000,   499.83,   479.16,  0.0422
    105.0000,      5.0000,  3.00000,   492.94,   471.57,  0.0443
    110.0000,      5.0000,  3.00000,   554.66,   516.94,  0.0704
    115.0000,      5.0000,  3.00000,   637.09,   568.72,  0.1135
    120.0000,      5.0000,  3.00000,   568.07,   539.92,  0.0508
    125.0000,      5.0000,  3.00000,   611.65,   592.49,  0.0318
    130.0000,      5.0000,  3.00000,   482.82,   504.67, -0.0443
    135.0000,      5.0000,  3.00000,   607.22,   587.26,  0.0334
    140.0000,      5.0000,  3.00000,   727.48,   700.80,  0.0374
    145.0000,      5.0000,  3.00000,   830.21,   800.02,  0.0370
    150.0000,      5.0000,  3.00000,   535.22,   572.99, -0.0682
    155.0000,      5.0000,  3.00000,   554.73,   596.95, -0.0733
    160.0000,      5.0000,  3.00000,   623.01,   653.03, -0.0471
    165.0000,      5.0000,  3.00000,   680.33,   694.20, -0.0202
    170.0000,      5.0000,  3.00000,   718.87,   727.04, -0.0113
    175.0000,      5.0000,  3.00000,   659.18,   681.95, -0.0340
    180.0000,      5.0000,  3.00000,   605.81,   628.43, -0.0367
    185.0000,      5.0000,  3.00000,   616.73,   608.60,  0.0133
    190.0000,      5.0000,  3.00000,   662.07,   632.63,  0.0455
    195.0000,      5.0000,  3.00000,   586.16,   563.34,  0.0397
    200.0000,      5.0000,  3.00000,   561.32,   540.72,  0.0374
    205.0000,      5.0000,  3.00000,   563.33,   526.89,  0.0669
    210.0000,      5.0000,  3.00000,   573.83,   528.60,  0.0821
    215.0000,      5.0000,  3.00000,   592.33,   545.28,  0.0828
    220.0000,      5.0000,  3.00000,   485.76,   463.82,  0.0462
    225.0000,      5.0000,  3.00000,   456.99,   458.51, -0.0033
    230.0000,      5.0000,  3.00000,   435.54,   449.98, -0.0326
    235.0000,      5.0000,  3.00000,   447.72,   470.41, -0.0494
    240.0000,      5.0000,  3.00000,   371.84,   415.22, -0.1103
    245.0000,      5.0000,  3.00000,   437.20,   470.62, -0.0737
    250.0000,      5.0000,  3.00000,   449.50,   477.52, -0.0605
    255.0000,      5.0000,  3.00000,   504.05,   504.32, -0.0005
    260.0000,      5.0000,  3.00000,   509.68,   485.17,  0.0493
    265.0000,      5.0000,  3.00000,   542.82,   488.12,  0.1062
    270.0000,      5.0000,  3.00000,   504.23,   458.50,  0.0951
    275.0000,      5.0000,  3.00000,   458.28,   469.39, -0.0240
    280.0000,      5.0000,  3.00000,   384.11,   453.29, -0.1656
      0.0000,     15.0000,  1.00000,   306.71,   299.38,  0.0242
      5.0000,     15.0000,  1.00000,   330.56,   318.33,  0.0377
     10.0000,     15.0000,  1.00000,   347.36,   337.70,  0.0282
     15.0000,     15.0000,  1.00000,   376.34,   356.48,  0.0542
     20.0000,     15.0000,  1.00000,   390.30,   367.53,  0.0601
     25.0000,     15.0000,  1.00000,   377.77,   363.03,  0.0398
     30.0000,     15.0000,  1.00000,   363.21,   361.49,  0.0047
     35.0000,     15.0000,  1.00000,   362.22,   361.32,  0.0025
     40.0000,     15.0000,  1.00000,   364.53,   365.03, -0.0014
     45.0000,     15.0000,  1.00000,   371.32,   369.95,  0.0037
     50.0000,     15.0000,  1.00000,   389.33,   391.88, -0.0065
     55.0000,     15.0000,  1.00000,   405.33,   405.10,  0.0006
     60.0000,     15.0000,  1.00000,   409.38,   413.15, -0.0092
     65.0000,     15.0000,  1.00000,   414.60,   408.91,  0.0138
     70.0000,     15.0000,  1.00000,   424.93,   413.67,  0.0269
     75.0000,     15.0000,  1.00000,   434.08,   418.60,  0.0363
     80.0000,     15.0000,  1.00000,   448.08,   436.53,  0.0261
     85.0000,     15.0000,  1.00000,   457.01,   445.06,  0.0265
     90.0000,     15.0000,  1.00000,   472.73,   455.97,  0.0361
     95.0000,     15.0000,  1.00000,   489.28,   467.67,  0.0452
    100.0000,     15.0000,  1.00000,   514.11,   484.24,  0.0599
    105.0000,     15.0000,  1.00000,   567.00,   516.01,  0.0942
    110.0000,     15.0000,  1.00000,   561.20,   532.97,  0.0516
    115.0000,     15.0000,  1.00000,   552.31,   543.83,  0.0155
    120.0000,     15.0000,  1.00000,   473.22,   492.06, -0.0390
    125.0000,     15.0000,  1.00000,   507.84,   526.04, -0.0352
    130.0000,     15.0000,  1.00000,   585.91,   587.86, -0.0033
    135.0000,     15.0000,  1.00000,   730.55,   688.39,  0.0594
    140.0000,     15.0000,  1.00000,   694.67,   672.23,  0.0328
    145.0000,     15.0000,  1.00000,   628.91,   641.19, -0.0193
    150.0000,     15.0000,  1.00000,   518.82,   561.80, -0.0796
    155.0000,     15.0000,  1.00000,   535.06,   585.08, -0.0894
    160.0000,     15.0000,  1.00000,   602.93,   646.76, -0.0702
    165.0000,     15.0000,  1.00000,   651.88,   678.06, -0.0394
    170.0000,     15.0000,  1.00000,   630.03,   648.73, -0.0293
    175.0000,     15.0000,  1.00000,   609.01,   610.27, -0.0021
    180.0000,     15.0000,  1.00000,   606.44,   589.16,  0.0289
    185.0000,     15.0000,  1.00000,   585.65,   563.59,  0.0384
    190.0000,     15.0000,  1.00000,   567.29,   547.24,  0.0360
    195.0000,     15.0000,  1.00000,   529.74,   521.08,  0.0165
    200.0000,     15.0000,  1.00000,   513.58,   513.73, -0.0003
    205.0000,     15.0000,  1.00000,   525.73,   518.40,  0.0140
    210.0000,     15.0000,  1.00000,   510.20,   499.90,  0.0204
    215.0000,     15.0000,  1.00000,   492.97,   483.80,  0.0188
    220.0000,     15.0000,  1.00000,   448.42,   447.31,  0.0025
    225.0000,     15.0000,  1.00000,   438.63,   441.29, -0.0060
    230.0000,     15.0000,  1.00000,   415.34,   423.05, -0.0184
    235.0000,     15.0000,  1.00000,   434.05,   439.87, -0.0133
    240.0000,     15.0000,  1.00000,   424.55,   436.56, -0.0279
    245.0000,     15.0000,  1.00000,   463.29,   465.55, -0.0049
    250.0000,     15.0000,  1.00000,   483.16,   468.74,  0.0303
    255.0000,     15.0000,  1.00000,   506.57,   473.21,  0.0681
    260.0000,     15.0000,  1.00000,   462.47,   440.73,  0.0482
    265.0000,     15.0000,  1.00000,   407.44,   440.97, -0.0791
    270.0000,     15.0000,  1.00000,   356.86,   433.97, -0.1956   ***
      0.0000,      5.0000,  4.00000,   338.45,   321.34,  0.0519
      5.0000,      5.0000,  4.00000,   276.23,   280.51, -0.0154
     10.0000,      5.0000,  4.00000,   370.61,   356.91,  0.0377
     15.0000,      5.0000,  4.00000,   425.45,   396.77,  0.0698
     20.0000,      5.0000,  4.00000,   364.11,   351.98,  0.0339
     25.0000,      5.0000,  4.00000,   400.08,   385.86,  0.0362
     30.0000,      5.0000,  4.00000,   376.36,   371.51,  0.0130
     35.0000,      5.0000,  4.00000,   358.18,   359.40, -0.0034
     40.0000,      5.0000,  4.00000,   368.39,   366.77,  0.0044
     45.0000,      5.0000,  4.00000,   359.84,   360.87, -0.0029
     50.0000,      5.0000,  4.00000,   400.04,   394.54,  0.0138
     55.0000,      5.0000,  4.00000,   423.26,   431.77, -0.0199
     60.0000,      5.0000,  4.00000,   406.14,   406.83, -0.0017
     65.0000,      5.0000,  4.00000,   418.55,   417.44,  0.0027
     70.0000,      5.0000,  4.00000,   426.97,   416.64,  0.0245
     75.0000,      5.0000,  4.00000,   434.11,   418.00,  0.0378
     80.0000,      5.0000,  4.00000,   456.18,   437.27,  0.0423
     85.0000,      5.0000,  4.00000,   455.17,   441.28,  0.0310
     90.0000,      5.0000,  4.00000,   457.14,   442.47,  0.0326
     95.0000,      5.0000,  4.00000,   507.07,   478.34,  0.0583
    100.0000,      5.0000,  4.00000,   476.34,   454.42,  0.0471
    105.0000,      5.0000,  4.00000,   553.06,   513.44,  0.0743
    110.0000,      5.0000,  4.00000,   595.60,   554.91,  0.0708
    115.0000,      5.0000,  4.00000,   508.43,   500.61,  0.0155
    120.0000,      5.0000,  4.00000,   530.02,   523.85,  0.0117
    125.0000,      5.0000,  4.00000,   456.03,   476.34, -0.0436
    130.0000,      5.0000,  4.00000,   551.92,   558.94, -0.0127
    135.0000,      5.0000,  4.00000,   700.17,   685.84,  0.0207
    140.0000,      5.0000,  4.00000,   790.80,   769.33,  0.0275
    145.0000,      5.0000,  4.00000,   503.87,   541.27, -0.0716
    150.0000,      5.0000,  4.00000,   498.17,   541.04, -0.0825
    155.0000,      5.0000,  4.00000,   530.56,   582.53, -0.0934
    160.0000,      5.0000,  4.00000,   573.23,   622.19, -0.0820
    165.0000,      5.0000,  4.00000,   682.41,   703.07, -0.0298
    170.0000,      5.0000,  4.00000,   640.27,   654.66, -0.0222
    175.0000,      5.0000,  4.00000,   567.58,   585.65, -0.0313
    180.0000,      5.0000,  4.00000,   559.24,   562.97, -0.0066
    185.0000,      5.0000,  4.00000,   594.45,   572.93,  0.0369
    190.0000,      5.0000,  4.00000,   517.55,   506.67,  0.0212
    195.0000,      5.0000,  4.00000,   523.22,   510.45,  0.0247
    200.0000,      5.0000,  4.00000,   506.91,   500.56,  0.0126
    205.0000,      5.0000,  4.00000,   510.04,   501.21,  0.0175
    210.0000,      5.0000,  4.00000,   543.13,   524.97,  0.0340
    215.0000,      5.0000,  4.00000,   457.08,   450.25,  0.0150
    220.0000,      5.0000,  4.00000,   427.49,   433.04, -0.0129
    225.0000,      5.0000,  4.00000,   406.98,   421.03, -0.0340
    230.0000,      5.0000,  4.00000,   409.84,   429.60, -0.0471
    235.0000,      5.0000,  4.00000,   363.63,   390.23, -0.0706
    240.0000,      5.0000,  4.00000,   423.21,   440.82, -0.0407
    245.0000,      5.0000,  4.00000,   439.48,   451.74, -0.0275
    250.0000,      5.0000,  4.00000,   481.57,   471.96,  0.0201
    255.0000,      5.0000,  4.00000,   504.51,   466.79,  0.0777
    260.0000,      5.0000,  4.00000,   468.72,   439.61,  0.0641
    265.0000,      5.0000,  4.00000,   391.98,   425.03, -0.0809
    270.0000,      5.0000,  4.00000,   372.70,   430.36, -0.1438
      0.0000,     20.0000,  1.00000,   353.80,   357.70, -0.0110
      5.0000,     20.0000,  1.00000,   367.21,   362.48,  0.0129
     10.0000,     20.0000,  1.00000,   405.09,   390.29,  0.0372
     15.0000,     20.0000,  1.00000,   413.80,   394.45,  0.0479
     20.0000,     20.0000,  1.00000,   389.58,   377.18,  0.0323
     25.0000,     20.0000,  1.00000,   386.45,   376.98,  0.0248
     30.0000,     20.0000,  1.00000,   362.96,   360.79,  0.0060
     35.0000,     20.0000,  1.00000,   372.86,   370.82,  0.0055
     40.0000,     20.0000,  1.00000,   394.26,   395.66, -0.0036
     45.0000,     20.0000,  1.00000,   398.94,   401.72, -0.0069
     50.0000,     20.0000,  1.00000,   420.07,   419.11,  0.0023
     55.0000,     20.0000,  1.00000,   434.31,   428.10,  0.0144
     60.0000,     20.0000,  1.00000,   433.22,   419.59,  0.0320
     65.0000,     20.0000,  1.00000,   444.69,   425.57,  0.0439
     70.0000,     20.0000,  1.00000,   444.60,   425.68,  0.0435
     75.0000,     20.0000,  1.00000,   449.05,   428.11,  0.0478
     80.0000,     20.0000,  1.00000,   475.21,   450.60,  0.0532
     85.0000,     20.0000,  1.00000,   467.08,   448.52,  0.0406
     90.0000,     20.0000,  1.00000,   497.83,   473.47,  0.0502
     95.0000,     20.0000,  1.00000,   524.09,   500.48,  0.0461
    100.0000,     20.0000,  1.00000,   497.79,   487.67,  0.0205
    105.0000,     20.0000,  1.00000,   472.04,   475.47, -0.0072
    110.0000,     20.0000,  1.00000,   464.78,   473.80, -0.0192
    115.0000,     20.0000,  1.00000,   473.75,   489.47, -0.0327
    120.0000,     20.0000,  1.00000,   542.38,   549.58, -0.0132
    125.0000,     20.0000,  1.00000,   607.60,   601.06,  0.0108
    130.0000,     20.0000,  1.00000,   603.87,   594.64,  0.0154
    135.0000,     20.0000,  1.00000,   596.59,   593.11,  0.0058
    140.0000,     20.0000,  1.00000,   553.42,   572.09, -0.0332
    145.0000,     20.0000,  1.00000,   500.89,   531.93, -0.0601
    150.0000,     20.0000,  1.00000,   510.72,   544.10, -0.0633
    155.0000,     20.0000,  1.00000,   532.21,   569.38, -0.0675
    160.0000,     20.0000,  1.00000,   559.15,   588.15, -0.0506
    165.0000,     20.0000,  1.00000,   603.62,   606.83, -0.0053
    170.0000,     20.0000,  1.00000,   568.96,   561.31,  0.0135
    175.0000,     20.0000,  1.00000,   511.75,   506.66,  0.0100
    180.0000,     20.0000,  1.00000,   494.89,   491.09,  0.0077
    185.0000,     20.0000,  1.00000,   487.20,   486.35,  0.0017
    190.0000,     20.0000,  1.00000,   477.50,   485.52, -0.0166
    195.0000,     20.0000,  1.00000,   483.87,   496.60, -0.0260
    200.0000,     20.0000,  1.00000,   475.27,   487.11, -0.0246
    205.0000,     20.0000,  1.00000,   464.01,   469.97, -0.0128
    210.0000,     20.0000,  1.00000,   454.88,   452.27,  0.0058
    215.0000,     20.0000,  1.00000,   418.04,   413.72,  0.0104
    220.0000,     20.0000,  1.00000,   402.56,   389.79,  0.0322
    225.0000,     20.0000,  1.00000,   409.39,   391.53,  0.0446
    230.0000,     20.0000,  1.00000,   422.41,   403.86,  0.0449
    235.0000,     20.0000,  1.00000,   444.05,   419.68,  0.0564
    240.0000,     20.0000,  1.00000,   479.90,   438.29,  0.0907
    245.0000,     20.0000,  1.00000,   452.49,   432.22,  0.0458
    250.0000,     20.0000,  1.00000,   381.10,   426.98, -0.1137
    255.0000,     20.0000,  1.00000,   339.92,   416.43, -0.2030   ***
      0.0000,      5.0000,  5.00000,   272.27,   291.32, -0.0676
      5.0000,      5.0000,  5.00000,   384.44,   376.70,  0.0203
     10.0000,      5.0000,  5.00000,   441.30,   419.61,  0.0504
     15.0000,      5.0000,  5.00000,   381.52,   372.37,  0.0243
     20.0000,      5.0000,  5.00000,   415.61,   404.30,  0.0276
     25.0000,      5.0000,  5.00000,   398.73,   387.83,  0.0277
     30.0000,      5.0000,  5.00000,   360.52,   360.03,  0.0014
     35.0000,      5.0000,  5.00000,   366.03,   362.76,  0.0090
     40.0000,      5.0000,  5.00000,   370.04,   369.00,  0.0028
     45.0000,      5.0000,  5.00000,   405.65,   400.71,  0.0122
     50.0000,      5.0000,  5.00000,   430.26,   441.53, -0.0259
     55.0000,      5.0000,  5.00000,   423.82,   417.83,  0.0142
     60.0000,      5.0000,  5.00000,   436.08,   427.74,  0.0193
     65.0000,      5.0000,  5.00000,   437.31,   420.97,  0.0381
     70.0000,      5.0000,  5.00000,   441.74,   421.04,  0.0480
     75.0000,      5.0000,  5.00000,   457.05,   429.96,  0.0611
     80.0000,      5.0000,  5.00000,   451.41,   433.12,  0.0414
     85.0000,      5.0000,  5.00000,   463.10,   440.24,  0.0506
     90.0000,      5.0000,  5.00000,   494.32,   464.77,  0.0616
     95.0000,      5.0000,  5.00000,   473.52,   452.92,  0.0445
    100.0000,      5.0000,  5.00000,   524.80,   504.04,  0.0404
    105.0000,      5.0000,  5.00000,   551.79,   525.61,  0.0486
    110.0000,      5.0000,  5.00000,   442.17,   448.03, -0.0132
    115.0000,      5.0000,  5.00000,   513.07,   504.17,  0.0175
    120.0000,      5.0000,  5.00000,   451.62,   464.36, -0.0278
    125.0000,      5.0000,  5.00000,   523.62,   532.88, -0.0175
    130.0000,      5.0000,  5.00000,   649.87,   653.09, -0.0049
    135.0000,      5.0000,  5.00000,   738.67,   729.02,  0.0132
    140.0000,      5.0000,  5.00000,   462.56,   498.08, -0.0740
    145.0000,      5.0000,  5.00000,   477.53,   514.83, -0.0752
    150.0000,      5.0000,  5.00000,   504.28,   543.78, -0.0754
    155.0000,      5.0000,  5.00000,   512.92,   558.32, -0.0848
    160.0000,      5.0000,  5.00000,   613.31,   641.54, -0.0450
    165.0000,      5.0000,  5.00000,   628.25,   643.10, -0.0234
    170.0000,      5.0000,  5.00000,   545.89,   558.64, -0.0231
    175.0000,      5.0000,  5.00000,   513.34,   522.62, -0.0179
    180.0000,      5.0000,  5.00000,   526.15,   518.59,  0.0145
    185.0000,      5.0000,  5.00000,   459.75,   461.93, -0.0047
    190.0000,      5.0000,  5.00000,   483.59,   479.15,  0.0092
    195.0000,      5.0000,  5.00000,   488.05,   484.34,  0.0076
    200.0000,      5.0000,  5.00000,   481.78,   483.20, -0.0030
    205.0000,      5.0000,  5.00000,   522.08,   512.96,  0.0176
    210.0000,      5.0000,  5.00000,   447.86,   437.09,  0.0244
    215.0000,      5.0000,  5.00000,   409.28,   411.84, -0.0062
    220.0000,      5.0000,  5.00000,   389.61,   392.35, -0.0070
    225.0000,      5.0000,  5.00000,   398.16,   397.32,  0.0021
    230.0000,      5.0000,  5.00000,   346.98,   356.65, -0.0275
    235.0000,      5.0000,  5.00000,   425.27,   419.91,  0.0127
    240.0000,      5.0000,  5.00000,   440.85,   428.95,  0.0274
    245.0000,      5.0000,  5.00000,   484.42,   452.84,  0.0674
    250.0000,      5.0000,  5.00000,   456.12,   435.61,  0.0460
    255.0000,      5.0000,  5.00000,   388.12,   426.95, -0.0954
    260.0000,      5.0000,  5.00000,   335.10,   395.98, -0.1669   ***
      0.0000,      5.0000,  6.00000,   381.96,   394.74, -0.0329
      5.0000,      5.0000,  6.00000,   457.38,   444.80,  0.0279
     10.0000,      5.0000,  6.00000,   386.66,   388.23, -0.0041
     15.0000,      5.0000,  6.00000,   419.01,   410.77,  0.0199
     20.0000,      5.0000,  6.00000,   403.26,   394.76,  0.0213
     25.0000,      5.0000,  6.00000,   372.48,   368.66,  0.0103
     30.0000,      5.0000,  6.00000,   360.83,   356.76,  0.0114
     35.0000,      5.0000,  6.00000,   361.84,   360.83,  0.0028
     40.0000,      5.0000,  6.00000,   406.61,   403.13,  0.0086
     45.0000,      5.0000,  6.00000,   427.00,   442.28, -0.0352
     50.0000,      5.0000,  6.00000,   423.66,   423.00,  0.0016
     55.0000,      5.0000,  6.00000,   446.33,   432.78,  0.0308
     60.0000,      5.0000,  6.00000,   445.05,   429.61,  0.0353
     65.0000,      5.0000,  6.00000,   444.98,   423.56,  0.0493
     70.0000,      5.0000,  6.00000,   448.50,   421.67,  0.0617
     75.0000,      5.0000,  6.00000,   451.78,   427.98,  0.0541
     80.0000,      5.0000,  6.00000,   452.08,   431.48,  0.0466
     85.0000,      5.0000,  6.00000,   491.66,   463.42,  0.0592
     90.0000,      5.0000,  6.00000,   455.52,   446.08,  0.0210
     95.0000,      5.0000,  6.00000,   498.32,   481.81,  0.0337
    100.0000,      5.0000,  6.00000,   483.63,   480.60,  0.0063
    105.0000,      5.0000,  6.00000,   437.57,   439.12, -0.0035
    110.0000,      5.0000,  6.00000,   508.24,   494.91,  0.0266
    115.0000,      5.0000,  6.00000,   436.68,   447.25, -0.0239
    120.0000,      5.0000,  6.00000,   508.66,   515.56, -0.0135
    125.0000,      5.0000,  6.00000,   604.41,   608.35, -0.0065
    130.0000,      5.0000,  6.00000,   669.41,   673.46, -0.0060
    135.0000,      5.0000,  6.00000,   440.74,   472.84, -0.0703
    140.0000,      5.0000,  6.00000,   455.04,   485.04, -0.0638
    145.0000,      5.0000,  6.00000,   491.65,   518.81, -0.0538
    150.0000,      5.0000,  6.00000,   503.44,   531.36, -0.0540
    155.0000,      5.0000,  6.00000,   573.60,   591.89, -0.0314
    160.0000,      5.0000,  6.00000,   571.91,   586.66, -0.0255
    165.0000,      5.0000,  6.00000,   532.96,   543.75, -0.0200
    170.0000,      5.0000,  6.00000,   475.14,   488.68, -0.0281
    175.0000,      5.0000,  6.00000,   485.94,   486.25, -0.0006
    180.0000,      5.0000,  6.00000,   428.37,   434.68, -0.0146
    185.0000,      5.0000,  6.00000,   447.99,   449.12, -0.0025
    190.0000,      5.0000,  6.00000,   466.16,   461.91,  0.0091
    195.0000,      5.0000,  6.00000,   486.12,   479.73,  0.0132
    200.0000,      5.0000,  6.00000,   516.73,   501.52,  0.0299
    205.0000,      5.0000,  6.00000,   433.97,   420.05,  0.0326
    210.0000,      5.0000,  6.00000,   402.14,   395.04,  0.0178
    215.0000,      5.0000,  6.00000,   377.33,   370.41,  0.0185
    220.0000,      5.0000,  6.00000,   385.10,   372.65,  0.0329
    225.0000,      5.0000,  6.00000,   338.57,   335.11,  0.0103
    230.0000,      5.0000,  6.00000,   413.58,   391.73,  0.0543
    235.0000,      5.0000,  6.00000,   443.54,   415.18,  0.0661
    240.0000,      5.0000,  6.00000,   449.66,   431.36,  0.0415
    245.0000,      5.0000,  6.00000,   386.62,   423.99, -0.0923
    250.0000,      5.0000,  6.00000,   350.92,   410.63, -0.1571
      0.0000,     25.0000,  1.00000,   379.80,   393.76, -0.0361
      5.0000,     25.0000,  1.00000,   413.24,   405.48,  0.0190
     10.0000,     25.0000,  1.00000,   407.63,   396.67,  0.0272
     15.0000,     25.0000,  1.00000,   388.75,   378.49,  0.0268
     20.0000,     25.0000,  1.00000,   384.53,   375.00,  0.0251
     25.0000,     25.0000,  1.00000,   382.99,   373.03,  0.0264
     30.0000,     25.0000,  1.00000,   376.14,   374.34,  0.0048
     35.0000,     25.0000,  1.00000,   388.99,   386.88,  0.0055
     40.0000,     25.0000,  1.00000,   411.83,   408.33,  0.0085
     45.0000,     25.0000,  1.00000,   425.32,   419.60,  0.0135
     50.0000,     25.0000,  1.00000,   442.61,   432.67,  0.0227
     55.0000,     25.0000,  1.00000,   448.01,   430.69,  0.0394
     60.0000,     25.0000,  1.00000,   445.09,   427.10,  0.0413
     65.0000,     25.0000,  1.00000,   450.14,   429.31,  0.0474
     70.0000,     25.0000,  1.00000,   452.69,   431.83,  0.0472
     75.0000,     25.0000,  1.00000,   461.32,   442.51,  0.0416
     80.0000,     25.0000,  1.00000,   470.00,   462.25,  0.0166
     85.0000,     25.0000,  1.00000,   470.36,   468.61,  0.0037
     90.0000,     25.0000,  1.00000,   436.01,   444.70, -0.0197
     95.0000,     25.0000,  1.00000,   450.55,   455.67, -0.0113
    100.0000,     25.0000,  1.00000,   455.21,   461.80, -0.0144
    105.0000,     25.0000,  1.00000,   466.27,   476.11, -0.0209
    110.0000,     25.0000,  1.00000,   500.73,   506.70, -0.0119
    115.0000,     25.0000,  1.00000,   552.18,   545.99,  0.0113
    120.0000,     25.0000,  1.00000,   526.77,   520.80,  0.0114
    125.0000,     25.0000,  1.00000,   527.54,   523.66,  0.0074
    130.0000,     25.0000,  1.00000,   537.26,   538.01, -0.0014
    135.0000,     25.0000,  1.00000,   525.78,   530.62, -0.0092
    140.0000,     25.0000,  1.00000,   495.07,   506.58, -0.0230
    145.0000,     25.0000,  1.00000,   517.42,   523.63, -0.0119
    150.0000,     25.0000,  1.00000,   510.56,   518.42, -0.0153
    155.0000,     25.0000,  1.00000,   507.27,   515.27, -0.0157
    160.0000,     25.0000,  1.00000,   520.03,   520.29, -0.0005
    165.0000,     25.0000,  1.00000,   516.94,   511.01,  0.0115
    170.0000,     25.0000,  1.00000,   469.41,   471.71, -0.0049
    175.0000,     25.0000,  1.00000,   450.39,   458.31, -0.0174
    180.0000,     25.0000,  1.00000,   446.72,   457.55, -0.0239
    185.0000,     25.0000,  1.00000,   458.50,   465.61, -0.0154
    190.0000,     25.0000,  1.00000,   467.08,   469.49, -0.0051
    195.0000,     25.0000,  1.00000,   459.70,   460.75, -0.0023
    200.0000,     25.0000,  1.00000,   439.14,   437.97,  0.0027
    205.0000,     25.0000,  1.00000,   427.97,   415.51,  0.0295
    210.0000,     25.0000,  1.00000,   397.47,   378.32,  0.0494
    215.0000,     25.0000,  1.00000,   396.99,   370.57,  0.0689
    220.0000,     25.0000,  1.00000,   404.92,   372.67,  0.0830
    225.0000,     25.0000,  1.00000,   429.43,   387.35,  0.1031
    230.0000,     25.0000,  1.00000,   418.05,   391.69,  0.0651
    235.0000,     25.0000,  1.00000,   388.48,   415.05, -0.0662
    240.0000,     25.0000,  1.00000,   356.22,   410.96, -0.1430
      0.0000,      5.0000,  7.00000,   451.70,   460.49, -0.0193
      5.0000,      5.0000,  7.00000,   390.22,   395.96, -0.0146
     10.0000,      5.0000,  7.00000,   418.58,   417.73,  0.0020
     15.0000,      5.0000,  7.00000,   400.42,   395.62,  0.0121
     20.0000,      5.0000,  7.00000,   373.54,   368.08,  0.0147
     25.0000,      5.0000,  7.00000,   373.10,   360.61,  0.0341
     30.0000,      5.0000,  7.00000,   356.25,   351.65,  0.0130
     35.0000,      5.0000,  7.00000,   397.65,   391.42,  0.0158
     40.0000,      5.0000,  7.00000,   433.34,   443.19, -0.0225
     45.0000,      5.0000,  7.00000,   420.24,   419.22,  0.0024
     50.0000,      5.0000,  7.00000,   446.09,   436.79,  0.0211
     55.0000,      5.0000,  7.00000,   450.19,   432.59,  0.0399
     60.0000,      5.0000,  7.00000,   444.82,   422.08,  0.0525
     65.0000,      5.0000,  7.00000,   452.63,   425.57,  0.0616
     70.0000,      5.0000,  7.00000,   440.03,   419.63,  0.0475
     75.0000,      5.0000,  7.00000,   449.46,   427.33,  0.0505
     80.0000,      5.0000,  7.00000,   476.43,   458.95,  0.0374
     85.0000,      5.0000,  7.00000,   436.08,   428.00,  0.0187
     90.0000,      5.0000,  7.00000,   447.20,   446.41,  0.0018
     95.0000,      5.0000,  7.00000,   476.35,   474.84,  0.0032
    100.0000,      5.0000,  7.00000,   430.98,   433.78, -0.0065
    105.0000,      5.0000,  7.00000,   500.78,   484.57,  0.0329
    110.0000,      5.0000,  7.00000,   434.15,   433.74,  0.0010
    115.0000,      5.0000,  7.00000,   483.21,   483.97, -0.0016
    120.0000,      5.0000,  7.00000,   574.62,   573.12,  0.0026
    125.0000,      5.0000,  7.00000,   642.06,   634.01,  0.0126
    130.0000,      5.0000,  7.00000,   420.68,   444.96, -0.0561
    135.0000,      5.0000,  7.00000,   444.83,   461.89, -0.0376
    140.0000,      5.0000,  7.00000,   487.34,   497.88, -0.0214
    145.0000,      5.0000,  7.00000,   508.68,   518.40, -0.0189
    150.0000,      5.0000,  7.00000,   565.39,   564.80,  0.0010
    155.0000,      5.0000,  7.00000,   542.17,   540.99,  0.0022
    160.0000,      5.0000,  7.00000,   484.47,   488.55, -0.0084
    165.0000,      5.0000,  7.00000,   466.21,   477.78, -0.0245
    170.0000,      5.0000,  7.00000,   470.21,   470.10,  0.0002
    175.0000,      5.0000,  7.00000,   411.63,   416.30, -0.0113
    180.0000,      5.0000,  7.00000,   429.38,   428.98,  0.0009
    185.0000,      5.0000,  7.00000,   452.51,   444.68,  0.0175
    190.0000,      5.0000,  7.00000,   480.60,   463.42,  0.0364
    195.0000,      5.0000,  7.00000,   515.18,   490.97,  0.0481
    200.0000,      5.0000,  7.00000,   429.34,   406.39,  0.0549
    205.0000,      5.0000,  7.00000,   392.94,   377.68,  0.0396
    210.0000,      5.0000,  7.00000,   372.73,   357.31,  0.0423
    215.0000,      5.0000,  7.00000,   378.27,   358.00,  0.0551
    220.0000,      5.0000,  7.00000,   331.31,   319.75,  0.0355
    225.0000,      5.0000,  7.00000,   407.20,   375.71,  0.0805
    230.0000,      5.0000,  7.00000,   400.49,   390.57,  0.0251
    235.0000,      5.0000,  7.00000,   393.70,   423.74, -0.0735
    240.0000,      5.0000,  7.00000,   363.80,   414.83, -0.1313
      0.0000,      5.0000,  8.00000,   381.13,   400.93, -0.0507
      5.0000,      5.0000,  8.00000,   415.47,   421.14, -0.0136
     10.0000,      5.0000,  8.00000,   396.21,   395.93,  0.0007
     15.0000,      5.0000,  8.00000,   371.82,   365.51,  0.0171
     20.0000,      5.0000,  8.00000,   368.21,   356.74,  0.0317
     25.0000,      5.0000,  8.00000,   360.37,   352.79,  0.0213
     30.0000,      5.0000,  8.00000,   389.97,   382.22,  0.0201
     35.0000,      5.0000,  8.00000,   417.54,   428.52, -0.0260
     40.0000,      5.0000,  8.00000,   419.21,   419.80, -0.0014
     45.0000,      5.0000,  8.00000,   434.54,   431.82,  0.0063
     50.0000,      5.0000,  8.00000,   437.17,   427.98,  0.0212
     55.0000,      5.0000,  8.00000,   445.06,   426.10,  0.0435
     60.0000,      5.0000,  8.00000,   438.09,   423.51,  0.0338
     65.0000,      5.0000,  8.00000,   434.10,   423.51,  0.0247
     70.0000,      5.0000,  8.00000,   431.54,   422.50,  0.0212
     75.0000,      5.0000,  8.00000,   457.90,   439.53,  0.0409
     80.0000,      5.0000,  8.00000,   398.83,   401.26, -0.0061
     85.0000,      5.0000,  8.00000,   439.31,   441.15, -0.0042
     90.0000,      5.0000,  8.00000,   465.63,   470.40, -0.0102
     95.0000,      5.0000,  8.00000,   419.82,   426.44, -0.0156
    100.0000,      5.0000,  8.00000,   493.35,   472.90,  0.0423
    105.0000,      5.0000,  8.00000,   413.19,   412.81,  0.0009
    110.0000,      5.0000,  8.00000,   456.65,   457.50, -0.0019
    115.0000,      5.0000,  8.00000,   547.07,   544.45,  0.0048
    120.0000,      5.0000,  8.00000,   621.05,   609.92,  0.0181
    125.0000,      5.0000,  8.00000,   409.89,   420.26, -0.0250
    130.0000,      5.0000,  8.00000,   436.74,   442.56, -0.0132
    135.0000,      5.0000,  8.00000,   485.62,   484.49,  0.0023
    140.0000,      5.0000,  8.00000,   501.10,   498.69,  0.0048
    145.0000,      5.0000,  8.00000,   561.11,   550.54,  0.0190
    150.0000,      5.0000,  8.00000,   524.70,   509.78,  0.0289
    155.0000,      5.0000,  8.00000,   459.68,   454.53,  0.0113
    160.0000,      5.0000,  8.00000,   429.08,   442.23, -0.0302
    165.0000,      5.0000,  8.00000,   466.10,   465.72,  0.0008
    170.0000,      5.0000,  8.00000,   403.12,   406.05, -0.0072
    175.0000,      5.0000,  8.00000,   426.08,   419.44,  0.0157
    180.0000,      5.0000,  8.00000,   442.38,   429.27,  0.0301
    185.0000,      5.0000,  8.00000,   462.42,   442.04,  0.0451
    190.0000,      5.0000,  8.00000,   509.61,   470.88,  0.0790
    195.0000,      5.0000,  8.00000,   430.57,   394.89,  0.0865
    200.0000,      5.0000,  8.00000,   386.05,   367.11,  0.0503
    205.0000,      5.0000,  8.00000,   361.47,   346.84,  0.0413
    210.0000,      5.0000,  8.00000,   365.47,   350.60,  0.0415
    215.0000,      5.0000,  8.00000,   320.57,   312.25,  0.0263
    220.0000,      5.0000,  8.00000,   366.97,   361.49,  0.0151
    225.0000,      5.0000,  8.00000,   349.54,   380.90, -0.0859
    230.0000,      5.0000,  8.00000,   361.65,   409.42, -0.1241
      0.0000,     35.0000,  1.00000,   384.16,   385.50, -0.0035
      5.0000,     35.0000,  1.00000,   382.46,   375.09,  0.0195
     10.0000,     35.0000,  1.00000,   386.96,   379.39,  0.0198
     15.0000,     35.0000,  1.00000,   387.23,   374.39,  0.0337
     20.0000,     35.0000,  1.00000,   393.02,   379.06,  0.0362
     25.0000,     35.0000,  1.00000,   397.92,   385.64,  0.0313
     30.0000,     35.0000,  1.00000,   397.28,   387.12,  0.0259
     35.0000,     35.0000,  1.00000,   414.45,   407.72,  0.0164
     40.0000,     35.0000,  1.00000,   423.21,   422.73,  0.0011
     45.0000,     35.0000,  1.00000,   427.49,   427.43,  0.0001
     50.0000,     35.0000,  1.00000,   433.63,   438.60, -0.0114
     55.0000,     35.0000,  1.00000,   420.58,   431.11, -0.0247
     60.0000,     35.0000,  1.00000,   398.75,   417.11, -0.0450
     65.0000,     35.0000,  1.00000,   407.77,   424.93, -0.0412
     70.0000,     35.0000,  1.00000,   404.97,   424.10, -0.0462
     75.0000,     35.0000,  1.00000,   416.52,   432.84, -0.0384
     80.0000,     35.0000,  1.00000,   417.87,   433.29, -0.0362
     85.0000,     35.0000,  1.00000,   415.84,   430.27, -0.0341
     90.0000,     35.0000,  1.00000,   437.85,   446.93, -0.0205
     95.0000,     35.0000,  1.00000,   469.80,   468.60,  0.0026
    100.0000,     35.0000,  1.00000,   464.53,   453.03,  0.0251
    105.0000,     35.0000,  1.00000,   471.63,   450.46,  0.0459
    110.0000,     35.0000,  1.00000,   480.39,   454.53,  0.0553
    115.0000,     35.0000,  1.00000,   502.71,   469.40,  0.0686
    120.0000,     35.0000,  1.00000,   524.43,   486.98,  0.0741
    125.0000,     35.0000,  1.00000,   512.96,   478.78,  0.0690
    130.0000,     35.0000,  1.00000,   471.99,   445.34,  0.0581
    135.0000,     35.0000,  1.00000,   475.32,   448.96,  0.0570
    140.0000,     35.0000,  1.00000,   473.11,   450.26,  0.0495
    145.0000,     35.0000,  1.00000,   466.98,   448.09,  0.0413
    150.0000,     35.0000,  1.00000,   451.40,   438.68,  0.0286
    155.0000,     35.0000,  1.00000,   441.47,   432.58,  0.0203
    160.0000,     35.0000,  1.00000,   438.63,   433.33,  0.0121
    165.0000,     35.0000,  1.00000,   451.21,   446.12,  0.0113
    170.0000,     35.0000,  1.00000,   431.40,   424.34,  0.0165
    175.0000,     35.0000,  1.00000,   410.15,   403.77,  0.0157
    180.0000,     35.0000,  1.00000,   402.31,   396.27,  0.0151
    185.0000,     35.0000,  1.00000,   401.18,   391.58,  0.0242
    190.0000,     35.0000,  1.00000,   394.15,   383.58,  0.0272
    195.0000,     35.0000,  1.00000,   394.73,   379.92,  0.0382
    200.0000,     35.0000,  1.00000,   360.80,   362.14, -0.0037
    205.0000,     35.0000,  1.00000,   330.19,   363.90, -0.0972
    210.0000,     35.0000,  1.00000,   319.54,   368.16, -0.1416
      0.0000,      5.0000, 10.00000,   383.20,   394.01, -0.0278
      5.0000,      5.0000, 10.00000,   365.31,   362.16,  0.0086
     10.0000,      5.0000, 10.00000,   347.86,   350.96, -0.0089
     15.0000,      5.0000, 10.00000,   356.94,   344.84,  0.0345
     20.0000,      5.0000, 10.00000,   392.58,   380.38,  0.0316
     25.0000,      5.0000, 10.00000,   417.01,   421.22, -0.0100
     30.0000,      5.0000, 10.00000,   392.42,   393.94, -0.0039
     35.0000,      5.0000, 10.00000,   412.50,   414.16, -0.0040
     40.0000,      5.0000, 10.00000,   413.03,   418.43, -0.0130
     45.0000,      5.0000, 10.00000,   421.02,   418.46,  0.0061
     50.0000,      5.0000, 10.00000,   419.38,   424.22, -0.0115
     55.0000,      5.0000, 10.00000,   424.81,   414.88,  0.0237
     60.0000,      5.0000, 10.00000,   395.60,   395.19,  0.0011
     65.0000,      5.0000, 10.00000,   416.88,   413.55,  0.0080
     70.0000,      5.0000, 10.00000,   381.11,   389.93, -0.0229
     75.0000,      5.0000, 10.00000,   423.93,   426.94, -0.0071
     80.0000,      5.0000, 10.00000,   447.12,   451.81, -0.0104
     85.0000,      5.0000, 10.00000,   393.27,   398.85, -0.0141
     90.0000,      5.0000, 10.00000,   448.37,   432.98,  0.0349
     95.0000,      5.0000, 10.00000,   386.90,   379.46,  0.0194
    100.0000,      5.0000, 10.00000,   434.35,   426.08,  0.0192
    105.0000,      5.0000, 10.00000,   524.38,   508.01,  0.0317
    110.0000,      5.0000, 10.00000,   605.19,   571.46,  0.0574
    115.0000,      5.0000, 10.00000,   405.52,   398.73,  0.0169
    120.0000,      5.0000, 10.00000,   430.49,   417.50,  0.0306
    125.0000,      5.0000, 10.00000,   474.06,   450.59,  0.0508
    130.0000,      5.0000, 10.00000,   481.84,   463.40,  0.0390
    135.0000,      5.0000, 10.00000,   545.36,   515.99,  0.0554
    140.0000,      5.0000, 10.00000,   526.93,   489.85,  0.0730
    145.0000,      5.0000, 10.00000,   467.76,   437.27,  0.0674
    150.0000,      5.0000, 10.00000,   422.36,   407.17,  0.0366
    155.0000,      5.0000, 10.00000,   444.56,   418.12,  0.0613
    160.0000,      5.0000, 10.00000,   389.77,   383.23,  0.0169
    165.0000,      5.0000, 10.00000,   421.22,   406.58,  0.0354
    170.0000,      5.0000, 10.00000,   424.16,   403.94,  0.0488
    175.0000,      5.0000, 10.00000,   438.28,   408.38,  0.0707
    180.0000,      5.0000, 10.00000,   466.84,   431.10,  0.0796
    185.0000,      5.0000, 10.00000,   396.56,   364.96,  0.0830
    190.0000,      5.0000, 10.00000,   361.51,   350.46,  0.0310
    195.0000,      5.0000, 10.00000,   343.57,   338.49,  0.0149
    200.0000,      5.0000, 10.00000,   325.39,   340.77, -0.0462
    205.0000,      5.0000, 10.00000,   263.25,   305.54, -0.1490
    210.0000,      5.0000, 10.00000,   308.11,   358.58, -0.1517
      0.0000,     45.0000,  1.00000,   378.93,   379.54, -0.0016
      5.0000,     45.0000,  1.00000,   381.12,   378.70,  0.0064
     10.0000,     45.0000,  1.00000,   376.22,   375.60,  0.0016
     15.0000,     45.0000,  1.00000,   380.49,   382.88, -0.0063
     20.0000,     45.0000,  1.00000,   380.96,   391.26, -0.0267
     25.0000,     45.0000,  1.00000,   379.68,   395.51, -0.0408
     30.0000,     45.0000,  1.00000,   360.09,   387.64, -0.0737
     35.0000,     45.0000,  1.00000,   366.00,   393.46, -0.0724
     40.0000,     45.0000,  1.00000,   373.90,   408.83, -0.0893
     45.0000,     45.0000,  1.00000,   378.25,   414.75, -0.0921
     50.0000,     45.0000,  1.00000,   378.27,   413.22, -0.0884
     55.0000,     45.0000,  1.00000,   380.25,   409.17, -0.0733
     60.0000,     45.0000,  1.00000,   370.14,   394.28, -0.0632
     65.0000,     45.0000,  1.00000,   371.10,   391.40, -0.0532
     70.0000,     45.0000,  1.00000,   390.49,   402.96, -0.0314
     75.0000,     45.0000,  1.00000,   417.29,   419.43, -0.0051
     80.0000,     45.0000,  1.00000,   430.28,   421.54,  0.0205
     85.0000,     45.0000,  1.00000,   439.47,   420.87,  0.0432
     90.0000,     45.0000,  1.00000,   452.44,   422.85,  0.0676
     95.0000,     45.0000,  1.00000,   470.32,   430.39,  0.0887
    100.0000,     45.0000,  1.00000,   479.14,   433.10,  0.1010
    105.0000,     45.0000,  1.00000,   496.30,   444.17,  0.1110
    110.0000,     45.0000,  1.00000,   498.66,   445.41,  0.1129
    115.0000,     45.0000,  1.00000,   486.68,   435.65,  0.1108
    120.0000,     45.0000,  1.00000,   465.81,   418.02,  0.1083
    125.0000,     45.0000,  1.00000,   466.70,   420.13,  0.1051
    130.0000,     45.0000,  1.00000,   469.36,   423.52,  0.1028
    135.0000,     45.0000,  1.00000,   464.33,   424.20,  0.0904
    140.0000,     45.0000,  1.00000,   451.96,   416.02,  0.0829
    145.0000,     45.0000,  1.00000,   436.58,   405.12,  0.0748
    150.0000,     45.0000,  1.00000,   406.43,   381.84,  0.0624
    155.0000,     45.0000,  1.00000,   381.23,   371.17,  0.0267
    160.0000,     45.0000,  1.00000,   364.61,   370.00, -0.0147
    165.0000,     45.0000,  1.00000,   361.61,   372.34, -0.0292
    170.0000,     45.0000,  1.00000,   327.10,   359.28, -0.0938
    175.0000,     45.0000,  1.00000,   300.00,   358.89, -0.1793   ***
    180.0000,     45.0000,  1.00000,   289.80,   361.85, -0.2221   ***
     15.0000,      5.0000, 12.00000,   402.65,   413.74, -0.0272
     95.0000,      5.0000, 12.00000,   513.80,   492.53,  0.0423
    175.0000,      5.0000, 12.00000,   360.90,   347.10,  0.0390
      0.0000,     15.0000,  4.00000,   286.66,   353.98, -0.2109   ***
      5.0000,     15.0000,  4.00000,   369.73,   376.90, -0.0192
     10.0000,     15.0000,  4.00000,   375.94,   390.13, -0.0371
     15.0000,     15.0000,  4.00000,   383.55,   401.70, -0.0463
     20.0000,     15.0000,  4.00000,   377.53,   397.59, -0.0518
     25.0000,     15.0000,  4.00000,   376.40,   393.51, -0.0445
     30.0000,     15.0000,  4.00000,   348.68,   376.67, -0.0772
     35.0000,     15.0000,  4.00000,   354.58,   380.43, -0.0704
     40.0000,     15.0000,  4.00000,   363.47,   386.85, -0.0623
     45.0000,     15.0000,  4.00000,   370.57,   390.10, -0.0514
     50.0000,     15.0000,  4.00000,   368.65,   386.06, -0.0461
     55.0000,     15.0000,  4.00000,   374.07,   387.45, -0.0352
     60.0000,     15.0000,  4.00000,   372.13,   386.82, -0.0387
     65.0000,     15.0000,  4.00000,   374.46,   383.00, -0.0225
     70.0000,     15.0000,  4.00000,   385.27,   384.88,  0.0010
     75.0000,     15.0000,  4.00000,   374.39,   366.55,  0.0212
     80.0000,     15.0000,  4.00000,   398.52,   384.59,  0.0356
     85.0000,     15.0000,  4.00000,   428.91,   414.68,  0.0337
     90.0000,     15.0000,  4.00000,   506.15,   478.97,  0.0552
     95.0000,     15.0000,  4.00000,   498.83,   469.50,  0.0606
    100.0000,     15.0000,  4.00000,   469.62,   436.59,  0.0729
    105.0000,     15.0000,  4.00000,   424.51,   399.59,  0.0605
    110.0000,     15.0000,  4.00000,   456.80,   423.46,  0.0758
    115.0000,     15.0000,  4.00000,   500.87,   458.70,  0.0880
    120.0000,     15.0000,  4.00000,   526.23,   474.54,  0.1034
    125.0000,     15.0000,  4.00000,   519.97,   467.43,  0.1065
    130.0000,     15.0000,  4.00000,   480.88,   433.55,  0.1036
    135.0000,     15.0000,  4.00000,   448.65,   407.19,  0.0969
    140.0000,     15.0000,  4.00000,   414.72,   378.70,  0.0909
    145.0000,     15.0000,  4.00000,   401.79,   366.10,  0.0930
    150.0000,     15.0000,  4.00000,   379.12,   350.46,  0.0786
    155.0000,     15.0000,  4.00000,   386.76,   359.28,  0.0737
    160.0000,     15.0000,  4.00000,   394.34,   379.24,  0.0390
    165.0000,     15.0000,  4.00000,   388.89,   381.58,  0.0190
    170.0000,     15.0000,  4.00000,   339.98,   358.60, -0.0533
    175.0000,     15.0000,  4.00000,   276.62,   328.55, -0.1720   ***
    180.0000,     15.0000,  4.00000,   254.39,   324.51, -0.2435   ***
      0.0000,     55.0000,  1.00000,   328.91,   364.77, -0.1035
      5.0000,     55.0000,  1.00000,   333.91,   367.45, -0.0957
     10.0000,     55.0000,  1.00000,   342.05,   372.94, -0.0864
     15.0000,     55.0000,  1.00000,   339.09,   376.12, -0.1036
     20.0000,     55.0000,  1.00000,   338.82,   380.27, -0.1154
     25.0000,     55.0000,  1.00000,   333.95,   377.07, -0.1214
     30.0000,     55.0000,  1.00000,   322.53,   366.61, -0.1281
     35.0000,     55.0000,  1.00000,   327.83,   369.31, -0.1191
     40.0000,     55.0000,  1.00000,   337.67,   369.95, -0.0913
     45.0000,     55.0000,  1.00000,   340.23,   370.42, -0.0850
     50.0000,     55.0000,  1.00000,   362.94,   384.62, -0.0580
     55.0000,     55.0000,  1.00000,   392.94,   402.22, -0.0234
     60.0000,     55.0000,  1.00000,   400.57,   398.35,  0.0056
     65.0000,     55.0000,  1.00000,   408.45,   395.05,  0.0334
     70.0000,     55.0000,  1.00000,   417.61,   396.20,  0.0526
     75.0000,     55.0000,  1.00000,   433.10,   402.90,  0.0723
     80.0000,     55.0000,  1.00000,   457.73,   415.10,  0.0978
     85.0000,     55.0000,  1.00000,   475.96,   427.08,  0.1084
     90.0000,     55.0000,  1.00000,   482.25,   428.68,  0.1178
     95.0000,     55.0000,  1.00000,   495.72,   436.23,  0.1279
    100.0000,     55.0000,  1.00000,   501.21,   436.43,  0.1384
    105.0000,     55.0000,  1.00000,   484.28,   422.68,  0.1360
    110.0000,     55.0000,  1.00000,   457.95,   400.39,  0.1343
    115.0000,     55.0000,  1.00000,   451.13,   397.39,  0.1268
    120.0000,     55.0000,  1.00000,   445.58,   396.39,  0.1170
    125.0000,     55.0000,  1.00000,   434.76,   393.59,  0.0995
    130.0000,     55.0000,  1.00000,   409.66,   385.35,  0.0612
    135.0000,     55.0000,  1.00000,   378.92,   371.63,  0.0194
    140.0000,     55.0000,  1.00000,   330.13,   352.52, -0.0656
    145.0000,     55.0000,  1.00000,   284.12,   345.80, -0.1964   ***
    150.0000,     55.0000,  1.00000,   258.33,   334.99, -0.2599   ***
      0.0000,      5.0000, 15.00000,   632.08,   413.20,  0.4251   ***
     80.0000,      5.0000, 15.00000,   497.63,   468.85,  0.0596
    160.0000,      5.0000, 15.00000,   251.45,   326.50, -0.2612   ***
      0.0000,     15.0000,  5.00000,   432.51,   384.06,  0.1188
      5.0000,     15.0000,  5.00000,   330.38,   376.43, -0.1305
     10.0000,     15.0000,  5.00000,   330.32,   372.76, -0.1209
     15.0000,     15.0000,  5.00000,   326.36,   365.48, -0.1132
     20.0000,     15.0000,  5.00000,   325.76,   358.71, -0.0963
     25.0000,     15.0000,  5.00000,   320.58,   349.29, -0.0858
     30.0000,     15.0000,  5.00000,   317.83,   342.39, -0.0744
     35.0000,     15.0000,  5.00000,   315.48,   338.50, -0.0704
     40.0000,     15.0000,  5.00000,   331.10,   349.31, -0.0535
     45.0000,     15.0000,  5.00000,   339.52,   356.01, -0.0474
     50.0000,     15.0000,  5.00000,   355.01,   361.80, -0.0190
     55.0000,     15.0000,  5.00000,   372.95,   369.35,  0.0097
     60.0000,     15.0000,  5.00000,   367.12,   354.26,  0.0357
     65.0000,     15.0000,  5.00000,   381.79,   367.26,  0.0388
     70.0000,     15.0000,  5.00000,   410.31,   392.44,  0.0445
     75.0000,     15.0000,  5.00000,   485.65,   457.04,  0.0607
     80.0000,     15.0000,  5.00000,   486.30,   456.81,  0.0626
     85.0000,     15.0000,  5.00000,   468.09,   434.85,  0.0737
     90.0000,     15.0000,  5.00000,   429.74,   402.67,  0.0650
     95.0000,     15.0000,  5.00000,   466.60,   431.98,  0.0771
    100.0000,     15.0000,  5.00000,   513.23,   466.75,  0.0949
    105.0000,     15.0000,  5.00000,   536.90,   477.86,  0.1165
    110.0000,     15.0000,  5.00000,   521.33,   460.70,  0.1236
    115.0000,     15.0000,  5.00000,   474.42,   417.94,  0.1267
    120.0000,     15.0000,  5.00000,   436.48,   385.34,  0.1246
    125.0000,     15.0000,  5.00000,   393.11,   357.65,  0.0945
    130.0000,     15.0000,  5.00000,   371.56,   345.04,  0.0741
    135.0000,     15.0000,  5.00000,   347.08,   336.09,  0.0322
    140.0000,     15.0000,  5.00000,   328.43,   340.75, -0.0368
    145.0000,     15.0000,  5.00000,   309.52,   355.11, -0.1374
    150.0000,     15.0000,  5.00000,   283.12,   345.54, -0.1992   ***
      0.0000,     65.0000,  1.00000,   297.11,   351.17, -0.1672   ***
      5.0000,     65.0000,  1.00000,   301.43,   353.96, -0.1606
     10.0000,     65.0000,  1.00000,   301.48,   350.76, -0.1514
     15.0000,     65.0000,  1.00000,   303.53,   348.10, -0.1370
     20.0000,     65.0000,  1.00000,   307.42,   346.86, -0.1207
     25.0000,     65.0000,  1.00000,   315.02,   349.56, -0.1040
     30.0000,     65.0000,  1.00000,   328.51,   357.50, -0.0846
     35.0000,     65.0000,  1.00000,   355.12,   375.32, -0.0553
     40.0000,     65.0000,  1.00000,   363.00,   375.99, -0.0352
     45.0000,     65.0000,  1.00000,   373.66,   378.95, -0.0141
     50.0000,     65.0000,  1.00000,   394.20,   388.25,  0.0152
     55.0000,     65.0000,  1.00000,   413.56,   397.05,  0.0407
     60.0000,     65.0000,  1.00000,   437.39,   410.11,  0.0644
     65.0000,     65.0000,  1.00000,   458.16,   419.88,  0.0872
     70.0000,     65.0000,  1.00000,   467.61,   419.04,  0.1097
     75.0000,     65.0000,  1.00000,   474.72,   420.46,  0.1214
     80.0000,     65.0000,  1.00000,   475.30,   418.69,  0.1268
     85.0000,     65.0000,  1.00000,   473.58,   415.89,  0.1299
     90.0000,     65.0000,  1.00000,   466.79,   411.53,  0.1260
     95.0000,     65.0000,  1.00000,   446.11,   401.26,  0.1059
    100.0000,     65.0000,  1.00000,   418.59,   384.87,  0.0840
    105.0000,     65.0000,  1.00000,   409.95,   386.63,  0.0586
    110.0000,     65.0000,  1.00000,   376.86,   380.41, -0.0094
    115.0000,     65.0000,  1.00000,   330.89,   372.87, -0.1195
    120.0000,     65.0000,  1.00000,   301.83,   363.81, -0.1868   ***
      0.0000,     15.0000,  6.00000,   286.71,   341.29, -0.1742   ***
      5.0000,     15.0000,  6.00000,   285.44,   331.04, -0.1482
     10.0000,     15.0000,  6.00000,   286.73,   322.75, -0.1183
     15.0000,     15.0000,  6.00000,   294.03,   320.56, -0.0864
     20.0000,     15.0000,  6.00000,   295.55,   317.10, -0.0704
     25.0000,     15.0000,  6.00000,   307.54,   325.13, -0.0556
     30.0000,     15.0000,  6.00000,   314.81,   332.62, -0.0550
     35.0000,     15.0000,  6.00000,   325.98,   339.67, -0.0411
     40.0000,     15.0000,  6.00000,   346.48,   350.25, -0.0108
     45.0000,     15.0000,  6.00000,   342.87,   340.54,  0.0068
     50.0000,     15.0000,  6.00000,   370.86,   360.38,  0.0287
     55.0000,     15.0000,  6.00000,   408.76,   395.17,  0.0338
     60.0000,     15.0000,  6.00000,   482.47,   462.68,  0.0419
     65.0000,     15.0000,  6.00000,   482.94,   462.88,  0.0424
     70.0000,     15.0000,  6.00000,   468.77,   438.64,  0.0664
     75.0000,     15.0000,  6.00000,   431.02,   405.53,  0.0610
     80.0000,     15.0000,  6.00000,   462.00,   430.89,  0.0697
     85.0000,     15.0000,  6.00000,   501.17,   462.74,  0.0798
     90.0000,     15.0000,  6.00000,   511.01,   472.16,  0.0791
     95.0000,     15.0000,  6.00000,   493.34,   456.11,  0.0785
    100.0000,     15.0000,  6.00000,   439.94,   413.68,  0.0615
    105.0000,     15.0000,  6.00000,   394.93,   380.63,  0.0369
    110.0000,     15.0000,  6.00000,   338.68,   351.39, -0.0368
    115.0000,     15.0000,  6.00000,   295.86,   337.21, -0.1308
    120.0000,     15.0000,  6.00000,   264.55,   325.94, -0.2087   ***
      0.0000,     30.0000,  3.00000,   278.61,   325.72, -0.1562
      5.0000,     30.0000,  3.00000,   281.55,   320.14, -0.1285
     10.0000,     30.0000,  3.00000,   285.16,   320.32, -0.1163
     15.0000,     30.0000,  3.00000,   298.87,   324.70, -0.0829
     20.0000,     30.0000,  3.00000,   303.12,   324.51, -0.0682
     25.0000,     30.0000,  3.00000,   314.79,   330.66, -0.0492
     30.0000,     30.0000,  3.00000,   315.24,   328.85, -0.0423
     35.0000,     30.0000,  3.00000,   335.18,   344.43, -0.0272
     40.0000,     30.0000,  3.00000,   369.90,   372.31, -0.0065
     45.0000,     30.0000,  3.00000,   407.38,   403.56,  0.0094
     50.0000,     30.0000,  3.00000,   427.87,   415.80,  0.0286
     55.0000,     30.0000,  3.00000,   436.21,   421.02,  0.0354
     60.0000,     30.0000,  3.00000,   457.25,   437.29,  0.0446
     65.0000,     30.0000,  3.00000,   471.34,   446.15,  0.0549
     70.0000,     30.0000,  3.00000,   478.01,   447.54,  0.0659
     75.0000,     30.0000,  3.00000,   461.81,   433.56,  0.0631
     80.0000,     30.0000,  3.00000,   465.47,   438.84,  0.0589
     85.0000,     30.0000,  3.00000,   453.08,   434.50,  0.0419
     90.0000,     30.0000,  3.00000,   435.02,   425.03,  0.0232
     95.0000,     30.0000,  3.00000,   386.78,   403.06, -0.0412
    100.0000,     30.0000,  3.00000,   328.63,   375.81, -0.1342
    105.0000,     30.0000,  3.00000,   290.02,   353.18, -0.1970   ***
      0.0000,     25.0000,  4.00000,   275.31,   313.64, -0.1304
      5.0000,     25.0000,  4.00000,   283.67,   314.68, -0.1038
     10.0000,     25.0000,  4.00000,   291.58,   319.17, -0.0904
     15.0000,     25.0000,  4.00000,   298.06,   321.27, -0.0750
     20.0000,     25.0000,  4.00000,   313.24,   330.33, -0.0531
     25.0000,     25.0000,  4.00000,   323.64,   336.74, -0.0397
     30.0000,     25.0000,  4.00000,   333.32,   345.66, -0.0363
     35.0000,     25.0000,  4.00000,   365.22,   373.89, -0.0235
     40.0000,     25.0000,  4.00000,   424.47,   420.99,  0.0082
     45.0000,     25.0000,  4.00000,   423.58,   422.27,  0.0031
     50.0000,     25.0000,  4.00000,   441.59,   435.16,  0.0147
     55.0000,     25.0000,  4.00000,   457.20,   444.91,  0.0272
     60.0000,     25.0000,  4.00000,   454.58,   439.38,  0.0340
     65.0000,     25.0000,  4.00000,   434.04,   429.93,  0.0095
     70.0000,     25.0000,  4.00000,   451.12,   445.67,  0.0121
     75.0000,     25.0000,  4.00000,   447.23,   447.72, -0.0011
     80.0000,     25.0000,  4.00000,   410.78,   435.97, -0.0595
     85.0000,     25.0000,  4.00000,   364.55,   420.63, -0.1431
     90.0000,     25.0000,  4.00000,   316.12,   386.16, -0.2001   ***
     30.0000,     15.0000,  8.00000,   429.80,   453.29, -0.0532
      0.0000,     15.0000, 10.00000,   303.15,   464.55, -0.4268   ***

Iteration  Time for this iteration  Total Time   RMS Error
     1              11.11              11.11        6.725
     2               7.47              18.58        6.676

RES2DINV ver. 3.56.22
Windows XP Version 5.1
Key ID number is K3-68EE68EE-68EE
