# Supplementary material for: Electrical resistivity tomography data across the Hockai Fault Zone (Ardenne, Belgium)
Source: Data Brief. 2016 Dec 21;11:1–4. doi: 10.1016/j.dib.2016.12.028 (PMC5220259; doi:10.1016/j.dib.2016.12.028)
Supplement: Supplementary file 2 — Supplementary material [file mmc2.zip › output/INV/20100810-2_combined.INV]

C:\__DATA__\__DATA__\Active Faults\HockaiFZ\Donn�es\ERT\working_dir\20100810-2.DAT
      5.0000
7
1534
1
0
      7.5000,       5.0000,   1.00000,    306.5103
     12.5000,       5.0000,   1.00000,    357.1974
     17.5000,       5.0000,   1.00000,    339.1736
     22.5000,       5.0000,   1.00000,    319.5309
     27.5000,       5.0000,   1.00000,    334.7053
     32.5000,       5.0000,   1.00000,    290.1609
     37.5000,       5.0000,   1.00000,    345.3995
     42.5000,       5.0000,   1.00000,    341.3492
     47.5000,       5.0000,   1.00000,    375.4947
     52.5000,       5.0000,   1.00000,    419.0285
     57.5000,       5.0000,   1.00000,    382.0356
     62.5000,       5.0000,   1.00000,    363.8216
     67.5000,       5.0000,   1.00000,    357.5898
     72.5000,       5.0000,   1.00000,    370.4577
     77.5000,       5.0000,   1.00000,    331.8638
     82.5000,       5.0000,   1.00000,    320.3710
     87.5000,       5.0000,   1.00000,    311.7495
     92.5000,       5.0000,   1.00000,    282.9323
     97.5000,       5.0000,   1.00000,    275.5928
    102.5000,       5.0000,   1.00000,    353.5237
    107.5000,       5.0000,   1.00000,    304.2910
    112.5000,       5.0000,   1.00000,    418.7234
    117.5000,       5.0000,   1.00000,    352.5270
    122.5000,       5.0000,   1.00000,    390.1499
    127.5000,       5.0000,   1.00000,    413.1673
    132.5000,       5.0000,   1.00000,    316.9747
    137.5000,       5.0000,   1.00000,    408.8317
    142.5000,       5.0000,   1.00000,    442.2063
    147.5000,       5.0000,   1.00000,    465.7189
    152.5000,       5.0000,   1.00000,    503.3558
    157.5000,       5.0000,   1.00000,    446.2406
    162.5000,       5.0000,   1.00000,    518.6154
    167.5000,       5.0000,   1.00000,    597.7174
    172.5000,       5.0000,   1.00000,    733.2092
    177.5000,       5.0000,   1.00000,    758.7372
    182.5000,       5.0000,   1.00000,    979.3905
    187.5000,       5.0000,   1.00000,   1374.0664
    192.5000,       5.0000,   1.00000,   1616.7560
    197.5000,       5.0000,   1.00000,   2246.3142
    202.5000,       5.0000,   1.00000,   2278.3555
    207.5000,       5.0000,   1.00000,   2241.3247
    212.5000,       5.0000,   1.00000,   1558.0992
    217.5000,       5.0000,   1.00000,   1363.0350
    222.5000,       5.0000,   1.00000,   1091.7106
    227.5000,       5.0000,   1.00000,   1214.1047
    232.5000,       5.0000,   1.00000,   1452.5797
    237.5000,       5.0000,   1.00000,   1600.1688
    242.5000,       5.0000,   1.00000,   1897.2273
    247.5000,       5.0000,   1.00000,   2060.0916
    252.5000,       5.0000,   1.00000,   2020.5845
    257.5000,       5.0000,   1.00000,   2289.2695
    262.5000,       5.0000,   1.00000,   2185.4126
    267.5000,       5.0000,   1.00000,   2273.5562
    272.5000,       5.0000,   1.00000,   2192.8335
    277.5000,       5.0000,   1.00000,   2196.8835
    282.5000,       5.0000,   1.00000,   1963.0730
    287.5000,       5.0000,   1.00000,   1812.6602
    292.5000,       5.0000,   1.00000,   1996.2513
    297.5000,       5.0000,   1.00000,   1902.5060
    302.5000,       5.0000,   1.00000,   1624.7651
    307.5000,       5.0000,   1.00000,   1822.7778
    312.5000,       5.0000,   1.00000,   1474.4200
    317.5000,       5.0000,   1.00000,   1302.0758
    322.5000,       5.0000,   1.00000,   1343.1289
    327.5000,       5.0000,   1.00000,   1207.2981
    332.5000,       5.0000,   1.00000,   1347.7556
    337.5000,       5.0000,   1.00000,   1324.7920
    342.5000,       5.0000,   1.00000,   1242.5255
    347.5000,       5.0000,   1.00000,   1343.8344
    352.5000,       5.0000,   1.00000,   1366.2372
    357.5000,       5.0000,   1.00000,   1435.2653
    362.5000,       5.0000,   1.00000,   1263.7137
    367.5000,       5.0000,   1.00000,   1523.1849
    372.5000,       5.0000,   1.00000,   1113.8441
    377.5000,       5.0000,   1.00000,   1144.2682
    382.5000,       5.0000,   1.00000,   1087.0321
    387.5000,       5.0000,   1.00000,   1073.9066
    392.5000,       5.0000,   1.00000,   1043.8689
    397.5000,       5.0000,   1.00000,   1434.1201
    402.5000,       5.0000,   1.00000,   1266.1628
    407.5000,       5.0000,   1.00000,   1710.3824
    412.5000,       5.0000,   1.00000,   1486.9113
    417.5000,       5.0000,   1.00000,   1747.3179
    422.5000,       5.0000,   1.00000,   1372.6970
    427.5000,       5.0000,   1.00000,   1587.7467
    432.5000,       5.0000,   1.00000,   1141.3673
    437.5000,       5.0000,   1.00000,   1551.6851
    442.5000,       5.0000,   1.00000,    926.3097
    447.5000,       5.0000,   1.00000,   1137.0793
    452.5000,       5.0000,   1.00000,   1214.3405
    457.5000,       5.0000,   1.00000,    969.9902
    462.5000,       5.0000,   1.00000,   1138.8546
    467.5000,       5.0000,   1.00000,    807.0623
     12.5000,       5.0000,   2.00000,    358.3427
     17.5000,       5.0000,   2.00000,    386.8586
     22.5000,       5.0000,   2.00000,    366.9088
     27.5000,       5.0000,   2.00000,    369.5957
     32.5000,       5.0000,   2.00000,    329.0599
     37.5000,       5.0000,   2.00000,    368.9359
     42.5000,       5.0000,   2.00000,    356.1373
     47.5000,       5.0000,   2.00000,    373.3111
     52.5000,       5.0000,   2.00000,    399.8297
     57.5000,       5.0000,   2.00000,    354.6036
     62.5000,       5.0000,   2.00000,    300.8888
     67.5000,       5.0000,   2.00000,    323.3532
     72.5000,       5.0000,   2.00000,    366.7364
     77.5000,       5.0000,   2.00000,    269.1628
     82.5000,       5.0000,   2.00000,    232.3363
     87.5000,       5.0000,   2.00000,    268.8536
     92.5000,       5.0000,   2.00000,    261.0782
     97.5000,       5.0000,   2.00000,    232.6930
    102.5000,       5.0000,   2.00000,    267.6053
    107.5000,       5.0000,   2.00000,    339.1300
    112.5000,       5.0000,   2.00000,    332.6326
    117.5000,       5.0000,   2.00000,    288.5776
    122.5000,       5.0000,   2.00000,    429.4038
    127.5000,       5.0000,   2.00000,    416.3376
    132.5000,       5.0000,   2.00000,    304.0275
    137.5000,       5.0000,   2.00000,    355.5190
    142.5000,       5.0000,   2.00000,    369.3282
    147.5000,       5.0000,   2.00000,    415.7432
    152.5000,       5.0000,   2.00000,    489.9964
    157.5000,       5.0000,   2.00000,    421.8779
    162.5000,       5.0000,   2.00000,    561.3071
    167.5000,       5.0000,   2.00000,    684.6979
    172.5000,       5.0000,   2.00000,    823.0570
    177.5000,       5.0000,   2.00000,    854.0756
    182.5000,       5.0000,   2.00000,   1122.0554
    187.5000,       5.0000,   2.00000,   1522.3369
    192.5000,       5.0000,   2.00000,   1448.2263
    197.5000,       5.0000,   2.00000,   1520.8151
    202.5000,       5.0000,   2.00000,   1738.5101
    207.5000,       5.0000,   2.00000,   1521.1716
    212.5000,       5.0000,   2.00000,   1112.6987
    217.5000,       5.0000,   2.00000,   1269.1233
    222.5000,       5.0000,   2.00000,   1119.0474
    227.5000,       5.0000,   2.00000,   1233.5511
    232.5000,       5.0000,   2.00000,   1483.0316
    237.5000,       5.0000,   2.00000,   1651.4286
    242.5000,       5.0000,   2.00000,   1847.4081
    247.5000,       5.0000,   2.00000,   1971.4944
    252.5000,       5.0000,   2.00000,   1901.6876
    257.5000,       5.0000,   2.00000,   2099.1118
    262.5000,       5.0000,   2.00000,   2002.3702
    267.5000,       5.0000,   2.00000,   1594.0398
    272.5000,       5.0000,   2.00000,   1605.6080
    277.5000,       5.0000,   2.00000,   1629.1721
    282.5000,       5.0000,   2.00000,   1351.8357
    287.5000,       5.0000,   2.00000,   1445.4977
    292.5000,       5.0000,   2.00000,   1759.5715
    297.5000,       5.0000,   2.00000,   1423.5863
    302.5000,       5.0000,   2.00000,   1294.5897
    307.5000,       5.0000,   2.00000,   1727.1383
    312.5000,       5.0000,   2.00000,   1419.5082
    317.5000,       5.0000,   2.00000,   1344.8448
    322.5000,       5.0000,   2.00000,   1371.5121
    327.5000,       5.0000,   2.00000,   1213.2566
    332.5000,       5.0000,   2.00000,   1434.6432
    337.5000,       5.0000,   2.00000,   1274.3367
    342.5000,       5.0000,   2.00000,   1143.2179
    347.5000,       5.0000,   2.00000,   1257.2819
    352.5000,       5.0000,   2.00000,   1405.1344
    357.5000,       5.0000,   2.00000,   1268.3862
    362.5000,       5.0000,   2.00000,   1132.4109
    367.5000,       5.0000,   2.00000,   1510.7986
    372.5000,       5.0000,   2.00000,   1115.4750
    377.5000,       5.0000,   2.00000,   1100.6670
    382.5000,       5.0000,   2.00000,   1255.2428
    387.5000,       5.0000,   2.00000,   1113.7092
    392.5000,       5.0000,   2.00000,   1089.3188
    397.5000,       5.0000,   2.00000,   1296.8368
    402.5000,       5.0000,   2.00000,   1201.4031
    407.5000,       5.0000,   2.00000,   1308.7258
    412.5000,       5.0000,   2.00000,   1304.4221
    417.5000,       5.0000,   2.00000,   1312.0786
    422.5000,       5.0000,   2.00000,   1158.6797
    427.5000,       5.0000,   2.00000,   1090.6682
    432.5000,       5.0000,   2.00000,   1204.1971
    437.5000,       5.0000,   2.00000,   1501.5547
    442.5000,       5.0000,   2.00000,    803.7255
    447.5000,       5.0000,   2.00000,    982.6321
    452.5000,       5.0000,   2.00000,   1278.2064
    457.5000,       5.0000,   2.00000,    857.6068
    462.5000,       5.0000,   2.00000,    727.2905
     17.5000,       5.0000,   3.00000,    382.4835
     22.5000,       5.0000,   3.00000,    388.3448
     27.5000,       5.0000,   3.00000,    383.4108
     32.5000,       5.0000,   3.00000,    327.8734
     37.5000,       5.0000,   3.00000,    364.8163
     42.5000,       5.0000,   3.00000,    357.6829
     47.5000,       5.0000,   3.00000,    384.3144
     52.5000,       5.0000,   3.00000,    383.3395
     57.5000,       5.0000,   3.00000,    313.4161
     62.5000,       5.0000,   3.00000,    280.6417
     67.5000,       5.0000,   3.00000,    313.1226
     72.5000,       5.0000,   3.00000,    358.2654
     77.5000,       5.0000,   3.00000,    276.2515
     82.5000,       5.0000,   3.00000,    236.1163
     87.5000,       5.0000,   3.00000,    259.3802
     92.5000,       5.0000,   3.00000,    274.7922
     97.5000,       5.0000,   3.00000,    229.9577
    102.5000,       5.0000,   3.00000,    285.1090
    107.5000,       5.0000,   3.00000,    300.1397
    112.5000,       5.0000,   3.00000,    295.1787
    117.5000,       5.0000,   3.00000,    294.7831
    122.5000,       5.0000,   3.00000,    419.8984
    127.5000,       5.0000,   3.00000,    418.1270
    132.5000,       5.0000,   3.00000,    262.3529
    137.5000,       5.0000,   3.00000,    281.0697
    142.5000,       5.0000,   3.00000,    351.1677
    147.5000,       5.0000,   3.00000,    471.0096
    152.5000,       5.0000,   3.00000,    477.6555
    157.5000,       5.0000,   3.00000,    419.2445
    162.5000,       5.0000,   3.00000,    611.5979
    167.5000,       5.0000,   3.00000,    758.8441
    172.5000,       5.0000,   3.00000,    870.5776
    177.5000,       5.0000,   3.00000,    832.7704
    182.5000,       5.0000,   3.00000,    971.8846
    187.5000,       5.0000,   3.00000,   1151.6711
    192.5000,       5.0000,   3.00000,   1038.4634
    197.5000,       5.0000,   3.00000,   1179.6105
    202.5000,       5.0000,   3.00000,   1268.9449
    207.5000,       5.0000,   3.00000,   1255.8195
    212.5000,       5.0000,   3.00000,    904.9966
    217.5000,       5.0000,   3.00000,   1088.8256
    222.5000,       5.0000,   3.00000,   1166.2710
    227.5000,       5.0000,   3.00000,   1295.9808
    232.5000,       5.0000,   3.00000,   1346.8423
    237.5000,       5.0000,   3.00000,   1405.1462
    242.5000,       5.0000,   3.00000,   1507.5112
    247.5000,       5.0000,   3.00000,   1660.2145
    252.5000,       5.0000,   3.00000,   1636.2343
    257.5000,       5.0000,   3.00000,   1760.7247
    262.5000,       5.0000,   3.00000,   1596.4415
    267.5000,       5.0000,   3.00000,   1386.4805
    272.5000,       5.0000,   3.00000,   1265.6399
    277.5000,       5.0000,   3.00000,   1210.0228
    282.5000,       5.0000,   3.00000,   1166.4847
    287.5000,       5.0000,   3.00000,   1304.4221
    292.5000,       5.0000,   3.00000,   1448.0896
    297.5000,       5.0000,   3.00000,   1229.0928
    302.5000,       5.0000,   3.00000,   1137.4994
    307.5000,       5.0000,   3.00000,   1412.4581
    312.5000,       5.0000,   3.00000,   1257.6028
    317.5000,       5.0000,   3.00000,   1227.7612
    322.5000,       5.0000,   3.00000,   1234.3716
    327.5000,       5.0000,   3.00000,   1187.7664
    332.5000,       5.0000,   3.00000,   1334.5013
    337.5000,       5.0000,   3.00000,   1159.7914
    342.5000,       5.0000,   3.00000,    999.3007
    347.5000,       5.0000,   3.00000,   1124.3975
    352.5000,       5.0000,   3.00000,   1196.3502
    357.5000,       5.0000,   3.00000,   1184.7108
    362.5000,       5.0000,   3.00000,   1064.9521
    367.5000,       5.0000,   3.00000,   1309.8672
    372.5000,       5.0000,   3.00000,   1023.1264
    377.5000,       5.0000,   3.00000,   1029.9626
    382.5000,       5.0000,   3.00000,   1087.7078
    387.5000,       5.0000,   3.00000,   1139.1639
    392.5000,       5.0000,   3.00000,   1009.5490
    397.5000,       5.0000,   3.00000,   1143.3013
    402.5000,       5.0000,   3.00000,   1017.5742
    407.5000,       5.0000,   3.00000,   1209.1904
    412.5000,       5.0000,   3.00000,   1016.5399
    417.5000,       5.0000,   3.00000,   1077.6259
    422.5000,       5.0000,   3.00000,    845.5273
    427.5000,       5.0000,   3.00000,   1058.4845
    432.5000,       5.0000,   3.00000,   1088.8967
    437.5000,       5.0000,   3.00000,   1250.4932
    442.5000,       5.0000,   3.00000,    811.7624
    447.5000,       5.0000,   3.00000,    874.0374
    452.5000,       5.0000,   3.00000,   1041.9586
    457.5000,       5.0000,   3.00000,    843.8153
     22.5000,      15.0000,   1.00000,    374.2563
     27.5000,      15.0000,   1.00000,    369.2331
     32.5000,      15.0000,   1.00000,    350.9358
     37.5000,      15.0000,   1.00000,    344.2542
     42.5000,      15.0000,   1.00000,    371.1116
     47.5000,      15.0000,   1.00000,    373.9590
     52.5000,      15.0000,   1.00000,    348.3024
     57.5000,      15.0000,   1.00000,    309.0744
     62.5000,      15.0000,   1.00000,    299.5750
     67.5000,      15.0000,   1.00000,    317.8723
     72.5000,      15.0000,   1.00000,    320.1134
     77.5000,      15.0000,   1.00000,    312.1775
     82.5000,      15.0000,   1.00000,    281.4026
     87.5000,      15.0000,   1.00000,    271.5822
     92.5000,      15.0000,   1.00000,    259.6456
     97.5000,      15.0000,   1.00000,    285.7183
    102.5000,      15.0000,   1.00000,    274.4118
    107.5000,      15.0000,   1.00000,    264.4844
    112.5000,      15.0000,   1.00000,    296.1331
    117.5000,      15.0000,   1.00000,    355.4893
    122.5000,      15.0000,   1.00000,    370.6717
    127.5000,      15.0000,   1.00000,    348.3143
    132.5000,      15.0000,   1.00000,    300.1635
    137.5000,      15.0000,   1.00000,    280.6892
    142.5000,      15.0000,   1.00000,    361.2556
    147.5000,      15.0000,   1.00000,    447.6534
    152.5000,      15.0000,   1.00000,    490.4066
    157.5000,      15.0000,   1.00000,    558.7925
    162.5000,      15.0000,   1.00000,    649.3695
    167.5000,      15.0000,   1.00000,    757.0251
    172.5000,      15.0000,   1.00000,    789.1792
    177.5000,      15.0000,   1.00000,    788.5608
    182.5000,      15.0000,   1.00000,    788.9592
    187.5000,      15.0000,   1.00000,    743.7687
    192.5000,      15.0000,   1.00000,    876.5935
    197.5000,      15.0000,   1.00000,   1015.5649
    202.5000,      15.0000,   1.00000,   1099.4542
    207.5000,      15.0000,   1.00000,   1086.1565
    212.5000,      15.0000,   1.00000,   1128.0891
    217.5000,      15.0000,   1.00000,   1069.3213
    222.5000,      15.0000,   1.00000,   1174.1296
    227.5000,      15.0000,   1.00000,   1174.2010
    232.5000,      15.0000,   1.00000,   1152.5272
    237.5000,      15.0000,   1.00000,   1111.9141
    242.5000,      15.0000,   1.00000,   1187.9922
    247.5000,      15.0000,   1.00000,   1276.9999
    252.5000,      15.0000,   1.00000,   1457.7911
    257.5000,      15.0000,   1.00000,   1483.3883
    262.5000,      15.0000,   1.00000,   1407.4171
    267.5000,      15.0000,   1.00000,   1272.8922
    272.5000,      15.0000,   1.00000,   1113.0673
    277.5000,      15.0000,   1.00000,   1043.2546
    282.5000,      15.0000,   1.00000,   1146.7252
    287.5000,      15.0000,   1.00000,   1192.9381
    292.5000,      15.0000,   1.00000,   1209.7017
    297.5000,      15.0000,   1.00000,   1176.8402
    302.5000,      15.0000,   1.00000,   1106.1953
    307.5000,      15.0000,   1.00000,   1095.8162
    312.5000,      15.0000,   1.00000,   1135.6089
    317.5000,      15.0000,   1.00000,   1112.1519
    322.5000,      15.0000,   1.00000,   1147.4504
    327.5000,      15.0000,   1.00000,   1187.7426
    332.5000,      15.0000,   1.00000,   1161.8363
    337.5000,      15.0000,   1.00000,   1089.5150
    342.5000,      15.0000,   1.00000,   1045.5731
    347.5000,      15.0000,   1.00000,    997.2557
    352.5000,      15.0000,   1.00000,   1057.5630
    357.5000,      15.0000,   1.00000,   1094.6808
    362.5000,      15.0000,   1.00000,   1132.4347
    367.5000,      15.0000,   1.00000,   1026.7644
    372.5000,      15.0000,   1.00000,   1013.0682
    377.5000,      15.0000,   1.00000,    954.8118
    382.5000,      15.0000,   1.00000,   1004.9600
    387.5000,      15.0000,   1.00000,    968.8646
    392.5000,      15.0000,   1.00000,   1056.0591
    397.5000,      15.0000,   1.00000,    993.6355
    402.5000,      15.0000,   1.00000,   1061.2190
    407.5000,      15.0000,   1.00000,    990.2649
    412.5000,      15.0000,   1.00000,   1003.5570
    417.5000,      15.0000,   1.00000,    814.0095
    422.5000,      15.0000,   1.00000,    891.4074
    427.5000,      15.0000,   1.00000,    939.7186
    432.5000,      15.0000,   1.00000,   1069.8149
    437.5000,      15.0000,   1.00000,    972.9665
    442.5000,      15.0000,   1.00000,    947.4763
    447.5000,      15.0000,   1.00000,    832.8596
    452.5000,      15.0000,   1.00000,    775.7504
     22.5000,       5.0000,   4.00000,    371.9029
     27.5000,       5.0000,   4.00000,    387.0650
     32.5000,       5.0000,   4.00000,    317.9577
     37.5000,       5.0000,   4.00000,    355.5266
     42.5000,       5.0000,   4.00000,    362.7643
     47.5000,       5.0000,   4.00000,    382.3923
     52.5000,       5.0000,   4.00000,    370.5627
     57.5000,       5.0000,   4.00000,    305.7620
     62.5000,       5.0000,   4.00000,    284.4264
     67.5000,       5.0000,   4.00000,    310.5823
     72.5000,       5.0000,   4.00000,    354.1753
     77.5000,       5.0000,   4.00000,    288.9811
     82.5000,       5.0000,   4.00000,    263.2394
     87.5000,       5.0000,   4.00000,    282.9465
     92.5000,       5.0000,   4.00000,    277.6520
     97.5000,       5.0000,   4.00000,    245.2232
    102.5000,       5.0000,   4.00000,    260.4382
    107.5000,       5.0000,   4.00000,    260.9256
    112.5000,       5.0000,   4.00000,    315.3400
    117.5000,       5.0000,   4.00000,    332.9140
    122.5000,       5.0000,   4.00000,    422.2971
    127.5000,       5.0000,   4.00000,    367.2809
    132.5000,       5.0000,   4.00000,    219.4143
    137.5000,       5.0000,   4.00000,    261.4012
    142.5000,       5.0000,   4.00000,    358.2179
    147.5000,       5.0000,   4.00000,    482.4746
    152.5000,       5.0000,   4.00000,    515.5897
    157.5000,       5.0000,   4.00000,    431.1271
    162.5000,       5.0000,   4.00000,    645.6957
    167.5000,       5.0000,   4.00000,    748.9524
    172.5000,       5.0000,   4.00000,    832.1760
    177.5000,       5.0000,   4.00000,    704.7053
    182.5000,       5.0000,   4.00000,    680.3326
    187.5000,       5.0000,   4.00000,    766.2210
    192.5000,       5.0000,   4.00000,    835.7625
    197.5000,       5.0000,   4.00000,   1063.0421
    202.5000,       5.0000,   4.00000,   1146.4835
    207.5000,       5.0000,   4.00000,   1040.7302
    212.5000,       5.0000,   4.00000,    797.0438
    217.5000,       5.0000,   4.00000,   1006.3906
    222.5000,       5.0000,   4.00000,   1066.7277
    227.5000,       5.0000,   4.00000,   1124.3103
    232.5000,       5.0000,   4.00000,   1104.6141
    237.5000,       5.0000,   4.00000,   1044.4951
    242.5000,       5.0000,   4.00000,   1156.2523
    247.5000,       5.0000,   4.00000,   1331.7947
    252.5000,       5.0000,   4.00000,   1363.3600
    257.5000,       5.0000,   4.00000,   1424.6285
    262.5000,       5.0000,   4.00000,   1317.1512
    267.5000,       5.0000,   4.00000,   1124.3269
    272.5000,       5.0000,   4.00000,   1022.2979
    277.5000,       5.0000,   4.00000,    971.6943
    282.5000,       5.0000,   4.00000,    971.6547
    287.5000,       5.0000,   4.00000,   1042.3154
    292.5000,       5.0000,   4.00000,   1251.5631
    297.5000,       5.0000,   4.00000,   1105.1290
    302.5000,       5.0000,   4.00000,    985.8027
    307.5000,       5.0000,   4.00000,   1255.8433
    312.5000,       5.0000,   4.00000,    972.4869
    317.5000,       5.0000,   4.00000,   1041.0472
    322.5000,       5.0000,   4.00000,   1150.0701
    327.5000,       5.0000,   4.00000,   1054.8782
    332.5000,       5.0000,   4.00000,   1243.7560
    337.5000,       5.0000,   4.00000,   1040.8059
    342.5000,       5.0000,   4.00000,    923.1075
    347.5000,       5.0000,   4.00000,    947.1433
    352.5000,       5.0000,   4.00000,   1042.7711
    357.5000,       5.0000,   4.00000,   1105.0303
    362.5000,       5.0000,   4.00000,    973.1409
    367.5000,       5.0000,   4.00000,   1190.4598
    372.5000,       5.0000,   4.00000,    884.1907
    377.5000,       5.0000,   4.00000,    890.5711
    382.5000,       5.0000,   4.00000,   1018.0220
    387.5000,       5.0000,   4.00000,    947.0839
    392.5000,       5.0000,   4.00000,    929.3296
    397.5000,       5.0000,   4.00000,   1004.2308
    402.5000,       5.0000,   4.00000,    925.4061
    407.5000,       5.0000,   4.00000,   1062.0513
    412.5000,       5.0000,   4.00000,    920.5557
    417.5000,       5.0000,   4.00000,    825.6171
    422.5000,       5.0000,   4.00000,    766.4492
    427.5000,       5.0000,   4.00000,    909.1180
    432.5000,       5.0000,   4.00000,    915.8520
    437.5000,       5.0000,   4.00000,   1116.4636
    442.5000,       5.0000,   4.00000,    833.3450
    447.5000,       5.0000,   4.00000,    845.2143
    452.5000,       5.0000,   4.00000,    879.5539
     30.0000,      20.0000,   1.00000,    338.3711
     35.0000,      20.0000,   1.00000,    352.9946
     40.0000,      20.0000,   1.00000,    344.0065
     45.0000,      20.0000,   1.00000,    344.7753
     50.0000,      20.0000,   1.00000,    344.7198
     55.0000,      20.0000,   1.00000,    336.7303
     60.0000,      20.0000,   1.00000,    329.3988
     65.0000,      20.0000,   1.00000,    318.5638
     70.0000,      20.0000,   1.00000,    323.0104
     75.0000,      20.0000,   1.00000,    324.6511
     80.0000,      20.0000,   1.00000,    330.8413
     85.0000,      20.0000,   1.00000,    303.7501
     90.0000,      20.0000,   1.00000,    285.4964
     95.0000,      20.0000,   1.00000,    263.2083
    100.0000,      20.0000,   1.00000,    247.5544
    105.0000,      20.0000,   1.00000,    272.8226
    110.0000,      20.0000,   1.00000,    306.9760
    115.0000,      20.0000,   1.00000,    352.4794
    120.0000,      20.0000,   1.00000,    361.6182
    125.0000,      20.0000,   1.00000,    316.1623
    130.0000,      20.0000,   1.00000,    306.6352
    135.0000,      20.0000,   1.00000,    309.9958
    140.0000,      20.0000,   1.00000,    334.9708
    145.0000,      20.0000,   1.00000,    409.3964
    150.0000,      20.0000,   1.00000,    462.1364
    155.0000,      20.0000,   1.00000,    592.8370
    160.0000,      20.0000,   1.00000,    642.5571
    165.0000,      20.0000,   1.00000,    661.1120
    170.0000,      20.0000,   1.00000,    593.4869
    175.0000,      20.0000,   1.00000,    529.1511
    180.0000,      20.0000,   1.00000,    489.4337
    185.0000,      20.0000,   1.00000,    522.3268
    190.0000,      20.0000,   1.00000,    592.3376
    195.0000,      20.0000,   1.00000,    788.8086
    200.0000,      20.0000,   1.00000,    920.0877
    205.0000,      20.0000,   1.00000,    998.7300
    210.0000,      20.0000,   1.00000,   1017.3959
    215.0000,      20.0000,   1.00000,    988.6085
    220.0000,      20.0000,   1.00000,    907.4219
    225.0000,      20.0000,   1.00000,    868.2672
    230.0000,      20.0000,   1.00000,    785.7888
    235.0000,      20.0000,   1.00000,    800.6580
    240.0000,      20.0000,   1.00000,    845.1390
    245.0000,      20.0000,   1.00000,    871.5168
    250.0000,      20.0000,   1.00000,   1006.8781
    255.0000,      20.0000,   1.00000,   1135.3434
    260.0000,      20.0000,   1.00000,   1136.1360
    265.0000,      20.0000,   1.00000,   1043.7025
    270.0000,      20.0000,   1.00000,    935.0204
    275.0000,      20.0000,   1.00000,    882.7244
    280.0000,      20.0000,   1.00000,    843.9184
    285.0000,      20.0000,   1.00000,    895.7231
    290.0000,      20.0000,   1.00000,    952.2993
    295.0000,      20.0000,   1.00000,    958.4657
    300.0000,      20.0000,   1.00000,   1015.0894
    305.0000,      20.0000,   1.00000,    914.2859
    310.0000,      20.0000,   1.00000,    882.3121
    315.0000,      20.0000,   1.00000,    936.1618
    320.0000,      20.0000,   1.00000,    897.9424
    325.0000,      20.0000,   1.00000,   1002.6298
    330.0000,      20.0000,   1.00000,   1009.4619
    335.0000,      20.0000,   1.00000,    960.2570
    340.0000,      20.0000,   1.00000,    950.5079
    345.0000,      20.0000,   1.00000,    916.3942
    350.0000,      20.0000,   1.00000,    907.1762
    355.0000,      20.0000,   1.00000,    916.3862
    360.0000,      20.0000,   1.00000,    965.7260
    365.0000,      20.0000,   1.00000,    940.6638
    370.0000,      20.0000,   1.00000,    866.0637
    375.0000,      20.0000,   1.00000,    874.3704
    380.0000,      20.0000,   1.00000,    785.5826
    385.0000,      20.0000,   1.00000,    798.8509
    390.0000,      20.0000,   1.00000,    853.7784
    395.0000,      20.0000,   1.00000,    872.8009
    400.0000,      20.0000,   1.00000,    944.2147
    405.0000,      20.0000,   1.00000,    922.7510
    410.0000,      20.0000,   1.00000,    821.6858
    415.0000,      20.0000,   1.00000,    826.3542
    420.0000,      20.0000,   1.00000,    793.7307
    425.0000,      20.0000,   1.00000,    768.3356
    430.0000,      20.0000,   1.00000,    844.0294
    435.0000,      20.0000,   1.00000,    858.8194
    440.0000,      20.0000,   1.00000,    869.3452
    445.0000,      20.0000,   1.00000,    809.9633
     27.5000,       5.0000,   5.00000,    357.8497
     32.5000,       5.0000,   5.00000,    317.2727
     37.5000,       5.0000,   5.00000,    352.2224
     42.5000,       5.0000,   5.00000,    354.0195
     47.5000,       5.0000,   5.00000,    362.5287
     52.5000,       5.0000,   5.00000,    370.4339
     57.5000,       5.0000,   5.00000,    322.0847
     62.5000,       5.0000,   5.00000,    289.6477
     67.5000,       5.0000,   5.00000,    315.8333
     72.5000,       5.0000,   5.00000,    365.6092
     77.5000,       5.0000,   5.00000,    304.5617
     82.5000,       5.0000,   5.00000,    281.1218
     87.5000,       5.0000,   5.00000,    302.7922
     92.5000,       5.0000,   5.00000,    295.1984
     97.5000,       5.0000,   5.00000,    224.7728
    102.5000,       5.0000,   5.00000,    240.3672
    107.5000,       5.0000,   5.00000,    275.1133
    112.5000,       5.0000,   5.00000,    336.4062
    117.5000,       5.0000,   5.00000,    347.3060
    122.5000,       5.0000,   5.00000,    423.8986
    127.5000,       5.0000,   5.00000,    337.7045
    132.5000,       5.0000,   5.00000,    207.5895
    137.5000,       5.0000,   5.00000,    263.7889
    142.5000,       5.0000,   5.00000,    359.9708
    147.5000,       5.0000,   5.00000,    485.7465
    152.5000,       5.0000,   5.00000,    527.3400
    157.5000,       5.0000,   5.00000,    456.9527
    162.5000,       5.0000,   5.00000,    623.5821
    167.5000,       5.0000,   5.00000,    689.4476
    172.5000,       5.0000,   5.00000,    669.8306
    177.5000,       5.0000,   5.00000,    524.5367
    182.5000,       5.0000,   5.00000,    488.0841
    187.5000,       5.0000,   5.00000,    602.1052
    192.5000,       5.0000,   5.00000,    708.7281
    197.5000,       5.0000,   5.00000,    946.3408
    202.5000,       5.0000,   5.00000,   1086.2158
    207.5000,       5.0000,   5.00000,    933.8275
    212.5000,       5.0000,   5.00000,    702.7930
    217.5000,       5.0000,   5.00000,    901.9648
    222.5000,       5.0000,   5.00000,    894.2370
    227.5000,       5.0000,   5.00000,    867.8677
    232.5000,       5.0000,   5.00000,    838.1077
    237.5000,       5.0000,   5.00000,    825.4586
    242.5000,       5.0000,   5.00000,    883.6235
    247.5000,       5.0000,   5.00000,   1072.2164
    252.5000,       5.0000,   5.00000,   1094.3241
    257.5000,       5.0000,   5.00000,   1183.8518
    262.5000,       5.0000,   5.00000,   1097.2429
    267.5000,       5.0000,   5.00000,    894.4112
    272.5000,       5.0000,   5.00000,    849.3557
    277.5000,       5.0000,   5.00000,    840.0460
    282.5000,       5.0000,   5.00000,    738.6172
    287.5000,       5.0000,   5.00000,    849.5934
    292.5000,       5.0000,   5.00000,   1068.3822
    297.5000,       5.0000,   5.00000,    950.2332
    302.5000,       5.0000,   5.00000,    900.1005
    307.5000,       5.0000,   5.00000,   1097.7435
    312.5000,       5.0000,   5.00000,    804.1235
    317.5000,       5.0000,   5.00000,    878.4840
    322.5000,       5.0000,   5.00000,   1009.8582
    327.5000,       5.0000,   5.00000,    966.9387
    332.5000,       5.0000,   5.00000,   1103.7820
    337.5000,       5.0000,   5.00000,    983.8091
    342.5000,       5.0000,   5.00000,    799.3482
    347.5000,       5.0000,   5.00000,    857.3807
    352.5000,       5.0000,   5.00000,    958.3488
    357.5000,       5.0000,   5.00000,    964.6204
    362.5000,       5.0000,   5.00000,    888.6191
    367.5000,       5.0000,   5.00000,   1090.8823
    372.5000,       5.0000,   5.00000,    779.2434
    377.5000,       5.0000,   5.00000,    781.2313
    382.5000,       5.0000,   5.00000,    867.0704
    387.5000,       5.0000,   5.00000,    844.2433
    392.5000,       5.0000,   5.00000,    773.3845
    397.5000,       5.0000,   5.00000,    957.9624
    402.5000,       5.0000,   5.00000,    850.8419
    407.5000,       5.0000,   5.00000,    975.1171
    412.5000,       5.0000,   5.00000,    801.2941
    417.5000,       5.0000,   5.00000,    793.9277
    422.5000,       5.0000,   5.00000,    674.8240
    427.5000,       5.0000,   5.00000,    788.2670
    432.5000,       5.0000,   5.00000,    809.9546
    437.5000,       5.0000,   5.00000,   1012.9777
    442.5000,       5.0000,   5.00000,    814.4462
    447.5000,       5.0000,   5.00000,    780.8151
     32.5000,       5.0000,   6.00000,    298.0644
     37.5000,       5.0000,   6.00000,    352.3644
     42.5000,       5.0000,   6.00000,    335.2755
     47.5000,       5.0000,   6.00000,    355.6716
     52.5000,       5.0000,   6.00000,    379.3329
     57.5000,       5.0000,   6.00000,    329.8370
     62.5000,       5.0000,   6.00000,    302.7256
     67.5000,       5.0000,   6.00000,    328.8578
     72.5000,       5.0000,   6.00000,    379.0801
     77.5000,       5.0000,   6.00000,    315.5452
     82.5000,       5.0000,   6.00000,    287.7362
     87.5000,       5.0000,   6.00000,    314.1770
     92.5000,       5.0000,   6.00000,    287.7466
     97.5000,       5.0000,   6.00000,    218.7493
    102.5000,       5.0000,   6.00000,    243.6598
    107.5000,       5.0000,   6.00000,    290.2897
    112.5000,       5.0000,   6.00000,    353.6584
    117.5000,       5.0000,   6.00000,    337.2239
    122.5000,       5.0000,   6.00000,    409.0675
    127.5000,       5.0000,   6.00000,    352.0749
    132.5000,       5.0000,   6.00000,    215.0511
    137.5000,       5.0000,   6.00000,    265.7744
    142.5000,       5.0000,   6.00000,    365.1849
    147.5000,       5.0000,   6.00000,    490.6278
    152.5000,       5.0000,   6.00000,    524.0171
    157.5000,       5.0000,   6.00000,    435.0609
    162.5000,       5.0000,   6.00000,    568.8058
    167.5000,       5.0000,   6.00000,    560.8879
    172.5000,       5.0000,   6.00000,    490.8704
    177.5000,       5.0000,   6.00000,    386.5318
    182.5000,       5.0000,   6.00000,    432.0550
    187.5000,       5.0000,   6.00000,    563.5229
    192.5000,       5.0000,   6.00000,    615.2047
    197.5000,       5.0000,   6.00000,    831.4864
    202.5000,       5.0000,   6.00000,    960.1363
    207.5000,       5.0000,   6.00000,    863.0079
    212.5000,       5.0000,   6.00000,    628.3794
    217.5000,       5.0000,   6.00000,    743.7441
    222.5000,       5.0000,   6.00000,    704.6923
    227.5000,       5.0000,   6.00000,    659.4633
    232.5000,       5.0000,   6.00000,    636.1851
    237.5000,       5.0000,   6.00000,    674.4980
    242.5000,       5.0000,   6.00000,    753.3918
    247.5000,       5.0000,   6.00000,    847.2078
    252.5000,       5.0000,   6.00000,    896.6882
    257.5000,       5.0000,   6.00000,    993.2729
    262.5000,       5.0000,   6.00000,    909.8771
    267.5000,       5.0000,   6.00000,    764.0158
    272.5000,       5.0000,   6.00000,    718.5095
    277.5000,       5.0000,   6.00000,    655.7941
    282.5000,       5.0000,   6.00000,    617.6019
    287.5000,       5.0000,   6.00000,    694.2924
    292.5000,       5.0000,   6.00000,    908.6346
    297.5000,       5.0000,   6.00000,    853.6257
    302.5000,       5.0000,   6.00000,    773.1262
    307.5000,       5.0000,   6.00000,    994.2483
    312.5000,       5.0000,   6.00000,    739.0195
    317.5000,       5.0000,   6.00000,    778.3897
    322.5000,       5.0000,   6.00000,    852.2922
    327.5000,       5.0000,   6.00000,    842.1390
    332.5000,       5.0000,   6.00000,   1005.4806
    337.5000,       5.0000,   6.00000,    831.3846
    342.5000,       5.0000,   6.00000,    749.8066
    347.5000,       5.0000,   6.00000,    799.0424
    352.5000,       5.0000,   6.00000,    851.3042
    357.5000,       5.0000,   6.00000,    868.8540
    362.5000,       5.0000,   6.00000,    781.9268
    367.5000,       5.0000,   6.00000,    977.5410
    372.5000,       5.0000,   6.00000,    720.8404
    377.5000,       5.0000,   6.00000,    684.1603
    382.5000,       5.0000,   6.00000,    749.4280
    387.5000,       5.0000,   6.00000,    736.1954
    392.5000,       5.0000,   6.00000,    707.8995
    397.5000,       5.0000,   6.00000,    835.3979
    402.5000,       5.0000,   6.00000,    814.7839
    407.5000,       5.0000,   6.00000,    888.2864
    412.5000,       5.0000,   6.00000,    752.0079
    417.5000,       5.0000,   6.00000,    739.8777
    422.5000,       5.0000,   6.00000,    627.5178
    427.5000,       5.0000,   6.00000,    718.6057
    432.5000,       5.0000,   6.00000,    731.5941
    437.5000,       5.0000,   6.00000,    921.6174
    442.5000,       5.0000,   6.00000,    722.3803
     37.5000,      25.0000,   1.00000,    319.5883
     42.5000,      25.0000,   1.00000,    334.4893
     47.5000,      25.0000,   1.00000,    339.6016
     52.5000,      25.0000,   1.00000,    333.7957
     57.5000,      25.0000,   1.00000,    341.7119
     62.5000,      25.0000,   1.00000,    352.4913
     67.5000,      25.0000,   1.00000,    343.5052
     72.5000,      25.0000,   1.00000,    336.0250
     77.5000,      25.0000,   1.00000,    336.8374
     82.5000,      25.0000,   1.00000,    332.3096
     87.5000,      25.0000,   1.00000,    281.0670
     92.5000,      25.0000,   1.00000,    262.8034
     97.5000,      25.0000,   1.00000,    272.3292
    102.5000,      25.0000,   1.00000,    285.9422
    107.5000,      25.0000,   1.00000,    301.7349
    112.5000,      25.0000,   1.00000,    331.2099
    117.5000,      25.0000,   1.00000,    334.9252
    122.5000,      25.0000,   1.00000,    325.5229
    127.5000,      25.0000,   1.00000,    328.0692
    132.5000,      25.0000,   1.00000,    352.6003
    137.5000,      25.0000,   1.00000,    358.1584
    142.5000,      25.0000,   1.00000,    384.7801
    147.5000,      25.0000,   1.00000,    432.0292
    152.5000,      25.0000,   1.00000,    518.2647
    157.5000,      25.0000,   1.00000,    574.9459
    162.5000,      25.0000,   1.00000,    545.0349
    167.5000,      25.0000,   1.00000,    442.2538
    172.5000,      25.0000,   1.00000,    368.3534
    177.5000,      25.0000,   1.00000,    396.2530
    182.5000,      25.0000,   1.00000,    431.0484
    187.5000,      25.0000,   1.00000,    513.9846
    192.5000,      25.0000,   1.00000,    631.3299
    197.5000,      25.0000,   1.00000,    709.0745
    202.5000,      25.0000,   1.00000,    792.3872
    207.5000,      25.0000,   1.00000,    894.8611
    212.5000,      25.0000,   1.00000,    876.4529
    217.5000,      25.0000,   1.00000,    745.8811
    222.5000,      25.0000,   1.00000,    621.4222
    227.5000,      25.0000,   1.00000,    584.2788
    232.5000,      25.0000,   1.00000,    577.1553
    237.5000,      25.0000,   1.00000,    626.4355
    242.5000,      25.0000,   1.00000,    675.3986
    247.5000,      25.0000,   1.00000,    761.1190
    252.5000,      25.0000,   1.00000,    820.2076
    257.5000,      25.0000,   1.00000,    859.3029
    262.5000,      25.0000,   1.00000,    868.1999
    267.5000,      25.0000,   1.00000,    835.2274
    272.5000,      25.0000,   1.00000,    722.8757
    277.5000,      25.0000,   1.00000,    678.3907
    282.5000,      25.0000,   1.00000,    724.0448
    287.5000,      25.0000,   1.00000,    745.3956
    292.5000,      25.0000,   1.00000,    753.1136
    297.5000,      25.0000,   1.00000,    816.0464
    302.5000,      25.0000,   1.00000,    809.6065
    307.5000,      25.0000,   1.00000,    796.0134
    312.5000,      25.0000,   1.00000,    812.9554
    317.5000,      25.0000,   1.00000,    825.9144
    322.5000,      25.0000,   1.00000,    791.7135
    327.5000,      25.0000,   1.00000,    814.8972
    332.5000,      25.0000,   1.00000,    811.5286
    337.5000,      25.0000,   1.00000,    818.8998
    342.5000,      25.0000,   1.00000,    846.7797
    347.5000,      25.0000,   1.00000,    839.5671
    352.5000,      25.0000,   1.00000,    788.7213
    357.5000,      25.0000,   1.00000,    829.7585
    362.5000,      25.0000,   1.00000,    785.1052
    367.5000,      25.0000,   1.00000,    770.7292
    372.5000,      25.0000,   1.00000,    748.3976
    377.5000,      25.0000,   1.00000,    736.9445
    382.5000,      25.0000,   1.00000,    654.3154
    387.5000,      25.0000,   1.00000,    708.0936
    392.5000,      25.0000,   1.00000,    758.7410
    397.5000,      25.0000,   1.00000,    811.4890
    402.5000,      25.0000,   1.00000,    786.8588
    407.5000,      25.0000,   1.00000,    830.8978
    412.5000,      25.0000,   1.00000,    769.6989
    417.5000,      25.0000,   1.00000,    753.7873
    422.5000,      25.0000,   1.00000,    734.7449
    427.5000,      25.0000,   1.00000,    764.6856
    432.5000,      25.0000,   1.00000,    742.0765
    437.5000,      25.0000,   1.00000,    707.8454
     37.5000,       5.0000,   7.00000,    318.1246
     42.5000,       5.0000,   7.00000,    337.1831
     47.5000,       5.0000,   7.00000,    359.1879
     52.5000,       5.0000,   7.00000,    378.2232
     57.5000,       5.0000,   7.00000,    332.8014
     62.5000,       5.0000,   7.00000,    313.3089
     67.5000,       5.0000,   7.00000,    348.3183
     72.5000,       5.0000,   7.00000,    391.9741
     77.5000,       5.0000,   7.00000,    319.4904
     82.5000,       5.0000,   7.00000,    292.8127
     87.5000,       5.0000,   7.00000,    298.5142
     92.5000,       5.0000,   7.00000,    281.8988
     97.5000,       5.0000,   7.00000,    233.0811
    102.5000,       5.0000,   7.00000,    259.1930
    107.5000,       5.0000,   7.00000,    292.7346
    112.5000,       5.0000,   7.00000,    347.5813
    117.5000,       5.0000,   7.00000,    334.8975
    122.5000,       5.0000,   7.00000,    421.1354
    127.5000,       5.0000,   7.00000,    367.6711
    132.5000,       5.0000,   7.00000,    228.6451
    137.5000,       5.0000,   7.00000,    271.1978
    142.5000,       5.0000,   7.00000,    367.7715
    147.5000,       5.0000,   7.00000,    497.1868
    152.5000,       5.0000,   7.00000,    497.3987
    157.5000,       5.0000,   7.00000,    402.9730
    162.5000,       5.0000,   7.00000,    463.3637
    167.5000,       5.0000,   7.00000,    451.6262
    172.5000,       5.0000,   7.00000,    395.0513
    177.5000,       5.0000,   7.00000,    353.9741
    182.5000,       5.0000,   7.00000,    394.4409
    187.5000,       5.0000,   7.00000,    524.4639
    192.5000,       5.0000,   7.00000,    593.1777
    197.5000,       5.0000,   7.00000,    727.8722
    202.5000,       5.0000,   7.00000,    848.0502
    207.5000,       5.0000,   7.00000,    751.9550
    212.5000,       5.0000,   7.00000,    535.9478
    217.5000,       5.0000,   7.00000,    611.5950
    222.5000,       5.0000,   7.00000,    556.3771
    227.5000,       5.0000,   7.00000,    527.4708
    232.5000,       5.0000,   7.00000,    522.8235
    237.5000,       5.0000,   7.00000,    560.8987
    242.5000,       5.0000,   7.00000,    650.1107
    247.5000,       5.0000,   7.00000,    767.5753
    252.5000,       5.0000,   7.00000,    754.7116
    257.5000,       5.0000,   7.00000,    816.3176
    262.5000,       5.0000,   7.00000,    780.1930
    267.5000,       5.0000,   7.00000,    674.4916
    272.5000,       5.0000,   7.00000,    595.0549
    277.5000,       5.0000,   7.00000,    555.1707
    282.5000,       5.0000,   7.00000,    513.9458
    287.5000,       5.0000,   7.00000,    589.0007
    292.5000,       5.0000,   7.00000,    779.7491
    297.5000,       5.0000,   7.00000,    724.9455
    302.5000,       5.0000,   7.00000,    694.3795
    307.5000,       5.0000,   7.00000,    942.1053
    312.5000,       5.0000,   7.00000,    681.6523
    317.5000,       5.0000,   7.00000,    726.1531
    322.5000,       5.0000,   7.00000,    762.6605
    327.5000,       5.0000,   7.00000,    740.9114
    332.5000,       5.0000,   7.00000,    867.2175
    337.5000,       5.0000,   7.00000,    766.6024
    342.5000,       5.0000,   7.00000,    669.5942
    347.5000,       5.0000,   7.00000,    743.6960
    352.5000,       5.0000,   7.00000,    787.1453
    357.5000,       5.0000,   7.00000,    786.7299
    362.5000,       5.0000,   7.00000,    699.4580
    367.5000,       5.0000,   7.00000,    874.7015
    372.5000,       5.0000,   7.00000,    642.9277
    377.5000,       5.0000,   7.00000,    626.8195
    382.5000,       5.0000,   7.00000,    678.3076
    387.5000,       5.0000,   7.00000,    674.7765
    392.5000,       5.0000,   7.00000,    612.6362
    397.5000,       5.0000,   7.00000,    788.5153
    402.5000,       5.0000,   7.00000,    723.2313
    407.5000,       5.0000,   7.00000,    871.3776
    412.5000,       5.0000,   7.00000,    736.9269
    417.5000,       5.0000,   7.00000,    689.5071
    422.5000,       5.0000,   7.00000,    600.5209
    427.5000,       5.0000,   7.00000,    700.5144
    432.5000,       5.0000,   7.00000,    688.1162
    437.5000,       5.0000,   7.00000,    766.2847
     42.5000,       5.0000,   8.00000,    323.6133
     47.5000,       5.0000,   8.00000,    366.7991
     52.5000,       5.0000,   8.00000,    378.2867
     57.5000,       5.0000,   8.00000,    339.9283
     62.5000,       5.0000,   8.00000,    323.6444
     67.5000,       5.0000,   8.00000,    356.8863
     72.5000,       5.0000,   8.00000,    395.5819
     77.5000,       5.0000,   8.00000,    322.2766
     82.5000,       5.0000,   8.00000,    281.0779
     87.5000,       5.0000,   8.00000,    289.0518
     92.5000,       5.0000,   8.00000,    286.8406
     97.5000,       5.0000,   8.00000,    239.8183
    102.5000,       5.0000,   8.00000,    269.9791
    107.5000,       5.0000,   8.00000,    288.8008
    112.5000,       5.0000,   8.00000,    333.4202
    117.5000,       5.0000,   8.00000,    343.2056
    122.5000,       5.0000,   8.00000,    439.9593
    127.5000,       5.0000,   8.00000,    377.5557
    132.5000,       5.0000,   8.00000,    232.7082
    137.5000,       5.0000,   8.00000,    280.8438
    142.5000,       5.0000,   8.00000,    372.9366
    147.5000,       5.0000,   8.00000,    477.7642
    152.5000,       5.0000,   8.00000,    468.8814
    157.5000,       5.0000,   8.00000,    342.5318
    162.5000,       5.0000,   8.00000,    362.9251
    167.5000,       5.0000,   8.00000,    375.5399
    172.5000,       5.0000,   8.00000,    382.1035
    177.5000,       5.0000,   8.00000,    350.0577
    182.5000,       5.0000,   8.00000,    380.3553
    187.5000,       5.0000,   8.00000,    490.8090
    192.5000,       5.0000,   8.00000,    552.9994
    197.5000,       5.0000,   8.00000,    695.2217
    202.5000,       5.0000,   8.00000,    735.0515
    207.5000,       5.0000,   8.00000,    625.3783
    212.5000,       5.0000,   8.00000,    427.3648
    217.5000,       5.0000,   8.00000,    517.9612
    222.5000,       5.0000,   8.00000,    464.8269
    227.5000,       5.0000,   8.00000,    449.4071
    232.5000,       5.0000,   8.00000,    466.6797
    237.5000,       5.0000,   8.00000,    487.4850
    242.5000,       5.0000,   8.00000,    575.7740
    247.5000,       5.0000,   8.00000,    673.0438
    252.5000,       5.0000,   8.00000,    649.4771
    257.5000,       5.0000,   8.00000,    729.3235
    262.5000,       5.0000,   8.00000,    696.3668
    267.5000,       5.0000,   8.00000,    565.0049
    272.5000,       5.0000,   8.00000,    512.0336
    277.5000,       5.0000,   8.00000,    474.3990
    282.5000,       5.0000,   8.00000,    436.8253
    287.5000,       5.0000,   8.00000,    515.1775
    292.5000,       5.0000,   8.00000,    680.8161
    297.5000,       5.0000,   8.00000,    642.8687
    302.5000,       5.0000,   8.00000,    641.6288
    307.5000,       5.0000,   8.00000,    879.8469
    312.5000,       5.0000,   8.00000,    633.0439
    317.5000,       5.0000,   8.00000,    683.8417
    322.5000,       5.0000,   8.00000,    728.3248
    327.5000,       5.0000,   8.00000,    659.5690
    332.5000,       5.0000,   8.00000,    764.2177
    337.5000,       5.0000,   8.00000,    692.3637
    342.5000,       5.0000,   8.00000,    604.8668
    347.5000,       5.0000,   8.00000,    649.2872
    352.5000,       5.0000,   8.00000,    732.4263
    357.5000,       5.0000,   8.00000,    708.4476
    362.5000,       5.0000,   8.00000,    637.7301
    367.5000,       5.0000,   8.00000,    772.5212
    372.5000,       5.0000,   8.00000,    568.4703
    377.5000,       5.0000,   8.00000,    575.9568
    382.5000,       5.0000,   8.00000,    635.2892
    387.5000,       5.0000,   8.00000,    619.7930
    392.5000,       5.0000,   8.00000,    606.3429
    397.5000,       5.0000,   8.00000,    715.1993
    402.5000,       5.0000,   8.00000,    695.5823
    407.5000,       5.0000,   8.00000,    811.0729
    412.5000,       5.0000,   8.00000,    701.3696
    417.5000,       5.0000,   8.00000,    663.2799
    422.5000,       5.0000,   8.00000,    559.7834
    427.5000,       5.0000,   8.00000,    675.9654
    432.5000,       5.0000,   8.00000,    607.6155
     52.5000,      35.0000,   1.00000,    338.1650
     57.5000,      35.0000,   1.00000,    365.1572
     62.5000,      35.0000,   1.00000,    360.2886
     67.5000,      35.0000,   1.00000,    353.5336
     72.5000,      35.0000,   1.00000,    331.4239
     77.5000,      35.0000,   1.00000,    318.6768
     82.5000,      35.0000,   1.00000,    312.9482
     87.5000,      35.0000,   1.00000,    305.7216
     92.5000,      35.0000,   1.00000,    297.7461
     97.5000,      35.0000,   1.00000,    296.0816
    102.5000,      35.0000,   1.00000,    298.6887
    107.5000,      35.0000,   1.00000,    323.4164
    112.5000,      35.0000,   1.00000,    334.6418
    117.5000,      35.0000,   1.00000,    332.2422
    122.5000,      35.0000,   1.00000,    338.4562
    127.5000,      35.0000,   1.00000,    371.1909
    132.5000,      35.0000,   1.00000,    402.8574
    137.5000,      35.0000,   1.00000,    417.2599
    142.5000,      35.0000,   1.00000,    389.2365
    147.5000,      35.0000,   1.00000,    369.0548
    152.5000,      35.0000,   1.00000,    357.8612
    157.5000,      35.0000,   1.00000,    341.1610
    162.5000,      35.0000,   1.00000,    340.0426
    167.5000,      35.0000,   1.00000,    336.8889
    172.5000,      35.0000,   1.00000,    349.8502
    177.5000,      35.0000,   1.00000,    387.4342
    182.5000,      35.0000,   1.00000,    439.4758
    187.5000,      35.0000,   1.00000,    485.2210
    192.5000,      35.0000,   1.00000,    509.5222
    197.5000,      35.0000,   1.00000,    513.1702
    202.5000,      35.0000,   1.00000,    545.6829
    207.5000,      35.0000,   1.00000,    547.7496
    212.5000,      35.0000,   1.00000,    515.0289
    217.5000,      35.0000,   1.00000,    494.9581
    222.5000,      35.0000,   1.00000,    458.3398
    227.5000,      35.0000,   1.00000,    430.8148
    232.5000,      35.0000,   1.00000,    467.2724
    237.5000,      35.0000,   1.00000,    470.8649
    242.5000,      35.0000,   1.00000,    508.7718
    247.5000,      35.0000,   1.00000,    547.8883
    252.5000,      35.0000,   1.00000,    581.5864
    257.5000,      35.0000,   1.00000,    588.2517
    262.5000,      35.0000,   1.00000,    584.7841
    267.5000,      35.0000,   1.00000,    540.7033
    272.5000,      35.0000,   1.00000,    529.1769
    277.5000,      35.0000,   1.00000,    544.2265
    282.5000,      35.0000,   1.00000,    533.1332
    287.5000,      35.0000,   1.00000,    519.5091
    292.5000,      35.0000,   1.00000,    578.6255
    297.5000,      35.0000,   1.00000,    577.2662
    302.5000,      35.0000,   1.00000,    615.2138
    307.5000,      35.0000,   1.00000,    642.9296
    312.5000,      35.0000,   1.00000,    664.3735
    317.5000,      35.0000,   1.00000,    686.2059
    322.5000,      35.0000,   1.00000,    690.0619
    327.5000,      35.0000,   1.00000,    648.4224
    332.5000,      35.0000,   1.00000,    632.0551
    337.5000,      35.0000,   1.00000,    617.6574
    342.5000,      35.0000,   1.00000,    617.5464
    347.5000,      35.0000,   1.00000,    618.2122
    352.5000,      35.0000,   1.00000,    622.6198
    357.5000,      35.0000,   1.00000,    571.5067
    362.5000,      35.0000,   1.00000,    579.2913
    367.5000,      35.0000,   1.00000,    570.5172
    372.5000,      35.0000,   1.00000,    572.7665
    377.5000,      35.0000,   1.00000,    561.8976
    382.5000,      35.0000,   1.00000,    600.6243
    387.5000,      35.0000,   1.00000,    601.6617
    392.5000,      35.0000,   1.00000,    643.7341
    397.5000,      35.0000,   1.00000,    657.4094
    402.5000,      35.0000,   1.00000,    664.3181
    407.5000,      35.0000,   1.00000,    672.1688
    412.5000,      35.0000,   1.00000,    696.1926
    417.5000,      35.0000,   1.00000,    687.9813
    422.5000,      35.0000,   1.00000,    687.0633
     52.5000,       5.0000,  10.00000,    381.0626
     57.5000,       5.0000,  10.00000,    353.5171
     62.5000,       5.0000,  10.00000,    317.9040
     67.5000,       5.0000,  10.00000,    352.8876
     72.5000,       5.0000,  10.00000,    382.9761
     77.5000,       5.0000,  10.00000,    310.6357
     82.5000,       5.0000,  10.00000,    284.0456
     87.5000,       5.0000,  10.00000,    308.5606
     92.5000,       5.0000,  10.00000,    309.4065
     97.5000,       5.0000,  10.00000,    250.6745
    102.5000,       5.0000,  10.00000,    263.8669
    107.5000,       5.0000,  10.00000,    293.0577
    112.5000,       5.0000,  10.00000,    362.7591
    117.5000,       5.0000,  10.00000,    362.4771
    122.5000,       5.0000,  10.00000,    452.5762
    127.5000,       5.0000,  10.00000,    395.9933
    132.5000,       5.0000,  10.00000,    243.6745
    137.5000,       5.0000,  10.00000,    286.5168
    142.5000,       5.0000,  10.00000,    363.7200
    147.5000,       5.0000,  10.00000,    440.0847
    152.5000,       5.0000,  10.00000,    389.2616
    157.5000,       5.0000,  10.00000,    268.9779
    162.5000,       5.0000,  10.00000,    289.4659
    167.5000,       5.0000,  10.00000,    350.0923
    172.5000,       5.0000,  10.00000,    342.7858
    177.5000,       5.0000,  10.00000,    353.0023
    182.5000,       5.0000,  10.00000,    381.2233
    187.5000,       5.0000,  10.00000,    462.5712
    192.5000,       5.0000,  10.00000,    485.7667
    197.5000,       5.0000,  10.00000,    576.2053
    202.5000,       5.0000,  10.00000,    608.6455
    207.5000,       5.0000,  10.00000,    496.3337
    212.5000,       5.0000,  10.00000,    327.5018
    217.5000,       5.0000,  10.00000,    401.2878
    222.5000,       5.0000,  10.00000,    397.1266
    227.5000,       5.0000,  10.00000,    399.7356
    232.5000,       5.0000,  10.00000,    428.4856
    237.5000,       5.0000,  10.00000,    433.0573
    242.5000,       5.0000,  10.00000,    482.9853
    247.5000,       5.0000,  10.00000,    569.2573
    252.5000,       5.0000,  10.00000,    551.8627
    257.5000,       5.0000,  10.00000,    611.8376
    262.5000,       5.0000,  10.00000,    571.1791
    267.5000,       5.0000,  10.00000,    453.5947
    272.5000,       5.0000,  10.00000,    406.0457
    277.5000,       5.0000,  10.00000,    383.3594
    282.5000,       5.0000,  10.00000,    353.3774
    287.5000,       5.0000,  10.00000,    408.3601
    292.5000,       5.0000,  10.00000,    579.7907
    297.5000,       5.0000,  10.00000,    564.5349
    302.5000,       5.0000,  10.00000,    542.0841
    307.5000,       5.0000,  10.00000,    773.0262
    312.5000,       5.0000,  10.00000,    566.7004
    317.5000,       5.0000,  10.00000,    621.5286
    322.5000,       5.0000,  10.00000,    657.7769
    327.5000,       5.0000,  10.00000,    627.2173
    332.5000,       5.0000,  10.00000,    684.8870
    337.5000,       5.0000,  10.00000,    567.8392
    342.5000,       5.0000,  10.00000,    481.9998
    347.5000,       5.0000,  10.00000,    534.5065
    352.5000,       5.0000,  10.00000,    583.2463
    357.5000,       5.0000,  10.00000,    571.6062
    362.5000,       5.0000,  10.00000,    541.1424
    367.5000,       5.0000,  10.00000,    646.5829
    372.5000,       5.0000,  10.00000,    493.2895
    377.5000,       5.0000,  10.00000,    495.0553
    382.5000,       5.0000,  10.00000,    564.0997
    387.5000,       5.0000,  10.00000,    584.7356
    392.5000,       5.0000,  10.00000,    554.8336
    397.5000,       5.0000,  10.00000,    662.4000
    402.5000,       5.0000,  10.00000,    638.9889
    407.5000,       5.0000,  10.00000,    747.0903
    412.5000,       5.0000,  10.00000,    631.4442
    417.5000,       5.0000,  10.00000,    628.6189
    422.5000,       5.0000,  10.00000,    519.8167
     67.5000,      45.0000,   1.00000,    330.6887
     72.5000,      45.0000,   1.00000,    342.8513
     77.5000,      45.0000,   1.00000,    325.3743
     82.5000,      45.0000,   1.00000,    315.9760
     87.5000,      45.0000,   1.00000,    312.8016
     92.5000,      45.0000,   1.00000,    318.2230
     97.5000,      45.0000,   1.00000,    317.2136
    102.5000,      45.0000,   1.00000,    332.5969
    107.5000,      45.0000,   1.00000,    344.7060
    112.5000,      45.0000,   1.00000,    335.6286
    117.5000,      45.0000,   1.00000,    337.9003
    122.5000,      45.0000,   1.00000,    350.3057
    127.5000,      45.0000,   1.00000,    371.1711
    132.5000,      45.0000,   1.00000,    369.0845
    137.5000,      45.0000,   1.00000,    338.1874
    142.5000,      45.0000,   1.00000,    328.3760
    147.5000,      45.0000,   1.00000,    313.0148
    152.5000,      45.0000,   1.00000,    307.1379
    157.5000,      45.0000,   1.00000,    320.4207
    162.5000,      45.0000,   1.00000,    336.6808
    167.5000,      45.0000,   1.00000,    350.6802
    172.5000,      45.0000,   1.00000,    354.7376
    177.5000,      45.0000,   1.00000,    372.6869
    182.5000,      45.0000,   1.00000,    403.8729
    187.5000,      45.0000,   1.00000,    417.1283
    192.5000,      45.0000,   1.00000,    408.9081
    197.5000,      45.0000,   1.00000,    409.6204
    202.5000,      45.0000,   1.00000,    410.3872
    207.5000,      45.0000,   1.00000,    418.8582
    212.5000,      45.0000,   1.00000,    427.9711
    217.5000,      45.0000,   1.00000,    445.5957
    222.5000,      45.0000,   1.00000,    439.5808
    227.5000,      45.0000,   1.00000,    421.9287
    232.5000,      45.0000,   1.00000,    418.5907
    237.5000,      45.0000,   1.00000,    452.4923
    242.5000,      45.0000,   1.00000,    454.2889
    247.5000,      45.0000,   1.00000,    447.2671
    252.5000,      45.0000,   1.00000,    442.5233
    257.5000,      45.0000,   1.00000,    436.9236
    262.5000,      45.0000,   1.00000,    440.8113
    267.5000,      45.0000,   1.00000,    440.9540
    272.5000,      45.0000,   1.00000,    464.4944
    277.5000,      45.0000,   1.00000,    479.1457
    282.5000,      45.0000,   1.00000,    459.7328
    287.5000,      45.0000,   1.00000,    493.3848
    292.5000,      45.0000,   1.00000,    479.1536
    297.5000,      45.0000,   1.00000,    500.9796
    302.5000,      45.0000,   1.00000,    504.3846
    307.5000,      45.0000,   1.00000,    533.1486
    312.5000,      45.0000,   1.00000,    572.6195
    317.5000,      45.0000,   1.00000,    576.7497
    322.5000,      45.0000,   1.00000,    565.4504
    327.5000,      45.0000,   1.00000,    582.8739
    332.5000,      45.0000,   1.00000,    557.0508
    337.5000,      45.0000,   1.00000,    537.4338
    342.5000,      45.0000,   1.00000,    502.4937
    347.5000,      45.0000,   1.00000,    482.1292
    352.5000,      45.0000,   1.00000,    451.0835
    357.5000,      45.0000,   1.00000,    432.1306
    362.5000,      45.0000,   1.00000,    440.3697
    367.5000,      45.0000,   1.00000,    458.1047
    372.5000,      45.0000,   1.00000,    475.2659
    377.5000,      45.0000,   1.00000,    509.7560
    382.5000,      45.0000,   1.00000,    515.8552
    387.5000,      45.0000,   1.00000,    544.5316
    392.5000,      45.0000,   1.00000,    547.4742
    397.5000,      45.0000,   1.00000,    573.8029
    402.5000,      45.0000,   1.00000,    604.8450
    407.5000,      45.0000,   1.00000,    590.3997
     67.5000,      15.0000,   4.00000,    331.8765
     72.5000,      15.0000,   4.00000,    352.6300
     77.5000,      15.0000,   4.00000,    337.7404
     82.5000,      15.0000,   4.00000,    310.0023
     87.5000,      15.0000,   4.00000,    304.9581
     92.5000,      15.0000,   4.00000,    294.6564
     97.5000,      15.0000,   4.00000,    286.2197
    102.5000,      15.0000,   4.00000,    283.6200
    107.5000,      15.0000,   4.00000,    322.1930
    112.5000,      15.0000,   4.00000,    355.7114
    117.5000,      15.0000,   4.00000,    413.4427
    122.5000,      15.0000,   4.00000,    409.7944
    127.5000,      15.0000,   4.00000,    366.5997
    132.5000,      15.0000,   4.00000,    290.8696
    137.5000,      15.0000,   4.00000,    257.5174
    142.5000,      15.0000,   4.00000,    315.4466
    147.5000,      15.0000,   4.00000,    348.4688
    152.5000,      15.0000,   4.00000,    333.5519
    157.5000,      15.0000,   4.00000,    302.9363
    162.5000,      15.0000,   4.00000,    300.6726
    167.5000,      15.0000,   4.00000,    319.1751
    172.5000,      15.0000,   4.00000,    329.1349
    177.5000,      15.0000,   4.00000,    331.6973
    182.5000,      15.0000,   4.00000,    363.0924
    187.5000,      15.0000,   4.00000,    392.7762
    192.5000,      15.0000,   4.00000,    460.2262
    197.5000,      15.0000,   4.00000,    480.9131
    202.5000,      15.0000,   4.00000,    468.7962
    207.5000,      15.0000,   4.00000,    408.3102
    212.5000,      15.0000,   4.00000,    366.2415
    217.5000,      15.0000,   4.00000,    368.0259
    222.5000,      15.0000,   4.00000,    387.4826
    227.5000,      15.0000,   4.00000,    384.5709
    232.5000,      15.0000,   4.00000,    394.3012
    237.5000,      15.0000,   4.00000,    416.4691
    242.5000,      15.0000,   4.00000,    440.8147
    247.5000,      15.0000,   4.00000,    459.5740
    252.5000,      15.0000,   4.00000,    476.6729
    257.5000,      15.0000,   4.00000,    471.4063
    262.5000,      15.0000,   4.00000,    448.0388
    267.5000,      15.0000,   4.00000,    396.0567
    272.5000,      15.0000,   4.00000,    350.8539
    277.5000,      15.0000,   4.00000,    328.2196
    282.5000,      15.0000,   4.00000,    328.5546
    287.5000,      15.0000,   4.00000,    398.6042
    292.5000,      15.0000,   4.00000,    458.9932
    297.5000,      15.0000,   4.00000,    497.5811
    302.5000,      15.0000,   4.00000,    547.5324
    307.5000,      15.0000,   4.00000,    538.4371
    312.5000,      15.0000,   4.00000,    568.2270
    317.5000,      15.0000,   4.00000,    546.1825
    322.5000,      15.0000,   4.00000,    564.3192
    327.5000,      15.0000,   4.00000,    607.2941
    332.5000,      15.0000,   4.00000,    567.0309
    337.5000,      15.0000,   4.00000,    511.1814
    342.5000,      15.0000,   4.00000,    438.4691
    347.5000,      15.0000,   4.00000,    414.6444
    352.5000,      15.0000,   4.00000,    418.1803
    357.5000,      15.0000,   4.00000,    419.8976
    362.5000,      15.0000,   4.00000,    458.4428
    367.5000,      15.0000,   4.00000,    444.9487
    372.5000,      15.0000,   4.00000,    452.0825
    377.5000,      15.0000,   4.00000,    442.8753
    382.5000,      15.0000,   4.00000,    459.6442
    387.5000,      15.0000,   4.00000,    506.5936
    392.5000,      15.0000,   4.00000,    512.3595
    397.5000,      15.0000,   4.00000,    556.1710
    402.5000,      15.0000,   4.00000,    639.9890
    407.5000,      15.0000,   4.00000,    609.6719
     82.5000,      55.0000,   1.00000,    314.5263
     87.5000,      55.0000,   1.00000,    329.6088
     92.5000,      55.0000,   1.00000,    335.5811
     97.5000,      55.0000,   1.00000,    348.1360
    102.5000,      55.0000,   1.00000,    347.3513
    107.5000,      55.0000,   1.00000,    332.5078
    112.5000,      55.0000,   1.00000,    325.5116
    117.5000,      55.0000,   1.00000,    315.1001
    122.5000,      55.0000,   1.00000,    312.2151
    127.5000,      55.0000,   1.00000,    317.1847
    132.5000,      55.0000,   1.00000,    318.0130
    137.5000,      55.0000,   1.00000,    322.8954
    142.5000,      55.0000,   1.00000,    324.4002
    147.5000,      55.0000,   1.00000,    323.3714
    152.5000,      55.0000,   1.00000,    312.2805
    157.5000,      55.0000,   1.00000,    311.8009
    162.5000,      55.0000,   1.00000,    329.9350
    167.5000,      55.0000,   1.00000,    344.3651
    172.5000,      55.0000,   1.00000,    356.8257
    177.5000,      55.0000,   1.00000,    364.2511
    182.5000,      55.0000,   1.00000,    351.3160
    187.5000,      55.0000,   1.00000,    351.4709
    192.5000,      55.0000,   1.00000,    369.5185
    197.5000,      55.0000,   1.00000,    383.8825
    202.5000,      55.0000,   1.00000,    406.8997
    207.5000,      55.0000,   1.00000,    425.4922
    212.5000,      55.0000,   1.00000,    439.0559
    217.5000,      55.0000,   1.00000,    436.3868
    222.5000,      55.0000,   1.00000,    446.6786
    227.5000,      55.0000,   1.00000,    432.0530
    232.5000,      55.0000,   1.00000,    425.8192
    242.5000,      55.0000,   1.00000,    412.5961
    247.5000,      55.0000,   1.00000,    407.4010
    252.5000,      55.0000,   1.00000,    391.2918
    257.5000,      55.0000,   1.00000,    385.4736
    262.5000,      55.0000,   1.00000,    385.8441
    267.5000,      55.0000,   1.00000,    412.0437
    272.5000,      55.0000,   1.00000,    428.9143
    277.5000,      55.0000,   1.00000,    433.7096
    282.5000,      55.0000,   1.00000,    465.4891
    287.5000,      55.0000,   1.00000,    450.9655
    292.5000,      55.0000,   1.00000,    451.1166
    297.5000,      55.0000,   1.00000,    460.1758
    302.5000,      55.0000,   1.00000,    476.1074
    307.5000,      55.0000,   1.00000,    491.1001
    312.5000,      55.0000,   1.00000,    506.1255
    317.5000,      55.0000,   1.00000,    495.3069
    322.5000,      55.0000,   1.00000,    477.0195
    327.5000,      55.0000,   1.00000,    471.8718
    332.5000,      55.0000,   1.00000,    470.6213
    337.5000,      55.0000,   1.00000,    441.2033
    342.5000,      55.0000,   1.00000,    453.6023
    347.5000,      55.0000,   1.00000,    440.8589
    352.5000,      55.0000,   1.00000,    422.5757
    357.5000,      55.0000,   1.00000,    411.6473
    362.5000,      55.0000,   1.00000,    384.3620
    367.5000,      55.0000,   1.00000,    369.1043
    372.5000,      55.0000,   1.00000,    386.9340
    377.5000,      55.0000,   1.00000,    420.1084
    382.5000,      55.0000,   1.00000,    452.7162
    387.5000,      55.0000,   1.00000,    471.5486
    392.5000,      55.0000,   1.00000,    483.6674
     82.5000,      15.0000,   5.00000,    308.4500
     87.5000,      15.0000,   5.00000,    320.7512
     92.5000,      15.0000,   5.00000,    308.0804
     97.5000,      15.0000,   5.00000,    293.9852
    102.5000,      15.0000,   5.00000,    292.3322
    107.5000,      15.0000,   5.00000,    325.5893
    112.5000,      15.0000,   5.00000,    358.7769
    117.5000,      15.0000,   5.00000,    388.3517
    122.5000,      15.0000,   5.00000,    383.3546
    127.5000,      15.0000,   5.00000,    332.0915
    132.5000,      15.0000,   5.00000,    273.0293
    137.5000,      15.0000,   5.00000,    250.3330
    142.5000,      15.0000,   5.00000,    307.7154
    147.5000,      15.0000,   5.00000,    344.7152
    152.5000,      15.0000,   5.00000,    326.9489
    157.5000,      15.0000,   5.00000,    301.2871
    162.5000,      15.0000,   5.00000,    292.5629
    167.5000,      15.0000,   5.00000,    315.6713
    172.5000,      15.0000,   5.00000,    320.8968
    177.5000,      15.0000,   5.00000,    328.9692
    182.5000,      15.0000,   5.00000,    339.8145
    187.5000,      15.0000,   5.00000,    367.2547
    192.5000,      15.0000,   5.00000,    434.0702
    197.5000,      15.0000,   5.00000,    476.3952
    202.5000,      15.0000,   5.00000,    496.5895
    207.5000,      15.0000,   5.00000,    433.0319
    212.5000,      15.0000,   5.00000,    385.9685
    217.5000,      15.0000,   5.00000,    384.0535
    222.5000,      15.0000,   5.00000,    401.4615
    227.5000,      15.0000,   5.00000,    393.9737
    232.5000,      15.0000,   5.00000,    390.5512
    242.5000,      15.0000,   5.00000,    413.0885
    247.5000,      15.0000,   5.00000,    430.7092
    252.5000,      15.0000,   5.00000,    442.1369
    257.5000,      15.0000,   5.00000,    436.7523
    262.5000,      15.0000,   5.00000,    411.5429
    267.5000,      15.0000,   5.00000,    366.3990
    272.5000,      15.0000,   5.00000,    323.3607
    277.5000,      15.0000,   5.00000,    300.0215
    282.5000,      15.0000,   5.00000,    312.8016
    287.5000,      15.0000,   5.00000,    366.2535
    292.5000,      15.0000,   5.00000,    429.1436
    297.5000,      15.0000,   5.00000,    457.2983
    302.5000,      15.0000,   5.00000,    526.5989
    307.5000,      15.0000,   5.00000,    507.8649
    312.5000,      15.0000,   5.00000,    532.0417
    317.5000,      15.0000,   5.00000,    496.9031
    322.5000,      15.0000,   5.00000,    503.5465
    327.5000,      15.0000,   5.00000,    521.9899
    332.5000,      15.0000,   5.00000,    486.4251
    337.5000,      15.0000,   5.00000,    444.7418
    342.5000,      15.0000,   5.00000,    401.7914
    347.5000,      15.0000,   5.00000,    386.5554
    352.5000,      15.0000,   5.00000,    407.9324
    357.5000,      15.0000,   5.00000,    394.2962
    362.5000,      15.0000,   5.00000,    393.6064
    367.5000,      15.0000,   5.00000,    374.5060
    372.5000,      15.0000,   5.00000,    365.0529
    377.5000,      15.0000,   5.00000,    363.8568
    382.5000,      15.0000,   5.00000,    397.3200
    387.5000,      15.0000,   5.00000,    414.2749
    392.5000,      15.0000,   5.00000,    449.0423
     97.5000,      65.0000,   1.00000,    333.2785
    102.5000,      65.0000,   1.00000,    319.9608
    107.5000,      65.0000,   1.00000,    296.6011
    112.5000,      65.0000,   1.00000,    289.4763
    117.5000,      65.0000,   1.00000,    300.5381
    122.5000,      65.0000,   1.00000,    302.4622
    127.5000,      65.0000,   1.00000,    295.4926
    132.5000,      65.0000,   1.00000,    302.0138
    137.5000,      65.0000,   1.00000,    308.7723
    142.5000,      65.0000,   1.00000,    318.0546
    147.5000,      65.0000,   1.00000,    315.0631
    152.5000,      65.0000,   1.00000,    314.4963
    157.5000,      65.0000,   1.00000,    309.5281
    162.5000,      65.0000,   1.00000,    307.7034
    167.5000,      65.0000,   1.00000,    323.4899
    172.5000,      65.0000,   1.00000,    349.0572
    177.5000,      65.0000,   1.00000,    363.5489
    182.5000,      65.0000,   1.00000,    357.7991
    187.5000,      65.0000,   1.00000,    369.3854
    192.5000,      65.0000,   1.00000,    383.9876
    197.5000,      65.0000,   1.00000,    401.0876
    202.5000,      65.0000,   1.00000,    405.1480
    207.5000,      65.0000,   1.00000,    411.4523
    212.5000,      65.0000,   1.00000,    421.7904
    217.5000,      65.0000,   1.00000,    441.8813
    257.5000,      65.0000,   1.00000,    379.6718
    262.5000,      65.0000,   1.00000,    395.1533
    267.5000,      65.0000,   1.00000,    411.0985
    272.5000,      65.0000,   1.00000,    413.6745
    277.5000,      65.0000,   1.00000,    437.1158
    282.5000,      65.0000,   1.00000,    433.4064
    287.5000,      65.0000,   1.00000,    432.3466
    292.5000,      65.0000,   1.00000,    434.5822
    297.5000,      65.0000,   1.00000,    440.3358
    302.5000,      65.0000,   1.00000,    449.7638
    307.5000,      65.0000,   1.00000,    446.4429
    312.5000,      65.0000,   1.00000,    424.6498
    317.5000,      65.0000,   1.00000,    419.8939
    322.5000,      65.0000,   1.00000,    422.8134
    327.5000,      65.0000,   1.00000,    421.8648
    332.5000,      65.0000,   1.00000,    414.8337
    337.5000,      65.0000,   1.00000,    420.5461
    342.5000,      65.0000,   1.00000,    398.0943
    347.5000,      65.0000,   1.00000,    389.9258
    352.5000,      65.0000,   1.00000,    383.7160
    357.5000,      65.0000,   1.00000,    376.7839
    362.5000,      65.0000,   1.00000,    374.0882
    367.5000,      65.0000,   1.00000,    370.9021
    372.5000,      65.0000,   1.00000,    373.4121
    377.5000,      65.0000,   1.00000,    377.9458
     97.5000,      15.0000,   6.00000,    291.7866
    102.5000,      15.0000,   6.00000,    287.2836
    107.5000,      15.0000,   6.00000,    314.7216
    112.5000,      15.0000,   6.00000,    337.9639
    117.5000,      15.0000,   6.00000,    364.1100
    122.5000,      15.0000,   6.00000,    373.1410
    127.5000,      15.0000,   6.00000,    327.3337
    132.5000,      15.0000,   6.00000,    274.7468
    137.5000,      15.0000,   6.00000,    248.0582
    142.5000,      15.0000,   6.00000,    297.6442
    147.5000,      15.0000,   6.00000,    336.4462
    152.5000,      15.0000,   6.00000,    318.7385
    157.5000,      15.0000,   6.00000,    290.6640
    162.5000,      15.0000,   6.00000,    293.0754
    167.5000,      15.0000,   6.00000,    298.5348
    172.5000,      15.0000,   6.00000,    314.1258
    177.5000,      15.0000,   6.00000,    329.0175
    182.5000,      15.0000,   6.00000,    354.6776
    187.5000,      15.0000,   6.00000,    396.5182
    192.5000,      15.0000,   6.00000,    465.3860
    197.5000,      15.0000,   6.00000,    519.6724
    202.5000,      15.0000,   6.00000,    510.9362
    207.5000,      15.0000,   6.00000,    445.4863
    212.5000,      15.0000,   6.00000,    403.3228
    217.5000,      15.0000,   6.00000,    385.1792
    257.5000,      15.0000,   6.00000,    445.8501
    262.5000,      15.0000,   6.00000,    415.1603
    267.5000,      15.0000,   6.00000,    370.2937
    272.5000,      15.0000,   6.00000,    316.5184
    277.5000,      15.0000,   6.00000,    286.9512
    282.5000,      15.0000,   6.00000,    293.3629
    287.5000,      15.0000,   6.00000,    345.7563
    292.5000,      15.0000,   6.00000,    400.3971
    297.5000,      15.0000,   6.00000,    437.1264
    302.5000,      15.0000,   6.00000,    499.3087
    307.5000,      15.0000,   6.00000,    479.5973
    312.5000,      15.0000,   6.00000,    482.3630
    317.5000,      15.0000,   6.00000,    451.1558
    322.5000,      15.0000,   6.00000,    458.1109
    327.5000,      15.0000,   6.00000,    483.8368
    332.5000,      15.0000,   6.00000,    447.0668
    337.5000,      15.0000,   6.00000,    416.5808
    342.5000,      15.0000,   6.00000,    363.7701
    347.5000,      15.0000,   6.00000,    344.2010
    352.5000,      15.0000,   6.00000,    353.4421
    357.5000,      15.0000,   6.00000,    353.4390
    362.5000,      15.0000,   6.00000,    374.7556
    367.5000,      15.0000,   6.00000,    352.4731
    372.5000,      15.0000,   6.00000,    352.3163
    377.5000,      15.0000,   6.00000,    330.0900
    105.0000,      30.0000,   3.00000,    293.6837
    110.0000,      30.0000,   3.00000,    308.7139
    115.0000,      30.0000,   3.00000,    325.9947
    120.0000,      30.0000,   3.00000,    315.3697
    125.0000,      30.0000,   3.00000,    310.0686
    130.0000,      30.0000,   3.00000,    301.9353
    135.0000,      30.0000,   3.00000,    307.7642
    140.0000,      30.0000,   3.00000,    292.9903
    145.0000,      30.0000,   3.00000,    278.7216
    150.0000,      30.0000,   3.00000,    285.0415
    155.0000,      30.0000,   3.00000,    303.9439
    160.0000,      30.0000,   3.00000,    300.7222
    165.0000,      30.0000,   3.00000,    292.7161
    170.0000,      30.0000,   3.00000,    299.4106
    175.0000,      30.0000,   3.00000,    323.8480
    180.0000,      30.0000,   3.00000,    367.6270
    185.0000,      30.0000,   3.00000,    396.7305
    190.0000,      30.0000,   3.00000,    438.2839
    195.0000,      30.0000,   3.00000,    457.7042
    200.0000,      30.0000,   3.00000,    460.2738
    205.0000,      30.0000,   3.00000,    459.5391
    210.0000,      30.0000,   3.00000,    444.6719
    265.0000,      30.0000,   3.00000,    382.6464
    270.0000,      30.0000,   3.00000,    356.3364
    275.0000,      30.0000,   3.00000,    335.9140
    280.0000,      30.0000,   3.00000,    337.0075
    285.0000,      30.0000,   3.00000,    349.6474
    290.0000,      30.0000,   3.00000,    361.9718
    295.0000,      30.0000,   3.00000,    408.3185
    300.0000,      30.0000,   3.00000,    424.9740
    305.0000,      30.0000,   3.00000,    438.7069
    310.0000,      30.0000,   3.00000,    449.1606
    315.0000,      30.0000,   3.00000,    448.4761
    320.0000,      30.0000,   3.00000,    468.7385
    325.0000,      30.0000,   3.00000,    433.2452
    330.0000,      30.0000,   3.00000,    424.7911
    335.0000,      30.0000,   3.00000,    403.2637
    340.0000,      30.0000,   3.00000,    378.5720
    345.0000,      30.0000,   3.00000,    358.6282
    350.0000,      30.0000,   3.00000,    336.5165
    355.0000,      30.0000,   3.00000,    339.7885
    360.0000,      30.0000,   3.00000,    339.7276
    365.0000,      30.0000,   3.00000,    344.7592
    370.0000,      30.0000,   3.00000,    338.6238
    112.5000,      25.0000,   4.00000,    310.5458
    117.5000,      25.0000,   4.00000,    337.4089
    122.5000,      25.0000,   4.00000,    319.8162
    127.5000,      25.0000,   4.00000,    298.6423
    132.5000,      25.0000,   4.00000,    292.3633
    137.5000,      25.0000,   4.00000,    288.1250
    142.5000,      25.0000,   4.00000,    283.5085
    147.5000,      25.0000,   4.00000,    299.5606
    152.5000,      25.0000,   4.00000,    289.8472
    157.5000,      25.0000,   4.00000,    293.4857
    162.5000,      25.0000,   4.00000,    299.0181
    167.5000,      25.0000,   4.00000,    287.3162
    172.5000,      25.0000,   4.00000,    329.5256
    177.5000,      25.0000,   4.00000,    349.3407
    182.5000,      25.0000,   4.00000,    378.1689
    187.5000,      25.0000,   4.00000,    418.5258
    192.5000,      25.0000,   4.00000,    469.4646
    197.5000,      25.0000,   4.00000,    493.4757
    202.5000,      25.0000,   4.00000,    467.1203
    272.5000,      25.0000,   4.00000,    342.6053
    277.5000,      25.0000,   4.00000,    311.8901
    282.5000,      25.0000,   4.00000,    328.1235
    287.5000,      25.0000,   4.00000,    343.4763
    292.5000,      25.0000,   4.00000,    361.9824
    297.5000,      25.0000,   4.00000,    416.1117
    302.5000,      25.0000,   4.00000,    419.0285
    307.5000,      25.0000,   4.00000,    421.3878
    312.5000,      25.0000,   4.00000,    443.0296
    317.5000,      25.0000,   4.00000,    452.5464
    322.5000,      25.0000,   4.00000,    442.6787
    327.5000,      25.0000,   4.00000,    432.7313
    332.5000,      25.0000,   4.00000,    389.4303
    337.5000,      25.0000,   4.00000,    367.2360
    342.5000,      25.0000,   4.00000,    348.4836
    347.5000,      25.0000,   4.00000,    323.4820
    352.5000,      25.0000,   4.00000,    309.0476
    357.5000,      25.0000,   4.00000,    330.1200
    362.5000,      25.0000,   4.00000,    337.1600
INVERSION RESULTS
INITIAL RMS ERROR
 51.89
NUMBER OF LAYERS
12
NUMBER OF BLOCKS
920
ITERATION 1
MODEL RESISTIVITY
LAYER 1
93,     2.5000
     10.0000,     332.05
     15.0000,     338.15
     20.0000,     345.38
     25.0000,     342.13
     30.0000,     337.44
     35.0000,     307.66
     40.0000,     331.02
     45.0000,     339.89
     50.0000,     367.07
     55.0000,     385.39
     60.0000,     345.26
     65.0000,     307.00
     70.0000,     316.04
     75.0000,     337.49
     80.0000,     293.98
     85.0000,     266.35
     90.0000,     267.02
     95.0000,     259.44
    100.0000,     222.18
    105.0000,     237.60
    110.0000,     270.73
    115.0000,     324.58
    120.0000,     340.36
    125.0000,     427.32
    130.0000,     386.63
    135.0000,     260.48
    140.0000,     295.14
    145.0000,     397.90
    150.0000,     517.39
    155.0000,     539.38
    160.0000,     487.56
    165.0000,     618.09
    170.0000,     735.03
    175.0000,     808.28
    180.0000,     825.11
    185.0000,     967.82
    190.0000,     1194.9
    195.0000,     1392.3
    200.0000,     1964.7
    205.0000,     2357.7
    210.0000,     2108.3
    215.0000,     1543.3
    220.0000,     1570.5
    225.0000,     1455.6
    230.0000,     1493.0
    235.0000,     1553.9
    240.0000,     1661.9
    245.0000,     1951.3
    250.0000,     2343.2
    255.0000,     2505.3
    260.0000,     2723.6
    265.0000,     2500.7
    270.0000,     2035.4
    275.0000,     1758.7
    280.0000,     1609.8
    285.0000,     1494.2
    290.0000,     1636.7
    295.0000,     1967.5
    300.0000,     1835.3
    305.0000,     1713.0
    310.0000,     2001.8
    315.0000,     1580.6
    320.0000,     1613.8
    325.0000,     1701.5
    330.0000,     1572.5
    335.0000,     1673.1
    340.0000,     1432.5
    345.0000,     1216.4
    350.0000,     1250.9
    355.0000,     1321.3
    360.0000,     1321.4
    365.0000,     1242.8
    370.0000,     1419.4
    375.0000,     1125.6
    380.0000,     1120.5
    385.0000,     1224.8
    390.0000,     1263.2
    395.0000,     1284.1
    400.0000,     1539.3
    405.0000,     1520.3
    410.0000,     1716.2
    415.0000,     1558.8
    420.0000,     1526.4
    425.0000,     1312.9
    430.0000,     1389.8
    435.0000,     1362.2
    440.0000,     1495.6
    445.0000,     1124.1
    450.0000,     1103.9
    455.0000,     1134.4
    460.0000,     994.35
    465.0000,     972.03
           965.4628
LAYER 2
93,     5.2500
     10.0000,     334.18
     15.0000,     338.76
     20.0000,     346.61
     25.0000,     344.90
     30.0000,     338.06
     35.0000,     311.97
     40.0000,     331.00
     45.0000,     343.09
     50.0000,     370.21
     55.0000,     385.90
     60.0000,     347.39
     65.0000,     309.93
     70.0000,     316.64
     75.0000,     333.21
     80.0000,     293.85
     85.0000,     266.47
     90.0000,     265.35
     95.0000,     256.50
    100.0000,     223.35
    105.0000,     235.28
    110.0000,     270.03
    115.0000,     321.52
    120.0000,     347.19
    125.0000,     420.52
    130.0000,     376.96
    135.0000,     265.99
    140.0000,     293.71
    145.0000,     395.53
    150.0000,     510.88
    155.0000,     530.29
    160.0000,     491.79
    165.0000,     604.00
    170.0000,     723.23
    175.0000,     798.83
    180.0000,     831.57
    185.0000,     967.91
    190.0000,     1183.9
    195.0000,     1406.3
    200.0000,     1923.7
    205.0000,     2260.7
    210.0000,     1991.6
    215.0000,     1499.3
    220.0000,     1491.0
    225.0000,     1418.4
    230.0000,     1454.8
    235.0000,     1520.9
    240.0000,     1640.2
    245.0000,     1921.5
    250.0000,     2286.1
    255.0000,     2455.0
    260.0000,     2615.3
    265.0000,     2400.3
    270.0000,     1967.4
    275.0000,     1691.2
    280.0000,     1533.4
    285.0000,     1435.7
    290.0000,     1573.9
    295.0000,     1863.1
    300.0000,     1781.9
    305.0000,     1701.2
    310.0000,     1906.6
    315.0000,     1566.4
    320.0000,     1575.8
    325.0000,     1648.0
    330.0000,     1560.7
    335.0000,     1623.0
    340.0000,     1405.6
    345.0000,     1207.2
    350.0000,     1230.1
    355.0000,     1298.9
    360.0000,     1303.0
    365.0000,     1253.3
    370.0000,     1378.0
    375.0000,     1132.3
    380.0000,     1113.5
    385.0000,     1206.5
    390.0000,     1244.3
    395.0000,     1275.6
    400.0000,     1492.4
    405.0000,     1512.6
    410.0000,     1671.2
    415.0000,     1543.5
    420.0000,     1482.3
    425.0000,     1300.8
    430.0000,     1353.4
    435.0000,     1350.4
    440.0000,     1439.3
    445.0000,     1131.7
    450.0000,     1095.1
    455.0000,     1110.5
    460.0000,     993.58
    465.0000,     965.13
           958.5475
LAYER 3
91,     8.2750
     15.0000,     342.70
     20.0000,     352.44
     25.0000,     354.22
     30.0000,     345.89
     35.0000,     325.48
     40.0000,     338.02
     45.0000,     352.75
     50.0000,     378.06
     55.0000,     388.60
     60.0000,     352.56
     65.0000,     316.61
     70.0000,     317.78
     75.0000,     325.73
     80.0000,     292.71
     85.0000,     267.09
     90.0000,     263.02
     95.0000,     252.27
    100.0000,     224.76
    105.0000,     232.16
    110.0000,     265.94
    115.0000,     315.26
    120.0000,     351.03
    125.0000,     403.88
    130.0000,     360.66
    135.0000,     273.43
    140.0000,     294.40
    145.0000,     389.01
    150.0000,     492.72
    155.0000,     510.72
    160.0000,     486.89
    165.0000,     570.25
    170.0000,     677.73
    175.0000,     754.66
    180.0000,     804.91
    185.0000,     926.37
    190.0000,     1112.3
    195.0000,     1327.3
    200.0000,     1708.7
    205.0000,     1910.9
    210.0000,     1666.4
    215.0000,     1318.6
    220.0000,     1295.2
    225.0000,     1281.2
    230.0000,     1326.3
    235.0000,     1395.5
    240.0000,     1513.6
    245.0000,     1749.8
    250.0000,     2030.4
    255.0000,     2163.5
    260.0000,     2228.3
    265.0000,     2030.5
    270.0000,     1680.4
    275.0000,     1432.6
    280.0000,     1285.3
    285.0000,     1221.4
    290.0000,     1343.2
    295.0000,     1573.0
    300.0000,     1581.5
    305.0000,     1571.3
    310.0000,     1690.2
    315.0000,     1473.2
    320.0000,     1464.5
    325.0000,     1519.2
    330.0000,     1479.3
    335.0000,     1492.1
    340.0000,     1309.3
    345.0000,     1140.7
    350.0000,     1142.3
    355.0000,     1197.0
    360.0000,     1209.9
    365.0000,     1195.2
    370.0000,     1259.7
    375.0000,     1091.2
    380.0000,     1066.7
    385.0000,     1139.5
    390.0000,     1176.7
    395.0000,     1215.3
    400.0000,     1374.5
    405.0000,     1429.1
    410.0000,     1533.0
    415.0000,     1437.0
    420.0000,     1349.1
    425.0000,     1214.5
    430.0000,     1240.7
    435.0000,     1259.3
    440.0000,     1304.3
    445.0000,     1098.8
    450.0000,     1051.8
    455.0000,     1045.5
    460.0000,     965.40
           942.5596
LAYER 4
89,    11.6025
     20.0000,     361.07
     25.0000,     369.34
     30.0000,     362.22
     35.0000,     345.66
     40.0000,     353.40
     45.0000,     367.56
     50.0000,     389.34
     55.0000,     394.83
     60.0000,     360.01
     65.0000,     324.43
     70.0000,     319.71
     75.0000,     320.45
     80.0000,     291.60
     85.0000,     268.20
     90.0000,     262.24
     95.0000,     250.39
    100.0000,     226.35
    105.0000,     230.48
    110.0000,     261.14
    115.0000,     307.40
    120.0000,     345.84
    125.0000,     384.42
    130.0000,     345.61
    135.0000,     277.28
    140.0000,     294.56
    145.0000,     376.94
    150.0000,     462.73
    155.0000,     474.90
    160.0000,     455.08
    165.0000,     510.62
    170.0000,     594.54
    175.0000,     663.68
    180.0000,     718.30
    185.0000,     817.60
    190.0000,     957.91
    195.0000,     1116.0
    200.0000,     1343.6
    205.0000,     1424.3
    210.0000,     1238.2
    215.0000,     1024.5
    220.0000,     1017.1
    225.0000,     1041.6
    230.0000,     1095.4
    235.0000,     1159.3
    240.0000,     1252.1
    245.0000,     1411.7
    250.0000,     1580.5
    255.0000,     1643.9
    260.0000,     1638.5
    265.0000,     1478.6
    270.0000,     1233.8
    275.0000,     1051.6
    280.0000,     944.20
    285.0000,     912.93
    290.0000,     1014.6
    295.0000,     1198.5
    300.0000,     1270.4
    305.0000,     1318.7
    310.0000,     1410.1
    315.0000,     1290.5
    320.0000,     1285.4
    325.0000,     1329.0
    330.0000,     1311.2
    335.0000,     1295.0
    340.0000,     1142.0
    345.0000,     1000.9
    350.0000,     984.47
    355.0000,     1019.0
    360.0000,     1034.8
    365.0000,     1039.2
    370.0000,     1076.8
    375.0000,     972.98
    380.0000,     957.90
    385.0000,     1016.2
    390.0000,     1051.4
    395.0000,     1088.3
    400.0000,     1202.3
    405.0000,     1260.3
    410.0000,     1324.0
    415.0000,     1246.6
    420.0000,     1156.6
    425.0000,     1057.3
    430.0000,     1070.3
    435.0000,     1095.2
    440.0000,     1125.4
    445.0000,     1004.3
    450.0000,     967.90
    455.0000,     956.55
           904.3807
LAYER 5
85,    15.2628
     30.0000,     400.57
     35.0000,     395.68
     40.0000,     396.99
     45.0000,     401.23
     50.0000,     407.24
     55.0000,     400.65
     60.0000,     373.79
     65.0000,     344.13
     70.0000,     327.92
     75.0000,     315.50
     80.0000,     294.93
     85.0000,     277.51
     90.0000,     267.84
     95.0000,     256.41
    100.0000,     242.67
    105.0000,     244.07
    110.0000,     263.57
    115.0000,     294.11
    120.0000,     321.89
    125.0000,     337.84
    130.0000,     320.00
    135.0000,     292.10
    140.0000,     300.37
    145.0000,     338.40
    150.0000,     372.21
    155.0000,     373.89
    160.0000,     363.30
    165.0000,     377.63
    170.0000,     410.57
    175.0000,     448.44
    180.0000,     487.09
    185.0000,     534.35
    190.0000,     584.73
    195.0000,     626.71
    200.0000,     657.54
    205.0000,     642.01
    210.0000,     581.56
    215.0000,     532.82
    220.0000,     539.35
    225.0000,     569.93
    230.0000,     608.47
    235.0000,     644.26
    240.0000,     677.93
    245.0000,     712.36
    250.0000,     732.23
    255.0000,     719.65
    260.0000,     681.90
    265.0000,     616.09
    270.0000,     539.83
    275.0000,     481.65
    280.0000,     452.54
    285.0000,     460.26
    290.0000,     517.51
    295.0000,     612.99
    300.0000,     705.06
    305.0000,     789.42
    310.0000,     860.44
    315.0000,     870.85
    320.0000,     885.54
    325.0000,     901.80
    330.0000,     889.53
    335.0000,     849.46
    340.0000,     765.29
    345.0000,     686.85
    350.0000,     653.05
    355.0000,     649.42
    360.0000,     655.20
    365.0000,     666.47
    370.0000,     682.40
    375.0000,     672.10
    380.0000,     683.01
    385.0000,     717.46
    390.0000,     748.90
    395.0000,     780.94
    400.0000,     829.18
    405.0000,     862.35
    410.0000,     875.54
    415.0000,     839.31
    420.0000,     788.51
    425.0000,     747.31
    430.0000,     745.73
    435.0000,     759.53
    440.0000,     777.46
    445.0000,     763.04
           774.5646
LAYER 6
81,    19.2890
     40.0000,     420.30
     45.0000,     415.18
     50.0000,     412.31
     55.0000,     399.48
     60.0000,     379.37
     65.0000,     354.79
     70.0000,     336.03
     75.0000,     320.10
     80.0000,     303.57
     85.0000,     289.64
     90.0000,     279.74
     95.0000,     270.68
    100.0000,     263.22
    105.0000,     264.42
    110.0000,     276.29
    115.0000,     294.60
    120.0000,     311.26
    125.0000,     318.92
    130.0000,     311.76
    135.0000,     300.42
    140.0000,     302.05
    145.0000,     314.44
    150.0000,     323.41
    155.0000,     320.10
    160.0000,     312.99
    165.0000,     315.70
    170.0000,     329.16
    175.0000,     348.82
    180.0000,     370.81
    185.0000,     393.21
    190.0000,     411.49
    195.0000,     420.17
    200.0000,     417.63
    205.0000,     400.72
    210.0000,     376.59
    215.0000,     361.93
    220.0000,     367.46
    225.0000,     385.28
    230.0000,     406.64
    235.0000,     424.91
    240.0000,     437.39
    245.0000,     443.01
    250.0000,     438.67
    255.0000,     422.52
    260.0000,     397.81
    265.0000,     367.37
    270.0000,     337.55
    275.0000,     316.82
    280.0000,     311.17
    285.0000,     325.71
    290.0000,     364.91
    295.0000,     425.53
    300.0000,     495.01
    305.0000,     563.97
    310.0000,     621.87
    315.0000,     655.06
    320.0000,     674.55
    325.0000,     681.24
    330.0000,     667.80
    335.0000,     633.66
    340.0000,     582.29
    345.0000,     533.60
    350.0000,     503.31
    355.0000,     490.60
    360.0000,     489.42
    365.0000,     496.22
    370.0000,     507.74
    375.0000,     517.62
    380.0000,     535.19
    385.0000,     561.13
    390.0000,     587.72
    395.0000,     613.85
    400.0000,     641.02
    405.0000,     659.70
    410.0000,     663.36
    415.0000,     646.75
    420.0000,     621.90
    425.0000,     604.65
    430.0000,     602.99
    435.0000,     611.24
           634.2023
LAYER 7
77,    23.7179
     50.0000,     414.34
     55.0000,     395.49
     60.0000,     380.38
     65.0000,     360.58
     70.0000,     344.15
     75.0000,     329.12
     80.0000,     315.42
     85.0000,     303.92
     90.0000,     295.36
     95.0000,     288.77
    100.0000,     284.73
    105.0000,     285.79
    110.0000,     292.56
    115.0000,     302.53
    120.0000,     311.24
    125.0000,     314.64
    130.0000,     311.14
    135.0000,     305.06
    140.0000,     302.39
    145.0000,     302.65
    150.0000,     301.17
    155.0000,     295.69
    160.0000,     289.83
    165.0000,     288.83
    170.0000,     293.93
    175.0000,     303.37
    180.0000,     314.42
    185.0000,     324.43
    190.0000,     330.47
    195.0000,     330.07
    200.0000,     323.39
    205.0000,     311.96
    210.0000,     300.32
    215.0000,     294.44
    220.0000,     297.51
    225.0000,     306.69
    230.0000,     317.65
    235.0000,     326.54
    240.0000,     331.13
    245.0000,     330.42
    250.0000,     324.04
    255.0000,     312.65
    260.0000,     298.25
    265.0000,     283.17
    270.0000,     270.57
    275.0000,     264.16
    280.0000,     267.34
    285.0000,     283.10
    290.0000,     313.34
    295.0000,     356.57
    300.0000,     407.37
    305.0000,     458.99
    310.0000,     503.80
    315.0000,     535.15
    320.0000,     552.83
    325.0000,     556.58
    330.0000,     545.31
    335.0000,     520.54
    340.0000,     487.29
    345.0000,     454.96
    350.0000,     431.14
    355.0000,     417.68
    360.0000,     413.29
    365.0000,     416.21
    370.0000,     424.56
    375.0000,     436.42
    380.0000,     452.97
    385.0000,     473.47
    390.0000,     494.75
    395.0000,     514.96
    400.0000,     533.13
    405.0000,     545.26
    410.0000,     547.61
    415.0000,     540.94
    420.0000,     531.24
    425.0000,     525.90
           530.5610
LAYER 8
73,    28.5897
     60.0000,     383.28
     65.0000,     362.18
     70.0000,     349.67
     75.0000,     339.59
     80.0000,     328.47
     85.0000,     318.73
     90.0000,     311.95
     95.0000,     307.28
    100.0000,     304.86
    105.0000,     305.42
    110.0000,     308.74
    115.0000,     313.30
    120.0000,     316.79
    125.0000,     317.22
    130.0000,     314.08
    135.0000,     308.96
    140.0000,     303.99
    145.0000,     299.35
    150.0000,     294.01
    155.0000,     287.82
    160.0000,     282.41
    165.0000,     279.84
    170.0000,     280.76
    175.0000,     284.32
    180.0000,     288.83
    185.0000,     292.42
    190.0000,     293.42
    195.0000,     290.74
    200.0000,     284.93
    205.0000,     277.50
    210.0000,     270.92
    215.0000,     267.65
    220.0000,     268.73
    225.0000,     272.92
    230.0000,     278.07
    235.0000,     282.07
    240.0000,     283.54
    245.0000,     281.87
    250.0000,     277.21
    255.0000,     270.35
    260.0000,     262.62
    265.0000,     255.65
    270.0000,     251.35
    275.0000,     251.76
    280.0000,     258.89
    285.0000,     274.38
    290.0000,     298.95
    295.0000,     331.53
    300.0000,     369.01
    305.0000,     406.97
    310.0000,     440.46
    315.0000,     465.29
    320.0000,     479.52
    325.0000,     482.49
    330.0000,     474.53
    335.0000,     457.58
    340.0000,     435.42
    345.0000,     413.10
    350.0000,     394.86
    355.0000,     382.68
    360.0000,     376.85
    365.0000,     376.89
    370.0000,     381.98
    375.0000,     391.33
    380.0000,     404.49
    385.0000,     420.35
    390.0000,     436.59
    395.0000,     451.31
    400.0000,     464.55
    405.0000,     473.87
    410.0000,     476.05
    415.0000,     474.46
           472.5168
LAYER 9
67,    33.9487
     75.0000,     351.51
     80.0000,     338.82
     85.0000,     331.52
     90.0000,     326.98
     95.0000,     323.82
    100.0000,     322.04
    105.0000,     321.99
    110.0000,     323.04
    115.0000,     324.18
    120.0000,     324.29
    125.0000,     322.48
    130.0000,     318.60
    135.0000,     313.24
    140.0000,     307.25
    145.0000,     300.99
    150.0000,     294.57
    155.0000,     288.32
    160.0000,     283.08
    165.0000,     279.64
    170.0000,     278.22
    175.0000,     278.36
    180.0000,     279.08
    185.0000,     279.29
    190.0000,     278.09
    195.0000,     275.01
    200.0000,     270.48
    205.0000,     265.44
    210.0000,     261.17
    215.0000,     258.73
    220.0000,     258.49
    225.0000,     259.89
    230.0000,     261.88
    235.0000,     263.38
    240.0000,     263.64
    245.0000,     262.35
    250.0000,     259.69
    255.0000,     256.28
    260.0000,     253.01
    265.0000,     250.96
    270.0000,     251.37
    275.0000,     255.47
    280.0000,     264.40
    285.0000,     278.97
    290.0000,     299.31
    295.0000,     324.49
    300.0000,     352.49
    305.0000,     380.42
    310.0000,     405.11
    315.0000,     423.83
    320.0000,     434.86
    325.0000,     437.59
    330.0000,     432.50
    335.0000,     421.11
    340.0000,     405.93
    345.0000,     389.91
    350.0000,     375.60
    355.0000,     364.66
    360.0000,     357.83
    365.0000,     355.37
    370.0000,     357.23
    375.0000,     363.21
    380.0000,     372.78
    385.0000,     385.19
    390.0000,     397.47
    395.0000,     406.42
    400.0000,     415.23
           428.4106
LAYER 10
61,    39.8436
     90.0000,     338.28
     95.0000,     336.35
    100.0000,     335.28
    105.0000,     335.10
    110.0000,     334.88
    115.0000,     333.86
    120.0000,     331.75
    125.0000,     328.26
    130.0000,     323.47
    135.0000,     317.65
    140.0000,     311.26
    145.0000,     304.64
    150.0000,     298.11
    155.0000,     292.04
    160.0000,     286.85
    165.0000,     282.85
    170.0000,     280.09
    175.0000,     278.29
    180.0000,     276.90
    185.0000,     275.33
    190.0000,     273.14
    195.0000,     270.10
    200.0000,     266.48
    205.0000,     262.77
    210.0000,     259.60
    215.0000,     257.44
    220.0000,     256.45
    225.0000,     256.37
    230.0000,     256.75
    235.0000,     257.06
    240.0000,     256.95
    245.0000,     256.30
    250.0000,     255.28
    255.0000,     254.32
    260.0000,     254.01
    265.0000,     255.08
    270.0000,     258.31
    275.0000,     264.42
    280.0000,     274.03
    285.0000,     287.45
    290.0000,     304.53
    295.0000,     324.49
    300.0000,     345.92
    305.0000,     366.90
    310.0000,     385.37
    315.0000,     399.52
    320.0000,     408.11
    325.0000,     410.65
    330.0000,     407.47
    335.0000,     399.58
    340.0000,     388.55
    345.0000,     376.16
    350.0000,     364.06
    355.0000,     353.48
    360.0000,     345.21
    365.0000,     340.06
    370.0000,     338.60
    375.0000,     341.39
    380.0000,     347.86
    385.0000,     356.88
           372.1169
LAYER 11
57,    46.3279
    100.0000,     343.46
    105.0000,     345.02
    110.0000,     344.66
    115.0000,     342.02
    120.0000,     338.32
    125.0000,     333.33
    130.0000,     327.70
    135.0000,     321.38
    140.0000,     314.74
    145.0000,     308.06
    150.0000,     301.62
    155.0000,     295.68
    160.0000,     290.47
    165.0000,     286.13
    170.0000,     282.63
    175.0000,     279.78
    180.0000,     277.30
    185.0000,     274.85
    190.0000,     272.21
    195.0000,     269.25
    200.0000,     266.13
    205.0000,     263.09
    210.0000,     260.43
    215.0000,     258.38
    220.0000,     257.03
    225.0000,     256.27
    230.0000,     255.91
    235.0000,     255.74
    240.0000,     255.62
    245.0000,     255.54
    250.0000,     255.65
    255.0000,     256.27
    260.0000,     257.80
    265.0000,     260.73
    270.0000,     265.56
    275.0000,     272.71
    280.0000,     282.48
    285.0000,     294.93
    290.0000,     309.80
    295.0000,     326.42
    300.0000,     343.74
    305.0000,     360.41
    310.0000,     374.99
    315.0000,     386.20
    320.0000,     393.15
    325.0000,     395.43
    330.0000,     393.20
    335.0000,     387.11
    340.0000,     378.11
    345.0000,     367.31
    350.0000,     355.72
    355.0000,     344.38
    360.0000,     333.39
    365.0000,     324.64
    370.0000,     318.29
    375.0000,     318.49
           323.9769
LAYER 12
53, 
    110.0000,     355.05
    115.0000,     348.47
    120.0000,     342.48
    125.0000,     336.53
    130.0000,     330.50
    135.0000,     323.42
    140.0000,     316.43
    145.0000,     309.59
    150.0000,     303.10
    155.0000,     297.13
    160.0000,     291.84
    165.0000,     287.29
    170.0000,     283.45
    175.0000,     280.16
    180.0000,     277.23
    185.0000,     274.44
    190.0000,     271.61
    195.0000,     268.69
    200.0000,     265.75
    205.0000,     262.95
    210.0000,     260.47
    215.0000,     258.45
    220.0000,     256.97
    225.0000,     255.97
    230.0000,     255.38
    235.0000,     255.08
    240.0000,     255.04
    245.0000,     255.28
    250.0000,     255.96
    255.0000,     257.35
    260.0000,     259.76
    265.0000,     263.57
    270.0000,     269.16
    275.0000,     276.81
    280.0000,     286.67
    285.0000,     298.73
    290.0000,     312.66
    295.0000,     327.87
    300.0000,     343.45
    305.0000,     358.24
    310.0000,     371.09
    315.0000,     380.93
    320.0000,     387.01
    325.0000,     388.98
    330.0000,     386.92
    335.0000,     381.27
    340.0000,     372.72
    345.0000,     361.92
    350.0000,     349.26
    355.0000,     337.07
    360.0000,     323.51
    365.0000,     308.18
           289.8170
CALCULATED APPARENT RESISTIVITY
      7.5000,       5.0000,   1.00000,    336.3972
     12.5000,       5.0000,   1.00000,    341.9125
     17.5000,       5.0000,   1.00000,    343.9730
     22.5000,       5.0000,   1.00000,    338.3381
     27.5000,       5.0000,   1.00000,    344.6531
     32.5000,       5.0000,   1.00000,    322.9096
     37.5000,       5.0000,   1.00000,    345.6720
     42.5000,       5.0000,   1.00000,    345.2747
     47.5000,       5.0000,   1.00000,    357.8216
     52.5000,       5.0000,   1.00000,    361.8430
     57.5000,       5.0000,   1.00000,    342.0133
     62.5000,       5.0000,   1.00000,    326.3089
     67.5000,       5.0000,   1.00000,    313.8007
     72.5000,       5.0000,   1.00000,    320.0568
     77.5000,       5.0000,   1.00000,    285.5898
     82.5000,       5.0000,   1.00000,    271.6958
     87.5000,       5.0000,   1.00000,    267.5138
     92.5000,       5.0000,   1.00000,    257.1587
     97.5000,       5.0000,   1.00000,    237.3107
    102.5000,       5.0000,   1.00000,    262.4425
    107.5000,       5.0000,   1.00000,    274.2693
    112.5000,       5.0000,   1.00000,    322.6217
    117.5000,       5.0000,   1.00000,    326.5937
    122.5000,       5.0000,   1.00000,    360.0784
    127.5000,       5.0000,   1.00000,    352.4050
    132.5000,       5.0000,   1.00000,    306.6172
    137.5000,       5.0000,   1.00000,    353.5078
    142.5000,       5.0000,   1.00000,    388.7238
    147.5000,       5.0000,   1.00000,    453.4655
    152.5000,       5.0000,   1.00000,    520.7520
    157.5000,       5.0000,   1.00000,    522.7959
    162.5000,       5.0000,   1.00000,    626.2878
    167.5000,       5.0000,   1.00000,    691.8277
    172.5000,       5.0000,   1.00000,    794.3442
    177.5000,       5.0000,   1.00000,    857.3940
    182.5000,       5.0000,   1.00000,    959.9708
    187.5000,       5.0000,   1.00000,   1197.9905
    192.5000,       5.0000,   1.00000,   1394.9978
    197.5000,       5.0000,   1.00000,   1660.5898
    202.5000,       5.0000,   1.00000,   1768.9347
    207.5000,       5.0000,   1.00000,   1819.3788
    212.5000,       5.0000,   1.00000,   1526.4235
    217.5000,       5.0000,   1.00000,   1567.8640
    222.5000,       5.0000,   1.00000,   1424.5327
    227.5000,       5.0000,   1.00000,   1444.2758
    232.5000,       5.0000,   1.00000,   1542.2488
    237.5000,       5.0000,   1.00000,   1676.5093
    242.5000,       5.0000,   1.00000,   1872.0023
    247.5000,       5.0000,   1.00000,   2138.3408
    252.5000,       5.0000,   1.00000,   2193.8906
    257.5000,       5.0000,   1.00000,   2300.6697
    262.5000,       5.0000,   1.00000,   2151.4546
    267.5000,       5.0000,   1.00000,   1915.8389
    272.5000,       5.0000,   1.00000,   1720.1049
    277.5000,       5.0000,   1.00000,   1590.3911
    282.5000,       5.0000,   1.00000,   1511.3203
    287.5000,       5.0000,   1.00000,   1548.7976
    292.5000,       5.0000,   1.00000,   1698.1283
    297.5000,       5.0000,   1.00000,   1690.7030
    302.5000,       5.0000,   1.00000,   1610.5748
    307.5000,       5.0000,   1.00000,   1787.8491
    312.5000,       5.0000,   1.00000,   1555.2992
    317.5000,       5.0000,   1.00000,   1598.4893
    322.5000,       5.0000,   1.00000,   1587.6176
    327.5000,       5.0000,   1.00000,   1490.4375
    332.5000,       5.0000,   1.00000,   1518.9467
    337.5000,       5.0000,   1.00000,   1367.0093
    342.5000,       5.0000,   1.00000,   1267.6215
    347.5000,       5.0000,   1.00000,   1254.7561
    352.5000,       5.0000,   1.00000,   1240.5150
    357.5000,       5.0000,   1.00000,   1272.7244
    362.5000,       5.0000,   1.00000,   1165.2640
    367.5000,       5.0000,   1.00000,   1301.7515
    372.5000,       5.0000,   1.00000,   1117.2355
    377.5000,       5.0000,   1.00000,   1154.9034
    382.5000,       5.0000,   1.00000,   1183.0320
    387.5000,       5.0000,   1.00000,   1232.5251
    392.5000,       5.0000,   1.00000,   1243.1565
    397.5000,       5.0000,   1.00000,   1434.5275
    402.5000,       5.0000,   1.00000,   1372.5402
    407.5000,       5.0000,   1.00000,   1546.2197
    412.5000,       5.0000,   1.00000,   1401.1587
    417.5000,       5.0000,   1.00000,   1447.3892
    422.5000,       5.0000,   1.00000,   1287.6750
    427.5000,       5.0000,   1.00000,   1364.7656
    432.5000,       5.0000,   1.00000,   1214.1501
    437.5000,       5.0000,   1.00000,   1320.7786
    442.5000,       5.0000,   1.00000,   1098.7993
    447.5000,       5.0000,   1.00000,   1101.8485
    452.5000,       5.0000,   1.00000,   1068.8384
    457.5000,       5.0000,   1.00000,    972.0505
    462.5000,       5.0000,   1.00000,    971.6687
    467.5000,       5.0000,   1.00000,    940.4590
     12.5000,       5.0000,   2.00000,    349.4413
     17.5000,       5.0000,   2.00000,    350.9967
     22.5000,       5.0000,   2.00000,    355.3599
     27.5000,       5.0000,   2.00000,    357.1331
     32.5000,       5.0000,   2.00000,    334.5040
     37.5000,       5.0000,   2.00000,    355.8492
     42.5000,       5.0000,   2.00000,    353.2097
     47.5000,       5.0000,   2.00000,    360.2438
     52.5000,       5.0000,   2.00000,    369.3859
     57.5000,       5.0000,   2.00000,    337.6807
     62.5000,       5.0000,   2.00000,    311.7790
     67.5000,       5.0000,   2.00000,    324.8645
     72.5000,       5.0000,   2.00000,    342.5858
     77.5000,       5.0000,   2.00000,    283.9262
     82.5000,       5.0000,   2.00000,    259.3546
     87.5000,       5.0000,   2.00000,    283.7824
     92.5000,       5.0000,   2.00000,    273.6845
     97.5000,       5.0000,   2.00000,    245.6309
    102.5000,       5.0000,   2.00000,    270.7649
    107.5000,       5.0000,   2.00000,    293.3313
    112.5000,       5.0000,   2.00000,    308.5014
    117.5000,       5.0000,   2.00000,    298.8518
    122.5000,       5.0000,   2.00000,    367.3816
    127.5000,       5.0000,   2.00000,    367.8082
    132.5000,       5.0000,   2.00000,    302.2655
    137.5000,       5.0000,   2.00000,    352.1364
    142.5000,       5.0000,   2.00000,    394.6445
    147.5000,       5.0000,   2.00000,    472.5684
    152.5000,       5.0000,   2.00000,    518.0774
    157.5000,       5.0000,   2.00000,    492.3210
    162.5000,       5.0000,   2.00000,    600.6301
    167.5000,       5.0000,   2.00000,    714.1281
    172.5000,       5.0000,   2.00000,    786.8680
    177.5000,       5.0000,   2.00000,    797.8313
    182.5000,       5.0000,   2.00000,    910.9278
    187.5000,       5.0000,   2.00000,   1151.9412
    192.5000,       5.0000,   2.00000,   1226.9547
    197.5000,       5.0000,   2.00000,   1333.7059
    202.5000,       5.0000,   2.00000,   1508.6675
    207.5000,       5.0000,   2.00000,   1448.0170
    212.5000,       5.0000,   2.00000,   1266.4917
    217.5000,       5.0000,   2.00000,   1452.6678
    222.5000,       5.0000,   2.00000,   1407.2438
    227.5000,       5.0000,   2.00000,   1346.9331
    232.5000,       5.0000,   2.00000,   1441.3126
    237.5000,       5.0000,   2.00000,   1519.2550
    242.5000,       5.0000,   2.00000,   1680.4160
    247.5000,       5.0000,   2.00000,   1817.0554
    252.5000,       5.0000,   2.00000,   1777.5276
    257.5000,       5.0000,   2.00000,   1878.0530
    262.5000,       5.0000,   2.00000,   1816.4291
    267.5000,       5.0000,   2.00000,   1616.1477
    272.5000,       5.0000,   2.00000,   1556.8660
    277.5000,       5.0000,   2.00000,   1490.4224
    282.5000,       5.0000,   2.00000,   1336.9679
    287.5000,       5.0000,   2.00000,   1388.3336
    292.5000,       5.0000,   2.00000,   1595.4583
    297.5000,       5.0000,   2.00000,   1414.9976
    302.5000,       5.0000,   2.00000,   1378.5078
    307.5000,       5.0000,   2.00000,   1668.6639
    312.5000,       5.0000,   2.00000,   1443.1349
    317.5000,       5.0000,   2.00000,   1428.8639
    322.5000,       5.0000,   2.00000,   1453.6714
    327.5000,       5.0000,   2.00000,   1351.9364
    332.5000,       5.0000,   2.00000,   1434.4332
    337.5000,       5.0000,   2.00000,   1299.2869
    342.5000,       5.0000,   2.00000,   1151.9561
    347.5000,       5.0000,   2.00000,   1188.9553
    352.5000,       5.0000,   2.00000,   1226.4275
    357.5000,       5.0000,   2.00000,   1134.4084
    362.5000,       5.0000,   2.00000,   1070.8055
    367.5000,       5.0000,   2.00000,   1239.7029
    372.5000,       5.0000,   2.00000,   1054.3143
    377.5000,       5.0000,   2.00000,   1047.3226
    382.5000,       5.0000,   2.00000,   1186.6169
    387.5000,       5.0000,   2.00000,   1155.0576
    392.5000,       5.0000,   2.00000,   1141.4733
    397.5000,       5.0000,   2.00000,   1269.9929
    402.5000,       5.0000,   2.00000,   1246.1005
    407.5000,       5.0000,   2.00000,   1345.5000
    412.5000,       5.0000,   2.00000,   1288.0219
    417.5000,       5.0000,   2.00000,   1258.4296
    422.5000,       5.0000,   2.00000,   1182.6782
    427.5000,       5.0000,   2.00000,   1195.2314
    432.5000,       5.0000,   2.00000,   1161.9883
    437.5000,       5.0000,   2.00000,   1222.1094
    442.5000,       5.0000,   2.00000,    987.1078
    447.5000,       5.0000,   2.00000,    997.0634
    452.5000,       5.0000,   2.00000,   1062.1921
    457.5000,       5.0000,   2.00000,    930.4793
    462.5000,       5.0000,   2.00000,    912.2744
     17.5000,       5.0000,   3.00000,    364.1972
     22.5000,       5.0000,   3.00000,    366.6081
     27.5000,       5.0000,   3.00000,    367.1410
     32.5000,       5.0000,   3.00000,    337.7583
     37.5000,       5.0000,   3.00000,    354.2740
     42.5000,       5.0000,   3.00000,    356.4854
     47.5000,       5.0000,   3.00000,    374.4040
     52.5000,       5.0000,   3.00000,    370.2976
     57.5000,       5.0000,   3.00000,    325.5360
     62.5000,       5.0000,   3.00000,    305.3114
     67.5000,       5.0000,   3.00000,    329.5657
     72.5000,       5.0000,   3.00000,    353.9091
     77.5000,       5.0000,   3.00000,    291.9927
     82.5000,       5.0000,   3.00000,    266.7688
     87.5000,       5.0000,   3.00000,    284.3936
     92.5000,       5.0000,   3.00000,    288.0800
     97.5000,       5.0000,   3.00000,    254.2900
    102.5000,       5.0000,   3.00000,    276.6637
    107.5000,       5.0000,   3.00000,    284.8876
    112.5000,       5.0000,   3.00000,    301.9263
    117.5000,       5.0000,   3.00000,    311.8470
    122.5000,       5.0000,   3.00000,    384.7594
    127.5000,       5.0000,   3.00000,    371.2344
    132.5000,       5.0000,   3.00000,    288.8900
    137.5000,       5.0000,   3.00000,    321.3187
    142.5000,       5.0000,   3.00000,    403.1255
    147.5000,       5.0000,   3.00000,    499.6555
    152.5000,       5.0000,   3.00000,    511.9644
    157.5000,       5.0000,   3.00000,    463.3047
    162.5000,       5.0000,   3.00000,    574.4340
    167.5000,       5.0000,   3.00000,    694.1543
    172.5000,       5.0000,   3.00000,    749.0827
    177.5000,       5.0000,   3.00000,    725.3542
    182.5000,       5.0000,   3.00000,    799.6787
    187.5000,       5.0000,   3.00000,    962.3744
    192.5000,       5.0000,   3.00000,   1012.7230
    197.5000,       5.0000,   3.00000,   1165.3649
    202.5000,       5.0000,   3.00000,   1219.1061
    207.5000,       5.0000,   3.00000,   1165.9987
    212.5000,       5.0000,   3.00000,   1008.8195
    217.5000,       5.0000,   3.00000,   1216.5465
    222.5000,       5.0000,   3.00000,   1266.1283
    227.5000,       5.0000,   3.00000,   1262.0192
    232.5000,       5.0000,   3.00000,   1237.0454
    237.5000,       5.0000,   3.00000,   1291.5326
    242.5000,       5.0000,   3.00000,   1364.2806
    247.5000,       5.0000,   3.00000,   1441.2490
    252.5000,       5.0000,   3.00000,   1426.4052
    257.5000,       5.0000,   3.00000,   1499.2617
    262.5000,       5.0000,   3.00000,   1446.3726
    267.5000,       5.0000,   3.00000,   1348.4501
    272.5000,       5.0000,   3.00000,   1297.5536
    277.5000,       5.0000,   3.00000,   1239.9641
    282.5000,       5.0000,   3.00000,   1159.8975
    287.5000,       5.0000,   3.00000,   1239.9949
    292.5000,       5.0000,   3.00000,   1341.9133
    297.5000,       5.0000,   3.00000,   1246.1902
    302.5000,       5.0000,   3.00000,   1188.4677
    307.5000,       5.0000,   3.00000,   1404.6050
    312.5000,       5.0000,   3.00000,   1268.3792
    317.5000,       5.0000,   3.00000,   1232.9965
    322.5000,       5.0000,   3.00000,   1227.2834
    327.5000,       5.0000,   3.00000,   1245.3561
    332.5000,       5.0000,   3.00000,   1310.7280
    337.5000,       5.0000,   3.00000,   1162.4413
    342.5000,       5.0000,   3.00000,   1033.7716
    347.5000,       5.0000,   3.00000,   1071.8295
    352.5000,       5.0000,   3.00000,   1092.3870
    357.5000,       5.0000,   3.00000,   1067.5463
    362.5000,       5.0000,   3.00000,    986.5568
    367.5000,       5.0000,   3.00000,   1115.0511
    372.5000,       5.0000,   3.00000,    947.2029
    377.5000,       5.0000,   3.00000,    977.4785
    382.5000,       5.0000,   3.00000,   1039.4170
    387.5000,       5.0000,   3.00000,   1079.2437
    392.5000,       5.0000,   3.00000,    998.3667
    397.5000,       5.0000,   3.00000,   1109.2175
    402.5000,       5.0000,   3.00000,   1084.3110
    407.5000,       5.0000,   3.00000,   1220.7682
    412.5000,       5.0000,   3.00000,   1098.3964
    417.5000,       5.0000,   3.00000,   1101.6874
    422.5000,       5.0000,   3.00000,    958.5854
    427.5000,       5.0000,   3.00000,   1075.8065
    432.5000,       5.0000,   3.00000,   1055.9879
    437.5000,       5.0000,   3.00000,   1121.4686
    442.5000,       5.0000,   3.00000,    884.3022
    447.5000,       5.0000,   3.00000,    904.7867
    452.5000,       5.0000,   3.00000,    949.3821
    457.5000,       5.0000,   3.00000,    886.6946
     22.5000,      15.0000,   1.00000,    370.1705
     27.5000,      15.0000,   1.00000,    359.0213
     32.5000,      15.0000,   1.00000,    351.2666
     37.5000,      15.0000,   1.00000,    347.1483
     42.5000,      15.0000,   1.00000,    363.8937
     47.5000,      15.0000,   1.00000,    368.4549
     52.5000,      15.0000,   1.00000,    350.3774
     57.5000,      15.0000,   1.00000,    327.6704
     62.5000,      15.0000,   1.00000,    321.2117
     67.5000,      15.0000,   1.00000,    329.4366
     72.5000,      15.0000,   1.00000,    327.4304
     77.5000,      15.0000,   1.00000,    318.5847
     82.5000,      15.0000,   1.00000,    293.6578
     87.5000,      15.0000,   1.00000,    284.4144
     92.5000,      15.0000,   1.00000,    278.7878
     97.5000,      15.0000,   1.00000,    284.4060
    102.5000,      15.0000,   1.00000,    274.2972
    107.5000,      15.0000,   1.00000,    282.5088
    112.5000,      15.0000,   1.00000,    308.9785
    117.5000,      15.0000,   1.00000,    353.8312
    122.5000,      15.0000,   1.00000,    365.6177
    127.5000,      15.0000,   1.00000,    343.5984
    132.5000,      15.0000,   1.00000,    318.5534
    137.5000,      15.0000,   1.00000,    335.3938
    142.5000,      15.0000,   1.00000,    406.7301
    147.5000,      15.0000,   1.00000,    476.5357
    152.5000,      15.0000,   1.00000,    495.3629
    157.5000,      15.0000,   1.00000,    519.9391
    162.5000,      15.0000,   1.00000,    572.6194
    167.5000,      15.0000,   1.00000,    638.4953
    172.5000,      15.0000,   1.00000,    677.2981
    177.5000,      15.0000,   1.00000,    702.0169
    182.5000,      15.0000,   1.00000,    731.1733
    187.5000,      15.0000,   1.00000,    792.6702
    192.5000,      15.0000,   1.00000,    946.3200
    197.5000,      15.0000,   1.00000,   1018.8796
    202.5000,      15.0000,   1.00000,   1019.6041
    207.5000,      15.0000,   1.00000,    968.1404
    212.5000,      15.0000,   1.00000,    996.2092
    217.5000,      15.0000,   1.00000,   1027.0837
    222.5000,      15.0000,   1.00000,   1141.5621
    227.5000,      15.0000,   1.00000,   1168.0891
    232.5000,      15.0000,   1.00000,   1158.9729
    237.5000,      15.0000,   1.00000,   1119.5575
    242.5000,      15.0000,   1.00000,   1145.5989
    247.5000,      15.0000,   1.00000,   1178.9399
    252.5000,      15.0000,   1.00000,   1232.1563
    257.5000,      15.0000,   1.00000,   1235.3684
    262.5000,      15.0000,   1.00000,   1235.7423
    267.5000,      15.0000,   1.00000,   1204.9939
    272.5000,      15.0000,   1.00000,   1136.4233
    277.5000,      15.0000,   1.00000,   1088.0328
    282.5000,      15.0000,   1.00000,   1126.2212
    287.5000,      15.0000,   1.00000,   1140.1261
    292.5000,      15.0000,   1.00000,   1156.1331
    297.5000,      15.0000,   1.00000,   1159.2811
    302.5000,      15.0000,   1.00000,   1169.4883
    307.5000,      15.0000,   1.00000,   1131.3789
    312.5000,      15.0000,   1.00000,   1131.8018
    317.5000,      15.0000,   1.00000,   1104.1217
    322.5000,      15.0000,   1.00000,   1112.9802
    327.5000,      15.0000,   1.00000,   1142.2760
    332.5000,      15.0000,   1.00000,   1146.8229
    337.5000,      15.0000,   1.00000,   1078.5110
    342.5000,      15.0000,   1.00000,   1021.8801
    347.5000,      15.0000,   1.00000,    975.5539
    352.5000,      15.0000,   1.00000,    993.3016
    357.5000,      15.0000,   1.00000,   1009.5933
    362.5000,      15.0000,   1.00000,   1013.7773
    367.5000,      15.0000,   1.00000,    939.9591
    372.5000,      15.0000,   1.00000,    953.1267
    377.5000,      15.0000,   1.00000,    925.1965
    382.5000,      15.0000,   1.00000,    956.3800
    387.5000,      15.0000,   1.00000,    939.4086
    392.5000,      15.0000,   1.00000,    991.2391
    397.5000,      15.0000,   1.00000,    970.9703
    402.5000,      15.0000,   1.00000,   1048.8651
    407.5000,      15.0000,   1.00000,   1037.8281
    412.5000,      15.0000,   1.00000,   1036.0491
    417.5000,      15.0000,   1.00000,    915.0498
    422.5000,      15.0000,   1.00000,    937.0404
    427.5000,      15.0000,   1.00000,    935.1391
    432.5000,      15.0000,   1.00000,   1006.3387
    437.5000,      15.0000,   1.00000,    954.7861
    442.5000,      15.0000,   1.00000,    929.1393
    447.5000,      15.0000,   1.00000,    851.2945
    452.5000,      15.0000,   1.00000,    843.5779
     22.5000,       5.0000,   4.00000,    373.2623
     27.5000,       5.0000,   4.00000,    370.4967
     32.5000,       5.0000,   4.00000,    334.1680
     37.5000,       5.0000,   4.00000,    354.1473
     42.5000,       5.0000,   4.00000,    361.1306
     47.5000,       5.0000,   4.00000,    376.2516
     52.5000,       5.0000,   4.00000,    368.0910
     57.5000,       5.0000,   4.00000,    324.6534
     62.5000,       5.0000,   4.00000,    308.4825
     67.5000,       5.0000,   4.00000,    327.5520
     72.5000,       5.0000,   4.00000,    355.4534
     77.5000,       5.0000,   4.00000,    307.9574
     82.5000,       5.0000,   4.00000,    280.8981
     87.5000,       5.0000,   4.00000,    292.8856
     92.5000,       5.0000,   4.00000,    286.6978
     97.5000,       5.0000,   4.00000,    261.1718
    102.5000,       5.0000,   4.00000,    272.1439
    107.5000,       5.0000,   4.00000,    276.1053
    112.5000,       5.0000,   4.00000,    319.7769
    117.5000,       5.0000,   4.00000,    337.3379
    122.5000,       5.0000,   4.00000,    402.2420
    127.5000,       5.0000,   4.00000,    364.3204
    132.5000,       5.0000,   4.00000,    268.7452
    137.5000,       5.0000,   4.00000,    316.7730
    142.5000,       5.0000,   4.00000,    388.9581
    147.5000,       5.0000,   4.00000,    493.1852
    152.5000,       5.0000,   4.00000,    517.6063
    157.5000,       5.0000,   4.00000,    459.2129
    162.5000,       5.0000,   4.00000,    555.2954
    167.5000,       5.0000,   4.00000,    630.9763
    172.5000,       5.0000,   4.00000,    678.0367
    177.5000,       5.0000,   4.00000,    646.5366
    182.5000,       5.0000,   4.00000,    652.9412
    187.5000,       5.0000,   4.00000,    765.1398
    192.5000,       5.0000,   4.00000,    864.2986
    197.5000,       5.0000,   4.00000,    991.6927
    202.5000,       5.0000,   4.00000,   1041.1538
    207.5000,       5.0000,   4.00000,    964.6530
    212.5000,       5.0000,   4.00000,    827.3317
    217.5000,       5.0000,   4.00000,    991.5795
    222.5000,       5.0000,   4.00000,   1052.5432
    227.5000,       5.0000,   4.00000,   1069.4989
    232.5000,       5.0000,   4.00000,   1072.7322
    237.5000,       5.0000,   4.00000,   1019.2871
    242.5000,       5.0000,   4.00000,   1059.2429
    247.5000,       5.0000,   4.00000,   1144.7000
    252.5000,       5.0000,   4.00000,   1145.9023
    257.5000,       5.0000,   4.00000,   1217.5145
    262.5000,       5.0000,   4.00000,   1183.6133
    267.5000,       5.0000,   4.00000,   1087.9620
    272.5000,       5.0000,   4.00000,   1031.4824
    277.5000,       5.0000,   4.00000,    996.9563
    282.5000,       5.0000,   4.00000,    984.8914
    287.5000,       5.0000,   4.00000,   1031.3973
    292.5000,       5.0000,   4.00000,   1172.1086
    297.5000,       5.0000,   4.00000,   1093.9274
    302.5000,       5.0000,   4.00000,   1036.2008
    307.5000,       5.0000,   4.00000,   1200.5431
    312.5000,       5.0000,   4.00000,   1016.1523
    317.5000,       5.0000,   4.00000,   1044.6580
    322.5000,       5.0000,   4.00000,   1091.1027
    327.5000,       5.0000,   4.00000,   1067.5651
    332.5000,       5.0000,   4.00000,   1176.7493
    337.5000,       5.0000,   4.00000,   1028.2262
    342.5000,       5.0000,   4.00000,    922.3241
    347.5000,       5.0000,   4.00000,    928.3658
    352.5000,       5.0000,   4.00000,    970.1881
    357.5000,       5.0000,   4.00000,    989.6191
    362.5000,       5.0000,   4.00000,    913.2297
    367.5000,       5.0000,   4.00000,   1009.8927
    372.5000,       5.0000,   4.00000,    853.8008
    377.5000,       5.0000,   4.00000,    859.2202
    382.5000,       5.0000,   4.00000,    934.9510
    387.5000,       5.0000,   4.00000,    908.3091
    392.5000,       5.0000,   4.00000,    897.2408
    397.5000,       5.0000,   4.00000,    981.1610
    402.5000,       5.0000,   4.00000,    965.4976
    407.5000,       5.0000,   4.00000,   1070.7195
    412.5000,       5.0000,   4.00000,    968.8857
    417.5000,       5.0000,   4.00000,    900.7437
    422.5000,       5.0000,   4.00000,    835.5663
    427.5000,       5.0000,   4.00000,    922.5862
    432.5000,       5.0000,   4.00000,    932.2867
    437.5000,       5.0000,   4.00000,   1019.8076
    442.5000,       5.0000,   4.00000,    819.7169
    447.5000,       5.0000,   4.00000,    813.1897
    452.5000,       5.0000,   4.00000,    855.8359
     30.0000,      20.0000,   1.00000,    353.7727
     35.0000,      20.0000,   1.00000,    354.6360
     40.0000,      20.0000,   1.00000,    354.3617
     45.0000,      20.0000,   1.00000,    355.3035
     50.0000,      20.0000,   1.00000,    349.5500
     55.0000,      20.0000,   1.00000,    344.8169
     60.0000,      20.0000,   1.00000,    339.0100
     65.0000,      20.0000,   1.00000,    331.8871
     70.0000,      20.0000,   1.00000,    329.9452
     75.0000,      20.0000,   1.00000,    328.4611
     80.0000,      20.0000,   1.00000,    327.3797
     85.0000,      20.0000,   1.00000,    307.0836
     90.0000,      20.0000,   1.00000,    288.4083
     95.0000,      20.0000,   1.00000,    277.0382
    100.0000,      20.0000,   1.00000,    270.7063
    105.0000,      20.0000,   1.00000,    293.4205
    110.0000,      20.0000,   1.00000,    321.9242
    115.0000,      20.0000,   1.00000,    359.4824
    120.0000,      20.0000,   1.00000,    369.6293
    125.0000,      20.0000,   1.00000,    340.4549
    130.0000,      20.0000,   1.00000,    336.8863
    135.0000,      20.0000,   1.00000,    337.9932
    140.0000,      20.0000,   1.00000,    362.8758
    145.0000,      20.0000,   1.00000,    415.3129
    150.0000,      20.0000,   1.00000,    453.7216
    155.0000,      20.0000,   1.00000,    518.6328
    160.0000,      20.0000,   1.00000,    547.6055
    165.0000,      20.0000,   1.00000,    548.7457
    170.0000,      20.0000,   1.00000,    547.3185
    175.0000,      20.0000,   1.00000,    536.6868
    180.0000,      20.0000,   1.00000,    560.2030
    185.0000,      20.0000,   1.00000,    620.4767
    190.0000,      20.0000,   1.00000,    690.0820
    195.0000,      20.0000,   1.00000,    778.7867
    200.0000,      20.0000,   1.00000,    825.7465
    205.0000,      20.0000,   1.00000,    824.7997
    210.0000,      20.0000,   1.00000,    836.9297
    215.0000,      20.0000,   1.00000,    823.8998
    220.0000,      20.0000,   1.00000,    815.3140
    225.0000,      20.0000,   1.00000,    851.8486
    230.0000,      20.0000,   1.00000,    851.0581
    235.0000,      20.0000,   1.00000,    851.1282
    240.0000,      20.0000,   1.00000,    863.3069
    245.0000,      20.0000,   1.00000,    853.6172
    250.0000,      20.0000,   1.00000,    911.5121
    255.0000,      20.0000,   1.00000,    964.6389
    260.0000,      20.0000,   1.00000,    966.6588
    265.0000,      20.0000,   1.00000,    935.1200
    270.0000,      20.0000,   1.00000,    885.4077
    275.0000,      20.0000,   1.00000,    855.6976
    280.0000,      20.0000,   1.00000,    847.0802
    285.0000,      20.0000,   1.00000,    899.2043
    290.0000,      20.0000,   1.00000,    936.8202
    295.0000,      20.0000,   1.00000,    959.1346
    300.0000,      20.0000,   1.00000,   1004.7138
    305.0000,      20.0000,   1.00000,    925.4449
    310.0000,      20.0000,   1.00000,    889.3422
    315.0000,      20.0000,   1.00000,    905.8681
    320.0000,      20.0000,   1.00000,    883.9459
    325.0000,      20.0000,   1.00000,    935.8193
    330.0000,      20.0000,   1.00000,    929.7930
    335.0000,      20.0000,   1.00000,    903.3878
    340.0000,      20.0000,   1.00000,    902.7540
    345.0000,      20.0000,   1.00000,    862.8037
    350.0000,      20.0000,   1.00000,    856.2957
    355.0000,      20.0000,   1.00000,    863.3992
    360.0000,      20.0000,   1.00000,    891.3028
    365.0000,      20.0000,   1.00000,    879.2814
    370.0000,      20.0000,   1.00000,    834.7129
    375.0000,      20.0000,   1.00000,    829.7255
    380.0000,      20.0000,   1.00000,    775.5838
    385.0000,      20.0000,   1.00000,    779.4080
    390.0000,      20.0000,   1.00000,    817.3384
    395.0000,      20.0000,   1.00000,    839.0503
    400.0000,      20.0000,   1.00000,    892.2458
    405.0000,      20.0000,   1.00000,    888.7228
    410.0000,      20.0000,   1.00000,    832.3297
    415.0000,      20.0000,   1.00000,    816.6939
    420.0000,      20.0000,   1.00000,    793.3671
    425.0000,      20.0000,   1.00000,    774.2821
    430.0000,      20.0000,   1.00000,    809.7489
    435.0000,      20.0000,   1.00000,    812.0396
    440.0000,      20.0000,   1.00000,    821.7394
    445.0000,      20.0000,   1.00000,    815.2120
     27.5000,       5.0000,   5.00000,    365.5022
     32.5000,       5.0000,   5.00000,    333.6823
     37.5000,       5.0000,   5.00000,    356.5125
     42.5000,       5.0000,   5.00000,    359.5255
     47.5000,       5.0000,   5.00000,    367.8424
     52.5000,       5.0000,   5.00000,    369.5341
     57.5000,       5.0000,   5.00000,    334.8162
     62.5000,       5.0000,   5.00000,    309.8399
     67.5000,       5.0000,   5.00000,    329.5040
     72.5000,       5.0000,   5.00000,    363.9853
     77.5000,       5.0000,   5.00000,    315.7283
     82.5000,       5.0000,   5.00000,    293.3328
     87.5000,       5.0000,   5.00000,    302.8155
     92.5000,       5.0000,   5.00000,    290.4702
     97.5000,       5.0000,   5.00000,    249.5783
    102.5000,       5.0000,   5.00000,    267.8846
    107.5000,       5.0000,   5.00000,    292.6371
    112.5000,       5.0000,   5.00000,    338.0316
    117.5000,       5.0000,   5.00000,    353.9862
    122.5000,       5.0000,   5.00000,    411.6380
    127.5000,       5.0000,   5.00000,    357.2135
    132.5000,       5.0000,   5.00000,    267.4028
    137.5000,       5.0000,   5.00000,    307.2212
    142.5000,       5.0000,   5.00000,    376.0178
    147.5000,       5.0000,   5.00000,    468.1475
    152.5000,       5.0000,   5.00000,    513.4855
    157.5000,       5.0000,   5.00000,    464.8390
    162.5000,       5.0000,   5.00000,    524.8425
    167.5000,       5.0000,   5.00000,    574.8138
    172.5000,       5.0000,   5.00000,    582.7170
    177.5000,       5.0000,   5.00000,    529.9765
    182.5000,       5.0000,   5.00000,    541.1756
    187.5000,       5.0000,   5.00000,    653.9376
    192.5000,       5.0000,   5.00000,    717.4344
    197.5000,       5.0000,   5.00000,    844.8677
    202.5000,       5.0000,   5.00000,    921.4712
    207.5000,       5.0000,   5.00000,    844.7779
    212.5000,       5.0000,   5.00000,    695.8384
    217.5000,       5.0000,   5.00000,    821.8201
    222.5000,       5.0000,   5.00000,    833.8899
    227.5000,       5.0000,   5.00000,    850.9315
    232.5000,       5.0000,   5.00000,    852.1013
    237.5000,       5.0000,   5.00000,    825.1754
    242.5000,       5.0000,   5.00000,    836.3350
    247.5000,       5.0000,   5.00000,    920.7626
    252.5000,       5.0000,   5.00000,    938.6885
    257.5000,       5.0000,   5.00000,   1022.8679
    262.5000,       5.0000,   5.00000,    989.8297
    267.5000,       5.0000,   5.00000,    865.5173
    272.5000,       5.0000,   5.00000,    819.9595
    277.5000,       5.0000,   5.00000,    821.6639
    282.5000,       5.0000,   5.00000,    776.0694
    287.5000,       5.0000,   5.00000,    871.0331
    292.5000,       5.0000,   5.00000,   1027.8672
    297.5000,       5.0000,   5.00000,    955.9201
    302.5000,       5.0000,   5.00000,    906.0573
    307.5000,       5.0000,   5.00000,   1018.8218
    312.5000,       5.0000,   5.00000,    849.1450
    317.5000,       5.0000,   5.00000,    875.8812
    322.5000,       5.0000,   5.00000,    947.6946
    327.5000,       5.0000,   5.00000,    932.9985
    332.5000,       5.0000,   5.00000,    996.0650
    337.5000,       5.0000,   5.00000,    926.6729
    342.5000,       5.0000,   5.00000,    794.9752
    347.5000,       5.0000,   5.00000,    825.3533
    352.5000,       5.0000,   5.00000,    880.7070
    357.5000,       5.0000,   5.00000,    878.4950
    362.5000,       5.0000,   5.00000,    834.9246
    367.5000,       5.0000,   5.00000,    946.7565
    372.5000,       5.0000,   5.00000,    760.5834
    377.5000,       5.0000,   5.00000,    757.8392
    382.5000,       5.0000,   5.00000,    800.9713
    387.5000,       5.0000,   5.00000,    801.1543
    392.5000,       5.0000,   5.00000,    769.7145
    397.5000,       5.0000,   5.00000,    905.4733
    402.5000,       5.0000,   5.00000,    865.9642
    407.5000,       5.0000,   5.00000,    944.8555
    412.5000,       5.0000,   5.00000,    823.3242
    417.5000,       5.0000,   5.00000,    802.4883
    422.5000,       5.0000,   5.00000,    721.3475
    427.5000,       5.0000,   5.00000,    799.8471
    432.5000,       5.0000,   5.00000,    810.2599
    437.5000,       5.0000,   5.00000,    924.1091
    442.5000,       5.0000,   5.00000,    745.5898
    447.5000,       5.0000,   5.00000,    751.0938
     32.5000,       5.0000,   6.00000,    333.7994
     37.5000,       5.0000,   6.00000,    354.6722
     42.5000,       5.0000,   6.00000,    350.8704
     47.5000,       5.0000,   6.00000,    366.7675
     52.5000,       5.0000,   6.00000,    374.5134
     57.5000,       5.0000,   6.00000,    337.5850
     62.5000,       5.0000,   6.00000,    316.7526
     67.5000,       5.0000,   6.00000,    339.1279
     72.5000,       5.0000,   6.00000,    373.6318
     77.5000,       5.0000,   6.00000,    321.4327
     82.5000,       5.0000,   6.00000,    295.9217
     87.5000,       5.0000,   6.00000,    310.1657
     92.5000,       5.0000,   6.00000,    288.5602
     97.5000,       5.0000,   6.00000,    244.3800
    102.5000,       5.0000,   6.00000,    273.4494
    107.5000,       5.0000,   6.00000,    307.8196
    112.5000,       5.0000,   6.00000,    354.5260
    117.5000,       5.0000,   6.00000,    356.9475
    122.5000,       5.0000,   6.00000,    411.2904
    127.5000,       5.0000,   6.00000,    370.3604
    132.5000,       5.0000,   6.00000,    267.0276
    137.5000,       5.0000,   6.00000,    299.3569
    142.5000,       5.0000,   6.00000,    361.1510
    147.5000,       5.0000,   6.00000,    459.8661
    152.5000,       5.0000,   6.00000,    493.8440
    157.5000,       5.0000,   6.00000,    439.8643
    162.5000,       5.0000,   6.00000,    501.0526
    167.5000,       5.0000,   6.00000,    516.2339
    172.5000,       5.0000,   6.00000,    487.3147
    177.5000,       5.0000,   6.00000,    430.5749
    182.5000,       5.0000,   6.00000,    469.0521
    187.5000,       5.0000,   6.00000,    571.6399
    192.5000,       5.0000,   6.00000,    618.5406
    197.5000,       5.0000,   6.00000,    735.9916
    202.5000,       5.0000,   6.00000,    813.5776
    207.5000,       5.0000,   6.00000,    759.3661
    212.5000,       5.0000,   6.00000,    608.8368
    217.5000,       5.0000,   6.00000,    675.9474
    222.5000,       5.0000,   6.00000,    671.2431
    227.5000,       5.0000,   6.00000,    647.5791
    232.5000,       5.0000,   6.00000,    648.1022
    237.5000,       5.0000,   6.00000,    664.4063
    242.5000,       5.0000,   6.00000,    709.9326
    247.5000,       5.0000,   6.00000,    762.8447
    252.5000,       5.0000,   6.00000,    798.3731
    257.5000,       5.0000,   6.00000,    872.6237
    262.5000,       5.0000,   6.00000,    818.8483
    267.5000,       5.0000,   6.00000,    719.8519
    272.5000,       5.0000,   6.00000,    682.4703
    277.5000,       5.0000,   6.00000,    649.5848
    282.5000,       5.0000,   6.00000,    644.4849
    287.5000,       5.0000,   6.00000,    730.3775
    292.5000,       5.0000,   6.00000,    880.8408
    297.5000,       5.0000,   6.00000,    841.0461
    302.5000,       5.0000,   6.00000,    777.5055
    307.5000,       5.0000,   6.00000,    886.8463
    312.5000,       5.0000,   6.00000,    755.8107
    317.5000,       5.0000,   6.00000,    760.1035
    322.5000,       5.0000,   6.00000,    795.1672
    327.5000,       5.0000,   6.00000,    804.7592
    332.5000,       5.0000,   6.00000,    884.3317
    337.5000,       5.0000,   6.00000,    773.6294
    342.5000,       5.0000,   6.00000,    716.0153
    347.5000,       5.0000,   6.00000,    745.5681
    352.5000,       5.0000,   6.00000,    787.1526
    357.5000,       5.0000,   6.00000,    794.2425
    362.5000,       5.0000,   6.00000,    754.2658
    367.5000,       5.0000,   6.00000,    858.9188
    372.5000,       5.0000,   6.00000,    698.0663
    377.5000,       5.0000,   6.00000,    662.7841
    382.5000,       5.0000,   6.00000,    702.5199
    387.5000,       5.0000,   6.00000,    704.2650
    392.5000,       5.0000,   6.00000,    700.9437
    397.5000,       5.0000,   6.00000,    795.5700
    402.5000,       5.0000,   6.00000,    792.7386
    407.5000,       5.0000,   6.00000,    830.6852
    412.5000,       5.0000,   6.00000,    738.3580
    417.5000,       5.0000,   6.00000,    718.8328
    422.5000,       5.0000,   6.00000,    639.4706
    427.5000,       5.0000,   6.00000,    702.9104
    432.5000,       5.0000,   6.00000,    723.9415
    437.5000,       5.0000,   6.00000,    814.6606
    442.5000,       5.0000,   6.00000,    675.2934
     37.5000,      25.0000,   1.00000,    347.4146
     42.5000,      25.0000,   1.00000,    347.5087
     47.5000,      25.0000,   1.00000,    350.8340
     52.5000,      25.0000,   1.00000,    345.8702
     57.5000,      25.0000,   1.00000,    347.3405
     62.5000,      25.0000,   1.00000,    355.2672
     67.5000,      25.0000,   1.00000,    345.5427
     72.5000,      25.0000,   1.00000,    334.6780
     77.5000,      25.0000,   1.00000,    333.4043
     82.5000,      25.0000,   1.00000,    325.1509
     87.5000,      25.0000,   1.00000,    293.5331
     92.5000,      25.0000,   1.00000,    280.9939
     97.5000,      25.0000,   1.00000,    288.7196
    102.5000,      25.0000,   1.00000,    302.9986
    107.5000,      25.0000,   1.00000,    320.8126
    112.5000,      25.0000,   1.00000,    355.1160
    117.5000,      25.0000,   1.00000,    360.9117
    122.5000,      25.0000,   1.00000,    350.9491
    127.5000,      25.0000,   1.00000,    347.1672
    132.5000,      25.0000,   1.00000,    354.7085
    137.5000,      25.0000,   1.00000,    360.4091
    142.5000,      25.0000,   1.00000,    381.7603
    147.5000,      25.0000,   1.00000,    412.1590
    152.5000,      25.0000,   1.00000,    452.9551
    157.5000,      25.0000,   1.00000,    489.1129
    162.5000,      25.0000,   1.00000,    496.9595
    167.5000,      25.0000,   1.00000,    457.6117
    172.5000,      25.0000,   1.00000,    430.5779
    177.5000,      25.0000,   1.00000,    456.8815
    182.5000,      25.0000,   1.00000,    487.5830
    187.5000,      25.0000,   1.00000,    550.5255
    192.5000,      25.0000,   1.00000,    627.3613
    197.5000,      25.0000,   1.00000,    668.7067
    202.5000,      25.0000,   1.00000,    679.4394
    207.5000,      25.0000,   1.00000,    717.3362
    212.5000,      25.0000,   1.00000,    712.5240
    217.5000,      25.0000,   1.00000,    665.4388
    222.5000,      25.0000,   1.00000,    608.5797
    227.5000,      25.0000,   1.00000,    598.9926
    232.5000,      25.0000,   1.00000,    602.3448
    237.5000,      25.0000,   1.00000,    641.2303
    242.5000,      25.0000,   1.00000,    685.9362
    247.5000,      25.0000,   1.00000,    737.0416
    252.5000,      25.0000,   1.00000,    755.9122
    257.5000,      25.0000,   1.00000,    757.8961
    262.5000,      25.0000,   1.00000,    747.4120
    267.5000,      25.0000,   1.00000,    742.2070
    272.5000,      25.0000,   1.00000,    687.8356
    277.5000,      25.0000,   1.00000,    672.7787
    282.5000,      25.0000,   1.00000,    711.7280
    287.5000,      25.0000,   1.00000,    737.4813
    292.5000,      25.0000,   1.00000,    754.7900
    297.5000,      25.0000,   1.00000,    800.4716
    302.5000,      25.0000,   1.00000,    797.0566
    307.5000,      25.0000,   1.00000,    774.7393
    312.5000,      25.0000,   1.00000,    767.9705
    317.5000,      25.0000,   1.00000,    763.4906
    322.5000,      25.0000,   1.00000,    736.8950
    327.5000,      25.0000,   1.00000,    744.8418
    332.5000,      25.0000,   1.00000,    740.9039
    337.5000,      25.0000,   1.00000,    746.6587
    342.5000,      25.0000,   1.00000,    761.7903
    347.5000,      25.0000,   1.00000,    765.1229
    352.5000,      25.0000,   1.00000,    741.7379
    357.5000,      25.0000,   1.00000,    778.4258
    362.5000,      25.0000,   1.00000,    762.1132
    367.5000,      25.0000,   1.00000,    741.0537
    372.5000,      25.0000,   1.00000,    724.3321
    377.5000,      25.0000,   1.00000,    712.9690
    382.5000,      25.0000,   1.00000,    662.2610
    387.5000,      25.0000,   1.00000,    694.6580
    392.5000,      25.0000,   1.00000,    721.2737
    397.5000,      25.0000,   1.00000,    754.4370
    402.5000,      25.0000,   1.00000,    730.6382
    407.5000,      25.0000,   1.00000,    755.6198
    412.5000,      25.0000,   1.00000,    717.0877
    417.5000,      25.0000,   1.00000,    702.7864
    422.5000,      25.0000,   1.00000,    685.7546
    427.5000,      25.0000,   1.00000,    699.7483
    432.5000,      25.0000,   1.00000,    674.5399
    437.5000,      25.0000,   1.00000,    692.7720
     37.5000,       5.0000,   7.00000,    345.4361
     42.5000,       5.0000,   7.00000,    349.8021
     47.5000,       5.0000,   7.00000,    370.2828
     52.5000,       5.0000,   7.00000,    376.0038
     57.5000,       5.0000,   7.00000,    340.3120
     62.5000,       5.0000,   7.00000,    325.1713
     67.5000,       5.0000,   7.00000,    351.5192
     72.5000,       5.0000,   7.00000,    382.5267
     77.5000,       5.0000,   7.00000,    324.7438
     82.5000,       5.0000,   7.00000,    296.6423
     87.5000,       5.0000,   7.00000,    302.9644
     92.5000,       5.0000,   7.00000,    287.4632
     97.5000,       5.0000,   7.00000,    255.3559
    102.5000,       5.0000,   7.00000,    282.9116
    107.5000,       5.0000,   7.00000,    312.4374
    112.5000,       5.0000,   7.00000,    357.8290
    117.5000,       5.0000,   7.00000,    358.9411
    122.5000,       5.0000,   7.00000,    422.1588
    127.5000,       5.0000,   7.00000,    376.0347
    132.5000,       5.0000,   7.00000,    268.6486
    137.5000,       5.0000,   7.00000,    294.7674
    142.5000,       5.0000,   7.00000,    358.1464
    147.5000,       5.0000,   7.00000,    449.1727
    152.5000,       5.0000,   7.00000,    467.4990
    157.5000,       5.0000,   7.00000,    403.4686
    162.5000,       5.0000,   7.00000,    452.5330
    167.5000,       5.0000,   7.00000,    458.6680
    172.5000,       5.0000,   7.00000,    422.5119
    177.5000,       5.0000,   7.00000,    384.2677
    182.5000,       5.0000,   7.00000,    404.1474
    187.5000,       5.0000,   7.00000,    502.9624
    192.5000,       5.0000,   7.00000,    564.5853
    197.5000,       5.0000,   7.00000,    660.4622
    202.5000,       5.0000,   7.00000,    726.8900
    207.5000,       5.0000,   7.00000,    673.1527
    212.5000,       5.0000,   7.00000,    531.5549
    217.5000,       5.0000,   7.00000,    576.0220
    222.5000,       5.0000,   7.00000,    535.8189
    227.5000,       5.0000,   7.00000,    507.5954
    232.5000,       5.0000,   7.00000,    508.6982
    237.5000,       5.0000,   7.00000,    534.6530
    242.5000,       5.0000,   7.00000,    601.9332
    247.5000,       5.0000,   7.00000,    686.2401
    252.5000,       5.0000,   7.00000,    692.2927
    257.5000,       5.0000,   7.00000,    738.4769
    262.5000,       5.0000,   7.00000,    700.5972
    267.5000,       5.0000,   7.00000,    621.7659
    272.5000,       5.0000,   7.00000,    565.8888
    277.5000,       5.0000,   7.00000,    548.7399
    282.5000,       5.0000,   7.00000,    542.5613
    287.5000,       5.0000,   7.00000,    620.4462
    292.5000,       5.0000,   7.00000,    752.3591
    297.5000,       5.0000,   7.00000,    714.9360
    302.5000,       5.0000,   7.00000,    684.8380
    307.5000,       5.0000,   7.00000,    804.4058
    312.5000,       5.0000,   7.00000,    681.4735
    317.5000,       5.0000,   7.00000,    678.5497
    322.5000,       5.0000,   7.00000,    693.4558
    327.5000,       5.0000,   7.00000,    692.4020
    332.5000,       5.0000,   7.00000,    758.7482
    337.5000,       5.0000,   7.00000,    691.4775
    342.5000,       5.0000,   7.00000,    625.9952
    347.5000,       5.0000,   7.00000,    675.0759
    352.5000,       5.0000,   7.00000,    711.8994
    357.5000,       5.0000,   7.00000,    722.9808
    362.5000,       5.0000,   7.00000,    678.8739
    367.5000,       5.0000,   7.00000,    768.8399
    372.5000,       5.0000,   7.00000,    623.0673
    377.5000,       5.0000,   7.00000,    605.5457
    382.5000,       5.0000,   7.00000,    632.9695
    387.5000,       5.0000,   7.00000,    640.7167
    392.5000,       5.0000,   7.00000,    630.3745
    397.5000,       5.0000,   7.00000,    724.6763
    402.5000,       5.0000,   7.00000,    687.9078
    407.5000,       5.0000,   7.00000,    774.1872
    412.5000,       5.0000,   7.00000,    681.1484
    417.5000,       5.0000,   7.00000,    644.1157
    422.5000,       5.0000,   7.00000,    580.2988
    427.5000,       5.0000,   7.00000,    641.2874
    432.5000,       5.0000,   7.00000,    645.7545
    437.5000,       5.0000,   7.00000,    733.3544
     42.5000,       5.0000,   8.00000,    351.4876
     47.5000,       5.0000,   8.00000,    371.9639
     52.5000,       5.0000,   8.00000,    378.7835
     57.5000,       5.0000,   8.00000,    347.4509
     62.5000,       5.0000,   8.00000,    331.7442
     67.5000,       5.0000,   8.00000,    358.7762
     72.5000,       5.0000,   8.00000,    390.3991
     77.5000,       5.0000,   8.00000,    327.3709
     82.5000,       5.0000,   8.00000,    291.0728
     87.5000,       5.0000,   8.00000,    297.5635
     92.5000,       5.0000,   8.00000,    294.1723
     97.5000,       5.0000,   8.00000,    264.9810
    102.5000,       5.0000,   8.00000,    291.9332
    107.5000,       5.0000,   8.00000,    311.9502
    112.5000,       5.0000,   8.00000,    351.7657
    117.5000,       5.0000,   8.00000,    368.0524
    122.5000,       5.0000,   8.00000,    431.5007
    127.5000,       5.0000,   8.00000,    377.7271
    132.5000,       5.0000,   8.00000,    268.0111
    137.5000,       5.0000,   8.00000,    298.9865
    142.5000,       5.0000,   8.00000,    357.4623
    147.5000,       5.0000,   8.00000,    432.3132
    152.5000,       5.0000,   8.00000,    438.3566
    157.5000,       5.0000,   8.00000,    365.7259
    162.5000,       5.0000,   8.00000,    390.3226
    167.5000,       5.0000,   8.00000,    404.2626
    172.5000,       5.0000,   8.00000,    401.7025
    177.5000,       5.0000,   8.00000,    353.4109
    182.5000,       5.0000,   8.00000,    367.6160
    187.5000,       5.0000,   8.00000,    453.3769
    192.5000,       5.0000,   8.00000,    514.1722
    197.5000,       5.0000,   8.00000,    616.6545
    202.5000,       5.0000,   8.00000,    658.4758
    207.5000,       5.0000,   8.00000,    590.2634
    212.5000,       5.0000,   8.00000,    461.2702
    217.5000,       5.0000,   8.00000,    491.0753
    222.5000,       5.0000,   8.00000,    449.5187
    227.5000,       5.0000,   8.00000,    422.8743
    232.5000,       5.0000,   8.00000,    426.7373
    237.5000,       5.0000,   8.00000,    446.5464
    242.5000,       5.0000,   8.00000,    516.6397
    247.5000,       5.0000,   8.00000,    607.8752
    252.5000,       5.0000,   8.00000,    619.3561
    257.5000,       5.0000,   8.00000,    645.9401
    262.5000,       5.0000,   8.00000,    618.6349
    267.5000,       5.0000,   8.00000,    531.2226
    272.5000,       5.0000,   8.00000,    495.5255
    277.5000,       5.0000,   8.00000,    480.9683
    282.5000,       5.0000,   8.00000,    468.4395
    287.5000,       5.0000,   8.00000,    534.2647
    292.5000,       5.0000,   8.00000,    640.4631
    297.5000,       5.0000,   8.00000,    617.1088
    302.5000,       5.0000,   8.00000,    615.5981
    307.5000,       5.0000,   8.00000,    736.5449
    312.5000,       5.0000,   8.00000,    620.2734
    317.5000,       5.0000,   8.00000,    615.6534
    322.5000,       5.0000,   8.00000,    635.8779
    327.5000,       5.0000,   8.00000,    604.4228
    332.5000,       5.0000,   8.00000,    664.4064
    337.5000,       5.0000,   8.00000,    620.6479
    342.5000,       5.0000,   8.00000,    563.2702
    347.5000,       5.0000,   8.00000,    594.0167
    352.5000,       5.0000,   8.00000,    655.5073
    357.5000,       5.0000,   8.00000,    652.4950
    362.5000,       5.0000,   8.00000,    612.8573
    367.5000,       5.0000,   8.00000,    685.6904
    372.5000,       5.0000,   8.00000,    557.2665
    377.5000,       5.0000,   8.00000,    554.5494
    382.5000,       5.0000,   8.00000,    597.5746
    387.5000,       5.0000,   8.00000,    590.3995
    392.5000,       5.0000,   8.00000,    575.1193
    397.5000,       5.0000,   8.00000,    646.3984
    402.5000,       5.0000,   8.00000,    639.2101
    407.5000,       5.0000,   8.00000,    704.7645
    412.5000,       5.0000,   8.00000,    632.9368
    417.5000,       5.0000,   8.00000,    601.1739
    422.5000,       5.0000,   8.00000,    533.1097
    427.5000,       5.0000,   8.00000,    588.7117
    432.5000,       5.0000,   8.00000,    593.0707
     52.5000,      35.0000,   1.00000,    359.2471
     57.5000,      35.0000,   1.00000,    370.6467
     62.5000,      35.0000,   1.00000,    367.2980
     67.5000,      35.0000,   1.00000,    355.8709
     72.5000,      35.0000,   1.00000,    337.7805
     77.5000,      35.0000,   1.00000,    325.2040
     82.5000,      35.0000,   1.00000,    321.2091
     87.5000,      35.0000,   1.00000,    316.1632
     92.5000,      35.0000,   1.00000,    309.3925
     97.5000,      35.0000,   1.00000,    313.5263
    102.5000,      35.0000,   1.00000,    321.5739
    107.5000,      35.0000,   1.00000,    342.8304
    112.5000,      35.0000,   1.00000,    349.4834
    117.5000,      35.0000,   1.00000,    342.5981
    122.5000,      35.0000,   1.00000,    344.8047
    127.5000,      35.0000,   1.00000,    363.0006
    132.5000,      35.0000,   1.00000,    382.7758
    137.5000,      35.0000,   1.00000,    390.5829
    142.5000,      35.0000,   1.00000,    371.4110
    147.5000,      35.0000,   1.00000,    358.8247
    152.5000,      35.0000,   1.00000,    354.6987
    157.5000,      35.0000,   1.00000,    350.4023
    162.5000,      35.0000,   1.00000,    351.9208
    167.5000,      35.0000,   1.00000,    348.6984
    172.5000,      35.0000,   1.00000,    360.1357
    177.5000,      35.0000,   1.00000,    396.5403
    182.5000,      35.0000,   1.00000,    436.3762
    187.5000,      35.0000,   1.00000,    465.5260
    192.5000,      35.0000,   1.00000,    481.6865
    197.5000,      35.0000,   1.00000,    482.1691
    202.5000,      35.0000,   1.00000,    504.0959
    207.5000,      35.0000,   1.00000,    499.6739
    212.5000,      35.0000,   1.00000,    476.2632
    217.5000,      35.0000,   1.00000,    455.5755
    222.5000,      35.0000,   1.00000,    430.4990
    227.5000,      35.0000,   1.00000,    417.1835
    232.5000,      35.0000,   1.00000,    434.7121
    237.5000,      35.0000,   1.00000,    447.9829
    242.5000,      35.0000,   1.00000,    468.4875
    247.5000,      35.0000,   1.00000,    491.3215
    252.5000,      35.0000,   1.00000,    517.9281
    257.5000,      35.0000,   1.00000,    528.4849
    262.5000,      35.0000,   1.00000,    534.0160
    267.5000,      35.0000,   1.00000,    515.3946
    272.5000,      35.0000,   1.00000,    518.7216
    277.5000,      35.0000,   1.00000,    526.9589
    282.5000,      35.0000,   1.00000,    510.1493
    287.5000,      35.0000,   1.00000,    503.2765
    292.5000,      35.0000,   1.00000,    531.3993
    297.5000,      35.0000,   1.00000,    543.9326
    302.5000,      35.0000,   1.00000,    566.5814
    307.5000,      35.0000,   1.00000,    585.8906
    312.5000,      35.0000,   1.00000,    593.2182
    317.5000,      35.0000,   1.00000,    590.7675
    322.5000,      35.0000,   1.00000,    587.0785
    327.5000,      35.0000,   1.00000,    556.7757
    332.5000,      35.0000,   1.00000,    549.7365
    337.5000,      35.0000,   1.00000,    552.2186
    342.5000,      35.0000,   1.00000,    565.6783
    347.5000,      35.0000,   1.00000,    577.4948
    352.5000,      35.0000,   1.00000,    579.8962
    357.5000,      35.0000,   1.00000,    553.6309
    362.5000,      35.0000,   1.00000,    563.2380
    367.5000,      35.0000,   1.00000,    562.2291
    372.5000,      35.0000,   1.00000,    566.1316
    377.5000,      35.0000,   1.00000,    563.4927
    382.5000,      35.0000,   1.00000,    579.4527
    387.5000,      35.0000,   1.00000,    563.8568
    392.5000,      35.0000,   1.00000,    583.5874
    397.5000,      35.0000,   1.00000,    585.1848
    402.5000,      35.0000,   1.00000,    578.9453
    407.5000,      35.0000,   1.00000,    575.3507
    412.5000,      35.0000,   1.00000,    588.4395
    417.5000,      35.0000,   1.00000,    582.8776
    422.5000,      35.0000,   1.00000,    598.3344
     52.5000,       5.0000,  10.00000,    392.9106
     57.5000,       5.0000,  10.00000,    359.0551
     62.5000,       5.0000,  10.00000,    338.4518
     67.5000,       5.0000,  10.00000,    362.4096
     72.5000,       5.0000,  10.00000,    387.2516
     77.5000,       5.0000,  10.00000,    322.7399
     82.5000,       5.0000,  10.00000,    297.5966
     87.5000,       5.0000,  10.00000,    312.3464
     92.5000,       5.0000,  10.00000,    304.2903
     97.5000,       5.0000,  10.00000,    265.7902
    102.5000,       5.0000,  10.00000,    289.1101
    107.5000,       5.0000,  10.00000,    317.6296
    112.5000,       5.0000,  10.00000,    362.1773
    117.5000,       5.0000,  10.00000,    367.9785
    122.5000,       5.0000,  10.00000,    431.2749
    127.5000,       5.0000,  10.00000,    386.4516
    132.5000,       5.0000,  10.00000,    273.5185
    137.5000,       5.0000,  10.00000,    295.0186
    142.5000,       5.0000,  10.00000,    342.7536
    147.5000,       5.0000,  10.00000,    398.3948
    152.5000,       5.0000,  10.00000,    375.8449
    157.5000,       5.0000,  10.00000,    297.6596
    162.5000,       5.0000,  10.00000,    326.8934
    167.5000,       5.0000,  10.00000,    346.9708
    172.5000,       5.0000,  10.00000,    347.8622
    177.5000,       5.0000,  10.00000,    327.2043
    182.5000,       5.0000,  10.00000,    347.6200
    187.5000,       5.0000,  10.00000,    414.3871
    192.5000,       5.0000,  10.00000,    448.4010
    197.5000,       5.0000,  10.00000,    517.6422
    202.5000,       5.0000,  10.00000,    551.2914
    207.5000,       5.0000,  10.00000,    479.5908
    212.5000,       5.0000,  10.00000,    354.6925
    217.5000,       5.0000,  10.00000,    381.6222
    222.5000,       5.0000,  10.00000,    366.8866
    227.5000,       5.0000,  10.00000,    356.4581
    232.5000,       5.0000,  10.00000,    359.1710
    237.5000,       5.0000,  10.00000,    369.7420
    242.5000,       5.0000,  10.00000,    407.2332
    247.5000,       5.0000,  10.00000,    465.7894
    252.5000,       5.0000,  10.00000,    495.0498
    257.5000,       5.0000,  10.00000,    534.4703
    262.5000,       5.0000,  10.00000,    505.7169
    267.5000,       5.0000,  10.00000,    432.9644
    272.5000,       5.0000,  10.00000,    402.2062
    277.5000,       5.0000,  10.00000,    388.6343
    282.5000,       5.0000,  10.00000,    371.7920
    287.5000,       5.0000,  10.00000,    419.0808
    292.5000,       5.0000,  10.00000,    516.2432
    297.5000,       5.0000,  10.00000,    508.3555
    302.5000,       5.0000,  10.00000,    505.5410
    307.5000,       5.0000,  10.00000,    609.0883
    312.5000,       5.0000,  10.00000,    531.3543
    317.5000,       5.0000,  10.00000,    530.9804
    322.5000,       5.0000,  10.00000,    549.9242
    327.5000,       5.0000,  10.00000,    536.7737
    332.5000,       5.0000,  10.00000,    574.0549
    337.5000,       5.0000,  10.00000,    506.5192
    342.5000,       5.0000,  10.00000,    458.0220
    347.5000,       5.0000,  10.00000,    490.3121
    352.5000,       5.0000,  10.00000,    526.6117
    357.5000,       5.0000,  10.00000,    523.4706
    362.5000,       5.0000,  10.00000,    502.5996
    367.5000,       5.0000,  10.00000,    570.2986
    372.5000,       5.0000,  10.00000,    474.1759
    377.5000,       5.0000,  10.00000,    476.2238
    382.5000,       5.0000,  10.00000,    516.6258
    387.5000,       5.0000,  10.00000,    516.8096
    392.5000,       5.0000,  10.00000,    505.0478
    397.5000,       5.0000,  10.00000,    572.7445
    402.5000,       5.0000,  10.00000,    555.9762
    407.5000,       5.0000,  10.00000,    618.0419
    412.5000,       5.0000,  10.00000,    553.3484
    417.5000,       5.0000,  10.00000,    529.7984
    422.5000,       5.0000,  10.00000,    475.7736
     67.5000,      45.0000,   1.00000,    353.0024
     72.5000,      45.0000,   1.00000,    349.8746
     77.5000,      45.0000,   1.00000,    337.3433
     82.5000,      45.0000,   1.00000,    329.2765
     87.5000,      45.0000,   1.00000,    326.7025
     92.5000,      45.0000,   1.00000,    330.8169
     97.5000,      45.0000,   1.00000,    327.6563
    102.5000,      45.0000,   1.00000,    336.1493
    107.5000,      45.0000,   1.00000,    341.8052
    112.5000,      45.0000,   1.00000,    334.5940
    117.5000,      45.0000,   1.00000,    335.5565
    122.5000,      45.0000,   1.00000,    345.8081
    127.5000,      45.0000,   1.00000,    358.1466
    132.5000,      45.0000,   1.00000,    358.6581
    137.5000,      45.0000,   1.00000,    340.0297
    142.5000,      45.0000,   1.00000,    330.7436
    147.5000,      45.0000,   1.00000,    319.8159
    152.5000,      45.0000,   1.00000,    309.3877
    157.5000,      45.0000,   1.00000,    312.9760
    162.5000,      45.0000,   1.00000,    320.3398
    167.5000,      45.0000,   1.00000,    332.2288
    172.5000,      45.0000,   1.00000,    344.5444
    177.5000,      45.0000,   1.00000,    365.3442
    182.5000,      45.0000,   1.00000,    393.5834
    187.5000,      45.0000,   1.00000,    404.6965
    192.5000,      45.0000,   1.00000,    397.6166
    197.5000,      45.0000,   1.00000,    393.2946
    202.5000,      45.0000,   1.00000,    388.3641
    207.5000,      45.0000,   1.00000,    389.6887
    212.5000,      45.0000,   1.00000,    392.0331
    217.5000,      45.0000,   1.00000,    401.0867
    222.5000,      45.0000,   1.00000,    401.6270
    227.5000,      45.0000,   1.00000,    386.8608
    232.5000,      45.0000,   1.00000,    382.0186
    237.5000,      45.0000,   1.00000,    398.1649
    242.5000,      45.0000,   1.00000,    393.5078
    247.5000,      45.0000,   1.00000,    387.7445
    252.5000,      45.0000,   1.00000,    384.8117
    257.5000,      45.0000,   1.00000,    387.8917
    262.5000,      45.0000,   1.00000,    395.3065
    267.5000,      45.0000,   1.00000,    408.4779
    272.5000,      45.0000,   1.00000,    429.7226
    277.5000,      45.0000,   1.00000,    439.6803
    282.5000,      45.0000,   1.00000,    429.6562
    287.5000,      45.0000,   1.00000,    438.0894
    292.5000,      45.0000,   1.00000,    436.6660
    297.5000,      45.0000,   1.00000,    443.8755
    302.5000,      45.0000,   1.00000,    447.2322
    307.5000,      45.0000,   1.00000,    462.6991
    312.5000,      45.0000,   1.00000,    484.6656
    317.5000,      45.0000,   1.00000,    486.8827
    322.5000,      45.0000,   1.00000,    483.8869
    327.5000,      45.0000,   1.00000,    492.5945
    332.5000,      45.0000,   1.00000,    480.7026
    337.5000,      45.0000,   1.00000,    475.4191
    342.5000,      45.0000,   1.00000,    458.1711
    347.5000,      45.0000,   1.00000,    452.9550
    352.5000,      45.0000,   1.00000,    437.4931
    357.5000,      45.0000,   1.00000,    429.7427
    362.5000,      45.0000,   1.00000,    439.4378
    367.5000,      45.0000,   1.00000,    452.6234
    372.5000,      45.0000,   1.00000,    452.8631
    377.5000,      45.0000,   1.00000,    476.2675
    382.5000,      45.0000,   1.00000,    483.3584
    387.5000,      45.0000,   1.00000,    499.1708
    392.5000,      45.0000,   1.00000,    497.4035
    397.5000,      45.0000,   1.00000,    504.6356
    402.5000,      45.0000,   1.00000,    509.1469
    407.5000,      45.0000,   1.00000,    508.3698
     67.5000,      15.0000,   4.00000,    363.4867
     72.5000,      15.0000,   4.00000,    367.2129
     77.5000,      15.0000,   4.00000,    349.9445
     82.5000,      15.0000,   4.00000,    320.9276
     87.5000,      15.0000,   4.00000,    308.0381
     92.5000,      15.0000,   4.00000,    297.4171
     97.5000,      15.0000,   4.00000,    289.7735
    102.5000,      15.0000,   4.00000,    291.2722
    107.5000,      15.0000,   4.00000,    321.8936
    112.5000,      15.0000,   4.00000,    350.0032
    117.5000,      15.0000,   4.00000,    392.6573
    122.5000,      15.0000,   4.00000,    396.4632
    127.5000,      15.0000,   4.00000,    355.2863
    132.5000,      15.0000,   4.00000,    298.1968
    137.5000,      15.0000,   4.00000,    272.6199
    142.5000,      15.0000,   4.00000,    305.6469
    147.5000,      15.0000,   4.00000,    335.3513
    152.5000,      15.0000,   4.00000,    327.5456
    157.5000,      15.0000,   4.00000,    313.4958
    162.5000,      15.0000,   4.00000,    306.0378
    167.5000,      15.0000,   4.00000,    317.2152
    172.5000,      15.0000,   4.00000,    313.7342
    177.5000,      15.0000,   4.00000,    310.5202
    182.5000,      15.0000,   4.00000,    329.2589
    187.5000,      15.0000,   4.00000,    365.3021
    192.5000,      15.0000,   4.00000,    416.2594
    197.5000,      15.0000,   4.00000,    445.3938
    202.5000,      15.0000,   4.00000,    439.2989
    207.5000,      15.0000,   4.00000,    391.4361
    212.5000,      15.0000,   4.00000,    353.1988
    217.5000,      15.0000,   4.00000,    334.0226
    222.5000,      15.0000,   4.00000,    341.3014
    227.5000,      15.0000,   4.00000,    329.2060
    232.5000,      15.0000,   4.00000,    327.0233
    237.5000,      15.0000,   4.00000,    340.3229
    242.5000,      15.0000,   4.00000,    359.1479
    247.5000,      15.0000,   4.00000,    380.0117
    252.5000,      15.0000,   4.00000,    401.3932
    257.5000,      15.0000,   4.00000,    403.6543
    262.5000,      15.0000,   4.00000,    389.1841
    267.5000,      15.0000,   4.00000,    357.9576
    272.5000,      15.0000,   4.00000,    333.7084
    277.5000,      15.0000,   4.00000,    323.2717
    282.5000,      15.0000,   4.00000,    331.8592
    287.5000,      15.0000,   4.00000,    374.2681
    292.5000,      15.0000,   4.00000,    412.1951
    297.5000,      15.0000,   4.00000,    436.0595
    302.5000,      15.0000,   4.00000,    455.5550
    307.5000,      15.0000,   4.00000,    460.1400
    312.5000,      15.0000,   4.00000,    473.6782
    317.5000,      15.0000,   4.00000,    463.8335
    322.5000,      15.0000,   4.00000,    472.4817
    327.5000,      15.0000,   4.00000,    494.1332
    332.5000,      15.0000,   4.00000,    478.5018
    337.5000,      15.0000,   4.00000,    446.0677
    342.5000,      15.0000,   4.00000,    402.2908
    347.5000,      15.0000,   4.00000,    390.4652
    352.5000,      15.0000,   4.00000,    398.0815
    357.5000,      15.0000,   4.00000,    404.2372
    362.5000,      15.0000,   4.00000,    427.2949
    367.5000,      15.0000,   4.00000,    417.9311
    372.5000,      15.0000,   4.00000,    411.0885
    377.5000,      15.0000,   4.00000,    408.1790
    382.5000,      15.0000,   4.00000,    425.3868
    387.5000,      15.0000,   4.00000,    438.5746
    392.5000,      15.0000,   4.00000,    465.9916
    397.5000,      15.0000,   4.00000,    485.5168
    402.5000,      15.0000,   4.00000,    528.1431
    407.5000,      15.0000,   4.00000,    518.5671
     82.5000,      55.0000,   1.00000,    334.1343
     87.5000,      55.0000,   1.00000,    335.5410
     92.5000,      55.0000,   1.00000,    338.7436
     97.5000,      55.0000,   1.00000,    347.5496
    102.5000,      55.0000,   1.00000,    344.3832
    107.5000,      55.0000,   1.00000,    330.7768
    112.5000,      55.0000,   1.00000,    323.2544
    117.5000,      55.0000,   1.00000,    314.7660
    122.5000,      55.0000,   1.00000,    311.7393
    127.5000,      55.0000,   1.00000,    313.9946
    132.5000,      55.0000,   1.00000,    315.9421
    137.5000,      55.0000,   1.00000,    318.7736
    142.5000,      55.0000,   1.00000,    318.2988
    147.5000,      55.0000,   1.00000,    316.9284
    152.5000,      55.0000,   1.00000,    307.6042
    157.5000,      55.0000,   1.00000,    306.8346
    162.5000,      55.0000,   1.00000,    321.6264
    167.5000,      55.0000,   1.00000,    334.5401
    172.5000,      55.0000,   1.00000,    349.7206
    177.5000,      55.0000,   1.00000,    354.5600
    182.5000,      55.0000,   1.00000,    348.9703
    187.5000,      55.0000,   1.00000,    346.7663
    192.5000,      55.0000,   1.00000,    351.9510
    197.5000,      55.0000,   1.00000,    359.4380
    202.5000,      55.0000,   1.00000,    368.3669
    207.5000,      55.0000,   1.00000,    383.7176
    212.5000,      55.0000,   1.00000,    389.1822
    217.5000,      55.0000,   1.00000,    383.7827
    222.5000,      55.0000,   1.00000,    384.2080
    227.5000,      55.0000,   1.00000,    374.7374
    232.5000,      55.0000,   1.00000,    370.4876
    242.5000,      55.0000,   1.00000,    357.2325
    247.5000,      55.0000,   1.00000,    348.4904
    252.5000,      55.0000,   1.00000,    339.0689
    257.5000,      55.0000,   1.00000,    334.4952
    262.5000,      55.0000,   1.00000,    339.3383
    267.5000,      55.0000,   1.00000,    355.1750
    272.5000,      55.0000,   1.00000,    367.9291
    277.5000,      55.0000,   1.00000,    375.3633
    282.5000,      55.0000,   1.00000,    396.7892
    287.5000,      55.0000,   1.00000,    395.1927
    292.5000,      55.0000,   1.00000,    397.3225
    297.5000,      55.0000,   1.00000,    402.1937
    302.5000,      55.0000,   1.00000,    409.5478
    307.5000,      55.0000,   1.00000,    422.1395
    312.5000,      55.0000,   1.00000,    430.5252
    317.5000,      55.0000,   1.00000,    425.6806
    322.5000,      55.0000,   1.00000,    417.8699
    327.5000,      55.0000,   1.00000,    411.8649
    332.5000,      55.0000,   1.00000,    413.9102
    337.5000,      55.0000,   1.00000,    403.9551
    342.5000,      55.0000,   1.00000,    413.9210
    347.5000,      55.0000,   1.00000,    408.2906
    352.5000,      55.0000,   1.00000,    397.6384
    357.5000,      55.0000,   1.00000,    386.6446
    362.5000,      55.0000,   1.00000,    378.5697
    367.5000,      55.0000,   1.00000,    375.5476
    372.5000,      55.0000,   1.00000,    388.2453
    377.5000,      55.0000,   1.00000,    407.3221
    382.5000,      55.0000,   1.00000,    425.4673
    387.5000,      55.0000,   1.00000,    432.9570
    392.5000,      55.0000,   1.00000,    446.7350
     82.5000,      15.0000,   5.00000,    322.0432
     87.5000,      15.0000,   5.00000,    310.6519
     92.5000,      15.0000,   5.00000,    296.8386
     97.5000,      15.0000,   5.00000,    289.3484
    102.5000,      15.0000,   5.00000,    293.7227
    107.5000,      15.0000,   5.00000,    322.3591
    112.5000,      15.0000,   5.00000,    342.9230
    117.5000,      15.0000,   5.00000,    369.0211
    122.5000,      15.0000,   5.00000,    360.9142
    127.5000,      15.0000,   5.00000,    320.3017
    132.5000,      15.0000,   5.00000,    274.7613
    137.5000,      15.0000,   5.00000,    257.7526
    142.5000,      15.0000,   5.00000,    294.5812
    147.5000,      15.0000,   5.00000,    325.9255
    152.5000,      15.0000,   5.00000,    325.6972
    157.5000,      15.0000,   5.00000,    316.8805
    162.5000,      15.0000,   5.00000,    309.0055
    167.5000,      15.0000,   5.00000,    318.4125
    172.5000,      15.0000,   5.00000,    310.4472
    177.5000,      15.0000,   5.00000,    299.4129
    182.5000,      15.0000,   5.00000,    307.8201
    187.5000,      15.0000,   5.00000,    338.3121
    192.5000,      15.0000,   5.00000,    386.3830
    197.5000,      15.0000,   5.00000,    426.4554
    202.5000,      15.0000,   5.00000,    440.6349
    207.5000,      15.0000,   5.00000,    405.2049
    212.5000,      15.0000,   5.00000,    360.9430
    217.5000,      15.0000,   5.00000,    326.2250
    222.5000,      15.0000,   5.00000,    324.6742
    227.5000,      15.0000,   5.00000,    311.8856
    232.5000,      15.0000,   5.00000,    310.3108
    242.5000,      15.0000,   5.00000,    336.2597
    247.5000,      15.0000,   5.00000,    354.0547
    252.5000,      15.0000,   5.00000,    368.0334
    257.5000,      15.0000,   5.00000,    363.3598
    262.5000,      15.0000,   5.00000,    343.7894
    267.5000,      15.0000,   5.00000,    311.7198
    272.5000,      15.0000,   5.00000,    287.9154
    277.5000,      15.0000,   5.00000,    279.2674
    282.5000,      15.0000,   5.00000,    296.4868
    287.5000,      15.0000,   5.00000,    338.9134
    292.5000,      15.0000,   5.00000,    381.6405
    297.5000,      15.0000,   5.00000,    405.3287
    302.5000,      15.0000,   5.00000,    432.6004
    307.5000,      15.0000,   5.00000,    436.0920
    312.5000,      15.0000,   5.00000,    443.9546
    317.5000,      15.0000,   5.00000,    424.8987
    322.5000,      15.0000,   5.00000,    424.3913
    327.5000,      15.0000,   5.00000,    428.8033
    332.5000,      15.0000,   5.00000,    414.9763
    337.5000,      15.0000,   5.00000,    390.1288
    342.5000,      15.0000,   5.00000,    364.2323
    347.5000,      15.0000,   5.00000,    358.4653
    352.5000,      15.0000,   5.00000,    366.4382
    357.5000,      15.0000,   5.00000,    359.0816
    362.5000,      15.0000,   5.00000,    368.7200
    367.5000,      15.0000,   5.00000,    354.5828
    372.5000,      15.0000,   5.00000,    351.4749
    377.5000,      15.0000,   5.00000,    348.4383
    382.5000,      15.0000,   5.00000,    368.6626
    387.5000,      15.0000,   5.00000,    385.4976
    392.5000,      15.0000,   5.00000,    416.2986
     97.5000,      65.0000,   1.00000,    344.2436
    102.5000,      65.0000,   1.00000,    325.3274
    107.5000,      65.0000,   1.00000,    303.4558
    112.5000,      65.0000,   1.00000,    294.1460
    117.5000,      65.0000,   1.00000,    298.5463
    122.5000,      65.0000,   1.00000,    299.9731
    127.5000,      65.0000,   1.00000,    298.0373
    132.5000,      65.0000,   1.00000,    302.7793
    137.5000,      65.0000,   1.00000,    309.7758
    142.5000,      65.0000,   1.00000,    315.6957
    147.5000,      65.0000,   1.00000,    315.5269
    152.5000,      65.0000,   1.00000,    314.2910
    157.5000,      65.0000,   1.00000,    309.8665
    162.5000,      65.0000,   1.00000,    308.9806
    167.5000,      65.0000,   1.00000,    325.5595
    172.5000,      65.0000,   1.00000,    346.6412
    177.5000,      65.0000,   1.00000,    356.8262
    182.5000,      65.0000,   1.00000,    352.9059
    187.5000,      65.0000,   1.00000,    355.0125
    192.5000,      65.0000,   1.00000,    361.4698
    197.5000,      65.0000,   1.00000,    359.9238
    202.5000,      65.0000,   1.00000,    359.4391
    207.5000,      65.0000,   1.00000,    361.7373
    212.5000,      65.0000,   1.00000,    367.4131
    217.5000,      65.0000,   1.00000,    378.4935
    257.5000,      65.0000,   1.00000,    322.8174
    262.5000,      65.0000,   1.00000,    332.6533
    267.5000,      65.0000,   1.00000,    343.0446
    272.5000,      65.0000,   1.00000,    347.4611
    277.5000,      65.0000,   1.00000,    361.2806
    282.5000,      65.0000,   1.00000,    364.6150
    287.5000,      65.0000,   1.00000,    369.0317
    292.5000,      65.0000,   1.00000,    372.7072
    297.5000,      65.0000,   1.00000,    379.0948
    302.5000,      65.0000,   1.00000,    387.8441
    307.5000,      65.0000,   1.00000,    389.5760
    312.5000,      65.0000,   1.00000,    380.1693
    317.5000,      65.0000,   1.00000,    380.8696
    322.5000,      65.0000,   1.00000,    382.4837
    327.5000,      65.0000,   1.00000,    381.5685
    332.5000,      65.0000,   1.00000,    377.6711
    337.5000,      65.0000,   1.00000,    380.1413
    342.5000,      65.0000,   1.00000,    365.9345
    347.5000,      65.0000,   1.00000,    365.9888
    352.5000,      65.0000,   1.00000,    368.2758
    357.5000,      65.0000,   1.00000,    368.6082
    362.5000,      65.0000,   1.00000,    368.5085
    367.5000,      65.0000,   1.00000,    366.8891
    372.5000,      65.0000,   1.00000,    367.5689
    377.5000,      65.0000,   1.00000,    376.7930
     97.5000,      15.0000,   6.00000,    283.6968
    102.5000,      15.0000,   6.00000,    280.0621
    107.5000,      15.0000,   6.00000,    299.9234
    112.5000,      15.0000,   6.00000,    315.7015
    117.5000,      15.0000,   6.00000,    347.9544
    122.5000,      15.0000,   6.00000,    349.3792
    127.5000,      15.0000,   6.00000,    316.0584
    132.5000,      15.0000,   6.00000,    269.0505
    137.5000,      15.0000,   6.00000,    253.2452
    142.5000,      15.0000,   6.00000,    292.5393
    147.5000,      15.0000,   6.00000,    326.9179
    152.5000,      15.0000,   6.00000,    325.8493
    157.5000,      15.0000,   6.00000,    311.3335
    162.5000,      15.0000,   6.00000,    300.5396
    167.5000,      15.0000,   6.00000,    312.4710
    172.5000,      15.0000,   6.00000,    310.5677
    177.5000,      15.0000,   6.00000,    305.4930
    182.5000,      15.0000,   6.00000,    321.1182
    187.5000,      15.0000,   6.00000,    357.6554
    192.5000,      15.0000,   6.00000,    407.8628
    197.5000,      15.0000,   6.00000,    438.8823
    202.5000,      15.0000,   6.00000,    442.9688
    207.5000,      15.0000,   6.00000,    397.4118
    212.5000,      15.0000,   6.00000,    351.8187
    217.5000,      15.0000,   6.00000,    323.3842
    257.5000,      15.0000,   6.00000,    355.4850
    262.5000,      15.0000,   6.00000,    334.9609
    267.5000,      15.0000,   6.00000,    303.6015
    272.5000,      15.0000,   6.00000,    275.6422
    277.5000,      15.0000,   6.00000,    264.9747
    282.5000,      15.0000,   6.00000,    277.2637
    287.5000,      15.0000,   6.00000,    318.7397
    292.5000,      15.0000,   6.00000,    359.3889
    297.5000,      15.0000,   6.00000,    388.5356
    302.5000,      15.0000,   6.00000,    416.9579
    307.5000,      15.0000,   6.00000,    420.0267
    312.5000,      15.0000,   6.00000,    417.6785
    317.5000,      15.0000,   6.00000,    399.4375
    322.5000,      15.0000,   6.00000,    398.8539
    327.5000,      15.0000,   6.00000,    408.0898
    332.5000,      15.0000,   6.00000,    392.3110
    337.5000,      15.0000,   6.00000,    365.5214
    342.5000,      15.0000,   6.00000,    332.5756
    347.5000,      15.0000,   6.00000,    328.9511
    352.5000,      15.0000,   6.00000,    340.7398
    357.5000,      15.0000,   6.00000,    342.3695
    362.5000,      15.0000,   6.00000,    354.3619
    367.5000,      15.0000,   6.00000,    340.9631
    372.5000,      15.0000,   6.00000,    334.8033
    377.5000,      15.0000,   6.00000,    322.1417
    105.0000,      30.0000,   3.00000,    290.9958
    110.0000,      30.0000,   3.00000,    306.5477
    115.0000,      30.0000,   3.00000,    318.9037
    120.0000,      30.0000,   3.00000,    312.3714
    125.0000,      30.0000,   3.00000,    307.1388
    130.0000,      30.0000,   3.00000,    302.6422
    135.0000,      30.0000,   3.00000,    306.5047
    140.0000,      30.0000,   3.00000,    297.4930
    145.0000,      30.0000,   3.00000,    286.1086
    150.0000,      30.0000,   3.00000,    298.3009
    155.0000,      30.0000,   3.00000,    311.2401
    160.0000,      30.0000,   3.00000,    317.8800
    165.0000,      30.0000,   3.00000,    309.4692
    170.0000,      30.0000,   3.00000,    303.5948
    175.0000,      30.0000,   3.00000,    321.6076
    180.0000,      30.0000,   3.00000,    342.5347
    185.0000,      30.0000,   3.00000,    366.4758
    190.0000,      30.0000,   3.00000,    390.1868
    195.0000,      30.0000,   3.00000,    409.5010
    200.0000,      30.0000,   3.00000,    409.4223
    205.0000,      30.0000,   3.00000,    398.2889
    210.0000,      30.0000,   3.00000,    385.0874
    265.0000,      30.0000,   3.00000,    314.5191
    270.0000,      30.0000,   3.00000,    300.7506
    275.0000,      30.0000,   3.00000,    292.6195
    280.0000,      30.0000,   3.00000,    300.7111
    285.0000,      30.0000,   3.00000,    313.3956
    290.0000,      30.0000,   3.00000,    329.7195
    295.0000,      30.0000,   3.00000,    360.0399
    300.0000,      30.0000,   3.00000,    379.3102
    305.0000,      30.0000,   3.00000,    392.0466
    310.0000,      30.0000,   3.00000,    398.4422
    315.0000,      30.0000,   3.00000,    401.1674
    320.0000,      30.0000,   3.00000,    407.5273
    325.0000,      30.0000,   3.00000,    391.4516
    330.0000,      30.0000,   3.00000,    378.0276
    335.0000,      30.0000,   3.00000,    363.2323
    340.0000,      30.0000,   3.00000,    353.7135
    345.0000,      30.0000,   3.00000,    346.1258
    350.0000,      30.0000,   3.00000,    330.5107
    355.0000,      30.0000,   3.00000,    334.7576
    360.0000,      30.0000,   3.00000,    335.4132
    365.0000,      30.0000,   3.00000,    335.8994
    370.0000,      30.0000,   3.00000,    336.6919
    112.5000,      25.0000,   4.00000,    316.6623
    117.5000,      25.0000,   4.00000,    330.4052
    122.5000,      25.0000,   4.00000,    319.9786
    127.5000,      25.0000,   4.00000,    305.6330
    132.5000,      25.0000,   4.00000,    297.9040
    137.5000,      25.0000,   4.00000,    288.2403
    142.5000,      25.0000,   4.00000,    287.5271
    147.5000,      25.0000,   4.00000,    294.7129
    152.5000,      25.0000,   4.00000,    306.4052
    157.5000,      25.0000,   4.00000,    315.7710
    162.5000,      25.0000,   4.00000,    314.5881
    167.5000,      25.0000,   4.00000,    308.3214
    172.5000,      25.0000,   4.00000,    317.2544
    177.5000,      25.0000,   4.00000,    332.2072
    182.5000,      25.0000,   4.00000,    348.1279
    187.5000,      25.0000,   4.00000,    377.8876
    192.5000,      25.0000,   4.00000,    415.2336
    197.5000,      25.0000,   4.00000,    431.6429
    202.5000,      25.0000,   4.00000,    417.8676
    272.5000,      25.0000,   4.00000,    288.1098
    277.5000,      25.0000,   4.00000,    280.6973
    282.5000,      25.0000,   4.00000,    299.4381
    287.5000,      25.0000,   4.00000,    317.6784
    292.5000,      25.0000,   4.00000,    335.4891
    297.5000,      25.0000,   4.00000,    367.0985
    302.5000,      25.0000,   4.00000,    381.0296
    307.5000,      25.0000,   4.00000,    383.7764
    312.5000,      25.0000,   4.00000,    395.0959
    317.5000,      25.0000,   4.00000,    403.0327
    322.5000,      25.0000,   4.00000,    397.4874
    327.5000,      25.0000,   4.00000,    386.6512
    332.5000,      25.0000,   4.00000,    371.8745
    337.5000,      25.0000,   4.00000,    356.0315
    342.5000,      25.0000,   4.00000,    344.8185
    347.5000,      25.0000,   4.00000,    329.7966
    352.5000,      25.0000,   4.00000,    321.4126
    357.5000,      25.0000,   4.00000,    333.0129
    362.5000,      25.0000,   4.00000,    330.8814
   8.98
ITERATION 2
MODEL RESISTIVITY
LAYER 1
93,     2.5000
     10.0000,     325.57
     15.0000,     350.05
     20.0000,     357.97
     25.0000,     338.72
     30.0000,     332.93
     35.0000,     285.01
     40.0000,     330.95
     45.0000,     344.32
     50.0000,     391.17
     55.0000,     435.12
     60.0000,     382.81
     65.0000,     337.50
     70.0000,     374.72
     75.0000,     439.66
     80.0000,     368.65
     85.0000,     321.41
     90.0000,     323.46
     95.0000,     310.30
    100.0000,     248.66
    105.0000,     276.42
    110.0000,     318.34
    115.0000,     390.01
    120.0000,     390.02
    125.0000,     543.58
    130.0000,     487.13
    135.0000,     263.49
    140.0000,     300.19
    145.0000,     420.46
    150.0000,     573.37
    155.0000,     598.67
    160.0000,     487.29
    165.0000,     624.57
    170.0000,     694.23
    175.0000,     711.47
    180.0000,     676.56
    185.0000,     822.19
    190.0000,     1086.2
    195.0000,     1323.0
    200.0000,     2242.2
    205.0000,     3083.3
    210.0000,     2818.5
    215.0000,     1765.1
    220.0000,     1705.5
    225.0000,     1375.3
    230.0000,     1335.5
    235.0000,     1353.4
    240.0000,     1430.2
    245.0000,     1780.0
    250.0000,     2347.4
    255.0000,     2698.0
    260.0000,     3240.8
    265.0000,     2972.3
    270.0000,     2267.6
    275.0000,     1903.2
    280.0000,     1741.0
    285.0000,     1585.2
    290.0000,     1789.9
    295.0000,     2286.1
    300.0000,     1946.1
    305.0000,     1680.3
    310.0000,     2157.4
    315.0000,     1546.3
    320.0000,     1625.7
    325.0000,     1758.8
    330.0000,     1533.8
    335.0000,     1696.5
    340.0000,     1366.9
    345.0000,     1098.6
    350.0000,     1165.3
    355.0000,     1258.8
    360.0000,     1238.0
    365.0000,     1106.1
    370.0000,     1380.9
    375.0000,     976.50
    380.0000,     981.42
    385.0000,     1143.8
    390.0000,     1219.9
    395.0000,     1289.5
    400.0000,     1743.5
    405.0000,     1676.4
    410.0000,     2020.2
    415.0000,     1756.9
    420.0000,     1765.9
    425.0000,     1404.8
    430.0000,     1561.0
    435.0000,     1513.8
    440.0000,     1786.4
    445.0000,     1042.7
    450.0000,     1030.1
    455.0000,     1160.7
    460.0000,     849.73
    465.0000,     876.77
           963.1135
LAYER 2
93,     5.2500
     10.0000,     331.94
     15.0000,     347.50
     20.0000,     361.73
     25.0000,     347.19
     30.0000,     335.24
     35.0000,     294.18
     40.0000,     328.80
     45.0000,     350.12
     50.0000,     396.02
     55.0000,     427.07
     60.0000,     381.53
     65.0000,     337.67
     70.0000,     357.60
     75.0000,     396.36
     80.0000,     336.78
     85.0000,     296.63
     90.0000,     296.85
     95.0000,     290.56
    100.0000,     237.83
    105.0000,     251.65
    110.0000,     307.02
    115.0000,     376.28
    120.0000,     408.36
    125.0000,     523.34
    130.0000,     441.36
    135.0000,     260.24
    140.0000,     287.99
    145.0000,     415.71
    150.0000,     556.98
    155.0000,     533.72
    160.0000,     425.75
    165.0000,     555.87
    170.0000,     696.20
    175.0000,     773.47
    180.0000,     812.02
    185.0000,     962.48
    190.0000,     1284.3
    195.0000,     1682.5
    200.0000,     2426.3
    205.0000,     2876.6
    210.0000,     2300.7
    215.0000,     1398.3
    220.0000,     1414.8
    225.0000,     1297.1
    230.0000,     1305.1
    235.0000,     1384.8
    240.0000,     1567.6
    245.0000,     1985.6
    250.0000,     2516.3
    255.0000,     2672.8
    260.0000,     2894.7
    265.0000,     2728.8
    270.0000,     2222.6
    275.0000,     1919.7
    280.0000,     1690.3
    285.0000,     1519.3
    290.0000,     1669.0
    295.0000,     2046.1
    300.0000,     1879.9
    305.0000,     1747.1
    310.0000,     2069.0
    315.0000,     1443.6
    320.0000,     1503.1
    325.0000,     1595.6
    330.0000,     1454.7
    335.0000,     1614.7
    340.0000,     1353.3
    345.0000,     1147.5
    350.0000,     1213.2
    355.0000,     1325.8
    360.0000,     1347.2
    365.0000,     1277.8
    370.0000,     1430.4
    375.0000,     1095.6
    380.0000,     1047.3
    385.0000,     1165.4
    390.0000,     1205.1
    395.0000,     1220.8
    400.0000,     1520.0
    405.0000,     1569.2
    410.0000,     1853.3
    415.0000,     1672.2
    420.0000,     1616.6
    425.0000,     1378.2
    430.0000,     1459.5
    435.0000,     1424.7
    440.0000,     1567.1
    445.0000,     1124.6
    450.0000,     1055.0
    455.0000,     1113.3
    460.0000,     877.31
    465.0000,     864.30
           939.7668
LAYER 3
91,     8.2750
     15.0000,     354.32
     20.0000,     376.99
     25.0000,     374.15
     30.0000,     357.51
     35.0000,     321.20
     40.0000,     337.45
     45.0000,     357.95
     50.0000,     390.03
     55.0000,     397.56
     60.0000,     359.22
     65.0000,     320.30
     70.0000,     313.38
     75.0000,     314.37
     80.0000,     271.84
     85.0000,     248.58
     90.0000,     253.38
     95.0000,     251.51
    100.0000,     210.00
    105.0000,     208.86
    110.0000,     258.60
    115.0000,     332.77
    120.0000,     390.92
    125.0000,     444.29
    130.0000,     353.01
    135.0000,     237.04
    140.0000,     266.29
    145.0000,     393.88
    150.0000,     512.63
    155.0000,     451.28
    160.0000,     352.41
    165.0000,     467.64
    170.0000,     693.10
    175.0000,     913.89
    180.0000,     1093.8
    185.0000,     1279.3
    190.0000,     1625.3
    195.0000,     2063.2
    200.0000,     2287.0
    205.0000,     2098.3
    210.0000,     1418.6
    215.0000,     890.59
    220.0000,     1030.9
    225.0000,     1164.6
    230.0000,     1288.1
    235.0000,     1467.1
    240.0000,     1767.3
    245.0000,     2192.7
    250.0000,     2483.1
    255.0000,     2360.5
    260.0000,     2300.0
    265.0000,     2173.7
    270.0000,     1903.5
    275.0000,     1667.2
    280.0000,     1392.3
    285.0000,     1200.3
    290.0000,     1255.1
    295.0000,     1516.5
    300.0000,     1600.2
    305.0000,     1678.3
    310.0000,     1849.8
    315.0000,     1313.4
    320.0000,     1334.1
    325.0000,     1445.0
    330.0000,     1392.2
    335.0000,     1519.1
    340.0000,     1325.2
    345.0000,     1167.8
    350.0000,     1209.7
    355.0000,     1321.2
    360.0000,     1408.8
    365.0000,     1424.5
    370.0000,     1425.2
    375.0000,     1226.1
    380.0000,     1151.8
    385.0000,     1203.1
    390.0000,     1181.1
    395.0000,     1104.4
    400.0000,     1233.9
    405.0000,     1326.9
    410.0000,     1522.6
    415.0000,     1384.5
    420.0000,     1288.2
    425.0000,     1172.1
    430.0000,     1189.7
    435.0000,     1135.1
    440.0000,     1244.7
    445.0000,     1161.1
    450.0000,     1074.8
    455.0000,     1022.2
    460.0000,     879.55
           880.6045
LAYER 4
89,    11.6025
     20.0000,     393.81
     25.0000,     408.03
     30.0000,     392.46
     35.0000,     354.74
     40.0000,     354.35
     45.0000,     363.95
     50.0000,     377.91
     55.0000,     368.24
     60.0000,     334.83
     65.0000,     299.87
     70.0000,     275.94
     75.0000,     257.30
     80.0000,     226.81
     85.0000,     218.53
     90.0000,     231.19
     95.0000,     231.92
    100.0000,     194.89
    105.0000,     183.75
    110.0000,     219.06
    115.0000,     285.23
    120.0000,     341.38
    125.0000,     355.92
    130.0000,     279.46
    135.0000,     213.09
    140.0000,     252.62
    145.0000,     376.87
    150.0000,     469.31
    155.0000,     383.41
    160.0000,     286.67
    165.0000,     374.89
    170.0000,     621.56
    175.0000,     961.16
    180.0000,     1287.4
    185.0000,     1501.3
    190.0000,     1749.3
    195.0000,     1982.8
    200.0000,     1754.8
    205.0000,     1285.3
    210.0000,     769.00
    215.0000,     524.66
    220.0000,     714.81
    225.0000,     961.24
    230.0000,     1162.6
    235.0000,     1384.2
    240.0000,     1672.4
    245.0000,     1928.5
    250.0000,     1925.2
    255.0000,     1662.7
    260.0000,     1534.2
    265.0000,     1483.0
    270.0000,     1390.5
    275.0000,     1237.2
    280.0000,     996.73
    285.0000,     824.70
    290.0000,     829.92
    295.0000,     1011.0
    300.0000,     1196.8
    305.0000,     1392.1
    310.0000,     1518.7
    315.0000,     1122.8
    320.0000,     1134.0
    325.0000,     1265.8
    330.0000,     1268.8
    335.0000,     1368.9
    340.0000,     1220.4
    345.0000,     1078.8
    350.0000,     1079.6
    355.0000,     1169.1
    360.0000,     1292.1
    365.0000,     1351.9
    370.0000,     1276.1
    375.0000,     1196.1
    380.0000,     1144.5
    385.0000,     1145.9
    390.0000,     1073.7
    395.0000,     949.39
    400.0000,     995.55
    405.0000,     1074.6
    410.0000,     1206.1
    415.0000,     1083.2
    420.0000,     982.32
    425.0000,     906.97
    430.0000,     888.51
    435.0000,     833.75
    440.0000,     965.68
    445.0000,     1076.2
    450.0000,     1048.3
    455.0000,     964.35
           882.2908
LAYER 5
85,    15.2628
     30.0000,     441.16
     35.0000,     411.59
     40.0000,     395.90
     45.0000,     381.30
     50.0000,     369.17
     55.0000,     348.12
     60.0000,     323.57
     65.0000,     294.96
     70.0000,     263.12
     75.0000,     237.46
     80.0000,     223.67
     85.0000,     230.83
     90.0000,     249.47
     95.0000,     251.78
    100.0000,     225.10
    105.0000,     206.10
    110.0000,     214.77
    115.0000,     242.77
    120.0000,     263.31
    125.0000,     254.27
    130.0000,     225.48
    135.0000,     218.63
    140.0000,     265.18
    145.0000,     348.01
    150.0000,     382.93
    155.0000,     315.40
    160.0000,     250.68
    165.0000,     282.09
    170.0000,     410.25
    175.0000,     607.49
    180.0000,     776.87
    185.0000,     815.76
    190.0000,     773.47
    195.0000,     694.08
    200.0000,     539.56
    205.0000,     392.50
    210.0000,     307.31
    215.0000,     324.46
    220.0000,     509.62
    225.0000,     747.79
    230.0000,     903.51
    235.0000,     972.69
    240.0000,     990.33
    245.0000,     943.57
    250.0000,     820.71
    255.0000,     683.05
    260.0000,     622.10
    265.0000,     604.06
    270.0000,     558.75
    275.0000,     470.99
    280.0000,     374.50
    285.0000,     321.65
    290.0000,     334.97
    295.0000,     426.62
    300.0000,     595.69
    305.0000,     818.88
    310.0000,     978.43
    315.0000,     921.51
    320.0000,     968.13
    325.0000,     1076.6
    330.0000,     1098.8
    335.0000,     1071.2
    340.0000,     902.74
    345.0000,     720.54
    350.0000,     613.91
    355.0000,     587.11
    360.0000,     615.45
    365.0000,     645.78
    370.0000,     642.60
    375.0000,     701.44
    380.0000,     769.76
    385.0000,     816.27
    390.0000,     814.00
    395.0000,     787.89
    400.0000,     823.62
    405.0000,     879.98
    410.0000,     914.47
    415.0000,     815.44
    420.0000,     706.86
    425.0000,     628.81
    430.0000,     584.99
    435.0000,     578.42
    440.0000,     692.15
    445.0000,     817.19
           917.3066
LAYER 6
81,    19.2890
     40.0000,     415.34
     45.0000,     392.07
     50.0000,     377.80
     55.0000,     360.25
     60.0000,     342.01
     65.0000,     318.71
     70.0000,     293.17
     75.0000,     273.68
     80.0000,     267.88
     85.0000,     278.50
     90.0000,     295.56
     95.0000,     298.99
    100.0000,     281.52
    105.0000,     262.78
    110.0000,     257.70
    115.0000,     262.93
    120.0000,     264.57
    125.0000,     254.75
    130.0000,     243.84
    135.0000,     250.87
    140.0000,     284.82
    145.0000,     326.83
    150.0000,     333.92
    155.0000,     292.48
    160.0000,     252.59
    165.0000,     258.11
    170.0000,     308.14
    175.0000,     378.75
    180.0000,     425.03
    185.0000,     416.66
    190.0000,     374.87
    195.0000,     325.63
    200.0000,     275.61
    205.0000,     242.89
    210.0000,     245.70
    215.0000,     307.15
    220.0000,     450.61
    225.0000,     606.56
    230.0000,     682.37
    235.0000,     669.90
    240.0000,     611.39
    245.0000,     536.14
    250.0000,     460.42
    255.0000,     402.44
    260.0000,     375.76
    265.0000,     362.63
    270.0000,     336.41
    275.0000,     294.09
    280.0000,     253.87
    285.0000,     236.86
    290.0000,     255.78
    295.0000,     322.24
    300.0000,     445.07
    305.0000,     610.50
    310.0000,     754.24
    315.0000,     812.34
    320.0000,     870.23
    325.0000,     926.34
    330.0000,     917.70
    335.0000,     839.07
    340.0000,     690.91
    345.0000,     542.71
    350.0000,     444.80
    355.0000,     403.28
    360.0000,     403.12
    365.0000,     421.14
    370.0000,     447.28
    375.0000,     510.29
    380.0000,     589.28
    385.0000,     658.68
    390.0000,     706.38
    395.0000,     743.00
    400.0000,     793.25
    405.0000,     836.19
    410.0000,     835.30
    415.0000,     758.11
    420.0000,     662.72
    425.0000,     597.09
    430.0000,     566.71
    435.0000,     583.41
           720.6603
LAYER 7
77,    23.7179
     50.0000,     383.38
     55.0000,     370.45
     60.0000,     358.93
     65.0000,     344.15
     70.0000,     328.76
     75.0000,     317.28
     80.0000,     316.33
     85.0000,     326.13
     90.0000,     339.15
     95.0000,     343.33
    100.0000,     333.92
    105.0000,     319.28
    110.0000,     308.24
    115.0000,     301.32
    120.0000,     293.73
    125.0000,     284.00
    130.0000,     277.90
    135.0000,     282.67
    140.0000,     298.31
    145.0000,     312.18
    150.0000,     307.17
    155.0000,     282.04
    160.0000,     257.84
    165.0000,     253.24
    170.0000,     267.90
    175.0000,     288.74
    180.0000,     297.90
    185.0000,     287.08
    190.0000,     264.76
    195.0000,     242.34
    200.0000,     227.29
    205.0000,     227.68
    210.0000,     253.08
    215.0000,     313.01
    220.0000,     404.93
    225.0000,     487.19
    230.0000,     515.99
    235.0000,     490.40
    240.0000,     438.62
    245.0000,     384.83
    250.0000,     341.21
    255.0000,     313.00
    260.0000,     300.07
    265.0000,     293.15
    270.0000,     281.57
    275.0000,     264.25
    280.0000,     249.68
    285.0000,     249.20
    290.0000,     272.52
    295.0000,     328.03
    300.0000,     419.48
    305.0000,     535.08
    310.0000,     641.61
    315.0000,     709.65
    320.0000,     752.27
    325.0000,     768.26
    330.0000,     739.20
    335.0000,     665.00
    340.0000,     561.51
    345.0000,     463.23
    350.0000,     395.37
    355.0000,     363.69
    360.0000,     361.96
    365.0000,     380.07
    370.0000,     413.67
    375.0000,     469.01
    380.0000,     536.58
    385.0000,     602.38
    390.0000,     659.00
    395.0000,     707.16
    400.0000,     749.82
    405.0000,     774.42
    410.0000,     761.04
    415.0000,     711.28
    420.0000,     652.37
    425.0000,     616.07
           614.3834
LAYER 8
73,    28.5897
     60.0000,     365.30
     65.0000,     358.58
     70.0000,     352.02
     75.0000,     348.10
     80.0000,     349.64
     85.0000,     357.04
     90.0000,     365.67
     95.0000,     369.29
    100.0000,     364.88
    105.0000,     354.98
    110.0000,     343.83
    115.0000,     333.22
    120.0000,     322.64
    125.0000,     312.72
    130.0000,     305.91
    135.0000,     304.21
    140.0000,     305.95
    145.0000,     305.12
    150.0000,     296.13
    155.0000,     280.03
    160.0000,     265.08
    165.0000,     258.51
    170.0000,     260.39
    175.0000,     265.04
    180.0000,     265.43
    185.0000,     258.84
    190.0000,     248.69
    195.0000,     240.42
    200.0000,     239.28
    205.0000,     249.93
    210.0000,     276.30
    215.0000,     318.91
    220.0000,     369.27
    225.0000,     406.89
    230.0000,     415.21
    235.0000,     395.79
    240.0000,     362.89
    245.0000,     330.23
    250.0000,     305.49
    255.0000,     291.18
    260.0000,     286.00
    265.0000,     285.32
    270.0000,     284.47
    275.0000,     282.74
    280.0000,     284.04
    285.0000,     294.68
    290.0000,     320.93
    295.0000,     367.17
    300.0000,     432.84
    305.0000,     508.27
    310.0000,     575.87
    315.0000,     620.86
    320.0000,     641.24
    325.0000,     636.18
    330.0000,     603.93
    335.0000,     549.38
    340.0000,     484.66
    345.0000,     426.05
    350.0000,     385.72
    355.0000,     368.06
    360.0000,     371.39
    365.0000,     391.23
    370.0000,     424.24
    375.0000,     469.29
    380.0000,     520.80
    385.0000,     571.57
    390.0000,     616.17
    395.0000,     650.57
    400.0000,     675.01
    405.0000,     685.49
    410.0000,     675.52
    415.0000,     651.13
           623.7643
LAYER 9
67,    33.9487
     75.0000,     360.21
     80.0000,     363.35
     85.0000,     367.64
     90.0000,     371.90
     95.0000,     373.51
    100.0000,     371.04
    105.0000,     364.50
    110.0000,     356.00
    115.0000,     346.85
    120.0000,     337.49
    125.0000,     328.55
    130.0000,     320.97
    135.0000,     315.15
    140.0000,     310.20
    145.0000,     304.02
    150.0000,     295.23
    155.0000,     284.77
    160.0000,     275.79
    165.0000,     270.85
    170.0000,     270.00
    175.0000,     270.99
    180.0000,     271.03
    185.0000,     269.04
    190.0000,     266.44
    195.0000,     265.84
    200.0000,     270.13
    205.0000,     281.48
    210.0000,     300.54
    215.0000,     325.15
    220.0000,     349.19
    225.0000,     364.10
    230.0000,     364.49
    235.0000,     352.05
    240.0000,     333.44
    245.0000,     315.57
    250.0000,     302.96
    255.0000,     297.32
    260.0000,     298.10
    265.0000,     303.19
    270.0000,     310.44
    275.0000,     319.23
    280.0000,     330.99
    285.0000,     348.56
    290.0000,     374.75
    295.0000,     410.73
    300.0000,     454.26
    305.0000,     498.66
    310.0000,     534.81
    315.0000,     555.46
    320.0000,     558.27
    325.0000,     543.89
    330.0000,     515.02
    335.0000,     476.94
    340.0000,     437.12
    345.0000,     403.39
    350.0000,     381.43
    355.0000,     373.69
    360.0000,     379.61
    365.0000,     396.74
    370.0000,     422.48
    375.0000,     454.55
    380.0000,     490.37
    385.0000,     526.45
    390.0000,     557.14
    395.0000,     574.22
    400.0000,     584.76
           598.4472
LAYER 10
61,    39.8436
     90.0000,     362.88
     95.0000,     360.76
    100.0000,     358.40
    105.0000,     353.25
    110.0000,     347.91
    115.0000,     342.48
    120.0000,     336.92
    125.0000,     330.91
    130.0000,     324.70
    135.0000,     318.56
    140.0000,     312.47
    145.0000,     306.13
    150.0000,     299.55
    155.0000,     293.41
    160.0000,     288.91
    165.0000,     286.88
    170.0000,     287.25
    175.0000,     289.09
    180.0000,     291.19
    185.0000,     292.98
    190.0000,     294.90
    195.0000,     298.02
    200.0000,     303.43
    205.0000,     311.76
    210.0000,     322.61
    215.0000,     334.23
    220.0000,     343.61
    225.0000,     347.75
    230.0000,     345.28
    235.0000,     337.54
    240.0000,     327.73
    245.0000,     319.28
    250.0000,     314.73
    255.0000,     315.28
    260.0000,     320.94
    265.0000,     330.80
    270.0000,     343.79
    275.0000,     359.16
    280.0000,     376.88
    285.0000,     397.40
    290.0000,     421.07
    295.0000,     447.24
    300.0000,     473.61
    305.0000,     496.18
    310.0000,     510.54
    315.0000,     513.65
    320.0000,     504.94
    325.0000,     486.04
    330.0000,     460.22
    335.0000,     431.64
    340.0000,     404.70
    345.0000,     383.14
    350.0000,     369.25
    355.0000,     363.62
    360.0000,     365.31
    365.0000,     372.90
    370.0000,     386.15
    375.0000,     404.60
    380.0000,     429.24
    385.0000,     453.90
           493.1761
LAYER 11
57,    46.3279
    100.0000,     337.49
    105.0000,     328.54
    110.0000,     324.99
    115.0000,     325.81
    120.0000,     326.17
    125.0000,     324.69
    130.0000,     321.62
    135.0000,     317.56
    140.0000,     313.13
    145.0000,     308.83
    150.0000,     305.15
    155.0000,     302.65
    160.0000,     301.85
    165.0000,     302.97
    170.0000,     305.85
    175.0000,     309.95
    180.0000,     314.58
    185.0000,     319.23
    190.0000,     323.82
    195.0000,     328.56
    200.0000,     333.53
    205.0000,     338.72
    210.0000,     343.71
    215.0000,     347.67
    220.0000,     349.59
    225.0000,     348.75
    230.0000,     345.23
    235.0000,     340.08
    240.0000,     335.09
    245.0000,     332.11
    250.0000,     332.60
    255.0000,     337.41
    260.0000,     346.72
    265.0000,     360.11
    270.0000,     376.84
    275.0000,     395.97
    280.0000,     416.57
    285.0000,     437.70
    290.0000,     458.31
    295.0000,     476.94
    300.0000,     491.63
    305.0000,     500.05
    310.0000,     500.33
    315.0000,     491.71
    320.0000,     475.00
    325.0000,     452.41
    330.0000,     427.04
    335.0000,     401.97
    340.0000,     379.78
    345.0000,     361.95
    350.0000,     348.67
    355.0000,     338.95
    360.0000,     330.31
    365.0000,     322.09
    370.0000,     315.59
    375.0000,     324.56
           351.9436
LAYER 12
53, 
    110.0000,     290.47
    115.0000,     305.12
    120.0000,     313.13
    125.0000,     316.32
    130.0000,     316.43
    135.0000,     314.63
    140.0000,     312.23
    145.0000,     310.07
    150.0000,     308.93
    155.0000,     309.30
    160.0000,     311.56
    165.0000,     315.67
    170.0000,     321.42
    175.0000,     328.28
    180.0000,     335.60
    185.0000,     342.76
    190.0000,     349.41
    195.0000,     355.47
    200.0000,     360.47
    205.0000,     364.16
    210.0000,     366.30
    215.0000,     366.66
    220.0000,     365.12
    225.0000,     361.86
    230.0000,     357.47
    235.0000,     352.99
    240.0000,     349.76
    245.0000,     349.13
    250.0000,     352.15
    255.0000,     359.50
    260.0000,     371.39
    265.0000,     387.48
    270.0000,     407.00
    275.0000,     428.78
    280.0000,     451.27
    285.0000,     472.78
    290.0000,     491.56
    295.0000,     505.75
    300.0000,     513.52
    305.0000,     513.20
    310.0000,     504.15
    315.0000,     486.79
    320.0000,     462.92
    325.0000,     435.31
    330.0000,     407.23
    335.0000,     381.35
    340.0000,     359.40
    345.0000,     341.57
    350.0000,     326.34
    355.0000,     312.67
    360.0000,     294.46
    365.0000,     266.69
           224.8222
CALCULATED APPARENT RESISTIVITY
      7.5000,       5.0000,   1.00000,    337.6307
     12.5000,       5.0000,   1.00000,    351.3496
     17.5000,       5.0000,   1.00000,    353.3140
     22.5000,       5.0000,   1.00000,    337.6402
     27.5000,       5.0000,   1.00000,    350.0803
     32.5000,       5.0000,   1.00000,    310.6801
     37.5000,       5.0000,   1.00000,    351.7325
     42.5000,       5.0000,   1.00000,    349.8539
     47.5000,       5.0000,   1.00000,    372.8242
     52.5000,       5.0000,   1.00000,    388.4560
     57.5000,       5.0000,   1.00000,    368.1986
     62.5000,       5.0000,   1.00000,    354.4836
     67.5000,       5.0000,   1.00000,    345.4743
     72.5000,       5.0000,   1.00000,    364.1045
     77.5000,       5.0000,   1.00000,    319.7345
     82.5000,       5.0000,   1.00000,    304.7608
     87.5000,       5.0000,   1.00000,    298.3688
     92.5000,       5.0000,   1.00000,    287.1820
     97.5000,       5.0000,   1.00000,    255.6005
    102.5000,       5.0000,   1.00000,    292.6138
    107.5000,       5.0000,   1.00000,    304.2098
    112.5000,       5.0000,   1.00000,    377.0746
    117.5000,       5.0000,   1.00000,    365.5496
    122.5000,       5.0000,   1.00000,    411.4523
    127.5000,       5.0000,   1.00000,    397.8856
    132.5000,       5.0000,   1.00000,    310.7624
    137.5000,       5.0000,   1.00000,    367.5066
    142.5000,       5.0000,   1.00000,    401.1278
    147.5000,       5.0000,   1.00000,    462.8405
    152.5000,       5.0000,   1.00000,    533.9433
    157.5000,       5.0000,   1.00000,    501.6802
    162.5000,       5.0000,   1.00000,    614.8351
    167.5000,       5.0000,   1.00000,    655.3836
    172.5000,       5.0000,   1.00000,    753.3907
    177.5000,       5.0000,   1.00000,    794.1372
    182.5000,       5.0000,   1.00000,    924.5703
    187.5000,       5.0000,   1.00000,   1240.1752
    192.5000,       5.0000,   1.00000,   1481.9207
    197.5000,       5.0000,   1.00000,   1905.3867
    202.5000,       5.0000,   1.00000,   2004.9271
    207.5000,       5.0000,   1.00000,   2091.4944
    212.5000,       5.0000,   1.00000,   1590.3804
    217.5000,       5.0000,   1.00000,   1603.6483
    222.5000,       5.0000,   1.00000,   1332.6047
    227.5000,       5.0000,   1.00000,   1350.4656
    232.5000,       5.0000,   1.00000,   1445.2194
    237.5000,       5.0000,   1.00000,   1592.5164
    242.5000,       5.0000,   1.00000,   1856.9667
    247.5000,       5.0000,   1.00000,   2240.4121
    252.5000,       5.0000,   1.00000,   2342.0696
    257.5000,       5.0000,   1.00000,   2570.5466
    262.5000,       5.0000,   1.00000,   2411.1580
    267.5000,       5.0000,   1.00000,   2126.0417
    272.5000,       5.0000,   1.00000,   1891.7748
    277.5000,       5.0000,   1.00000,   1735.7397
    282.5000,       5.0000,   1.00000,   1614.0453
    287.5000,       5.0000,   1.00000,   1631.2124
    292.5000,       5.0000,   1.00000,   1831.2134
    297.5000,       5.0000,   1.00000,   1775.7660
    302.5000,       5.0000,   1.00000,   1606.8562
    307.5000,       5.0000,   1.00000,   1893.3987
    312.5000,       5.0000,   1.00000,   1504.4441
    317.5000,       5.0000,   1.00000,   1585.1139
    322.5000,       5.0000,   1.00000,   1588.3806
    327.5000,       5.0000,   1.00000,   1428.1184
    332.5000,       5.0000,   1.00000,   1515.4990
    337.5000,       5.0000,   1.00000,   1321.1538
    342.5000,       5.0000,   1.00000,   1212.1626
    347.5000,       5.0000,   1.00000,   1223.3802
    352.5000,       5.0000,   1.00000,   1217.8959
    357.5000,       5.0000,   1.00000,   1271.5392
    362.5000,       5.0000,   1.00000,   1105.5454
    367.5000,       5.0000,   1.00000,   1326.5188
    372.5000,       5.0000,   1.00000,   1044.9180
    377.5000,       5.0000,   1.00000,   1105.1652
    382.5000,       5.0000,   1.00000,   1147.1732
    387.5000,       5.0000,   1.00000,   1209.2106
    392.5000,       5.0000,   1.00000,   1214.9193
    397.5000,       5.0000,   1.00000,   1516.4678
    402.5000,       5.0000,   1.00000,   1398.5165
    407.5000,       5.0000,   1.00000,   1697.5892
    412.5000,       5.0000,   1.00000,   1466.0416
    417.5000,       5.0000,   1.00000,   1592.8986
    422.5000,       5.0000,   1.00000,   1329.9871
    427.5000,       5.0000,   1.00000,   1478.1786
    432.5000,       5.0000,   1.00000,   1215.6044
    437.5000,       5.0000,   1.00000,   1438.6180
    442.5000,       5.0000,   1.00000,   1049.0021
    447.5000,       5.0000,   1.00000,   1071.5812
    452.5000,       5.0000,   1.00000,   1080.4795
    457.5000,       5.0000,   1.00000,    875.7928
    462.5000,       5.0000,   1.00000,    921.4255
    467.5000,       5.0000,   1.00000,    915.2570
     12.5000,       5.0000,   2.00000,    363.6667
     17.5000,       5.0000,   2.00000,    363.4873
     22.5000,       5.0000,   2.00000,    359.8094
     27.5000,       5.0000,   2.00000,    364.8053
     32.5000,       5.0000,   2.00000,    326.4069
     37.5000,       5.0000,   2.00000,    363.6870
     42.5000,       5.0000,   2.00000,    355.0048
     47.5000,       5.0000,   2.00000,    364.2074
     52.5000,       5.0000,   2.00000,    388.3803
     57.5000,       5.0000,   2.00000,    347.7514
     62.5000,       5.0000,   2.00000,    310.8464
     67.5000,       5.0000,   2.00000,    334.1383
     72.5000,       5.0000,   2.00000,    367.6463
     77.5000,       5.0000,   2.00000,    291.1450
     82.5000,       5.0000,   2.00000,    260.4034
     87.5000,       5.0000,   2.00000,    297.6052
     92.5000,       5.0000,   2.00000,    288.7648
     97.5000,       5.0000,   2.00000,    248.1834
    102.5000,       5.0000,   2.00000,    283.1171
    107.5000,       5.0000,   2.00000,    317.6856
    112.5000,       5.0000,   2.00000,    332.6269
    117.5000,       5.0000,   2.00000,    296.2891
    122.5000,       5.0000,   2.00000,    398.4587
    127.5000,       5.0000,   2.00000,    403.7909
    132.5000,       5.0000,   2.00000,    287.4520
    137.5000,       5.0000,   2.00000,    346.6348
    142.5000,       5.0000,   2.00000,    388.5066
    147.5000,       5.0000,   2.00000,    467.4655
    152.5000,       5.0000,   2.00000,    506.5512
    157.5000,       5.0000,   2.00000,    455.5753
    162.5000,       5.0000,   2.00000,    596.6105
    167.5000,       5.0000,   2.00000,    725.8894
    172.5000,       5.0000,   2.00000,    805.5930
    177.5000,       5.0000,   2.00000,    813.8529
    182.5000,       5.0000,   2.00000,    985.7224
    187.5000,       5.0000,   2.00000,   1285.2693
    192.5000,       5.0000,   2.00000,   1291.0121
    197.5000,       5.0000,   2.00000,   1410.8059
    202.5000,       5.0000,   2.00000,   1651.6703
    207.5000,       5.0000,   2.00000,   1528.9087
    212.5000,       5.0000,   2.00000,   1214.5316
    217.5000,       5.0000,   2.00000,   1421.9460
    222.5000,       5.0000,   2.00000,   1330.1532
    227.5000,       5.0000,   2.00000,   1303.8975
    232.5000,       5.0000,   2.00000,   1451.8831
    237.5000,       5.0000,   2.00000,   1530.7811
    242.5000,       5.0000,   2.00000,   1750.9426
    247.5000,       5.0000,   2.00000,   1942.3057
    252.5000,       5.0000,   2.00000,   1889.1467
    257.5000,       5.0000,   2.00000,   2086.0188
    262.5000,       5.0000,   2.00000,   2008.2202
    267.5000,       5.0000,   2.00000,   1710.2834
    272.5000,       5.0000,   2.00000,   1667.9896
    277.5000,       5.0000,   2.00000,   1614.6711
    282.5000,       5.0000,   2.00000,   1377.1053
    287.5000,       5.0000,   2.00000,   1423.3555
    292.5000,       5.0000,   2.00000,   1735.7733
    297.5000,       5.0000,   2.00000,   1411.5070
    302.5000,       5.0000,   2.00000,   1325.7986
    307.5000,       5.0000,   2.00000,   1781.0253
    312.5000,       5.0000,   2.00000,   1392.0754
    317.5000,       5.0000,   2.00000,   1402.4492
    322.5000,       5.0000,   2.00000,   1466.9813
    327.5000,       5.0000,   2.00000,   1288.2072
    332.5000,       5.0000,   2.00000,   1455.5150
    337.5000,       5.0000,   2.00000,   1296.7903
    342.5000,       5.0000,   2.00000,   1114.9725
    347.5000,       5.0000,   2.00000,   1203.1886
    352.5000,       5.0000,   2.00000,   1284.0172
    357.5000,       5.0000,   2.00000,   1153.6367
    362.5000,       5.0000,   2.00000,   1062.4202
    367.5000,       5.0000,   2.00000,   1344.8806
    372.5000,       5.0000,   2.00000,   1047.7303
    377.5000,       5.0000,   2.00000,   1027.3501
    382.5000,       5.0000,   2.00000,   1218.1415
    387.5000,       5.0000,   2.00000,   1145.2805
    392.5000,       5.0000,   2.00000,   1114.7474
    397.5000,       5.0000,   2.00000,   1302.5167
    402.5000,       5.0000,   2.00000,   1232.2684
    407.5000,       5.0000,   2.00000,   1370.2538
    412.5000,       5.0000,   2.00000,   1300.2662
    417.5000,       5.0000,   2.00000,   1291.5271
    422.5000,       5.0000,   2.00000,   1173.7806
    427.5000,       5.0000,   2.00000,   1183.3186
    432.5000,       5.0000,   2.00000,   1159.5901
    437.5000,       5.0000,   2.00000,   1317.0806
    442.5000,       5.0000,   2.00000,    902.9197
    447.5000,       5.0000,   2.00000,    957.4017
    452.5000,       5.0000,   2.00000,   1153.6833
    457.5000,       5.0000,   2.00000,    857.8569
    462.5000,       5.0000,   2.00000,    865.0147
     17.5000,       5.0000,   3.00000,    383.2874
     22.5000,       5.0000,   3.00000,    373.1713
     27.5000,       5.0000,   3.00000,    373.7704
     32.5000,       5.0000,   3.00000,    326.2803
     37.5000,       5.0000,   3.00000,    357.8130
     42.5000,       5.0000,   3.00000,    354.3199
     47.5000,       5.0000,   3.00000,    379.4426
     52.5000,       5.0000,   3.00000,    379.2743
     57.5000,       5.0000,   3.00000,    319.9317
     62.5000,       5.0000,   3.00000,    290.8643
     67.5000,       5.0000,   3.00000,    324.0977
     72.5000,       5.0000,   3.00000,    365.4463
     77.5000,       5.0000,   3.00000,    286.3429
     82.5000,       5.0000,   3.00000,    257.1326
     87.5000,       5.0000,   3.00000,    282.4659
     92.5000,       5.0000,   3.00000,    293.4512
     97.5000,       5.0000,   3.00000,    245.7082
    102.5000,       5.0000,   3.00000,    279.0677
    107.5000,       5.0000,   3.00000,    288.0465
    112.5000,       5.0000,   3.00000,    300.7949
    117.5000,       5.0000,   3.00000,    298.8025
    122.5000,       5.0000,   3.00000,    403.4438
    127.5000,       5.0000,   3.00000,    389.6231
    132.5000,       5.0000,   3.00000,    261.3090
    137.5000,       5.0000,   3.00000,    291.3090
    142.5000,       5.0000,   3.00000,    385.9772
    147.5000,       5.0000,   3.00000,    496.7590
    152.5000,       5.0000,   3.00000,    499.9265
    157.5000,       5.0000,   3.00000,    431.2943
    162.5000,       5.0000,   3.00000,    598.0060
    167.5000,       5.0000,   3.00000,    753.3135
    172.5000,       5.0000,   3.00000,    821.9156
    177.5000,       5.0000,   3.00000,    783.7329
    182.5000,       5.0000,   3.00000,    877.6546
    187.5000,       5.0000,   3.00000,   1034.8398
    192.5000,       5.0000,   3.00000,   1005.0184
    197.5000,       5.0000,   3.00000,   1213.4069
    202.5000,       5.0000,   3.00000,   1314.2780
    207.5000,       5.0000,   3.00000,   1246.9446
    212.5000,       5.0000,   3.00000,    951.0851
    217.5000,       5.0000,   3.00000,   1191.3710
    222.5000,       5.0000,   3.00000,   1226.1123
    227.5000,       5.0000,   3.00000,   1267.4016
    232.5000,       5.0000,   3.00000,   1262.0404
    237.5000,       5.0000,   3.00000,   1333.5828
    242.5000,       5.0000,   3.00000,   1431.1780
    247.5000,       5.0000,   3.00000,   1555.5338
    252.5000,       5.0000,   3.00000,   1550.2899
    257.5000,       5.0000,   3.00000,   1678.3168
    262.5000,       5.0000,   3.00000,   1575.4535
    267.5000,       5.0000,   3.00000,   1402.5389
    272.5000,       5.0000,   3.00000,   1332.7889
    277.5000,       5.0000,   3.00000,   1278.5198
    282.5000,       5.0000,   3.00000,   1173.4987
    287.5000,       5.0000,   3.00000,   1277.9615
    292.5000,       5.0000,   3.00000,   1411.8436
    297.5000,       5.0000,   3.00000,   1243.6974
    302.5000,       5.0000,   3.00000,   1134.9258
    307.5000,       5.0000,   3.00000,   1457.0524
    312.5000,       5.0000,   3.00000,   1236.9418
    317.5000,       5.0000,   3.00000,   1225.4681
    322.5000,       5.0000,   3.00000,   1239.1943
    327.5000,       5.0000,   3.00000,   1236.5153
    332.5000,       5.0000,   3.00000,   1361.1034
    337.5000,       5.0000,   3.00000,   1173.6735
    342.5000,       5.0000,   3.00000,   1024.3346
    347.5000,       5.0000,   3.00000,   1109.7791
    352.5000,       5.0000,   3.00000,   1153.4155
    357.5000,       5.0000,   3.00000,   1129.5680
    362.5000,       5.0000,   3.00000,   1009.2394
    367.5000,       5.0000,   3.00000,   1233.2463
    372.5000,       5.0000,   3.00000,    961.1522
    377.5000,       5.0000,   3.00000,    994.8470
    382.5000,       5.0000,   3.00000,   1066.3954
    387.5000,       5.0000,   3.00000,   1114.2598
    392.5000,       5.0000,   3.00000,    983.7330
    397.5000,       5.0000,   3.00000,   1141.4790
    402.5000,       5.0000,   3.00000,   1059.8585
    407.5000,       5.0000,   3.00000,   1251.9165
    412.5000,       5.0000,   3.00000,   1066.9951
    417.5000,       5.0000,   3.00000,   1111.8762
    422.5000,       5.0000,   3.00000,    892.1117
    427.5000,       5.0000,   3.00000,   1072.2867
    432.5000,       5.0000,   3.00000,   1045.6375
    437.5000,       5.0000,   3.00000,   1188.3103
    442.5000,       5.0000,   3.00000,    823.1774
    447.5000,       5.0000,   3.00000,    889.1498
    452.5000,       5.0000,   3.00000,   1013.5264
    457.5000,       5.0000,   3.00000,    850.0569
     22.5000,      15.0000,   1.00000,    380.6989
     27.5000,      15.0000,   1.00000,    357.5811
     32.5000,      15.0000,   1.00000,    346.1834
     37.5000,      15.0000,   1.00000,    339.5260
     42.5000,      15.0000,   1.00000,    365.7362
     47.5000,      15.0000,   1.00000,    372.6086
     52.5000,      15.0000,   1.00000,    349.7770
     57.5000,      15.0000,   1.00000,    318.9415
     62.5000,      15.0000,   1.00000,    310.2639
     67.5000,      15.0000,   1.00000,    322.4010
     72.5000,      15.0000,   1.00000,    322.4140
     77.5000,      15.0000,   1.00000,    316.7917
     82.5000,      15.0000,   1.00000,    287.1489
     87.5000,      15.0000,   1.00000,    278.1824
     92.5000,      15.0000,   1.00000,    270.6721
     97.5000,      15.0000,   1.00000,    282.1578
    102.5000,      15.0000,   1.00000,    267.2600
    107.5000,      15.0000,   1.00000,    271.4751
    112.5000,      15.0000,   1.00000,    299.2038
    117.5000,      15.0000,   1.00000,    355.5908
    122.5000,      15.0000,   1.00000,    368.6949
    127.5000,      15.0000,   1.00000,    337.7339
    132.5000,      15.0000,   1.00000,    297.6320
    137.5000,      15.0000,   1.00000,    305.1297
    142.5000,      15.0000,   1.00000,    383.1763
    147.5000,      15.0000,   1.00000,    467.6604
    152.5000,      15.0000,   1.00000,    493.4395
    157.5000,      15.0000,   1.00000,    536.5906
    162.5000,      15.0000,   1.00000,    618.7847
    167.5000,      15.0000,   1.00000,    715.8795
    172.5000,      15.0000,   1.00000,    756.8758
    177.5000,      15.0000,   1.00000,    759.3516
    182.5000,      15.0000,   1.00000,    743.0104
    187.5000,      15.0000,   1.00000,    752.6234
    192.5000,      15.0000,   1.00000,    930.7657
    197.5000,      15.0000,   1.00000,   1054.2957
    202.5000,      15.0000,   1.00000,   1114.3552
    207.5000,      15.0000,   1.00000,   1064.9531
    212.5000,      15.0000,   1.00000,   1075.7061
    217.5000,      15.0000,   1.00000,   1043.2362
    222.5000,      15.0000,   1.00000,   1154.7679
    227.5000,      15.0000,   1.00000,   1168.4244
    232.5000,      15.0000,   1.00000,   1166.8506
    237.5000,      15.0000,   1.00000,   1126.5530
    242.5000,      15.0000,   1.00000,   1187.1177
    247.5000,      15.0000,   1.00000,   1263.5654
    252.5000,      15.0000,   1.00000,   1372.8284
    257.5000,      15.0000,   1.00000,   1374.9070
    262.5000,      15.0000,   1.00000,   1343.8568
    267.5000,      15.0000,   1.00000,   1260.8831
    272.5000,      15.0000,   1.00000,   1140.0618
    277.5000,      15.0000,   1.00000,   1079.0698
    282.5000,      15.0000,   1.00000,   1157.2271
    287.5000,      15.0000,   1.00000,   1181.1958
    292.5000,      15.0000,   1.00000,   1195.2804
    297.5000,      15.0000,   1.00000,   1178.2107
    302.5000,      15.0000,   1.00000,   1173.5750
    307.5000,      15.0000,   1.00000,   1114.1216
    312.5000,      15.0000,   1.00000,   1133.5452
    317.5000,      15.0000,   1.00000,   1109.1622
    322.5000,      15.0000,   1.00000,   1131.7462
    327.5000,      15.0000,   1.00000,   1178.7411
    332.5000,      15.0000,   1.00000,   1184.9852
    337.5000,      15.0000,   1.00000,   1101.8389
    342.5000,      15.0000,   1.00000,   1048.8750
    347.5000,      15.0000,   1.00000,   1004.0836
    352.5000,      15.0000,   1.00000,   1043.9103
    357.5000,      15.0000,   1.00000,   1073.6602
    362.5000,      15.0000,   1.00000,   1091.9607
    367.5000,      15.0000,   1.00000,    983.6334
    372.5000,      15.0000,   1.00000,   1002.6755
    377.5000,      15.0000,   1.00000,    944.7216
    382.5000,      15.0000,   1.00000,    986.4536
    387.5000,      15.0000,   1.00000,    954.6478
    392.5000,      15.0000,   1.00000,   1033.1610
    397.5000,      15.0000,   1.00000,    982.7858
    402.5000,      15.0000,   1.00000,   1079.7712
    407.5000,      15.0000,   1.00000,   1042.9526
    412.5000,      15.0000,   1.00000,   1050.2175
    417.5000,      15.0000,   1.00000,    876.9579
    422.5000,      15.0000,   1.00000,    927.0610
    427.5000,      15.0000,   1.00000,    923.5881
    432.5000,      15.0000,   1.00000,   1032.7789
    437.5000,      15.0000,   1.00000,    964.3320
    442.5000,      15.0000,   1.00000,    951.3390
    447.5000,      15.0000,   1.00000,    851.3636
    452.5000,      15.0000,   1.00000,    840.5427
     22.5000,       5.0000,   4.00000,    380.0639
     27.5000,       5.0000,   4.00000,    375.8253
     32.5000,       5.0000,   4.00000,    315.6433
     37.5000,       5.0000,   4.00000,    351.9023
     42.5000,       5.0000,   4.00000,    357.8592
     47.5000,       5.0000,   4.00000,    377.7898
     52.5000,       5.0000,   4.00000,    372.0042
     57.5000,       5.0000,   4.00000,    313.2386
     62.5000,       5.0000,   4.00000,    290.6895
     67.5000,       5.0000,   4.00000,    315.2359
     72.5000,       5.0000,   4.00000,    355.3785
     77.5000,       5.0000,   4.00000,    297.7260
     82.5000,       5.0000,   4.00000,    267.8311
     87.5000,       5.0000,   4.00000,    286.7292
     92.5000,       5.0000,   4.00000,    282.7688
     97.5000,       5.0000,   4.00000,    247.8192
    102.5000,       5.0000,   4.00000,    261.1976
    107.5000,       5.0000,   4.00000,    261.3168
    112.5000,       5.0000,   4.00000,    314.8931
    117.5000,       5.0000,   4.00000,    323.1132
    122.5000,       5.0000,   4.00000,    414.1844
    127.5000,       5.0000,   4.00000,    365.4785
    132.5000,       5.0000,   4.00000,    227.6330
    137.5000,       5.0000,   4.00000,    283.4339
    142.5000,       5.0000,   4.00000,    366.2400
    147.5000,       5.0000,   4.00000,    493.3979
    152.5000,       5.0000,   4.00000,    522.0783
    157.5000,       5.0000,   4.00000,    441.8547
    162.5000,       5.0000,   4.00000,    603.3204
    167.5000,       5.0000,   4.00000,    716.4447
    172.5000,       5.0000,   4.00000,    777.0742
    177.5000,       5.0000,   4.00000,    692.0515
    182.5000,       5.0000,   4.00000,    661.3844
    187.5000,       5.0000,   4.00000,    751.7372
    192.5000,       5.0000,   4.00000,    845.2763
    197.5000,       5.0000,   4.00000,   1061.2472
    202.5000,       5.0000,   4.00000,   1164.5991
    207.5000,       5.0000,   4.00000,   1053.0287
    212.5000,       5.0000,   4.00000,    811.6320
    217.5000,       5.0000,   4.00000,   1018.1587
    222.5000,       5.0000,   4.00000,   1056.9437
    227.5000,       5.0000,   4.00000,   1083.2827
    232.5000,       5.0000,   4.00000,   1097.4869
    237.5000,       5.0000,   4.00000,   1027.7385
    242.5000,       5.0000,   4.00000,   1111.8184
    247.5000,       5.0000,   4.00000,   1259.7302
    252.5000,       5.0000,   4.00000,   1264.7827
    257.5000,       5.0000,   4.00000,   1369.7183
    262.5000,       5.0000,   4.00000,   1288.6516
    267.5000,       5.0000,   4.00000,   1120.7732
    272.5000,       5.0000,   4.00000,   1031.5206
    277.5000,       5.0000,   4.00000,    991.3761
    282.5000,       5.0000,   4.00000,    981.3712
    287.5000,       5.0000,   4.00000,   1032.1821
    292.5000,       5.0000,   4.00000,   1237.9341
    297.5000,       5.0000,   4.00000,   1102.5710
    302.5000,       5.0000,   4.00000,    998.3250
    307.5000,       5.0000,   4.00000,   1265.0691
    312.5000,       5.0000,   4.00000,    968.8092
    317.5000,       5.0000,   4.00000,   1047.1141
    322.5000,       5.0000,   4.00000,   1137.8479
    327.5000,       5.0000,   4.00000,   1070.7478
    332.5000,       5.0000,   4.00000,   1263.3434
    337.5000,       5.0000,   4.00000,   1055.5184
    342.5000,       5.0000,   4.00000,    930.6190
    347.5000,       5.0000,   4.00000,    963.9237
    352.5000,       5.0000,   4.00000,   1036.5812
    357.5000,       5.0000,   4.00000,   1074.7050
    362.5000,       5.0000,   4.00000,    953.9429
    367.5000,       5.0000,   4.00000,   1127.0990
    372.5000,       5.0000,   4.00000,    873.8547
    377.5000,       5.0000,   4.00000,    877.9103
    382.5000,       5.0000,   4.00000,    988.6799
    387.5000,       5.0000,   4.00000,    935.1153
    392.5000,       5.0000,   4.00000,    909.9393
    397.5000,       5.0000,   4.00000,   1022.8754
    402.5000,       5.0000,   4.00000,    962.8301
    407.5000,       5.0000,   4.00000,   1114.8063
    412.5000,       5.0000,   4.00000,    961.6960
    417.5000,       5.0000,   4.00000,    887.2628
    422.5000,       5.0000,   4.00000,    796.0204
    427.5000,       5.0000,   4.00000,    921.7825
    432.5000,       5.0000,   4.00000,    913.1918
    437.5000,       5.0000,   4.00000,   1105.2006
    442.5000,       5.0000,   4.00000,    792.2739
    447.5000,       5.0000,   4.00000,    810.7584
    452.5000,       5.0000,   4.00000,    928.4213
     30.0000,      20.0000,   1.00000,    347.2094
     35.0000,      20.0000,   1.00000,    346.3788
     40.0000,      20.0000,   1.00000,    344.0952
     45.0000,      20.0000,   1.00000,    350.4709
     50.0000,      20.0000,   1.00000,    345.5557
     55.0000,      20.0000,   1.00000,    339.9525
     60.0000,      20.0000,   1.00000,    332.6082
     65.0000,      20.0000,   1.00000,    320.6152
     70.0000,      20.0000,   1.00000,    318.9169
     75.0000,      20.0000,   1.00000,    318.8959
     80.0000,      20.0000,   1.00000,    320.8126
     85.0000,      20.0000,   1.00000,    298.0229
     90.0000,      20.0000,   1.00000,    277.3190
     95.0000,      20.0000,   1.00000,    262.6708
    100.0000,      20.0000,   1.00000,    251.5476
    105.0000,      20.0000,   1.00000,    277.5946
    110.0000,      20.0000,   1.00000,    308.1055
    115.0000,      20.0000,   1.00000,    353.8129
    120.0000,      20.0000,   1.00000,    364.5714
    125.0000,      20.0000,   1.00000,    321.6275
    130.0000,      20.0000,   1.00000,    316.5775
    135.0000,      20.0000,   1.00000,    314.4122
    140.0000,      20.0000,   1.00000,    341.1617
    145.0000,      20.0000,   1.00000,    408.5013
    150.0000,      20.0000,   1.00000,    457.6575
    155.0000,      20.0000,   1.00000,    556.9010
    160.0000,      20.0000,   1.00000,    612.3995
    165.0000,      20.0000,   1.00000,    624.9249
    170.0000,      20.0000,   1.00000,    597.9626
    175.0000,      20.0000,   1.00000,    536.5173
    180.0000,      20.0000,   1.00000,    516.5538
    185.0000,      20.0000,   1.00000,    561.6255
    190.0000,      20.0000,   1.00000,    647.3224
    195.0000,      20.0000,   1.00000,    796.9211
    200.0000,      20.0000,   1.00000,    910.2152
    205.0000,      20.0000,   1.00000,    955.1360
    210.0000,      20.0000,   1.00000,    982.7836
    215.0000,      20.0000,   1.00000,    933.4636
    220.0000,      20.0000,   1.00000,    868.6545
    225.0000,      20.0000,   1.00000,    871.0292
    230.0000,      20.0000,   1.00000,    831.8293
    235.0000,      20.0000,   1.00000,    830.3109
    240.0000,      20.0000,   1.00000,    869.6544
    245.0000,      20.0000,   1.00000,    882.7368
    250.0000,      20.0000,   1.00000,    994.6403
    255.0000,      20.0000,   1.00000,   1077.9960
    260.0000,      20.0000,   1.00000,   1070.0348
    265.0000,      20.0000,   1.00000,   1005.8257
    270.0000,      20.0000,   1.00000,    913.5568
    275.0000,      20.0000,   1.00000,    860.3880
    280.0000,      20.0000,   1.00000,    838.9055
    285.0000,      20.0000,   1.00000,    915.3542
    290.0000,      20.0000,   1.00000,    966.8555
    295.0000,      20.0000,   1.00000,    987.1848
    300.0000,      20.0000,   1.00000,   1058.5096
    305.0000,      20.0000,   1.00000,    934.4116
    310.0000,      20.0000,   1.00000,    891.3452
    315.0000,      20.0000,   1.00000,    928.8524
    320.0000,      20.0000,   1.00000,    889.7158
    325.0000,      20.0000,   1.00000,    978.1839
    330.0000,      20.0000,   1.00000,    976.5673
    335.0000,      20.0000,   1.00000,    940.0317
    340.0000,      20.0000,   1.00000,    953.5737
    345.0000,      20.0000,   1.00000,    903.7535
    350.0000,      20.0000,   1.00000,    908.9802
    355.0000,      20.0000,   1.00000,    924.7500
    360.0000,      20.0000,   1.00000,    968.2648
    365.0000,      20.0000,   1.00000,    948.9432
    370.0000,      20.0000,   1.00000,    879.7198
    375.0000,      20.0000,   1.00000,    878.3168
    380.0000,      20.0000,   1.00000,    794.1873
    385.0000,      20.0000,   1.00000,    801.0803
    390.0000,      20.0000,   1.00000,    853.0669
    395.0000,      20.0000,   1.00000,    870.6022
    400.0000,      20.0000,   1.00000,    943.5241
    405.0000,      20.0000,   1.00000,    935.7883
    410.0000,      20.0000,   1.00000,    854.4429
    415.0000,      20.0000,   1.00000,    844.1530
    420.0000,      20.0000,   1.00000,    810.8222
    425.0000,      20.0000,   1.00000,    772.8032
    430.0000,      20.0000,   1.00000,    843.5280
    435.0000,      20.0000,   1.00000,    846.3509
    440.0000,      20.0000,   1.00000,    853.8271
    445.0000,      20.0000,   1.00000,    861.7020
     27.5000,       5.0000,   5.00000,    366.1145
     32.5000,       5.0000,   5.00000,    312.5705
     37.5000,       5.0000,   5.00000,    350.5075
     42.5000,       5.0000,   5.00000,    351.4980
     47.5000,       5.0000,   5.00000,    364.1440
     52.5000,       5.0000,   5.00000,    371.9582
     57.5000,       5.0000,   5.00000,    326.5678
     62.5000,       5.0000,   5.00000,    290.4174
     67.5000,       5.0000,   5.00000,    314.2014
     72.5000,       5.0000,   5.00000,    361.3896
     77.5000,       5.0000,   5.00000,    301.6023
     82.5000,       5.0000,   5.00000,    278.7813
     87.5000,       5.0000,   5.00000,    295.5380
     92.5000,       5.0000,   5.00000,    286.0587
     97.5000,       5.0000,   5.00000,    228.1028
    102.5000,       5.0000,   5.00000,    247.2665
    107.5000,       5.0000,   5.00000,    276.6813
    112.5000,       5.0000,   5.00000,    332.0297
    117.5000,       5.0000,   5.00000,    336.7644
    122.5000,       5.0000,   5.00000,    417.6552
    127.5000,       5.0000,   5.00000,    346.4798
    132.5000,       5.0000,   5.00000,    223.4276
    137.5000,       5.0000,   5.00000,    273.6255
    142.5000,       5.0000,   5.00000,    361.1632
    147.5000,       5.0000,   5.00000,    474.7103
    152.5000,       5.0000,   5.00000,    529.5872
    157.5000,       5.0000,   5.00000,    461.2797
    162.5000,       5.0000,   5.00000,    581.8541
    167.5000,       5.0000,   5.00000,    665.1966
    172.5000,       5.0000,   5.00000,    649.7261
    177.5000,       5.0000,   5.00000,    524.6445
    182.5000,       5.0000,   5.00000,    506.0812
    187.5000,       5.0000,   5.00000,    623.7946
    192.5000,       5.0000,   5.00000,    700.7169
    197.5000,       5.0000,   5.00000,    930.4147
    202.5000,       5.0000,   5.00000,   1074.0851
    207.5000,       5.0000,   5.00000,    951.4845
    212.5000,       5.0000,   5.00000,    708.1083
    217.5000,       5.0000,   5.00000,    889.8158
    222.5000,       5.0000,   5.00000,    860.5424
    227.5000,       5.0000,   5.00000,    869.2147
    232.5000,       5.0000,   5.00000,    857.2998
    237.5000,       5.0000,   5.00000,    825.5842
    242.5000,       5.0000,   5.00000,    871.3343
    247.5000,       5.0000,   5.00000,   1021.8278
    252.5000,       5.0000,   5.00000,   1037.6520
    257.5000,       5.0000,   5.00000,   1154.3536
    262.5000,       5.0000,   5.00000,   1086.7568
    267.5000,       5.0000,   5.00000,    886.9710
    272.5000,       5.0000,   5.00000,    821.0538
    277.5000,       5.0000,   5.00000,    823.8447
    282.5000,       5.0000,   5.00000,    743.3042
    287.5000,       5.0000,   5.00000,    861.2292
    292.5000,       5.0000,   5.00000,   1092.9333
    297.5000,       5.0000,   5.00000,    973.9674
    302.5000,       5.0000,   5.00000,    899.1575
    307.5000,       5.0000,   5.00000,   1092.2013
    312.5000,       5.0000,   5.00000,    815.9307
    317.5000,       5.0000,   5.00000,    878.4206
    322.5000,       5.0000,   5.00000,   1001.4832
    327.5000,       5.0000,   5.00000,    953.8105
    332.5000,       5.0000,   5.00000,   1074.4946
    337.5000,       5.0000,   5.00000,    986.0764
    342.5000,       5.0000,   5.00000,    802.1188
    347.5000,       5.0000,   5.00000,    866.7488
    352.5000,       5.0000,   5.00000,    961.1625
    357.5000,       5.0000,   5.00000,    956.5291
    362.5000,       5.0000,   5.00000,    881.6088
    367.5000,       5.0000,   5.00000,   1076.6661
    372.5000,       5.0000,   5.00000,    779.2026
    377.5000,       5.0000,   5.00000,    782.0657
    382.5000,       5.0000,   5.00000,    849.3901
    387.5000,       5.0000,   5.00000,    841.6315
    392.5000,       5.0000,   5.00000,    775.7230
    397.5000,       5.0000,   5.00000,    973.7747
    402.5000,       5.0000,   5.00000,    884.4418
    407.5000,       5.0000,   5.00000,   1013.4453
    412.5000,       5.0000,   5.00000,    831.3181
    417.5000,       5.0000,   5.00000,    829.1361
    422.5000,       5.0000,   5.00000,    701.1093
    427.5000,       5.0000,   5.00000,    800.8550
    432.5000,       5.0000,   5.00000,    809.3925
    437.5000,       5.0000,   5.00000,   1035.9127
    442.5000,       5.0000,   5.00000,    733.9362
    447.5000,       5.0000,   5.00000,    771.4738
     32.5000,       5.0000,   6.00000,    311.5120
     37.5000,       5.0000,   6.00000,    346.8971
     42.5000,       5.0000,   6.00000,    336.8925
     47.5000,       5.0000,   6.00000,    359.8921
     52.5000,       5.0000,   6.00000,    377.9810
     57.5000,       5.0000,   6.00000,    329.6027
     62.5000,       5.0000,   6.00000,    298.6962
     67.5000,       5.0000,   6.00000,    323.6242
     72.5000,       5.0000,   6.00000,    371.1937
     77.5000,       5.0000,   6.00000,    306.3584
     82.5000,       5.0000,   6.00000,    278.9961
     87.5000,       5.0000,   6.00000,    303.8787
     92.5000,       5.0000,   6.00000,    281.4763
     97.5000,       5.0000,   6.00000,    219.3285
    102.5000,       5.0000,   6.00000,    251.9377
    107.5000,       5.0000,   6.00000,    292.3134
    112.5000,       5.0000,   6.00000,    348.0526
    117.5000,       5.0000,   6.00000,    334.0834
    122.5000,       5.0000,   6.00000,    409.6203
    127.5000,       5.0000,   6.00000,    362.6255
    132.5000,       5.0000,   6.00000,    224.4908
    137.5000,       5.0000,   6.00000,    271.0111
    142.5000,       5.0000,   6.00000,    354.7121
    147.5000,       5.0000,   6.00000,    481.3931
    152.5000,       5.0000,   6.00000,    516.0789
    157.5000,       5.0000,   6.00000,    438.0063
    162.5000,       5.0000,   6.00000,    555.5793
    167.5000,       5.0000,   6.00000,    569.6737
    172.5000,       5.0000,   6.00000,    495.5945
    177.5000,       5.0000,   6.00000,    392.0417
    182.5000,       5.0000,   6.00000,    437.1033
    187.5000,       5.0000,   6.00000,    560.7300
    192.5000,       5.0000,   6.00000,    614.6468
    197.5000,       5.0000,   6.00000,    818.2952
    202.5000,       5.0000,   6.00000,    960.4123
    207.5000,       5.0000,   6.00000,    877.6970
    212.5000,       5.0000,   6.00000,    631.7029
    217.5000,       5.0000,   6.00000,    742.0572
    222.5000,       5.0000,   6.00000,    708.1964
    227.5000,       5.0000,   6.00000,    663.2687
    232.5000,       5.0000,   6.00000,    651.3860
    237.5000,       5.0000,   6.00000,    670.2483
    242.5000,       5.0000,   6.00000,    748.1852
    247.5000,       5.0000,   6.00000,    830.7217
    252.5000,       5.0000,   6.00000,    878.7104
    257.5000,       5.0000,   6.00000,    986.2161
    262.5000,       5.0000,   6.00000,    900.4599
    267.5000,       5.0000,   6.00000,    753.1132
    272.5000,       5.0000,   6.00000,    701.3460
    277.5000,       5.0000,   6.00000,    647.3788
    282.5000,       5.0000,   6.00000,    621.8421
    287.5000,       5.0000,   6.00000,    718.1553
    292.5000,       5.0000,   6.00000,    934.5754
    297.5000,       5.0000,   6.00000,    876.3255
    302.5000,       5.0000,   6.00000,    783.2710
    307.5000,       5.0000,   6.00000,    973.6162
    312.5000,       5.0000,   6.00000,    747.1398
    317.5000,       5.0000,   6.00000,    774.2393
    322.5000,       5.0000,   6.00000,    836.2270
    327.5000,       5.0000,   6.00000,    827.9291
    332.5000,       5.0000,   6.00000,    976.3629
    337.5000,       5.0000,   6.00000,    815.4189
    342.5000,       5.0000,   6.00000,    743.7006
    347.5000,       5.0000,   6.00000,    795.5373
    352.5000,       5.0000,   6.00000,    861.8102
    357.5000,       5.0000,   6.00000,    873.5215
    362.5000,       5.0000,   6.00000,    800.1862
    367.5000,       5.0000,   6.00000,    982.6932
    372.5000,       5.0000,   6.00000,    729.2878
    377.5000,       5.0000,   6.00000,    684.6631
    382.5000,       5.0000,   6.00000,    747.9547
    387.5000,       5.0000,   6.00000,    740.5535
    392.5000,       5.0000,   6.00000,    720.6675
    397.5000,       5.0000,   6.00000,    856.6641
    402.5000,       5.0000,   6.00000,    836.7698
    407.5000,       5.0000,   6.00000,    910.8766
    412.5000,       5.0000,   6.00000,    776.7310
    417.5000,       5.0000,   6.00000,    771.0607
    422.5000,       5.0000,   6.00000,    632.6102
    427.5000,       5.0000,   6.00000,    723.0983
    432.5000,       5.0000,   6.00000,    745.2378
    437.5000,       5.0000,   6.00000,    925.4741
    442.5000,       5.0000,   6.00000,    682.4849
     37.5000,      25.0000,   1.00000,    335.4078
     42.5000,      25.0000,   1.00000,    335.5175
     47.5000,      25.0000,   1.00000,    342.8100
     52.5000,      25.0000,   1.00000,    338.0473
     57.5000,      25.0000,   1.00000,    340.7158
     62.5000,      25.0000,   1.00000,    350.5341
     67.5000,      25.0000,   1.00000,    337.1698
     72.5000,      25.0000,   1.00000,    322.8961
     77.5000,      25.0000,   1.00000,    323.7102
     82.5000,      25.0000,   1.00000,    317.2334
     87.5000,      25.0000,   1.00000,    277.2603
     92.5000,      25.0000,   1.00000,    261.7900
     97.5000,      25.0000,   1.00000,    272.1197
    102.5000,      25.0000,   1.00000,    288.2645
    107.5000,      25.0000,   1.00000,    302.8633
    112.5000,      25.0000,   1.00000,    341.9462
    117.5000,      25.0000,   1.00000,    346.3985
    122.5000,      25.0000,   1.00000,    333.3274
    127.5000,      25.0000,   1.00000,    329.3050
    132.5000,      25.0000,   1.00000,    344.2765
    137.5000,      25.0000,   1.00000,    353.2173
    142.5000,      25.0000,   1.00000,    381.0402
    147.5000,      25.0000,   1.00000,    422.3444
    152.5000,      25.0000,   1.00000,    488.7554
    157.5000,      25.0000,   1.00000,    546.4446
    162.5000,      25.0000,   1.00000,    542.4779
    167.5000,      25.0000,   1.00000,    454.5611
    172.5000,      25.0000,   1.00000,    393.7115
    177.5000,      25.0000,   1.00000,    414.7857
    182.5000,      25.0000,   1.00000,    446.7862
    187.5000,      25.0000,   1.00000,    532.0639
    192.5000,      25.0000,   1.00000,    644.7305
    197.5000,      25.0000,   1.00000,    719.7812
    202.5000,      25.0000,   1.00000,    768.0485
    207.5000,      25.0000,   1.00000,    861.2510
    212.5000,      25.0000,   1.00000,    848.4211
    217.5000,      25.0000,   1.00000,    748.0523
    222.5000,      25.0000,   1.00000,    635.1727
    227.5000,      25.0000,   1.00000,    600.0368
    232.5000,      25.0000,   1.00000,    592.3038
    237.5000,      25.0000,   1.00000,    638.9758
    242.5000,      25.0000,   1.00000,    694.5870
    247.5000,      25.0000,   1.00000,    773.6222
    252.5000,      25.0000,   1.00000,    815.2496
    257.5000,      25.0000,   1.00000,    836.6199
    262.5000,      25.0000,   1.00000,    823.5563
    267.5000,      25.0000,   1.00000,    811.8912
    272.5000,      25.0000,   1.00000,    718.7407
    277.5000,      25.0000,   1.00000,    684.8063
    282.5000,      25.0000,   1.00000,    737.6564
    287.5000,      25.0000,   1.00000,    765.5479
    292.5000,      25.0000,   1.00000,    781.2370
    297.5000,      25.0000,   1.00000,    845.5858
    302.5000,      25.0000,   1.00000,    834.6794
    307.5000,      25.0000,   1.00000,    805.0176
    312.5000,      25.0000,   1.00000,    802.7823
    317.5000,      25.0000,   1.00000,    797.2870
    322.5000,      25.0000,   1.00000,    759.5696
    327.5000,      25.0000,   1.00000,    777.2849
    332.5000,      25.0000,   1.00000,    775.7458
    337.5000,      25.0000,   1.00000,    789.0945
    342.5000,      25.0000,   1.00000,    821.3978
    347.5000,      25.0000,   1.00000,    832.4727
    352.5000,      25.0000,   1.00000,    793.3109
    357.5000,      25.0000,   1.00000,    854.0646
    362.5000,      25.0000,   1.00000,    828.4028
    367.5000,      25.0000,   1.00000,    796.2567
    372.5000,      25.0000,   1.00000,    772.7839
    377.5000,      25.0000,   1.00000,    758.1215
    382.5000,      25.0000,   1.00000,    675.8312
    387.5000,      25.0000,   1.00000,    723.0391
    392.5000,      25.0000,   1.00000,    758.6751
    397.5000,      25.0000,   1.00000,    809.4479
    402.5000,      25.0000,   1.00000,    772.3640
    407.5000,      25.0000,   1.00000,    824.7119
    412.5000,      25.0000,   1.00000,    769.4916
    417.5000,      25.0000,   1.00000,    744.7119
    422.5000,      25.0000,   1.00000,    723.2844
    427.5000,      25.0000,   1.00000,    761.0954
    432.5000,      25.0000,   1.00000,    712.9539
    437.5000,      25.0000,   1.00000,    735.6423
     37.5000,       5.0000,   7.00000,    334.4868
     42.5000,       5.0000,   7.00000,    335.3691
     47.5000,       5.0000,   7.00000,    361.9040
     52.5000,       5.0000,   7.00000,    377.1200
     57.5000,       5.0000,   7.00000,    331.3857
     62.5000,       5.0000,   7.00000,    307.4760
     67.5000,       5.0000,   7.00000,    338.5002
     72.5000,       5.0000,   7.00000,    380.2823
     77.5000,       5.0000,   7.00000,    309.0605
     82.5000,       5.0000,   7.00000,    280.3024
     87.5000,       5.0000,   7.00000,    292.9276
     92.5000,       5.0000,   7.00000,    278.5236
     97.5000,       5.0000,   7.00000,    232.8908
    102.5000,       5.0000,   7.00000,    263.1464
    107.5000,       5.0000,   7.00000,    295.7321
    112.5000,       5.0000,   7.00000,    348.1647
    117.5000,       5.0000,   7.00000,    332.4561
    122.5000,       5.0000,   7.00000,    422.7208
    127.5000,       5.0000,   7.00000,    371.5965
    132.5000,       5.0000,   7.00000,    230.6515
    137.5000,       5.0000,   7.00000,    273.3737
    142.5000,       5.0000,   7.00000,    361.7392
    147.5000,       5.0000,   7.00000,    479.2585
    152.5000,       5.0000,   7.00000,    493.3682
    157.5000,       5.0000,   7.00000,    397.7180
    162.5000,       5.0000,   7.00000,    475.2415
    167.5000,       5.0000,   7.00000,    461.6911
    172.5000,       5.0000,   7.00000,    397.1697
    177.5000,       5.0000,   7.00000,    349.7338
    182.5000,       5.0000,   7.00000,    385.0388
    187.5000,       5.0000,   7.00000,    513.0093
    192.5000,       5.0000,   7.00000,    583.3539
    197.5000,       5.0000,   7.00000,    737.9697
    202.5000,       5.0000,   7.00000,    853.0713
    207.5000,       5.0000,   7.00000,    773.8705
    212.5000,       5.0000,   7.00000,    547.4401
    217.5000,       5.0000,   7.00000,    629.4168
    222.5000,       5.0000,   7.00000,    563.6317
    227.5000,       5.0000,   7.00000,    528.8467
    232.5000,       5.0000,   7.00000,    525.4390
    237.5000,       5.0000,   7.00000,    548.6150
    242.5000,       5.0000,   7.00000,    638.3726
    247.5000,       5.0000,   7.00000,    755.1245
    252.5000,       5.0000,   7.00000,    749.7250
    257.5000,       5.0000,   7.00000,    830.1962
    262.5000,       5.0000,   7.00000,    780.1487
    267.5000,       5.0000,   7.00000,    667.8518
    272.5000,       5.0000,   7.00000,    588.9147
    277.5000,       5.0000,   7.00000,    558.8254
    282.5000,       5.0000,   7.00000,    530.3143
    287.5000,       5.0000,   7.00000,    615.4280
    292.5000,       5.0000,   7.00000,    808.3345
    297.5000,       5.0000,   7.00000,    746.7001
    302.5000,       5.0000,   7.00000,    701.6089
    307.5000,       5.0000,   7.00000,    908.6825
    312.5000,       5.0000,   7.00000,    689.3300
    317.5000,       5.0000,   7.00000,    704.7679
    322.5000,       5.0000,   7.00000,    738.7639
    327.5000,       5.0000,   7.00000,    714.5306
    332.5000,       5.0000,   7.00000,    834.7773
    337.5000,       5.0000,   7.00000,    741.8944
    342.5000,       5.0000,   7.00000,    651.3202
    347.5000,       5.0000,   7.00000,    733.4238
    352.5000,       5.0000,   7.00000,    784.0969
    357.5000,       5.0000,   7.00000,    799.5505
    362.5000,       5.0000,   7.00000,    724.3318
    367.5000,       5.0000,   7.00000,    885.1169
    372.5000,       5.0000,   7.00000,    653.0280
    377.5000,       5.0000,   7.00000,    634.0317
    382.5000,       5.0000,   7.00000,    676.0312
    387.5000,       5.0000,   7.00000,    678.9448
    392.5000,       5.0000,   7.00000,    651.5735
    397.5000,       5.0000,   7.00000,    797.4649
    402.5000,       5.0000,   7.00000,    725.0697
    407.5000,       5.0000,   7.00000,    882.0685
    412.5000,       5.0000,   7.00000,    739.2804
    417.5000,       5.0000,   7.00000,    697.6593
    422.5000,       5.0000,   7.00000,    594.4664
    427.5000,       5.0000,   7.00000,    682.1412
    432.5000,       5.0000,   7.00000,    671.9100
    437.5000,       5.0000,   7.00000,    849.6389
     42.5000,       5.0000,   8.00000,    337.2501
     47.5000,       5.0000,   8.00000,    363.1324
     52.5000,       5.0000,   8.00000,    376.4267
     57.5000,       5.0000,   8.00000,    336.7697
     62.5000,       5.0000,   8.00000,    313.7857
     67.5000,       5.0000,   8.00000,    345.6857
     72.5000,       5.0000,   8.00000,    389.6373
     77.5000,       5.0000,   8.00000,    312.1890
     82.5000,       5.0000,   8.00000,    272.8568
     87.5000,       5.0000,   8.00000,    285.9529
     92.5000,       5.0000,   8.00000,    287.9763
     97.5000,       5.0000,   8.00000,    244.4907
    102.5000,       5.0000,   8.00000,    273.7025
    107.5000,       5.0000,   8.00000,    293.9214
    112.5000,       5.0000,   8.00000,    338.5853
    117.5000,       5.0000,   8.00000,    344.2609
    122.5000,       5.0000,   8.00000,    437.4856
    127.5000,       5.0000,   8.00000,    378.1867
    132.5000,       5.0000,   8.00000,    233.8456
    137.5000,       5.0000,   8.00000,    284.5282
    142.5000,       5.0000,   8.00000,    368.5821
    147.5000,       5.0000,   8.00000,    465.3567
    152.5000,       5.0000,   8.00000,    460.8345
    157.5000,       5.0000,   8.00000,    345.6007
    162.5000,       5.0000,   8.00000,    375.3486
    167.5000,       5.0000,   8.00000,    378.2330
    172.5000,       5.0000,   8.00000,    381.1285
    177.5000,       5.0000,   8.00000,    331.1295
    182.5000,       5.0000,   8.00000,    363.5553
    187.5000,       5.0000,   8.00000,    476.0928
    192.5000,       5.0000,   8.00000,    544.6859
    197.5000,       5.0000,   8.00000,    704.0043
    202.5000,       5.0000,   8.00000,    761.5330
    207.5000,       5.0000,   8.00000,    657.7160
    212.5000,       5.0000,   8.00000,    463.4447
    217.5000,       5.0000,   8.00000,    525.8527
    222.5000,       5.0000,   8.00000,    472.2178
    227.5000,       5.0000,   8.00000,    451.9195
    232.5000,       5.0000,   8.00000,    457.0220
    237.5000,       5.0000,   8.00000,    469.9980
    242.5000,       5.0000,   8.00000,    557.7269
    247.5000,       5.0000,   8.00000,    677.1681
    252.5000,       5.0000,   8.00000,    678.0457
    257.5000,       5.0000,   8.00000,    721.9254
    262.5000,       5.0000,   8.00000,    698.1234
    267.5000,       5.0000,   8.00000,    573.8080
    272.5000,       5.0000,   8.00000,    527.7687
    277.5000,       5.0000,   8.00000,    501.1530
    282.5000,       5.0000,   8.00000,    463.8536
    287.5000,       5.0000,   8.00000,    539.9285
    292.5000,       5.0000,   8.00000,    693.7172
    297.5000,       5.0000,   8.00000,    650.4626
    302.5000,       5.0000,   8.00000,    642.3578
    307.5000,       5.0000,   8.00000,    848.5699
    312.5000,       5.0000,   8.00000,    638.5045
    317.5000,       5.0000,   8.00000,    651.8671
    322.5000,       5.0000,   8.00000,    696.4051
    327.5000,       5.0000,   8.00000,    627.2198
    332.5000,       5.0000,   8.00000,    732.9841
    337.5000,       5.0000,   8.00000,    671.0120
    342.5000,       5.0000,   8.00000,    590.5276
    347.5000,       5.0000,   8.00000,    640.2932
    352.5000,       5.0000,   8.00000,    734.1334
    357.5000,       5.0000,   8.00000,    722.9528
    362.5000,       5.0000,   8.00000,    657.3496
    367.5000,       5.0000,   8.00000,    790.2289
    372.5000,       5.0000,   8.00000,    583.8699
    377.5000,       5.0000,   8.00000,    583.4307
    382.5000,       5.0000,   8.00000,    650.1746
    387.5000,       5.0000,   8.00000,    631.4855
    392.5000,       5.0000,   8.00000,    600.5863
    397.5000,       5.0000,   8.00000,    711.7962
    402.5000,       5.0000,   8.00000,    690.8671
    407.5000,       5.0000,   8.00000,    808.8595
    412.5000,       5.0000,   8.00000,    693.0510
    417.5000,       5.0000,   8.00000,    668.9249
    422.5000,       5.0000,   8.00000,    557.2002
    427.5000,       5.0000,   8.00000,    634.4623
    432.5000,       5.0000,   8.00000,    627.4570
     52.5000,      35.0000,   1.00000,    346.8694
     57.5000,      35.0000,   1.00000,    360.3664
     62.5000,      35.0000,   1.00000,    356.7954
     67.5000,      35.0000,   1.00000,    346.7440
     72.5000,      35.0000,   1.00000,    326.4143
     77.5000,      35.0000,   1.00000,    312.1491
     82.5000,      35.0000,   1.00000,    309.3479
     87.5000,      35.0000,   1.00000,    303.1250
     92.5000,      35.0000,   1.00000,    294.2663
     97.5000,      35.0000,   1.00000,    297.9503
    102.5000,      35.0000,   1.00000,    303.7434
    107.5000,      35.0000,   1.00000,    329.9393
    112.5000,      35.0000,   1.00000,    339.2119
    117.5000,      35.0000,   1.00000,    332.0789
    122.5000,      35.0000,   1.00000,    337.4270
    127.5000,      35.0000,   1.00000,    364.2294
    132.5000,      35.0000,   1.00000,    392.7468
    137.5000,      35.0000,   1.00000,    406.7229
    142.5000,      35.0000,   1.00000,    381.9637
    147.5000,      35.0000,   1.00000,    365.0974
    152.5000,      35.0000,   1.00000,    351.2556
    157.5000,      35.0000,   1.00000,    334.7484
    162.5000,      35.0000,   1.00000,    334.2644
    167.5000,      35.0000,   1.00000,    331.3638
    172.5000,      35.0000,   1.00000,    346.3357
    177.5000,      35.0000,   1.00000,    392.1554
    182.5000,      35.0000,   1.00000,    447.8225
    187.5000,      35.0000,   1.00000,    493.8567
    192.5000,      35.0000,   1.00000,    522.0806
    197.5000,      35.0000,   1.00000,    524.3699
    202.5000,      35.0000,   1.00000,    562.0727
    207.5000,      35.0000,   1.00000,    557.1299
    212.5000,      35.0000,   1.00000,    528.8781
    217.5000,      35.0000,   1.00000,    504.3228
    222.5000,      35.0000,   1.00000,    462.8950
    227.5000,      35.0000,   1.00000,    435.2042
    232.5000,      35.0000,   1.00000,    457.1754
    237.5000,      35.0000,   1.00000,    474.7943
    242.5000,      35.0000,   1.00000,    503.3589
    247.5000,      35.0000,   1.00000,    533.7551
    252.5000,      35.0000,   1.00000,    570.2143
    257.5000,      35.0000,   1.00000,    583.0455
    262.5000,      35.0000,   1.00000,    592.3594
    267.5000,      35.0000,   1.00000,    562.4149
    272.5000,      35.0000,   1.00000,    567.6608
    277.5000,      35.0000,   1.00000,    580.8732
    282.5000,      35.0000,   1.00000,    555.9376
    287.5000,      35.0000,   1.00000,    543.5379
    292.5000,      35.0000,   1.00000,    582.8007
    297.5000,      35.0000,   1.00000,    586.4232
    302.5000,      35.0000,   1.00000,    608.6567
    307.5000,      35.0000,   1.00000,    631.8842
    312.5000,      35.0000,   1.00000,    640.5055
    317.5000,      35.0000,   1.00000,    641.6050
    322.5000,      35.0000,   1.00000,    643.5402
    327.5000,      35.0000,   1.00000,    599.3734
    332.5000,      35.0000,   1.00000,    592.2476
    337.5000,      35.0000,   1.00000,    595.0787
    342.5000,      35.0000,   1.00000,    611.6510
    347.5000,      35.0000,   1.00000,    631.6841
    352.5000,      35.0000,   1.00000,    642.5676
    357.5000,      35.0000,   1.00000,    602.7670
    362.5000,      35.0000,   1.00000,    618.2208
    367.5000,      35.0000,   1.00000,    608.4581
    372.5000,      35.0000,   1.00000,    609.6179
    377.5000,      35.0000,   1.00000,    602.2286
    382.5000,      35.0000,   1.00000,    626.6876
    387.5000,      35.0000,   1.00000,    600.5524
    392.5000,      35.0000,   1.00000,    635.6913
    397.5000,      35.0000,   1.00000,    639.4125
    402.5000,      35.0000,   1.00000,    627.0300
    407.5000,      35.0000,   1.00000,    626.3152
    412.5000,      35.0000,   1.00000,    649.6037
    417.5000,      35.0000,   1.00000,    638.0530
    422.5000,      35.0000,   1.00000,    677.4083
     52.5000,       5.0000,  10.00000,    389.3963
     57.5000,       5.0000,  10.00000,    345.3147
     62.5000,       5.0000,  10.00000,    315.4594
     67.5000,       5.0000,  10.00000,    345.9969
     72.5000,       5.0000,  10.00000,    383.1118
     77.5000,       5.0000,  10.00000,    304.9881
     82.5000,       5.0000,  10.00000,    281.9744
     87.5000,       5.0000,  10.00000,    307.7291
     92.5000,       5.0000,  10.00000,    303.1670
     97.5000,       5.0000,  10.00000,    245.5314
    102.5000,       5.0000,  10.00000,    269.6728
    107.5000,       5.0000,  10.00000,    303.0272
    112.5000,       5.0000,  10.00000,    358.6283
    117.5000,       5.0000,  10.00000,    352.7560
    122.5000,       5.0000,  10.00000,    448.3979
    127.5000,       5.0000,  10.00000,    397.6005
    132.5000,       5.0000,  10.00000,    244.1146
    137.5000,       5.0000,  10.00000,    284.3909
    142.5000,       5.0000,  10.00000,    355.7720
    147.5000,       5.0000,  10.00000,    422.1145
    152.5000,       5.0000,  10.00000,    370.4673
    157.5000,       5.0000,  10.00000,    254.0852
    162.5000,       5.0000,  10.00000,    298.5445
    167.5000,       5.0000,  10.00000,    332.0594
    172.5000,       5.0000,  10.00000,    345.4749
    177.5000,       5.0000,  10.00000,    326.4856
    182.5000,       5.0000,  10.00000,    364.4821
    187.5000,       5.0000,  10.00000,    453.0616
    192.5000,       5.0000,  10.00000,    483.2905
    197.5000,       5.0000,  10.00000,    587.0834
    202.5000,       5.0000,  10.00000,    625.4261
    207.5000,       5.0000,  10.00000,    508.3962
    212.5000,       5.0000,  10.00000,    333.1730
    217.5000,       5.0000,  10.00000,    399.8828
    222.5000,       5.0000,  10.00000,    394.4523
    227.5000,       5.0000,  10.00000,    397.3789
    232.5000,       5.0000,  10.00000,    406.6921
    237.5000,       5.0000,  10.00000,    417.6767
    242.5000,       5.0000,  10.00000,    468.6960
    247.5000,       5.0000,  10.00000,    542.0596
    252.5000,       5.0000,  10.00000,    561.0809
    257.5000,       5.0000,  10.00000,    612.4810
    262.5000,       5.0000,  10.00000,    574.5797
    267.5000,       5.0000,  10.00000,    473.8462
    272.5000,       5.0000,  10.00000,    436.3308
    277.5000,       5.0000,  10.00000,    413.7671
    282.5000,       5.0000,  10.00000,    374.9704
    287.5000,       5.0000,  10.00000,    427.3112
    292.5000,       5.0000,  10.00000,    572.1595
    297.5000,       5.0000,  10.00000,    555.0999
    302.5000,       5.0000,  10.00000,    544.0996
    307.5000,       5.0000,  10.00000,    719.8401
    312.5000,       5.0000,  10.00000,    564.6263
    317.5000,       5.0000,  10.00000,    580.9608
    322.5000,       5.0000,  10.00000,    624.9562
    327.5000,       5.0000,  10.00000,    586.8073
    332.5000,       5.0000,  10.00000,    659.0952
    337.5000,       5.0000,  10.00000,    550.9510
    342.5000,       5.0000,  10.00000,    476.7112
    347.5000,       5.0000,  10.00000,    527.6544
    352.5000,       5.0000,  10.00000,    583.8855
    357.5000,       5.0000,  10.00000,    576.9669
    362.5000,       5.0000,  10.00000,    539.4237
    367.5000,       5.0000,  10.00000,    653.1440
    372.5000,       5.0000,  10.00000,    498.9416
    377.5000,       5.0000,  10.00000,    507.5074
    382.5000,       5.0000,  10.00000,    572.5891
    387.5000,       5.0000,  10.00000,    566.2155
    392.5000,       5.0000,  10.00000,    539.7510
    397.5000,       5.0000,  10.00000,    645.1504
    402.5000,       5.0000,  10.00000,    600.6848
    407.5000,       5.0000,  10.00000,    714.8405
    412.5000,       5.0000,  10.00000,    614.0475
    417.5000,       5.0000,  10.00000,    592.4728
    422.5000,       5.0000,  10.00000,    501.7090
     67.5000,      45.0000,   1.00000,    339.3103
     72.5000,      45.0000,   1.00000,    338.9322
     77.5000,      45.0000,   1.00000,    323.9922
     82.5000,      45.0000,   1.00000,    314.9398
     87.5000,      45.0000,   1.00000,    313.4967
     92.5000,      45.0000,   1.00000,    320.8456
     97.5000,      45.0000,   1.00000,    317.5749
    102.5000,      45.0000,   1.00000,    331.5739
    107.5000,      45.0000,   1.00000,    342.9492
    112.5000,      45.0000,   1.00000,    334.3921
    117.5000,      45.0000,   1.00000,    335.4002
    122.5000,      45.0000,   1.00000,    350.2780
    127.5000,      45.0000,   1.00000,    367.5725
    132.5000,      45.0000,   1.00000,    363.2161
    137.5000,      45.0000,   1.00000,    331.5306
    142.5000,      45.0000,   1.00000,    319.4903
    147.5000,      45.0000,   1.00000,    308.7098
    152.5000,      45.0000,   1.00000,    301.1580
    157.5000,      45.0000,   1.00000,    312.4754
    162.5000,      45.0000,   1.00000,    325.9772
    167.5000,      45.0000,   1.00000,    341.6014
    172.5000,      45.0000,   1.00000,    353.5132
    177.5000,      45.0000,   1.00000,    378.3623
    182.5000,      45.0000,   1.00000,    413.3695
    187.5000,      45.0000,   1.00000,    425.9814
    192.5000,      45.0000,   1.00000,    416.8547
    197.5000,      45.0000,   1.00000,    419.1814
    202.5000,      45.0000,   1.00000,    418.7934
    207.5000,      45.0000,   1.00000,    425.2384
    212.5000,      45.0000,   1.00000,    432.0809
    217.5000,      45.0000,   1.00000,    447.2904
    222.5000,      45.0000,   1.00000,    446.3625
    227.5000,      45.0000,   1.00000,    424.0556
    232.5000,      45.0000,   1.00000,    419.8009
    237.5000,      45.0000,   1.00000,    449.2895
    242.5000,      45.0000,   1.00000,    447.7825
    247.5000,      45.0000,   1.00000,    445.7386
    252.5000,      45.0000,   1.00000,    442.1585
    257.5000,      45.0000,   1.00000,    441.2300
    262.5000,      45.0000,   1.00000,    443.5801
    267.5000,      45.0000,   1.00000,    451.5119
    272.5000,      45.0000,   1.00000,    474.5094
    277.5000,      45.0000,   1.00000,    485.2043
    282.5000,      45.0000,   1.00000,    467.8717
    287.5000,      45.0000,   1.00000,    484.7003
    292.5000,      45.0000,   1.00000,    479.4423
    297.5000,      45.0000,   1.00000,    489.5154
    302.5000,      45.0000,   1.00000,    492.7899
    307.5000,      45.0000,   1.00000,    512.6857
    312.5000,      45.0000,   1.00000,    545.1546
    317.5000,      45.0000,   1.00000,    546.5345
    322.5000,      45.0000,   1.00000,    540.3633
    327.5000,      45.0000,   1.00000,    554.0405
    332.5000,      45.0000,   1.00000,    535.4100
    337.5000,      45.0000,   1.00000,    533.4497
    342.5000,      45.0000,   1.00000,    507.8750
    347.5000,      45.0000,   1.00000,    500.3155
    352.5000,      45.0000,   1.00000,    475.0791
    357.5000,      45.0000,   1.00000,    460.2163
    362.5000,      45.0000,   1.00000,    473.6442
    367.5000,      45.0000,   1.00000,    492.8394
    372.5000,      45.0000,   1.00000,    487.9537
    377.5000,      45.0000,   1.00000,    523.2139
    382.5000,      45.0000,   1.00000,    527.6651
    387.5000,      45.0000,   1.00000,    546.4020
    392.5000,      45.0000,   1.00000,    543.9023
    397.5000,      45.0000,   1.00000,    555.6323
    402.5000,      45.0000,   1.00000,    559.0791
    407.5000,      45.0000,   1.00000,    554.3727
     67.5000,      15.0000,   4.00000,    344.6620
     72.5000,      15.0000,   4.00000,    353.0157
     77.5000,      15.0000,   4.00000,    337.7820
     82.5000,      15.0000,   4.00000,    309.1747
     87.5000,      15.0000,   4.00000,    301.9995
     92.5000,      15.0000,   4.00000,    292.7265
     97.5000,      15.0000,   4.00000,    283.2293
    102.5000,      15.0000,   4.00000,    281.8588
    107.5000,      15.0000,   4.00000,    320.3398
    112.5000,      15.0000,   4.00000,    350.4980
    117.5000,      15.0000,   4.00000,    404.4283
    122.5000,      15.0000,   4.00000,    409.8375
    127.5000,      15.0000,   4.00000,    358.9718
    132.5000,      15.0000,   4.00000,    285.4334
    137.5000,      15.0000,   4.00000,    254.0874
    142.5000,      15.0000,   4.00000,    300.9827
    147.5000,      15.0000,   4.00000,    339.8141
    152.5000,      15.0000,   4.00000,    324.2401
    157.5000,      15.0000,   4.00000,    302.0970
    162.5000,      15.0000,   4.00000,    293.7262
    167.5000,      15.0000,   4.00000,    317.2770
    172.5000,      15.0000,   4.00000,    319.6446
    177.5000,      15.0000,   4.00000,    322.1107
    182.5000,      15.0000,   4.00000,    348.9661
    187.5000,      15.0000,   4.00000,    391.0837
    192.5000,      15.0000,   4.00000,    455.6852
    197.5000,      15.0000,   4.00000,    491.3701
    202.5000,      15.0000,   4.00000,    478.6439
    207.5000,      15.0000,   4.00000,    406.9688
    212.5000,      15.0000,   4.00000,    362.3758
    217.5000,      15.0000,   4.00000,    352.7716
    222.5000,      15.0000,   4.00000,    386.3312
    227.5000,      15.0000,   4.00000,    385.8055
    232.5000,      15.0000,   4.00000,    392.0664
    237.5000,      15.0000,   4.00000,    413.8975
    242.5000,      15.0000,   4.00000,    436.9493
    247.5000,      15.0000,   4.00000,    459.4574
    252.5000,      15.0000,   4.00000,    481.3538
    257.5000,      15.0000,   4.00000,    475.3398
    262.5000,      15.0000,   4.00000,    450.2884
    267.5000,      15.0000,   4.00000,    400.5938
    272.5000,      15.0000,   4.00000,    360.6742
    277.5000,      15.0000,   4.00000,    337.6891
    282.5000,      15.0000,   4.00000,    337.7415
    287.5000,      15.0000,   4.00000,    392.8321
    292.5000,      15.0000,   4.00000,    445.7879
    297.5000,      15.0000,   4.00000,    484.2795
    302.5000,      15.0000,   4.00000,    523.6432
    307.5000,      15.0000,   4.00000,    528.4365
    312.5000,      15.0000,   4.00000,    550.1949
    317.5000,      15.0000,   4.00000,    529.3699
    322.5000,      15.0000,   4.00000,    541.6384
    327.5000,      15.0000,   4.00000,    576.6538
    332.5000,      15.0000,   4.00000,    550.3815
    337.5000,      15.0000,   4.00000,    506.2065
    342.5000,      15.0000,   4.00000,    437.3600
    347.5000,      15.0000,   4.00000,    417.3958
    352.5000,      15.0000,   4.00000,    424.3004
    357.5000,      15.0000,   4.00000,    427.7329
    362.5000,      15.0000,   4.00000,    464.1446
    367.5000,      15.0000,   4.00000,    452.4230
    372.5000,      15.0000,   4.00000,    444.7636
    377.5000,      15.0000,   4.00000,    442.9977
    382.5000,      15.0000,   4.00000,    466.8586
    387.5000,      15.0000,   4.00000,    477.2345
    392.5000,      15.0000,   4.00000,    515.1573
    397.5000,      15.0000,   4.00000,    535.8902
    402.5000,      15.0000,   4.00000,    597.9550
    407.5000,      15.0000,   4.00000,    578.5220
     82.5000,      55.0000,   1.00000,    322.1794
     87.5000,      55.0000,   1.00000,    327.5569
     92.5000,      55.0000,   1.00000,    333.9384
     97.5000,      55.0000,   1.00000,    350.0191
    102.5000,      55.0000,   1.00000,    350.2549
    107.5000,      55.0000,   1.00000,    334.3234
    112.5000,      55.0000,   1.00000,    326.7799
    117.5000,      55.0000,   1.00000,    315.3030
    122.5000,      55.0000,   1.00000,    309.3170
    127.5000,      55.0000,   1.00000,    310.6416
    132.5000,      55.0000,   1.00000,    313.1270
    137.5000,      55.0000,   1.00000,    318.8251
    142.5000,      55.0000,   1.00000,    320.4174
    147.5000,      55.0000,   1.00000,    321.6862
    152.5000,      55.0000,   1.00000,    310.2830
    157.5000,      55.0000,   1.00000,    310.0418
    162.5000,      55.0000,   1.00000,    330.0758
    167.5000,      55.0000,   1.00000,    343.7642
    172.5000,      55.0000,   1.00000,    361.5895
    177.5000,      55.0000,   1.00000,    365.7621
    182.5000,      55.0000,   1.00000,    357.4583
    187.5000,      55.0000,   1.00000,    355.7217
    192.5000,      55.0000,   1.00000,    367.8848
    197.5000,      55.0000,   1.00000,    383.4370
    202.5000,      55.0000,   1.00000,    400.9293
    207.5000,      55.0000,   1.00000,    427.6891
    212.5000,      55.0000,   1.00000,    439.6202
    217.5000,      55.0000,   1.00000,    436.5994
    222.5000,      55.0000,   1.00000,    442.1007
    227.5000,      55.0000,   1.00000,    427.0906
    232.5000,      55.0000,   1.00000,    422.9780
    242.5000,      55.0000,   1.00000,    411.5142
    247.5000,      55.0000,   1.00000,    402.9254
    252.5000,      55.0000,   1.00000,    388.9481
    257.5000,      55.0000,   1.00000,    379.1169
    262.5000,      55.0000,   1.00000,    380.4738
    267.5000,      55.0000,   1.00000,    398.7252
    272.5000,      55.0000,   1.00000,    411.1554
    277.5000,      55.0000,   1.00000,    413.7544
    282.5000,      55.0000,   1.00000,    442.8168
    287.5000,      55.0000,   1.00000,    433.7191
    292.5000,      55.0000,   1.00000,    435.4203
    297.5000,      55.0000,   1.00000,    443.1342
    302.5000,      55.0000,   1.00000,    452.7603
    307.5000,      55.0000,   1.00000,    471.3081
    312.5000,      55.0000,   1.00000,    484.8794
    317.5000,      55.0000,   1.00000,    480.0106
    322.5000,      55.0000,   1.00000,    471.7524
    327.5000,      55.0000,   1.00000,    464.5125
    332.5000,      55.0000,   1.00000,    468.4519
    337.5000,      55.0000,   1.00000,    448.1992
    342.5000,      55.0000,   1.00000,    465.0742
    347.5000,      55.0000,   1.00000,    457.4221
    352.5000,      55.0000,   1.00000,    442.4146
    357.5000,      55.0000,   1.00000,    426.4206
    362.5000,      55.0000,   1.00000,    412.2055
    367.5000,      55.0000,   1.00000,    402.6169
    372.5000,      55.0000,   1.00000,    413.4797
    377.5000,      55.0000,   1.00000,    438.4013
    382.5000,      55.0000,   1.00000,    463.4910
    387.5000,      55.0000,   1.00000,    469.0691
    392.5000,      55.0000,   1.00000,    488.8919
     82.5000,      15.0000,   5.00000,    313.5045
     87.5000,      15.0000,   5.00000,    310.9166
     92.5000,      15.0000,   5.00000,    298.4175
     97.5000,      15.0000,   5.00000,    289.4863
    102.5000,      15.0000,   5.00000,    291.6540
    107.5000,      15.0000,   5.00000,    326.8947
    112.5000,      15.0000,   5.00000,    347.2342
    117.5000,      15.0000,   5.00000,    377.7510
    122.5000,      15.0000,   5.00000,    366.1768
    127.5000,      15.0000,   5.00000,    317.9462
    132.5000,      15.0000,   5.00000,    263.7086
    137.5000,      15.0000,   5.00000,    247.7670
    142.5000,      15.0000,   5.00000,    303.4820
    147.5000,      15.0000,   5.00000,    341.5308
    152.5000,      15.0000,   5.00000,    328.2758
    157.5000,      15.0000,   5.00000,    306.5286
    162.5000,      15.0000,   5.00000,    293.8562
    167.5000,      15.0000,   5.00000,    313.0300
    172.5000,      15.0000,   5.00000,    310.5792
    177.5000,      15.0000,   5.00000,    305.9204
    182.5000,      15.0000,   5.00000,    323.1267
    187.5000,      15.0000,   5.00000,    361.9153
    192.5000,      15.0000,   5.00000,    423.0659
    197.5000,      15.0000,   5.00000,    470.6480
    202.5000,      15.0000,   5.00000,    482.7073
    207.5000,      15.0000,   5.00000,    427.4335
    212.5000,      15.0000,   5.00000,    378.5808
    217.5000,      15.0000,   5.00000,    356.6259
    222.5000,      15.0000,   5.00000,    384.7195
    227.5000,      15.0000,   5.00000,    382.1426
    232.5000,      15.0000,   5.00000,    388.3190
    242.5000,      15.0000,   5.00000,    418.9447
    247.5000,      15.0000,   5.00000,    433.9111
    252.5000,      15.0000,   5.00000,    441.8762
    257.5000,      15.0000,   5.00000,    426.5491
    262.5000,      15.0000,   5.00000,    396.8824
    267.5000,      15.0000,   5.00000,    350.2473
    272.5000,      15.0000,   5.00000,    312.5397
    277.5000,      15.0000,   5.00000,    290.9612
    282.5000,      15.0000,   5.00000,    301.8474
    287.5000,      15.0000,   5.00000,    352.6588
    292.5000,      15.0000,   5.00000,    410.5006
    297.5000,      15.0000,   5.00000,    447.0901
    302.5000,      15.0000,   5.00000,    499.6606
    307.5000,      15.0000,   5.00000,    503.9004
    312.5000,      15.0000,   5.00000,    519.8665
    317.5000,      15.0000,   5.00000,    488.6133
    322.5000,      15.0000,   5.00000,    491.9590
    327.5000,      15.0000,   5.00000,    501.7448
    332.5000,      15.0000,   5.00000,    477.7151
    337.5000,      15.0000,   5.00000,    439.8862
    342.5000,      15.0000,   5.00000,    395.4701
    347.5000,      15.0000,   5.00000,    383.4507
    352.5000,      15.0000,   5.00000,    394.3679
    357.5000,      15.0000,   5.00000,    379.8457
    362.5000,      15.0000,   5.00000,    396.6962
    367.5000,      15.0000,   5.00000,    375.5047
    372.5000,      15.0000,   5.00000,    370.1857
    377.5000,      15.0000,   5.00000,    367.0490
    382.5000,      15.0000,   5.00000,    396.6482
    387.5000,      15.0000,   5.00000,    414.1400
    392.5000,      15.0000,   5.00000,    453.9865
     97.5000,      65.0000,   1.00000,    346.8208
    102.5000,      65.0000,   1.00000,    323.7481
    107.5000,      65.0000,   1.00000,    298.5229
    112.5000,      65.0000,   1.00000,    292.0154
    117.5000,      65.0000,   1.00000,    303.2322
    122.5000,      65.0000,   1.00000,    307.2782
    127.5000,      65.0000,   1.00000,    303.3162
    132.5000,      65.0000,   1.00000,    307.6255
    137.5000,      65.0000,   1.00000,    315.4013
    142.5000,      65.0000,   1.00000,    321.8924
    147.5000,      65.0000,   1.00000,    319.5685
    152.5000,      65.0000,   1.00000,    317.6131
    157.5000,      65.0000,   1.00000,    311.4594
    162.5000,      65.0000,   1.00000,    308.2197
    167.5000,      65.0000,   1.00000,    329.1567
    172.5000,      65.0000,   1.00000,    355.2955
    177.5000,      65.0000,   1.00000,    366.1763
    182.5000,      65.0000,   1.00000,    359.5522
    187.5000,      65.0000,   1.00000,    367.5008
    192.5000,      65.0000,   1.00000,    384.7832
    197.5000,      65.0000,   1.00000,    391.6771
    202.5000,      65.0000,   1.00000,    399.4305
    207.5000,      65.0000,   1.00000,    408.5485
    212.5000,      65.0000,   1.00000,    417.5890
    217.5000,      65.0000,   1.00000,    434.0134
    257.5000,      65.0000,   1.00000,    362.9238
    262.5000,      65.0000,   1.00000,    373.8283
    267.5000,      65.0000,   1.00000,    386.0885
    272.5000,      65.0000,   1.00000,    388.8775
    277.5000,      65.0000,   1.00000,    407.6586
    282.5000,      65.0000,   1.00000,    406.9332
    287.5000,      65.0000,   1.00000,    409.7664
    292.5000,      65.0000,   1.00000,    411.9526
    297.5000,      65.0000,   1.00000,    417.5281
    302.5000,      65.0000,   1.00000,    427.7530
    307.5000,      65.0000,   1.00000,    428.2823
    312.5000,      65.0000,   1.00000,    412.2748
    317.5000,      65.0000,   1.00000,    415.1253
    322.5000,      65.0000,   1.00000,    420.2419
    327.5000,      65.0000,   1.00000,    422.9564
    332.5000,      65.0000,   1.00000,    420.8608
    337.5000,      65.0000,   1.00000,    429.5212
    342.5000,      65.0000,   1.00000,    407.2029
    347.5000,      65.0000,   1.00000,    409.7171
    352.5000,      65.0000,   1.00000,    411.9236
    357.5000,      65.0000,   1.00000,    406.9355
    362.5000,      65.0000,   1.00000,    405.6942
    367.5000,      65.0000,   1.00000,    399.8933
    372.5000,      65.0000,   1.00000,    395.1334
    377.5000,      65.0000,   1.00000,    404.5164
     97.5000,      15.0000,   6.00000,    284.0922
    102.5000,      15.0000,   6.00000,    275.1623
    107.5000,      15.0000,   6.00000,    299.1192
    112.5000,      15.0000,   6.00000,    316.0913
    117.5000,      15.0000,   6.00000,    360.4149
    122.5000,      15.0000,   6.00000,    364.4589
    127.5000,      15.0000,   6.00000,    323.8368
    132.5000,      15.0000,   6.00000,    263.4972
    137.5000,      15.0000,   6.00000,    246.2712
    142.5000,      15.0000,   6.00000,    302.1604
    147.5000,      15.0000,   6.00000,    340.9622
    152.5000,      15.0000,   6.00000,    324.4379
    157.5000,      15.0000,   6.00000,    294.4160
    162.5000,      15.0000,   6.00000,    277.4058
    167.5000,      15.0000,   6.00000,    299.2305
    172.5000,      15.0000,   6.00000,    304.9833
    177.5000,      15.0000,   6.00000,    308.9787
    182.5000,      15.0000,   6.00000,    336.8886
    187.5000,      15.0000,   6.00000,    385.6624
    192.5000,      15.0000,   6.00000,    452.9608
    197.5000,      15.0000,   6.00000,    489.9299
    202.5000,      15.0000,   6.00000,    490.0221
    207.5000,      15.0000,   6.00000,    421.0856
    212.5000,      15.0000,   6.00000,    369.1937
    217.5000,      15.0000,   6.00000,    354.7534
    257.5000,      15.0000,   6.00000,    416.2303
    262.5000,      15.0000,   6.00000,    385.3853
    267.5000,      15.0000,   6.00000,    341.5408
    272.5000,      15.0000,   6.00000,    299.3591
    277.5000,      15.0000,   6.00000,    276.8715
    282.5000,      15.0000,   6.00000,    281.7063
    287.5000,      15.0000,   6.00000,    331.8354
    292.5000,      15.0000,   6.00000,    385.4452
    297.5000,      15.0000,   6.00000,    428.4059
    302.5000,      15.0000,   6.00000,    478.8425
    307.5000,      15.0000,   6.00000,    480.2357
    312.5000,      15.0000,   6.00000,    476.5375
    317.5000,      15.0000,   6.00000,    447.2643
    322.5000,      15.0000,   6.00000,    449.9746
    327.5000,      15.0000,   6.00000,    468.8631
    332.5000,      15.0000,   6.00000,    445.0627
    337.5000,      15.0000,   6.00000,    409.2273
    342.5000,      15.0000,   6.00000,    356.2055
    347.5000,      15.0000,   6.00000,    347.0750
    352.5000,      15.0000,   6.00000,    360.1290
    357.5000,      15.0000,   6.00000,    356.4629
    362.5000,      15.0000,   6.00000,    376.1627
    367.5000,      15.0000,   6.00000,    358.2109
    372.5000,      15.0000,   6.00000,    352.2299
    377.5000,      15.0000,   6.00000,    333.9424
    105.0000,      30.0000,   3.00000,    290.4251
    110.0000,      30.0000,   3.00000,    311.2672
    115.0000,      30.0000,   3.00000,    328.6946
    120.0000,      30.0000,   3.00000,    319.5938
    125.0000,      30.0000,   3.00000,    312.9632
    130.0000,      30.0000,   3.00000,    307.7234
    135.0000,      30.0000,   3.00000,    315.6148
    140.0000,      30.0000,   3.00000,    300.8710
    145.0000,      30.0000,   3.00000,    279.5785
    150.0000,      30.0000,   3.00000,    291.5576
    155.0000,      30.0000,   3.00000,    304.0278
    160.0000,      30.0000,   3.00000,    309.3957
    165.0000,      30.0000,   3.00000,    296.9806
    170.0000,      30.0000,   3.00000,    292.0429
    175.0000,      30.0000,   3.00000,    321.1741
    180.0000,      30.0000,   3.00000,    352.7011
    185.0000,      30.0000,   3.00000,    390.4361
    190.0000,      30.0000,   3.00000,    424.2841
    195.0000,      30.0000,   3.00000,    448.6000
    200.0000,      30.0000,   3.00000,    445.5434
    205.0000,      30.0000,   3.00000,    432.9312
    210.0000,      30.0000,   3.00000,    424.7965
    265.0000,      30.0000,   3.00000,    356.1282
    270.0000,      30.0000,   3.00000,    331.4432
    275.0000,      30.0000,   3.00000,    313.2604
    280.0000,      30.0000,   3.00000,    319.4185
    285.0000,      30.0000,   3.00000,    332.3875
    290.0000,      30.0000,   3.00000,    350.7977
    295.0000,      30.0000,   3.00000,    394.3546
    300.0000,      30.0000,   3.00000,    417.6634
    305.0000,      30.0000,   3.00000,    435.4886
    310.0000,      30.0000,   3.00000,    446.4493
    315.0000,      30.0000,   3.00000,    448.7291
    320.0000,      30.0000,   3.00000,    459.1779
    325.0000,      30.0000,   3.00000,    434.4867
    330.0000,      30.0000,   3.00000,    420.7196
    335.0000,      30.0000,   3.00000,    401.4533
    340.0000,      30.0000,   3.00000,    386.7983
    345.0000,      30.0000,   3.00000,    375.6615
    350.0000,      30.0000,   3.00000,    347.2116
    355.0000,      30.0000,   3.00000,    352.4426
    360.0000,      30.0000,   3.00000,    351.7109
    365.0000,      30.0000,   3.00000,    350.7615
    370.0000,      30.0000,   3.00000,    352.0692
    112.5000,      25.0000,   4.00000,    326.6250
    117.5000,      25.0000,   4.00000,    343.1651
    122.5000,      25.0000,   4.00000,    325.9502
    127.5000,      25.0000,   4.00000,    306.5874
    132.5000,      25.0000,   4.00000,    300.4211
    137.5000,      25.0000,   4.00000,    288.7601
    142.5000,      25.0000,   4.00000,    285.1818
    147.5000,      25.0000,   4.00000,    288.8199
    152.5000,      25.0000,   4.00000,    298.0528
    157.5000,      25.0000,   4.00000,    304.0281
    162.5000,      25.0000,   4.00000,    298.8867
    167.5000,      25.0000,   4.00000,    292.3304
    172.5000,      25.0000,   4.00000,    311.8736
    177.5000,      25.0000,   4.00000,    339.6568
    182.5000,      25.0000,   4.00000,    364.6257
    187.5000,      25.0000,   4.00000,    407.6773
    192.5000,      25.0000,   4.00000,    456.5916
    197.5000,      25.0000,   4.00000,    470.3104
    202.5000,      25.0000,   4.00000,    447.4412
    272.5000,      25.0000,   4.00000,    313.0843
    277.5000,      25.0000,   4.00000,    293.9502
    282.5000,      25.0000,   4.00000,    313.6249
    287.5000,      25.0000,   4.00000,    332.9673
    292.5000,      25.0000,   4.00000,    353.9165
    297.5000,      25.0000,   4.00000,    401.7162
    302.5000,      25.0000,   4.00000,    420.1784
    307.5000,      25.0000,   4.00000,    423.6076
    312.5000,      25.0000,   4.00000,    442.4024
    317.5000,      25.0000,   4.00000,    453.2145
    322.5000,      25.0000,   4.00000,    441.7190
    327.5000,      25.0000,   4.00000,    427.6824
    332.5000,      25.0000,   4.00000,    408.7834
    337.5000,      25.0000,   4.00000,    384.7894
    342.5000,      25.0000,   4.00000,    368.3370
    347.5000,      25.0000,   4.00000,    343.8248
    352.5000,      25.0000,   4.00000,    328.9372
    357.5000,      25.0000,   4.00000,    344.7000
    362.5000,      25.0000,   4.00000,    340.6518
   4.10
ITERATION 3
MODEL RESISTIVITY
LAYER 1
93,     2.5000
     10.0000,     320.83
     15.0000,     346.28
     20.0000,     352.89
     25.0000,     332.68
     30.0000,     326.41
     35.0000,     279.00
     40.0000,     325.67
     45.0000,     338.85
     50.0000,     385.71
     55.0000,     430.61
     60.0000,     376.06
     65.0000,     330.36
     70.0000,     372.69
     75.0000,     446.63
     80.0000,     372.91
     85.0000,     318.65
     90.0000,     316.44
     95.0000,     301.61
    100.0000,     243.74
    105.0000,     274.35
    110.0000,     313.59
    115.0000,     381.82
    120.0000,     382.11
    125.0000,     541.97
    130.0000,     490.40
    135.0000,     261.10
    140.0000,     294.83
    145.0000,     407.27
    150.0000,     551.17
    155.0000,     580.71
    160.0000,     469.49
    165.0000,     588.86
    170.0000,     654.86
    175.0000,     700.75
    180.0000,     705.97
    185.0000,     898.80
    190.0000,     1203.2
    195.0000,     1438.8
    200.0000,     2367.4
    205.0000,     3189.7
    210.0000,     2889.9
    215.0000,     1735.7
    220.0000,     1564.9
    225.0000,     1218.7
    230.0000,     1199.0
    235.0000,     1246.6
    240.0000,     1349.8
    245.0000,     1706.6
    250.0000,     2279.1
    255.0000,     2693.9
    260.0000,     3348.6
    265.0000,     3094.3
    270.0000,     2353.3
    275.0000,     1980.3
    280.0000,     1819.7
    285.0000,     1651.3
    290.0000,     1863.7
    295.0000,     2373.0
    300.0000,     1963.0
    305.0000,     1642.6
    310.0000,     2093.2
    315.0000,     1521.7
    320.0000,     1595.9
    325.0000,     1720.4
    330.0000,     1501.8
    335.0000,     1665.6
    340.0000,     1351.3
    345.0000,     1095.0
    350.0000,     1169.6
    355.0000,     1265.8
    360.0000,     1246.4
    365.0000,     1114.3
    370.0000,     1388.5
    375.0000,     974.85
    380.0000,     967.45
    385.0000,     1111.2
    390.0000,     1174.2
    395.0000,     1255.0
    400.0000,     1729.7
    405.0000,     1647.4
    410.0000,     1978.2
    415.0000,     1737.2
    420.0000,     1772.1
    425.0000,     1408.8
    430.0000,     1586.4
    435.0000,     1566.0
    440.0000,     1841.0
    445.0000,     1034.1
    450.0000,     1030.2
    455.0000,     1188.3
    460.0000,     877.14
    465.0000,     913.73
             1017.4
LAYER 2
93,     5.2500
     10.0000,     328.91
     15.0000,     342.88
     20.0000,     358.38
     25.0000,     343.37
     30.0000,     331.52
     35.0000,     290.40
     40.0000,     325.10
     45.0000,     347.57
     50.0000,     394.26
     55.0000,     423.29
     60.0000,     377.62
     65.0000,     333.79
     70.0000,     352.28
     75.0000,     390.84
     80.0000,     328.12
     85.0000,     285.26
     90.0000,     281.86
     95.0000,     279.57
    100.0000,     229.39
    105.0000,     244.51
    110.0000,     308.07
    115.0000,     377.79
    120.0000,     418.07
    125.0000,     535.97
    130.0000,     449.46
    135.0000,     262.72
    140.0000,     283.77
    145.0000,     408.02
    150.0000,     551.24
    155.0000,     519.26
    160.0000,     384.61
    165.0000,     523.46
    170.0000,     695.33
    175.0000,     790.98
    180.0000,     841.36
    185.0000,     1002.1
    190.0000,     1368.0
    195.0000,     1799.4
    200.0000,     2613.9
    205.0000,     3082.3
    210.0000,     2351.0
    215.0000,     1253.1
    220.0000,     1277.4
    225.0000,     1187.5
    230.0000,     1225.2
    235.0000,     1352.5
    240.0000,     1580.1
    245.0000,     2031.5
    250.0000,     2599.0
    255.0000,     2672.6
    260.0000,     2859.7
    265.0000,     2763.7
    270.0000,     2269.2
    275.0000,     1971.2
    280.0000,     1737.7
    285.0000,     1576.7
    290.0000,     1725.4
    295.0000,     2086.6
    300.0000,     1879.9
    305.0000,     1730.7
    310.0000,     2100.8
    315.0000,     1366.2
    320.0000,     1460.3
    325.0000,     1558.6
    330.0000,     1397.0
    335.0000,     1614.7
    340.0000,     1355.6
    345.0000,     1163.9
    350.0000,     1236.3
    355.0000,     1360.4
    360.0000,     1389.2
    365.0000,     1323.3
    370.0000,     1468.6
    375.0000,     1123.4
    380.0000,     1067.3
    385.0000,     1173.4
    390.0000,     1198.2
    395.0000,     1182.8
    400.0000,     1456.8
    405.0000,     1498.6
    410.0000,     1794.3
    415.0000,     1616.9
    420.0000,     1583.2
    425.0000,     1373.5
    430.0000,     1468.9
    435.0000,     1429.1
    440.0000,     1561.7
    445.0000,     1153.5
    450.0000,     1067.3
    455.0000,     1129.2
    460.0000,     902.49
    465.0000,     884.73
           973.0837
LAYER 3
91,     8.2750
     15.0000,     355.09
     20.0000,     380.12
     25.0000,     378.29
     30.0000,     361.65
     35.0000,     323.15
     40.0000,     337.57
     45.0000,     359.26
     50.0000,     391.05
     55.0000,     394.01
     60.0000,     358.50
     65.0000,     322.37
     70.0000,     308.98
     75.0000,     301.05
     80.0000,     254.82
     85.0000,     233.78
     90.0000,     238.62
     95.0000,     241.02
    100.0000,     197.06
    105.0000,     196.22
    110.0000,     260.28
    115.0000,     352.72
    120.0000,     430.99
    125.0000,     477.12
    130.0000,     363.89
    135.0000,     238.22
    140.0000,     256.25
    145.0000,     382.80
    150.0000,     525.37
    155.0000,     446.80
    160.0000,     302.38
    165.0000,     452.29
    170.0000,     783.27
    175.0000,     1042.3
    180.0000,     1165.3
    185.0000,     1323.8
    190.0000,     1748.7
    195.0000,     2257.8
    200.0000,     2636.7
    205.0000,     2353.2
    210.0000,     1375.3
    215.0000,     709.73
    220.0000,     964.01
    225.0000,     1180.4
    230.0000,     1316.4
    235.0000,     1577.6
    240.0000,     1992.9
    245.0000,     2502.7
    250.0000,     2788.1
    255.0000,     2409.8
    260.0000,     2197.4
    265.0000,     2174.2
    270.0000,     1938.5
    275.0000,     1667.1
    280.0000,     1388.2
    285.0000,     1227.5
    290.0000,     1266.8
    295.0000,     1471.0
    300.0000,     1536.0
    305.0000,     1673.0
    310.0000,     1969.8
    315.0000,     1211.1
    320.0000,     1321.7
    325.0000,     1523.3
    330.0000,     1400.9
    335.0000,     1598.4
    340.0000,     1348.5
    345.0000,     1182.7
    350.0000,     1258.8
    355.0000,     1439.5
    360.0000,     1563.9
    365.0000,     1587.1
    370.0000,     1587.3
    375.0000,     1329.6
    380.0000,     1250.7
    385.0000,     1308.5
    390.0000,     1270.5
    395.0000,     1104.9
    400.0000,     1176.6
    405.0000,     1265.9
    410.0000,     1490.4
    415.0000,     1294.9
    420.0000,     1205.2
    425.0000,     1147.3
    430.0000,     1179.3
    435.0000,     1068.1
    440.0000,     1194.2
    445.0000,     1239.5
    450.0000,     1106.6
    455.0000,     1002.7
    460.0000,     867.66
           875.4336
LAYER 4
89,    11.6025
     20.0000,     403.51
     25.0000,     420.44
     30.0000,     404.25
     35.0000,     361.49
     40.0000,     356.28
     45.0000,     365.14
     50.0000,     377.20
     55.0000,     363.56
     60.0000,     336.63
     65.0000,     308.48
     70.0000,     277.85
     75.0000,     248.50
     80.0000,     215.16
     85.0000,     213.14
     90.0000,     230.36
     95.0000,     232.19
    100.0000,     183.91
    105.0000,     169.68
    110.0000,     216.22
    115.0000,     305.27
    120.0000,     381.04
    125.0000,     378.54
    130.0000,     278.55
    135.0000,     205.36
    140.0000,     233.80
    145.0000,     362.20
    150.0000,     501.21
    155.0000,     393.73
    160.0000,     243.31
    165.0000,     371.51
    170.0000,     762.65
    175.0000,     1182.3
    180.0000,     1422.0
    185.0000,     1637.6
    190.0000,     2013.3
    195.0000,     2251.2
    200.0000,     2105.6
    205.0000,     1404.1
    210.0000,     661.13
    215.0000,     385.35
    220.0000,     750.46
    225.0000,     1135.3
    230.0000,     1287.9
    235.0000,     1567.8
    240.0000,     2002.8
    245.0000,     2328.6
    250.0000,     2238.3
    255.0000,     1676.0
    260.0000,     1419.4
    265.0000,     1479.3
    270.0000,     1406.7
    275.0000,     1197.0
    280.0000,     969.14
    285.0000,     837.57
    290.0000,     824.66
    295.0000,     929.85
    300.0000,     1076.1
    305.0000,     1356.0
    310.0000,     1652.6
    315.0000,     1030.9
    320.0000,     1200.9
    325.0000,     1533.1
    330.0000,     1389.9
    335.0000,     1476.5
    340.0000,     1176.7
    345.0000,     1006.5
    350.0000,     1104.4
    355.0000,     1366.3
    360.0000,     1582.6
    365.0000,     1645.2
    370.0000,     1580.2
    375.0000,     1327.0
    380.0000,     1239.3
    385.0000,     1261.2
    390.0000,     1189.9
    395.0000,     983.47
    400.0000,     1007.1
    405.0000,     1120.3
    410.0000,     1301.1
    415.0000,     1050.6
    420.0000,     926.88
    425.0000,     906.09
    430.0000,     893.02
    435.0000,     757.36
    440.0000,     916.50
    445.0000,     1177.7
    450.0000,     1099.1
    455.0000,     937.10
           841.1822
LAYER 5
85,    15.2628
     30.0000,     453.96
     35.0000,     418.81
     40.0000,     396.79
     45.0000,     377.60
     50.0000,     363.22
     55.0000,     344.10
     60.0000,     329.35
     65.0000,     310.15
     70.0000,     276.24
     75.0000,     244.34
     80.0000,     231.95
     85.0000,     252.88
     90.0000,     287.19
     95.0000,     288.46
    100.0000,     237.66
    105.0000,     202.31
    110.0000,     206.38
    115.0000,     233.53
    120.0000,     249.36
    125.0000,     230.31
    130.0000,     199.75
    135.0000,     196.20
    140.0000,     242.44
    145.0000,     340.16
    150.0000,     407.53
    155.0000,     318.11
    160.0000,     219.44
    165.0000,     266.74
    170.0000,     447.64
    175.0000,     667.50
    180.0000,     793.37
    185.0000,     820.15
    190.0000,     768.60
    195.0000,     629.89
    200.0000,     469.60
    205.0000,     305.63
    210.0000,     209.32
    215.0000,     231.80
    220.0000,     521.00
    225.0000,     828.42
    230.0000,     869.98
    235.0000,     892.52
    240.0000,     967.54
    245.0000,     977.58
    250.0000,     846.32
    255.0000,     666.84
    260.0000,     620.32
    265.0000,     654.04
    270.0000,     589.23
    275.0000,     447.27
    280.0000,     336.83
    285.0000,     291.47
    290.0000,     304.69
    295.0000,     377.96
    300.0000,     532.32
    305.0000,     801.79
    310.0000,     1029.6
    315.0000,     854.13
    320.0000,     988.02
    325.0000,     1220.2
    330.0000,     1106.4
    335.0000,     978.20
    340.0000,     717.81
    345.0000,     541.29
    350.0000,     490.20
    355.0000,     496.58
    360.0000,     493.59
    365.0000,     492.69
    370.0000,     526.39
    375.0000,     526.29
    380.0000,     587.12
    385.0000,     683.64
    390.0000,     741.17
    395.0000,     757.17
    400.0000,     878.26
    405.0000,     1055.9
    410.0000,     1170.0
    415.0000,     949.89
    420.0000,     785.74
    425.0000,     714.57
    430.0000,     647.14
    435.0000,     579.63
    440.0000,     700.41
    445.0000,     875.39
           976.0518
LAYER 6
81,    19.2890
     40.0000,     416.66
     45.0000,     388.81
     50.0000,     373.89
     55.0000,     360.42
     60.0000,     349.78
     65.0000,     333.32
     70.0000,     307.65
     75.0000,     286.26
     80.0000,     286.43
     85.0000,     315.44
     90.0000,     354.29
     95.0000,     363.13
    100.0000,     325.69
    105.0000,     282.86
    110.0000,     260.11
    115.0000,     251.36
    120.0000,     241.01
    125.0000,     224.70
    130.0000,     215.57
    135.0000,     228.47
    140.0000,     269.91
    145.0000,     326.44
    150.0000,     345.59
    155.0000,     288.84
    160.0000,     229.95
    165.0000,     238.22
    170.0000,     299.30
    175.0000,     364.69
    180.0000,     387.43
    185.0000,     364.87
    190.0000,     313.50
    195.0000,     252.29
    200.0000,     206.22
    205.0000,     178.13
    210.0000,     182.82
    215.0000,     259.47
    220.0000,     472.89
    225.0000,     642.77
    230.0000,     617.37
    235.0000,     542.83
    240.0000,     494.54
    245.0000,     452.74
    250.0000,     402.58
    255.0000,     364.68
    260.0000,     370.58
    265.0000,     391.51
    270.0000,     361.72
    275.0000,     291.68
    280.0000,     236.36
    285.0000,     218.85
    290.0000,     242.58
    295.0000,     316.50
    300.0000,     459.46
    305.0000,     669.17
    310.0000,     825.22
    315.0000,     794.91
    320.0000,     843.43
    325.0000,     920.22
    330.0000,     858.69
    335.0000,     750.44
    340.0000,     594.81
    345.0000,     464.99
    350.0000,     385.38
    355.0000,     332.25
    360.0000,     292.11
    365.0000,     282.67
    370.0000,     315.51
    375.0000,     351.72
    380.0000,     417.53
    385.0000,     506.39
    390.0000,     588.45
    395.0000,     666.02
    400.0000,     784.69
    405.0000,     914.12
    410.0000,     966.05
    415.0000,     849.08
    420.0000,     728.21
    425.0000,     660.99
    430.0000,     616.80
    435.0000,     603.07
           763.2260
LAYER 7
77,    23.7179
     50.0000,     379.99
     55.0000,     371.39
     60.0000,     364.35
     65.0000,     353.51
     70.0000,     339.11
     75.0000,     328.71
     80.0000,     335.42
     85.0000,     362.47
     90.0000,     396.29
     95.0000,     411.56
    100.0000,     394.38
    105.0000,     360.28
    110.0000,     327.68
    115.0000,     301.36
    120.0000,     279.08
    125.0000,     262.28
    130.0000,     256.91
    135.0000,     267.37
    140.0000,     291.44
    145.0000,     315.16
    150.0000,     314.74
    155.0000,     282.27
    160.0000,     248.68
    165.0000,     242.74
    170.0000,     258.13
    175.0000,     272.50
    180.0000,     269.24
    185.0000,     249.45
    190.0000,     222.60
    195.0000,     198.57
    200.0000,     188.10
    205.0000,     196.55
    210.0000,     236.82
    215.0000,     332.29
    220.0000,     478.34
    225.0000,     552.87
    230.0000,     500.15
    235.0000,     410.39
    240.0000,     342.14
    245.0000,     298.57
    250.0000,     273.67
    255.0000,     268.33
    260.0000,     284.36
    265.0000,     305.05
    270.0000,     302.36
    275.0000,     276.20
    280.0000,     252.45
    285.0000,     251.67
    290.0000,     284.80
    295.0000,     361.66
    300.0000,     488.18
    305.0000,     641.12
    310.0000,     742.78
    315.0000,     746.10
    320.0000,     744.38
    325.0000,     745.39
    330.0000,     709.11
    335.0000,     653.57
    340.0000,     580.99
    345.0000,     507.89
    350.0000,     444.85
    355.0000,     391.33
    360.0000,     353.94
    365.0000,     349.74
    370.0000,     382.97
    375.0000,     425.90
    380.0000,     479.89
    385.0000,     538.93
    390.0000,     590.79
    395.0000,     637.66
    400.0000,     688.81
    405.0000,     730.03
    410.0000,     731.35
    415.0000,     681.44
    420.0000,     630.81
    425.0000,     605.48
           626.0779
LAYER 8
73,    28.5897
     60.0000,     364.40
     65.0000,     360.99
     70.0000,     355.72
     75.0000,     353.50
     80.0000,     360.94
     85.0000,     380.70
     90.0000,     404.35
     95.0000,     419.26
    100.0000,     416.11
    105.0000,     397.11
    110.0000,     370.89
    115.0000,     344.12
    120.0000,     320.35
    125.0000,     303.02
    130.0000,     294.96
    135.0000,     296.54
    140.0000,     304.12
    145.0000,     309.61
    150.0000,     304.23
    155.0000,     287.02
    160.0000,     269.37
    165.0000,     261.88
    170.0000,     262.70
    175.0000,     262.92
    180.0000,     256.41
    185.0000,     244.43
    190.0000,     232.46
    195.0000,     226.57
    200.0000,     234.00
    205.0000,     261.25
    210.0000,     316.10
    215.0000,     399.89
    220.0000,     482.51
    225.0000,     500.74
    230.0000,     444.32
    235.0000,     365.42
    240.0000,     302.66
    245.0000,     264.23
    250.0000,     247.52
    255.0000,     249.82
    260.0000,     267.62
    265.0000,     290.72
    270.0000,     305.09
    275.0000,     307.09
    280.0000,     307.65
    285.0000,     321.47
    290.0000,     359.53
    295.0000,     427.43
    300.0000,     520.65
    305.0000,     614.44
    310.0000,     668.36
    315.0000,     667.66
    320.0000,     646.17
    325.0000,     622.64
    330.0000,     597.65
    335.0000,     576.17
    340.0000,     557.35
    345.0000,     539.93
    350.0000,     522.92
    355.0000,     507.69
    360.0000,     502.90
    365.0000,     520.39
    370.0000,     557.81
    375.0000,     591.36
    380.0000,     610.65
    385.0000,     614.08
    390.0000,     606.68
    395.0000,     596.57
    400.0000,     582.48
    405.0000,     565.15
    410.0000,     550.67
    415.0000,     535.48
           539.8831
LAYER 9
67,    33.9487
     75.0000,     357.66
     80.0000,     364.13
     85.0000,     374.33
     90.0000,     386.29
     95.0000,     395.83
    100.0000,     397.95
    105.0000,     390.07
    110.0000,     375.36
    115.0000,     357.55
    120.0000,     339.98
    125.0000,     325.65
    130.0000,     316.41
    135.0000,     312.26
    140.0000,     311.24
    145.0000,     309.92
    150.0000,     305.43
    155.0000,     297.78
    160.0000,     290.58
    165.0000,     287.10
    170.0000,     286.73
    175.0000,     286.35
    180.0000,     283.92
    185.0000,     280.60
    190.0000,     279.92
    195.0000,     286.26
    200.0000,     304.32
    205.0000,     337.65
    210.0000,     386.11
    215.0000,     439.94
    220.0000,     474.74
    225.0000,     465.78
    230.0000,     416.84
    235.0000,     355.73
    240.0000,     305.32
    245.0000,     273.79
    250.0000,     261.28
    255.0000,     265.67
    260.0000,     283.46
    265.0000,     308.28
    270.0000,     332.22
    275.0000,     351.25
    280.0000,     368.47
    285.0000,     391.21
    290.0000,     425.65
    295.0000,     472.89
    300.0000,     525.85
    305.0000,     568.58
    310.0000,     584.44
    315.0000,     571.07
    320.0000,     543.40
    325.0000,     515.84
    330.0000,     496.29
    335.0000,     488.65
    340.0000,     492.83
    345.0000,     506.32
    350.0000,     526.31
    355.0000,     552.06
    360.0000,     585.65
    365.0000,     626.55
    370.0000,     662.40
    375.0000,     672.68
    380.0000,     650.35
    385.0000,     602.47
    390.0000,     550.39
    395.0000,     515.24
    400.0000,     480.67
           440.3850
LAYER 10
61,    39.8436
     90.0000,     354.91
     95.0000,     358.06
    100.0000,     359.49
    105.0000,     356.33
    110.0000,     350.82
    115.0000,     343.45
    120.0000,     335.34
    125.0000,     327.63
    130.0000,     321.46
    135.0000,     317.37
    140.0000,     315.02
    145.0000,     313.48
    150.0000,     312.10
    155.0000,     310.97
    160.0000,     311.10
    165.0000,     313.17
    170.0000,     316.84
    175.0000,     321.03
    180.0000,     325.19
    185.0000,     330.21
    190.0000,     338.20
    195.0000,     351.74
    200.0000,     372.66
    205.0000,     400.87
    210.0000,     432.33
    215.0000,     457.63
    220.0000,     464.20
    225.0000,     444.90
    230.0000,     405.45
    235.0000,     360.40
    240.0000,     322.60
    245.0000,     298.45
    250.0000,     289.45
    255.0000,     294.69
    260.0000,     311.77
    265.0000,     336.62
    270.0000,     364.25
    275.0000,     390.81
    280.0000,     415.34
    285.0000,     439.36
    290.0000,     464.29
    295.0000,     488.94
    300.0000,     508.43
    305.0000,     515.64
    310.0000,     506.03
    315.0000,     481.97
    320.0000,     452.03
    325.0000,     425.26
    330.0000,     407.92
    335.0000,     402.84
    340.0000,     410.23
    345.0000,     428.44
    350.0000,     455.31
    355.0000,     488.98
    360.0000,     527.40
    365.0000,     563.57
    370.0000,     583.94
    375.0000,     576.09
    380.0000,     542.07
    385.0000,     490.99
           417.3289
LAYER 11
57,    46.3279
    100.0000,     318.65
    105.0000,     312.31
    110.0000,     310.73
    115.0000,     314.08
    120.0000,     316.41
    125.0000,     316.94
    130.0000,     316.37
    135.0000,     315.85
    140.0000,     316.02
    145.0000,     317.14
    150.0000,     319.45
    155.0000,     323.20
    160.0000,     328.70
    165.0000,     335.93
    170.0000,     344.59
    175.0000,     354.20
    180.0000,     364.54
    185.0000,     375.98
    190.0000,     389.39
    195.0000,     405.64
    200.0000,     424.45
    205.0000,     443.96
    210.0000,     460.00
    215.0000,     466.77
    220.0000,     459.13
    225.0000,     436.37
    230.0000,     403.49
    235.0000,     368.88
    240.0000,     340.13
    245.0000,     321.83
    250.0000,     315.70
    255.0000,     321.60
    260.0000,     338.05
    265.0000,     362.28
    270.0000,     390.60
    275.0000,     419.15
    280.0000,     444.88
    285.0000,     465.88
    290.0000,     480.77
    295.0000,     487.78
    300.0000,     484.75
    305.0000,     470.13
    310.0000,     444.91
    315.0000,     413.26
    320.0000,     381.34
    325.0000,     354.89
    330.0000,     337.74
    335.0000,     331.31
    340.0000,     335.18
    345.0000,     347.54
    350.0000,     365.81
    355.0000,     386.64
    360.0000,     406.58
    365.0000,     417.05
    370.0000,     414.40
    375.0000,     405.29
           387.1678
LAYER 12
53, 
    110.0000,     262.17
    115.0000,     283.53
    120.0000,     296.53
    125.0000,     303.86
    130.0000,     307.99
    135.0000,     311.25
    140.0000,     314.44
    145.0000,     318.41
    150.0000,     323.88
    155.0000,     331.15
    160.0000,     340.47
    165.0000,     351.57
    170.0000,     364.21
    175.0000,     377.93
    180.0000,     392.46
    185.0000,     407.73
    190.0000,     423.93
    195.0000,     441.10
    200.0000,     457.88
    205.0000,     471.96
    210.0000,     479.78
    215.0000,     477.57
    220.0000,     463.06
    225.0000,     437.50
    230.0000,     405.63
    235.0000,     373.88
    240.0000,     348.11
    245.0000,     332.05
    250.0000,     327.35
    255.0000,     334.17
    260.0000,     351.48
    265.0000,     376.92
    270.0000,     407.07
    275.0000,     437.64
    280.0000,     464.17
    285.0000,     482.93
    290.0000,     491.19
    295.0000,     487.14
    300.0000,     470.32
    305.0000,     441.95
    310.0000,     405.76
    315.0000,     367.04
    320.0000,     331.45
    325.0000,     303.29
    330.0000,     285.11
    335.0000,     277.17
    340.0000,     278.38
    345.0000,     286.41
    350.0000,     298.39
    355.0000,     308.43
    360.0000,     313.40
    365.0000,     304.67
           270.4384
CALCULATED APPARENT RESISTIVITY
      7.5000,       5.0000,   1.00000,    335.0300
     12.5000,       5.0000,   1.00000,    349.2319
     17.5000,       5.0000,   1.00000,    350.6801
     22.5000,       5.0000,   1.00000,    334.8762
     27.5000,       5.0000,   1.00000,    347.1090
     32.5000,       5.0000,   1.00000,    307.2236
     37.5000,       5.0000,   1.00000,    348.7014
     42.5000,       5.0000,   1.00000,    346.5431
     47.5000,       5.0000,   1.00000,    369.1694
     52.5000,       5.0000,   1.00000,    385.4000
     57.5000,       5.0000,   1.00000,    364.5409
     62.5000,       5.0000,   1.00000,    350.4709
     67.5000,       5.0000,   1.00000,    341.8079
     72.5000,       5.0000,   1.00000,    360.5448
     77.5000,       5.0000,   1.00000,    314.4753
     82.5000,       5.0000,   1.00000,    297.7239
     87.5000,       5.0000,   1.00000,    290.7258
     92.5000,       5.0000,   1.00000,    279.1460
     97.5000,       5.0000,   1.00000,    249.2122
    102.5000,       5.0000,   1.00000,    288.4583
    107.5000,       5.0000,   1.00000,    301.8184
    112.5000,       5.0000,   1.00000,    377.1808
    117.5000,       5.0000,   1.00000,    365.8405
    122.5000,       5.0000,   1.00000,    413.4276
    127.5000,       5.0000,   1.00000,    399.8587
    132.5000,       5.0000,   1.00000,    308.1508
    137.5000,       5.0000,   1.00000,    362.3742
    142.5000,       5.0000,   1.00000,    392.1692
    147.5000,       5.0000,   1.00000,    447.3921
    152.5000,       5.0000,   1.00000,    514.5058
    157.5000,       5.0000,   1.00000,    482.2027
    162.5000,       5.0000,   1.00000,    594.4042
    167.5000,       5.0000,   1.00000,    645.1324
    172.5000,       5.0000,   1.00000,    761.3239
    177.5000,       5.0000,   1.00000,    824.9461
    182.5000,       5.0000,   1.00000,    983.5331
    187.5000,       5.0000,   1.00000,   1336.2576
    192.5000,       5.0000,   1.00000,   1590.7809
    197.5000,       5.0000,   1.00000,   2011.5946
    202.5000,       5.0000,   1.00000,   2061.2078
    207.5000,       5.0000,   1.00000,   2106.9119
    212.5000,       5.0000,   1.00000,   1544.1709
    217.5000,       5.0000,   1.00000,   1495.2916
    222.5000,       5.0000,   1.00000,   1234.0189
    227.5000,       5.0000,   1.00000,   1271.1997
    232.5000,       5.0000,   1.00000,   1387.4893
    237.5000,       5.0000,   1.00000,   1558.3330
    242.5000,       5.0000,   1.00000,   1841.6711
    247.5000,       5.0000,   1.00000,   2235.3735
    252.5000,       5.0000,   1.00000,   2353.3984
    257.5000,       5.0000,   1.00000,   2610.7649
    262.5000,       5.0000,   1.00000,   2454.6023
    267.5000,       5.0000,   1.00000,   2176.8164
    272.5000,       5.0000,   1.00000,   1947.9991
    277.5000,       5.0000,   1.00000,   1792.9106
    282.5000,       5.0000,   1.00000,   1662.6312
    287.5000,       5.0000,   1.00000,   1669.0586
    292.5000,       5.0000,   1.00000,   1861.0813
    297.5000,       5.0000,   1.00000,   1781.5291
    302.5000,       5.0000,   1.00000,   1592.8728
    307.5000,       5.0000,   1.00000,   1864.5171
    312.5000,       5.0000,   1.00000,   1482.5997
    317.5000,       5.0000,   1.00000,   1553.0511
    322.5000,       5.0000,   1.00000,   1560.4208
    327.5000,       5.0000,   1.00000,   1408.7424
    332.5000,       5.0000,   1.00000,   1502.0602
    337.5000,       5.0000,   1.00000,   1317.5674
    342.5000,       5.0000,   1.00000,   1217.0082
    347.5000,       5.0000,   1.00000,   1237.9762
    352.5000,       5.0000,   1.00000,   1239.9465
    357.5000,       5.0000,   1.00000,   1300.3265
    362.5000,       5.0000,   1.00000,   1131.7396
    367.5000,       5.0000,   1.00000,   1356.6793
    372.5000,       5.0000,   1.00000,   1062.2296
    377.5000,       5.0000,   1.00000,   1114.8337
    382.5000,       5.0000,   1.00000,   1147.3247
    387.5000,       5.0000,   1.00000,   1195.2096
    392.5000,       5.0000,   1.00000,   1191.5323
    397.5000,       5.0000,   1.00000,   1489.0284
    402.5000,       5.0000,   1.00000,   1364.2455
    407.5000,       5.0000,   1.00000,   1660.4888
    412.5000,       5.0000,   1.00000,   1439.2345
    417.5000,       5.0000,   1.00000,   1578.4697
    422.5000,       5.0000,   1.00000,   1320.4258
    427.5000,       5.0000,   1.00000,   1479.4244
    432.5000,       5.0000,   1.00000,   1222.0204
    437.5000,       5.0000,   1.00000,   1455.8307
    442.5000,       5.0000,   1.00000,   1051.6685
    447.5000,       5.0000,   1.00000,   1086.0057
    452.5000,       5.0000,   1.00000,   1100.6937
    457.5000,       5.0000,   1.00000,    892.8069
    462.5000,       5.0000,   1.00000,    943.0764
    467.5000,       5.0000,   1.00000,    943.1672
     12.5000,       5.0000,   2.00000,    363.9888
     17.5000,       5.0000,   2.00000,    363.5148
     22.5000,       5.0000,   2.00000,    359.3475
     27.5000,       5.0000,   2.00000,    364.1155
     32.5000,       5.0000,   2.00000,    324.9596
     37.5000,       5.0000,   2.00000,    362.6501
     42.5000,       5.0000,   2.00000,    353.1851
     47.5000,       5.0000,   2.00000,    362.4141
     52.5000,       5.0000,   2.00000,    387.8083
     57.5000,       5.0000,   2.00000,    345.7689
     62.5000,       5.0000,   2.00000,    306.8484
     67.5000,       5.0000,   2.00000,    330.6099
     72.5000,       5.0000,   2.00000,    365.2006
     77.5000,       5.0000,   2.00000,    286.7361
     82.5000,       5.0000,   2.00000,    254.2207
     87.5000,       5.0000,   2.00000,    290.2651
     92.5000,       5.0000,   2.00000,    281.8181
     97.5000,       5.0000,   2.00000,    243.3317
    102.5000,       5.0000,   2.00000,    281.4242
    107.5000,       5.0000,   2.00000,    318.6102
    112.5000,       5.0000,   2.00000,    333.4312
    117.5000,       5.0000,   2.00000,    295.7660
    122.5000,       5.0000,   2.00000,    401.4112
    127.5000,       5.0000,   2.00000,    407.1286
    132.5000,       5.0000,   2.00000,    285.0702
    137.5000,       5.0000,   2.00000,    342.3222
    142.5000,       5.0000,   2.00000,    378.8540
    147.5000,       5.0000,   2.00000,    451.8640
    152.5000,       5.0000,   2.00000,    494.4766
    157.5000,       5.0000,   2.00000,    448.6396
    162.5000,       5.0000,   2.00000,    592.1526
    167.5000,       5.0000,   2.00000,    726.8309
    172.5000,       5.0000,   2.00000,    822.4200
    177.5000,       5.0000,   2.00000,    846.7084
    182.5000,       5.0000,   2.00000,   1044.4589
    187.5000,       5.0000,   2.00000,   1373.5839
    192.5000,       5.0000,   2.00000,   1358.6846
    197.5000,       5.0000,   2.00000,   1433.3110
    202.5000,       5.0000,   2.00000,   1661.4583
    207.5000,       5.0000,   2.00000,   1549.8638
    212.5000,       5.0000,   2.00000,   1198.1003
    217.5000,       5.0000,   2.00000,   1349.9224
    222.5000,       5.0000,   2.00000,   1258.9044
    227.5000,       5.0000,   2.00000,   1271.3615
    232.5000,       5.0000,   2.00000,   1447.3647
    237.5000,       5.0000,   2.00000,   1542.2683
    242.5000,       5.0000,   2.00000,   1766.0081
    247.5000,       5.0000,   2.00000,   1953.0514
    252.5000,       5.0000,   2.00000,   1911.0271
    257.5000,       5.0000,   2.00000,   2130.0000
    262.5000,       5.0000,   2.00000,   2036.2371
    267.5000,       5.0000,   2.00000,   1721.2997
    272.5000,       5.0000,   2.00000,   1691.5095
    277.5000,       5.0000,   2.00000,   1645.3035
    282.5000,       5.0000,   2.00000,   1390.6328
    287.5000,       5.0000,   2.00000,   1432.2976
    292.5000,       5.0000,   2.00000,   1754.3212
    297.5000,       5.0000,   2.00000,   1410.8077
    302.5000,       5.0000,   2.00000,   1306.3926
    307.5000,       5.0000,   2.00000,   1765.6261
    312.5000,       5.0000,   2.00000,   1384.4515
    317.5000,       5.0000,   2.00000,   1391.9084
    322.5000,       5.0000,   2.00000,   1452.7242
    327.5000,       5.0000,   2.00000,   1277.3318
    332.5000,       5.0000,   2.00000,   1455.8268
    337.5000,       5.0000,   2.00000,   1303.3130
    342.5000,       5.0000,   2.00000,   1127.6796
    347.5000,       5.0000,   2.00000,   1224.9163
    352.5000,       5.0000,   2.00000,   1313.6144
    357.5000,       5.0000,   2.00000,   1182.8306
    362.5000,       5.0000,   2.00000,   1093.4954
    367.5000,       5.0000,   2.00000,   1386.7427
    372.5000,       5.0000,   2.00000,   1078.1215
    377.5000,       5.0000,   2.00000,   1050.9471
    382.5000,       5.0000,   2.00000,   1233.0859
    387.5000,       5.0000,   2.00000,   1143.6263
    392.5000,       5.0000,   2.00000,   1108.0004
    397.5000,       5.0000,   2.00000,   1299.0325
    402.5000,       5.0000,   2.00000,   1213.3197
    407.5000,       5.0000,   2.00000,   1344.6528
    412.5000,       5.0000,   2.00000,   1282.9459
    417.5000,       5.0000,   2.00000,   1282.0944
    422.5000,       5.0000,   2.00000,   1157.0829
    427.5000,       5.0000,   2.00000,   1172.2369
    432.5000,       5.0000,   2.00000,   1166.6787
    437.5000,       5.0000,   2.00000,   1330.7754
    442.5000,       5.0000,   2.00000,    899.3567
    447.5000,       5.0000,   2.00000,    962.0853
    452.5000,       5.0000,   2.00000,   1175.4738
    457.5000,       5.0000,   2.00000,    869.9510
    462.5000,       5.0000,   2.00000,    873.6304
     17.5000,       5.0000,   3.00000,    384.6678
     22.5000,       5.0000,   3.00000,    373.8537
     27.5000,       5.0000,   3.00000,    373.9921
     32.5000,       5.0000,   3.00000,    325.5608
     37.5000,       5.0000,   3.00000,    357.6024
     42.5000,       5.0000,   3.00000,    353.9984
     47.5000,       5.0000,   3.00000,    379.5807
     52.5000,       5.0000,   3.00000,    379.5688
     57.5000,       5.0000,   3.00000,    318.1431
     62.5000,       5.0000,   3.00000,    288.0850
     67.5000,       5.0000,   3.00000,    322.4064
     72.5000,       5.0000,   3.00000,    366.3247
     77.5000,       5.0000,   3.00000,    285.3651
     82.5000,       5.0000,   3.00000,    253.8309
     87.5000,       5.0000,   3.00000,    277.9822
     92.5000,       5.0000,   3.00000,    289.3576
     97.5000,       5.0000,   3.00000,    243.4086
    102.5000,       5.0000,   3.00000,    279.8121
    107.5000,       5.0000,   3.00000,    289.0950
    112.5000,       5.0000,   3.00000,    299.1532
    117.5000,       5.0000,   3.00000,    296.6415
    122.5000,       5.0000,   3.00000,    403.7826
    127.5000,       5.0000,   3.00000,    391.6202
    132.5000,       5.0000,   3.00000,    259.2648
    137.5000,       5.0000,   3.00000,    285.2401
    142.5000,       5.0000,   3.00000,    375.8123
    147.5000,       5.0000,   3.00000,    487.8064
    152.5000,       5.0000,   3.00000,    497.7397
    157.5000,       5.0000,   3.00000,    431.6507
    162.5000,       5.0000,   3.00000,    603.0818
    167.5000,       5.0000,   3.00000,    761.4031
    172.5000,       5.0000,   3.00000,    838.4391
    177.5000,       5.0000,   3.00000,    814.1860
    182.5000,       5.0000,   3.00000,    927.2697
    187.5000,       5.0000,   3.00000,   1086.0984
    192.5000,       5.0000,   3.00000,   1016.6198
    197.5000,       5.0000,   3.00000,   1199.7178
    202.5000,       5.0000,   3.00000,   1315.3000
    207.5000,       5.0000,   3.00000,   1271.2848
    212.5000,       5.0000,   3.00000,    950.6177
    217.5000,       5.0000,   3.00000,   1162.1056
    222.5000,       5.0000,   3.00000,   1187.1550
    227.5000,       5.0000,   3.00000,   1252.0675
    232.5000,       5.0000,   3.00000,   1275.2267
    237.5000,       5.0000,   3.00000,   1356.8727
    242.5000,       5.0000,   3.00000,   1447.6874
    247.5000,       5.0000,   3.00000,   1569.9438
    252.5000,       5.0000,   3.00000,   1573.3073
    257.5000,       5.0000,   3.00000,   1716.3748
    262.5000,       5.0000,   3.00000,   1602.2816
    267.5000,       5.0000,   3.00000,   1409.8625
    272.5000,       5.0000,   3.00000,   1332.0581
    277.5000,       5.0000,   3.00000,   1277.4254
    282.5000,       5.0000,   3.00000,   1171.8767
    287.5000,       5.0000,   3.00000,   1279.8937
    292.5000,       5.0000,   3.00000,   1417.5897
    297.5000,       5.0000,   3.00000,   1235.9429
    302.5000,       5.0000,   3.00000,   1121.7896
    307.5000,       5.0000,   3.00000,   1449.2917
    312.5000,       5.0000,   3.00000,   1234.7421
    317.5000,       5.0000,   3.00000,   1223.9038
    322.5000,       5.0000,   3.00000,   1236.9596
    327.5000,       5.0000,   3.00000,   1230.3030
    332.5000,       5.0000,   3.00000,   1365.6881
    337.5000,       5.0000,   3.00000,   1186.4729
    342.5000,       5.0000,   3.00000,   1040.1353
    347.5000,       5.0000,   3.00000,   1130.5974
    352.5000,       5.0000,   3.00000,   1171.5385
    357.5000,       5.0000,   3.00000,   1147.8737
    362.5000,       5.0000,   3.00000,   1028.9397
    367.5000,       5.0000,   3.00000,   1262.5782
    372.5000,       5.0000,   3.00000,    986.3331
    377.5000,       5.0000,   3.00000,   1016.8372
    382.5000,       5.0000,   3.00000,   1080.1478
    387.5000,       5.0000,   3.00000,   1121.1521
    392.5000,       5.0000,   3.00000,    986.8388
    397.5000,       5.0000,   3.00000,   1147.4196
    402.5000,       5.0000,   3.00000,   1055.2671
    407.5000,       5.0000,   3.00000,   1244.6738
    412.5000,       5.0000,   3.00000,   1056.8669
    417.5000,       5.0000,   3.00000,   1105.2124
    422.5000,       5.0000,   3.00000,    886.0372
    427.5000,       5.0000,   3.00000,   1073.2384
    432.5000,       5.0000,   3.00000,   1051.1411
    437.5000,       5.0000,   3.00000,   1195.2056
    442.5000,       5.0000,   3.00000,    820.9832
    447.5000,       5.0000,   3.00000,    889.4304
    452.5000,       5.0000,   3.00000,   1020.1971
    457.5000,       5.0000,   3.00000,    859.5469
     22.5000,      15.0000,   1.00000,    381.3162
     27.5000,      15.0000,   1.00000,    357.5125
     32.5000,      15.0000,   1.00000,    345.8242
     37.5000,      15.0000,   1.00000,    339.3915
     42.5000,      15.0000,   1.00000,    366.3672
     47.5000,      15.0000,   1.00000,    373.3470
     52.5000,      15.0000,   1.00000,    349.3776
     57.5000,      15.0000,   1.00000,    317.5460
     62.5000,      15.0000,   1.00000,    308.7003
     67.5000,      15.0000,   1.00000,    322.2411
     72.5000,      15.0000,   1.00000,    323.6113
     77.5000,      15.0000,   1.00000,    317.8359
     82.5000,      15.0000,   1.00000,    286.1824
     87.5000,      15.0000,   1.00000,    276.0835
     92.5000,      15.0000,   1.00000,    268.7255
     97.5000,      15.0000,   1.00000,    282.0772
    102.5000,      15.0000,   1.00000,    268.1014
    107.5000,      15.0000,   1.00000,    270.6694
    112.5000,      15.0000,   1.00000,    297.0937
    117.5000,      15.0000,   1.00000,    352.9274
    122.5000,      15.0000,   1.00000,    366.9192
    127.5000,      15.0000,   1.00000,    337.1714
    132.5000,      15.0000,   1.00000,    295.1239
    137.5000,      15.0000,   1.00000,    298.8201
    142.5000,      15.0000,   1.00000,    376.9444
    147.5000,      15.0000,   1.00000,    465.3394
    152.5000,      15.0000,   1.00000,    495.6815
    157.5000,      15.0000,   1.00000,    543.8242
    162.5000,      15.0000,   1.00000,    627.8511
    167.5000,      15.0000,   1.00000,    725.7888
    172.5000,      15.0000,   1.00000,    772.3234
    177.5000,      15.0000,   1.00000,    786.0352
    182.5000,      15.0000,   1.00000,    770.3882
    187.5000,      15.0000,   1.00000,    757.6944
    192.5000,      15.0000,   1.00000,    917.9207
    197.5000,      15.0000,   1.00000,   1040.5541
    202.5000,      15.0000,   1.00000,   1115.4103
    207.5000,      15.0000,   1.00000,   1086.6033
    212.5000,      15.0000,   1.00000,   1103.1199
    217.5000,      15.0000,   1.00000,   1046.3430
    222.5000,      15.0000,   1.00000,   1142.0194
    227.5000,      15.0000,   1.00000,   1157.3978
    232.5000,      15.0000,   1.00000,   1165.1378
    237.5000,      15.0000,   1.00000,   1129.7576
    242.5000,      15.0000,   1.00000,   1191.9625
    247.5000,      15.0000,   1.00000,   1270.5485
    252.5000,      15.0000,   1.00000,   1391.6949
    257.5000,      15.0000,   1.00000,   1402.9120
    262.5000,      15.0000,   1.00000,   1369.7556
    267.5000,      15.0000,   1.00000,   1273.2692
    272.5000,      15.0000,   1.00000,   1136.4448
    277.5000,      15.0000,   1.00000,   1068.9285
    282.5000,      15.0000,   1.00000,   1152.9506
    287.5000,      15.0000,   1.00000,   1182.4650
    292.5000,      15.0000,   1.00000,   1195.2688
    297.5000,      15.0000,   1.00000,   1177.2234
    302.5000,      15.0000,   1.00000,   1167.7384
    307.5000,      15.0000,   1.00000,   1108.1970
    312.5000,      15.0000,   1.00000,   1131.8326
    317.5000,      15.0000,   1.00000,   1107.4990
    322.5000,      15.0000,   1.00000,   1127.6665
    327.5000,      15.0000,   1.00000,   1179.5055
    332.5000,      15.0000,   1.00000,   1191.0382
    337.5000,      15.0000,   1.00000,   1115.3523
    342.5000,      15.0000,   1.00000,   1069.0037
    347.5000,      15.0000,   1.00000,   1019.5177
    352.5000,      15.0000,   1.00000,   1053.1968
    357.5000,      15.0000,   1.00000,   1079.3278
    362.5000,      15.0000,   1.00000,   1098.4636
    367.5000,      15.0000,   1.00000,    993.1326
    372.5000,      15.0000,   1.00000,   1018.3616
    377.5000,      15.0000,   1.00000,    958.8118
    382.5000,      15.0000,   1.00000,    998.5728
    387.5000,      15.0000,   1.00000,    963.3243
    392.5000,      15.0000,   1.00000,   1041.0386
    397.5000,      15.0000,   1.00000,    987.0886
    402.5000,      15.0000,   1.00000,   1081.5844
    407.5000,      15.0000,   1.00000,   1038.0068
    412.5000,      15.0000,   1.00000,   1043.0991
    417.5000,      15.0000,   1.00000,    871.5398
    422.5000,      15.0000,   1.00000,    927.8275
    427.5000,      15.0000,   1.00000,    928.3443
    432.5000,      15.0000,   1.00000,   1041.0548
    437.5000,      15.0000,   1.00000,    966.8497
    442.5000,      15.0000,   1.00000,    948.8598
    447.5000,      15.0000,   1.00000,    847.8654
    452.5000,      15.0000,   1.00000,    839.6296
     22.5000,       5.0000,   4.00000,    380.9706
     27.5000,       5.0000,   4.00000,    376.3020
     32.5000,       5.0000,   4.00000,    314.9388
     37.5000,       5.0000,   4.00000,    352.1513
     42.5000,       5.0000,   4.00000,    358.3741
     47.5000,       5.0000,   4.00000,    378.4277
     52.5000,       5.0000,   4.00000,    372.2623
     57.5000,       5.0000,   4.00000,    312.3044
     62.5000,       5.0000,   4.00000,    289.6853
     67.5000,       5.0000,   4.00000,    315.8884
     72.5000,       5.0000,   4.00000,    358.5436
     77.5000,       5.0000,   4.00000,    298.8332
     82.5000,       5.0000,   4.00000,    267.1378
     87.5000,       5.0000,   4.00000,    285.5823
     92.5000,       5.0000,   4.00000,    281.6153
     97.5000,       5.0000,   4.00000,    246.9330
    102.5000,       5.0000,   4.00000,    261.5098
    107.5000,       5.0000,   4.00000,    260.8916
    112.5000,       5.0000,   4.00000,    313.5877
    117.5000,       5.0000,   4.00000,    321.0984
    122.5000,       5.0000,   4.00000,    413.5664
    127.5000,       5.0000,   4.00000,    365.4145
    132.5000,       5.0000,   4.00000,    223.7313
    137.5000,       5.0000,   4.00000,    277.2434
    142.5000,       5.0000,   4.00000,    360.5742
    147.5000,       5.0000,   4.00000,    491.8382
    152.5000,       5.0000,   4.00000,    525.1953
    157.5000,       5.0000,   4.00000,    443.3756
    162.5000,       5.0000,   4.00000,    609.8617
    167.5000,       5.0000,   4.00000,    725.3237
    172.5000,       5.0000,   4.00000,    792.7980
    177.5000,       5.0000,   4.00000,    714.3171
    182.5000,       5.0000,   4.00000,    683.6393
    187.5000,       5.0000,   4.00000,    760.6180
    192.5000,       5.0000,   4.00000,    839.8594
    197.5000,       5.0000,   4.00000,   1054.3453
    202.5000,       5.0000,   4.00000,   1168.8126
    207.5000,       5.0000,   4.00000,   1066.0715
    212.5000,       5.0000,   4.00000,    814.2975
    217.5000,       5.0000,   4.00000,   1013.5941
    222.5000,       5.0000,   4.00000,   1044.2699
    227.5000,       5.0000,   4.00000,   1077.3103
    232.5000,       5.0000,   4.00000,   1101.9747
    237.5000,       5.0000,   4.00000,   1038.7020
    242.5000,       5.0000,   4.00000,   1126.8658
    247.5000,       5.0000,   4.00000,   1274.7130
    252.5000,       5.0000,   4.00000,   1280.4192
    257.5000,       5.0000,   4.00000,   1394.2709
    262.5000,       5.0000,   4.00000,   1308.7161
    267.5000,       5.0000,   4.00000,   1127.2992
    272.5000,       5.0000,   4.00000,   1025.8552
    277.5000,       5.0000,   4.00000,    980.7376
    282.5000,       5.0000,   4.00000,    974.8148
    287.5000,       5.0000,   4.00000,   1030.5299
    292.5000,       5.0000,   4.00000,   1237.6720
    297.5000,       5.0000,   4.00000,   1096.2372
    302.5000,       5.0000,   4.00000,    990.0214
    307.5000,       5.0000,   4.00000,   1263.3536
    312.5000,       5.0000,   4.00000,    964.7245
    317.5000,       5.0000,   4.00000,   1044.9128
    322.5000,       5.0000,   4.00000,   1139.4143
    327.5000,       5.0000,   4.00000,   1070.9041
    332.5000,       5.0000,   4.00000,   1272.9691
    337.5000,       5.0000,   4.00000,   1066.0796
    342.5000,       5.0000,   4.00000,    943.5121
    347.5000,       5.0000,   4.00000,    974.8660
    352.5000,       5.0000,   4.00000,   1044.5232
    357.5000,       5.0000,   4.00000,   1081.2361
    362.5000,       5.0000,   4.00000,    960.3184
    367.5000,       5.0000,   4.00000,   1137.0176
    372.5000,       5.0000,   4.00000,    884.3766
    377.5000,       5.0000,   4.00000,    889.5107
    382.5000,       5.0000,   4.00000,   1001.3578
    387.5000,       5.0000,   4.00000,    942.9435
    392.5000,       5.0000,   4.00000,    914.3253
    397.5000,       5.0000,   4.00000,   1029.2897
    402.5000,       5.0000,   4.00000,    963.2315
    407.5000,       5.0000,   4.00000,   1114.3970
    412.5000,       5.0000,   4.00000,    954.9633
    417.5000,       5.0000,   4.00000,    884.2759
    422.5000,       5.0000,   4.00000,    797.3637
    427.5000,       5.0000,   4.00000,    928.3765
    432.5000,       5.0000,   4.00000,    918.2153
    437.5000,       5.0000,   4.00000,   1109.4169
    442.5000,       5.0000,   4.00000,    790.7254
    447.5000,       5.0000,   4.00000,    809.3033
    452.5000,       5.0000,   4.00000,    928.2238
     30.0000,      20.0000,   1.00000,    347.1234
     35.0000,      20.0000,   1.00000,    346.5157
     40.0000,      20.0000,   1.00000,    344.1209
     45.0000,      20.0000,   1.00000,    350.5031
     50.0000,      20.0000,   1.00000,    345.6701
     55.0000,      20.0000,   1.00000,    340.3003
     60.0000,      20.0000,   1.00000,    333.3083
     65.0000,      20.0000,   1.00000,    322.0122
     70.0000,      20.0000,   1.00000,    321.0128
     75.0000,      20.0000,   1.00000,    321.3227
     80.0000,      20.0000,   1.00000,    322.8913
     85.0000,      20.0000,   1.00000,    298.8456
     90.0000,      20.0000,   1.00000,    277.3689
     95.0000,      20.0000,   1.00000,    262.4028
    100.0000,      20.0000,   1.00000,    250.6019
    105.0000,      20.0000,   1.00000,    276.5056
    110.0000,      20.0000,   1.00000,    306.9231
    115.0000,      20.0000,   1.00000,    353.1051
    120.0000,      20.0000,   1.00000,    364.1464
    125.0000,      20.0000,   1.00000,    319.6463
    130.0000,      20.0000,   1.00000,    313.7168
    135.0000,      20.0000,   1.00000,    312.4827
    140.0000,      20.0000,   1.00000,    341.1391
    145.0000,      20.0000,   1.00000,    410.6311
    150.0000,      20.0000,   1.00000,    460.3863
    155.0000,      20.0000,   1.00000,    562.1288
    160.0000,      20.0000,   1.00000,    618.4392
    165.0000,      20.0000,   1.00000,    631.3014
    170.0000,      20.0000,   1.00000,    604.5104
    175.0000,      20.0000,   1.00000,    540.2560
    180.0000,      20.0000,   1.00000,    511.9543
    185.0000,      20.0000,   1.00000,    552.5988
    190.0000,      20.0000,   1.00000,    638.8936
    195.0000,      20.0000,   1.00000,    793.2542
    200.0000,      20.0000,   1.00000,    912.1419
    205.0000,      20.0000,   1.00000,    966.8235
    210.0000,      20.0000,   1.00000,   1003.7164
    215.0000,      20.0000,   1.00000,    951.7114
    220.0000,      20.0000,   1.00000,    874.2117
    225.0000,      20.0000,   1.00000,    868.0758
    230.0000,      20.0000,   1.00000,    824.2582
    235.0000,      20.0000,   1.00000,    821.3593
    240.0000,      20.0000,   1.00000,    861.1652
    245.0000,      20.0000,   1.00000,    879.1128
    250.0000,      20.0000,   1.00000,   1002.0392
    255.0000,      20.0000,   1.00000,   1091.2024
    260.0000,      20.0000,   1.00000,   1082.2023
    265.0000,      20.0000,   1.00000,   1014.0330
    270.0000,      20.0000,   1.00000,    917.7977
    275.0000,      20.0000,   1.00000,    862.3408
    280.0000,      20.0000,   1.00000,    836.6521
    285.0000,      20.0000,   1.00000,    910.4763
    290.0000,      20.0000,   1.00000,    965.8729
    295.0000,      20.0000,   1.00000,    988.5880
    300.0000,      20.0000,   1.00000,   1058.5195
    305.0000,      20.0000,   1.00000,    928.5176
    310.0000,      20.0000,   1.00000,    886.1246
    315.0000,      20.0000,   1.00000,    926.5158
    320.0000,      20.0000,   1.00000,    887.8817
    325.0000,      20.0000,   1.00000,    981.0344
    330.0000,      20.0000,   1.00000,    985.3708
    335.0000,      20.0000,   1.00000,    951.7417
    340.0000,      20.0000,   1.00000,    965.3513
    345.0000,      20.0000,   1.00000,    911.5991
    350.0000,      20.0000,   1.00000,    912.9385
    355.0000,      20.0000,   1.00000,    923.5441
    360.0000,      20.0000,   1.00000,    963.0070
    365.0000,      20.0000,   1.00000,    943.4370
    370.0000,      20.0000,   1.00000,    876.5903
    375.0000,      20.0000,   1.00000,    881.2273
    380.0000,      20.0000,   1.00000,    799.9528
    385.0000,      20.0000,   1.00000,    807.8900
    390.0000,      20.0000,   1.00000,    861.1777
    395.0000,      20.0000,   1.00000,    877.2465
    400.0000,      20.0000,   1.00000,    945.4903
    405.0000,      20.0000,   1.00000,    931.4775
    410.0000,      20.0000,   1.00000,    849.8753
    415.0000,      20.0000,   1.00000,    843.4962
    420.0000,      20.0000,   1.00000,    810.5720
    425.0000,      20.0000,   1.00000,    772.5054
    430.0000,      20.0000,   1.00000,    848.2007
    435.0000,      20.0000,   1.00000,    851.2416
    440.0000,      20.0000,   1.00000,    853.0360
    445.0000,      20.0000,   1.00000,    855.3099
     27.5000,       5.0000,   5.00000,    366.3394
     32.5000,       5.0000,   5.00000,    311.9840
     37.5000,       5.0000,   5.00000,    350.7330
     42.5000,       5.0000,   5.00000,    351.6499
     47.5000,       5.0000,   5.00000,    364.1301
     52.5000,       5.0000,   5.00000,    372.5976
     57.5000,       5.0000,   5.00000,    326.9701
     62.5000,       5.0000,   5.00000,    290.9000
     67.5000,       5.0000,   5.00000,    316.3234
     72.5000,       5.0000,   5.00000,    365.9520
     77.5000,       5.0000,   5.00000,    303.9930
     82.5000,       5.0000,   5.00000,    279.7711
     87.5000,       5.0000,   5.00000,    296.5637
     92.5000,       5.0000,   5.00000,    286.5562
     97.5000,       5.0000,   5.00000,    227.1044
    102.5000,       5.0000,   5.00000,    246.2081
    107.5000,       5.0000,   5.00000,    276.1609
    112.5000,       5.0000,   5.00000,    331.5642
    117.5000,       5.0000,   5.00000,    336.3112
    122.5000,       5.0000,   5.00000,    418.2386
    127.5000,       5.0000,   5.00000,    344.3910
    132.5000,       5.0000,   5.00000,    218.9057
    137.5000,       5.0000,   5.00000,    269.8488
    142.5000,       5.0000,   5.00000,    360.2221
    147.5000,       5.0000,   5.00000,    477.1555
    152.5000,       5.0000,   5.00000,    533.1111
    157.5000,       5.0000,   5.00000,    460.5891
    162.5000,       5.0000,   5.00000,    584.4482
    167.5000,       5.0000,   5.00000,    671.3757
    172.5000,       5.0000,   5.00000,    659.4512
    177.5000,       5.0000,   5.00000,    531.8160
    182.5000,       5.0000,   5.00000,    506.5021
    187.5000,       5.0000,   5.00000,    620.6780
    192.5000,       5.0000,   5.00000,    699.0308
    197.5000,       5.0000,   5.00000,    930.9161
    202.5000,       5.0000,   5.00000,   1079.8729
    207.5000,       5.0000,   5.00000,    957.2859
    212.5000,       5.0000,   5.00000,    707.9700
    217.5000,       5.0000,   5.00000,    892.2164
    222.5000,       5.0000,   5.00000,    856.7791
    227.5000,       5.0000,   5.00000,    865.8786
    232.5000,       5.0000,   5.00000,    854.9766
    237.5000,       5.0000,   5.00000,    826.7381
    242.5000,       5.0000,   5.00000,    877.6757
    247.5000,       5.0000,   5.00000,   1033.7278
    252.5000,       5.0000,   5.00000,   1047.4244
    257.5000,       5.0000,   5.00000,   1166.8032
    262.5000,       5.0000,   5.00000,   1096.1920
    267.5000,       5.0000,   5.00000,    888.2687
    272.5000,       5.0000,   5.00000,    819.1235
    277.5000,       5.0000,   5.00000,    819.9136
    282.5000,       5.0000,   5.00000,    736.2737
    287.5000,       5.0000,   5.00000,    856.2036
    292.5000,       5.0000,   5.00000,   1094.4192
    297.5000,       5.0000,   5.00000,    969.4987
    302.5000,       5.0000,   5.00000,    893.1584
    307.5000,       5.0000,   5.00000,   1090.6451
    312.5000,       5.0000,   5.00000,    810.4825
    317.5000,       5.0000,   5.00000,    876.8526
    322.5000,       5.0000,   5.00000,   1006.4424
    327.5000,       5.0000,   5.00000,    958.5082
    332.5000,       5.0000,   5.00000,   1086.4628
    337.5000,       5.0000,   5.00000,    994.8163
    342.5000,       5.0000,   5.00000,    805.5312
    347.5000,       5.0000,   5.00000,    870.0420
    352.5000,       5.0000,   5.00000,    963.0756
    357.5000,       5.0000,   5.00000,    955.3824
    362.5000,       5.0000,   5.00000,    879.5455
    367.5000,       5.0000,   5.00000,   1073.4530
    372.5000,       5.0000,   5.00000,    777.4445
    377.5000,       5.0000,   5.00000,    785.5217
    382.5000,       5.0000,   5.00000,    856.4044
    387.5000,       5.0000,   5.00000,    846.5841
    392.5000,       5.0000,   5.00000,    778.0763
    397.5000,       5.0000,   5.00000,    979.3372
    402.5000,       5.0000,   5.00000,    882.4686
    407.5000,       5.0000,   5.00000,   1011.5685
    412.5000,       5.0000,   5.00000,    827.7822
    417.5000,       5.0000,   5.00000,    829.3118
    422.5000,       5.0000,   5.00000,    701.1415
    427.5000,       5.0000,   5.00000,    804.7638
    432.5000,       5.0000,   5.00000,    812.4150
    437.5000,       5.0000,   5.00000,   1039.8270
    442.5000,       5.0000,   5.00000,    730.8649
    447.5000,       5.0000,   5.00000,    768.1318
     32.5000,       5.0000,   6.00000,    310.7120
     37.5000,       5.0000,   6.00000,    346.5428
     42.5000,       5.0000,   6.00000,    335.9527
     47.5000,       5.0000,   6.00000,    359.4526
     52.5000,       5.0000,   6.00000,    379.0226
     57.5000,       5.0000,   6.00000,    330.7174
     62.5000,       5.0000,   6.00000,    299.9465
     67.5000,       5.0000,   6.00000,    326.4615
     72.5000,       5.0000,   6.00000,    376.6520
     77.5000,       5.0000,   6.00000,    309.5887
     82.5000,       5.0000,   6.00000,    280.6801
     87.5000,       5.0000,   6.00000,    305.4888
     92.5000,       5.0000,   6.00000,    282.0339
     97.5000,       5.0000,   6.00000,    217.9253
    102.5000,       5.0000,   6.00000,    250.2291
    107.5000,       5.0000,   6.00000,    291.7921
    112.5000,       5.0000,   6.00000,    348.6450
    117.5000,       5.0000,   6.00000,    334.8919
    122.5000,       5.0000,   6.00000,    410.7563
    127.5000,       5.0000,   6.00000,    361.9261
    132.5000,       5.0000,   6.00000,    221.6927
    137.5000,       5.0000,   6.00000,    269.6104
    142.5000,       5.0000,   6.00000,    355.7997
    147.5000,       5.0000,   6.00000,    484.6974
    152.5000,       5.0000,   6.00000,    518.2055
    157.5000,       5.0000,   6.00000,    434.0085
    162.5000,       5.0000,   6.00000,    553.2892
    167.5000,       5.0000,   6.00000,    569.6954
    172.5000,       5.0000,   6.00000,    494.2069
    177.5000,       5.0000,   6.00000,    388.0200
    182.5000,       5.0000,   6.00000,    435.3655
    187.5000,       5.0000,   6.00000,    563.5676
    192.5000,       5.0000,   6.00000,    616.1196
    197.5000,       5.0000,   6.00000,    819.9249
    202.5000,       5.0000,   6.00000,    964.1130
    207.5000,       5.0000,   6.00000,    878.7186
    212.5000,       5.0000,   6.00000,    627.7131
    217.5000,       5.0000,   6.00000,    741.5781
    222.5000,       5.0000,   6.00000,    702.8979
    227.5000,       5.0000,   6.00000,    659.0684
    232.5000,       5.0000,   6.00000,    649.8224
    237.5000,       5.0000,   6.00000,    670.3478
    242.5000,       5.0000,   6.00000,    748.6245
    247.5000,       5.0000,   6.00000,    833.1332
    252.5000,       5.0000,   6.00000,    883.8311
    257.5000,       5.0000,   6.00000,    991.3449
    262.5000,       5.0000,   6.00000,    902.4968
    267.5000,       5.0000,   6.00000,    753.0914
    272.5000,       5.0000,   6.00000,    701.7829
    277.5000,       5.0000,   6.00000,    647.4037
    282.5000,       5.0000,   6.00000,    619.0358
    287.5000,       5.0000,   6.00000,    715.2468
    292.5000,       5.0000,   6.00000,    934.5640
    297.5000,       5.0000,   6.00000,    872.4879
    302.5000,       5.0000,   6.00000,    777.2319
    307.5000,       5.0000,   6.00000,    972.1425
    312.5000,       5.0000,   6.00000,    742.5939
    317.5000,       5.0000,   6.00000,    776.5298
    322.5000,       5.0000,   6.00000,    845.0220
    327.5000,       5.0000,   6.00000,    834.8226
    332.5000,       5.0000,   6.00000,    988.0848
    337.5000,       5.0000,   6.00000,    820.3610
    342.5000,       5.0000,   6.00000,    742.9117
    347.5000,       5.0000,   6.00000,    792.6665
    352.5000,       5.0000,   6.00000,    859.3991
    357.5000,       5.0000,   6.00000,    869.9458
    362.5000,       5.0000,   6.00000,    794.5740
    367.5000,       5.0000,   6.00000,    974.3447
    372.5000,       5.0000,   6.00000,    723.4956
    377.5000,       5.0000,   6.00000,    681.5885
    382.5000,       5.0000,   6.00000,    748.0882
    387.5000,       5.0000,   6.00000,    741.4268
    392.5000,       5.0000,   6.00000,    721.2158
    397.5000,       5.0000,   6.00000,    859.2062
    402.5000,       5.0000,   6.00000,    833.1500
    407.5000,       5.0000,   6.00000,    909.8825
    412.5000,       5.0000,   6.00000,    773.4184
    417.5000,       5.0000,   6.00000,    769.4708
    422.5000,       5.0000,   6.00000,    630.3228
    427.5000,       5.0000,   6.00000,    721.8517
    432.5000,       5.0000,   6.00000,    743.8315
    437.5000,       5.0000,   6.00000,    924.6938
    442.5000,       5.0000,   6.00000,    678.5165
     37.5000,      25.0000,   1.00000,    334.4350
     42.5000,      25.0000,   1.00000,    334.7843
     47.5000,      25.0000,   1.00000,    342.7623
     52.5000,      25.0000,   1.00000,    338.5067
     57.5000,      25.0000,   1.00000,    341.7592
     62.5000,      25.0000,   1.00000,    352.6501
     67.5000,      25.0000,   1.00000,    339.7507
     72.5000,      25.0000,   1.00000,    325.6003
     77.5000,      25.0000,   1.00000,    326.3318
     82.5000,      25.0000,   1.00000,    318.9308
     87.5000,      25.0000,   1.00000,    276.8908
     92.5000,      25.0000,   1.00000,    260.5454
     97.5000,      25.0000,   1.00000,    270.9406
    102.5000,      25.0000,   1.00000,    287.0054
    107.5000,      25.0000,   1.00000,    301.7692
    112.5000,      25.0000,   1.00000,    341.8207
    117.5000,      25.0000,   1.00000,    346.2956
    122.5000,      25.0000,   1.00000,    333.5604
    127.5000,      25.0000,   1.00000,    330.7089
    132.5000,      25.0000,   1.00000,    347.0349
    137.5000,      25.0000,   1.00000,    356.1884
    142.5000,      25.0000,   1.00000,    383.4486
    147.5000,      25.0000,   1.00000,    423.9289
    152.5000,      25.0000,   1.00000,    490.7170
    157.5000,      25.0000,   1.00000,    548.8533
    162.5000,      25.0000,   1.00000,    543.3088
    167.5000,      25.0000,   1.00000,    449.1008
    172.5000,      25.0000,   1.00000,    382.8962
    177.5000,      25.0000,   1.00000,    405.5664
    182.5000,      25.0000,   1.00000,    443.4799
    187.5000,      25.0000,   1.00000,    531.9307
    192.5000,      25.0000,   1.00000,    644.6708
    197.5000,      25.0000,   1.00000,    720.3809
    202.5000,      25.0000,   1.00000,    774.1020
    207.5000,      25.0000,   1.00000,    874.9473
    212.5000,      25.0000,   1.00000,    860.5053
    217.5000,      25.0000,   1.00000,    752.2630
    222.5000,      25.0000,   1.00000,    630.9216
    227.5000,      25.0000,   1.00000,    593.6329
    232.5000,      25.0000,   1.00000,    587.6032
    237.5000,      25.0000,   1.00000,    632.9171
    242.5000,      25.0000,   1.00000,    686.1394
    247.5000,      25.0000,   1.00000,    767.6042
    252.5000,      25.0000,   1.00000,    815.2654
    257.5000,      25.0000,   1.00000,    842.3269
    262.5000,      25.0000,   1.00000,    829.1403
    267.5000,      25.0000,   1.00000,    817.1124
    272.5000,      25.0000,   1.00000,    722.4115
    277.5000,      25.0000,   1.00000,    687.5897
    282.5000,      25.0000,   1.00000,    741.7608
    287.5000,      25.0000,   1.00000,    767.4769
    292.5000,      25.0000,   1.00000,    780.3112
    297.5000,      25.0000,   1.00000,    843.1903
    302.5000,      25.0000,   1.00000,    830.4447
    307.5000,      25.0000,   1.00000,    801.0187
    312.5000,      25.0000,   1.00000,    802.1295
    317.5000,      25.0000,   1.00000,    800.3286
    322.5000,      25.0000,   1.00000,    764.4672
    327.5000,      25.0000,   1.00000,    783.4132
    332.5000,      25.0000,   1.00000,    783.8421
    337.5000,      25.0000,   1.00000,    797.3129
    342.5000,      25.0000,   1.00000,    828.2524
    347.5000,      25.0000,   1.00000,    833.5566
    352.5000,      25.0000,   1.00000,    788.7295
    357.5000,      25.0000,   1.00000,    846.7269
    362.5000,      25.0000,   1.00000,    820.3989
    367.5000,      25.0000,   1.00000,    790.2963
    372.5000,      25.0000,   1.00000,    769.4873
    377.5000,      25.0000,   1.00000,    756.2226
    382.5000,      25.0000,   1.00000,    674.9741
    387.5000,      25.0000,   1.00000,    726.1984
    392.5000,      25.0000,   1.00000,    762.4942
    397.5000,      25.0000,   1.00000,    811.5070
    402.5000,      25.0000,   1.00000,    772.1616
    407.5000,      25.0000,   1.00000,    823.2673
    412.5000,      25.0000,   1.00000,    766.2184
    417.5000,      25.0000,   1.00000,    741.6994
    422.5000,      25.0000,   1.00000,    720.5931
    427.5000,      25.0000,   1.00000,    760.4281
    432.5000,      25.0000,   1.00000,    710.8493
    437.5000,      25.0000,   1.00000,    733.1196
     37.5000,       5.0000,   7.00000,    333.0092
     42.5000,       5.0000,   7.00000,    333.8482
     47.5000,       5.0000,   7.00000,    361.1174
     52.5000,       5.0000,   7.00000,    377.8618
     57.5000,       5.0000,   7.00000,    332.3113
     62.5000,       5.0000,   7.00000,    308.8638
     67.5000,       5.0000,   7.00000,    341.7535
     72.5000,       5.0000,   7.00000,    386.0793
     77.5000,       5.0000,   7.00000,    312.3956
     82.5000,       5.0000,   7.00000,    281.9388
     87.5000,       5.0000,   7.00000,    293.7325
     92.5000,       5.0000,   7.00000,    278.5673
     97.5000,       5.0000,   7.00000,    231.2885
    102.5000,       5.0000,   7.00000,    261.2758
    107.5000,       5.0000,   7.00000,    295.2229
    112.5000,       5.0000,   7.00000,    349.1513
    117.5000,       5.0000,   7.00000,    333.4652
    122.5000,       5.0000,   7.00000,    425.6620
    127.5000,       5.0000,   7.00000,    374.3370
    132.5000,       5.0000,   7.00000,    229.8918
    137.5000,       5.0000,   7.00000,    273.0651
    142.5000,       5.0000,   7.00000,    362.9138
    147.5000,       5.0000,   7.00000,    481.8607
    152.5000,       5.0000,   7.00000,    493.4544
    157.5000,       5.0000,   7.00000,    391.6411
    162.5000,       5.0000,   7.00000,    468.0859
    167.5000,       5.0000,   7.00000,    453.0195
    172.5000,       5.0000,   7.00000,    388.9356
    177.5000,       5.0000,   7.00000,    346.5584
    182.5000,       5.0000,   7.00000,    388.4502
    187.5000,       5.0000,   7.00000,    521.2966
    192.5000,       5.0000,   7.00000,    587.9702
    197.5000,       5.0000,   7.00000,    738.3104
    202.5000,       5.0000,   7.00000,    852.3771
    207.5000,       5.0000,   7.00000,    769.8162
    212.5000,       5.0000,   7.00000,    538.7943
    217.5000,       5.0000,   7.00000,    623.7427
    222.5000,       5.0000,   7.00000,    557.0123
    227.5000,       5.0000,   7.00000,    525.3185
    232.5000,       5.0000,   7.00000,    525.5081
    237.5000,       5.0000,   7.00000,    550.3986
    242.5000,       5.0000,   7.00000,    639.1438
    247.5000,       5.0000,   7.00000,    753.6977
    252.5000,       5.0000,   7.00000,    746.4956
    257.5000,       5.0000,   7.00000,    831.7115
    262.5000,       5.0000,   7.00000,    782.8354
    267.5000,       5.0000,   7.00000,    668.9366
    272.5000,       5.0000,   7.00000,    588.9213
    277.5000,       5.0000,   7.00000,    559.1846
    282.5000,       5.0000,   7.00000,    530.9958
    287.5000,       5.0000,   7.00000,    615.2686
    292.5000,       5.0000,   7.00000,    807.7823
    297.5000,       5.0000,   7.00000,    740.6918
    302.5000,       5.0000,   7.00000,    696.1971
    307.5000,       5.0000,   7.00000,    910.9975
    312.5000,       5.0000,   7.00000,    688.0593
    317.5000,       5.0000,   7.00000,    711.3232
    322.5000,       5.0000,   7.00000,    751.5325
    327.5000,       5.0000,   7.00000,    722.0250
    332.5000,       5.0000,   7.00000,    844.6704
    337.5000,       5.0000,   7.00000,    744.7005
    342.5000,       5.0000,   7.00000,    649.0100
    347.5000,       5.0000,   7.00000,    728.9427
    352.5000,       5.0000,   7.00000,    779.1780
    357.5000,       5.0000,   7.00000,    794.8499
    362.5000,       5.0000,   7.00000,    719.2422
    367.5000,       5.0000,   7.00000,    877.7227
    372.5000,       5.0000,   7.00000,    646.2288
    377.5000,       5.0000,   7.00000,    627.5807
    382.5000,       5.0000,   7.00000,    671.4590
    387.5000,       5.0000,   7.00000,    676.3372
    392.5000,       5.0000,   7.00000,    649.1357
    397.5000,       5.0000,   7.00000,    798.3732
    402.5000,       5.0000,   7.00000,    724.1674
    407.5000,       5.0000,   7.00000,    884.0117
    412.5000,       5.0000,   7.00000,    735.3220
    417.5000,       5.0000,   7.00000,    693.2987
    422.5000,       5.0000,   7.00000,    590.3945
    427.5000,       5.0000,   7.00000,    678.4584
    432.5000,       5.0000,   7.00000,    664.7410
    437.5000,       5.0000,   7.00000,    843.1899
     42.5000,       5.0000,   8.00000,    335.1999
     47.5000,       5.0000,   8.00000,    361.7075
     52.5000,       5.0000,   8.00000,    376.1777
     57.5000,       5.0000,   8.00000,    337.1262
     62.5000,       5.0000,   8.00000,    314.8727
     67.5000,       5.0000,   8.00000,    348.7157
     72.5000,       5.0000,   8.00000,    395.1300
     77.5000,       5.0000,   8.00000,    315.0243
     82.5000,       5.0000,   8.00000,    273.5229
     87.5000,       5.0000,   8.00000,    286.0787
     92.5000,       5.0000,   8.00000,    287.7001
     97.5000,       5.0000,   8.00000,    242.7214
    102.5000,       5.0000,   8.00000,    271.9853
    107.5000,       5.0000,   8.00000,    293.4774
    112.5000,       5.0000,   8.00000,    338.8692
    117.5000,       5.0000,   8.00000,    346.0531
    122.5000,       5.0000,   8.00000,    443.4716
    127.5000,       5.0000,   8.00000,    383.4893
    132.5000,       5.0000,   8.00000,    234.0041
    137.5000,       5.0000,   8.00000,    284.3601
    142.5000,       5.0000,   8.00000,    369.2852
    147.5000,       5.0000,   8.00000,    466.6639
    152.5000,       5.0000,   8.00000,    459.8434
    157.5000,       5.0000,   8.00000,    337.6859
    162.5000,       5.0000,   8.00000,    363.2669
    167.5000,       5.0000,   8.00000,    365.5327
    172.5000,       5.0000,   8.00000,    375.8064
    177.5000,       5.0000,   8.00000,    333.5992
    182.5000,       5.0000,   8.00000,    370.8279
    187.5000,       5.0000,   8.00000,    486.7234
    192.5000,       5.0000,   8.00000,    551.1036
    197.5000,       5.0000,   8.00000,    704.7642
    202.5000,       5.0000,   8.00000,    756.5754
    207.5000,       5.0000,   8.00000,    648.5193
    212.5000,       5.0000,   8.00000,    451.9971
    217.5000,       5.0000,   8.00000,    517.9854
    222.5000,       5.0000,   8.00000,    467.1648
    227.5000,       5.0000,   8.00000,    449.8501
    232.5000,       5.0000,   8.00000,    457.7496
    237.5000,       5.0000,   8.00000,    473.1734
    242.5000,       5.0000,   8.00000,    561.2589
    247.5000,       5.0000,   8.00000,    677.2099
    252.5000,       5.0000,   8.00000,    672.7997
    257.5000,       5.0000,   8.00000,    720.1522
    262.5000,       5.0000,   8.00000,    703.0921
    267.5000,       5.0000,   8.00000,    575.9930
    272.5000,       5.0000,   8.00000,    527.7107
    277.5000,       5.0000,   8.00000,    501.4884
    282.5000,       5.0000,   8.00000,    464.2746
    287.5000,       5.0000,   8.00000,    540.4459
    292.5000,       5.0000,   8.00000,    692.8813
    297.5000,       5.0000,   8.00000,    644.8807
    302.5000,       5.0000,   8.00000,    639.1362
    307.5000,       5.0000,   8.00000,    856.1339
    312.5000,       5.0000,   8.00000,    641.3869
    317.5000,       5.0000,   8.00000,    661.7515
    322.5000,       5.0000,   8.00000,    711.9981
    327.5000,       5.0000,   8.00000,    636.0924
    332.5000,       5.0000,   8.00000,    741.6235
    337.5000,       5.0000,   8.00000,    672.9806
    342.5000,       5.0000,   8.00000,    587.9866
    347.5000,       5.0000,   8.00000,    636.6794
    352.5000,       5.0000,   8.00000,    730.2087
    357.5000,       5.0000,   8.00000,    718.2773
    362.5000,       5.0000,   8.00000,    653.6166
    367.5000,       5.0000,   8.00000,    784.7472
    372.5000,       5.0000,   8.00000,    576.9557
    377.5000,       5.0000,   8.00000,    576.3156
    382.5000,       5.0000,   8.00000,    643.9719
    387.5000,       5.0000,   8.00000,    625.9942
    392.5000,       5.0000,   8.00000,    596.5009
    397.5000,       5.0000,   8.00000,    713.9563
    402.5000,       5.0000,   8.00000,    693.1040
    407.5000,       5.0000,   8.00000,    814.1996
    412.5000,       5.0000,   8.00000,    690.3697
    417.5000,       5.0000,   8.00000,    664.4032
    422.5000,       5.0000,   8.00000,    552.3921
    427.5000,       5.0000,   8.00000,    628.9230
    432.5000,       5.0000,   8.00000,    617.9128
     52.5000,      35.0000,   1.00000,    345.7059
     57.5000,      35.0000,   1.00000,    360.2575
     62.5000,      35.0000,   1.00000,    357.1747
     67.5000,      35.0000,   1.00000,    347.2959
     72.5000,      35.0000,   1.00000,    326.3268
     77.5000,      35.0000,   1.00000,    311.4937
     82.5000,      35.0000,   1.00000,    308.4920
     87.5000,      35.0000,   1.00000,    301.8462
     92.5000,      35.0000,   1.00000,    292.7036
     97.5000,      35.0000,   1.00000,    296.4556
    102.5000,      35.0000,   1.00000,    302.3492
    107.5000,      35.0000,   1.00000,    329.5077
    112.5000,      35.0000,   1.00000,    340.7662
    117.5000,      35.0000,   1.00000,    335.2491
    122.5000,      35.0000,   1.00000,    341.6052
    127.5000,      35.0000,   1.00000,    369.3401
    132.5000,      35.0000,   1.00000,    397.8582
    137.5000,      35.0000,   1.00000,    410.2068
    142.5000,      35.0000,   1.00000,    382.5547
    147.5000,      35.0000,   1.00000,    363.7508
    152.5000,      35.0000,   1.00000,    347.0587
    157.5000,      35.0000,   1.00000,    327.7877
    162.5000,      35.0000,   1.00000,    328.5106
    167.5000,      35.0000,   1.00000,    328.7399
    172.5000,      35.0000,   1.00000,    345.9391
    177.5000,      35.0000,   1.00000,    393.8210
    182.5000,      35.0000,   1.00000,    451.5611
    187.5000,      35.0000,   1.00000,    497.4601
    192.5000,      35.0000,   1.00000,    524.3425
    197.5000,      35.0000,   1.00000,    526.5609
    202.5000,      35.0000,   1.00000,    564.9462
    207.5000,      35.0000,   1.00000,    557.4339
    212.5000,      35.0000,   1.00000,    528.0430
    217.5000,      35.0000,   1.00000,    503.9242
    222.5000,      35.0000,   1.00000,    460.9037
    227.5000,      35.0000,   1.00000,    431.1100
    232.5000,      35.0000,   1.00000,    453.8904
    237.5000,      35.0000,   1.00000,    473.0288
    242.5000,      35.0000,   1.00000,    503.7208
    247.5000,      35.0000,   1.00000,    537.1277
    252.5000,      35.0000,   1.00000,    574.8992
    257.5000,      35.0000,   1.00000,    585.9100
    262.5000,      35.0000,   1.00000,    594.1029
    267.5000,      35.0000,   1.00000,    565.0403
    272.5000,      35.0000,   1.00000,    571.1647
    277.5000,      35.0000,   1.00000,    583.3992
    282.5000,      35.0000,   1.00000,    556.5397
    287.5000,      35.0000,   1.00000,    543.4837
    292.5000,      35.0000,   1.00000,    583.8918
    297.5000,      35.0000,   1.00000,    588.6773
    302.5000,      35.0000,   1.00000,    613.2371
    307.5000,      35.0000,   1.00000,    637.8670
    312.5000,      35.0000,   1.00000,    647.0200
    317.5000,      35.0000,   1.00000,    650.0247
    322.5000,      35.0000,   1.00000,    652.5305
    327.5000,      35.0000,   1.00000,    606.6746
    332.5000,      35.0000,   1.00000,    599.4017
    337.5000,      35.0000,   1.00000,    601.4890
    342.5000,      35.0000,   1.00000,    615.0381
    347.5000,      35.0000,   1.00000,    632.4239
    352.5000,      35.0000,   1.00000,    639.3555
    357.5000,      35.0000,   1.00000,    596.8103
    362.5000,      35.0000,   1.00000,    611.1823
    367.5000,      35.0000,   1.00000,    601.9133
    372.5000,      35.0000,   1.00000,    604.9481
    377.5000,      35.0000,   1.00000,    598.3378
    382.5000,      35.0000,   1.00000,    623.8750
    387.5000,      35.0000,   1.00000,    600.0042
    392.5000,      35.0000,   1.00000,    637.3998
    397.5000,      35.0000,   1.00000,    641.8413
    402.5000,      35.0000,   1.00000,    630.6197
    407.5000,      35.0000,   1.00000,    630.3367
    412.5000,      35.0000,   1.00000,    652.8640
    417.5000,      35.0000,   1.00000,    639.0220
    422.5000,      35.0000,   1.00000,    677.2170
     52.5000,       5.0000,  10.00000,    387.0493
     57.5000,       5.0000,  10.00000,    343.9175
     62.5000,       5.0000,  10.00000,    314.7393
     67.5000,       5.0000,  10.00000,    346.7984
     72.5000,       5.0000,  10.00000,    385.4275
     77.5000,       5.0000,  10.00000,    305.3899
     82.5000,       5.0000,  10.00000,    281.9661
     87.5000,       5.0000,  10.00000,    308.2599
     92.5000,       5.0000,  10.00000,    303.3736
     97.5000,       5.0000,  10.00000,    243.7888
    102.5000,       5.0000,  10.00000,    267.5326
    107.5000,       5.0000,  10.00000,    302.6523
    112.5000,       5.0000,  10.00000,    361.0034
    117.5000,       5.0000,  10.00000,    356.9385
    122.5000,       5.0000,  10.00000,    455.8377
    127.5000,       5.0000,  10.00000,    402.8284
    132.5000,       5.0000,  10.00000,    243.5156
    137.5000,       5.0000,  10.00000,    283.1039
    142.5000,       5.0000,  10.00000,    355.6262
    147.5000,       5.0000,  10.00000,    423.9462
    152.5000,       5.0000,  10.00000,    369.4697
    157.5000,       5.0000,  10.00000,    244.6314
    162.5000,       5.0000,  10.00000,    287.1960
    167.5000,       5.0000,  10.00000,    328.1122
    172.5000,       5.0000,  10.00000,    349.8795
    177.5000,       5.0000,  10.00000,    334.9853
    182.5000,       5.0000,  10.00000,    375.8449
    187.5000,       5.0000,  10.00000,    465.7207
    192.5000,       5.0000,  10.00000,    489.7222
    197.5000,       5.0000,  10.00000,    587.1426
    202.5000,       5.0000,  10.00000,    618.9966
    207.5000,       5.0000,  10.00000,    496.3521
    212.5000,       5.0000,  10.00000,    322.2511
    217.5000,       5.0000,  10.00000,    397.6884
    222.5000,       5.0000,  10.00000,    395.6398
    227.5000,       5.0000,  10.00000,    399.1302
    232.5000,       5.0000,  10.00000,    409.2527
    237.5000,       5.0000,  10.00000,    422.2914
    242.5000,       5.0000,  10.00000,    475.2148
    247.5000,       5.0000,  10.00000,    548.4739
    252.5000,       5.0000,  10.00000,    562.7816
    257.5000,       5.0000,  10.00000,    613.0974
    262.5000,       5.0000,  10.00000,    577.8543
    267.5000,       5.0000,  10.00000,    477.0251
    272.5000,       5.0000,  10.00000,    437.5865
    277.5000,       5.0000,  10.00000,    413.4742
    282.5000,       5.0000,  10.00000,    373.6621
    287.5000,       5.0000,  10.00000,    426.1045
    292.5000,       5.0000,  10.00000,    573.1323
    297.5000,       5.0000,  10.00000,    556.4794
    302.5000,       5.0000,  10.00000,    549.2204
    307.5000,       5.0000,  10.00000,    734.5388
    312.5000,       5.0000,  10.00000,    571.2678
    317.5000,       5.0000,  10.00000,    594.2133
    322.5000,       5.0000,  10.00000,    644.5062
    327.5000,       5.0000,  10.00000,    599.2584
    332.5000,       5.0000,  10.00000,    670.6308
    337.5000,       5.0000,  10.00000,    554.0087
    342.5000,       5.0000,  10.00000,    475.6190
    347.5000,       5.0000,  10.00000,    526.4697
    352.5000,       5.0000,  10.00000,    584.0875
    357.5000,       5.0000,  10.00000,    576.1675
    362.5000,       5.0000,  10.00000,    537.0009
    367.5000,       5.0000,  10.00000,    647.3956
    372.5000,       5.0000,  10.00000,    492.3842
    377.5000,       5.0000,  10.00000,    500.7022
    382.5000,       5.0000,  10.00000,    566.9076
    387.5000,       5.0000,  10.00000,    563.5725
    392.5000,       5.0000,  10.00000,    538.8778
    397.5000,       5.0000,  10.00000,    650.6442
    402.5000,       5.0000,  10.00000,    607.6302
    407.5000,       5.0000,  10.00000,    727.2227
    412.5000,       5.0000,  10.00000,    618.5756
    417.5000,       5.0000,  10.00000,    593.8901
    422.5000,       5.0000,  10.00000,    499.9768
     67.5000,      45.0000,   1.00000,    336.0363
     72.5000,      45.0000,   1.00000,    336.4219
     77.5000,      45.0000,   1.00000,    321.9903
     82.5000,      45.0000,   1.00000,    313.2822
     87.5000,      45.0000,   1.00000,    312.1317
     92.5000,      45.0000,   1.00000,    320.1517
     97.5000,      45.0000,   1.00000,    317.9366
    102.5000,      45.0000,   1.00000,    333.2859
    107.5000,      45.0000,   1.00000,    345.4519
    112.5000,      45.0000,   1.00000,    336.5034
    117.5000,      45.0000,   1.00000,    337.0111
    122.5000,      45.0000,   1.00000,    351.9077
    127.5000,      45.0000,   1.00000,    369.6477
    132.5000,      45.0000,   1.00000,    365.2033
    137.5000,      45.0000,   1.00000,    332.2937
    142.5000,      45.0000,   1.00000,    319.2297
    147.5000,      45.0000,   1.00000,    308.0807
    152.5000,      45.0000,   1.00000,    301.8377
    157.5000,      45.0000,   1.00000,    314.8031
    162.5000,      45.0000,   1.00000,    329.5615
    167.5000,      45.0000,   1.00000,    346.2185
    172.5000,      45.0000,   1.00000,    357.7890
    177.5000,      45.0000,   1.00000,    381.2536
    182.5000,      45.0000,   1.00000,    414.7522
    187.5000,      45.0000,   1.00000,    426.8263
    192.5000,      45.0000,   1.00000,    418.8064
    197.5000,      45.0000,   1.00000,    422.7512
    202.5000,      45.0000,   1.00000,    422.2119
    207.5000,      45.0000,   1.00000,    427.8719
    212.5000,      45.0000,   1.00000,    433.9158
    217.5000,      45.0000,   1.00000,    449.0211
    222.5000,      45.0000,   1.00000,    447.9336
    227.5000,      45.0000,   1.00000,    425.1165
    232.5000,      45.0000,   1.00000,    421.0772
    237.5000,      45.0000,   1.00000,    452.7981
    242.5000,      45.0000,   1.00000,    453.5424
    247.5000,      45.0000,   1.00000,    452.8142
    252.5000,      45.0000,   1.00000,    449.6827
    257.5000,      45.0000,   1.00000,    448.4312
    262.5000,      45.0000,   1.00000,    449.8701
    267.5000,      45.0000,   1.00000,    455.7685
    272.5000,      45.0000,   1.00000,    476.6079
    277.5000,      45.0000,   1.00000,    486.5657
    282.5000,      45.0000,   1.00000,    471.1858
    287.5000,      45.0000,   1.00000,    491.2861
    292.5000,      45.0000,   1.00000,    486.8191
    297.5000,      45.0000,   1.00000,    498.3568
    302.5000,      45.0000,   1.00000,    503.2419
    307.5000,      45.0000,   1.00000,    523.9144
    312.5000,      45.0000,   1.00000,    556.9474
    317.5000,      45.0000,   1.00000,    557.3350
    322.5000,      45.0000,   1.00000,    550.1122
    327.5000,      45.0000,   1.00000,    563.5621
    332.5000,      45.0000,   1.00000,    543.2880
    337.5000,      45.0000,   1.00000,    540.0396
    342.5000,      45.0000,   1.00000,    511.3473
    347.5000,      45.0000,   1.00000,    499.6358
    352.5000,      45.0000,   1.00000,    471.6751
    357.5000,      45.0000,   1.00000,    454.4257
    362.5000,      45.0000,   1.00000,    466.3667
    367.5000,      45.0000,   1.00000,    485.4612
    372.5000,      45.0000,   1.00000,    482.6491
    377.5000,      45.0000,   1.00000,    520.5831
    382.5000,      45.0000,   1.00000,    526.9523
    387.5000,      45.0000,   1.00000,    548.6717
    392.5000,      45.0000,   1.00000,    548.0146
    397.5000,      45.0000,   1.00000,    561.6479
    402.5000,      45.0000,   1.00000,    567.0967
    407.5000,      45.0000,   1.00000,    563.3817
     67.5000,      15.0000,   4.00000,    342.0615
     72.5000,      15.0000,   4.00000,    352.1809
     77.5000,      15.0000,   4.00000,    338.0752
     82.5000,      15.0000,   4.00000,    309.6128
     87.5000,      15.0000,   4.00000,    302.4601
     92.5000,      15.0000,   4.00000,    293.1754
     97.5000,      15.0000,   4.00000,    283.5470
    102.5000,      15.0000,   4.00000,    282.2525
    107.5000,      15.0000,   4.00000,    321.6948
    112.5000,      15.0000,   4.00000,    352.6447
    117.5000,      15.0000,   4.00000,    407.4260
    122.5000,      15.0000,   4.00000,    412.5529
    127.5000,      15.0000,   4.00000,    360.2974
    132.5000,      15.0000,   4.00000,    284.7997
    137.5000,      15.0000,   4.00000,    252.8795
    142.5000,      15.0000,   4.00000,    302.2395
    147.5000,      15.0000,   4.00000,    344.0899
    152.5000,      15.0000,   4.00000,    327.3090
    157.5000,      15.0000,   4.00000,    301.3990
    162.5000,      15.0000,   4.00000,    291.4202
    167.5000,      15.0000,   4.00000,    318.8684
    172.5000,      15.0000,   4.00000,    326.1210
    177.5000,      15.0000,   4.00000,    332.0802
    182.5000,      15.0000,   4.00000,    360.4734
    187.5000,      15.0000,   4.00000,    401.4164
    192.5000,      15.0000,   4.00000,    463.0854
    197.5000,      15.0000,   4.00000,    493.8112
    202.5000,      15.0000,   4.00000,    476.1212
    207.5000,      15.0000,   4.00000,    401.9287
    212.5000,      15.0000,   4.00000,    360.1626
    217.5000,      15.0000,   4.00000,    355.8083
    222.5000,      15.0000,   4.00000,    394.3138
    227.5000,      15.0000,   4.00000,    394.1418
    232.5000,      15.0000,   4.00000,    399.6735
    237.5000,      15.0000,   4.00000,    421.6863
    242.5000,      15.0000,   4.00000,    444.3886
    247.5000,      15.0000,   4.00000,    465.5013
    252.5000,      15.0000,   4.00000,    486.9397
    257.5000,      15.0000,   4.00000,    481.4105
    262.5000,      15.0000,   4.00000,    456.7655
    267.5000,      15.0000,   4.00000,    405.6658
    272.5000,      15.0000,   4.00000,    363.4786
    277.5000,      15.0000,   4.00000,    339.2331
    282.5000,      15.0000,   4.00000,    340.0974
    287.5000,      15.0000,   4.00000,    398.0812
    292.5000,      15.0000,   4.00000,    453.1879
    297.5000,      15.0000,   4.00000,    493.5925
    302.5000,      15.0000,   4.00000,    536.7291
    307.5000,      15.0000,   4.00000,    542.3981
    312.5000,      15.0000,   4.00000,    566.4203
    317.5000,      15.0000,   4.00000,    545.3640
    322.5000,      15.0000,   4.00000,    557.7830
    327.5000,      15.0000,   4.00000,    592.0916
    332.5000,      15.0000,   4.00000,    560.2022
    337.5000,      15.0000,   4.00000,    511.3478
    342.5000,      15.0000,   4.00000,    437.8030
    347.5000,      15.0000,   4.00000,    417.0185
    352.5000,      15.0000,   4.00000,    424.1624
    357.5000,      15.0000,   4.00000,    427.2042
    362.5000,      15.0000,   4.00000,    461.5397
    367.5000,      15.0000,   4.00000,    448.2455
    372.5000,      15.0000,   4.00000,    440.6201
    377.5000,      15.0000,   4.00000,    439.2546
    382.5000,      15.0000,   4.00000,    464.4477
    387.5000,      15.0000,   4.00000,    478.2755
    392.5000,      15.0000,   4.00000,    521.1473
    397.5000,      15.0000,   4.00000,    546.2707
    402.5000,      15.0000,   4.00000,    614.4893
    407.5000,      15.0000,   4.00000,    595.4545
     82.5000,      55.0000,   1.00000,    320.9839
     87.5000,      55.0000,   1.00000,    327.7548
     92.5000,      55.0000,   1.00000,    334.9106
     97.5000,      55.0000,   1.00000,    351.4864
    102.5000,      55.0000,   1.00000,    351.5416
    107.5000,      55.0000,   1.00000,    335.0094
    112.5000,      55.0000,   1.00000,    327.3427
    117.5000,      55.0000,   1.00000,    316.0223
    122.5000,      55.0000,   1.00000,    310.4377
    127.5000,      55.0000,   1.00000,    312.4448
    132.5000,      55.0000,   1.00000,    315.4285
    137.5000,      55.0000,   1.00000,    321.3400
    142.5000,      55.0000,   1.00000,    323.0063
    147.5000,      55.0000,   1.00000,    324.4860
    152.5000,      55.0000,   1.00000,    313.0208
    157.5000,      55.0000,   1.00000,    313.1994
    162.5000,      55.0000,   1.00000,    334.1618
    167.5000,      55.0000,   1.00000,    347.9674
    172.5000,      55.0000,   1.00000,    365.4343
    177.5000,      55.0000,   1.00000,    368.4970
    182.5000,      55.0000,   1.00000,    358.9141
    187.5000,      55.0000,   1.00000,    357.5023
    192.5000,      55.0000,   1.00000,    371.8005
    197.5000,      55.0000,   1.00000,    388.8629
    202.5000,      55.0000,   1.00000,    406.5685
    207.5000,      55.0000,   1.00000,    433.0453
    212.5000,      55.0000,   1.00000,    444.5095
    217.5000,      55.0000,   1.00000,    440.8333
    222.5000,      55.0000,   1.00000,    446.0871
    227.5000,      55.0000,   1.00000,    430.4662
    232.5000,      55.0000,   1.00000,    427.3269
    242.5000,      55.0000,   1.00000,    419.3146
    247.5000,      55.0000,   1.00000,    410.7148
    252.5000,      55.0000,   1.00000,    396.2672
    257.5000,      55.0000,   1.00000,    386.4558
    262.5000,      55.0000,   1.00000,    388.2194
    267.5000,      55.0000,   1.00000,    407.5950
    272.5000,      55.0000,   1.00000,    421.0526
    277.5000,      55.0000,   1.00000,    424.0270
    282.5000,      55.0000,   1.00000,    454.2441
    287.5000,      55.0000,   1.00000,    444.7004
    292.5000,      55.0000,   1.00000,    447.1430
    297.5000,      55.0000,   1.00000,    456.7279
    302.5000,      55.0000,   1.00000,    467.4650
    307.5000,      55.0000,   1.00000,    486.4932
    312.5000,      55.0000,   1.00000,    499.0582
    317.5000,      55.0000,   1.00000,    492.0456
    322.5000,      55.0000,   1.00000,    482.0096
    327.5000,      55.0000,   1.00000,    472.4471
    332.5000,      55.0000,   1.00000,    473.9073
    337.5000,      55.0000,   1.00000,    450.0266
    342.5000,      55.0000,   1.00000,    464.7798
    347.5000,      55.0000,   1.00000,    455.5252
    352.5000,      55.0000,   1.00000,    438.5515
    357.5000,      55.0000,   1.00000,    421.8118
    362.5000,      55.0000,   1.00000,    406.9983
    367.5000,      55.0000,   1.00000,    397.7640
    372.5000,      55.0000,   1.00000,    410.3072
    377.5000,      55.0000,   1.00000,    437.4771
    382.5000,      55.0000,   1.00000,    465.0829
    387.5000,      55.0000,   1.00000,    472.3832
    392.5000,      55.0000,   1.00000,    494.6401
     82.5000,      15.0000,   5.00000,    315.2346
     87.5000,      15.0000,   5.00000,    313.5616
     92.5000,      15.0000,   5.00000,    300.4224
     97.5000,      15.0000,   5.00000,    290.1705
    102.5000,      15.0000,   5.00000,    291.4571
    107.5000,      15.0000,   5.00000,    326.9321
    112.5000,      15.0000,   5.00000,    347.9753
    117.5000,      15.0000,   5.00000,    379.4947
    122.5000,      15.0000,   5.00000,    368.2044
    127.5000,      15.0000,   5.00000,    319.4507
    132.5000,      15.0000,   5.00000,    264.3475
    137.5000,      15.0000,   5.00000,    248.7605
    142.5000,      15.0000,   5.00000,    307.1231
    147.5000,      15.0000,   5.00000,    346.5635
    152.5000,      15.0000,   5.00000,    330.4663
    157.5000,      15.0000,   5.00000,    304.7294
    162.5000,      15.0000,   5.00000,    290.7675
    167.5000,      15.0000,   5.00000,    314.2278
    172.5000,      15.0000,   5.00000,    317.5020
    177.5000,      15.0000,   5.00000,    317.0017
    182.5000,      15.0000,   5.00000,    336.1464
    187.5000,      15.0000,   5.00000,    374.2603
    192.5000,      15.0000,   5.00000,    433.0009
    197.5000,      15.0000,   5.00000,    476.0357
    202.5000,      15.0000,   5.00000,    483.0141
    207.5000,      15.0000,   5.00000,    424.4598
    212.5000,      15.0000,   5.00000,    379.1145
    217.5000,      15.0000,   5.00000,    363.9816
    222.5000,      15.0000,   5.00000,    397.4154
    227.5000,      15.0000,   5.00000,    394.1873
    232.5000,      15.0000,   5.00000,    399.1592
    242.5000,      15.0000,   5.00000,    427.2714
    247.5000,      15.0000,   5.00000,    439.6590
    252.5000,      15.0000,   5.00000,    446.3199
    257.5000,      15.0000,   5.00000,    432.1057
    262.5000,      15.0000,   5.00000,    404.7487
    267.5000,      15.0000,   5.00000,    359.3114
    272.5000,      15.0000,   5.00000,    320.8869
    277.5000,      15.0000,   5.00000,    298.3078
    282.5000,      15.0000,   5.00000,    309.2384
    287.5000,      15.0000,   5.00000,    361.8960
    292.5000,      15.0000,   5.00000,    421.4925
    297.5000,      15.0000,   5.00000,    460.4403
    302.5000,      15.0000,   5.00000,    517.8613
    307.5000,      15.0000,   5.00000,    522.1559
    312.5000,      15.0000,   5.00000,    538.5294
    317.5000,      15.0000,   5.00000,    504.7429
    322.5000,      15.0000,   5.00000,    506.9059
    327.5000,      15.0000,   5.00000,    512.8630
    332.5000,      15.0000,   5.00000,    481.8376
    337.5000,      15.0000,   5.00000,    439.0945
    342.5000,      15.0000,   5.00000,    392.5644
    347.5000,      15.0000,   5.00000,    381.7562
    352.5000,      15.0000,   5.00000,    394.8034
    357.5000,      15.0000,   5.00000,    381.6350
    362.5000,      15.0000,   5.00000,    398.0215
    367.5000,      15.0000,   5.00000,    375.3962
    372.5000,      15.0000,   5.00000,    369.3436
    377.5000,      15.0000,   5.00000,    366.2478
    382.5000,      15.0000,   5.00000,    397.6245
    387.5000,      15.0000,   5.00000,    417.7004
    392.5000,      15.0000,   5.00000,    462.4361
     97.5000,      65.0000,   1.00000,    346.7380
    102.5000,      65.0000,   1.00000,    323.8385
    107.5000,      65.0000,   1.00000,    298.9053
    112.5000,      65.0000,   1.00000,    293.4519
    117.5000,      65.0000,   1.00000,    306.4016
    122.5000,      65.0000,   1.00000,    311.1476
    127.5000,      65.0000,   1.00000,    306.0719
    132.5000,      65.0000,   1.00000,    309.2510
    137.5000,      65.0000,   1.00000,    316.6010
    142.5000,      65.0000,   1.00000,    323.1090
    147.5000,      65.0000,   1.00000,    320.7412
    152.5000,      65.0000,   1.00000,    318.8430
    157.5000,      65.0000,   1.00000,    313.0741
    162.5000,      65.0000,   1.00000,    310.1263
    167.5000,      65.0000,   1.00000,    331.3849
    172.5000,      65.0000,   1.00000,    357.7554
    177.5000,      65.0000,   1.00000,    368.4824
    182.5000,      65.0000,   1.00000,    361.8135
    187.5000,      65.0000,   1.00000,    370.8343
    192.5000,      65.0000,   1.00000,    389.7180
    197.5000,      65.0000,   1.00000,    397.8221
    202.5000,      65.0000,   1.00000,    406.1277
    207.5000,      65.0000,   1.00000,    415.1508
    212.5000,      65.0000,   1.00000,    423.3887
    217.5000,      65.0000,   1.00000,    439.1618
    257.5000,      65.0000,   1.00000,    374.9967
    262.5000,      65.0000,   1.00000,    385.8801
    267.5000,      65.0000,   1.00000,    398.3937
    272.5000,      65.0000,   1.00000,    401.7446
    277.5000,      65.0000,   1.00000,    421.9108
    282.5000,      65.0000,   1.00000,    421.4680
    287.5000,      65.0000,   1.00000,    425.7083
    292.5000,      65.0000,   1.00000,    429.3023
    297.5000,      65.0000,   1.00000,    434.8397
    302.5000,      65.0000,   1.00000,    444.0808
    307.5000,      65.0000,   1.00000,    442.5639
    312.5000,      65.0000,   1.00000,    423.7374
    317.5000,      65.0000,   1.00000,    425.1711
    322.5000,      65.0000,   1.00000,    428.8550
    327.5000,      65.0000,   1.00000,    429.7692
    332.5000,      65.0000,   1.00000,    425.4835
    337.5000,      65.0000,   1.00000,    431.9919
    342.5000,      65.0000,   1.00000,    407.3064
    347.5000,      65.0000,   1.00000,    408.4110
    352.5000,      65.0000,   1.00000,    409.3136
    357.5000,      65.0000,   1.00000,    403.5823
    362.5000,      65.0000,   1.00000,    402.7393
    367.5000,      65.0000,   1.00000,    398.0849
    372.5000,      65.0000,   1.00000,    395.0872
    377.5000,      65.0000,   1.00000,    406.8395
     97.5000,      15.0000,   6.00000,    283.8318
    102.5000,      15.0000,   6.00000,    274.3892
    107.5000,      15.0000,   6.00000,    299.1872
    112.5000,      15.0000,   6.00000,    317.7461
    117.5000,      15.0000,   6.00000,    364.1912
    122.5000,      15.0000,   6.00000,    368.3675
    127.5000,      15.0000,   6.00000,    325.6809
    132.5000,      15.0000,   6.00000,    263.1928
    137.5000,      15.0000,   6.00000,    245.7171
    142.5000,      15.0000,   6.00000,    303.3948
    147.5000,      15.0000,   6.00000,    342.8520
    152.5000,      15.0000,   6.00000,    323.3391
    157.5000,      15.0000,   6.00000,    289.8484
    162.5000,      15.0000,   6.00000,    272.4497
    167.5000,      15.0000,   6.00000,    299.1695
    172.5000,      15.0000,   6.00000,    311.3576
    177.5000,      15.0000,   6.00000,    320.2044
    182.5000,      15.0000,   6.00000,    350.9811
    187.5000,      15.0000,   6.00000,    400.0142
    192.5000,      15.0000,   6.00000,    465.3331
    197.5000,      15.0000,   6.00000,    497.3467
    202.5000,      15.0000,   6.00000,    492.0526
    207.5000,      15.0000,   6.00000,    419.5956
    212.5000,      15.0000,   6.00000,    370.9791
    217.5000,      15.0000,   6.00000,    363.6042
    257.5000,      15.0000,   6.00000,    425.4301
    262.5000,      15.0000,   6.00000,    396.0153
    267.5000,      15.0000,   6.00000,    352.5400
    272.5000,      15.0000,   6.00000,    309.0098
    277.5000,      15.0000,   6.00000,    285.4128
    282.5000,      15.0000,   6.00000,    290.6577
    287.5000,      15.0000,   6.00000,    343.4878
    292.5000,      15.0000,   6.00000,    399.4203
    297.5000,      15.0000,   6.00000,    444.5131
    302.5000,      15.0000,   6.00000,    498.0255
    307.5000,      15.0000,   6.00000,    497.5065
    312.5000,      15.0000,   6.00000,    491.5514
    317.5000,      15.0000,   6.00000,    459.3965
    322.5000,      15.0000,   6.00000,    460.6891
    327.5000,      15.0000,   6.00000,    477.0676
    332.5000,      15.0000,   6.00000,    447.1984
    337.5000,      15.0000,   6.00000,    407.7958
    342.5000,      15.0000,   6.00000,    353.4812
    347.5000,      15.0000,   6.00000,    346.3858
    352.5000,      15.0000,   6.00000,    362.0790
    357.5000,      15.0000,   6.00000,    360.3052
    362.5000,      15.0000,   6.00000,    380.9925
    367.5000,      15.0000,   6.00000,    362.3575
    372.5000,      15.0000,   6.00000,    355.6284
    377.5000,      15.0000,   6.00000,    337.2916
    105.0000,      30.0000,   3.00000,    291.5313
    110.0000,      30.0000,   3.00000,    313.5274
    115.0000,      30.0000,   3.00000,    331.3413
    120.0000,      30.0000,   3.00000,    321.3566
    125.0000,      30.0000,   3.00000,    313.7938
    130.0000,      30.0000,   3.00000,    308.0847
    135.0000,      30.0000,   3.00000,    316.0985
    140.0000,      30.0000,   3.00000,    300.7888
    145.0000,      30.0000,   3.00000,    277.5457
    150.0000,      30.0000,   3.00000,    288.2401
    155.0000,      30.0000,   3.00000,    301.0034
    160.0000,      30.0000,   3.00000,    307.8637
    165.0000,      30.0000,   3.00000,    297.0098
    170.0000,      30.0000,   3.00000,    294.1104
    175.0000,      30.0000,   3.00000,    327.1748
    180.0000,      30.0000,   3.00000,    362.4969
    185.0000,      30.0000,   3.00000,    402.0779
    190.0000,      30.0000,   3.00000,    435.1110
    195.0000,      30.0000,   3.00000,    456.9550
    200.0000,      30.0000,   3.00000,    451.1022
    205.0000,      30.0000,   3.00000,    437.4925
    210.0000,      30.0000,   3.00000,    430.1077
    265.0000,      30.0000,   3.00000,    366.8190
    270.0000,      30.0000,   3.00000,    341.7353
    275.0000,      30.0000,   3.00000,    323.7924
    280.0000,      30.0000,   3.00000,    330.5577
    285.0000,      30.0000,   3.00000,    344.0300
    290.0000,      30.0000,   3.00000,    363.6815
    295.0000,      30.0000,   3.00000,    410.0878
    300.0000,      30.0000,   3.00000,    433.5116
    305.0000,      30.0000,   3.00000,    450.7113
    310.0000,      30.0000,   3.00000,    460.9891
    315.0000,      30.0000,   3.00000,    461.2765
    320.0000,      30.0000,   3.00000,    469.8702
    325.0000,      30.0000,   3.00000,    441.1915
    330.0000,      30.0000,   3.00000,    425.3667
    335.0000,      30.0000,   3.00000,    404.1113
    340.0000,      30.0000,   3.00000,    387.9078
    345.0000,      30.0000,   3.00000,    376.4740
    350.0000,      30.0000,   3.00000,    348.1538
    355.0000,      30.0000,   3.00000,    354.5415
    360.0000,      30.0000,   3.00000,    354.7282
    365.0000,      30.0000,   3.00000,    354.6793
    370.0000,      30.0000,   3.00000,    357.0887
    112.5000,      25.0000,   4.00000,    328.2049
    117.5000,      25.0000,   4.00000,    344.2518
    122.5000,      25.0000,   4.00000,    325.6404
    127.5000,      25.0000,   4.00000,    305.1894
    132.5000,      25.0000,   4.00000,    298.4487
    137.5000,      25.0000,   4.00000,    286.9298
    142.5000,      25.0000,   4.00000,    283.5883
    147.5000,      25.0000,   4.00000,    285.9348
    152.5000,      25.0000,   4.00000,    294.0338
    157.5000,      25.0000,   4.00000,    300.3017
    162.5000,      25.0000,   4.00000,    296.5177
    167.5000,      25.0000,   4.00000,    292.0774
    172.5000,      25.0000,   4.00000,    315.9410
    177.5000,      25.0000,   4.00000,    348.8331
    182.5000,      25.0000,   4.00000,    376.2747
    187.5000,      25.0000,   4.00000,    419.6884
    192.5000,      25.0000,   4.00000,    466.9632
    197.5000,      25.0000,   4.00000,    476.5992
    202.5000,      25.0000,   4.00000,    450.4102
    272.5000,      25.0000,   4.00000,    324.4417
    277.5000,      25.0000,   4.00000,    304.1819
    282.5000,      25.0000,   4.00000,    324.2055
    287.5000,      25.0000,   4.00000,    344.0229
    292.5000,      25.0000,   4.00000,    365.9523
    297.5000,      25.0000,   4.00000,    415.8570
    302.5000,      25.0000,   4.00000,    433.8143
    307.5000,      25.0000,   4.00000,    436.5502
    312.5000,      25.0000,   4.00000,    455.7887
    317.5000,      25.0000,   4.00000,    464.6472
    322.5000,      25.0000,   4.00000,    449.2065
    327.5000,      25.0000,   4.00000,    432.7846
    332.5000,      25.0000,   4.00000,    412.0597
    337.5000,      25.0000,   4.00000,    386.0445
    342.5000,      25.0000,   4.00000,    369.4084
    347.5000,      25.0000,   4.00000,    345.8964
    352.5000,      25.0000,   4.00000,    332.9257
    357.5000,      25.0000,   4.00000,    350.8126
    362.5000,      25.0000,   4.00000,    347.5469
   3.48
ITERATION 4
MODEL RESISTIVITY
LAYER 1
93,     2.5000
     10.0000,     321.63
     15.0000,     346.77
     20.0000,     353.46
     25.0000,     333.36
     30.0000,     327.18
     35.0000,     279.74
     40.0000,     326.48
     45.0000,     339.78
     50.0000,     386.79
     55.0000,     431.76
     60.0000,     377.23
     65.0000,     331.47
     70.0000,     373.60
     75.0000,     447.23
     80.0000,     373.54
     85.0000,     319.50
     90.0000,     317.42
     95.0000,     302.67
    100.0000,     244.54
    105.0000,     275.03
    110.0000,     314.46
    115.0000,     383.01
    120.0000,     383.39
    125.0000,     543.16
    130.0000,     491.04
    135.0000,     261.71
    140.0000,     295.76
    145.0000,     409.06
    150.0000,     553.86
    155.0000,     582.53
    160.0000,     470.31
    165.0000,     590.40
    170.0000,     656.60
    175.0000,     700.58
    180.0000,     703.41
    185.0000,     894.00
    190.0000,     1197.8
    195.0000,     1435.5
    200.0000,     2366.4
    205.0000,     3188.5
    210.0000,     2884.7
    215.0000,     1731.5
    220.0000,     1567.2
    225.0000,     1225.0
    230.0000,     1206.7
    235.0000,     1255.5
    240.0000,     1359.3
    245.0000,     1716.7
    250.0000,     2288.0
    255.0000,     2698.8
    260.0000,     3348.5
    265.0000,     3088.5
    270.0000,     2346.5
    275.0000,     1974.4
    280.0000,     1814.9
    285.0000,     1648.6
    290.0000,     1861.5
    295.0000,     2370.7
    300.0000,     1963.2
    305.0000,     1644.4
    310.0000,     2095.0
    315.0000,     1521.6
    320.0000,     1596.3
    325.0000,     1720.8
    330.0000,     1501.8
    335.0000,     1665.6
    340.0000,     1351.1
    345.0000,     1094.9
    350.0000,     1170.1
    355.0000,     1268.0
    360.0000,     1250.2
    365.0000,     1118.4
    370.0000,     1393.3
    375.0000,     977.73
    380.0000,     969.78
    385.0000,     1113.3
    390.0000,     1175.8
    395.0000,     1254.8
    400.0000,     1727.5
    405.0000,     1647.5
    410.0000,     1980.7
    415.0000,     1740.1
    420.0000,     1774.2
    425.0000,     1410.2
    430.0000,     1586.0
    435.0000,     1562.8
    440.0000,     1836.0
    445.0000,     1033.1
    450.0000,     1028.0
    455.0000,     1183.8
    460.0000,     873.37
    465.0000,     908.89
             1009.6
LAYER 2
93,     5.2500
     10.0000,     329.63
     15.0000,     343.46
     20.0000,     358.81
     25.0000,     343.86
     30.0000,     332.04
     35.0000,     290.92
     40.0000,     325.71
     45.0000,     348.19
     50.0000,     394.91
     55.0000,     424.21
     60.0000,     378.38
     65.0000,     334.44
     70.0000,     353.13
     75.0000,     391.97
     80.0000,     329.29
     85.0000,     286.39
     90.0000,     283.13
     95.0000,     280.53
    100.0000,     230.12
    105.0000,     245.24
    110.0000,     308.32
    115.0000,     378.09
    120.0000,     417.77
    125.0000,     535.77
    130.0000,     449.60
    135.0000,     262.99
    140.0000,     284.58
    145.0000,     409.28
    150.0000,     552.54
    155.0000,     520.95
    160.0000,     387.54
    165.0000,     524.89
    170.0000,     694.19
    175.0000,     788.83
    180.0000,     839.23
    185.0000,     1000.5
    190.0000,     1364.7
    195.0000,     1792.2
    200.0000,     2607.4
    205.0000,     3079.5
    210.0000,     2344.7
    215.0000,     1261.0
    220.0000,     1282.3
    225.0000,     1192.8
    230.0000,     1230.7
    235.0000,     1356.5
    240.0000,     1582.5
    245.0000,     2033.8
    250.0000,     2602.4
    255.0000,     2671.1
    260.0000,     2853.8
    265.0000,     2758.8
    270.0000,     2262.2
    275.0000,     1964.4
    280.0000,     1733.3
    285.0000,     1572.7
    290.0000,     1722.5
    295.0000,     2086.0
    300.0000,     1880.3
    305.0000,     1731.3
    310.0000,     2099.7
    315.0000,     1370.9
    320.0000,     1462.9
    325.0000,     1560.9
    330.0000,     1400.2
    335.0000,     1613.8
    340.0000,     1354.3
    345.0000,     1162.0
    350.0000,     1234.9
    355.0000,     1359.6
    360.0000,     1389.3
    365.0000,     1323.2
    370.0000,     1470.3
    375.0000,     1123.2
    380.0000,     1066.6
    385.0000,     1172.7
    390.0000,     1197.7
    395.0000,     1184.5
    400.0000,     1460.4
    405.0000,     1503.6
    410.0000,     1799.1
    415.0000,     1622.1
    420.0000,     1587.1
    425.0000,     1374.5
    430.0000,     1468.6
    435.0000,     1427.9
    440.0000,     1560.6
    445.0000,     1149.9
    450.0000,     1064.8
    455.0000,     1126.1
    460.0000,     898.82
    465.0000,     880.94
           966.7297
LAYER 3
91,     8.2750
     15.0000,     355.44
     20.0000,     380.00
     25.0000,     377.93
     30.0000,     361.28
     35.0000,     322.94
     40.0000,     337.50
     45.0000,     359.12
     50.0000,     390.92
     55.0000,     394.30
     60.0000,     358.52
     65.0000,     322.17
     70.0000,     309.23
     75.0000,     301.88
     80.0000,     255.58
     85.0000,     234.21
     90.0000,     238.99
     95.0000,     241.08
    100.0000,     197.18
    105.0000,     196.47
    110.0000,     260.26
    115.0000,     351.98
    120.0000,     429.06
    125.0000,     476.17
    130.0000,     364.36
    135.0000,     238.84
    140.0000,     257.34
    145.0000,     383.63
    150.0000,     523.96
    155.0000,     446.88
    160.0000,     305.43
    165.0000,     452.16
    170.0000,     774.74
    175.0000,     1032.8
    180.0000,     1162.5
    185.0000,     1323.6
    190.0000,     1746.2
    195.0000,     2254.7
    200.0000,     2640.1
    205.0000,     2346.5
    210.0000,     1373.1
    215.0000,     721.28
    220.0000,     965.05
    225.0000,     1176.7
    230.0000,     1315.1
    235.0000,     1574.9
    240.0000,     1992.3
    245.0000,     2515.1
    250.0000,     2808.9
    255.0000,     2406.3
    260.0000,     2184.3
    265.0000,     2168.5
    270.0000,     1930.9
    275.0000,     1659.7
    280.0000,     1383.7
    285.0000,     1223.0
    290.0000,     1265.1
    295.0000,     1473.7
    300.0000,     1538.3
    305.0000,     1672.6
    310.0000,     1968.5
    315.0000,     1215.6
    320.0000,     1321.5
    325.0000,     1520.0
    330.0000,     1400.0
    335.0000,     1593.2
    340.0000,     1344.5
    345.0000,     1179.9
    350.0000,     1255.0
    355.0000,     1433.3
    360.0000,     1557.6
    365.0000,     1580.9
    370.0000,     1583.2
    375.0000,     1324.6
    380.0000,     1245.0
    385.0000,     1302.3
    390.0000,     1264.4
    395.0000,     1104.5
    400.0000,     1179.7
    405.0000,     1270.4
    410.0000,     1493.7
    415.0000,     1300.8
    420.0000,     1210.7
    425.0000,     1149.2
    430.0000,     1180.2
    435.0000,     1071.0
    440.0000,     1196.5
    445.0000,     1234.9
    450.0000,     1104.9
    455.0000,     1003.8
    460.0000,     867.05
           872.8715
LAYER 4
89,    11.6025
     20.0000,     403.22
     25.0000,     419.31
     30.0000,     403.05
     35.0000,     360.53
     40.0000,     355.56
     45.0000,     364.36
     50.0000,     376.48
     55.0000,     363.24
     60.0000,     336.05
     65.0000,     307.65
     70.0000,     277.44
     75.0000,     248.48
     80.0000,     214.88
     85.0000,     212.47
     90.0000,     229.47
     95.0000,     231.25
    100.0000,     183.30
    105.0000,     169.23
    110.0000,     216.40
    115.0000,     305.25
    120.0000,     380.38
    125.0000,     379.15
    130.0000,     280.01
    135.0000,     206.35
    140.0000,     234.88
    145.0000,     362.20
    150.0000,     496.98
    155.0000,     392.03
    160.0000,     245.23
    165.0000,     371.18
    170.0000,     752.66
    175.0000,     1170.8
    180.0000,     1418.4
    185.0000,     1631.1
    190.0000,     2007.7
    195.0000,     2252.3
    200.0000,     2104.6
    205.0000,     1394.6
    210.0000,     665.50
    215.0000,     394.44
    220.0000,     745.39
    225.0000,     1120.6
    230.0000,     1282.1
    235.0000,     1567.7
    240.0000,     2014.2
    245.0000,     2356.0
    250.0000,     2261.6
    255.0000,     1672.1
    260.0000,     1411.7
    265.0000,     1477.3
    270.0000,     1402.3
    275.0000,     1191.0
    280.0000,     963.80
    285.0000,     831.91
    290.0000,     822.51
    295.0000,     933.80
    300.0000,     1081.1
    305.0000,     1357.0
    310.0000,     1652.8
    315.0000,     1032.4
    320.0000,     1195.1
    325.0000,     1522.5
    330.0000,     1383.5
    335.0000,     1470.3
    340.0000,     1174.3
    345.0000,     1007.0
    350.0000,     1100.3
    355.0000,     1353.3
    360.0000,     1566.9
    365.0000,     1631.2
    370.0000,     1567.4
    375.0000,     1319.4
    380.0000,     1234.3
    385.0000,     1256.2
    390.0000,     1183.8
    395.0000,     980.77
    400.0000,     1004.8
    405.0000,     1118.1
    410.0000,     1298.2
    415.0000,     1052.9
    420.0000,     930.60
    425.0000,     907.67
    430.0000,     894.40
    435.0000,     761.74
    440.0000,     920.25
    445.0000,     1175.9
    450.0000,     1098.9
    455.0000,     939.97
           841.8928
LAYER 5
85,    15.2628
     30.0000,     453.62
     35.0000,     417.98
     40.0000,     395.95
     45.0000,     376.56
     50.0000,     362.14
     55.0000,     343.15
     60.0000,     328.43
     65.0000,     309.35
     70.0000,     275.78
     75.0000,     244.05
     80.0000,     231.67
     85.0000,     252.73
     90.0000,     287.04
     95.0000,     288.47
    100.0000,     237.88
    105.0000,     202.30
    110.0000,     206.74
    115.0000,     234.53
    120.0000,     250.65
    125.0000,     231.36
    130.0000,     200.01
    135.0000,     195.93
    140.0000,     241.88
    145.0000,     337.76
    150.0000,     402.52
    155.0000,     315.80
    160.0000,     219.59
    165.0000,     267.68
    170.0000,     448.59
    175.0000,     669.92
    180.0000,     796.64
    185.0000,     818.40
    190.0000,     764.08
    195.0000,     628.26
    200.0000,     469.69
    205.0000,     307.02
    210.0000,     211.54
    215.0000,     234.85
    220.0000,     516.24
    225.0000,     816.29
    230.0000,     865.19
    235.0000,     892.03
    240.0000,     967.13
    245.0000,     976.24
    250.0000,     845.06
    255.0000,     666.58
    260.0000,     622.59
    265.0000,     658.97
    270.0000,     594.43
    275.0000,     451.14
    280.0000,     338.81
    285.0000,     292.40
    290.0000,     306.22
    295.0000,     381.70
    300.0000,     537.59
    305.0000,     804.64
    310.0000,     1028.6
    315.0000,     854.93
    320.0000,     984.97
    325.0000,     1214.6
    330.0000,     1103.6
    335.0000,     976.15
    340.0000,     720.16
    345.0000,     545.93
    350.0000,     493.26
    355.0000,     497.31
    360.0000,     494.48
    365.0000,     494.54
    370.0000,     527.24
    375.0000,     530.10
    380.0000,     591.60
    385.0000,     686.54
    390.0000,     741.50
    395.0000,     755.15
    400.0000,     871.66
    405.0000,     1045.8
    410.0000,     1158.7
    415.0000,     944.25
    420.0000,     783.52
    425.0000,     713.28
    430.0000,     647.56
    435.0000,     582.71
    440.0000,     704.29
    445.0000,     877.83
           973.5826
LAYER 6
81,    19.2890
     40.0000,     417.16
     45.0000,     388.61
     50.0000,     373.42
     55.0000,     359.71
     60.0000,     349.04
     65.0000,     332.75
     70.0000,     307.33
     75.0000,     286.14
     80.0000,     286.55
     85.0000,     315.95
     90.0000,     355.13
     95.0000,     364.19
    100.0000,     326.76
    105.0000,     283.59
    110.0000,     260.66
    115.0000,     251.87
    120.0000,     241.31
    125.0000,     224.48
    130.0000,     214.74
    135.0000,     227.25
    140.0000,     268.19
    145.0000,     323.60
    150.0000,     342.19
    155.0000,     287.10
    160.0000,     229.65
    165.0000,     239.05
    170.0000,     301.66
    175.0000,     368.52
    180.0000,     391.39
    185.0000,     367.04
    190.0000,     314.24
    195.0000,     252.75
    200.0000,     206.25
    205.0000,     177.92
    210.0000,     182.98
    215.0000,     260.09
    220.0000,     468.32
    225.0000,     633.81
    230.0000,     611.88
    235.0000,     540.08
    240.0000,     491.95
    245.0000,     449.89
    250.0000,     400.61
    255.0000,     364.68
    260.0000,     373.28
    265.0000,     396.90
    270.0000,     367.77
    275.0000,     296.15
    280.0000,     238.74
    285.0000,     220.19
    290.0000,     244.18
    295.0000,     319.10
    300.0000,     462.41
    305.0000,     670.41
    310.0000,     825.00
    315.0000,     796.46
    320.0000,     844.61
    325.0000,     920.78
    330.0000,     860.02
    335.0000,     751.94
    340.0000,     597.31
    345.0000,     467.91
    350.0000,     387.73
    355.0000,     334.33
    360.0000,     294.75
    365.0000,     285.79
    370.0000,     318.36
    375.0000,     355.73
    380.0000,     421.98
    385.0000,     509.72
    390.0000,     589.61
    395.0000,     664.37
    400.0000,     779.21
    405.0000,     905.68
    410.0000,     956.68
    415.0000,     842.53
    420.0000,     724.35
    425.0000,     658.74
    430.0000,     616.48
    435.0000,     604.57
           763.5871
LAYER 7
77,    23.7179
     50.0000,     381.06
     55.0000,     371.63
     60.0000,     364.31
     65.0000,     353.29
     70.0000,     338.89
     75.0000,     328.63
     80.0000,     335.56
     85.0000,     362.99
     90.0000,     397.16
     95.0000,     412.56
    100.0000,     395.19
    105.0000,     360.66
    110.0000,     327.64
    115.0000,     300.95
    120.0000,     278.29
    125.0000,     261.06
    130.0000,     255.34
    135.0000,     265.59
    140.0000,     289.47
    145.0000,     312.98
    150.0000,     312.76
    155.0000,     281.14
    160.0000,     248.33
    165.0000,     243.17
    170.0000,     259.45
    175.0000,     274.43
    180.0000,     271.02
    185.0000,     250.36
    190.0000,     222.63
    195.0000,     198.12
    200.0000,     187.49
    205.0000,     196.23
    210.0000,     237.12
    215.0000,     332.22
    220.0000,     474.45
    225.0000,     545.93
    230.0000,     494.24
    235.0000,     406.04
    240.0000,     338.43
    245.0000,     295.26
    250.0000,     271.20
    255.0000,     267.38
    260.0000,     285.68
    265.0000,     308.87
    270.0000,     307.46
    275.0000,     280.74
    280.0000,     255.72
    285.0000,     254.16
    290.0000,     287.24
    295.0000,     364.13
    300.0000,     489.90
    305.0000,     641.16
    310.0000,     742.00
    315.0000,     746.45
    320.0000,     745.44
    325.0000,     746.77
    330.0000,     710.85
    335.0000,     655.23
    340.0000,     582.57
    345.0000,     509.53
    350.0000,     446.66
    355.0000,     393.55
    360.0000,     356.67
    365.0000,     352.63
    370.0000,     385.45
    375.0000,     428.50
    380.0000,     482.18
    385.0000,     539.98
    390.0000,     590.03
    395.0000,     634.91
    400.0000,     684.14
    405.0000,     724.25
    410.0000,     725.63
    415.0000,     677.01
    420.0000,     627.72
    425.0000,     603.30
           624.4562
LAYER 8
73,    28.5897
     60.0000,     365.63
     65.0000,     361.37
     70.0000,     355.85
     75.0000,     353.58
     80.0000,     360.96
     85.0000,     380.81
     90.0000,     404.58
     95.0000,     419.40
    100.0000,     415.93
    105.0000,     396.45
    110.0000,     369.78
    115.0000,     342.63
    120.0000,     318.60
    125.0000,     301.10
    130.0000,     293.01
    135.0000,     294.71
    140.0000,     302.54
    145.0000,     308.33
    150.0000,     303.35
    155.0000,     286.65
    160.0000,     269.45
    165.0000,     262.41
    170.0000,     263.65
    175.0000,     264.09
    180.0000,     257.46
    185.0000,     245.13
    190.0000,     232.87
    195.0000,     227.02
    200.0000,     234.94
    205.0000,     263.08
    210.0000,     318.71
    215.0000,     401.96
    220.0000,     481.94
    225.0000,     497.51
    230.0000,     440.17
    235.0000,     361.30
    240.0000,     298.74
    245.0000,     260.62
    250.0000,     244.54
    255.0000,     247.94
    260.0000,     267.48
    265.0000,     292.66
    270.0000,     308.58
    275.0000,     311.03
    280.0000,     311.24
    285.0000,     324.57
    290.0000,     362.19
    295.0000,     429.35
    300.0000,     521.15
    305.0000,     613.13
    310.0000,     665.96
    315.0000,     665.45
    320.0000,     644.63
    325.0000,     621.84
    330.0000,     597.60
    335.0000,     576.68
    340.0000,     558.39
    345.0000,     541.67
    350.0000,     525.56
    355.0000,     511.13
    360.0000,     506.60
    365.0000,     523.56
    370.0000,     559.74
    375.0000,     592.13
    380.0000,     610.37
[truncated: 235,226 more chars]
