# Supplementary material for: Electrical resistivity tomography data across the Hockai Fault Zone (Ardenne, Belgium)
Source: Data Brief. 2016 Dec 21;11:1–4. doi: 10.1016/j.dib.2016.12.028 (PMC5220259; doi:10.1016/j.dib.2016.12.028)
Supplement: Supplementary file 2 — Supplementary material [file mmc2.zip › output/INV/20100810-2_normal.INV]

C:\__DATA__\__DATA__\Active Faults\HockaiFZ\Donn�es\ERT\working_dir\20100810-2.DAT
      5.0000
7
1534
1
0
      7.5000,       5.0000,   1.00000,    306.5103
     12.5000,       5.0000,   1.00000,    357.1974
     17.5000,       5.0000,   1.00000,    339.1736
     22.5000,       5.0000,   1.00000,    319.5309
     27.5000,       5.0000,   1.00000,    334.7053
     32.5000,       5.0000,   1.00000,    290.1609
     37.5000,       5.0000,   1.00000,    345.3995
     42.5000,       5.0000,   1.00000,    341.3492
     47.5000,       5.0000,   1.00000,    375.4947
     52.5000,       5.0000,   1.00000,    419.0285
     57.5000,       5.0000,   1.00000,    382.0356
     62.5000,       5.0000,   1.00000,    363.8216
     67.5000,       5.0000,   1.00000,    357.5898
     72.5000,       5.0000,   1.00000,    370.4577
     77.5000,       5.0000,   1.00000,    331.8638
     82.5000,       5.0000,   1.00000,    320.3710
     87.5000,       5.0000,   1.00000,    311.7495
     92.5000,       5.0000,   1.00000,    282.9323
     97.5000,       5.0000,   1.00000,    275.5928
    102.5000,       5.0000,   1.00000,    353.5237
    107.5000,       5.0000,   1.00000,    304.2910
    112.5000,       5.0000,   1.00000,    418.7234
    117.5000,       5.0000,   1.00000,    352.5270
    122.5000,       5.0000,   1.00000,    390.1499
    127.5000,       5.0000,   1.00000,    413.1673
    132.5000,       5.0000,   1.00000,    316.9747
    137.5000,       5.0000,   1.00000,    408.8317
    142.5000,       5.0000,   1.00000,    442.2063
    147.5000,       5.0000,   1.00000,    465.7189
    152.5000,       5.0000,   1.00000,    503.3558
    157.5000,       5.0000,   1.00000,    446.2406
    162.5000,       5.0000,   1.00000,    518.6154
    167.5000,       5.0000,   1.00000,    597.7174
    172.5000,       5.0000,   1.00000,    733.2092
    177.5000,       5.0000,   1.00000,    758.7372
    182.5000,       5.0000,   1.00000,    979.3905
    187.5000,       5.0000,   1.00000,   1374.0664
    192.5000,       5.0000,   1.00000,   1616.7560
    197.5000,       5.0000,   1.00000,   2246.3142
    202.5000,       5.0000,   1.00000,   2278.3555
    207.5000,       5.0000,   1.00000,   2241.3247
    212.5000,       5.0000,   1.00000,   1558.0992
    217.5000,       5.0000,   1.00000,   1363.0350
    222.5000,       5.0000,   1.00000,   1091.7106
    227.5000,       5.0000,   1.00000,   1214.1047
    232.5000,       5.0000,   1.00000,   1452.5797
    237.5000,       5.0000,   1.00000,   1600.1688
    242.5000,       5.0000,   1.00000,   1897.2273
    247.5000,       5.0000,   1.00000,   2060.0916
    252.5000,       5.0000,   1.00000,   2020.5845
    257.5000,       5.0000,   1.00000,   2289.2695
    262.5000,       5.0000,   1.00000,   2185.4126
    267.5000,       5.0000,   1.00000,   2273.5562
    272.5000,       5.0000,   1.00000,   2192.8335
    277.5000,       5.0000,   1.00000,   2196.8835
    282.5000,       5.0000,   1.00000,   1963.0730
    287.5000,       5.0000,   1.00000,   1812.6602
    292.5000,       5.0000,   1.00000,   1996.2513
    297.5000,       5.0000,   1.00000,   1902.5060
    302.5000,       5.0000,   1.00000,   1624.7651
    307.5000,       5.0000,   1.00000,   1822.7778
    312.5000,       5.0000,   1.00000,   1474.4200
    317.5000,       5.0000,   1.00000,   1302.0758
    322.5000,       5.0000,   1.00000,   1343.1289
    327.5000,       5.0000,   1.00000,   1207.2981
    332.5000,       5.0000,   1.00000,   1347.7556
    337.5000,       5.0000,   1.00000,   1324.7920
    342.5000,       5.0000,   1.00000,   1242.5255
    347.5000,       5.0000,   1.00000,   1343.8344
    352.5000,       5.0000,   1.00000,   1366.2372
    357.5000,       5.0000,   1.00000,   1435.2653
    362.5000,       5.0000,   1.00000,   1263.7137
    367.5000,       5.0000,   1.00000,   1523.1849
    372.5000,       5.0000,   1.00000,   1113.8441
    377.5000,       5.0000,   1.00000,   1144.2682
    382.5000,       5.0000,   1.00000,   1087.0321
    387.5000,       5.0000,   1.00000,   1073.9066
    392.5000,       5.0000,   1.00000,   1043.8689
    397.5000,       5.0000,   1.00000,   1434.1201
    402.5000,       5.0000,   1.00000,   1266.1628
    407.5000,       5.0000,   1.00000,   1710.3824
    412.5000,       5.0000,   1.00000,   1486.9113
    417.5000,       5.0000,   1.00000,   1747.3179
    422.5000,       5.0000,   1.00000,   1372.6970
    427.5000,       5.0000,   1.00000,   1587.7467
    432.5000,       5.0000,   1.00000,   1141.3673
    437.5000,       5.0000,   1.00000,   1551.6851
    442.5000,       5.0000,   1.00000,    926.3097
    447.5000,       5.0000,   1.00000,   1137.0793
    452.5000,       5.0000,   1.00000,   1214.3405
    457.5000,       5.0000,   1.00000,    969.9902
    462.5000,       5.0000,   1.00000,   1138.8546
    467.5000,       5.0000,   1.00000,    807.0623
     12.5000,       5.0000,   2.00000,    358.3427
     17.5000,       5.0000,   2.00000,    386.8586
     22.5000,       5.0000,   2.00000,    366.9088
     27.5000,       5.0000,   2.00000,    369.5957
     32.5000,       5.0000,   2.00000,    329.0599
     37.5000,       5.0000,   2.00000,    368.9359
     42.5000,       5.0000,   2.00000,    356.1373
     47.5000,       5.0000,   2.00000,    373.3111
     52.5000,       5.0000,   2.00000,    399.8297
     57.5000,       5.0000,   2.00000,    354.6036
     62.5000,       5.0000,   2.00000,    300.8888
     67.5000,       5.0000,   2.00000,    323.3532
     72.5000,       5.0000,   2.00000,    366.7364
     77.5000,       5.0000,   2.00000,    269.1628
     82.5000,       5.0000,   2.00000,    232.3363
     87.5000,       5.0000,   2.00000,    268.8536
     92.5000,       5.0000,   2.00000,    261.0782
     97.5000,       5.0000,   2.00000,    232.6930
    102.5000,       5.0000,   2.00000,    267.6053
    107.5000,       5.0000,   2.00000,    339.1300
    112.5000,       5.0000,   2.00000,    332.6326
    117.5000,       5.0000,   2.00000,    288.5776
    122.5000,       5.0000,   2.00000,    429.4038
    127.5000,       5.0000,   2.00000,    416.3376
    132.5000,       5.0000,   2.00000,    304.0275
    137.5000,       5.0000,   2.00000,    355.5190
    142.5000,       5.0000,   2.00000,    369.3282
    147.5000,       5.0000,   2.00000,    415.7432
    152.5000,       5.0000,   2.00000,    489.9964
    157.5000,       5.0000,   2.00000,    421.8779
    162.5000,       5.0000,   2.00000,    561.3071
    167.5000,       5.0000,   2.00000,    684.6979
    172.5000,       5.0000,   2.00000,    823.0570
    177.5000,       5.0000,   2.00000,    854.0756
    182.5000,       5.0000,   2.00000,   1122.0554
    187.5000,       5.0000,   2.00000,   1522.3369
    192.5000,       5.0000,   2.00000,   1448.2263
    197.5000,       5.0000,   2.00000,   1520.8151
    202.5000,       5.0000,   2.00000,   1738.5101
    207.5000,       5.0000,   2.00000,   1521.1716
    212.5000,       5.0000,   2.00000,   1112.6987
    217.5000,       5.0000,   2.00000,   1269.1233
    222.5000,       5.0000,   2.00000,   1119.0474
    227.5000,       5.0000,   2.00000,   1233.5511
    232.5000,       5.0000,   2.00000,   1483.0316
    237.5000,       5.0000,   2.00000,   1651.4286
    242.5000,       5.0000,   2.00000,   1847.4081
    247.5000,       5.0000,   2.00000,   1971.4944
    252.5000,       5.0000,   2.00000,   1901.6876
    257.5000,       5.0000,   2.00000,   2099.1118
    262.5000,       5.0000,   2.00000,   2002.3702
    267.5000,       5.0000,   2.00000,   1594.0398
    272.5000,       5.0000,   2.00000,   1605.6080
    277.5000,       5.0000,   2.00000,   1629.1721
    282.5000,       5.0000,   2.00000,   1351.8357
    287.5000,       5.0000,   2.00000,   1445.4977
    292.5000,       5.0000,   2.00000,   1759.5715
    297.5000,       5.0000,   2.00000,   1423.5863
    302.5000,       5.0000,   2.00000,   1294.5897
    307.5000,       5.0000,   2.00000,   1727.1383
    312.5000,       5.0000,   2.00000,   1419.5082
    317.5000,       5.0000,   2.00000,   1344.8448
    322.5000,       5.0000,   2.00000,   1371.5121
    327.5000,       5.0000,   2.00000,   1213.2566
    332.5000,       5.0000,   2.00000,   1434.6432
    337.5000,       5.0000,   2.00000,   1274.3367
    342.5000,       5.0000,   2.00000,   1143.2179
    347.5000,       5.0000,   2.00000,   1257.2819
    352.5000,       5.0000,   2.00000,   1405.1344
    357.5000,       5.0000,   2.00000,   1268.3862
    362.5000,       5.0000,   2.00000,   1132.4109
    367.5000,       5.0000,   2.00000,   1510.7986
    372.5000,       5.0000,   2.00000,   1115.4750
    377.5000,       5.0000,   2.00000,   1100.6670
    382.5000,       5.0000,   2.00000,   1255.2428
    387.5000,       5.0000,   2.00000,   1113.7092
    392.5000,       5.0000,   2.00000,   1089.3188
    397.5000,       5.0000,   2.00000,   1296.8368
    402.5000,       5.0000,   2.00000,   1201.4031
    407.5000,       5.0000,   2.00000,   1308.7258
    412.5000,       5.0000,   2.00000,   1304.4221
    417.5000,       5.0000,   2.00000,   1312.0786
    422.5000,       5.0000,   2.00000,   1158.6797
    427.5000,       5.0000,   2.00000,   1090.6682
    432.5000,       5.0000,   2.00000,   1204.1971
    437.5000,       5.0000,   2.00000,   1501.5547
    442.5000,       5.0000,   2.00000,    803.7255
    447.5000,       5.0000,   2.00000,    982.6321
    452.5000,       5.0000,   2.00000,   1278.2064
    457.5000,       5.0000,   2.00000,    857.6068
    462.5000,       5.0000,   2.00000,    727.2905
     17.5000,       5.0000,   3.00000,    382.4835
     22.5000,       5.0000,   3.00000,    388.3448
     27.5000,       5.0000,   3.00000,    383.4108
     32.5000,       5.0000,   3.00000,    327.8734
     37.5000,       5.0000,   3.00000,    364.8163
     42.5000,       5.0000,   3.00000,    357.6829
     47.5000,       5.0000,   3.00000,    384.3144
     52.5000,       5.0000,   3.00000,    383.3395
     57.5000,       5.0000,   3.00000,    313.4161
     62.5000,       5.0000,   3.00000,    280.6417
     67.5000,       5.0000,   3.00000,    313.1226
     72.5000,       5.0000,   3.00000,    358.2654
     77.5000,       5.0000,   3.00000,    276.2515
     82.5000,       5.0000,   3.00000,    236.1163
     87.5000,       5.0000,   3.00000,    259.3802
     92.5000,       5.0000,   3.00000,    274.7922
     97.5000,       5.0000,   3.00000,    229.9577
    102.5000,       5.0000,   3.00000,    285.1090
    107.5000,       5.0000,   3.00000,    300.1397
    112.5000,       5.0000,   3.00000,    295.1787
    117.5000,       5.0000,   3.00000,    294.7831
    122.5000,       5.0000,   3.00000,    419.8984
    127.5000,       5.0000,   3.00000,    418.1270
    132.5000,       5.0000,   3.00000,    262.3529
    137.5000,       5.0000,   3.00000,    281.0697
    142.5000,       5.0000,   3.00000,    351.1677
    147.5000,       5.0000,   3.00000,    471.0096
    152.5000,       5.0000,   3.00000,    477.6555
    157.5000,       5.0000,   3.00000,    419.2445
    162.5000,       5.0000,   3.00000,    611.5979
    167.5000,       5.0000,   3.00000,    758.8441
    172.5000,       5.0000,   3.00000,    870.5776
    177.5000,       5.0000,   3.00000,    832.7704
    182.5000,       5.0000,   3.00000,    971.8846
    187.5000,       5.0000,   3.00000,   1151.6711
    192.5000,       5.0000,   3.00000,   1038.4634
    197.5000,       5.0000,   3.00000,   1179.6105
    202.5000,       5.0000,   3.00000,   1268.9449
    207.5000,       5.0000,   3.00000,   1255.8195
    212.5000,       5.0000,   3.00000,    904.9966
    217.5000,       5.0000,   3.00000,   1088.8256
    222.5000,       5.0000,   3.00000,   1166.2710
    227.5000,       5.0000,   3.00000,   1295.9808
    232.5000,       5.0000,   3.00000,   1346.8423
    237.5000,       5.0000,   3.00000,   1405.1462
    242.5000,       5.0000,   3.00000,   1507.5112
    247.5000,       5.0000,   3.00000,   1660.2145
    252.5000,       5.0000,   3.00000,   1636.2343
    257.5000,       5.0000,   3.00000,   1760.7247
    262.5000,       5.0000,   3.00000,   1596.4415
    267.5000,       5.0000,   3.00000,   1386.4805
    272.5000,       5.0000,   3.00000,   1265.6399
    277.5000,       5.0000,   3.00000,   1210.0228
    282.5000,       5.0000,   3.00000,   1166.4847
    287.5000,       5.0000,   3.00000,   1304.4221
    292.5000,       5.0000,   3.00000,   1448.0896
    297.5000,       5.0000,   3.00000,   1229.0928
    302.5000,       5.0000,   3.00000,   1137.4994
    307.5000,       5.0000,   3.00000,   1412.4581
    312.5000,       5.0000,   3.00000,   1257.6028
    317.5000,       5.0000,   3.00000,   1227.7612
    322.5000,       5.0000,   3.00000,   1234.3716
    327.5000,       5.0000,   3.00000,   1187.7664
    332.5000,       5.0000,   3.00000,   1334.5013
    337.5000,       5.0000,   3.00000,   1159.7914
    342.5000,       5.0000,   3.00000,    999.3007
    347.5000,       5.0000,   3.00000,   1124.3975
    352.5000,       5.0000,   3.00000,   1196.3502
    357.5000,       5.0000,   3.00000,   1184.7108
    362.5000,       5.0000,   3.00000,   1064.9521
    367.5000,       5.0000,   3.00000,   1309.8672
    372.5000,       5.0000,   3.00000,   1023.1264
    377.5000,       5.0000,   3.00000,   1029.9626
    382.5000,       5.0000,   3.00000,   1087.7078
    387.5000,       5.0000,   3.00000,   1139.1639
    392.5000,       5.0000,   3.00000,   1009.5490
    397.5000,       5.0000,   3.00000,   1143.3013
    402.5000,       5.0000,   3.00000,   1017.5742
    407.5000,       5.0000,   3.00000,   1209.1904
    412.5000,       5.0000,   3.00000,   1016.5399
    417.5000,       5.0000,   3.00000,   1077.6259
    422.5000,       5.0000,   3.00000,    845.5273
    427.5000,       5.0000,   3.00000,   1058.4845
    432.5000,       5.0000,   3.00000,   1088.8967
    437.5000,       5.0000,   3.00000,   1250.4932
    442.5000,       5.0000,   3.00000,    811.7624
    447.5000,       5.0000,   3.00000,    874.0374
    452.5000,       5.0000,   3.00000,   1041.9586
    457.5000,       5.0000,   3.00000,    843.8153
     22.5000,      15.0000,   1.00000,    374.2563
     27.5000,      15.0000,   1.00000,    369.2331
     32.5000,      15.0000,   1.00000,    350.9358
     37.5000,      15.0000,   1.00000,    344.2542
     42.5000,      15.0000,   1.00000,    371.1116
     47.5000,      15.0000,   1.00000,    373.9590
     52.5000,      15.0000,   1.00000,    348.3024
     57.5000,      15.0000,   1.00000,    309.0744
     62.5000,      15.0000,   1.00000,    299.5750
     67.5000,      15.0000,   1.00000,    317.8723
     72.5000,      15.0000,   1.00000,    320.1134
     77.5000,      15.0000,   1.00000,    312.1775
     82.5000,      15.0000,   1.00000,    281.4026
     87.5000,      15.0000,   1.00000,    271.5822
     92.5000,      15.0000,   1.00000,    259.6456
     97.5000,      15.0000,   1.00000,    285.7183
    102.5000,      15.0000,   1.00000,    274.4118
    107.5000,      15.0000,   1.00000,    264.4844
    112.5000,      15.0000,   1.00000,    296.1331
    117.5000,      15.0000,   1.00000,    355.4893
    122.5000,      15.0000,   1.00000,    370.6717
    127.5000,      15.0000,   1.00000,    348.3143
    132.5000,      15.0000,   1.00000,    300.1635
    137.5000,      15.0000,   1.00000,    280.6892
    142.5000,      15.0000,   1.00000,    361.2556
    147.5000,      15.0000,   1.00000,    447.6534
    152.5000,      15.0000,   1.00000,    490.4066
    157.5000,      15.0000,   1.00000,    558.7925
    162.5000,      15.0000,   1.00000,    649.3695
    167.5000,      15.0000,   1.00000,    757.0251
    172.5000,      15.0000,   1.00000,    789.1792
    177.5000,      15.0000,   1.00000,    788.5608
    182.5000,      15.0000,   1.00000,    788.9592
    187.5000,      15.0000,   1.00000,    743.7687
    192.5000,      15.0000,   1.00000,    876.5935
    197.5000,      15.0000,   1.00000,   1015.5649
    202.5000,      15.0000,   1.00000,   1099.4542
    207.5000,      15.0000,   1.00000,   1086.1565
    212.5000,      15.0000,   1.00000,   1128.0891
    217.5000,      15.0000,   1.00000,   1069.3213
    222.5000,      15.0000,   1.00000,   1174.1296
    227.5000,      15.0000,   1.00000,   1174.2010
    232.5000,      15.0000,   1.00000,   1152.5272
    237.5000,      15.0000,   1.00000,   1111.9141
    242.5000,      15.0000,   1.00000,   1187.9922
    247.5000,      15.0000,   1.00000,   1276.9999
    252.5000,      15.0000,   1.00000,   1457.7911
    257.5000,      15.0000,   1.00000,   1483.3883
    262.5000,      15.0000,   1.00000,   1407.4171
    267.5000,      15.0000,   1.00000,   1272.8922
    272.5000,      15.0000,   1.00000,   1113.0673
    277.5000,      15.0000,   1.00000,   1043.2546
    282.5000,      15.0000,   1.00000,   1146.7252
    287.5000,      15.0000,   1.00000,   1192.9381
    292.5000,      15.0000,   1.00000,   1209.7017
    297.5000,      15.0000,   1.00000,   1176.8402
    302.5000,      15.0000,   1.00000,   1106.1953
    307.5000,      15.0000,   1.00000,   1095.8162
    312.5000,      15.0000,   1.00000,   1135.6089
    317.5000,      15.0000,   1.00000,   1112.1519
    322.5000,      15.0000,   1.00000,   1147.4504
    327.5000,      15.0000,   1.00000,   1187.7426
    332.5000,      15.0000,   1.00000,   1161.8363
    337.5000,      15.0000,   1.00000,   1089.5150
    342.5000,      15.0000,   1.00000,   1045.5731
    347.5000,      15.0000,   1.00000,    997.2557
    352.5000,      15.0000,   1.00000,   1057.5630
    357.5000,      15.0000,   1.00000,   1094.6808
    362.5000,      15.0000,   1.00000,   1132.4347
    367.5000,      15.0000,   1.00000,   1026.7644
    372.5000,      15.0000,   1.00000,   1013.0682
    377.5000,      15.0000,   1.00000,    954.8118
    382.5000,      15.0000,   1.00000,   1004.9600
    387.5000,      15.0000,   1.00000,    968.8646
    392.5000,      15.0000,   1.00000,   1056.0591
    397.5000,      15.0000,   1.00000,    993.6355
    402.5000,      15.0000,   1.00000,   1061.2190
    407.5000,      15.0000,   1.00000,    990.2649
    412.5000,      15.0000,   1.00000,   1003.5570
    417.5000,      15.0000,   1.00000,    814.0095
    422.5000,      15.0000,   1.00000,    891.4074
    427.5000,      15.0000,   1.00000,    939.7186
    432.5000,      15.0000,   1.00000,   1069.8149
    437.5000,      15.0000,   1.00000,    972.9665
    442.5000,      15.0000,   1.00000,    947.4763
    447.5000,      15.0000,   1.00000,    832.8596
    452.5000,      15.0000,   1.00000,    775.7504
     22.5000,       5.0000,   4.00000,    371.9029
     27.5000,       5.0000,   4.00000,    387.0650
     32.5000,       5.0000,   4.00000,    317.9577
     37.5000,       5.0000,   4.00000,    355.5266
     42.5000,       5.0000,   4.00000,    362.7643
     47.5000,       5.0000,   4.00000,    382.3923
     52.5000,       5.0000,   4.00000,    370.5627
     57.5000,       5.0000,   4.00000,    305.7620
     62.5000,       5.0000,   4.00000,    284.4264
     67.5000,       5.0000,   4.00000,    310.5823
     72.5000,       5.0000,   4.00000,    354.1753
     77.5000,       5.0000,   4.00000,    288.9811
     82.5000,       5.0000,   4.00000,    263.2394
     87.5000,       5.0000,   4.00000,    282.9465
     92.5000,       5.0000,   4.00000,    277.6520
     97.5000,       5.0000,   4.00000,    245.2232
    102.5000,       5.0000,   4.00000,    260.4382
    107.5000,       5.0000,   4.00000,    260.9256
    112.5000,       5.0000,   4.00000,    315.3400
    117.5000,       5.0000,   4.00000,    332.9140
    122.5000,       5.0000,   4.00000,    422.2971
    127.5000,       5.0000,   4.00000,    367.2809
    132.5000,       5.0000,   4.00000,    219.4143
    137.5000,       5.0000,   4.00000,    261.4012
    142.5000,       5.0000,   4.00000,    358.2179
    147.5000,       5.0000,   4.00000,    482.4746
    152.5000,       5.0000,   4.00000,    515.5897
    157.5000,       5.0000,   4.00000,    431.1271
    162.5000,       5.0000,   4.00000,    645.6957
    167.5000,       5.0000,   4.00000,    748.9524
    172.5000,       5.0000,   4.00000,    832.1760
    177.5000,       5.0000,   4.00000,    704.7053
    182.5000,       5.0000,   4.00000,    680.3326
    187.5000,       5.0000,   4.00000,    766.2210
    192.5000,       5.0000,   4.00000,    835.7625
    197.5000,       5.0000,   4.00000,   1063.0421
    202.5000,       5.0000,   4.00000,   1146.4835
    207.5000,       5.0000,   4.00000,   1040.7302
    212.5000,       5.0000,   4.00000,    797.0438
    217.5000,       5.0000,   4.00000,   1006.3906
    222.5000,       5.0000,   4.00000,   1066.7277
    227.5000,       5.0000,   4.00000,   1124.3103
    232.5000,       5.0000,   4.00000,   1104.6141
    237.5000,       5.0000,   4.00000,   1044.4951
    242.5000,       5.0000,   4.00000,   1156.2523
    247.5000,       5.0000,   4.00000,   1331.7947
    252.5000,       5.0000,   4.00000,   1363.3600
    257.5000,       5.0000,   4.00000,   1424.6285
    262.5000,       5.0000,   4.00000,   1317.1512
    267.5000,       5.0000,   4.00000,   1124.3269
    272.5000,       5.0000,   4.00000,   1022.2979
    277.5000,       5.0000,   4.00000,    971.6943
    282.5000,       5.0000,   4.00000,    971.6547
    287.5000,       5.0000,   4.00000,   1042.3154
    292.5000,       5.0000,   4.00000,   1251.5631
    297.5000,       5.0000,   4.00000,   1105.1290
    302.5000,       5.0000,   4.00000,    985.8027
    307.5000,       5.0000,   4.00000,   1255.8433
    312.5000,       5.0000,   4.00000,    972.4869
    317.5000,       5.0000,   4.00000,   1041.0472
    322.5000,       5.0000,   4.00000,   1150.0701
    327.5000,       5.0000,   4.00000,   1054.8782
    332.5000,       5.0000,   4.00000,   1243.7560
    337.5000,       5.0000,   4.00000,   1040.8059
    342.5000,       5.0000,   4.00000,    923.1075
    347.5000,       5.0000,   4.00000,    947.1433
    352.5000,       5.0000,   4.00000,   1042.7711
    357.5000,       5.0000,   4.00000,   1105.0303
    362.5000,       5.0000,   4.00000,    973.1409
    367.5000,       5.0000,   4.00000,   1190.4598
    372.5000,       5.0000,   4.00000,    884.1907
    377.5000,       5.0000,   4.00000,    890.5711
    382.5000,       5.0000,   4.00000,   1018.0220
    387.5000,       5.0000,   4.00000,    947.0839
    392.5000,       5.0000,   4.00000,    929.3296
    397.5000,       5.0000,   4.00000,   1004.2308
    402.5000,       5.0000,   4.00000,    925.4061
    407.5000,       5.0000,   4.00000,   1062.0513
    412.5000,       5.0000,   4.00000,    920.5557
    417.5000,       5.0000,   4.00000,    825.6171
    422.5000,       5.0000,   4.00000,    766.4492
    427.5000,       5.0000,   4.00000,    909.1180
    432.5000,       5.0000,   4.00000,    915.8520
    437.5000,       5.0000,   4.00000,   1116.4636
    442.5000,       5.0000,   4.00000,    833.3450
    447.5000,       5.0000,   4.00000,    845.2143
    452.5000,       5.0000,   4.00000,    879.5539
     30.0000,      20.0000,   1.00000,    338.3711
     35.0000,      20.0000,   1.00000,    352.9946
     40.0000,      20.0000,   1.00000,    344.0065
     45.0000,      20.0000,   1.00000,    344.7753
     50.0000,      20.0000,   1.00000,    344.7198
     55.0000,      20.0000,   1.00000,    336.7303
     60.0000,      20.0000,   1.00000,    329.3988
     65.0000,      20.0000,   1.00000,    318.5638
     70.0000,      20.0000,   1.00000,    323.0104
     75.0000,      20.0000,   1.00000,    324.6511
     80.0000,      20.0000,   1.00000,    330.8413
     85.0000,      20.0000,   1.00000,    303.7501
     90.0000,      20.0000,   1.00000,    285.4964
     95.0000,      20.0000,   1.00000,    263.2083
    100.0000,      20.0000,   1.00000,    247.5544
    105.0000,      20.0000,   1.00000,    272.8226
    110.0000,      20.0000,   1.00000,    306.9760
    115.0000,      20.0000,   1.00000,    352.4794
    120.0000,      20.0000,   1.00000,    361.6182
    125.0000,      20.0000,   1.00000,    316.1623
    130.0000,      20.0000,   1.00000,    306.6352
    135.0000,      20.0000,   1.00000,    309.9958
    140.0000,      20.0000,   1.00000,    334.9708
    145.0000,      20.0000,   1.00000,    409.3964
    150.0000,      20.0000,   1.00000,    462.1364
    155.0000,      20.0000,   1.00000,    592.8370
    160.0000,      20.0000,   1.00000,    642.5571
    165.0000,      20.0000,   1.00000,    661.1120
    170.0000,      20.0000,   1.00000,    593.4869
    175.0000,      20.0000,   1.00000,    529.1511
    180.0000,      20.0000,   1.00000,    489.4337
    185.0000,      20.0000,   1.00000,    522.3268
    190.0000,      20.0000,   1.00000,    592.3376
    195.0000,      20.0000,   1.00000,    788.8086
    200.0000,      20.0000,   1.00000,    920.0877
    205.0000,      20.0000,   1.00000,    998.7300
    210.0000,      20.0000,   1.00000,   1017.3959
    215.0000,      20.0000,   1.00000,    988.6085
    220.0000,      20.0000,   1.00000,    907.4219
    225.0000,      20.0000,   1.00000,    868.2672
    230.0000,      20.0000,   1.00000,    785.7888
    235.0000,      20.0000,   1.00000,    800.6580
    240.0000,      20.0000,   1.00000,    845.1390
    245.0000,      20.0000,   1.00000,    871.5168
    250.0000,      20.0000,   1.00000,   1006.8781
    255.0000,      20.0000,   1.00000,   1135.3434
    260.0000,      20.0000,   1.00000,   1136.1360
    265.0000,      20.0000,   1.00000,   1043.7025
    270.0000,      20.0000,   1.00000,    935.0204
    275.0000,      20.0000,   1.00000,    882.7244
    280.0000,      20.0000,   1.00000,    843.9184
    285.0000,      20.0000,   1.00000,    895.7231
    290.0000,      20.0000,   1.00000,    952.2993
    295.0000,      20.0000,   1.00000,    958.4657
    300.0000,      20.0000,   1.00000,   1015.0894
    305.0000,      20.0000,   1.00000,    914.2859
    310.0000,      20.0000,   1.00000,    882.3121
    315.0000,      20.0000,   1.00000,    936.1618
    320.0000,      20.0000,   1.00000,    897.9424
    325.0000,      20.0000,   1.00000,   1002.6298
    330.0000,      20.0000,   1.00000,   1009.4619
    335.0000,      20.0000,   1.00000,    960.2570
    340.0000,      20.0000,   1.00000,    950.5079
    345.0000,      20.0000,   1.00000,    916.3942
    350.0000,      20.0000,   1.00000,    907.1762
    355.0000,      20.0000,   1.00000,    916.3862
    360.0000,      20.0000,   1.00000,    965.7260
    365.0000,      20.0000,   1.00000,    940.6638
    370.0000,      20.0000,   1.00000,    866.0637
    375.0000,      20.0000,   1.00000,    874.3704
    380.0000,      20.0000,   1.00000,    785.5826
    385.0000,      20.0000,   1.00000,    798.8509
    390.0000,      20.0000,   1.00000,    853.7784
    395.0000,      20.0000,   1.00000,    872.8009
    400.0000,      20.0000,   1.00000,    944.2147
    405.0000,      20.0000,   1.00000,    922.7510
    410.0000,      20.0000,   1.00000,    821.6858
    415.0000,      20.0000,   1.00000,    826.3542
    420.0000,      20.0000,   1.00000,    793.7307
    425.0000,      20.0000,   1.00000,    768.3356
    430.0000,      20.0000,   1.00000,    844.0294
    435.0000,      20.0000,   1.00000,    858.8194
    440.0000,      20.0000,   1.00000,    869.3452
    445.0000,      20.0000,   1.00000,    809.9633
     27.5000,       5.0000,   5.00000,    357.8497
     32.5000,       5.0000,   5.00000,    317.2727
     37.5000,       5.0000,   5.00000,    352.2224
     42.5000,       5.0000,   5.00000,    354.0195
     47.5000,       5.0000,   5.00000,    362.5287
     52.5000,       5.0000,   5.00000,    370.4339
     57.5000,       5.0000,   5.00000,    322.0847
     62.5000,       5.0000,   5.00000,    289.6477
     67.5000,       5.0000,   5.00000,    315.8333
     72.5000,       5.0000,   5.00000,    365.6092
     77.5000,       5.0000,   5.00000,    304.5617
     82.5000,       5.0000,   5.00000,    281.1218
     87.5000,       5.0000,   5.00000,    302.7922
     92.5000,       5.0000,   5.00000,    295.1984
     97.5000,       5.0000,   5.00000,    224.7728
    102.5000,       5.0000,   5.00000,    240.3672
    107.5000,       5.0000,   5.00000,    275.1133
    112.5000,       5.0000,   5.00000,    336.4062
    117.5000,       5.0000,   5.00000,    347.3060
    122.5000,       5.0000,   5.00000,    423.8986
    127.5000,       5.0000,   5.00000,    337.7045
    132.5000,       5.0000,   5.00000,    207.5895
    137.5000,       5.0000,   5.00000,    263.7889
    142.5000,       5.0000,   5.00000,    359.9708
    147.5000,       5.0000,   5.00000,    485.7465
    152.5000,       5.0000,   5.00000,    527.3400
    157.5000,       5.0000,   5.00000,    456.9527
    162.5000,       5.0000,   5.00000,    623.5821
    167.5000,       5.0000,   5.00000,    689.4476
    172.5000,       5.0000,   5.00000,    669.8306
    177.5000,       5.0000,   5.00000,    524.5367
    182.5000,       5.0000,   5.00000,    488.0841
    187.5000,       5.0000,   5.00000,    602.1052
    192.5000,       5.0000,   5.00000,    708.7281
    197.5000,       5.0000,   5.00000,    946.3408
    202.5000,       5.0000,   5.00000,   1086.2158
    207.5000,       5.0000,   5.00000,    933.8275
    212.5000,       5.0000,   5.00000,    702.7930
    217.5000,       5.0000,   5.00000,    901.9648
    222.5000,       5.0000,   5.00000,    894.2370
    227.5000,       5.0000,   5.00000,    867.8677
    232.5000,       5.0000,   5.00000,    838.1077
    237.5000,       5.0000,   5.00000,    825.4586
    242.5000,       5.0000,   5.00000,    883.6235
    247.5000,       5.0000,   5.00000,   1072.2164
    252.5000,       5.0000,   5.00000,   1094.3241
    257.5000,       5.0000,   5.00000,   1183.8518
    262.5000,       5.0000,   5.00000,   1097.2429
    267.5000,       5.0000,   5.00000,    894.4112
    272.5000,       5.0000,   5.00000,    849.3557
    277.5000,       5.0000,   5.00000,    840.0460
    282.5000,       5.0000,   5.00000,    738.6172
    287.5000,       5.0000,   5.00000,    849.5934
    292.5000,       5.0000,   5.00000,   1068.3822
    297.5000,       5.0000,   5.00000,    950.2332
    302.5000,       5.0000,   5.00000,    900.1005
    307.5000,       5.0000,   5.00000,   1097.7435
    312.5000,       5.0000,   5.00000,    804.1235
    317.5000,       5.0000,   5.00000,    878.4840
    322.5000,       5.0000,   5.00000,   1009.8582
    327.5000,       5.0000,   5.00000,    966.9387
    332.5000,       5.0000,   5.00000,   1103.7820
    337.5000,       5.0000,   5.00000,    983.8091
    342.5000,       5.0000,   5.00000,    799.3482
    347.5000,       5.0000,   5.00000,    857.3807
    352.5000,       5.0000,   5.00000,    958.3488
    357.5000,       5.0000,   5.00000,    964.6204
    362.5000,       5.0000,   5.00000,    888.6191
    367.5000,       5.0000,   5.00000,   1090.8823
    372.5000,       5.0000,   5.00000,    779.2434
    377.5000,       5.0000,   5.00000,    781.2313
    382.5000,       5.0000,   5.00000,    867.0704
    387.5000,       5.0000,   5.00000,    844.2433
    392.5000,       5.0000,   5.00000,    773.3845
    397.5000,       5.0000,   5.00000,    957.9624
    402.5000,       5.0000,   5.00000,    850.8419
    407.5000,       5.0000,   5.00000,    975.1171
    412.5000,       5.0000,   5.00000,    801.2941
    417.5000,       5.0000,   5.00000,    793.9277
    422.5000,       5.0000,   5.00000,    674.8240
    427.5000,       5.0000,   5.00000,    788.2670
    432.5000,       5.0000,   5.00000,    809.9546
    437.5000,       5.0000,   5.00000,   1012.9777
    442.5000,       5.0000,   5.00000,    814.4462
    447.5000,       5.0000,   5.00000,    780.8151
     32.5000,       5.0000,   6.00000,    298.0644
     37.5000,       5.0000,   6.00000,    352.3644
     42.5000,       5.0000,   6.00000,    335.2755
     47.5000,       5.0000,   6.00000,    355.6716
     52.5000,       5.0000,   6.00000,    379.3329
     57.5000,       5.0000,   6.00000,    329.8370
     62.5000,       5.0000,   6.00000,    302.7256
     67.5000,       5.0000,   6.00000,    328.8578
     72.5000,       5.0000,   6.00000,    379.0801
     77.5000,       5.0000,   6.00000,    315.5452
     82.5000,       5.0000,   6.00000,    287.7362
     87.5000,       5.0000,   6.00000,    314.1770
     92.5000,       5.0000,   6.00000,    287.7466
     97.5000,       5.0000,   6.00000,    218.7493
    102.5000,       5.0000,   6.00000,    243.6598
    107.5000,       5.0000,   6.00000,    290.2897
    112.5000,       5.0000,   6.00000,    353.6584
    117.5000,       5.0000,   6.00000,    337.2239
    122.5000,       5.0000,   6.00000,    409.0675
    127.5000,       5.0000,   6.00000,    352.0749
    132.5000,       5.0000,   6.00000,    215.0511
    137.5000,       5.0000,   6.00000,    265.7744
    142.5000,       5.0000,   6.00000,    365.1849
    147.5000,       5.0000,   6.00000,    490.6278
    152.5000,       5.0000,   6.00000,    524.0171
    157.5000,       5.0000,   6.00000,    435.0609
    162.5000,       5.0000,   6.00000,    568.8058
    167.5000,       5.0000,   6.00000,    560.8879
    172.5000,       5.0000,   6.00000,    490.8704
    177.5000,       5.0000,   6.00000,    386.5318
    182.5000,       5.0000,   6.00000,    432.0550
    187.5000,       5.0000,   6.00000,    563.5229
    192.5000,       5.0000,   6.00000,    615.2047
    197.5000,       5.0000,   6.00000,    831.4864
    202.5000,       5.0000,   6.00000,    960.1363
    207.5000,       5.0000,   6.00000,    863.0079
    212.5000,       5.0000,   6.00000,    628.3794
    217.5000,       5.0000,   6.00000,    743.7441
    222.5000,       5.0000,   6.00000,    704.6923
    227.5000,       5.0000,   6.00000,    659.4633
    232.5000,       5.0000,   6.00000,    636.1851
    237.5000,       5.0000,   6.00000,    674.4980
    242.5000,       5.0000,   6.00000,    753.3918
    247.5000,       5.0000,   6.00000,    847.2078
    252.5000,       5.0000,   6.00000,    896.6882
    257.5000,       5.0000,   6.00000,    993.2729
    262.5000,       5.0000,   6.00000,    909.8771
    267.5000,       5.0000,   6.00000,    764.0158
    272.5000,       5.0000,   6.00000,    718.5095
    277.5000,       5.0000,   6.00000,    655.7941
    282.5000,       5.0000,   6.00000,    617.6019
    287.5000,       5.0000,   6.00000,    694.2924
    292.5000,       5.0000,   6.00000,    908.6346
    297.5000,       5.0000,   6.00000,    853.6257
    302.5000,       5.0000,   6.00000,    773.1262
    307.5000,       5.0000,   6.00000,    994.2483
    312.5000,       5.0000,   6.00000,    739.0195
    317.5000,       5.0000,   6.00000,    778.3897
    322.5000,       5.0000,   6.00000,    852.2922
    327.5000,       5.0000,   6.00000,    842.1390
    332.5000,       5.0000,   6.00000,   1005.4806
    337.5000,       5.0000,   6.00000,    831.3846
    342.5000,       5.0000,   6.00000,    749.8066
    347.5000,       5.0000,   6.00000,    799.0424
    352.5000,       5.0000,   6.00000,    851.3042
    357.5000,       5.0000,   6.00000,    868.8540
    362.5000,       5.0000,   6.00000,    781.9268
    367.5000,       5.0000,   6.00000,    977.5410
    372.5000,       5.0000,   6.00000,    720.8404
    377.5000,       5.0000,   6.00000,    684.1603
    382.5000,       5.0000,   6.00000,    749.4280
    387.5000,       5.0000,   6.00000,    736.1954
    392.5000,       5.0000,   6.00000,    707.8995
    397.5000,       5.0000,   6.00000,    835.3979
    402.5000,       5.0000,   6.00000,    814.7839
    407.5000,       5.0000,   6.00000,    888.2864
    412.5000,       5.0000,   6.00000,    752.0079
    417.5000,       5.0000,   6.00000,    739.8777
    422.5000,       5.0000,   6.00000,    627.5178
    427.5000,       5.0000,   6.00000,    718.6057
    432.5000,       5.0000,   6.00000,    731.5941
    437.5000,       5.0000,   6.00000,    921.6174
    442.5000,       5.0000,   6.00000,    722.3803
     37.5000,      25.0000,   1.00000,    319.5883
     42.5000,      25.0000,   1.00000,    334.4893
     47.5000,      25.0000,   1.00000,    339.6016
     52.5000,      25.0000,   1.00000,    333.7957
     57.5000,      25.0000,   1.00000,    341.7119
     62.5000,      25.0000,   1.00000,    352.4913
     67.5000,      25.0000,   1.00000,    343.5052
     72.5000,      25.0000,   1.00000,    336.0250
     77.5000,      25.0000,   1.00000,    336.8374
     82.5000,      25.0000,   1.00000,    332.3096
     87.5000,      25.0000,   1.00000,    281.0670
     92.5000,      25.0000,   1.00000,    262.8034
     97.5000,      25.0000,   1.00000,    272.3292
    102.5000,      25.0000,   1.00000,    285.9422
    107.5000,      25.0000,   1.00000,    301.7349
    112.5000,      25.0000,   1.00000,    331.2099
    117.5000,      25.0000,   1.00000,    334.9252
    122.5000,      25.0000,   1.00000,    325.5229
    127.5000,      25.0000,   1.00000,    328.0692
    132.5000,      25.0000,   1.00000,    352.6003
    137.5000,      25.0000,   1.00000,    358.1584
    142.5000,      25.0000,   1.00000,    384.7801
    147.5000,      25.0000,   1.00000,    432.0292
    152.5000,      25.0000,   1.00000,    518.2647
    157.5000,      25.0000,   1.00000,    574.9459
    162.5000,      25.0000,   1.00000,    545.0349
    167.5000,      25.0000,   1.00000,    442.2538
    172.5000,      25.0000,   1.00000,    368.3534
    177.5000,      25.0000,   1.00000,    396.2530
    182.5000,      25.0000,   1.00000,    431.0484
    187.5000,      25.0000,   1.00000,    513.9846
    192.5000,      25.0000,   1.00000,    631.3299
    197.5000,      25.0000,   1.00000,    709.0745
    202.5000,      25.0000,   1.00000,    792.3872
    207.5000,      25.0000,   1.00000,    894.8611
    212.5000,      25.0000,   1.00000,    876.4529
    217.5000,      25.0000,   1.00000,    745.8811
    222.5000,      25.0000,   1.00000,    621.4222
    227.5000,      25.0000,   1.00000,    584.2788
    232.5000,      25.0000,   1.00000,    577.1553
    237.5000,      25.0000,   1.00000,    626.4355
    242.5000,      25.0000,   1.00000,    675.3986
    247.5000,      25.0000,   1.00000,    761.1190
    252.5000,      25.0000,   1.00000,    820.2076
    257.5000,      25.0000,   1.00000,    859.3029
    262.5000,      25.0000,   1.00000,    868.1999
    267.5000,      25.0000,   1.00000,    835.2274
    272.5000,      25.0000,   1.00000,    722.8757
    277.5000,      25.0000,   1.00000,    678.3907
    282.5000,      25.0000,   1.00000,    724.0448
    287.5000,      25.0000,   1.00000,    745.3956
    292.5000,      25.0000,   1.00000,    753.1136
    297.5000,      25.0000,   1.00000,    816.0464
    302.5000,      25.0000,   1.00000,    809.6065
    307.5000,      25.0000,   1.00000,    796.0134
    312.5000,      25.0000,   1.00000,    812.9554
    317.5000,      25.0000,   1.00000,    825.9144
    322.5000,      25.0000,   1.00000,    791.7135
    327.5000,      25.0000,   1.00000,    814.8972
    332.5000,      25.0000,   1.00000,    811.5286
    337.5000,      25.0000,   1.00000,    818.8998
    342.5000,      25.0000,   1.00000,    846.7797
    347.5000,      25.0000,   1.00000,    839.5671
    352.5000,      25.0000,   1.00000,    788.7213
    357.5000,      25.0000,   1.00000,    829.7585
    362.5000,      25.0000,   1.00000,    785.1052
    367.5000,      25.0000,   1.00000,    770.7292
    372.5000,      25.0000,   1.00000,    748.3976
    377.5000,      25.0000,   1.00000,    736.9445
    382.5000,      25.0000,   1.00000,    654.3154
    387.5000,      25.0000,   1.00000,    708.0936
    392.5000,      25.0000,   1.00000,    758.7410
    397.5000,      25.0000,   1.00000,    811.4890
    402.5000,      25.0000,   1.00000,    786.8588
    407.5000,      25.0000,   1.00000,    830.8978
    412.5000,      25.0000,   1.00000,    769.6989
    417.5000,      25.0000,   1.00000,    753.7873
    422.5000,      25.0000,   1.00000,    734.7449
    427.5000,      25.0000,   1.00000,    764.6856
    432.5000,      25.0000,   1.00000,    742.0765
    437.5000,      25.0000,   1.00000,    707.8454
     37.5000,       5.0000,   7.00000,    318.1246
     42.5000,       5.0000,   7.00000,    337.1831
     47.5000,       5.0000,   7.00000,    359.1879
     52.5000,       5.0000,   7.00000,    378.2232
     57.5000,       5.0000,   7.00000,    332.8014
     62.5000,       5.0000,   7.00000,    313.3089
     67.5000,       5.0000,   7.00000,    348.3183
     72.5000,       5.0000,   7.00000,    391.9741
     77.5000,       5.0000,   7.00000,    319.4904
     82.5000,       5.0000,   7.00000,    292.8127
     87.5000,       5.0000,   7.00000,    298.5142
     92.5000,       5.0000,   7.00000,    281.8988
     97.5000,       5.0000,   7.00000,    233.0811
    102.5000,       5.0000,   7.00000,    259.1930
    107.5000,       5.0000,   7.00000,    292.7346
    112.5000,       5.0000,   7.00000,    347.5813
    117.5000,       5.0000,   7.00000,    334.8975
    122.5000,       5.0000,   7.00000,    421.1354
    127.5000,       5.0000,   7.00000,    367.6711
    132.5000,       5.0000,   7.00000,    228.6451
    137.5000,       5.0000,   7.00000,    271.1978
    142.5000,       5.0000,   7.00000,    367.7715
    147.5000,       5.0000,   7.00000,    497.1868
    152.5000,       5.0000,   7.00000,    497.3987
    157.5000,       5.0000,   7.00000,    402.9730
    162.5000,       5.0000,   7.00000,    463.3637
    167.5000,       5.0000,   7.00000,    451.6262
    172.5000,       5.0000,   7.00000,    395.0513
    177.5000,       5.0000,   7.00000,    353.9741
    182.5000,       5.0000,   7.00000,    394.4409
    187.5000,       5.0000,   7.00000,    524.4639
    192.5000,       5.0000,   7.00000,    593.1777
    197.5000,       5.0000,   7.00000,    727.8722
    202.5000,       5.0000,   7.00000,    848.0502
    207.5000,       5.0000,   7.00000,    751.9550
    212.5000,       5.0000,   7.00000,    535.9478
    217.5000,       5.0000,   7.00000,    611.5950
    222.5000,       5.0000,   7.00000,    556.3771
    227.5000,       5.0000,   7.00000,    527.4708
    232.5000,       5.0000,   7.00000,    522.8235
    237.5000,       5.0000,   7.00000,    560.8987
    242.5000,       5.0000,   7.00000,    650.1107
    247.5000,       5.0000,   7.00000,    767.5753
    252.5000,       5.0000,   7.00000,    754.7116
    257.5000,       5.0000,   7.00000,    816.3176
    262.5000,       5.0000,   7.00000,    780.1930
    267.5000,       5.0000,   7.00000,    674.4916
    272.5000,       5.0000,   7.00000,    595.0549
    277.5000,       5.0000,   7.00000,    555.1707
    282.5000,       5.0000,   7.00000,    513.9458
    287.5000,       5.0000,   7.00000,    589.0007
    292.5000,       5.0000,   7.00000,    779.7491
    297.5000,       5.0000,   7.00000,    724.9455
    302.5000,       5.0000,   7.00000,    694.3795
    307.5000,       5.0000,   7.00000,    942.1053
    312.5000,       5.0000,   7.00000,    681.6523
    317.5000,       5.0000,   7.00000,    726.1531
    322.5000,       5.0000,   7.00000,    762.6605
    327.5000,       5.0000,   7.00000,    740.9114
    332.5000,       5.0000,   7.00000,    867.2175
    337.5000,       5.0000,   7.00000,    766.6024
    342.5000,       5.0000,   7.00000,    669.5942
    347.5000,       5.0000,   7.00000,    743.6960
    352.5000,       5.0000,   7.00000,    787.1453
    357.5000,       5.0000,   7.00000,    786.7299
    362.5000,       5.0000,   7.00000,    699.4580
    367.5000,       5.0000,   7.00000,    874.7015
    372.5000,       5.0000,   7.00000,    642.9277
    377.5000,       5.0000,   7.00000,    626.8195
    382.5000,       5.0000,   7.00000,    678.3076
    387.5000,       5.0000,   7.00000,    674.7765
    392.5000,       5.0000,   7.00000,    612.6362
    397.5000,       5.0000,   7.00000,    788.5153
    402.5000,       5.0000,   7.00000,    723.2313
    407.5000,       5.0000,   7.00000,    871.3776
    412.5000,       5.0000,   7.00000,    736.9269
    417.5000,       5.0000,   7.00000,    689.5071
    422.5000,       5.0000,   7.00000,    600.5209
    427.5000,       5.0000,   7.00000,    700.5144
    432.5000,       5.0000,   7.00000,    688.1162
    437.5000,       5.0000,   7.00000,    766.2847
     42.5000,       5.0000,   8.00000,    323.6133
     47.5000,       5.0000,   8.00000,    366.7991
     52.5000,       5.0000,   8.00000,    378.2867
     57.5000,       5.0000,   8.00000,    339.9283
     62.5000,       5.0000,   8.00000,    323.6444
     67.5000,       5.0000,   8.00000,    356.8863
     72.5000,       5.0000,   8.00000,    395.5819
     77.5000,       5.0000,   8.00000,    322.2766
     82.5000,       5.0000,   8.00000,    281.0779
     87.5000,       5.0000,   8.00000,    289.0518
     92.5000,       5.0000,   8.00000,    286.8406
     97.5000,       5.0000,   8.00000,    239.8183
    102.5000,       5.0000,   8.00000,    269.9791
    107.5000,       5.0000,   8.00000,    288.8008
    112.5000,       5.0000,   8.00000,    333.4202
    117.5000,       5.0000,   8.00000,    343.2056
    122.5000,       5.0000,   8.00000,    439.9593
    127.5000,       5.0000,   8.00000,    377.5557
    132.5000,       5.0000,   8.00000,    232.7082
    137.5000,       5.0000,   8.00000,    280.8438
    142.5000,       5.0000,   8.00000,    372.9366
    147.5000,       5.0000,   8.00000,    477.7642
    152.5000,       5.0000,   8.00000,    468.8814
    157.5000,       5.0000,   8.00000,    342.5318
    162.5000,       5.0000,   8.00000,    362.9251
    167.5000,       5.0000,   8.00000,    375.5399
    172.5000,       5.0000,   8.00000,    382.1035
    177.5000,       5.0000,   8.00000,    350.0577
    182.5000,       5.0000,   8.00000,    380.3553
    187.5000,       5.0000,   8.00000,    490.8090
    192.5000,       5.0000,   8.00000,    552.9994
    197.5000,       5.0000,   8.00000,    695.2217
    202.5000,       5.0000,   8.00000,    735.0515
    207.5000,       5.0000,   8.00000,    625.3783
    212.5000,       5.0000,   8.00000,    427.3648
    217.5000,       5.0000,   8.00000,    517.9612
    222.5000,       5.0000,   8.00000,    464.8269
    227.5000,       5.0000,   8.00000,    449.4071
    232.5000,       5.0000,   8.00000,    466.6797
    237.5000,       5.0000,   8.00000,    487.4850
    242.5000,       5.0000,   8.00000,    575.7740
    247.5000,       5.0000,   8.00000,    673.0438
    252.5000,       5.0000,   8.00000,    649.4771
    257.5000,       5.0000,   8.00000,    729.3235
    262.5000,       5.0000,   8.00000,    696.3668
    267.5000,       5.0000,   8.00000,    565.0049
    272.5000,       5.0000,   8.00000,    512.0336
    277.5000,       5.0000,   8.00000,    474.3990
    282.5000,       5.0000,   8.00000,    436.8253
    287.5000,       5.0000,   8.00000,    515.1775
    292.5000,       5.0000,   8.00000,    680.8161
    297.5000,       5.0000,   8.00000,    642.8687
    302.5000,       5.0000,   8.00000,    641.6288
    307.5000,       5.0000,   8.00000,    879.8469
    312.5000,       5.0000,   8.00000,    633.0439
    317.5000,       5.0000,   8.00000,    683.8417
    322.5000,       5.0000,   8.00000,    728.3248
    327.5000,       5.0000,   8.00000,    659.5690
    332.5000,       5.0000,   8.00000,    764.2177
    337.5000,       5.0000,   8.00000,    692.3637
    342.5000,       5.0000,   8.00000,    604.8668
    347.5000,       5.0000,   8.00000,    649.2872
    352.5000,       5.0000,   8.00000,    732.4263
    357.5000,       5.0000,   8.00000,    708.4476
    362.5000,       5.0000,   8.00000,    637.7301
    367.5000,       5.0000,   8.00000,    772.5212
    372.5000,       5.0000,   8.00000,    568.4703
    377.5000,       5.0000,   8.00000,    575.9568
    382.5000,       5.0000,   8.00000,    635.2892
    387.5000,       5.0000,   8.00000,    619.7930
    392.5000,       5.0000,   8.00000,    606.3429
    397.5000,       5.0000,   8.00000,    715.1993
    402.5000,       5.0000,   8.00000,    695.5823
    407.5000,       5.0000,   8.00000,    811.0729
    412.5000,       5.0000,   8.00000,    701.3696
    417.5000,       5.0000,   8.00000,    663.2799
    422.5000,       5.0000,   8.00000,    559.7834
    427.5000,       5.0000,   8.00000,    675.9654
    432.5000,       5.0000,   8.00000,    607.6155
     52.5000,      35.0000,   1.00000,    338.1650
     57.5000,      35.0000,   1.00000,    365.1572
     62.5000,      35.0000,   1.00000,    360.2886
     67.5000,      35.0000,   1.00000,    353.5336
     72.5000,      35.0000,   1.00000,    331.4239
     77.5000,      35.0000,   1.00000,    318.6768
     82.5000,      35.0000,   1.00000,    312.9482
     87.5000,      35.0000,   1.00000,    305.7216
     92.5000,      35.0000,   1.00000,    297.7461
     97.5000,      35.0000,   1.00000,    296.0816
    102.5000,      35.0000,   1.00000,    298.6887
    107.5000,      35.0000,   1.00000,    323.4164
    112.5000,      35.0000,   1.00000,    334.6418
    117.5000,      35.0000,   1.00000,    332.2422
    122.5000,      35.0000,   1.00000,    338.4562
    127.5000,      35.0000,   1.00000,    371.1909
    132.5000,      35.0000,   1.00000,    402.8574
    137.5000,      35.0000,   1.00000,    417.2599
    142.5000,      35.0000,   1.00000,    389.2365
    147.5000,      35.0000,   1.00000,    369.0548
    152.5000,      35.0000,   1.00000,    357.8612
    157.5000,      35.0000,   1.00000,    341.1610
    162.5000,      35.0000,   1.00000,    340.0426
    167.5000,      35.0000,   1.00000,    336.8889
    172.5000,      35.0000,   1.00000,    349.8502
    177.5000,      35.0000,   1.00000,    387.4342
    182.5000,      35.0000,   1.00000,    439.4758
    187.5000,      35.0000,   1.00000,    485.2210
    192.5000,      35.0000,   1.00000,    509.5222
    197.5000,      35.0000,   1.00000,    513.1702
    202.5000,      35.0000,   1.00000,    545.6829
    207.5000,      35.0000,   1.00000,    547.7496
    212.5000,      35.0000,   1.00000,    515.0289
    217.5000,      35.0000,   1.00000,    494.9581
    222.5000,      35.0000,   1.00000,    458.3398
    227.5000,      35.0000,   1.00000,    430.8148
    232.5000,      35.0000,   1.00000,    467.2724
    237.5000,      35.0000,   1.00000,    470.8649
    242.5000,      35.0000,   1.00000,    508.7718
    247.5000,      35.0000,   1.00000,    547.8883
    252.5000,      35.0000,   1.00000,    581.5864
    257.5000,      35.0000,   1.00000,    588.2517
    262.5000,      35.0000,   1.00000,    584.7841
    267.5000,      35.0000,   1.00000,    540.7033
    272.5000,      35.0000,   1.00000,    529.1769
    277.5000,      35.0000,   1.00000,    544.2265
    282.5000,      35.0000,   1.00000,    533.1332
    287.5000,      35.0000,   1.00000,    519.5091
    292.5000,      35.0000,   1.00000,    578.6255
    297.5000,      35.0000,   1.00000,    577.2662
    302.5000,      35.0000,   1.00000,    615.2138
    307.5000,      35.0000,   1.00000,    642.9296
    312.5000,      35.0000,   1.00000,    664.3735
    317.5000,      35.0000,   1.00000,    686.2059
    322.5000,      35.0000,   1.00000,    690.0619
    327.5000,      35.0000,   1.00000,    648.4224
    332.5000,      35.0000,   1.00000,    632.0551
    337.5000,      35.0000,   1.00000,    617.6574
    342.5000,      35.0000,   1.00000,    617.5464
    347.5000,      35.0000,   1.00000,    618.2122
    352.5000,      35.0000,   1.00000,    622.6198
    357.5000,      35.0000,   1.00000,    571.5067
    362.5000,      35.0000,   1.00000,    579.2913
    367.5000,      35.0000,   1.00000,    570.5172
    372.5000,      35.0000,   1.00000,    572.7665
    377.5000,      35.0000,   1.00000,    561.8976
    382.5000,      35.0000,   1.00000,    600.6243
    387.5000,      35.0000,   1.00000,    601.6617
    392.5000,      35.0000,   1.00000,    643.7341
    397.5000,      35.0000,   1.00000,    657.4094
    402.5000,      35.0000,   1.00000,    664.3181
    407.5000,      35.0000,   1.00000,    672.1688
    412.5000,      35.0000,   1.00000,    696.1926
    417.5000,      35.0000,   1.00000,    687.9813
    422.5000,      35.0000,   1.00000,    687.0633
     52.5000,       5.0000,  10.00000,    381.0626
     57.5000,       5.0000,  10.00000,    353.5171
     62.5000,       5.0000,  10.00000,    317.9040
     67.5000,       5.0000,  10.00000,    352.8876
     72.5000,       5.0000,  10.00000,    382.9761
     77.5000,       5.0000,  10.00000,    310.6357
     82.5000,       5.0000,  10.00000,    284.0456
     87.5000,       5.0000,  10.00000,    308.5606
     92.5000,       5.0000,  10.00000,    309.4065
     97.5000,       5.0000,  10.00000,    250.6745
    102.5000,       5.0000,  10.00000,    263.8669
    107.5000,       5.0000,  10.00000,    293.0577
    112.5000,       5.0000,  10.00000,    362.7591
    117.5000,       5.0000,  10.00000,    362.4771
    122.5000,       5.0000,  10.00000,    452.5762
    127.5000,       5.0000,  10.00000,    395.9933
    132.5000,       5.0000,  10.00000,    243.6745
    137.5000,       5.0000,  10.00000,    286.5168
    142.5000,       5.0000,  10.00000,    363.7200
    147.5000,       5.0000,  10.00000,    440.0847
    152.5000,       5.0000,  10.00000,    389.2616
    157.5000,       5.0000,  10.00000,    268.9779
    162.5000,       5.0000,  10.00000,    289.4659
    167.5000,       5.0000,  10.00000,    350.0923
    172.5000,       5.0000,  10.00000,    342.7858
    177.5000,       5.0000,  10.00000,    353.0023
    182.5000,       5.0000,  10.00000,    381.2233
    187.5000,       5.0000,  10.00000,    462.5712
    192.5000,       5.0000,  10.00000,    485.7667
    197.5000,       5.0000,  10.00000,    576.2053
    202.5000,       5.0000,  10.00000,    608.6455
    207.5000,       5.0000,  10.00000,    496.3337
    212.5000,       5.0000,  10.00000,    327.5018
    217.5000,       5.0000,  10.00000,    401.2878
    222.5000,       5.0000,  10.00000,    397.1266
    227.5000,       5.0000,  10.00000,    399.7356
    232.5000,       5.0000,  10.00000,    428.4856
    237.5000,       5.0000,  10.00000,    433.0573
    242.5000,       5.0000,  10.00000,    482.9853
    247.5000,       5.0000,  10.00000,    569.2573
    252.5000,       5.0000,  10.00000,    551.8627
    257.5000,       5.0000,  10.00000,    611.8376
    262.5000,       5.0000,  10.00000,    571.1791
    267.5000,       5.0000,  10.00000,    453.5947
    272.5000,       5.0000,  10.00000,    406.0457
    277.5000,       5.0000,  10.00000,    383.3594
    282.5000,       5.0000,  10.00000,    353.3774
    287.5000,       5.0000,  10.00000,    408.3601
    292.5000,       5.0000,  10.00000,    579.7907
    297.5000,       5.0000,  10.00000,    564.5349
    302.5000,       5.0000,  10.00000,    542.0841
    307.5000,       5.0000,  10.00000,    773.0262
    312.5000,       5.0000,  10.00000,    566.7004
    317.5000,       5.0000,  10.00000,    621.5286
    322.5000,       5.0000,  10.00000,    657.7769
    327.5000,       5.0000,  10.00000,    627.2173
    332.5000,       5.0000,  10.00000,    684.8870
    337.5000,       5.0000,  10.00000,    567.8392
    342.5000,       5.0000,  10.00000,    481.9998
    347.5000,       5.0000,  10.00000,    534.5065
    352.5000,       5.0000,  10.00000,    583.2463
    357.5000,       5.0000,  10.00000,    571.6062
    362.5000,       5.0000,  10.00000,    541.1424
    367.5000,       5.0000,  10.00000,    646.5829
    372.5000,       5.0000,  10.00000,    493.2895
    377.5000,       5.0000,  10.00000,    495.0553
    382.5000,       5.0000,  10.00000,    564.0997
    387.5000,       5.0000,  10.00000,    584.7356
    392.5000,       5.0000,  10.00000,    554.8336
    397.5000,       5.0000,  10.00000,    662.4000
    402.5000,       5.0000,  10.00000,    638.9889
    407.5000,       5.0000,  10.00000,    747.0903
    412.5000,       5.0000,  10.00000,    631.4442
    417.5000,       5.0000,  10.00000,    628.6189
    422.5000,       5.0000,  10.00000,    519.8167
     67.5000,      45.0000,   1.00000,    330.6887
     72.5000,      45.0000,   1.00000,    342.8513
     77.5000,      45.0000,   1.00000,    325.3743
     82.5000,      45.0000,   1.00000,    315.9760
     87.5000,      45.0000,   1.00000,    312.8016
     92.5000,      45.0000,   1.00000,    318.2230
     97.5000,      45.0000,   1.00000,    317.2136
    102.5000,      45.0000,   1.00000,    332.5969
    107.5000,      45.0000,   1.00000,    344.7060
    112.5000,      45.0000,   1.00000,    335.6286
    117.5000,      45.0000,   1.00000,    337.9003
    122.5000,      45.0000,   1.00000,    350.3057
    127.5000,      45.0000,   1.00000,    371.1711
    132.5000,      45.0000,   1.00000,    369.0845
    137.5000,      45.0000,   1.00000,    338.1874
    142.5000,      45.0000,   1.00000,    328.3760
    147.5000,      45.0000,   1.00000,    313.0148
    152.5000,      45.0000,   1.00000,    307.1379
    157.5000,      45.0000,   1.00000,    320.4207
    162.5000,      45.0000,   1.00000,    336.6808
    167.5000,      45.0000,   1.00000,    350.6802
    172.5000,      45.0000,   1.00000,    354.7376
    177.5000,      45.0000,   1.00000,    372.6869
    182.5000,      45.0000,   1.00000,    403.8729
    187.5000,      45.0000,   1.00000,    417.1283
    192.5000,      45.0000,   1.00000,    408.9081
    197.5000,      45.0000,   1.00000,    409.6204
    202.5000,      45.0000,   1.00000,    410.3872
    207.5000,      45.0000,   1.00000,    418.8582
    212.5000,      45.0000,   1.00000,    427.9711
    217.5000,      45.0000,   1.00000,    445.5957
    222.5000,      45.0000,   1.00000,    439.5808
    227.5000,      45.0000,   1.00000,    421.9287
    232.5000,      45.0000,   1.00000,    418.5907
    237.5000,      45.0000,   1.00000,    452.4923
    242.5000,      45.0000,   1.00000,    454.2889
    247.5000,      45.0000,   1.00000,    447.2671
    252.5000,      45.0000,   1.00000,    442.5233
    257.5000,      45.0000,   1.00000,    436.9236
    262.5000,      45.0000,   1.00000,    440.8113
    267.5000,      45.0000,   1.00000,    440.9540
    272.5000,      45.0000,   1.00000,    464.4944
    277.5000,      45.0000,   1.00000,    479.1457
    282.5000,      45.0000,   1.00000,    459.7328
    287.5000,      45.0000,   1.00000,    493.3848
    292.5000,      45.0000,   1.00000,    479.1536
    297.5000,      45.0000,   1.00000,    500.9796
    302.5000,      45.0000,   1.00000,    504.3846
    307.5000,      45.0000,   1.00000,    533.1486
    312.5000,      45.0000,   1.00000,    572.6195
    317.5000,      45.0000,   1.00000,    576.7497
    322.5000,      45.0000,   1.00000,    565.4504
    327.5000,      45.0000,   1.00000,    582.8739
    332.5000,      45.0000,   1.00000,    557.0508
    337.5000,      45.0000,   1.00000,    537.4338
    342.5000,      45.0000,   1.00000,    502.4937
    347.5000,      45.0000,   1.00000,    482.1292
    352.5000,      45.0000,   1.00000,    451.0835
    357.5000,      45.0000,   1.00000,    432.1306
    362.5000,      45.0000,   1.00000,    440.3697
    367.5000,      45.0000,   1.00000,    458.1047
    372.5000,      45.0000,   1.00000,    475.2659
    377.5000,      45.0000,   1.00000,    509.7560
    382.5000,      45.0000,   1.00000,    515.8552
    387.5000,      45.0000,   1.00000,    544.5316
    392.5000,      45.0000,   1.00000,    547.4742
    397.5000,      45.0000,   1.00000,    573.8029
    402.5000,      45.0000,   1.00000,    604.8450
    407.5000,      45.0000,   1.00000,    590.3997
     67.5000,      15.0000,   4.00000,    331.8765
     72.5000,      15.0000,   4.00000,    352.6300
     77.5000,      15.0000,   4.00000,    337.7404
     82.5000,      15.0000,   4.00000,    310.0023
     87.5000,      15.0000,   4.00000,    304.9581
     92.5000,      15.0000,   4.00000,    294.6564
     97.5000,      15.0000,   4.00000,    286.2197
    102.5000,      15.0000,   4.00000,    283.6200
    107.5000,      15.0000,   4.00000,    322.1930
    112.5000,      15.0000,   4.00000,    355.7114
    117.5000,      15.0000,   4.00000,    413.4427
    122.5000,      15.0000,   4.00000,    409.7944
    127.5000,      15.0000,   4.00000,    366.5997
    132.5000,      15.0000,   4.00000,    290.8696
    137.5000,      15.0000,   4.00000,    257.5174
    142.5000,      15.0000,   4.00000,    315.4466
    147.5000,      15.0000,   4.00000,    348.4688
    152.5000,      15.0000,   4.00000,    333.5519
    157.5000,      15.0000,   4.00000,    302.9363
    162.5000,      15.0000,   4.00000,    300.6726
    167.5000,      15.0000,   4.00000,    319.1751
    172.5000,      15.0000,   4.00000,    329.1349
    177.5000,      15.0000,   4.00000,    331.6973
    182.5000,      15.0000,   4.00000,    363.0924
    187.5000,      15.0000,   4.00000,    392.7762
    192.5000,      15.0000,   4.00000,    460.2262
    197.5000,      15.0000,   4.00000,    480.9131
    202.5000,      15.0000,   4.00000,    468.7962
    207.5000,      15.0000,   4.00000,    408.3102
    212.5000,      15.0000,   4.00000,    366.2415
    217.5000,      15.0000,   4.00000,    368.0259
    222.5000,      15.0000,   4.00000,    387.4826
    227.5000,      15.0000,   4.00000,    384.5709
    232.5000,      15.0000,   4.00000,    394.3012
    237.5000,      15.0000,   4.00000,    416.4691
    242.5000,      15.0000,   4.00000,    440.8147
    247.5000,      15.0000,   4.00000,    459.5740
    252.5000,      15.0000,   4.00000,    476.6729
    257.5000,      15.0000,   4.00000,    471.4063
    262.5000,      15.0000,   4.00000,    448.0388
    267.5000,      15.0000,   4.00000,    396.0567
    272.5000,      15.0000,   4.00000,    350.8539
    277.5000,      15.0000,   4.00000,    328.2196
    282.5000,      15.0000,   4.00000,    328.5546
    287.5000,      15.0000,   4.00000,    398.6042
    292.5000,      15.0000,   4.00000,    458.9932
    297.5000,      15.0000,   4.00000,    497.5811
    302.5000,      15.0000,   4.00000,    547.5324
    307.5000,      15.0000,   4.00000,    538.4371
    312.5000,      15.0000,   4.00000,    568.2270
    317.5000,      15.0000,   4.00000,    546.1825
    322.5000,      15.0000,   4.00000,    564.3192
    327.5000,      15.0000,   4.00000,    607.2941
    332.5000,      15.0000,   4.00000,    567.0309
    337.5000,      15.0000,   4.00000,    511.1814
    342.5000,      15.0000,   4.00000,    438.4691
    347.5000,      15.0000,   4.00000,    414.6444
    352.5000,      15.0000,   4.00000,    418.1803
    357.5000,      15.0000,   4.00000,    419.8976
    362.5000,      15.0000,   4.00000,    458.4428
    367.5000,      15.0000,   4.00000,    444.9487
    372.5000,      15.0000,   4.00000,    452.0825
    377.5000,      15.0000,   4.00000,    442.8753
    382.5000,      15.0000,   4.00000,    459.6442
    387.5000,      15.0000,   4.00000,    506.5936
    392.5000,      15.0000,   4.00000,    512.3595
    397.5000,      15.0000,   4.00000,    556.1710
    402.5000,      15.0000,   4.00000,    639.9890
    407.5000,      15.0000,   4.00000,    609.6719
     82.5000,      55.0000,   1.00000,    314.5263
     87.5000,      55.0000,   1.00000,    329.6088
     92.5000,      55.0000,   1.00000,    335.5811
     97.5000,      55.0000,   1.00000,    348.1360
    102.5000,      55.0000,   1.00000,    347.3513
    107.5000,      55.0000,   1.00000,    332.5078
    112.5000,      55.0000,   1.00000,    325.5116
    117.5000,      55.0000,   1.00000,    315.1001
    122.5000,      55.0000,   1.00000,    312.2151
    127.5000,      55.0000,   1.00000,    317.1847
    132.5000,      55.0000,   1.00000,    318.0130
    137.5000,      55.0000,   1.00000,    322.8954
    142.5000,      55.0000,   1.00000,    324.4002
    147.5000,      55.0000,   1.00000,    323.3714
    152.5000,      55.0000,   1.00000,    312.2805
    157.5000,      55.0000,   1.00000,    311.8009
    162.5000,      55.0000,   1.00000,    329.9350
    167.5000,      55.0000,   1.00000,    344.3651
    172.5000,      55.0000,   1.00000,    356.8257
    177.5000,      55.0000,   1.00000,    364.2511
    182.5000,      55.0000,   1.00000,    351.3160
    187.5000,      55.0000,   1.00000,    351.4709
    192.5000,      55.0000,   1.00000,    369.5185
    197.5000,      55.0000,   1.00000,    383.8825
    202.5000,      55.0000,   1.00000,    406.8997
    207.5000,      55.0000,   1.00000,    425.4922
    212.5000,      55.0000,   1.00000,    439.0559
    217.5000,      55.0000,   1.00000,    436.3868
    222.5000,      55.0000,   1.00000,    446.6786
    227.5000,      55.0000,   1.00000,    432.0530
    232.5000,      55.0000,   1.00000,    425.8192
    242.5000,      55.0000,   1.00000,    412.5961
    247.5000,      55.0000,   1.00000,    407.4010
    252.5000,      55.0000,   1.00000,    391.2918
    257.5000,      55.0000,   1.00000,    385.4736
    262.5000,      55.0000,   1.00000,    385.8441
    267.5000,      55.0000,   1.00000,    412.0437
    272.5000,      55.0000,   1.00000,    428.9143
    277.5000,      55.0000,   1.00000,    433.7096
    282.5000,      55.0000,   1.00000,    465.4891
    287.5000,      55.0000,   1.00000,    450.9655
    292.5000,      55.0000,   1.00000,    451.1166
    297.5000,      55.0000,   1.00000,    460.1758
    302.5000,      55.0000,   1.00000,    476.1074
    307.5000,      55.0000,   1.00000,    491.1001
    312.5000,      55.0000,   1.00000,    506.1255
    317.5000,      55.0000,   1.00000,    495.3069
    322.5000,      55.0000,   1.00000,    477.0195
    327.5000,      55.0000,   1.00000,    471.8718
    332.5000,      55.0000,   1.00000,    470.6213
    337.5000,      55.0000,   1.00000,    441.2033
    342.5000,      55.0000,   1.00000,    453.6023
    347.5000,      55.0000,   1.00000,    440.8589
    352.5000,      55.0000,   1.00000,    422.5757
    357.5000,      55.0000,   1.00000,    411.6473
    362.5000,      55.0000,   1.00000,    384.3620
    367.5000,      55.0000,   1.00000,    369.1043
    372.5000,      55.0000,   1.00000,    386.9340
    377.5000,      55.0000,   1.00000,    420.1084
    382.5000,      55.0000,   1.00000,    452.7162
    387.5000,      55.0000,   1.00000,    471.5486
    392.5000,      55.0000,   1.00000,    483.6674
     82.5000,      15.0000,   5.00000,    308.4500
     87.5000,      15.0000,   5.00000,    320.7512
     92.5000,      15.0000,   5.00000,    308.0804
     97.5000,      15.0000,   5.00000,    293.9852
    102.5000,      15.0000,   5.00000,    292.3322
    107.5000,      15.0000,   5.00000,    325.5893
    112.5000,      15.0000,   5.00000,    358.7769
    117.5000,      15.0000,   5.00000,    388.3517
    122.5000,      15.0000,   5.00000,    383.3546
    127.5000,      15.0000,   5.00000,    332.0915
    132.5000,      15.0000,   5.00000,    273.0293
    137.5000,      15.0000,   5.00000,    250.3330
    142.5000,      15.0000,   5.00000,    307.7154
    147.5000,      15.0000,   5.00000,    344.7152
    152.5000,      15.0000,   5.00000,    326.9489
    157.5000,      15.0000,   5.00000,    301.2871
    162.5000,      15.0000,   5.00000,    292.5629
    167.5000,      15.0000,   5.00000,    315.6713
    172.5000,      15.0000,   5.00000,    320.8968
    177.5000,      15.0000,   5.00000,    328.9692
    182.5000,      15.0000,   5.00000,    339.8145
    187.5000,      15.0000,   5.00000,    367.2547
    192.5000,      15.0000,   5.00000,    434.0702
    197.5000,      15.0000,   5.00000,    476.3952
    202.5000,      15.0000,   5.00000,    496.5895
    207.5000,      15.0000,   5.00000,    433.0319
    212.5000,      15.0000,   5.00000,    385.9685
    217.5000,      15.0000,   5.00000,    384.0535
    222.5000,      15.0000,   5.00000,    401.4615
    227.5000,      15.0000,   5.00000,    393.9737
    232.5000,      15.0000,   5.00000,    390.5512
    242.5000,      15.0000,   5.00000,    413.0885
    247.5000,      15.0000,   5.00000,    430.7092
    252.5000,      15.0000,   5.00000,    442.1369
    257.5000,      15.0000,   5.00000,    436.7523
    262.5000,      15.0000,   5.00000,    411.5429
    267.5000,      15.0000,   5.00000,    366.3990
    272.5000,      15.0000,   5.00000,    323.3607
    277.5000,      15.0000,   5.00000,    300.0215
    282.5000,      15.0000,   5.00000,    312.8016
    287.5000,      15.0000,   5.00000,    366.2535
    292.5000,      15.0000,   5.00000,    429.1436
    297.5000,      15.0000,   5.00000,    457.2983
    302.5000,      15.0000,   5.00000,    526.5989
    307.5000,      15.0000,   5.00000,    507.8649
    312.5000,      15.0000,   5.00000,    532.0417
    317.5000,      15.0000,   5.00000,    496.9031
    322.5000,      15.0000,   5.00000,    503.5465
    327.5000,      15.0000,   5.00000,    521.9899
    332.5000,      15.0000,   5.00000,    486.4251
    337.5000,      15.0000,   5.00000,    444.7418
    342.5000,      15.0000,   5.00000,    401.7914
    347.5000,      15.0000,   5.00000,    386.5554
    352.5000,      15.0000,   5.00000,    407.9324
    357.5000,      15.0000,   5.00000,    394.2962
    362.5000,      15.0000,   5.00000,    393.6064
    367.5000,      15.0000,   5.00000,    374.5060
    372.5000,      15.0000,   5.00000,    365.0529
    377.5000,      15.0000,   5.00000,    363.8568
    382.5000,      15.0000,   5.00000,    397.3200
    387.5000,      15.0000,   5.00000,    414.2749
    392.5000,      15.0000,   5.00000,    449.0423
     97.5000,      65.0000,   1.00000,    333.2785
    102.5000,      65.0000,   1.00000,    319.9608
    107.5000,      65.0000,   1.00000,    296.6011
    112.5000,      65.0000,   1.00000,    289.4763
    117.5000,      65.0000,   1.00000,    300.5381
    122.5000,      65.0000,   1.00000,    302.4622
    127.5000,      65.0000,   1.00000,    295.4926
    132.5000,      65.0000,   1.00000,    302.0138
    137.5000,      65.0000,   1.00000,    308.7723
    142.5000,      65.0000,   1.00000,    318.0546
    147.5000,      65.0000,   1.00000,    315.0631
    152.5000,      65.0000,   1.00000,    314.4963
    157.5000,      65.0000,   1.00000,    309.5281
    162.5000,      65.0000,   1.00000,    307.7034
    167.5000,      65.0000,   1.00000,    323.4899
    172.5000,      65.0000,   1.00000,    349.0572
    177.5000,      65.0000,   1.00000,    363.5489
    182.5000,      65.0000,   1.00000,    357.7991
    187.5000,      65.0000,   1.00000,    369.3854
    192.5000,      65.0000,   1.00000,    383.9876
    197.5000,      65.0000,   1.00000,    401.0876
    202.5000,      65.0000,   1.00000,    405.1480
    207.5000,      65.0000,   1.00000,    411.4523
    212.5000,      65.0000,   1.00000,    421.7904
    217.5000,      65.0000,   1.00000,    441.8813
    257.5000,      65.0000,   1.00000,    379.6718
    262.5000,      65.0000,   1.00000,    395.1533
    267.5000,      65.0000,   1.00000,    411.0985
    272.5000,      65.0000,   1.00000,    413.6745
    277.5000,      65.0000,   1.00000,    437.1158
    282.5000,      65.0000,   1.00000,    433.4064
    287.5000,      65.0000,   1.00000,    432.3466
    292.5000,      65.0000,   1.00000,    434.5822
    297.5000,      65.0000,   1.00000,    440.3358
    302.5000,      65.0000,   1.00000,    449.7638
    307.5000,      65.0000,   1.00000,    446.4429
    312.5000,      65.0000,   1.00000,    424.6498
    317.5000,      65.0000,   1.00000,    419.8939
    322.5000,      65.0000,   1.00000,    422.8134
    327.5000,      65.0000,   1.00000,    421.8648
    332.5000,      65.0000,   1.00000,    414.8337
    337.5000,      65.0000,   1.00000,    420.5461
    342.5000,      65.0000,   1.00000,    398.0943
    347.5000,      65.0000,   1.00000,    389.9258
    352.5000,      65.0000,   1.00000,    383.7160
    357.5000,      65.0000,   1.00000,    376.7839
    362.5000,      65.0000,   1.00000,    374.0882
    367.5000,      65.0000,   1.00000,    370.9021
    372.5000,      65.0000,   1.00000,    373.4121
    377.5000,      65.0000,   1.00000,    377.9458
     97.5000,      15.0000,   6.00000,    291.7866
    102.5000,      15.0000,   6.00000,    287.2836
    107.5000,      15.0000,   6.00000,    314.7216
    112.5000,      15.0000,   6.00000,    337.9639
    117.5000,      15.0000,   6.00000,    364.1100
    122.5000,      15.0000,   6.00000,    373.1410
    127.5000,      15.0000,   6.00000,    327.3337
    132.5000,      15.0000,   6.00000,    274.7468
    137.5000,      15.0000,   6.00000,    248.0582
    142.5000,      15.0000,   6.00000,    297.6442
    147.5000,      15.0000,   6.00000,    336.4462
    152.5000,      15.0000,   6.00000,    318.7385
    157.5000,      15.0000,   6.00000,    290.6640
    162.5000,      15.0000,   6.00000,    293.0754
    167.5000,      15.0000,   6.00000,    298.5348
    172.5000,      15.0000,   6.00000,    314.1258
    177.5000,      15.0000,   6.00000,    329.0175
    182.5000,      15.0000,   6.00000,    354.6776
    187.5000,      15.0000,   6.00000,    396.5182
    192.5000,      15.0000,   6.00000,    465.3860
    197.5000,      15.0000,   6.00000,    519.6724
    202.5000,      15.0000,   6.00000,    510.9362
    207.5000,      15.0000,   6.00000,    445.4863
    212.5000,      15.0000,   6.00000,    403.3228
    217.5000,      15.0000,   6.00000,    385.1792
    257.5000,      15.0000,   6.00000,    445.8501
    262.5000,      15.0000,   6.00000,    415.1603
    267.5000,      15.0000,   6.00000,    370.2937
    272.5000,      15.0000,   6.00000,    316.5184
    277.5000,      15.0000,   6.00000,    286.9512
    282.5000,      15.0000,   6.00000,    293.3629
    287.5000,      15.0000,   6.00000,    345.7563
    292.5000,      15.0000,   6.00000,    400.3971
    297.5000,      15.0000,   6.00000,    437.1264
    302.5000,      15.0000,   6.00000,    499.3087
    307.5000,      15.0000,   6.00000,    479.5973
    312.5000,      15.0000,   6.00000,    482.3630
    317.5000,      15.0000,   6.00000,    451.1558
    322.5000,      15.0000,   6.00000,    458.1109
    327.5000,      15.0000,   6.00000,    483.8368
    332.5000,      15.0000,   6.00000,    447.0668
    337.5000,      15.0000,   6.00000,    416.5808
    342.5000,      15.0000,   6.00000,    363.7701
    347.5000,      15.0000,   6.00000,    344.2010
    352.5000,      15.0000,   6.00000,    353.4421
    357.5000,      15.0000,   6.00000,    353.4390
    362.5000,      15.0000,   6.00000,    374.7556
    367.5000,      15.0000,   6.00000,    352.4731
    372.5000,      15.0000,   6.00000,    352.3163
    377.5000,      15.0000,   6.00000,    330.0900
    105.0000,      30.0000,   3.00000,    293.6837
    110.0000,      30.0000,   3.00000,    308.7139
    115.0000,      30.0000,   3.00000,    325.9947
    120.0000,      30.0000,   3.00000,    315.3697
    125.0000,      30.0000,   3.00000,    310.0686
    130.0000,      30.0000,   3.00000,    301.9353
    135.0000,      30.0000,   3.00000,    307.7642
    140.0000,      30.0000,   3.00000,    292.9903
    145.0000,      30.0000,   3.00000,    278.7216
    150.0000,      30.0000,   3.00000,    285.0415
    155.0000,      30.0000,   3.00000,    303.9439
    160.0000,      30.0000,   3.00000,    300.7222
    165.0000,      30.0000,   3.00000,    292.7161
    170.0000,      30.0000,   3.00000,    299.4106
    175.0000,      30.0000,   3.00000,    323.8480
    180.0000,      30.0000,   3.00000,    367.6270
    185.0000,      30.0000,   3.00000,    396.7305
    190.0000,      30.0000,   3.00000,    438.2839
    195.0000,      30.0000,   3.00000,    457.7042
    200.0000,      30.0000,   3.00000,    460.2738
    205.0000,      30.0000,   3.00000,    459.5391
    210.0000,      30.0000,   3.00000,    444.6719
    265.0000,      30.0000,   3.00000,    382.6464
    270.0000,      30.0000,   3.00000,    356.3364
    275.0000,      30.0000,   3.00000,    335.9140
    280.0000,      30.0000,   3.00000,    337.0075
    285.0000,      30.0000,   3.00000,    349.6474
    290.0000,      30.0000,   3.00000,    361.9718
    295.0000,      30.0000,   3.00000,    408.3185
    300.0000,      30.0000,   3.00000,    424.9740
    305.0000,      30.0000,   3.00000,    438.7069
    310.0000,      30.0000,   3.00000,    449.1606
    315.0000,      30.0000,   3.00000,    448.4761
    320.0000,      30.0000,   3.00000,    468.7385
    325.0000,      30.0000,   3.00000,    433.2452
    330.0000,      30.0000,   3.00000,    424.7911
    335.0000,      30.0000,   3.00000,    403.2637
    340.0000,      30.0000,   3.00000,    378.5720
    345.0000,      30.0000,   3.00000,    358.6282
    350.0000,      30.0000,   3.00000,    336.5165
    355.0000,      30.0000,   3.00000,    339.7885
    360.0000,      30.0000,   3.00000,    339.7276
    365.0000,      30.0000,   3.00000,    344.7592
    370.0000,      30.0000,   3.00000,    338.6238
    112.5000,      25.0000,   4.00000,    310.5458
    117.5000,      25.0000,   4.00000,    337.4089
    122.5000,      25.0000,   4.00000,    319.8162
    127.5000,      25.0000,   4.00000,    298.6423
    132.5000,      25.0000,   4.00000,    292.3633
    137.5000,      25.0000,   4.00000,    288.1250
    142.5000,      25.0000,   4.00000,    283.5085
    147.5000,      25.0000,   4.00000,    299.5606
    152.5000,      25.0000,   4.00000,    289.8472
    157.5000,      25.0000,   4.00000,    293.4857
    162.5000,      25.0000,   4.00000,    299.0181
    167.5000,      25.0000,   4.00000,    287.3162
    172.5000,      25.0000,   4.00000,    329.5256
    177.5000,      25.0000,   4.00000,    349.3407
    182.5000,      25.0000,   4.00000,    378.1689
    187.5000,      25.0000,   4.00000,    418.5258
    192.5000,      25.0000,   4.00000,    469.4646
    197.5000,      25.0000,   4.00000,    493.4757
    202.5000,      25.0000,   4.00000,    467.1203
    272.5000,      25.0000,   4.00000,    342.6053
    277.5000,      25.0000,   4.00000,    311.8901
    282.5000,      25.0000,   4.00000,    328.1235
    287.5000,      25.0000,   4.00000,    343.4763
    292.5000,      25.0000,   4.00000,    361.9824
    297.5000,      25.0000,   4.00000,    416.1117
    302.5000,      25.0000,   4.00000,    419.0285
    307.5000,      25.0000,   4.00000,    421.3878
    312.5000,      25.0000,   4.00000,    443.0296
    317.5000,      25.0000,   4.00000,    452.5464
    322.5000,      25.0000,   4.00000,    442.6787
    327.5000,      25.0000,   4.00000,    432.7313
    332.5000,      25.0000,   4.00000,    389.4303
    337.5000,      25.0000,   4.00000,    367.2360
    342.5000,      25.0000,   4.00000,    348.4836
    347.5000,      25.0000,   4.00000,    323.4820
    352.5000,      25.0000,   4.00000,    309.0476
    357.5000,      25.0000,   4.00000,    330.1200
    362.5000,      25.0000,   4.00000,    337.1600
INVERSION RESULTS
INITIAL RMS ERROR
 51.89
NUMBER OF LAYERS
12
NUMBER OF BLOCKS
920
ITERATION 1
MODEL RESISTIVITY
LAYER 1
93,     2.5000
     10.0000,     331.22
     15.0000,     337.59
     20.0000,     345.19
     25.0000,     342.26
     30.0000,     337.78
     35.0000,     308.29
     40.0000,     331.53
     45.0000,     340.37
     50.0000,     367.46
     55.0000,     385.61
     60.0000,     345.88
     65.0000,     307.90
     70.0000,     316.89
     75.0000,     338.21
     80.0000,     295.01
     85.0000,     267.53
     90.0000,     268.17
     95.0000,     260.66
    100.0000,     223.56
    105.0000,     238.90
    110.0000,     271.91
    115.0000,     325.48
    120.0000,     341.23
    125.0000,     427.68
    130.0000,     387.53
    135.0000,     262.17
    140.0000,     296.84
    145.0000,     399.29
    150.0000,     518.18
    155.0000,     540.23
    160.0000,     489.07
    165.0000,     618.91
    170.0000,     735.11
    175.0000,     807.95
    180.0000,     824.93
    185.0000,     966.62
    190.0000,     1191.9
    195.0000,     1387.8
    200.0000,     1953.3
    205.0000,     2341.6
    210.0000,     2097.3
    215.0000,     1540.1
    220.0000,     1566.9
    225.0000,     1453.0
    230.0000,     1489.5
    235.0000,     1549.4
    240.0000,     1656.3
    245.0000,     1942.3
    250.0000,     2329.9
    255.0000,     2491.4
    260.0000,     2708.6
    265.0000,     2490.7
    270.0000,     2032.1
    275.0000,     1758.5
    280.0000,     1610.6
    285.0000,     1495.0
    290.0000,     1634.4
    295.0000,     1958.6
    300.0000,     1825.6
    305.0000,     1702.9
    310.0000,     1985.2
    315.0000,     1570.1
    320.0000,     1602.1
    325.0000,     1688.1
    330.0000,     1561.8
    335.0000,     1661.6
    340.0000,     1425.6
    345.0000,     1213.2
    350.0000,     1248.2
    355.0000,     1318.4
    360.0000,     1319.0
    365.0000,     1241.6
    370.0000,     1416.4
    375.0000,     1125.7
    380.0000,     1120.6
    385.0000,     1223.9
    390.0000,     1262.0
    395.0000,     1282.9
    400.0000,     1535.7
    405.0000,     1517.4
    410.0000,     1711.5
    415.0000,     1556.4
    420.0000,     1524.7
    425.0000,     1313.4
    430.0000,     1389.5
    435.0000,     1362.1
    440.0000,     1493.7
    445.0000,     1125.2
    450.0000,     1104.8
    455.0000,     1135.1
    460.0000,     996.26
    465.0000,     974.31
           967.5200
LAYER 2
93,     5.2500
     10.0000,     333.40
     15.0000,     338.21
     20.0000,     346.45
     25.0000,     345.08
     30.0000,     338.46
     35.0000,     312.62
     40.0000,     331.58
     45.0000,     343.65
     50.0000,     370.72
     55.0000,     386.30
     60.0000,     348.14
     65.0000,     310.92
     70.0000,     317.62
     75.0000,     334.14
     80.0000,     295.03
     85.0000,     267.79
     90.0000,     266.68
     95.0000,     257.88
    100.0000,     224.82
    105.0000,     236.69
    110.0000,     271.36
    115.0000,     322.68
    120.0000,     348.28
    125.0000,     421.33
    130.0000,     378.17
    135.0000,     267.69
    140.0000,     295.44
    145.0000,     397.10
    150.0000,     512.03
    155.0000,     531.46
    160.0000,     493.34
    165.0000,     605.05
    170.0000,     723.61
    175.0000,     798.77
    180.0000,     831.38
    185.0000,     966.78
    190.0000,     1181.1
    195.0000,     1401.8
    200.0000,     1913.7
    205.0000,     2247.0
    210.0000,     1982.4
    215.0000,     1496.2
    220.0000,     1488.0
    225.0000,     1415.8
    230.0000,     1451.4
    235.0000,     1516.4
    240.0000,     1634.5
    245.0000,     1912.8
    250.0000,     2273.8
    255.0000,     2442.0
    260.0000,     2602.0
    265.0000,     2391.7
    270.0000,     1964.3
    275.0000,     1690.8
    280.0000,     1533.9
    285.0000,     1436.0
    290.0000,     1571.4
    295.0000,     1855.1
    300.0000,     1772.4
    305.0000,     1690.7
    310.0000,     1891.4
    315.0000,     1555.5
    320.0000,     1564.2
    325.0000,     1635.1
    330.0000,     1549.7
    335.0000,     1612.0
    340.0000,     1398.7
    345.0000,     1203.6
    350.0000,     1227.1
    355.0000,     1295.9
    360.0000,     1300.5
    365.0000,     1251.6
    370.0000,     1375.1
    375.0000,     1131.8
    380.0000,     1113.1
    385.0000,     1205.3
    390.0000,     1242.7
    395.0000,     1273.9
    400.0000,     1488.7
    405.0000,     1509.2
    410.0000,     1666.5
    415.0000,     1540.6
    420.0000,     1480.2
    425.0000,     1300.6
    430.0000,     1352.8
    435.0000,     1349.8
    440.0000,     1437.5
    445.0000,     1132.2
    450.0000,     1095.6
    455.0000,     1111.1
    460.0000,     995.17
    465.0000,     967.13
           960.3172
LAYER 3
91,     8.2750
     15.0000,     342.16
     20.0000,     352.22
     25.0000,     354.38
     30.0000,     346.30
     35.0000,     326.07
     40.0000,     338.64
     45.0000,     353.42
     50.0000,     378.80
     55.0000,     389.37
     60.0000,     353.53
     65.0000,     317.72
     70.0000,     318.95
     75.0000,     326.98
     80.0000,     294.10
     85.0000,     268.58
     90.0000,     264.56
     95.0000,     253.86
    100.0000,     226.31
    105.0000,     233.68
    110.0000,     267.50
    115.0000,     316.89
    120.0000,     352.73
    125.0000,     405.64
    130.0000,     362.49
    135.0000,     275.20
    140.0000,     296.27
    145.0000,     391.13
    150.0000,     494.97
    155.0000,     512.95
    160.0000,     489.12
    165.0000,     572.43
    170.0000,     679.77
    175.0000,     756.52
    180.0000,     806.54
    185.0000,     927.56
    190.0000,     1112.9
    195.0000,     1327.2
    200.0000,     1706.6
    205.0000,     1907.5
    210.0000,     1664.7
    215.0000,     1318.9
    220.0000,     1295.5
    225.0000,     1281.5
    230.0000,     1325.9
    235.0000,     1394.3
    240.0000,     1511.7
    245.0000,     1746.5
    250.0000,     2026.0
    255.0000,     2159.5
    260.0000,     2225.3
    265.0000,     2029.9
    270.0000,     1681.9
    275.0000,     1435.0
    280.0000,     1287.7
    285.0000,     1223.1
    290.0000,     1343.0
    295.0000,     1569.6
    300.0000,     1575.9
    305.0000,     1564.0
    310.0000,     1680.2
    315.0000,     1464.6
    320.0000,     1455.4
    325.0000,     1509.3
    330.0000,     1470.5
    335.0000,     1483.9
    340.0000,     1303.8
    345.0000,     1137.5
    350.0000,     1139.8
    355.0000,     1194.9
    360.0000,     1208.3
    365.0000,     1194.0
    370.0000,     1258.3
    375.0000,     1090.8
    380.0000,     1066.3
    385.0000,     1138.7
    390.0000,     1175.6
    395.0000,     1213.9
    400.0000,     1372.1
    405.0000,     1426.7
    410.0000,     1530.1
    415.0000,     1435.0
    420.0000,     1347.7
    425.0000,     1214.0
    430.0000,     1240.2
    435.0000,     1258.9
    440.0000,     1303.5
    445.0000,     1099.0
    450.0000,     1052.3
    455.0000,     1046.2
    460.0000,     966.54
           943.6907
LAYER 4
89,    11.6025
     20.0000,     360.92
     25.0000,     369.50
     30.0000,     362.64
     35.0000,     346.19
     40.0000,     354.04
     45.0000,     368.33
     50.0000,     390.33
     55.0000,     395.90
     60.0000,     361.08
     65.0000,     325.45
     70.0000,     320.79
     75.0000,     321.65
     80.0000,     292.84
     85.0000,     269.51
     90.0000,     263.62
     95.0000,     251.78
    100.0000,     227.62
    105.0000,     231.74
    110.0000,     262.61
    115.0000,     309.26
    120.0000,     348.06
    125.0000,     387.00
    130.0000,     347.91
    135.0000,     279.07
    140.0000,     296.51
    145.0000,     379.71
    150.0000,     466.31
    155.0000,     478.50
    160.0000,     458.41
    165.0000,     514.32
    170.0000,     598.87
    175.0000,     668.46
    180.0000,     723.26
    185.0000,     823.00
    190.0000,     964.17
    195.0000,     1123.2
    200.0000,     1351.7
    205.0000,     1432.1
    210.0000,     1244.3
    215.0000,     1029.0
    220.0000,     1021.4
    225.0000,     1045.8
    230.0000,     1099.5
    235.0000,     1163.3
    240.0000,     1256.3
    245.0000,     1416.7
    250.0000,     1586.7
    255.0000,     1651.1
    260.0000,     1646.5
    265.0000,     1486.2
    270.0000,     1240.1
    275.0000,     1056.5
    280.0000,     948.04
    285.0000,     915.93
    290.0000,     1017.1
    295.0000,     1200.2
    300.0000,     1270.8
    305.0000,     1317.8
    310.0000,     1408.0
    315.0000,     1287.8
    320.0000,     1282.1
    325.0000,     1325.1
    330.0000,     1307.7
    335.0000,     1291.9
    340.0000,     1139.6
    345.0000,     999.06
    350.0000,     983.17
    355.0000,     1018.2
    360.0000,     1034.5
    365.0000,     1039.2
    370.0000,     1077.0
    375.0000,     973.07
    380.0000,     957.88
    385.0000,     1016.1
    390.0000,     1051.2
    395.0000,     1088.0
    400.0000,     1202.0
    405.0000,     1260.2
    410.0000,     1323.9
    415.0000,     1246.4
    420.0000,     1156.2
    425.0000,     1056.9
    430.0000,     1070.0
    435.0000,     1095.2
    440.0000,     1125.5
    445.0000,     1004.5
    450.0000,     968.14
    455.0000,     957.09
           904.1406
LAYER 5
85,    15.2628
     30.0000,     402.13
     35.0000,     397.04
     40.0000,     398.40
     45.0000,     402.57
     50.0000,     408.62
     55.0000,     401.75
     60.0000,     374.40
     65.0000,     344.20
     70.0000,     327.68
     75.0000,     315.11
     80.0000,     294.43
     85.0000,     277.00
     90.0000,     267.33
     95.0000,     255.90
    100.0000,     242.13
    105.0000,     243.64
    110.0000,     263.52
    115.0000,     294.73
    120.0000,     323.20
    125.0000,     339.60
    130.0000,     321.56
    135.0000,     293.28
    140.0000,     301.78
    145.0000,     340.69
    150.0000,     375.36
    155.0000,     377.14
    160.0000,     366.39
    165.0000,     381.08
    170.0000,     414.84
    175.0000,     453.67
    180.0000,     493.23
    185.0000,     541.44
    190.0000,     592.73
    195.0000,     635.25
    200.0000,     665.90
    205.0000,     648.85
    210.0000,     586.05
    215.0000,     535.59
    220.0000,     541.66
    225.0000,     572.42
    230.0000,     611.37
    235.0000,     647.64
    240.0000,     681.88
    245.0000,     716.93
    250.0000,     737.22
    255.0000,     724.43
    260.0000,     685.86
    265.0000,     618.63
    270.0000,     540.84
    275.0000,     481.55
    280.0000,     451.88
    285.0000,     459.60
    290.0000,     517.54
    295.0000,     614.39
    300.0000,     708.01
    305.0000,     793.86
    310.0000,     866.00
    315.0000,     876.33
    320.0000,     890.58
    325.0000,     906.19
    330.0000,     892.86
    335.0000,     851.17
    340.0000,     764.97
    345.0000,     684.94
    350.0000,     650.30
    355.0000,     646.35
    360.0000,     652.09
    365.0000,     663.44
    370.0000,     679.49
    375.0000,     669.20
    380.0000,     680.23
    385.0000,     715.01
    390.0000,     746.83
    395.0000,     779.29
    400.0000,     828.06
    405.0000,     861.54
    410.0000,     874.58
    415.0000,     837.56
    420.0000,     785.88
    425.0000,     744.20
    430.0000,     742.57
    435.0000,     756.50
    440.0000,     774.41
    445.0000,     759.85
           770.4645
LAYER 6
81,    19.2890
     40.0000,     423.12
     45.0000,     417.22
     50.0000,     414.01
     55.0000,     400.36
     60.0000,     379.45
     65.0000,     353.96
     70.0000,     334.57
     75.0000,     318.22
     80.0000,     301.43
     85.0000,     287.36
     90.0000,     277.39
     95.0000,     268.33
    100.0000,     260.94
    105.0000,     262.33
    110.0000,     274.61
    115.0000,     293.53
    120.0000,     310.78
    125.0000,     318.82
    130.0000,     311.66
    135.0000,     300.22
    140.0000,     302.03
    145.0000,     314.92
    150.0000,     324.33
    155.0000,     321.15
    160.0000,     314.05
    165.0000,     317.01
    170.0000,     331.02
    175.0000,     351.37
    180.0000,     374.06
    185.0000,     397.02
    190.0000,     415.56
    195.0000,     424.08
    200.0000,     420.80
    205.0000,     402.62
    210.0000,     377.09
    215.0000,     361.39
    220.0000,     366.43
    225.0000,     384.18
    230.0000,     405.70
    235.0000,     424.20
    240.0000,     436.89
    245.0000,     442.65
    250.0000,     438.25
    255.0000,     421.78
    260.0000,     396.52
    265.0000,     365.40
    270.0000,     334.97
    275.0000,     313.87
    280.0000,     308.16
    285.0000,     323.02
    290.0000,     363.07
    295.0000,     425.17
    300.0000,     496.63
    305.0000,     567.75
    310.0000,     627.44
    315.0000,     661.44
    320.0000,     680.87
    325.0000,     686.72
    330.0000,     671.66
    335.0000,     635.26
    340.0000,     581.45
    345.0000,     530.75
    350.0000,     499.15
    355.0000,     485.68
    360.0000,     484.09
    365.0000,     490.75
    370.0000,     502.28
    375.0000,     512.25
    380.0000,     530.05
    385.0000,     556.36
    390.0000,     583.41
    395.0000,     610.04
    400.0000,     637.67
    405.0000,     656.57
    410.0000,     660.05
    415.0000,     642.85
    420.0000,     617.34
    425.0000,     599.70
    430.0000,     597.85
    435.0000,     605.99
           628.3556
LAYER 7
77,    23.7179
     50.0000,     417.19
     55.0000,     396.70
     60.0000,     380.61
     65.0000,     359.62
     70.0000,     342.37
     75.0000,     326.71
     80.0000,     312.56
     85.0000,     300.76
     90.0000,     292.05
     95.0000,     285.42
    100.0000,     281.44
    105.0000,     282.69
    110.0000,     289.79
    115.0000,     300.18
    120.0000,     309.26
    125.0000,     312.86
    130.0000,     309.37
    135.0000,     303.24
    140.0000,     300.63
    145.0000,     301.09
    150.0000,     299.80
    155.0000,     294.41
    160.0000,     288.64
    165.0000,     287.84
    170.0000,     293.29
    175.0000,     303.14
    180.0000,     314.58
    185.0000,     324.81
    190.0000,     330.81
    195.0000,     330.09
    200.0000,     322.78
    205.0000,     310.49
    210.0000,     297.96
    215.0000,     291.38
    220.0000,     293.98
    225.0000,     302.94
    230.0000,     313.83
    235.0000,     322.74
    240.0000,     327.36
    245.0000,     326.66
    250.0000,     320.22
    255.0000,     308.69
    260.0000,     294.08
    265.0000,     278.78
    270.0000,     266.04
    275.0000,     259.63
    280.0000,     263.01
    285.0000,     279.28
    290.0000,     310.43
    295.0000,     355.10
    300.0000,     407.78
    305.0000,     461.45
    310.0000,     508.04
    315.0000,     540.42
    320.0000,     558.20
    325.0000,     561.13
    330.0000,     548.22
    335.0000,     521.28
    340.0000,     485.76
    345.0000,     451.49
    350.0000,     426.26
    355.0000,     411.89
    360.0000,     406.97
    365.0000,     409.65
    370.0000,     417.95
    375.0000,     429.90
    380.0000,     446.66
    385.0000,     467.49
    390.0000,     489.16
    395.0000,     509.78
    400.0000,     528.30
    405.0000,     540.59
    410.0000,     542.81
    415.0000,     535.84
    420.0000,     525.80
    425.0000,     520.22
           524.5925
LAYER 8
73,    28.5897
     60.0000,     385.11
     65.0000,     362.19
     70.0000,     348.78
     75.0000,     338.09
     80.0000,     326.32
     85.0000,     316.11
     90.0000,     309.06
     95.0000,     304.29
    100.0000,     301.86
    105.0000,     302.50
    110.0000,     305.96
    115.0000,     310.63
    120.0000,     314.15
    125.0000,     314.49
    130.0000,     311.17
    135.0000,     305.87
    140.0000,     300.78
    145.0000,     296.11
    150.0000,     290.80
    155.0000,     284.63
    160.0000,     279.30
    165.0000,     276.87
    170.0000,     278.00
    175.0000,     281.79
    180.0000,     286.48
    185.0000,     290.13
    190.0000,     291.00
    195.0000,     288.03
    200.0000,     281.74
    205.0000,     273.71
    210.0000,     266.53
    215.0000,     262.73
    220.0000,     263.40
    225.0000,     267.32
    230.0000,     272.31
    235.0000,     276.24
    240.0000,     277.68
    245.0000,     276.01
    250.0000,     271.35
    255.0000,     264.48
    260.0000,     256.76
    265.0000,     249.82
    270.0000,     245.61
    275.0000,     246.24
    280.0000,     253.78
    285.0000,     269.93
    290.0000,     295.50
    295.0000,     329.46
    300.0000,     368.66
    305.0000,     408.42
    310.0000,     443.45
    315.0000,     469.23
    320.0000,     483.59
    325.0000,     485.86
    330.0000,     476.48
    335.0000,     457.68
    340.0000,     433.57
    345.0000,     409.55
    350.0000,     389.99
    355.0000,     376.93
    360.0000,     370.60
    365.0000,     370.42
    370.0000,     375.50
    375.0000,     384.96
    380.0000,     398.31
    385.0000,     414.44
    390.0000,     430.98
    395.0000,     446.00
    400.0000,     459.50
    405.0000,     468.94
    410.0000,     471.11
    415.0000,     469.42
           467.3892
LAYER 9
67,    33.9487
     75.0000,     352.79
     80.0000,     338.96
     85.0000,     331.07
     90.0000,     326.21
     95.0000,     322.87
    100.0000,     320.97
    105.0000,     320.82
    110.0000,     321.71
    115.0000,     322.54
    120.0000,     322.20
    125.0000,     319.88
    130.0000,     315.48
    135.0000,     309.66
    140.0000,     303.31
    145.0000,     296.82
    150.0000,     290.25
    155.0000,     283.95
    160.0000,     278.70
    165.0000,     275.32
    170.0000,     274.02
    175.0000,     274.27
    180.0000,     275.06
    185.0000,     275.25
    190.0000,     273.90
    195.0000,     270.57
    200.0000,     265.68
    205.0000,     260.22
    210.0000,     255.50
    215.0000,     252.64
    220.0000,     252.06
    225.0000,     253.20
    230.0000,     255.02
    235.0000,     256.43
    240.0000,     256.65
    245.0000,     255.37
    250.0000,     252.76
    255.0000,     249.42
    260.0000,     246.27
    265.0000,     244.40
    270.0000,     245.07
    275.0000,     249.56
    280.0000,     259.07
    285.0000,     274.44
    290.0000,     295.86
    295.0000,     322.40
    300.0000,     351.96
    305.0000,     381.44
    310.0000,     407.43
    315.0000,     426.94
    320.0000,     438.10
    325.0000,     440.27
    330.0000,     434.02
    335.0000,     421.12
    340.0000,     404.34
    345.0000,     386.89
    350.0000,     371.49
    355.0000,     359.83
    360.0000,     352.67
    365.0000,     350.18
    370.0000,     352.18
    375.0000,     358.35
    380.0000,     368.13
    385.0000,     380.77
    390.0000,     393.22
    395.0000,     402.37
    400.0000,     411.36
           424.6703
LAYER 10
61,    39.8436
     90.0000,     341.30
     95.0000,     339.21
    100.0000,     337.95
    105.0000,     337.52
    110.0000,     336.80
    115.0000,     334.84
    120.0000,     331.64
    125.0000,     327.03
    130.0000,     321.25
    135.0000,     314.61
    140.0000,     307.58
    145.0000,     300.51
    150.0000,     293.68
    155.0000,     287.43
    160.0000,     282.15
    165.0000,     278.14
    170.0000,     275.41
    175.0000,     273.64
    180.0000,     272.26
    185.0000,     270.64
    190.0000,     268.31
    195.0000,     265.06
    200.0000,     261.16
    205.0000,     257.12
    210.0000,     253.59
    215.0000,     251.10
    220.0000,     249.82
    225.0000,     249.53
    230.0000,     249.75
    235.0000,     249.96
    240.0000,     249.82
    245.0000,     249.19
    250.0000,     248.25
    255.0000,     247.42
    260.0000,     247.31
    265.0000,     248.67
    270.0000,     252.29
    275.0000,     258.93
    280.0000,     269.26
    285.0000,     283.60
    290.0000,     301.83
    295.0000,     323.13
    300.0000,     345.99
    305.0000,     368.33
    310.0000,     387.91
    315.0000,     402.72
    320.0000,     411.41
    325.0000,     413.49
    330.0000,     409.37
    335.0000,     400.25
    340.0000,     387.93
    345.0000,     374.41
    350.0000,     361.48
    355.0000,     350.49
    360.0000,     342.22
    365.0000,     337.40
    370.0000,     336.43
    375.0000,     339.53
    380.0000,     346.20
    385.0000,     355.38
           370.6066
LAYER 11
57,    46.3279
    100.0000,     351.50
    105.0000,     353.10
    110.0000,     351.99
    115.0000,     347.41
    120.0000,     341.69
    125.0000,     334.72
    130.0000,     327.54
    135.0000,     319.98
    140.0000,     312.43
    145.0000,     305.10
    150.0000,     298.22
    155.0000,     292.00
    160.0000,     286.64
    165.0000,     282.23
    170.0000,     278.71
    175.0000,     275.86
    180.0000,     273.35
    185.0000,     270.84
    190.0000,     268.07
    195.0000,     264.94
    200.0000,     261.59
    205.0000,     258.27
    210.0000,     255.33
    215.0000,     253.00
    220.0000,     251.40
    225.0000,     250.44
    230.0000,     249.95
    235.0000,     249.69
    240.0000,     249.55
    245.0000,     249.50
    250.0000,     249.71
    255.0000,     250.50
    260.0000,     252.30
    265.0000,     255.59
    270.0000,     260.92
    275.0000,     268.72
    280.0000,     279.31
    285.0000,     292.78
    290.0000,     308.84
    295.0000,     326.78
    300.0000,     345.45
    305.0000,     363.35
    310.0000,     378.89
    315.0000,     390.66
    320.0000,     397.67
    325.0000,     399.53
    330.0000,     396.49
    335.0000,     389.34
    340.0000,     379.26
    345.0000,     367.55
    350.0000,     355.42
    355.0000,     344.05
    360.0000,     333.61
    365.0000,     325.82
    370.0000,     320.60
    375.0000,     321.22
           326.6143
LAYER 12
53, 
    110.0000,     371.25
    115.0000,     359.51
    120.0000,     349.83
    125.0000,     341.19
    130.0000,     333.21
    135.0000,     324.52
    140.0000,     316.42
    145.0000,     308.83
    150.0000,     301.85
    155.0000,     295.57
    160.0000,     290.11
    165.0000,     285.49
    170.0000,     281.62
    175.0000,     278.34
    180.0000,     275.39
    185.0000,     272.53
    190.0000,     269.60
    195.0000,     266.53
    200.0000,     263.39
    205.0000,     260.35
    210.0000,     257.61
    215.0000,     255.33
    220.0000,     253.62
    225.0000,     252.44
    230.0000,     251.71
    235.0000,     251.34
    240.0000,     251.28
    245.0000,     251.56
    250.0000,     252.36
    255.0000,     253.94
    260.0000,     256.65
    265.0000,     260.88
    270.0000,     267.03
    275.0000,     275.41
    280.0000,     286.18
    285.0000,     299.33
    290.0000,     314.50
    295.0000,     331.04
    300.0000,     347.94
    305.0000,     363.91
    310.0000,     377.64
    315.0000,     387.97
    320.0000,     394.05
    325.0000,     395.55
    330.0000,     392.64
    335.0000,     385.94
    340.0000,     376.32
    345.0000,     364.67
    350.0000,     351.61
    355.0000,     339.68
    360.0000,     327.16
    365.0000,     313.82
           298.5485
CALCULATED APPARENT RESISTIVITY
      7.5000,       5.0000,   1.00000,    335.9018
     12.5000,       5.0000,   1.00000,    341.6097
     17.5000,       5.0000,   1.00000,    343.9132
     22.5000,       5.0000,   1.00000,    338.5507
     27.5000,       5.0000,   1.00000,    345.0069
     32.5000,       5.0000,   1.00000,    323.5164
     37.5000,       5.0000,   1.00000,    346.2148
     42.5000,       5.0000,   1.00000,    345.8704
     47.5000,       5.0000,   1.00000,    358.4577
     52.5000,       5.0000,   1.00000,    362.4220
     57.5000,       5.0000,   1.00000,    342.7683
     62.5000,       5.0000,   1.00000,    327.1833
     67.5000,       5.0000,   1.00000,    314.7350
     72.5000,       5.0000,   1.00000,    321.0097
     77.5000,       5.0000,   1.00000,    286.6873
     82.5000,       5.0000,   1.00000,    272.8708
     87.5000,       5.0000,   1.00000,    268.7594
     92.5000,       5.0000,   1.00000,    258.4135
     97.5000,       5.0000,   1.00000,    238.6535
    102.5000,       5.0000,   1.00000,    263.7448
    107.5000,       5.0000,   1.00000,    275.5102
    112.5000,       5.0000,   1.00000,    323.6755
    117.5000,       5.0000,   1.00000,    327.7802
    122.5000,       5.0000,   1.00000,    361.1744
    127.5000,       5.0000,   1.00000,    353.6687
    132.5000,       5.0000,   1.00000,    308.2654
    137.5000,       5.0000,   1.00000,    355.1429
    142.5000,       5.0000,   1.00000,    390.2277
    147.5000,       5.0000,   1.00000,    454.8665
    152.5000,       5.0000,   1.00000,    521.9950
    157.5000,       5.0000,   1.00000,    524.2330
    162.5000,       5.0000,   1.00000,    627.1767
    167.5000,       5.0000,   1.00000,    692.5231
    172.5000,       5.0000,   1.00000,    794.4971
    177.5000,       5.0000,   1.00000,    857.2803
    182.5000,       5.0000,   1.00000,    959.0396
    187.5000,       5.0000,   1.00000,   1195.4072
    192.5000,       5.0000,   1.00000,   1391.1102
    197.5000,       5.0000,   1.00000,   1654.0183
    202.5000,       5.0000,   1.00000,   1762.1069
    207.5000,       5.0000,   1.00000,   1812.4452
    212.5000,       5.0000,   1.00000,   1522.9519
    217.5000,       5.0000,   1.00000,   1564.0648
    222.5000,       5.0000,   1.00000,   1422.2319
    227.5000,       5.0000,   1.00000,   1441.2250
    232.5000,       5.0000,   1.00000,   1538.1837
    237.5000,       5.0000,   1.00000,   1671.2617
    242.5000,       5.0000,   1.00000,   1864.8474
    247.5000,       5.0000,   1.00000,   2128.4277
    252.5000,       5.0000,   1.00000,   2185.0154
    257.5000,       5.0000,   1.00000,   2291.1880
    262.5000,       5.0000,   1.00000,   2145.2454
    267.5000,       5.0000,   1.00000,   1912.6777
    272.5000,       5.0000,   1.00000,   1719.0507
    277.5000,       5.0000,   1.00000,   1589.9945
    282.5000,       5.0000,   1.00000,   1510.6271
    287.5000,       5.0000,   1.00000,   1546.3441
    292.5000,       5.0000,   1.00000,   1692.1296
    297.5000,       5.0000,   1.00000,   1682.8307
    302.5000,       5.0000,   1.00000,   1602.4078
    307.5000,       5.0000,   1.00000,   1775.3512
    312.5000,       5.0000,   1.00000,   1545.8409
    317.5000,       5.0000,   1.00000,   1587.5521
    322.5000,       5.0000,   1.00000,   1576.4821
    327.5000,       5.0000,   1.00000,   1481.5668
    332.5000,       5.0000,   1.00000,   1509.8818
    337.5000,       5.0000,   1.00000,   1360.8043
    342.5000,       5.0000,   1.00000,   1263.4186
    347.5000,       5.0000,   1.00000,   1251.3580
    352.5000,       5.0000,   1.00000,   1237.8367
    357.5000,       5.0000,   1.00000,   1270.1691
    362.5000,       5.0000,   1.00000,   1164.0913
    367.5000,       5.0000,   1.00000,   1299.3003
    372.5000,       5.0000,   1.00000,   1116.7816
    377.5000,       5.0000,   1.00000,   1154.0209
    382.5000,       5.0000,   1.00000,   1181.9449
    387.5000,       5.0000,   1.00000,   1231.0209
    392.5000,       5.0000,   1.00000,   1241.7761
    397.5000,       5.0000,   1.00000,   1431.3519
    402.5000,       5.0000,   1.00000,   1370.4801
    407.5000,       5.0000,   1.00000,   1542.6387
    412.5000,       5.0000,   1.00000,   1399.4274
    417.5000,       5.0000,   1.00000,   1445.2363
    422.5000,       5.0000,   1.00000,   1287.2659
    427.5000,       5.0000,   1.00000,   1363.5646
    432.5000,       5.0000,   1.00000,   1214.2272
    437.5000,       5.0000,   1.00000,   1319.5050
    442.5000,       5.0000,   1.00000,   1099.4098
    447.5000,       5.0000,   1.00000,   1102.1279
    452.5000,       5.0000,   1.00000,   1069.3640
    457.5000,       5.0000,   1.00000,    973.2551
    462.5000,       5.0000,   1.00000,    972.9991
    467.5000,       5.0000,   1.00000,    941.7634
     12.5000,       5.0000,   2.00000,    349.4883
     17.5000,       5.0000,   2.00000,    351.2796
     22.5000,       5.0000,   2.00000,    355.7566
     27.5000,       5.0000,   2.00000,    357.6314
     32.5000,       5.0000,   2.00000,    335.2330
     37.5000,       5.0000,   2.00000,    356.5195
     42.5000,       5.0000,   2.00000,    353.9969
     47.5000,       5.0000,   2.00000,    361.0820
     52.5000,       5.0000,   2.00000,    370.0381
     57.5000,       5.0000,   2.00000,    338.5192
     62.5000,       5.0000,   2.00000,    312.8039
     67.5000,       5.0000,   2.00000,    325.8058
     72.5000,       5.0000,   2.00000,    343.4398
     77.5000,       5.0000,   2.00000,    284.9709
     82.5000,       5.0000,   2.00000,    260.4861
     87.5000,       5.0000,   2.00000,    284.8823
     92.5000,       5.0000,   2.00000,    274.7979
     97.5000,       5.0000,   2.00000,    246.9083
    102.5000,       5.0000,   2.00000,    272.0564
    107.5000,       5.0000,   2.00000,    294.5313
    112.5000,       5.0000,   2.00000,    309.6992
    117.5000,       5.0000,   2.00000,    300.2565
    122.5000,       5.0000,   2.00000,    368.5093
    127.5000,       5.0000,   2.00000,    369.0906
    132.5000,       5.0000,   2.00000,    304.0831
    137.5000,       5.0000,   2.00000,    353.9259
    142.5000,       5.0000,   2.00000,    396.2399
    147.5000,       5.0000,   2.00000,    473.9374
    152.5000,       5.0000,   2.00000,    519.5961
    157.5000,       5.0000,   2.00000,    494.2121
    162.5000,       5.0000,   2.00000,    601.9968
    167.5000,       5.0000,   2.00000,    715.0520
    172.5000,       5.0000,   2.00000,    787.6381
    177.5000,       5.0000,   2.00000,    798.6295
    182.5000,       5.0000,   2.00000,    910.8169
    187.5000,       5.0000,   2.00000,   1150.7903
    192.5000,       5.0000,   2.00000,   1226.2148
    197.5000,       5.0000,   2.00000,   1331.7188
    202.5000,       5.0000,   2.00000,   1504.8398
    207.5000,       5.0000,   2.00000,   1445.4237
    212.5000,       5.0000,   2.00000,   1265.6293
    217.5000,       5.0000,   2.00000,   1450.1429
    222.5000,       5.0000,   2.00000,   1405.2460
    227.5000,       5.0000,   2.00000,   1344.8199
    232.5000,       5.0000,   2.00000,   1438.3459
    237.5000,       5.0000,   2.00000,   1516.2158
    242.5000,       5.0000,   2.00000,   1676.0208
    247.5000,       5.0000,   2.00000,   1811.8921
    252.5000,       5.0000,   2.00000,   1773.6077
    257.5000,       5.0000,   2.00000,   1873.5142
    262.5000,       5.0000,   2.00000,   1812.8566
    267.5000,       5.0000,   2.00000,   1614.7280
    272.5000,       5.0000,   2.00000,   1555.8728
    277.5000,       5.0000,   2.00000,   1489.4595
    282.5000,       5.0000,   2.00000,   1336.5675
    287.5000,       5.0000,   2.00000,   1386.6001
    292.5000,       5.0000,   2.00000,   1590.0544
    297.5000,       5.0000,   2.00000,   1410.7220
    302.5000,       5.0000,   2.00000,   1373.6649
    307.5000,       5.0000,   2.00000,   1658.8660
    312.5000,       5.0000,   2.00000,   1436.4139
    317.5000,       5.0000,   2.00000,   1421.3977
    322.5000,       5.0000,   2.00000,   1445.1299
    327.5000,       5.0000,   2.00000,   1345.5831
    332.5000,       5.0000,   2.00000,   1427.0074
    337.5000,       5.0000,   2.00000,   1293.7999
    342.5000,       5.0000,   2.00000,   1148.7264
    347.5000,       5.0000,   2.00000,   1185.5929
    352.5000,       5.0000,   2.00000,   1222.9839
    357.5000,       5.0000,   2.00000,   1132.2269
    362.5000,       5.0000,   2.00000,   1069.4032
    367.5000,       5.0000,   2.00000,   1236.6439
    372.5000,       5.0000,   2.00000,   1053.3966
    377.5000,       5.0000,   2.00000,   1046.4801
    382.5000,       5.0000,   2.00000,   1184.5454
    387.5000,       5.0000,   2.00000,   1153.4119
    392.5000,       5.0000,   2.00000,   1140.0853
    397.5000,       5.0000,   2.00000,   1267.4561
    402.5000,       5.0000,   2.00000,   1244.2142
    407.5000,       5.0000,   2.00000,   1342.8826
    412.5000,       5.0000,   2.00000,   1285.9862
    417.5000,       5.0000,   2.00000,   1256.5259
    422.5000,       5.0000,   2.00000,   1181.6570
    427.5000,       5.0000,   2.00000,   1194.0917
    432.5000,       5.0000,   2.00000,   1161.0092
    437.5000,       5.0000,   2.00000,   1220.1641
    442.5000,       5.0000,   2.00000,    987.2418
    447.5000,       5.0000,   2.00000,    996.9231
    452.5000,       5.0000,   2.00000,   1061.3558
    457.5000,       5.0000,   2.00000,    930.7299
    462.5000,       5.0000,   2.00000,    912.6573
     17.5000,       5.0000,   3.00000,    364.8284
     22.5000,       5.0000,   3.00000,    367.3723
     27.5000,       5.0000,   3.00000,    367.9315
     32.5000,       5.0000,   3.00000,    338.7008
     37.5000,       5.0000,   3.00000,    355.1841
     42.5000,       5.0000,   3.00000,    357.4454
     47.5000,       5.0000,   3.00000,    375.2981
     52.5000,       5.0000,   3.00000,    371.0309
     57.5000,       5.0000,   3.00000,    326.4746
     62.5000,       5.0000,   3.00000,    306.3767
     67.5000,       5.0000,   3.00000,    330.5151
     72.5000,       5.0000,   3.00000,    354.6434
     77.5000,       5.0000,   3.00000,    292.8925
     82.5000,       5.0000,   3.00000,    267.7209
     87.5000,       5.0000,   3.00000,    285.2869
     92.5000,       5.0000,   3.00000,    288.9842
     97.5000,       5.0000,   3.00000,    255.4396
    102.5000,       5.0000,   3.00000,    277.8189
    107.5000,       5.0000,   3.00000,    286.0516
    112.5000,       5.0000,   3.00000,    303.0568
    117.5000,       5.0000,   3.00000,    313.0587
    122.5000,       5.0000,   3.00000,    385.6867
    127.5000,       5.0000,   3.00000,    372.4827
    132.5000,       5.0000,   3.00000,    290.7265
    137.5000,       5.0000,   3.00000,    323.1870
    142.5000,       5.0000,   3.00000,    404.6659
    147.5000,       5.0000,   3.00000,    500.9096
    152.5000,       5.0000,   3.00000,    513.5527
    157.5000,       5.0000,   3.00000,    465.4507
    162.5000,       5.0000,   3.00000,    576.1699
    167.5000,       5.0000,   3.00000,    695.4852
    172.5000,       5.0000,   3.00000,    750.3073
    177.5000,       5.0000,   3.00000,    726.7020
    182.5000,       5.0000,   3.00000,    800.6776
    187.5000,       5.0000,   3.00000,    963.3010
    192.5000,       5.0000,   3.00000,   1014.0789
    197.5000,       5.0000,   3.00000,   1164.8816
    202.5000,       5.0000,   3.00000,   1217.6453
    207.5000,       5.0000,   3.00000,   1165.2611
    212.5000,       5.0000,   3.00000,   1009.8333
    217.5000,       5.0000,   3.00000,   1216.0876
    222.5000,       5.0000,   3.00000,   1265.1377
    227.5000,       5.0000,   3.00000,   1260.4365
    232.5000,       5.0000,   3.00000,   1235.6748
    237.5000,       5.0000,   3.00000,   1290.1388
    242.5000,       5.0000,   3.00000,   1362.6117
    247.5000,       5.0000,   3.00000,   1439.1803
    252.5000,       5.0000,   3.00000,   1424.6472
    257.5000,       5.0000,   3.00000,   1496.9216
    262.5000,       5.0000,   3.00000,   1444.6901
    267.5000,       5.0000,   3.00000,   1347.7257
    272.5000,       5.0000,   3.00000,   1297.1167
    277.5000,       5.0000,   3.00000,   1239.6063
    282.5000,       5.0000,   3.00000,   1159.7670
    287.5000,       5.0000,   3.00000,   1238.5570
    292.5000,       5.0000,   3.00000,   1338.7804
    297.5000,       5.0000,   3.00000,   1243.2489
    302.5000,       5.0000,   3.00000,   1185.6779
    307.5000,       5.0000,   3.00000,   1399.0372
    312.5000,       5.0000,   3.00000,   1264.3932
    317.5000,       5.0000,   3.00000,   1228.7748
    322.5000,       5.0000,   3.00000,   1222.5315
    327.5000,       5.0000,   3.00000,   1240.5168
    332.5000,       5.0000,   3.00000,   1305.0898
    337.5000,       5.0000,   3.00000,   1158.5737
    342.5000,       5.0000,   3.00000,   1031.3188
    347.5000,       5.0000,   3.00000,   1069.0278
    352.5000,       5.0000,   3.00000,   1089.3102
    357.5000,       5.0000,   3.00000,   1064.7023
    362.5000,       5.0000,   3.00000,    984.5876
    367.5000,       5.0000,   3.00000,   1111.6614
    372.5000,       5.0000,   3.00000,    945.8800
    377.5000,       5.0000,   3.00000,    975.9777
    382.5000,       5.0000,   3.00000,   1037.4788
    387.5000,       5.0000,   3.00000,   1076.9703
    392.5000,       5.0000,   3.00000,    996.9727
    397.5000,       5.0000,   3.00000,   1106.7491
    402.5000,       5.0000,   3.00000,   1082.4933
    407.5000,       5.0000,   3.00000,   1217.6582
    412.5000,       5.0000,   3.00000,   1096.4741
    417.5000,       5.0000,   3.00000,   1099.4436
    422.5000,       5.0000,   3.00000,    957.8690
    427.5000,       5.0000,   3.00000,   1073.9756
    432.5000,       5.0000,   3.00000,   1054.3287
    437.5000,       5.0000,   3.00000,   1118.6235
    442.5000,       5.0000,   3.00000,    883.6418
    447.5000,       5.0000,   3.00000,    903.6792
    452.5000,       5.0000,   3.00000,    947.8831
    457.5000,       5.0000,   3.00000,    885.7507
     22.5000,      15.0000,   1.00000,    371.1807
     27.5000,      15.0000,   1.00000,    360.1071
     32.5000,      15.0000,   1.00000,    352.3689
     37.5000,      15.0000,   1.00000,    348.2569
     42.5000,      15.0000,   1.00000,    364.9107
     47.5000,      15.0000,   1.00000,    369.3766
     52.5000,      15.0000,   1.00000,    351.3219
     57.5000,      15.0000,   1.00000,    328.6613
     62.5000,      15.0000,   1.00000,    322.2374
     67.5000,      15.0000,   1.00000,    330.4067
     72.5000,      15.0000,   1.00000,    328.3157
     77.5000,      15.0000,   1.00000,    319.3583
     82.5000,      15.0000,   1.00000,    294.4549
     87.5000,      15.0000,   1.00000,    285.2264
     92.5000,      15.0000,   1.00000,    279.6835
     97.5000,      15.0000,   1.00000,    285.3780
    102.5000,      15.0000,   1.00000,    275.3909
    107.5000,      15.0000,   1.00000,    283.5945
    112.5000,      15.0000,   1.00000,    309.9951
    117.5000,      15.0000,   1.00000,    354.6805
    122.5000,      15.0000,   1.00000,    366.5633
    127.5000,      15.0000,   1.00000,    344.8501
    132.5000,      15.0000,   1.00000,    320.1415
    137.5000,      15.0000,   1.00000,    337.0561
    142.5000,      15.0000,   1.00000,    408.1980
    147.5000,      15.0000,   1.00000,    477.8864
    152.5000,      15.0000,   1.00000,    496.9552
    157.5000,      15.0000,   1.00000,    521.7004
    162.5000,      15.0000,   1.00000,    574.3672
    167.5000,      15.0000,   1.00000,    640.0356
    172.5000,      15.0000,   1.00000,    678.6225
    177.5000,      15.0000,   1.00000,    703.2854
    182.5000,      15.0000,   1.00000,    732.6931
    187.5000,      15.0000,   1.00000,    794.3693
    192.5000,      15.0000,   1.00000,    947.0425
    197.5000,      15.0000,   1.00000,   1018.7716
    202.5000,      15.0000,   1.00000,   1019.1310
    207.5000,      15.0000,   1.00000,    968.1096
    212.5000,      15.0000,   1.00000,    996.4672
    217.5000,      15.0000,   1.00000,   1027.6199
    222.5000,      15.0000,   1.00000,   1141.1033
    227.5000,      15.0000,   1.00000,   1167.0858
    232.5000,      15.0000,   1.00000,   1157.7988
    237.5000,      15.0000,   1.00000,   1118.7158
    242.5000,      15.0000,   1.00000,   1144.6443
    247.5000,      15.0000,   1.00000,   1177.7426
    252.5000,      15.0000,   1.00000,   1230.3779
    257.5000,      15.0000,   1.00000,   1233.5747
    262.5000,      15.0000,   1.00000,   1234.1151
    267.5000,      15.0000,   1.00000,   1203.8540
    272.5000,      15.0000,   1.00000,   1136.0160
    277.5000,      15.0000,   1.00000,   1087.9873
    282.5000,      15.0000,   1.00000,   1125.5203
    287.5000,      15.0000,   1.00000,   1138.8531
    292.5000,      15.0000,   1.00000,   1154.1423
    297.5000,      15.0000,   1.00000,   1156.8202
    302.5000,      15.0000,   1.00000,   1166.5339
    307.5000,      15.0000,   1.00000,   1128.7793
    312.5000,      15.0000,   1.00000,   1129.0938
    317.5000,      15.0000,   1.00000,   1101.3732
    322.5000,      15.0000,   1.00000,   1109.7731
    327.5000,      15.0000,   1.00000,   1138.4941
    332.5000,      15.0000,   1.00000,   1142.9011
    337.5000,      15.0000,   1.00000,   1075.3633
    342.5000,      15.0000,   1.00000,   1019.3255
    347.5000,      15.0000,   1.00000,    973.3386
    352.5000,      15.0000,   1.00000,    990.7098
    357.5000,      15.0000,   1.00000,   1006.5901
    362.5000,      15.0000,   1.00000,   1010.5584
    367.5000,      15.0000,   1.00000,    937.5213
    372.5000,      15.0000,   1.00000,    950.6962
    377.5000,      15.0000,   1.00000,    923.3495
    382.5000,      15.0000,   1.00000,    954.3214
    387.5000,      15.0000,   1.00000,    937.5826
    392.5000,      15.0000,   1.00000,    988.8679
    397.5000,      15.0000,   1.00000,    968.9258
    402.5000,      15.0000,   1.00000,   1046.1239
    407.5000,      15.0000,   1.00000,   1035.2883
    412.5000,      15.0000,   1.00000,   1033.4275
    417.5000,      15.0000,   1.00000,    913.6249
    422.5000,      15.0000,   1.00000,    935.3839
    427.5000,      15.0000,   1.00000,    933.6307
    432.5000,      15.0000,   1.00000,   1003.9735
    437.5000,      15.0000,   1.00000,    952.6769
    442.5000,      15.0000,   1.00000,    926.9222
    447.5000,      15.0000,   1.00000,    849.7441
    452.5000,      15.0000,   1.00000,    842.0126
     22.5000,       5.0000,   4.00000,    374.4228
     27.5000,       5.0000,   4.00000,    371.6744
     32.5000,       5.0000,   4.00000,    335.4486
     37.5000,       5.0000,   4.00000,    355.2972
     42.5000,       5.0000,   4.00000,    362.2308
     47.5000,       5.0000,   4.00000,    377.2733
     52.5000,       5.0000,   4.00000,    368.9537
     57.5000,       5.0000,   4.00000,    325.6828
     62.5000,       5.0000,   4.00000,    309.5810
     67.5000,       5.0000,   4.00000,    328.5084
     72.5000,       5.0000,   4.00000,    356.1765
     77.5000,       5.0000,   4.00000,    308.7254
     82.5000,       5.0000,   4.00000,    281.6842
     87.5000,       5.0000,   4.00000,    293.6087
     92.5000,       5.0000,   4.00000,    287.4653
     97.5000,       5.0000,   4.00000,    262.1717
    102.5000,       5.0000,   4.00000,    273.1851
    107.5000,       5.0000,   4.00000,    277.1364
    112.5000,       5.0000,   4.00000,    320.6548
    117.5000,       5.0000,   4.00000,    338.2881
    122.5000,       5.0000,   4.00000,    402.9071
    127.5000,       5.0000,   4.00000,    365.4412
    132.5000,       5.0000,   4.00000,    270.4774
    137.5000,       5.0000,   4.00000,    318.5013
    142.5000,       5.0000,   4.00000,    390.4626
    147.5000,       5.0000,   4.00000,    494.3920
    152.5000,       5.0000,   4.00000,    519.0970
    157.5000,       5.0000,   4.00000,    461.3241
    162.5000,       5.0000,   4.00000,    557.1576
    167.5000,       5.0000,   4.00000,    632.6190
    172.5000,       5.0000,   4.00000,    679.4584
    177.5000,       5.0000,   4.00000,    648.2000
    182.5000,       5.0000,   4.00000,    654.7452
    187.5000,       5.0000,   4.00000,    767.0573
    192.5000,       5.0000,   4.00000,    866.0026
    197.5000,       5.0000,   4.00000,    991.8633
    202.5000,       5.0000,   4.00000,   1040.4127
    207.5000,       5.0000,   4.00000,    964.6848
    212.5000,       5.0000,   4.00000,    828.7171
    217.5000,       5.0000,   4.00000,    992.1435
    222.5000,       5.0000,   4.00000,   1052.6926
    227.5000,       5.0000,   4.00000,   1068.8640
    232.5000,       5.0000,   4.00000,   1071.8759
    237.5000,       5.0000,   4.00000,   1019.0198
    242.5000,       5.0000,   4.00000,   1058.6229
    247.5000,       5.0000,   4.00000,   1143.4122
    252.5000,       5.0000,   4.00000,   1144.5889
    257.5000,       5.0000,   4.00000,   1215.5298
    262.5000,       5.0000,   4.00000,   1182.1998
    267.5000,       5.0000,   4.00000,   1087.5197
    272.5000,       5.0000,   4.00000,   1031.5345
    277.5000,       5.0000,   4.00000,    997.1572
    282.5000,       5.0000,   4.00000,    984.9770
    287.5000,       5.0000,   4.00000,   1030.9630
    292.5000,       5.0000,   4.00000,   1169.7574
    297.5000,       5.0000,   4.00000,   1091.9240
    302.5000,       5.0000,   4.00000,   1034.6989
    307.5000,       5.0000,   4.00000,   1197.0267
    312.5000,       5.0000,   4.00000,   1014.8898
    317.5000,       5.0000,   4.00000,   1042.5790
    322.5000,       5.0000,   4.00000,   1087.8940
    327.5000,       5.0000,   4.00000,   1064.8201
    332.5000,       5.0000,   4.00000,   1172.4476
    337.5000,       5.0000,   4.00000,   1025.6128
    342.5000,       5.0000,   4.00000,    920.6833
    347.5000,       5.0000,   4.00000,    926.3612
    352.5000,       5.0000,   4.00000,    967.4872
    357.5000,       5.0000,   4.00000,    986.4501
    362.5000,       5.0000,   4.00000,    910.7283
    367.5000,       5.0000,   4.00000,   1006.1216
    372.5000,       5.0000,   4.00000,    852.0167
    377.5000,       5.0000,   4.00000,    857.4911
    382.5000,       5.0000,   4.00000,    932.5767
    387.5000,       5.0000,   4.00000,    906.2529
    392.5000,       5.0000,   4.00000,    895.3420
    397.5000,       5.0000,   4.00000,    978.4129
    402.5000,       5.0000,   4.00000,    963.2205
    407.5000,       5.0000,   4.00000,   1067.3633
    412.5000,       5.0000,   4.00000,    966.5261
    417.5000,       5.0000,   4.00000,    898.8535
    422.5000,       5.0000,   4.00000,    834.3957
    427.5000,       5.0000,   4.00000,    920.6053
    432.5000,       5.0000,   4.00000,    930.2037
    437.5000,       5.0000,   4.00000,   1016.3223
    442.5000,       5.0000,   4.00000,    818.1320
    447.5000,       5.0000,   4.00000,    811.3846
    452.5000,       5.0000,   4.00000,    853.5793
     30.0000,      20.0000,   1.00000,    355.3695
     35.0000,      20.0000,   1.00000,    356.1420
     40.0000,      20.0000,   1.00000,    355.7507
     45.0000,      20.0000,   1.00000,    356.5633
     50.0000,      20.0000,   1.00000,    350.7559
     55.0000,      20.0000,   1.00000,    345.9863
     60.0000,      20.0000,   1.00000,    340.1255
     65.0000,      20.0000,   1.00000,    332.9809
     70.0000,      20.0000,   1.00000,    330.9420
     75.0000,      20.0000,   1.00000,    329.3349
     80.0000,      20.0000,   1.00000,    328.1464
     85.0000,      20.0000,   1.00000,    307.8404
     90.0000,      20.0000,   1.00000,    289.2118
     95.0000,      20.0000,   1.00000,    277.9279
    100.0000,      20.0000,   1.00000,    271.6458
    105.0000,      20.0000,   1.00000,    294.2980
    110.0000,      20.0000,   1.00000,    322.7151
    115.0000,      20.0000,   1.00000,    360.1215
    120.0000,      20.0000,   1.00000,    370.3042
    125.0000,      20.0000,   1.00000,    341.3773
    130.0000,      20.0000,   1.00000,    337.9884
    135.0000,      20.0000,   1.00000,    339.3083
    140.0000,      20.0000,   1.00000,    364.2443
    145.0000,      20.0000,   1.00000,    416.6566
    150.0000,      20.0000,   1.00000,    455.1801
    155.0000,      20.0000,   1.00000,    520.0718
    160.0000,      20.0000,   1.00000,    549.0840
    165.0000,      20.0000,   1.00000,    550.2026
    170.0000,      20.0000,   1.00000,    548.7905
    175.0000,      20.0000,   1.00000,    538.2274
    180.0000,      20.0000,   1.00000,    561.7325
    185.0000,      20.0000,   1.00000,    621.8308
    190.0000,      20.0000,   1.00000,    690.9095
    195.0000,      20.0000,   1.00000,    778.8875
    200.0000,      20.0000,   1.00000,    825.5665
    205.0000,      20.0000,   1.00000,    824.7462
    210.0000,      20.0000,   1.00000,    836.9668
    215.0000,      20.0000,   1.00000,    824.2833
    220.0000,      20.0000,   1.00000,    815.9084
    225.0000,      20.0000,   1.00000,    852.1984
    230.0000,      20.0000,   1.00000,    851.1293
    235.0000,      20.0000,   1.00000,    850.6019
    240.0000,      20.0000,   1.00000,    862.1972
    245.0000,      20.0000,   1.00000,    852.2413
    250.0000,      20.0000,   1.00000,    909.4748
    255.0000,      20.0000,   1.00000,    962.2996
    260.0000,      20.0000,   1.00000,    964.5988
    265.0000,      20.0000,   1.00000,    933.7792
    270.0000,      20.0000,   1.00000,    884.9919
    275.0000,      20.0000,   1.00000,    855.8430
    280.0000,      20.0000,   1.00000,    847.5008
    285.0000,      20.0000,   1.00000,    898.9879
    290.0000,      20.0000,   1.00000,    935.9936
    295.0000,      20.0000,   1.00000,    957.9014
    300.0000,      20.0000,   1.00000,   1002.6008
    305.0000,      20.0000,   1.00000,    924.0158
    310.0000,      20.0000,   1.00000,    888.0970
    315.0000,      20.0000,   1.00000,    904.2147
    320.0000,      20.0000,   1.00000,    882.4924
    325.0000,      20.0000,   1.00000,    933.6801
    330.0000,      20.0000,   1.00000,    927.6859
    335.0000,      20.0000,   1.00000,    901.6398
    340.0000,      20.0000,   1.00000,    900.8827
    345.0000,      20.0000,   1.00000,    861.2492
    350.0000,      20.0000,   1.00000,    854.5186
    355.0000,      20.0000,   1.00000,    861.1490
    360.0000,      20.0000,   1.00000,    888.4251
    365.0000,      20.0000,   1.00000,    876.2873
    370.0000,      20.0000,   1.00000,    832.1084
    375.0000,      20.0000,   1.00000,    827.1656
    380.0000,      20.0000,   1.00000,    773.6610
    385.0000,      20.0000,   1.00000,    777.4382
    390.0000,      20.0000,   1.00000,    815.0041
    395.0000,      20.0000,   1.00000,    836.5576
    400.0000,      20.0000,   1.00000,    889.1839
    405.0000,      20.0000,   1.00000,    885.6920
    410.0000,      20.0000,   1.00000,    829.9356
    415.0000,      20.0000,   1.00000,    814.4837
    420.0000,      20.0000,   1.00000,    791.4646
    425.0000,      20.0000,   1.00000,    772.6004
    430.0000,      20.0000,   1.00000,    807.6260
    435.0000,      20.0000,   1.00000,    809.7686
    440.0000,      20.0000,   1.00000,    819.2050
    445.0000,      20.0000,   1.00000,    812.5286
     27.5000,       5.0000,   5.00000,    367.1017
     32.5000,       5.0000,   5.00000,    335.3008
     37.5000,       5.0000,   5.00000,    357.9236
     42.5000,       5.0000,   5.00000,    360.8378
     47.5000,       5.0000,   5.00000,    369.0931
     52.5000,       5.0000,   5.00000,    370.5640
     57.5000,       5.0000,   5.00000,    335.9366
     62.5000,       5.0000,   5.00000,    311.0293
     67.5000,       5.0000,   5.00000,    330.5177
     72.5000,       5.0000,   5.00000,    364.6906
     77.5000,       5.0000,   5.00000,    316.4860
     82.5000,       5.0000,   5.00000,    294.0668
     87.5000,       5.0000,   5.00000,    303.4641
     92.5000,       5.0000,   5.00000,    291.1476
     97.5000,       5.0000,   5.00000,    250.5256
    102.5000,       5.0000,   5.00000,    268.8073
    107.5000,       5.0000,   5.00000,    293.4614
    112.5000,       5.0000,   5.00000,    338.6777
    117.5000,       5.0000,   5.00000,    354.7400
    122.5000,       5.0000,   5.00000,    412.0680
    127.5000,       5.0000,   5.00000,    358.1215
    132.5000,       5.0000,   5.00000,    268.9465
    137.5000,       5.0000,   5.00000,    308.7903
    142.5000,       5.0000,   5.00000,    377.3845
    147.5000,       5.0000,   5.00000,    469.3019
    152.5000,       5.0000,   5.00000,    514.8273
    157.5000,       5.0000,   5.00000,    466.8059
    162.5000,       5.0000,   5.00000,    526.5688
    167.5000,       5.0000,   5.00000,    576.3384
    172.5000,       5.0000,   5.00000,    584.2404
    177.5000,       5.0000,   5.00000,    531.7606
    182.5000,       5.0000,   5.00000,    542.8857
    187.5000,       5.0000,   5.00000,    655.5507
    192.5000,       5.0000,   5.00000,    718.9698
    197.5000,       5.0000,   5.00000,    844.9729
    202.5000,       5.0000,   5.00000,    920.6968
    207.5000,       5.0000,   5.00000,    844.8015
    212.5000,       5.0000,   5.00000,    697.0130
    217.5000,       5.0000,   5.00000,    822.3541
    222.5000,       5.0000,   5.00000,    834.5555
    227.5000,       5.0000,   5.00000,    850.9294
    232.5000,       5.0000,   5.00000,    851.7028
    237.5000,       5.0000,   5.00000,    824.7761
    242.5000,       5.0000,   5.00000,    835.5028
    247.5000,       5.0000,   5.00000,    919.0405
    252.5000,       5.0000,   5.00000,    936.9375
    257.5000,       5.0000,   5.00000,   1020.4205
    262.5000,       5.0000,   5.00000,    988.0258
    267.5000,       5.0000,   5.00000,    865.1752
    272.5000,       5.0000,   5.00000,    820.1616
    277.5000,       5.0000,   5.00000,    821.9144
    282.5000,       5.0000,   5.00000,    776.7796
    287.5000,       5.0000,   5.00000,    870.9532
    292.5000,       5.0000,   5.00000,   1026.0438
    297.5000,       5.0000,   5.00000,    954.6277
    302.5000,       5.0000,   5.00000,    905.1226
    307.5000,       5.0000,   5.00000,   1016.5877
    312.5000,       5.0000,   5.00000,    848.7936
    317.5000,       5.0000,   5.00000,    874.8886
    322.5000,       5.0000,   5.00000,    945.5293
    327.5000,       5.0000,   5.00000,    931.2510
    332.5000,       5.0000,   5.00000,    993.5065
    337.5000,       5.0000,   5.00000,    924.6572
    342.5000,       5.0000,   5.00000,    794.1812
    347.5000,       5.0000,   5.00000,    823.8716
    352.5000,       5.0000,   5.00000,    878.2028
    357.5000,       5.0000,   5.00000,    875.6915
    362.5000,       5.0000,   5.00000,    832.3111
    367.5000,       5.0000,   5.00000,    942.5391
    372.5000,       5.0000,   5.00000,    758.6383
    377.5000,       5.0000,   5.00000,    755.9088
    382.5000,       5.0000,   5.00000,    798.6245
    387.5000,       5.0000,   5.00000,    798.8323
    392.5000,       5.0000,   5.00000,    767.8231
    397.5000,       5.0000,   5.00000,    902.1075
    402.5000,       5.0000,   5.00000,    863.3063
    407.5000,       5.0000,   5.00000,    941.3112
    412.5000,       5.0000,   5.00000,    821.0888
    417.5000,       5.0000,   5.00000,    800.2435
    422.5000,       5.0000,   5.00000,    720.0453
    427.5000,       5.0000,   5.00000,    797.7538
    432.5000,       5.0000,   5.00000,    808.0865
    437.5000,       5.0000,   5.00000,    920.2634
    442.5000,       5.0000,   5.00000,    743.6176
    447.5000,       5.0000,   5.00000,    748.7347
     32.5000,       5.0000,   6.00000,    335.7258
     37.5000,       5.0000,   6.00000,    356.4148
     42.5000,       5.0000,   6.00000,    352.5199
     47.5000,       5.0000,   6.00000,    368.2889
     52.5000,       5.0000,   6.00000,    375.7517
     57.5000,       5.0000,   6.00000,    338.8815
     62.5000,       5.0000,   6.00000,    318.0696
     67.5000,       5.0000,   6.00000,    340.2228
     72.5000,       5.0000,   6.00000,    374.3954
     77.5000,       5.0000,   6.00000,    322.2513
     82.5000,       5.0000,   6.00000,    296.7391
     87.5000,       5.0000,   6.00000,    310.8312
     92.5000,       5.0000,   6.00000,    289.2635
     97.5000,       5.0000,   6.00000,    245.3053
    102.5000,       5.0000,   6.00000,    274.2819
    107.5000,       5.0000,   6.00000,    308.5020
    112.5000,       5.0000,   6.00000,    355.0099
    117.5000,       5.0000,   6.00000,    357.5769
    122.5000,       5.0000,   6.00000,    411.5327
    127.5000,       5.0000,   6.00000,    370.9927
    132.5000,       5.0000,   6.00000,    268.3985
    137.5000,       5.0000,   6.00000,    300.7500
    142.5000,       5.0000,   6.00000,    362.3511
    147.5000,       5.0000,   6.00000,    460.8007
    152.5000,       5.0000,   6.00000,    495.0322
    157.5000,       5.0000,   6.00000,    441.5986
    162.5000,       5.0000,   6.00000,    502.3912
    167.5000,       5.0000,   6.00000,    517.4649
    172.5000,       5.0000,   6.00000,    488.6570
    177.5000,       5.0000,   6.00000,    432.0387
    182.5000,       5.0000,   6.00000,    470.2245
    187.5000,       5.0000,   6.00000,    572.5734
    192.5000,       5.0000,   6.00000,    619.4462
    197.5000,       5.0000,   6.00000,    735.6924
    202.5000,       5.0000,   6.00000,    812.4987
    207.5000,       5.0000,   6.00000,    758.9657
    212.5000,       5.0000,   6.00000,    609.6403
    217.5000,       5.0000,   6.00000,    676.2047
    222.5000,       5.0000,   6.00000,    671.5590
    227.5000,       5.0000,   6.00000,    647.6456
    232.5000,       5.0000,   6.00000,    647.7695
    237.5000,       5.0000,   6.00000,    663.5212
    242.5000,       5.0000,   6.00000,    708.2054
    247.5000,       5.0000,   6.00000,    760.3868
    252.5000,       5.0000,   6.00000,    795.7631
    257.5000,       5.0000,   6.00000,    869.5541
    262.5000,       5.0000,   6.00000,    816.8535
    267.5000,       5.0000,   6.00000,    719.1985
    272.5000,       5.0000,   6.00000,    682.3936
    277.5000,       5.0000,   6.00000,    650.0452
    282.5000,       5.0000,   6.00000,    645.1644
    287.5000,       5.0000,   6.00000,    730.5722
    292.5000,       5.0000,   6.00000,    879.6288
    297.5000,       5.0000,   6.00000,    840.0093
    302.5000,       5.0000,   6.00000,    776.9590
    307.5000,       5.0000,   6.00000,    885.0082
    312.5000,       5.0000,   6.00000,    755.3907
    317.5000,       5.0000,   6.00000,    759.2766
    322.5000,       5.0000,   6.00000,    793.7271
    327.5000,       5.0000,   6.00000,    803.6003
    332.5000,       5.0000,   6.00000,    882.3264
    337.5000,       5.0000,   6.00000,    772.7415
    342.5000,       5.0000,   6.00000,    715.4378
    347.5000,       5.0000,   6.00000,    744.3933
    352.5000,       5.0000,   6.00000,    785.1683
    357.5000,       5.0000,   6.00000,    791.7682
    362.5000,       5.0000,   6.00000,    751.9344
    367.5000,       5.0000,   6.00000,    854.9837
    372.5000,       5.0000,   6.00000,    695.9713
    377.5000,       5.0000,   6.00000,    660.9252
    382.5000,       5.0000,   6.00000,    700.2012
    387.5000,       5.0000,   6.00000,    701.9525
    392.5000,       5.0000,   6.00000,    698.7733
    397.5000,       5.0000,   6.00000,    792.3742
    402.5000,       5.0000,   6.00000,    789.8155
    407.5000,       5.0000,   6.00000,    827.3616
    412.5000,       5.0000,   6.00000,    736.0096
    417.5000,       5.0000,   6.00000,    716.5189
    422.5000,       5.0000,   6.00000,    638.0881
    427.5000,       5.0000,   6.00000,    700.8710
    432.5000,       5.0000,   6.00000,    721.6915
    437.5000,       5.0000,   6.00000,    811.1053
    442.5000,       5.0000,   6.00000,    673.2453
     37.5000,      25.0000,   1.00000,    349.3429
     42.5000,      25.0000,   1.00000,    349.2952
     47.5000,      25.0000,   1.00000,    352.4618
     52.5000,      25.0000,   1.00000,    347.3996
     57.5000,      25.0000,   1.00000,    348.7682
     62.5000,      25.0000,   1.00000,    356.5273
     67.5000,      25.0000,   1.00000,    346.7262
     72.5000,      25.0000,   1.00000,    335.7949
     77.5000,      25.0000,   1.00000,    334.4174
     82.5000,      25.0000,   1.00000,    326.0754
     87.5000,      25.0000,   1.00000,    294.5118
     92.5000,      25.0000,   1.00000,    281.9453
     97.5000,      25.0000,   1.00000,    289.5909
    102.5000,      25.0000,   1.00000,    303.7989
    107.5000,      25.0000,   1.00000,    321.5766
    112.5000,      25.0000,   1.00000,    355.7040
    117.5000,      25.0000,   1.00000,    361.4646
    122.5000,      25.0000,   1.00000,    351.5960
    127.5000,      25.0000,   1.00000,    347.9716
    132.5000,      25.0000,   1.00000,    355.6016
    137.5000,      25.0000,   1.00000,    361.4532
    142.5000,      25.0000,   1.00000,    382.9182
    147.5000,      25.0000,   1.00000,    413.4154
    152.5000,      25.0000,   1.00000,    454.1595
    157.5000,      25.0000,   1.00000,    490.1950
    162.5000,      25.0000,   1.00000,    498.0037
    167.5000,      25.0000,   1.00000,    458.7545
    172.5000,      25.0000,   1.00000,    431.6355
    177.5000,      25.0000,   1.00000,    457.7581
    182.5000,      25.0000,   1.00000,    488.2740
    187.5000,      25.0000,   1.00000,    550.6765
    192.5000,      25.0000,   1.00000,    626.9332
    197.5000,      25.0000,   1.00000,    668.1563
    202.5000,      25.0000,   1.00000,    679.0698
    207.5000,      25.0000,   1.00000,    716.9102
    212.5000,      25.0000,   1.00000,    712.3840
    217.5000,      25.0000,   1.00000,    665.6089
    222.5000,      25.0000,   1.00000,    608.8878
    227.5000,      25.0000,   1.00000,    599.1086
    232.5000,      25.0000,   1.00000,    602.0286
    237.5000,      25.0000,   1.00000,    640.0294
    242.5000,      25.0000,   1.00000,    683.8706
    247.5000,      25.0000,   1.00000,    734.2365
    252.5000,      25.0000,   1.00000,    752.9368
    257.5000,      25.0000,   1.00000,    755.3530
    262.5000,      25.0000,   1.00000,    745.6281
    267.5000,      25.0000,   1.00000,    741.0688
    272.5000,      25.0000,   1.00000,    687.7582
    277.5000,      25.0000,   1.00000,    673.2117
    282.5000,      25.0000,   1.00000,    711.9988
    287.5000,      25.0000,   1.00000,    737.5653
    292.5000,      25.0000,   1.00000,    754.5167
    297.5000,      25.0000,   1.00000,    799.3971
    302.5000,      25.0000,   1.00000,    795.6906
    307.5000,      25.0000,   1.00000,    773.2847
    312.5000,      25.0000,   1.00000,    766.3101
    317.5000,      25.0000,   1.00000,    761.8035
    322.5000,      25.0000,   1.00000,    735.4886
    327.5000,      25.0000,   1.00000,    743.4645
    332.5000,      25.0000,   1.00000,    739.8422
    337.5000,      25.0000,   1.00000,    745.7174
    342.5000,      25.0000,   1.00000,    760.6732
    347.5000,      25.0000,   1.00000,    763.8213
    352.5000,      25.0000,   1.00000,    740.4908
    357.5000,      25.0000,   1.00000,    776.4594
    362.5000,      25.0000,   1.00000,    760.0104
    367.5000,      25.0000,   1.00000,    738.9037
    372.5000,      25.0000,   1.00000,    722.0919
    377.5000,      25.0000,   1.00000,    710.6497
    382.5000,      25.0000,   1.00000,    660.4533
    387.5000,      25.0000,   1.00000,    692.4535
    392.5000,      25.0000,   1.00000,    718.8075
    397.5000,      25.0000,   1.00000,    751.6199
    402.5000,      25.0000,   1.00000,    728.1331
    407.5000,      25.0000,   1.00000,    752.7989
    412.5000,      25.0000,   1.00000,    714.7844
    417.5000,      25.0000,   1.00000,    700.7072
    422.5000,      25.0000,   1.00000,    683.8981
    427.5000,      25.0000,   1.00000,    697.6526
    432.5000,      25.0000,   1.00000,    672.6857
    437.5000,      25.0000,   1.00000,    690.6425
     37.5000,       5.0000,   7.00000,    347.5678
     42.5000,       5.0000,   7.00000,    351.8243
     47.5000,       5.0000,   7.00000,    372.1435
     52.5000,       5.0000,   7.00000,    377.5455
     57.5000,       5.0000,   7.00000,    341.8432
     62.5000,       5.0000,   7.00000,    326.6465
     67.5000,       5.0000,   7.00000,    352.7434
     72.5000,       5.0000,   7.00000,    383.4397
     77.5000,       5.0000,   7.00000,    325.7092
     82.5000,       5.0000,   7.00000,    297.5784
     87.5000,       5.0000,   7.00000,    303.8095
     92.5000,       5.0000,   7.00000,    288.2475
     97.5000,       5.0000,   7.00000,    256.2630
    102.5000,       5.0000,   7.00000,    283.7145
    107.5000,       5.0000,   7.00000,    313.1063
    112.5000,       5.0000,   7.00000,    358.2617
    117.5000,       5.0000,   7.00000,    359.4740
    122.5000,       5.0000,   7.00000,    422.1979
    127.5000,       5.0000,   7.00000,    376.4978
    132.5000,       5.0000,   7.00000,    269.8830
    137.5000,       5.0000,   7.00000,    295.9919
    142.5000,       5.0000,   7.00000,    359.1387
    147.5000,       5.0000,   7.00000,    449.8766
    152.5000,       5.0000,   7.00000,    468.3945
    157.5000,       5.0000,   7.00000,    404.8706
    162.5000,       5.0000,   7.00000,    453.5256
    167.5000,       5.0000,   7.00000,    459.4794
    172.5000,       5.0000,   7.00000,    423.3149
    177.5000,       5.0000,   7.00000,    385.1284
    182.5000,       5.0000,   7.00000,    404.7675
    187.5000,       5.0000,   7.00000,    503.2507
    192.5000,       5.0000,   7.00000,    564.8105
    197.5000,       5.0000,   7.00000,    659.5976
    202.5000,       5.0000,   7.00000,    725.2884
    207.5000,       5.0000,   7.00000,    672.2853
    212.5000,       5.0000,   7.00000,    531.9276
    217.5000,       5.0000,   7.00000,    575.8337
    222.5000,       5.0000,   7.00000,    535.6932
    227.5000,       5.0000,   7.00000,    507.1357
    232.5000,       5.0000,   7.00000,    507.8999
    237.5000,       5.0000,   7.00000,    533.3834
    242.5000,       5.0000,   7.00000,    599.6510
    247.5000,       5.0000,   7.00000,    682.9199
    252.5000,       5.0000,   7.00000,    689.0727
    257.5000,       5.0000,   7.00000,    735.1151
    262.5000,       5.0000,   7.00000,    698.2928
    267.5000,       5.0000,   7.00000,    620.7150
    272.5000,       5.0000,   7.00000,    565.7186
    277.5000,       5.0000,   7.00000,    548.9808
    282.5000,       5.0000,   7.00000,    543.1661
    287.5000,       5.0000,   7.00000,    620.7859
    292.5000,       5.0000,   7.00000,    751.5334
    297.5000,       5.0000,   7.00000,    714.2414
    302.5000,       5.0000,   7.00000,    684.2995
    307.5000,       5.0000,   7.00000,    802.4489
    312.5000,       5.0000,   7.00000,    680.8616
    317.5000,       5.0000,   7.00000,    677.6306
    322.5000,       5.0000,   7.00000,    692.1296
    327.5000,       5.0000,   7.00000,    691.4603
    332.5000,       5.0000,   7.00000,    757.3569
    337.5000,       5.0000,   7.00000,    690.7708
    342.5000,       5.0000,   7.00000,    625.7525
    347.5000,       5.0000,   7.00000,    674.1254
    352.5000,       5.0000,   7.00000,    710.3167
    357.5000,       5.0000,   7.00000,    720.9492
    362.5000,       5.0000,   7.00000,    676.9907
    367.5000,       5.0000,   7.00000,    765.5327
    372.5000,       5.0000,   7.00000,    621.2805
    377.5000,       5.0000,   7.00000,    603.7231
    382.5000,       5.0000,   7.00000,    630.7914
    387.5000,       5.0000,   7.00000,    638.4572
    392.5000,       5.0000,   7.00000,    628.3202
    397.5000,       5.0000,   7.00000,    721.5938
    402.5000,       5.0000,   7.00000,    685.5540
    407.5000,       5.0000,   7.00000,    770.8375
    412.5000,       5.0000,   7.00000,    678.8294
    417.5000,       5.0000,   7.00000,    642.0167
    422.5000,       5.0000,   7.00000,    578.9407
    427.5000,       5.0000,   7.00000,    639.2820
    432.5000,       5.0000,   7.00000,    643.7789
    437.5000,       5.0000,   7.00000,    730.1422
     42.5000,       5.0000,   8.00000,    353.8935
     47.5000,       5.0000,   8.00000,    374.2410
     52.5000,       5.0000,   8.00000,    380.7087
     57.5000,       5.0000,   8.00000,    349.2423
     62.5000,       5.0000,   8.00000,    333.4344
     67.5000,       5.0000,   8.00000,    360.2123
     72.5000,       5.0000,   8.00000,    391.5350
     77.5000,       5.0000,   8.00000,    328.5227
     82.5000,       5.0000,   8.00000,    292.2186
     87.5000,       5.0000,   8.00000,    298.5850
     92.5000,       5.0000,   8.00000,    295.0488
     97.5000,       5.0000,   8.00000,    265.9384
    102.5000,       5.0000,   8.00000,    292.7715
    107.5000,       5.0000,   8.00000,    312.6754
    112.5000,       5.0000,   8.00000,    352.2521
    117.5000,       5.0000,   8.00000,    368.5154
    122.5000,       5.0000,   8.00000,    431.4339
    127.5000,       5.0000,   8.00000,    378.1048
    132.5000,       5.0000,   8.00000,    269.1565
    137.5000,       5.0000,   8.00000,    300.0641
    142.5000,       5.0000,   8.00000,    358.2550
    147.5000,       5.0000,   8.00000,    432.7370
    152.5000,       5.0000,   8.00000,    438.8995
    157.5000,       5.0000,   8.00000,    366.7816
    162.5000,       5.0000,   8.00000,    391.0135
    167.5000,       5.0000,   8.00000,    404.6103
    172.5000,       5.0000,   8.00000,    401.8529
    177.5000,       5.0000,   8.00000,    353.6890
    182.5000,       5.0000,   8.00000,    367.7017
    187.5000,       5.0000,   8.00000,    453.1560
    192.5000,       5.0000,   8.00000,    513.8464
    197.5000,       5.0000,   8.00000,    615.1494
    202.5000,       5.0000,   8.00000,    656.3798
    207.5000,       5.0000,   8.00000,    589.0031
    212.5000,       5.0000,   8.00000,    461.1688
    217.5000,       5.0000,   8.00000,    490.4225
    222.5000,       5.0000,   8.00000,    448.8297
    227.5000,       5.0000,   8.00000,    421.7989
    232.5000,       5.0000,   8.00000,    425.3116
    237.5000,       5.0000,   8.00000,    444.8513
    242.5000,       5.0000,   8.00000,    514.0624
    247.5000,       5.0000,   8.00000,    604.2116
    252.5000,       5.0000,   8.00000,    615.8159
    257.5000,       5.0000,   8.00000,    642.3601
    262.5000,       5.0000,   8.00000,    615.9615
    267.5000,       5.0000,   8.00000,    530.0502
    272.5000,       5.0000,   8.00000,    495.0267
    277.5000,       5.0000,   8.00000,    480.9171
    282.5000,       5.0000,   8.00000,    468.8961
    287.5000,       5.0000,   8.00000,    534.5636
    292.5000,       5.0000,   8.00000,    639.8456
    297.5000,       5.0000,   8.00000,    616.5802
    302.5000,       5.0000,   8.00000,    615.0069
    307.5000,       5.0000,   8.00000,    734.5083
    312.5000,       5.0000,   8.00000,    619.5381
    317.5000,       5.0000,   8.00000,    614.6589
    322.5000,       5.0000,   8.00000,    634.4232
    327.5000,       5.0000,   8.00000,    603.6387
    332.5000,       5.0000,   8.00000,    663.1348
    337.5000,       5.0000,   8.00000,    619.9671
    342.5000,       5.0000,   8.00000,    563.1098
    347.5000,       5.0000,   8.00000,    593.4219
    352.5000,       5.0000,   8.00000,    654.1290
    357.5000,       5.0000,   8.00000,    650.9805
    362.5000,       5.0000,   8.00000,    611.4745
    367.5000,       5.0000,   8.00000,    683.1189
    372.5000,       5.0000,   8.00000,    555.9583
    377.5000,       5.0000,   8.00000,    553.0273
    382.5000,       5.0000,   8.00000,    595.4907
    387.5000,       5.0000,   8.00000,    588.4017
    392.5000,       5.0000,   8.00000,    573.3736
    397.5000,       5.0000,   8.00000,    643.9544
    402.5000,       5.0000,   8.00000,    637.1088
    407.5000,       5.0000,   8.00000,    701.9890
    412.5000,       5.0000,   8.00000,    630.8817
    417.5000,       5.0000,   8.00000,    599.2515
    422.5000,       5.0000,   8.00000,    531.9325
    427.5000,       5.0000,   8.00000,    586.9871
    432.5000,       5.0000,   8.00000,    591.3861
     52.5000,      35.0000,   1.00000,    361.7064
     57.5000,      35.0000,   1.00000,    372.8811
     62.5000,      35.0000,   1.00000,    369.3448
     67.5000,      35.0000,   1.00000,    357.7365
     72.5000,      35.0000,   1.00000,    339.5705
     77.5000,      35.0000,   1.00000,    326.8921
     82.5000,      35.0000,   1.00000,    322.7314
     87.5000,      35.0000,   1.00000,    317.5438
     92.5000,      35.0000,   1.00000,    310.6625
     97.5000,      35.0000,   1.00000,    314.6888
    102.5000,      35.0000,   1.00000,    322.6329
    107.5000,      35.0000,   1.00000,    343.6655
    112.5000,      35.0000,   1.00000,    350.2300
    117.5000,      35.0000,   1.00000,    343.3676
    122.5000,      35.0000,   1.00000,    345.5706
    127.5000,      35.0000,   1.00000,    363.6841
    132.5000,      35.0000,   1.00000,    383.3967
    137.5000,      35.0000,   1.00000,    391.1656
    142.5000,      35.0000,   1.00000,    372.0822
    147.5000,      35.0000,   1.00000,    359.4792
    152.5000,      35.0000,   1.00000,    355.2195
    157.5000,      35.0000,   1.00000,    350.7385
    162.5000,      35.0000,   1.00000,    352.0600
    167.5000,      35.0000,   1.00000,    348.6766
    172.5000,      35.0000,   1.00000,    359.9128
    177.5000,      35.0000,   1.00000,    396.0075
    182.5000,      35.0000,   1.00000,    435.4346
    187.5000,      35.0000,   1.00000,    464.1942
    192.5000,      35.0000,   1.00000,    480.2339
    197.5000,      35.0000,   1.00000,    480.9026
    202.5000,      35.0000,   1.00000,    502.8597
    207.5000,      35.0000,   1.00000,    498.5921
    212.5000,      35.0000,   1.00000,    475.2375
    217.5000,      35.0000,   1.00000,    454.5174
    222.5000,      35.0000,   1.00000,    429.3844
    227.5000,      35.0000,   1.00000,    415.8044
    232.5000,      35.0000,   1.00000,    432.8043
    237.5000,      35.0000,   1.00000,    445.6919
    242.5000,      35.0000,   1.00000,    465.9691
    247.5000,      35.0000,   1.00000,    488.7707
    252.5000,      35.0000,   1.00000,    515.3598
    257.5000,      35.0000,   1.00000,    526.1180
    262.5000,      35.0000,   1.00000,    531.9534
    267.5000,      35.0000,   1.00000,    514.0112
    272.5000,      35.0000,   1.00000,    517.9112
    277.5000,      35.0000,   1.00000,    526.6039
    282.5000,      35.0000,   1.00000,    510.1454
    287.5000,      35.0000,   1.00000,    503.3354
    292.5000,      35.0000,   1.00000,    531.1130
    297.5000,      35.0000,   1.00000,    543.3688
    302.5000,      35.0000,   1.00000,    565.5386
    307.5000,      35.0000,   1.00000,    584.3729
    312.5000,      35.0000,   1.00000,    591.4794
    317.5000,      35.0000,   1.00000,    589.0074
    322.5000,      35.0000,   1.00000,    585.3686
    327.5000,      35.0000,   1.00000,    555.5080
    332.5000,      35.0000,   1.00000,    548.6739
    337.5000,      35.0000,   1.00000,    551.3337
    342.5000,      35.0000,   1.00000,    564.9572
    347.5000,      35.0000,   1.00000,    576.9635
    352.5000,      35.0000,   1.00000,    579.3813
    357.5000,      35.0000,   1.00000,    553.3842
    362.5000,      35.0000,   1.00000,    562.8203
    367.5000,      35.0000,   1.00000,    561.6995
    372.5000,      35.0000,   1.00000,    565.3480
    377.5000,      35.0000,   1.00000,    562.5139
    382.5000,      35.0000,   1.00000,    578.1515
    387.5000,      35.0000,   1.00000,    562.6597
    392.5000,      35.0000,   1.00000,    582.1252
    397.5000,      35.0000,   1.00000,    583.7147
    402.5000,      35.0000,   1.00000,    577.5398
    407.5000,      35.0000,   1.00000,    573.9795
    412.5000,      35.0000,   1.00000,    586.9359
    417.5000,      35.0000,   1.00000,    581.4999
    422.5000,      35.0000,   1.00000,    596.7330
     52.5000,       5.0000,  10.00000,    395.6478
     57.5000,       5.0000,  10.00000,    361.5605
     62.5000,       5.0000,  10.00000,    340.7700
     67.5000,       5.0000,  10.00000,    364.4485
     72.5000,       5.0000,  10.00000,    389.0415
     77.5000,       5.0000,  10.00000,    324.4167
     82.5000,       5.0000,  10.00000,    299.0826
     87.5000,       5.0000,  10.00000,    313.6276
     92.5000,       5.0000,  10.00000,    305.4375
     97.5000,       5.0000,  10.00000,    267.0317
    102.5000,       5.0000,  10.00000,    290.2265
    107.5000,       5.0000,  10.00000,    318.5254
    112.5000,       5.0000,  10.00000,    362.7957
    117.5000,       5.0000,  10.00000,    368.6284
    122.5000,       5.0000,  10.00000,    431.3615
    127.5000,       5.0000,  10.00000,    386.8128
    132.5000,       5.0000,  10.00000,    274.5898
    137.5000,       5.0000,  10.00000,    295.9111
    142.5000,       5.0000,  10.00000,    343.1728
    147.5000,       5.0000,  10.00000,    398.3081
    152.5000,       5.0000,  10.00000,    375.8818
    157.5000,       5.0000,  10.00000,    298.1144
    162.5000,       5.0000,  10.00000,    326.8400
    167.5000,       5.0000,  10.00000,    346.5366
    172.5000,       5.0000,  10.00000,    347.2817
    177.5000,       5.0000,  10.00000,    326.7459
    182.5000,       5.0000,  10.00000,    346.9582
    187.5000,       5.0000,  10.00000,    413.3724
    192.5000,       5.0000,  10.00000,    447.3232
    197.5000,       5.0000,  10.00000,    515.5328
    202.5000,       5.0000,  10.00000,    548.5591
    207.5000,       5.0000,  10.00000,    477.6404
    212.5000,       5.0000,  10.00000,    353.8391
    217.5000,       5.0000,  10.00000,    380.0569
    222.5000,       5.0000,  10.00000,    365.1425
    227.5000,       5.0000,  10.00000,    354.3893
    232.5000,       5.0000,  10.00000,    356.8622
    237.5000,       5.0000,  10.00000,    367.3228
    242.5000,       5.0000,  10.00000,    404.4303
    247.5000,       5.0000,  10.00000,    462.4695
    252.5000,       5.0000,  10.00000,    491.6917
    257.5000,       5.0000,  10.00000,    530.8525
    262.5000,       5.0000,  10.00000,    502.8120
    267.5000,       5.0000,  10.00000,    431.2728
    272.5000,       5.0000,  10.00000,    401.1895
    277.5000,       5.0000,  10.00000,    388.0940
    282.5000,       5.0000,  10.00000,    371.7569
    287.5000,       5.0000,  10.00000,    419.0342
    292.5000,       5.0000,  10.00000,    515.5664
    297.5000,       5.0000,  10.00000,    507.8755
    302.5000,       5.0000,  10.00000,    505.1668
    307.5000,       5.0000,  10.00000,    607.6098
    312.5000,       5.0000,  10.00000,    530.7842
    317.5000,       5.0000,  10.00000,    530.1941
    322.5000,       5.0000,  10.00000,    548.6990
    327.5000,       5.0000,  10.00000,    535.8568
    332.5000,       5.0000,  10.00000,    572.7183
    337.5000,       5.0000,  10.00000,    505.8824
    342.5000,       5.0000,  10.00000,    457.8625
    347.5000,       5.0000,  10.00000,    489.9318
    352.5000,       5.0000,  10.00000,    525.9039
    357.5000,       5.0000,  10.00000,    522.8049
    362.5000,       5.0000,  10.00000,    502.0488
    367.5000,       5.0000,  10.00000,    568.9484
    372.5000,       5.0000,  10.00000,    473.7092
    377.5000,       5.0000,  10.00000,    475.5963
    382.5000,       5.0000,  10.00000,    515.5972
    387.5000,       5.0000,  10.00000,    515.8004
    392.5000,       5.0000,  10.00000,    504.2513
    397.5000,       5.0000,  10.00000,    571.4294
    402.5000,       5.0000,  10.00000,    555.0966
    407.5000,       5.0000,  10.00000,    616.5643
    412.5000,       5.0000,  10.00000,    552.3645
    417.5000,       5.0000,  10.00000,    528.8076
    422.5000,       5.0000,  10.00000,    475.2557
     67.5000,      45.0000,   1.00000,    355.8509
     72.5000,      45.0000,   1.00000,    352.4240
     77.5000,      45.0000,   1.00000,    339.6624
     82.5000,      45.0000,   1.00000,    331.4176
     87.5000,      45.0000,   1.00000,    328.6698
     92.5000,      45.0000,   1.00000,    332.5630
     97.5000,      45.0000,   1.00000,    329.2400
    102.5000,      45.0000,   1.00000,    337.5527
    107.5000,      45.0000,   1.00000,    343.0966
    112.5000,      45.0000,   1.00000,    335.8502
    117.5000,      45.0000,   1.00000,    336.7626
    122.5000,      45.0000,   1.00000,    346.8734
    127.5000,      45.0000,   1.00000,    359.0011
    132.5000,      45.0000,   1.00000,    359.3804
    137.5000,      45.0000,   1.00000,    340.7031
    142.5000,      45.0000,   1.00000,    331.2181
    147.5000,      45.0000,   1.00000,    320.0966
    152.5000,      45.0000,   1.00000,    309.4785
    157.5000,      45.0000,   1.00000,    312.8384
    162.5000,      45.0000,   1.00000,    320.0028
    167.5000,      45.0000,   1.00000,    331.7233
    172.5000,      45.0000,   1.00000,    343.8958
    177.5000,      45.0000,   1.00000,    364.3939
    182.5000,      45.0000,   1.00000,    392.2479
    187.5000,      45.0000,   1.00000,    403.1933
    192.5000,      45.0000,   1.00000,    396.1710
    197.5000,      45.0000,   1.00000,    391.8228
    202.5000,      45.0000,   1.00000,    386.8505
    207.5000,      45.0000,   1.00000,    388.0801
    212.5000,      45.0000,   1.00000,    390.2764
    217.5000,      45.0000,   1.00000,    399.0944
    222.5000,      45.0000,   1.00000,    399.4958
    227.5000,      45.0000,   1.00000,    384.7634
    232.5000,      45.0000,   1.00000,    379.8723
    237.5000,      45.0000,   1.00000,    395.7990
    242.5000,      45.0000,   1.00000,    391.2539
    247.5000,      45.0000,   1.00000,    385.6233
    252.5000,      45.0000,   1.00000,    382.8949
    257.5000,      45.0000,   1.00000,    386.2132
    262.5000,      45.0000,   1.00000,    393.8456
    267.5000,      45.0000,   1.00000,    407.1686
    272.5000,      45.0000,   1.00000,    428.4952
    277.5000,      45.0000,   1.00000,    438.6309
    282.5000,      45.0000,   1.00000,    428.9932
    287.5000,      45.0000,   1.00000,    437.5580
    292.5000,      45.0000,   1.00000,    436.2720
    297.5000,      45.0000,   1.00000,    443.4497
    302.5000,      45.0000,   1.00000,    446.7751
    307.5000,      45.0000,   1.00000,    462.0964
    312.5000,      45.0000,   1.00000,    483.8063
    317.5000,      45.0000,   1.00000,    485.9955
    322.5000,      45.0000,   1.00000,    483.0389
    327.5000,      45.0000,   1.00000,    491.6305
    332.5000,      45.0000,   1.00000,    479.9092
    337.5000,      45.0000,   1.00000,    474.6934
    342.5000,      45.0000,   1.00000,    457.7066
    347.5000,      45.0000,   1.00000,    452.6437
    352.5000,      45.0000,   1.00000,    437.4734
    357.5000,      45.0000,   1.00000,    429.9343
    362.5000,      45.0000,   1.00000,    439.7200
    367.5000,      45.0000,   1.00000,    452.9335
    372.5000,      45.0000,   1.00000,    453.3196
    377.5000,      45.0000,   1.00000,    476.5828
    382.5000,      45.0000,   1.00000,    483.7080
    387.5000,      45.0000,   1.00000,    499.4457
    392.5000,      45.0000,   1.00000,    497.7004
    397.5000,      45.0000,   1.00000,    504.8415
    402.5000,      45.0000,   1.00000,    509.2639
    407.5000,      45.0000,   1.00000,    508.4889
     67.5000,      15.0000,   4.00000,    366.5668
     72.5000,      15.0000,   4.00000,    369.9315
     77.5000,      15.0000,   4.00000,    352.3145
     82.5000,      15.0000,   4.00000,    323.0262
     87.5000,      15.0000,   4.00000,    309.9421
     92.5000,      15.0000,   4.00000,    299.1774
     97.5000,      15.0000,   4.00000,    291.4225
    102.5000,      15.0000,   4.00000,    292.8257
    107.5000,      15.0000,   4.00000,    323.2785
    112.5000,      15.0000,   4.00000,    351.2345
    117.5000,      15.0000,   4.00000,    393.5931
    122.5000,      15.0000,   4.00000,    397.2564
    127.5000,      15.0000,   4.00000,    356.1118
    132.5000,      15.0000,   4.00000,    299.1630
    137.5000,      15.0000,   4.00000,    273.4836
    142.5000,      15.0000,   4.00000,    306.0424
    147.5000,      15.0000,   4.00000,    335.3207
    152.5000,      15.0000,   4.00000,    327.4214
    157.5000,      15.0000,   4.00000,    313.2865
    162.5000,      15.0000,   4.00000,    305.6721
    167.5000,      15.0000,   4.00000,    316.5786
    172.5000,      15.0000,   4.00000,    313.0468
    177.5000,      15.0000,   4.00000,    309.8235
    182.5000,      15.0000,   4.00000,    328.4431
    187.5000,      15.0000,   4.00000,    364.2748
    192.5000,      15.0000,   4.00000,    414.7049
    197.5000,      15.0000,   4.00000,    443.2623
    202.5000,      15.0000,   4.00000,    436.8684
    207.5000,      15.0000,   4.00000,    389.3013
    212.5000,      15.0000,   4.00000,    351.2268
    217.5000,      15.0000,   4.00000,    331.9811
    222.5000,      15.0000,   4.00000,    338.8896
    227.5000,      15.0000,   4.00000,    326.7859
    232.5000,      15.0000,   4.00000,    324.5697
    237.5000,      15.0000,   4.00000,    337.7231
    242.5000,      15.0000,   4.00000,    356.4066
    247.5000,      15.0000,   4.00000,    377.1118
    252.5000,      15.0000,   4.00000,    398.3743
    257.5000,      15.0000,   4.00000,    400.8468
    262.5000,      15.0000,   4.00000,    386.7816
    267.5000,      15.0000,   4.00000,    356.1350
    272.5000,      15.0000,   4.00000,    332.3647
    277.5000,      15.0000,   4.00000,    322.3441
    282.5000,      15.0000,   4.00000,    331.3365
    287.5000,      15.0000,   4.00000,    373.8695
    292.5000,      15.0000,   4.00000,    411.8975
    297.5000,      15.0000,   4.00000,    435.9277
    302.5000,      15.0000,   4.00000,    455.6082
    307.5000,      15.0000,   4.00000,    460.4009
    312.5000,      15.0000,   4.00000,    473.8578
    317.5000,      15.0000,   4.00000,    463.9986
    322.5000,      15.0000,   4.00000,    472.4263
    327.5000,      15.0000,   4.00000,    493.6900
    332.5000,      15.0000,   4.00000,    478.0941
    337.5000,      15.0000,   4.00000,    445.7614
    342.5000,      15.0000,   4.00000,    402.2125
    347.5000,      15.0000,   4.00000,    390.3708
    352.5000,      15.0000,   4.00000,    397.9355
    357.5000,      15.0000,   4.00000,    404.1460
    362.5000,      15.0000,   4.00000,    427.1537
    367.5000,      15.0000,   4.00000,    418.0389
    372.5000,      15.0000,   4.00000,    411.4568
    377.5000,      15.0000,   4.00000,    408.7515
    382.5000,      15.0000,   4.00000,    426.0529
    387.5000,      15.0000,   4.00000,    439.3697
    392.5000,      15.0000,   4.00000,    466.7793
    397.5000,      15.0000,   4.00000,    486.3896
    402.5000,      15.0000,   4.00000,    528.8567
    407.5000,      15.0000,   4.00000,    519.4077
     82.5000,      55.0000,   1.00000,    336.9903
     87.5000,      55.0000,   1.00000,    338.1401
     92.5000,      55.0000,   1.00000,    341.1051
     97.5000,      55.0000,   1.00000,    349.6142
    102.5000,      55.0000,   1.00000,    346.2352
    107.5000,      55.0000,   1.00000,    332.5538
    112.5000,      55.0000,   1.00000,    324.9401
    117.5000,      55.0000,   1.00000,    316.3512
    122.5000,      55.0000,   1.00000,    313.2023
    127.5000,      55.0000,   1.00000,    315.3109
    132.5000,      55.0000,   1.00000,    317.0869
    137.5000,      55.0000,   1.00000,    319.7103
    142.5000,      55.0000,   1.00000,    319.0231
    147.5000,      55.0000,   1.00000,    317.4507
    152.5000,      55.0000,   1.00000,    307.9845
    157.5000,      55.0000,   1.00000,    307.0322
    162.5000,      55.0000,   1.00000,    321.6049
    167.5000,      55.0000,   1.00000,    334.3528
    172.5000,      55.0000,   1.00000,    349.2716
    177.5000,      55.0000,   1.00000,    353.8918
    182.5000,      55.0000,   1.00000,    348.1935
    187.5000,      55.0000,   1.00000,    345.9016
    192.5000,      55.0000,   1.00000,    350.9066
    197.5000,      55.0000,   1.00000,    358.2011
    202.5000,      55.0000,   1.00000,    366.9184
    207.5000,      55.0000,   1.00000,    382.0152
    212.5000,      55.0000,   1.00000,    387.3884
    217.5000,      55.0000,   1.00000,    381.9450
    222.5000,      55.0000,   1.00000,    382.2299
    227.5000,      55.0000,   1.00000,    372.7904
    232.5000,      55.0000,   1.00000,    368.4678
    242.5000,      55.0000,   1.00000,    355.2586
    247.5000,      55.0000,   1.00000,    346.6275
    252.5000,      55.0000,   1.00000,    337.3717
    257.5000,      55.0000,   1.00000,    332.9858
    262.5000,      55.0000,   1.00000,    338.0449
    267.5000,      55.0000,   1.00000,    354.0711
    272.5000,      55.0000,   1.00000,    367.0446
    277.5000,      55.0000,   1.00000,    374.7632
    282.5000,      55.0000,   1.00000,    396.3037
    287.5000,      55.0000,   1.00000,    394.9902
    292.5000,      55.0000,   1.00000,    397.3320
    297.5000,      55.0000,   1.00000,    402.3568
    302.5000,      55.0000,   1.00000,    409.7962
    307.5000,      55.0000,   1.00000,    422.3777
    312.5000,      55.0000,   1.00000,    430.7240
    317.5000,      55.0000,   1.00000,    425.9302
    322.5000,      55.0000,   1.00000,    418.1649
    327.5000,      55.0000,   1.00000,    412.1580
    332.5000,      55.0000,   1.00000,    414.0934
    337.5000,      55.0000,   1.00000,    404.1884
    342.5000,      55.0000,   1.00000,    413.9814
    347.5000,      55.0000,   1.00000,    408.3898
    352.5000,      55.0000,   1.00000,    397.8696
    357.5000,      55.0000,   1.00000,    387.0611
    362.5000,      55.0000,   1.00000,    379.1653
    367.5000,      55.0000,   1.00000,    376.3397
    372.5000,      55.0000,   1.00000,    389.1944
    377.5000,      55.0000,   1.00000,    408.4078
    382.5000,      55.0000,   1.00000,    426.6739
    387.5000,      55.0000,   1.00000,    434.3378
    392.5000,      55.0000,   1.00000,    448.1806
     82.5000,      15.0000,   5.00000,    324.8923
     87.5000,      15.0000,   5.00000,    313.2242
     92.5000,      15.0000,   5.00000,    299.2178
     97.5000,      15.0000,   5.00000,    291.5349
    102.5000,      15.0000,   5.00000,    295.7493
    107.5000,      15.0000,   5.00000,    324.2271
    112.5000,      15.0000,   5.00000,    344.6646
    117.5000,      15.0000,   5.00000,    370.5939
    122.5000,      15.0000,   5.00000,    362.4617
    127.5000,      15.0000,   5.00000,    321.8314
    132.5000,      15.0000,   5.00000,    276.1910
    137.5000,      15.0000,   5.00000,    258.9453
    142.5000,      15.0000,   5.00000,    295.3577
    147.5000,      15.0000,   5.00000,    326.3890
    152.5000,      15.0000,   5.00000,    326.0729
    157.5000,      15.0000,   5.00000,    317.1196
    162.5000,      15.0000,   5.00000,    309.0734
    167.5000,      15.0000,   5.00000,    318.2498
    172.5000,      15.0000,   5.00000,    310.2573
    177.5000,      15.0000,   5.00000,    299.2580
    182.5000,      15.0000,   5.00000,    307.6219
    187.5000,      15.0000,   5.00000,    337.9356
    192.5000,      15.0000,   5.00000,    385.5037
    197.5000,      15.0000,   5.00000,    424.8689
    202.5000,      15.0000,   5.00000,    438.4830
    207.5000,      15.0000,   5.00000,    403.0920
    212.5000,      15.0000,   5.00000,    359.0080
    217.5000,      15.0000,   5.00000,    324.3778
    222.5000,      15.0000,   5.00000,    322.5549
    227.5000,      15.0000,   5.00000,    309.7482
    232.5000,      15.0000,   5.00000,    308.0477
    242.5000,      15.0000,   5.00000,    333.6385
    247.5000,      15.0000,   5.00000,    351.2411
    252.5000,      15.0000,   5.00000,    365.1059
    257.5000,      15.0000,   5.00000,    360.6241
    262.5000,      15.0000,   5.00000,    341.4822
    267.5000,      15.0000,   5.00000,    310.0822
    272.5000,      15.0000,   5.00000,    286.8910
    277.5000,      15.0000,   5.00000,    278.7597
    282.5000,      15.0000,   5.00000,    296.3729
    287.5000,      15.0000,   5.00000,    339.0816
    292.5000,      15.0000,   5.00000,    382.0970
    297.5000,      15.0000,   5.00000,    406.2229
    302.5000,      15.0000,   5.00000,    433.8358
    307.5000,      15.0000,   5.00000,    437.6517
    312.5000,      15.0000,   5.00000,    445.5503
    317.5000,      15.0000,   5.00000,    426.5154
    322.5000,      15.0000,   5.00000,    425.8048
    327.5000,      15.0000,   5.00000,    429.9292
    332.5000,      15.0000,   5.00000,    415.8936
    337.5000,      15.0000,   5.00000,    390.8559
    342.5000,      15.0000,   5.00000,    364.7895
    347.5000,      15.0000,   5.00000,    358.8183
    352.5000,      15.0000,   5.00000,    366.6129
    357.5000,      15.0000,   5.00000,    359.3447
    362.5000,      15.0000,   5.00000,    369.0166
    367.5000,      15.0000,   5.00000,    355.1908
    372.5000,      15.0000,   5.00000,    352.3859
    377.5000,      15.0000,   5.00000,    349.7289
    382.5000,      15.0000,   5.00000,    370.2165
    387.5000,      15.0000,   5.00000,    387.3707
    392.5000,      15.0000,   5.00000,    418.4263
     97.5000,      65.0000,   1.00000,    346.9129
    102.5000,      65.0000,   1.00000,    327.8596
    107.5000,      65.0000,   1.00000,    305.8429
    112.5000,      65.0000,   1.00000,    296.3688
    117.5000,      65.0000,   1.00000,    300.5480
    122.5000,      65.0000,   1.00000,    301.8098
    127.5000,      65.0000,   1.00000,    299.7827
    132.5000,      65.0000,   1.00000,    304.4146
    137.5000,      65.0000,   1.00000,    311.2727
    142.5000,      65.0000,   1.00000,    317.0485
    147.5000,      65.0000,   1.00000,    316.7662
    152.5000,      65.0000,   1.00000,    315.4044
    157.5000,      65.0000,   1.00000,    310.8402
    162.5000,      65.0000,   1.00000,    309.8442
    167.5000,      65.0000,   1.00000,    326.1932
    172.5000,      65.0000,   1.00000,    346.9348
    177.5000,      65.0000,   1.00000,    356.8585
    182.5000,      65.0000,   1.00000,    352.7943
    187.5000,      65.0000,   1.00000,    354.6577
    192.5000,      65.0000,   1.00000,    360.8921
    197.5000,      65.0000,   1.00000,    359.2476
    202.5000,      65.0000,   1.00000,    358.6471
    207.5000,      65.0000,   1.00000,    360.7999
    212.5000,      65.0000,   1.00000,    366.3351
    217.5000,      65.0000,   1.00000,    377.1670
    257.5000,      65.0000,   1.00000,    321.5884
    262.5000,      65.0000,   1.00000,    331.6695
    267.5000,      65.0000,   1.00000,    342.3290
    272.5000,      65.0000,   1.00000,    347.0934
    277.5000,      65.0000,   1.00000,    361.2452
    282.5000,      65.0000,   1.00000,    364.9698
    287.5000,      65.0000,   1.00000,    369.6967
    292.5000,      65.0000,   1.00000,    373.6481
    297.5000,      65.0000,   1.00000,    380.1844
    302.5000,      65.0000,   1.00000,    388.9626
    307.5000,      65.0000,   1.00000,    390.7337
    312.5000,      65.0000,   1.00000,    381.4527
    317.5000,      65.0000,   1.00000,    382.1208
    322.5000,      65.0000,   1.00000,    383.6933
    327.5000,      65.0000,   1.00000,    382.7565
    332.5000,      65.0000,   1.00000,    378.8393
    337.5000,      65.0000,   1.00000,    381.2180
    342.5000,      65.0000,   1.00000,    367.0717
    347.5000,      65.0000,   1.00000,    367.0388
    352.5000,      65.0000,   1.00000,    369.2720
    357.5000,      65.0000,   1.00000,    369.6086
    362.5000,      65.0000,   1.00000,    369.5437
    367.5000,      65.0000,   1.00000,    368.0415
    372.5000,      65.0000,   1.00000,    368.8788
    377.5000,      65.0000,   1.00000,    378.2515
     97.5000,      15.0000,   6.00000,    286.4452
    102.5000,      15.0000,   6.00000,    282.6584
    107.5000,      15.0000,   6.00000,    302.4557
    112.5000,      15.0000,   6.00000,    318.1917
    117.5000,      15.0000,   6.00000,    350.2878
    122.5000,      15.0000,   6.00000,    351.6254
    127.5000,      15.0000,   6.00000,    318.2148
    132.5000,      15.0000,   6.00000,    271.0533
    137.5000,      15.0000,   6.00000,    254.9905
    142.5000,      15.0000,   6.00000,    293.9903
    147.5000,      15.0000,   6.00000,    328.1815
    152.5000,      15.0000,   6.00000,    327.0995
    157.5000,      15.0000,   6.00000,    312.5032
    162.5000,      15.0000,   6.00000,    301.5778
    167.5000,      15.0000,   6.00000,    313.3076
    172.5000,      15.0000,   6.00000,    311.2874
    177.5000,      15.0000,   6.00000,    306.1251
    182.5000,      15.0000,   6.00000,    321.6279
    187.5000,      15.0000,   6.00000,    357.9595
    192.5000,      15.0000,   6.00000,    407.6890
    197.5000,      15.0000,   6.00000,    438.1346
    202.5000,      15.0000,   6.00000,    441.7314
    207.5000,      15.0000,   6.00000,    396.1617
    212.5000,      15.0000,   6.00000,    350.5870
    217.5000,      15.0000,   6.00000,    322.0114
    257.5000,      15.0000,   6.00000,    352.9827
    262.5000,      15.0000,   6.00000,    332.9415
    267.5000,      15.0000,   6.00000,    302.2671
    272.5000,      15.0000,   6.00000,    275.0202
    277.5000,      15.0000,   6.00000,    264.9774
    282.5000,      15.0000,   6.00000,    277.8854
    287.5000,      15.0000,   6.00000,    319.9338
    292.5000,      15.0000,   6.00000,    361.1257
    297.5000,      15.0000,   6.00000,    390.7209
    302.5000,      15.0000,   6.00000,    419.5185
    307.5000,      15.0000,   6.00000,    422.8754
    312.5000,      15.0000,   6.00000,    420.6431
    317.5000,      15.0000,   6.00000,    402.3359
    322.5000,      15.0000,   6.00000,    401.5377
    327.5000,      15.0000,   6.00000,    410.4400
    332.5000,      15.0000,   6.00000,    394.3737
    337.5000,      15.0000,   6.00000,    367.2592
    342.5000,      15.0000,   6.00000,    334.0637
    347.5000,      15.0000,   6.00000,    330.1335
    352.5000,      15.0000,   6.00000,    341.6655
    357.5000,      15.0000,   6.00000,    343.1981
    362.5000,      15.0000,   6.00000,    355.1495
    367.5000,      15.0000,   6.00000,    341.9613
    372.5000,      15.0000,   6.00000,    336.0538
    377.5000,      15.0000,   6.00000,    323.8155
    105.0000,      30.0000,   3.00000,    293.8932
    110.0000,      30.0000,   3.00000,    309.2619
    115.0000,      30.0000,   3.00000,    321.5452
    120.0000,      30.0000,   3.00000,    314.9701
    125.0000,      30.0000,   3.00000,    309.6564
    130.0000,      30.0000,   3.00000,    305.0015
    135.0000,      30.0000,   3.00000,    308.6351
    140.0000,      30.0000,   3.00000,    299.4229
    145.0000,      30.0000,   3.00000,    287.9389
    150.0000,      30.0000,   3.00000,    300.0347
    155.0000,      30.0000,   3.00000,    312.8905
    160.0000,      30.0000,   3.00000,    319.4274
    165.0000,      30.0000,   3.00000,    310.9011
    170.0000,      30.0000,   3.00000,    304.8722
    175.0000,      30.0000,   3.00000,    322.6837
    180.0000,      30.0000,   3.00000,    343.4065
    185.0000,      30.0000,   3.00000,    367.0438
    190.0000,      30.0000,   3.00000,    390.4112
    195.0000,      30.0000,   3.00000,    409.4002
    200.0000,      30.0000,   3.00000,    409.1039
    205.0000,      30.0000,   3.00000,    397.7197
    210.0000,      30.0000,   3.00000,    384.1655
    265.0000,      30.0000,   3.00000,    313.2392
    270.0000,      30.0000,   3.00000,    300.0135
    275.0000,      30.0000,   3.00000,    292.5473
    280.0000,      30.0000,   3.00000,    301.3219
    285.0000,      30.0000,   3.00000,    314.6714
    290.0000,      30.0000,   3.00000,    331.6182
    295.0000,      30.0000,   3.00000,    362.4852
    300.0000,      30.0000,   3.00000,    382.1666
    305.0000,      30.0000,   3.00000,    395.1156
    310.0000,      30.0000,   3.00000,    401.5865
    315.0000,      30.0000,   3.00000,    404.3233
    320.0000,      30.0000,   3.00000,    410.5887
    325.0000,      30.0000,   3.00000,    394.3277
    330.0000,      30.0000,   3.00000,    380.6040
    335.0000,      30.0000,   3.00000,    365.5066
    340.0000,      30.0000,   3.00000,    355.6900
    345.0000,      30.0000,   3.00000,    347.8260
    350.0000,      30.0000,   3.00000,    332.0342
    355.0000,      30.0000,   3.00000,    336.0983
    360.0000,      30.0000,   3.00000,    336.6740
    365.0000,      30.0000,   3.00000,    337.1672
    370.0000,      30.0000,   3.00000,    338.0970
    112.5000,      25.0000,   4.00000,    319.7469
    117.5000,      25.0000,   4.00000,    333.4477
    122.5000,      25.0000,   4.00000,    322.9651
    127.5000,      25.0000,   4.00000,    308.4771
    132.5000,      25.0000,   4.00000,    300.5491
    137.5000,      25.0000,   4.00000,    290.6581
    142.5000,      25.0000,   4.00000,    289.7800
    147.5000,      25.0000,   4.00000,    296.9618
    152.5000,      25.0000,   4.00000,    308.5973
    157.5000,      25.0000,   4.00000,    317.8446
    162.5000,      25.0000,   4.00000,    316.5005
    167.5000,      25.0000,   4.00000,    310.0569
    172.5000,      25.0000,   4.00000,    318.8035
    177.5000,      25.0000,   4.00000,    333.6162
    182.5000,      25.0000,   4.00000,    349.4424
    187.5000,      25.0000,   4.00000,    378.9022
    192.5000,      25.0000,   4.00000,    415.7969
    197.5000,      25.0000,   4.00000,    431.8733
    202.5000,      25.0000,   4.00000,    417.7845
    272.5000,      25.0000,   4.00000,    287.9666
    277.5000,      25.0000,   4.00000,    281.2653
    282.5000,      25.0000,   4.00000,    300.6729
    287.5000,      25.0000,   4.00000,    319.6042
    292.5000,      25.0000,   4.00000,    338.0906
    297.5000,      25.0000,   4.00000,    370.3047
    302.5000,      25.0000,   4.00000,    384.6714
    307.5000,      25.0000,   4.00000,    387.7071
    312.5000,      25.0000,   4.00000,    399.0662
    317.5000,      25.0000,   4.00000,    406.8697
    322.5000,      25.0000,   4.00000,    401.1109
    327.5000,      25.0000,   4.00000,    389.9883
    332.5000,      25.0000,   4.00000,    374.8367
    337.5000,      25.0000,   4.00000,    358.6353
    342.5000,      25.0000,   4.00000,    347.0582
    347.5000,      25.0000,   4.00000,    331.7599
    352.5000,      25.0000,   4.00000,    323.1874
    357.5000,      25.0000,   4.00000,    334.6347
    362.5000,      25.0000,   4.00000,    332.4645
   9.08
ITERATION 2
MODEL RESISTIVITY
LAYER 1
93,     2.5000
     10.0000,     330.14
     15.0000,     352.54
     20.0000,     361.15
     25.0000,     344.04
     30.0000,     337.81
     35.0000,     291.39
     40.0000,     333.55
     45.0000,     345.36
     50.0000,     388.43
     55.0000,     426.95
     60.0000,     376.07
     65.0000,     331.57
     70.0000,     363.62
     75.0000,     420.38
     80.0000,     354.62
     85.0000,     311.12
     90.0000,     312.84
     95.0000,     300.76
    100.0000,     243.86
    105.0000,     269.53
    110.0000,     309.64
    115.0000,     377.68
    120.0000,     380.32
    125.0000,     521.44
    130.0000,     468.34
    135.0000,     262.24
    140.0000,     298.13
    145.0000,     414.71
    150.0000,     561.57
    155.0000,     587.21
    160.0000,     486.91
    165.0000,     624.13
    170.0000,     702.28
    175.0000,     729.17
    180.0000,     702.66
    185.0000,     851.08
    190.0000,     1114.5
    195.0000,     1348.8
    200.0000,     2223.6
    205.0000,     3006.8
    210.0000,     2748.7
    215.0000,     1758.6
    220.0000,     1703.8
    225.0000,     1397.9
    230.0000,     1365.1
    235.0000,     1386.9
    240.0000,     1467.3
    245.0000,     1808.6
    250.0000,     2356.2
    255.0000,     2699.8
    260.0000,     3219.1
    265.0000,     2954.2
    270.0000,     2272.1
    275.0000,     1913.7
    280.0000,     1749.5
    285.0000,     1595.0
    290.0000,     1787.7
    295.0000,     2254.7
    300.0000,     1938.3
    305.0000,     1687.0
    310.0000,     2130.6
    315.0000,     1552.4
    320.0000,     1623.4
    325.0000,     1746.1
    330.0000,     1534.4
    335.0000,     1684.2
    340.0000,     1368.8
    345.0000,     1109.2
    350.0000,     1169.9
    355.0000,     1258.6
    360.0000,     1240.9
    365.0000,     1118.4
    370.0000,     1377.6
    375.0000,     992.52
    380.0000,     997.09
    385.0000,     1150.7
    390.0000,     1222.2
    395.0000,     1286.3
    400.0000,     1711.0
    405.0000,     1655.2
    410.0000,     1978.7
    415.0000,     1736.6
    420.0000,     1741.8
    425.0000,     1402.9
    430.0000,     1546.5
    435.0000,     1500.2
    440.0000,     1744.8
    445.0000,     1054.4
    450.0000,     1038.3
    455.0000,     1149.8
    460.0000,     863.79
    465.0000,     887.61
           975.5249
LAYER 2
93,     5.2500
     10.0000,     333.79
     15.0000,     348.69
     20.0000,     363.27
     25.0000,     350.75
     30.0000,     339.03
     35.0000,     299.04
     40.0000,     331.02
     45.0000,     350.22
     50.0000,     392.75
     55.0000,     420.29
     60.0000,     375.61
     65.0000,     332.72
     70.0000,     350.42
     75.0000,     385.30
     80.0000,     329.50
     85.0000,     291.69
     90.0000,     291.50
     95.0000,     284.89
    100.0000,     235.96
    105.0000,     249.46
    110.0000,     301.53
    115.0000,     367.50
    120.0000,     398.54
    125.0000,     505.65
    130.0000,     430.68
    135.0000,     261.08
    140.0000,     288.11
    145.0000,     410.75
    150.0000,     547.30
    155.0000,     531.66
    160.0000,     434.60
    165.0000,     562.75
    170.0000,     700.47
    175.0000,     778.43
    180.0000,     816.82
    185.0000,     967.00
    190.0000,     1275.5
    195.0000,     1647.4
    200.0000,     2379.0
    205.0000,     2836.6
    210.0000,     2271.0
    215.0000,     1424.1
    220.0000,     1437.5
    225.0000,     1322.4
    230.0000,     1332.7
    235.0000,     1410.0
    240.0000,     1583.5
    245.0000,     1986.9
    250.0000,     2516.6
    255.0000,     2664.4
    260.0000,     2883.3
    265.0000,     2718.5
    270.0000,     2206.6
    275.0000,     1902.6
    280.0000,     1680.9
    285.0000,     1518.3
    290.0000,     1665.0
    295.0000,     2029.4
    300.0000,     1869.0
    305.0000,     1739.8
    310.0000,     2049.2
    315.0000,     1455.6
    320.0000,     1509.9
    325.0000,     1597.1
    330.0000,     1461.4
    335.0000,     1607.2
    340.0000,     1352.8
    345.0000,     1150.5
    350.0000,     1210.1
    355.0000,     1316.2
    360.0000,     1336.6
    365.0000,     1272.2
    370.0000,     1420.8
    375.0000,     1100.1
    380.0000,     1056.7
    385.0000,     1170.2
    390.0000,     1210.0
    395.0000,     1227.4
    400.0000,     1513.1
    405.0000,     1559.0
    410.0000,     1825.7
    415.0000,     1652.3
    420.0000,     1597.5
    425.0000,     1366.9
    430.0000,     1444.0
    435.0000,     1412.8
    440.0000,     1545.7
    445.0000,     1122.7
    450.0000,     1057.4
    455.0000,     1107.6
    460.0000,     889.26
    465.0000,     878.09
           956.4324
LAYER 3
91,     8.2750
     15.0000,     350.60
     20.0000,     374.15
     25.0000,     373.55
     30.0000,     358.20
     35.0000,     323.23
     40.0000,     338.82
     45.0000,     358.14
     50.0000,     389.39
     55.0000,     397.02
     60.0000,     359.15
     65.0000,     320.92
     70.0000,     315.40
     75.0000,     317.50
     80.0000,     276.43
     85.0000,     252.83
     90.0000,     256.26
     95.0000,     253.41
    100.0000,     214.02
    105.0000,     213.87
    110.0000,     262.85
    115.0000,     334.64
    120.0000,     390.30
    125.0000,     442.95
    130.0000,     357.74
    135.0000,     244.02
    140.0000,     271.60
    145.0000,     393.80
    150.0000,     509.52
    155.0000,     459.48
    160.0000,     369.38
    165.0000,     480.99
    170.0000,     688.96
    175.0000,     884.89
    180.0000,     1038.9
    185.0000,     1213.5
    190.0000,     1536.4
    195.0000,     1951.5
    200.0000,     2250.1
    205.0000,     2081.2
    210.0000,     1416.6
    215.0000,     933.54
    220.0000,     1064.7
    225.0000,     1182.7
    230.0000,     1298.4
    235.0000,     1467.3
    240.0000,     1751.5
    245.0000,     2188.0
    250.0000,     2526.8
    255.0000,     2358.5
    260.0000,     2268.0
    265.0000,     2161.3
    270.0000,     1880.1
    275.0000,     1633.2
    280.0000,     1373.3
    285.0000,     1200.3
    290.0000,     1263.0
    295.0000,     1516.2
    300.0000,     1592.5
    305.0000,     1665.8
    310.0000,     1841.8
    315.0000,     1321.5
    320.0000,     1342.8
    325.0000,     1448.2
    330.0000,     1395.3
    335.0000,     1513.4
    340.0000,     1322.0
    345.0000,     1167.3
    350.0000,     1207.5
    355.0000,     1316.0
    360.0000,     1399.5
    365.0000,     1414.5
    370.0000,     1423.4
    375.0000,     1222.7
    380.0000,     1153.2
    385.0000,     1204.8
    390.0000,     1187.9
    395.0000,     1119.0
    400.0000,     1241.4
    405.0000,     1324.8
    410.0000,     1503.8
    415.0000,     1367.8
    420.0000,     1275.5
    425.0000,     1160.9
    430.0000,     1182.9
    435.0000,     1140.1
    440.0000,     1247.8
    445.0000,     1154.6
    450.0000,     1076.6
    455.0000,     1032.3
    460.0000,     901.89
           906.9577
LAYER 4
89,    11.6025
     20.0000,     384.28
     25.0000,     400.93
     30.0000,     387.73
     35.0000,     352.94
     40.0000,     354.27
     45.0000,     365.14
     50.0000,     381.56
     55.0000,     374.79
     60.0000,     341.74
     65.0000,     306.83
     70.0000,     285.12
     75.0000,     268.52
     80.0000,     237.75
     85.0000,     227.53
     90.0000,     238.14
     95.0000,     237.82
    100.0000,     201.55
    105.0000,     191.33
    110.0000,     228.89
    115.0000,     295.98
    120.0000,     352.11
    125.0000,     368.86
    130.0000,     294.28
    135.0000,     224.86
    140.0000,     262.78
    145.0000,     382.77
    150.0000,     473.24
    155.0000,     397.73
    160.0000,     306.83
    165.0000,     392.01
    170.0000,     615.83
    175.0000,     904.58
    180.0000,     1167.5
    185.0000,     1354.9
    190.0000,     1590.6
    195.0000,     1839.1
    200.0000,     1726.4
    205.0000,     1278.2
    210.0000,     785.19
    215.0000,     564.57
    220.0000,     741.99
    225.0000,     960.69
    230.0000,     1141.0
    235.0000,     1342.7
    240.0000,     1613.7
    245.0000,     1900.9
    250.0000,     1951.5
    255.0000,     1646.1
    260.0000,     1498.9
    265.0000,     1472.8
    270.0000,     1368.4
    275.0000,     1200.7
    280.0000,     978.00
    285.0000,     829.14
    290.0000,     846.57
    295.0000,     1022.4
    300.0000,     1197.5
    305.0000,     1387.0
    310.0000,     1523.6
    315.0000,     1131.7
    320.0000,     1148.3
    325.0000,     1277.9
    330.0000,     1278.8
    335.0000,     1375.6
    340.0000,     1225.4
    345.0000,     1087.0
    350.0000,     1091.5
    355.0000,     1181.5
    360.0000,     1299.8
    365.0000,     1355.8
    370.0000,     1288.4
    375.0000,     1193.9
    380.0000,     1141.6
    385.0000,     1146.7
    390.0000,     1083.5
    395.0000,     967.77
    400.0000,     1006.9
    405.0000,     1077.0
    410.0000,     1195.0
    415.0000,     1074.5
    420.0000,     981.41
    425.0000,     912.21
    430.0000,     905.16
    435.0000,     863.97
    440.0000,     997.78
    445.0000,     1094.1
    450.0000,     1066.5
    455.0000,     994.98
           929.1453
LAYER 5
85,    15.2628
     30.0000,     419.84
     35.0000,     397.81
     40.0000,     387.29
     45.0000,     379.55
     50.0000,     374.06
     55.0000,     358.40
     60.0000,     335.29
     65.0000,     306.09
     70.0000,     274.29
     75.0000,     248.39
     80.0000,     233.02
     85.0000,     237.62
     90.0000,     253.75
     95.0000,     255.01
    100.0000,     228.45
    105.0000,     209.44
    110.0000,     219.91
    115.0000,     250.34
    120.0000,     273.33
    125.0000,     266.67
    130.0000,     238.41
    135.0000,     230.71
    140.0000,     278.21
    145.0000,     360.24
    150.0000,     393.65
    155.0000,     328.78
    160.0000,     265.75
    165.0000,     296.21
    170.0000,     415.69
    175.0000,     589.10
    180.0000,     729.50
    185.0000,     761.93
    190.0000,     730.21
    195.0000,     668.46
    200.0000,     541.32
    205.0000,     406.83
    210.0000,     325.35
    215.0000,     339.86
    220.0000,     500.31
    225.0000,     692.95
    230.0000,     813.26
    235.0000,     866.00
    240.0000,     882.62
    245.0000,     857.79
    250.0000,     770.24
    255.0000,     654.36
    260.0000,     603.79
    265.0000,     592.31
    270.0000,     549.54
    275.0000,     467.82
    280.0000,     381.68
    285.0000,     337.60
    290.0000,     357.25
    295.0000,     449.91
    300.0000,     609.69
    305.0000,     816.60
    310.0000,     970.62
    315.0000,     923.15
    320.0000,     974.99
    325.0000,     1080.6
    330.0000,     1099.4
    335.0000,     1068.7
    340.0000,     905.47
    345.0000,     733.25
    350.0000,     633.03
    355.0000,     606.36
    360.0000,     629.06
    365.0000,     651.43
    370.0000,     642.66
    375.0000,     685.54
    380.0000,     742.34
    385.0000,     788.20
    390.0000,     795.85
    395.0000,     782.22
    400.0000,     822.89
    405.0000,     882.74
    410.0000,     921.15
    415.0000,     835.30
    420.0000,     742.69
    425.0000,     679.04
    430.0000,     650.03
    435.0000,     652.88
    440.0000,     767.49
    445.0000,     884.90
           959.3208
LAYER 6
81,    19.2890
     40.0000,     399.94
     45.0000,     385.96
     50.0000,     377.77
     55.0000,     364.59
     60.0000,     348.11
     65.0000,     324.15
     70.0000,     297.56
     75.0000,     276.57
     80.0000,     268.36
     85.0000,     275.66
     90.0000,     289.39
     95.0000,     291.12
    100.0000,     273.46
    105.0000,     254.61
    110.0000,     250.15
    115.0000,     256.79
    120.0000,     260.79
    125.0000,     254.04
    130.0000,     245.79
    135.0000,     255.04
    140.0000,     291.62
    145.0000,     335.15
    150.0000,     342.50
    155.0000,     301.82
    160.0000,     262.71
    165.0000,     268.86
    170.0000,     318.30
    175.0000,     385.22
    180.0000,     426.63
    185.0000,     417.20
    190.0000,     377.39
    195.0000,     330.83
    200.0000,     283.97
    205.0000,     252.22
    210.0000,     253.44
    215.0000,     307.95
    220.0000,     430.06
    225.0000,     553.42
    230.0000,     606.30
    235.0000,     589.98
    240.0000,     541.16
    245.0000,     483.36
    250.0000,     426.44
    255.0000,     382.08
    260.0000,     363.41
    265.0000,     355.62
    270.0000,     333.68
    275.0000,     295.47
    280.0000,     259.27
    285.0000,     246.13
    290.0000,     268.62
    295.0000,     335.72
    300.0000,     452.09
    305.0000,     604.18
    310.0000,     737.76
    315.0000,     796.12
    320.0000,     854.59
    325.0000,     907.36
    330.0000,     896.21
    335.0000,     818.65
    340.0000,     677.72
    345.0000,     537.52
    350.0000,     443.02
    355.0000,     399.42
    360.0000,     392.77
    365.0000,     402.08
    370.0000,     419.04
    375.0000,     467.90
    380.0000,     534.49
    385.0000,     600.54
    390.0000,     655.49
    395.0000,     705.29
    400.0000,     768.91
    405.0000,     827.01
    410.0000,     844.24
    415.0000,     788.64
    420.0000,     713.77
    425.0000,     662.38
    430.0000,     641.42
    435.0000,     660.26
           774.2938
LAYER 7
77,    23.7179
     50.0000,     380.39
     55.0000,     368.35
     60.0000,     357.30
     65.0000,     340.49
     70.0000,     323.16
     75.0000,     309.17
     80.0000,     304.69
     85.0000,     310.15
     90.0000,     318.96
     95.0000,     320.33
    100.0000,     309.77
    105.0000,     294.85
    110.0000,     284.31
    115.0000,     278.90
    120.0000,     274.14
    125.0000,     268.32
    130.0000,     266.44
    135.0000,     275.44
    140.0000,     295.35
    145.0000,     312.91
    150.0000,     310.56
    155.0000,     287.36
    160.0000,     264.75
    165.0000,     261.99
    170.0000,     278.65
    175.0000,     300.74
    180.0000,     309.94
    185.0000,     298.47
    190.0000,     275.15
    195.0000,     251.58
    200.0000,     235.53
    205.0000,     234.74
    210.0000,     258.36
    215.0000,     314.40
    220.0000,     397.16
    225.0000,     465.47
    230.0000,     482.67
    235.0000,     453.49
    240.0000,     405.27
    245.0000,     358.82
    250.0000,     323.28
    255.0000,     301.93
    260.0000,     294.37
    265.0000,     291.84
    270.0000,     283.44
    275.0000,     267.81
    280.0000,     254.04
    285.0000,     254.47
    290.0000,     278.60
    295.0000,     332.73
    300.0000,     418.05
    305.0000,     523.17
    310.0000,     619.99
    315.0000,     683.31
    320.0000,     723.42
    325.0000,     736.80
    330.0000,     706.47
    335.0000,     633.66
    340.0000,     534.21
    345.0000,     439.70
    350.0000,     372.54
    355.0000,     337.60
    360.0000,     329.06
    365.0000,     338.07
    370.0000,     361.26
    375.0000,     404.36
    380.0000,     462.07
    385.0000,     525.53
    390.0000,     589.04
    395.0000,     651.65
    400.0000,     713.61
    405.0000,     760.49
    410.0000,     770.75
    415.0000,     742.25
    420.0000,     701.27
    425.0000,     674.00
           671.3173
LAYER 8
73,    28.5897
     60.0000,     361.05
     65.0000,     347.72
     70.0000,     338.10
     75.0000,     331.37
     80.0000,     328.30
     85.0000,     330.62
     90.0000,     334.80
     95.0000,     335.13
    100.0000,     328.86
    105.0000,     318.39
    110.0000,     307.79
    115.0000,     298.84
    120.0000,     291.28
    125.0000,     285.51
    130.0000,     283.61
    135.0000,     287.23
    140.0000,     294.44
    145.0000,     298.79
    150.0000,     294.23
    155.0000,     281.67
    160.0000,     269.67
    165.0000,     265.98
    170.0000,     270.74
    175.0000,     277.75
    180.0000,     279.39
    185.0000,     272.83
    190.0000,     261.90
    195.0000,     252.62
    200.0000,     250.79
    205.0000,     261.49
    210.0000,     288.84
    215.0000,     332.76
    220.0000,     382.76
    225.0000,     416.47
    230.0000,     418.53
    235.0000,     393.75
    240.0000,     358.33
    245.0000,     325.93
    250.0000,     303.30
    255.0000,     292.05
    260.0000,     290.34
    265.0000,     292.87
    270.0000,     293.96
    275.0000,     292.23
    280.0000,     292.00
    285.0000,     300.52
    290.0000,     324.19
    295.0000,     366.34
    300.0000,     425.37
    305.0000,     492.26
    310.0000,     551.99
    315.0000,     591.80
    320.0000,     609.14
    325.0000,     602.14
    330.0000,     568.92
    335.0000,     514.50
    340.0000,     450.57
    345.0000,     392.23
    350.0000,     350.38
    355.0000,     328.80
    360.0000,     325.94
    365.0000,     338.14
    370.0000,     363.05
    375.0000,     400.52
    380.0000,     447.71
    385.0000,     500.35
    390.0000,     553.78
    395.0000,     603.89
    400.0000,     649.68
    405.0000,     681.70
    410.0000,     688.55
    415.0000,     678.52
           664.5126
LAYER 9
67,    33.9487
     75.0000,     342.98
     80.0000,     338.49
     85.0000,     338.11
     90.0000,     339.00
     95.0000,     338.14
    100.0000,     333.97
    105.0000,     326.93
    110.0000,     318.64
    115.0000,     310.33
    120.0000,     302.91
    125.0000,     297.11
    130.0000,     293.77
    135.0000,     293.02
    140.0000,     293.59
    145.0000,     292.92
    150.0000,     289.23
    155.0000,     283.30
    160.0000,     278.32
    165.0000,     277.13
    170.0000,     279.82
    175.0000,     283.88
    180.0000,     286.19
    185.0000,     285.58
    190.0000,     283.76
    195.0000,     283.91
    200.0000,     289.53
    205.0000,     303.30
    210.0000,     325.99
    215.0000,     354.68
    220.0000,     381.40
    225.0000,     395.72
    230.0000,     392.25
    235.0000,     374.56
    240.0000,     351.38
    245.0000,     330.77
    250.0000,     317.37
    255.0000,     312.55
    260.0000,     315.05
    265.0000,     321.76
    270.0000,     329.35
    275.0000,     336.40
    280.0000,     344.45
    285.0000,     356.98
    290.0000,     377.32
    295.0000,     406.66
    300.0000,     442.81
    305.0000,     479.87
    310.0000,     509.95
    315.0000,     526.64
    320.0000,     527.35
    325.0000,     512.02
    330.0000,     482.80
    335.0000,     444.65
    340.0000,     404.75
    345.0000,     370.51
    350.0000,     347.40
    355.0000,     337.87
    360.0000,     341.77
    365.0000,     357.21
    370.0000,     381.99
    375.0000,     413.70
    380.0000,     451.04
    385.0000,     492.59
    390.0000,     531.50
    395.0000,     560.84
    400.0000,     587.16
           621.2582
LAYER 10
61,    39.8436
     90.0000,     337.08
     95.0000,     334.57
    100.0000,     331.67
    105.0000,     326.95
    110.0000,     321.32
    115.0000,     314.59
    120.0000,     308.30
    125.0000,     302.86
    130.0000,     298.79
    135.0000,     296.11
    140.0000,     294.36
    145.0000,     292.78
    150.0000,     290.99
    155.0000,     289.45
    160.0000,     289.31
    165.0000,     291.46
    170.0000,     295.85
    175.0000,     301.41
    180.0000,     306.85
    185.0000,     311.58
    190.0000,     316.22
    195.0000,     322.24
    200.0000,     331.11
    205.0000,     343.67
    210.0000,     359.33
    215.0000,     375.47
    220.0000,     387.79
    225.0000,     392.18
    230.0000,     387.30
    235.0000,     375.54
    240.0000,     361.56
    245.0000,     349.87
    250.0000,     343.42
    255.0000,     343.28
    260.0000,     348.83
    265.0000,     358.26
    270.0000,     369.42
    275.0000,     380.91
    280.0000,     392.63
    285.0000,     405.61
    290.0000,     420.96
    295.0000,     438.77
    300.0000,     457.45
    305.0000,     473.75
    310.0000,     483.92
    315.0000,     485.07
    320.0000,     476.23
    325.0000,     458.32
    330.0000,     433.96
    335.0000,     406.95
    340.0000,     381.65
    345.0000,     362.03
    350.0000,     350.93
    355.0000,     349.72
    360.0000,     358.38
    365.0000,     375.27
    370.0000,     398.90
    375.0000,     423.77
    380.0000,     452.14
    385.0000,     481.66
           523.4368
LAYER 11
57,    46.3279
    100.0000,     327.99
    105.0000,     323.94
    110.0000,     320.01
    115.0000,     315.12
    120.0000,     310.19
    125.0000,     305.16
    130.0000,     301.13
    135.0000,     298.11
    140.0000,     296.15
    145.0000,     295.17
    150.0000,     295.23
    155.0000,     296.59
    160.0000,     299.66
    165.0000,     304.63
    170.0000,     311.36
    175.0000,     319.28
    180.0000,     327.70
    185.0000,     336.17
    190.0000,     344.72
    195.0000,     353.72
    200.0000,     363.39
    205.0000,     373.64
    210.0000,     383.67
    215.0000,     391.95
    220.0000,     396.65
    225.0000,     396.53
    230.0000,     391.72
    235.0000,     383.94
    240.0000,     375.82
    245.0000,     369.93
    250.0000,     368.07
    255.0000,     370.98
    260.0000,     378.33
    265.0000,     388.98
    270.0000,     401.39
    275.0000,     414.18
    280.0000,     426.52
    285.0000,     438.11
    290.0000,     448.93
    295.0000,     458.62
    300.0000,     466.25
    305.0000,     470.24
    310.0000,     469.03
    315.0000,     461.61
    320.0000,     448.08
    325.0000,     429.75
    330.0000,     408.95
    335.0000,     388.52
    340.0000,     371.31
    345.0000,     359.68
    350.0000,     355.20
    355.0000,     358.46
    360.0000,     369.48
    365.0000,     384.70
    370.0000,     403.07
    375.0000,     421.28
           444.9430
LAYER 12
53, 
    110.0000,     319.74
    115.0000,     314.83
    120.0000,     310.05
    125.0000,     305.65
    130.0000,     302.04
    135.0000,     299.02
    140.0000,     297.35
    145.0000,     297.05
    150.0000,     298.26
    155.0000,     301.18
    160.0000,     305.98
    165.0000,     312.66
    170.0000,     321.01
    175.0000,     330.58
    180.0000,     340.82
    185.0000,     351.24
    190.0000,     361.57
    195.0000,     371.76
    200.0000,     381.46
    205.0000,     390.27
    210.0000,     397.52
    215.0000,     402.31
    220.0000,     403.88
    225.0000,     402.01
    230.0000,     397.31
    235.0000,     391.22
    240.0000,     385.64
    245.0000,     382.36
    250.0000,     382.65
    255.0000,     387.03
    260.0000,     395.25
    265.0000,     406.39
    270.0000,     419.13
    275.0000,     432.10
    280.0000,     444.17
    285.0000,     454.58
    290.0000,     462.87
    295.0000,     468.58
    300.0000,     471.09
    305.0000,     469.54
    310.0000,     463.25
    315.0000,     451.98
    320.0000,     436.32
    325.0000,     417.72
    330.0000,     398.34
    335.0000,     380.57
    340.0000,     366.67
    345.0000,     358.39
    350.0000,     356.91
    355.0000,     361.77
    360.0000,     372.21
    365.0000,     386.38
           401.8588
CALCULATED APPARENT RESISTIVITY
      7.5000,       5.0000,   1.00000,    338.8134
     12.5000,       5.0000,   1.00000,    351.8061
     17.5000,       5.0000,   1.00000,    354.4053
     22.5000,       5.0000,   1.00000,    340.3240
     27.5000,       5.0000,   1.00000,    351.9036
     32.5000,       5.0000,   1.00000,    314.5993
     37.5000,       5.0000,   1.00000,    352.5872
     42.5000,       5.0000,   1.00000,    350.2527
     47.5000,       5.0000,   1.00000,    371.2963
     52.5000,       5.0000,   1.00000,    384.4551
     57.5000,       5.0000,   1.00000,    363.9976
     62.5000,       5.0000,   1.00000,    349.6385
     67.5000,       5.0000,   1.00000,    340.0486
     72.5000,       5.0000,   1.00000,    356.6321
     77.5000,       5.0000,   1.00000,    313.8652
     82.5000,       5.0000,   1.00000,    299.0764
     87.5000,       5.0000,   1.00000,    293.1432
     92.5000,       5.0000,   1.00000,    282.1682
     97.5000,       5.0000,   1.00000,    252.7251
    102.5000,       5.0000,   1.00000,    287.8399
    107.5000,       5.0000,   1.00000,    299.5073
    112.5000,       5.0000,   1.00000,    367.9981
    117.5000,       5.0000,   1.00000,    359.0591
    122.5000,       5.0000,   1.00000,    402.9105
    127.5000,       5.0000,   1.00000,    390.3498
    132.5000,       5.0000,   1.00000,    309.7379
    137.5000,       5.0000,   1.00000,    364.4623
    142.5000,       5.0000,   1.00000,    398.0713
    147.5000,       5.0000,   1.00000,    460.3074
    152.5000,       5.0000,   1.00000,    530.8995
    157.5000,       5.0000,   1.00000,    504.5266
    162.5000,       5.0000,   1.00000,    616.9692
    167.5000,       5.0000,   1.00000,    662.1155
    172.5000,       5.0000,   1.00000,    762.2659
    177.5000,       5.0000,   1.00000,    808.0405
    182.5000,       5.0000,   1.00000,    936.5829
    187.5000,       5.0000,   1.00000,   1244.9125
    192.5000,       5.0000,   1.00000,   1485.2229
    197.5000,       5.0000,   1.00000,   1887.4204
    202.5000,       5.0000,   1.00000,   1991.1090
    207.5000,       5.0000,   1.00000,   2072.7622
    212.5000,       5.0000,   1.00000,   1596.1256
    217.5000,       5.0000,   1.00000,   1610.0629
    222.5000,       5.0000,   1.00000,   1353.9689
    227.5000,       5.0000,   1.00000,   1370.9296
    232.5000,       5.0000,   1.00000,   1466.4443
    237.5000,       5.0000,   1.00000,   1614.4884
    242.5000,       5.0000,   1.00000,   1872.4760
    247.5000,       5.0000,   1.00000,   2242.9119
    252.5000,       5.0000,   1.00000,   2344.5281
    257.5000,       5.0000,   1.00000,   2561.7200
    262.5000,       5.0000,   1.00000,   2401.2388
    267.5000,       5.0000,   1.00000,   2120.9348
    272.5000,       5.0000,   1.00000,   1888.8625
    277.5000,       5.0000,   1.00000,   1732.6101
    282.5000,       5.0000,   1.00000,   1614.0203
    287.5000,       5.0000,   1.00000,   1631.2095
    292.5000,       5.0000,   1.00000,   1820.7363
    297.5000,       5.0000,   1.00000,   1769.1144
    302.5000,       5.0000,   1.00000,   1610.7264
    307.5000,       5.0000,   1.00000,   1877.1989
    312.5000,       5.0000,   1.00000,   1512.1245
    317.5000,       5.0000,   1.00000,   1584.5688
    322.5000,       5.0000,   1.00000,   1583.8369
    327.5000,       5.0000,   1.00000,   1433.1246
    332.5000,       5.0000,   1.00000,   1510.2019
    337.5000,       5.0000,   1.00000,   1322.9601
    342.5000,       5.0000,   1.00000,   1216.0050
    347.5000,       5.0000,   1.00000,   1223.9722
    352.5000,       5.0000,   1.00000,   1218.0708
    357.5000,       5.0000,   1.00000,   1268.8596
    362.5000,       5.0000,   1.00000,   1113.0071
    367.5000,       5.0000,   1.00000,   1321.3707
    372.5000,       5.0000,   1.00000,   1055.0741
    377.5000,       5.0000,   1.00000,   1112.2036
    382.5000,       5.0000,   1.00000,   1151.6125
    387.5000,       5.0000,   1.00000,   1211.6240
    392.5000,       5.0000,   1.00000,   1217.9357
    397.5000,       5.0000,   1.00000,   1502.2869
    402.5000,       5.0000,   1.00000,   1394.1503
    407.5000,       5.0000,   1.00000,   1674.1117
    412.5000,       5.0000,   1.00000,   1458.2341
    417.5000,       5.0000,   1.00000,   1573.4989
    422.5000,       5.0000,   1.00000,   1327.6184
    427.5000,       5.0000,   1.00000,   1465.3728
    432.5000,       5.0000,   1.00000,   1220.8011
    437.5000,       5.0000,   1.00000,   1426.0011
    442.5000,       5.0000,   1.00000,   1060.0469
    447.5000,       5.0000,   1.00000,   1079.7683
    452.5000,       5.0000,   1.00000,   1082.9856
    457.5000,       5.0000,   1.00000,    895.1595
    462.5000,       5.0000,   1.00000,    935.4407
    467.5000,       5.0000,   1.00000,    934.8163
     12.5000,       5.0000,   2.00000,    360.7764
     17.5000,       5.0000,   2.00000,    361.5936
     22.5000,       5.0000,   2.00000,    359.4930
     27.5000,       5.0000,   2.00000,    364.0997
     32.5000,       5.0000,   2.00000,    328.2357
     37.5000,       5.0000,   2.00000,    363.0337
     42.5000,       5.0000,   2.00000,    355.1503
     47.5000,       5.0000,   2.00000,    364.0191
     52.5000,       5.0000,   2.00000,    385.5813
     57.5000,       5.0000,   2.00000,    346.3849
     62.5000,       5.0000,   2.00000,    311.2273
     67.5000,       5.0000,   2.00000,    332.9482
     72.5000,       5.0000,   2.00000,    364.0035
     77.5000,       5.0000,   2.00000,    290.2987
     82.5000,       5.0000,   2.00000,    260.5276
     87.5000,       5.0000,   2.00000,    295.5913
     92.5000,       5.0000,   2.00000,    286.5938
     97.5000,       5.0000,   2.00000,    248.2676
    102.5000,       5.0000,   2.00000,    281.8430
    107.5000,       5.0000,   2.00000,    314.4999
    112.5000,       5.0000,   2.00000,    329.4009
    117.5000,       5.0000,   2.00000,    297.3798
    122.5000,       5.0000,   2.00000,    394.3550
    127.5000,       5.0000,   2.00000,    398.9974
    132.5000,       5.0000,   2.00000,    290.1939
    137.5000,       5.0000,   2.00000,    347.5886
    142.5000,       5.0000,   2.00000,    389.5163
    147.5000,       5.0000,   2.00000,    468.3052
    152.5000,       5.0000,   2.00000,    508.4739
    157.5000,       5.0000,   2.00000,    461.3283
    162.5000,       5.0000,   2.00000,    597.5768
    167.5000,       5.0000,   2.00000,    724.8495
    172.5000,       5.0000,   2.00000,    804.5832
    177.5000,       5.0000,   2.00000,    814.9275
    182.5000,       5.0000,   2.00000,    980.4391
    187.5000,       5.0000,   2.00000,   1275.1597
    192.5000,       5.0000,   2.00000,   1290.6163
    197.5000,       5.0000,   2.00000,   1404.6466
    202.5000,       5.0000,   2.00000,   1638.4071
    207.5000,       5.0000,   2.00000,   1526.6449
    212.5000,       5.0000,   2.00000,   1227.9700
    217.5000,       5.0000,   2.00000,   1429.2034
    222.5000,       5.0000,   2.00000,   1343.8433
    227.5000,       5.0000,   2.00000,   1314.5612
    232.5000,       5.0000,   2.00000,   1459.1559
    237.5000,       5.0000,   2.00000,   1541.5328
    242.5000,       5.0000,   2.00000,   1752.5592
    247.5000,       5.0000,   2.00000,   1934.7089
    252.5000,       5.0000,   2.00000,   1888.3291
    257.5000,       5.0000,   2.00000,   2076.1565
    262.5000,       5.0000,   2.00000,   1994.9435
    267.5000,       5.0000,   2.00000,   1705.7087
    272.5000,       5.0000,   2.00000,   1661.5476
    277.5000,       5.0000,   2.00000,   1605.6138
    282.5000,       5.0000,   2.00000,   1377.9009
    287.5000,       5.0000,   2.00000,   1423.3037
    292.5000,       5.0000,   2.00000,   1719.3303
    297.5000,       5.0000,   2.00000,   1415.3420
    302.5000,       5.0000,   2.00000,   1334.5748
    307.5000,       5.0000,   2.00000,   1763.3191
    312.5000,       5.0000,   2.00000,   1400.2500
    317.5000,       5.0000,   2.00000,   1405.6506
    322.5000,       5.0000,   2.00000,   1462.3052
    327.5000,       5.0000,   2.00000,   1295.6237
    332.5000,       5.0000,   2.00000,   1450.0001
    337.5000,       5.0000,   2.00000,   1295.9247
    342.5000,       5.0000,   2.00000,   1120.8972
    347.5000,       5.0000,   2.00000,   1202.2041
    352.5000,       5.0000,   2.00000,   1277.1075
    357.5000,       5.0000,   2.00000,   1153.3445
    362.5000,       5.0000,   2.00000,   1066.9644
    367.5000,       5.0000,   2.00000,   1332.0426
    372.5000,       5.0000,   2.00000,   1051.9095
    377.5000,       5.0000,   2.00000,   1033.2618
    382.5000,       5.0000,   2.00000,   1214.7952
    387.5000,       5.0000,   2.00000,   1147.1737
    392.5000,       5.0000,   2.00000,   1118.5653
    397.5000,       5.0000,   2.00000,   1296.9490
    402.5000,       5.0000,   2.00000,   1233.7411
    407.5000,       5.0000,   2.00000,   1366.6360
    412.5000,       5.0000,   2.00000,   1299.3527
    417.5000,       5.0000,   2.00000,   1289.4355
    422.5000,       5.0000,   2.00000,   1179.1433
    427.5000,       5.0000,   2.00000,   1192.8488
    432.5000,       5.0000,   2.00000,   1170.8230
    437.5000,       5.0000,   2.00000,   1317.8420
    442.5000,       5.0000,   2.00000,    928.2804
    447.5000,       5.0000,   2.00000,    979.9659
    452.5000,       5.0000,   2.00000,   1160.3564
    457.5000,       5.0000,   2.00000,    884.7458
    462.5000,       5.0000,   2.00000,    890.3651
     17.5000,       5.0000,   3.00000,    378.3647
     22.5000,       5.0000,   3.00000,    370.7172
     27.5000,       5.0000,   3.00000,    371.4333
     32.5000,       5.0000,   3.00000,    326.9760
     37.5000,       5.0000,   3.00000,    356.3992
     42.5000,       5.0000,   3.00000,    353.9974
     47.5000,       5.0000,   3.00000,    378.3220
     52.5000,       5.0000,   3.00000,    377.4064
     57.5000,       5.0000,   3.00000,    320.5839
     62.5000,       5.0000,   3.00000,    293.0040
     67.5000,       5.0000,   3.00000,    325.0751
     72.5000,       5.0000,   3.00000,    363.8711
     77.5000,       5.0000,   3.00000,    287.4167
     82.5000,       5.0000,   3.00000,    258.6654
     87.5000,       5.0000,   3.00000,    282.6163
     92.5000,       5.0000,   3.00000,    292.5550
     97.5000,       5.0000,   3.00000,    247.3497
    102.5000,       5.0000,   3.00000,    279.1963
    107.5000,       5.0000,   3.00000,    288.0468
    112.5000,       5.0000,   3.00000,    301.3583
    117.5000,       5.0000,   3.00000,    301.3025
    122.5000,       5.0000,   3.00000,    401.4237
    127.5000,       5.0000,   3.00000,    388.1079
    132.5000,       5.0000,   3.00000,    266.3423
    137.5000,       5.0000,   3.00000,    296.5804
    142.5000,       5.0000,   3.00000,    389.2773
    147.5000,       5.0000,   3.00000,    498.0886
    152.5000,       5.0000,   3.00000,    502.9400
    157.5000,       5.0000,   3.00000,    436.9119
    162.5000,       5.0000,   3.00000,    594.7795
    167.5000,       5.0000,   3.00000,    744.4195
    172.5000,       5.0000,   3.00000,    811.8981
    177.5000,       5.0000,   3.00000,    777.9656
    182.5000,       5.0000,   3.00000,    870.9637
    187.5000,       5.0000,   3.00000,   1028.9486
    192.5000,       5.0000,   3.00000,   1007.2350
    197.5000,       5.0000,   3.00000,   1204.3265
    202.5000,       5.0000,   3.00000,   1300.2445
    207.5000,       5.0000,   3.00000,   1236.7681
    212.5000,       5.0000,   3.00000,    960.5776
    217.5000,       5.0000,   3.00000,   1193.5311
    222.5000,       5.0000,   3.00000,   1231.0288
    227.5000,       5.0000,   3.00000,   1269.5836
    232.5000,       5.0000,   3.00000,   1265.1794
    237.5000,       5.0000,   3.00000,   1334.8315
    242.5000,       5.0000,   3.00000,   1425.8070
    247.5000,       5.0000,   3.00000,   1542.5795
    252.5000,       5.0000,   3.00000,   1539.7410
    257.5000,       5.0000,   3.00000,   1663.4791
    262.5000,       5.0000,   3.00000,   1564.8684
    267.5000,       5.0000,   3.00000,   1397.4860
    272.5000,       5.0000,   3.00000,   1328.5917
    277.5000,       5.0000,   3.00000,   1274.8033
    282.5000,       5.0000,   3.00000,   1174.0125
    287.5000,       5.0000,   3.00000,   1274.7917
    292.5000,       5.0000,   3.00000,   1403.7633
    297.5000,       5.0000,   3.00000,   1245.0322
    302.5000,       5.0000,   3.00000,   1143.0670
    307.5000,       5.0000,   3.00000,   1449.5437
    312.5000,       5.0000,   3.00000,   1243.1929
    317.5000,       5.0000,   3.00000,   1228.3298
    322.5000,       5.0000,   3.00000,   1238.5044
    327.5000,       5.0000,   3.00000,   1238.4497
    332.5000,       5.0000,   3.00000,   1354.1418
    337.5000,       5.0000,   3.00000,   1174.0336
    342.5000,       5.0000,   3.00000,   1028.9882
    347.5000,       5.0000,   3.00000,   1107.9045
    352.5000,       5.0000,   3.00000,   1147.7990
    357.5000,       5.0000,   3.00000,   1123.7882
    362.5000,       5.0000,   3.00000,   1009.6679
    367.5000,       5.0000,   3.00000,   1218.5836
    372.5000,       5.0000,   3.00000,    962.4261
    377.5000,       5.0000,   3.00000,    995.5101
    382.5000,       5.0000,   3.00000,   1064.6329
    387.5000,       5.0000,   3.00000,   1111.0397
    392.5000,       5.0000,   3.00000,    988.2388
    397.5000,       5.0000,   3.00000,   1139.8715
    402.5000,       5.0000,   3.00000,   1067.9707
    407.5000,       5.0000,   3.00000,   1254.0538
    412.5000,       5.0000,   3.00000,   1079.8618
    417.5000,       5.0000,   3.00000,   1120.9103
    422.5000,       5.0000,   3.00000,    913.9426
    427.5000,       5.0000,   3.00000,   1090.4049
    432.5000,       5.0000,   3.00000,   1068.6825
    437.5000,       5.0000,   3.00000,   1208.3746
    442.5000,       5.0000,   3.00000,    857.4451
    447.5000,       5.0000,   3.00000,    921.9813
    452.5000,       5.0000,   3.00000,   1037.5166
    457.5000,       5.0000,   3.00000,    883.1637
     22.5000,      15.0000,   1.00000,    376.6559
     27.5000,      15.0000,   1.00000,    355.7173
     32.5000,      15.0000,   1.00000,    345.0387
     37.5000,      15.0000,   1.00000,    338.9527
     42.5000,      15.0000,   1.00000,    363.9767
     47.5000,      15.0000,   1.00000,    370.6335
     52.5000,      15.0000,   1.00000,    348.6961
     57.5000,      15.0000,   1.00000,    319.2691
     62.5000,      15.0000,   1.00000,    311.2480
     67.5000,      15.0000,   1.00000,    322.9785
     72.5000,      15.0000,   1.00000,    322.8719
     77.5000,      15.0000,   1.00000,    316.7358
     82.5000,      15.0000,   1.00000,    287.6807
     87.5000,      15.0000,   1.00000,    278.5344
     92.5000,      15.0000,   1.00000,    271.4203
     97.5000,      15.0000,   1.00000,    282.2902
    102.5000,      15.0000,   1.00000,    268.2997
    107.5000,      15.0000,   1.00000,    273.0319
    112.5000,      15.0000,   1.00000,    300.5899
    117.5000,      15.0000,   1.00000,    355.3836
    122.5000,      15.0000,   1.00000,    368.6722
    127.5000,      15.0000,   1.00000,    339.2694
    132.5000,      15.0000,   1.00000,    301.5511
    137.5000,      15.0000,   1.00000,    310.4395
    142.5000,      15.0000,   1.00000,    387.5862
    147.5000,      15.0000,   1.00000,    470.1938
    152.5000,      15.0000,   1.00000,    495.0822
    157.5000,      15.0000,   1.00000,    535.1157
    162.5000,      15.0000,   1.00000,    612.1703
    167.5000,      15.0000,   1.00000,    704.3911
    172.5000,      15.0000,   1.00000,    746.2474
    177.5000,      15.0000,   1.00000,    754.1241
    182.5000,      15.0000,   1.00000,    744.8494
    187.5000,      15.0000,   1.00000,    760.1588
    192.5000,      15.0000,   1.00000,    932.1094
    197.5000,      15.0000,   1.00000,   1046.5048
    202.5000,      15.0000,   1.00000,   1098.5048
    207.5000,      15.0000,   1.00000,   1051.1891
    212.5000,      15.0000,   1.00000,   1065.1119
    217.5000,      15.0000,   1.00000,   1041.4326
    222.5000,      15.0000,   1.00000,   1154.1011
    227.5000,      15.0000,   1.00000,   1171.2516
    232.5000,      15.0000,   1.00000,   1169.1564
    237.5000,      15.0000,   1.00000,   1127.6958
    242.5000,      15.0000,   1.00000,   1181.1665
    247.5000,      15.0000,   1.00000,   1251.4562
    252.5000,      15.0000,   1.00000,   1356.0875
    257.5000,      15.0000,   1.00000,   1361.0641
    262.5000,      15.0000,   1.00000,   1334.1792
    267.5000,      15.0000,   1.00000,   1256.2264
    272.5000,      15.0000,   1.00000,   1140.2350
    277.5000,      15.0000,   1.00000,   1080.3302
    282.5000,      15.0000,   1.00000,   1154.2783
    287.5000,      15.0000,   1.00000,   1177.6162
    292.5000,      15.0000,   1.00000,   1191.1371
    297.5000,      15.0000,   1.00000,   1176.4857
    302.5000,      15.0000,   1.00000,   1173.4897
    307.5000,      15.0000,   1.00000,   1117.6327
    312.5000,      15.0000,   1.00000,   1135.6985
    317.5000,      15.0000,   1.00000,   1111.4255
    322.5000,      15.0000,   1.00000,   1131.6982
    327.5000,      15.0000,   1.00000,   1175.7501
    332.5000,      15.0000,   1.00000,   1181.4806
    337.5000,      15.0000,   1.00000,   1100.9955
    342.5000,      15.0000,   1.00000,   1048.2415
    347.5000,      15.0000,   1.00000,   1003.0794
    352.5000,      15.0000,   1.00000,   1039.1144
    357.5000,      15.0000,   1.00000,   1066.2855
    362.5000,      15.0000,   1.00000,   1081.9747
    367.5000,      15.0000,   1.00000,    979.0598
    372.5000,      15.0000,   1.00000,    997.6533
    377.5000,      15.0000,   1.00000,    944.7429
    382.5000,      15.0000,   1.00000,    985.6351
    387.5000,      15.0000,   1.00000,    957.2213
    392.5000,      15.0000,   1.00000,   1032.9875
    397.5000,      15.0000,   1.00000,    989.3093
    402.5000,      15.0000,   1.00000,   1086.4836
    407.5000,      15.0000,   1.00000,   1055.7111
    412.5000,      15.0000,   1.00000,   1064.1072
    417.5000,      15.0000,   1.00000,    899.7742
    422.5000,      15.0000,   1.00000,    949.1067
    427.5000,      15.0000,   1.00000,    949.7231
    432.5000,      15.0000,   1.00000,   1059.9446
    437.5000,      15.0000,   1.00000,    996.9096
    442.5000,      15.0000,   1.00000,    985.3401
    447.5000,      15.0000,   1.00000,    888.0049
    452.5000,      15.0000,   1.00000,    877.6216
     22.5000,       5.0000,   4.00000,    376.3080
     27.5000,       5.0000,   4.00000,    372.4629
     32.5000,       5.0000,   4.00000,    316.2519
     37.5000,       5.0000,   4.00000,    350.0036
     42.5000,       5.0000,   4.00000,    356.4457
     47.5000,       5.0000,   4.00000,    376.0298
     52.5000,       5.0000,   4.00000,    369.8214
     57.5000,       5.0000,   4.00000,    313.8784
     62.5000,       5.0000,   4.00000,    292.5910
     67.5000,       5.0000,   4.00000,    316.4993
     72.5000,       5.0000,   4.00000,    354.8982
     77.5000,       5.0000,   4.00000,    298.8442
     82.5000,       5.0000,   4.00000,    269.2425
     87.5000,       5.0000,   4.00000,    286.7822
     92.5000,       5.0000,   4.00000,    282.5549
     97.5000,       5.0000,   4.00000,    249.5538
    102.5000,       5.0000,   4.00000,    262.6061
    107.5000,       5.0000,   4.00000,    263.2395
    112.5000,       5.0000,   4.00000,    315.3454
    117.5000,       5.0000,   4.00000,    325.3017
    122.5000,       5.0000,   4.00000,    412.7094
    127.5000,       5.0000,   4.00000,    366.3165
    132.5000,       5.0000,   4.00000,    234.4521
    137.5000,       5.0000,   4.00000,    289.2552
    142.5000,       5.0000,   4.00000,    370.6228
    147.5000,       5.0000,   4.00000,    494.7394
    152.5000,       5.0000,   4.00000,    523.1795
    157.5000,       5.0000,   4.00000,    445.5757
    162.5000,       5.0000,   4.00000,    596.1190
    167.5000,       5.0000,   4.00000,    702.9321
    172.5000,       5.0000,   4.00000,    762.6945
    177.5000,       5.0000,   4.00000,    688.1060
    182.5000,       5.0000,   4.00000,    663.0743
    187.5000,       5.0000,   4.00000,    755.5118
    192.5000,       5.0000,   4.00000,    846.9930
    197.5000,       5.0000,   4.00000,   1047.0195
    202.5000,       5.0000,   4.00000,   1143.9233
    207.5000,       5.0000,   4.00000,   1038.2601
    212.5000,       5.0000,   4.00000,    813.1837
    217.5000,       5.0000,   4.00000,   1012.1903
    222.5000,       5.0000,   4.00000,   1055.5835
    227.5000,       5.0000,   4.00000,   1082.3650
    232.5000,       5.0000,   4.00000,   1095.6527
    237.5000,       5.0000,   4.00000,   1027.9463
    242.5000,       5.0000,   4.00000,   1104.0385
    247.5000,       5.0000,   4.00000,   1242.8916
    252.5000,       5.0000,   4.00000,   1249.7128
    257.5000,       5.0000,   4.00000,   1352.0118
    262.5000,       5.0000,   4.00000,   1276.9813
    267.5000,       5.0000,   4.00000,   1117.1028
    272.5000,       5.0000,   4.00000,   1030.8546
    277.5000,       5.0000,   4.00000,    990.9879
    282.5000,       5.0000,   4.00000,    982.2748
    287.5000,       5.0000,   4.00000,   1033.3468
    292.5000,       5.0000,   4.00000,   1229.1625
    297.5000,       5.0000,   4.00000,   1102.0900
    302.5000,       5.0000,   4.00000,   1004.9270
    307.5000,       5.0000,   4.00000,   1257.0663
    312.5000,       5.0000,   4.00000,    978.4011
    317.5000,       5.0000,   4.00000,   1049.8921
    322.5000,       5.0000,   4.00000,   1133.7343
    327.5000,       5.0000,   4.00000,   1073.3153
    332.5000,       5.0000,   4.00000,   1252.9900
    337.5000,       5.0000,   4.00000,   1054.6829
    342.5000,       5.0000,   4.00000,    933.3318
    347.5000,       5.0000,   4.00000,    962.1691
    352.5000,       5.0000,   4.00000,   1029.5383
    357.5000,       5.0000,   4.00000,   1064.2603
    362.5000,       5.0000,   4.00000,    950.3958
    367.5000,       5.0000,   4.00000,   1110.7981
    372.5000,       5.0000,   4.00000,    872.9446
    377.5000,       5.0000,   4.00000,    878.1052
    382.5000,       5.0000,   4.00000,    984.2156
    387.5000,       5.0000,   4.00000,    936.4191
    392.5000,       5.0000,   4.00000,    914.2850
    397.5000,       5.0000,   4.00000,   1025.9714
    402.5000,       5.0000,   4.00000,    974.9729
    407.5000,       5.0000,   4.00000,   1124.9526
    412.5000,       5.0000,   4.00000,    980.3114
    417.5000,       5.0000,   4.00000,    910.0068
    422.5000,       5.0000,   4.00000,    823.2088
    427.5000,       5.0000,   4.00000,    950.7560
    432.5000,       5.0000,   4.00000,    949.0279
    437.5000,       5.0000,   4.00000,   1137.9453
    442.5000,       5.0000,   4.00000,    833.5811
    447.5000,       5.0000,   4.00000,    851.4117
    452.5000,       5.0000,   4.00000,    962.4399
     30.0000,      20.0000,   1.00000,    345.1933
     35.0000,      20.0000,   1.00000,    344.6910
     40.0000,      20.0000,   1.00000,    342.7290
     45.0000,      20.0000,   1.00000,    348.0857
     50.0000,      20.0000,   1.00000,    343.2428
     55.0000,      20.0000,   1.00000,    338.1301
     60.0000,      20.0000,   1.00000,    331.3724
     65.0000,      20.0000,   1.00000,    320.4447
     70.0000,      20.0000,   1.00000,    318.8983
     75.0000,      20.0000,   1.00000,    318.7699
     80.0000,      20.0000,   1.00000,    320.2851
     85.0000,      20.0000,   1.00000,    297.8689
     90.0000,      20.0000,   1.00000,    277.5299
     95.0000,      20.0000,   1.00000,    263.4470
    100.0000,      20.0000,   1.00000,    253.1438
    105.0000,      20.0000,   1.00000,    278.8665
    110.0000,      20.0000,   1.00000,    309.2277
    115.0000,      20.0000,   1.00000,    353.9319
    120.0000,      20.0000,   1.00000,    364.8818
    125.0000,      20.0000,   1.00000,    324.1194
    130.0000,      20.0000,   1.00000,    319.6210
    135.0000,      20.0000,   1.00000,    318.4028
    140.0000,      20.0000,   1.00000,    345.1732
    145.0000,      20.0000,   1.00000,    410.5553
    150.0000,      20.0000,   1.00000,    458.1731
    155.0000,      20.0000,   1.00000,    551.9164
    160.0000,      20.0000,   1.00000,    602.8279
    165.0000,      20.0000,   1.00000,    613.4856
    170.0000,      20.0000,   1.00000,    591.7812
    175.0000,      20.0000,   1.00000,    538.6531
    180.0000,      20.0000,   1.00000,    525.2715
    185.0000,      20.0000,   1.00000,    572.1258
    190.0000,      20.0000,   1.00000,    654.8383
    195.0000,      20.0000,   1.00000,    794.5826
    200.0000,      20.0000,   1.00000,    896.8495
    205.0000,      20.0000,   1.00000,    934.9477
    210.0000,      20.0000,   1.00000,    961.5283
    215.0000,      20.0000,   1.00000,    918.8887
    220.0000,      20.0000,   1.00000,    863.2288
    225.0000,      20.0000,   1.00000,    870.1275
    230.0000,      20.0000,   1.00000,    835.4796
    235.0000,      20.0000,   1.00000,    833.1838
    240.0000,      20.0000,   1.00000,    867.7731
    245.0000,      20.0000,   1.00000,    877.7476
    250.0000,      20.0000,   1.00000,    982.7471
    255.0000,      20.0000,   1.00000,   1063.2869
    260.0000,      20.0000,   1.00000,   1057.6910
    265.0000,      20.0000,   1.00000,    998.2436
    270.0000,      20.0000,   1.00000,    911.7307
    275.0000,      20.0000,   1.00000,    861.5984
    280.0000,      20.0000,   1.00000,    841.2980
    285.0000,      20.0000,   1.00000,    913.7161
    290.0000,      20.0000,   1.00000,    963.9398
    295.0000,      20.0000,   1.00000,    985.3467
    300.0000,      20.0000,   1.00000,   1052.9011
    305.0000,      20.0000,   1.00000,    935.8102
    310.0000,      20.0000,   1.00000,    894.3954
    315.0000,      20.0000,   1.00000,    929.3123
    320.0000,      20.0000,   1.00000,    892.8436
    325.0000,      20.0000,   1.00000,    975.7399
    330.0000,      20.0000,   1.00000,    973.3995
    335.0000,      20.0000,   1.00000,    938.2512
    340.0000,      20.0000,   1.00000,    948.9883
    345.0000,      20.0000,   1.00000,    900.1280
    350.0000,      20.0000,   1.00000,    903.0962
    355.0000,      20.0000,   1.00000,    917.2304
    360.0000,      20.0000,   1.00000,    957.9206
    365.0000,      20.0000,   1.00000,    940.0054
    370.0000,      20.0000,   1.00000,    875.8773
    375.0000,      20.0000,   1.00000,    875.8287
    380.0000,      20.0000,   1.00000,    798.8952
    385.0000,      20.0000,   1.00000,    807.9413
    390.0000,      20.0000,   1.00000,    861.2463
    395.0000,      20.0000,   1.00000,    882.8909
    400.0000,      20.0000,   1.00000,    956.7717
    405.0000,      20.0000,   1.00000,    952.8281
    410.0000,      20.0000,   1.00000,    877.5251
    415.0000,      20.0000,   1.00000,    868.3730
    420.0000,      20.0000,   1.00000,    839.5792
    425.0000,      20.0000,   1.00000,    807.8654
    430.0000,      20.0000,   1.00000,    880.9115
    435.0000,      20.0000,   1.00000,    887.6746
    440.0000,      20.0000,   1.00000,    897.2913
    445.0000,      20.0000,   1.00000,    905.3409
     27.5000,       5.0000,   5.00000,    362.7273
     32.5000,       5.0000,   5.00000,    312.8305
     37.5000,       5.0000,   5.00000,    348.2354
     42.5000,       5.0000,   5.00000,    349.6216
     47.5000,       5.0000,   5.00000,    361.8488
     52.5000,       5.0000,   5.00000,    368.7809
     57.5000,       5.0000,   5.00000,    325.7633
     62.5000,       5.0000,   5.00000,    291.6892
     67.5000,       5.0000,   5.00000,    314.9504
     72.5000,       5.0000,   5.00000,    360.1209
     77.5000,       5.0000,   5.00000,    302.3773
     82.5000,       5.0000,   5.00000,    279.6093
     87.5000,       5.0000,   5.00000,    294.9058
     92.5000,       5.0000,   5.00000,    285.0176
     97.5000,       5.0000,   5.00000,    230.1652
    102.5000,       5.0000,   5.00000,    249.1044
    107.5000,       5.0000,   5.00000,    277.9153
    112.5000,       5.0000,   5.00000,    331.8786
    117.5000,       5.0000,   5.00000,    338.7757
    122.5000,       5.0000,   5.00000,    416.2896
    127.5000,       5.0000,   5.00000,    348.3841
    132.5000,       5.0000,   5.00000,    230.3223
    137.5000,       5.0000,   5.00000,    279.3088
    142.5000,       5.0000,   5.00000,    364.3842
    147.5000,       5.0000,   5.00000,    475.1164
    152.5000,       5.0000,   5.00000,    528.9108
    157.5000,       5.0000,   5.00000,    462.9084
    162.5000,       5.0000,   5.00000,    572.8017
    167.5000,       5.0000,   5.00000,    650.7557
    172.5000,       5.0000,   5.00000,    640.8045
    177.5000,       5.0000,   5.00000,    527.6627
    182.5000,       5.0000,   5.00000,    513.7149
    187.5000,       5.0000,   5.00000,    630.4983
    192.5000,       5.0000,   5.00000,    703.6161
    197.5000,       5.0000,   5.00000,    915.6399
    202.5000,       5.0000,   5.00000,   1049.1475
    207.5000,       5.0000,   5.00000,    933.3867
    212.5000,       5.0000,   5.00000,    705.5483
    217.5000,       5.0000,   5.00000,    879.1254
    222.5000,       5.0000,   5.00000,    857.0845
    227.5000,       5.0000,   5.00000,    866.7609
    232.5000,       5.0000,   5.00000,    856.1006
    237.5000,       5.0000,   5.00000,    824.8210
    242.5000,       5.0000,   5.00000,    865.6497
    247.5000,       5.0000,   5.00000,   1006.5429
    252.5000,       5.0000,   5.00000,   1023.5769
    257.5000,       5.0000,   5.00000,   1136.4873
    262.5000,       5.0000,   5.00000,   1074.0056
    267.5000,       5.0000,   5.00000,    884.6439
    272.5000,       5.0000,   5.00000,    821.4948
    277.5000,       5.0000,   5.00000,    823.5934
    282.5000,       5.0000,   5.00000,    747.9993
    287.5000,       5.0000,   5.00000,    863.2297
    292.5000,       5.0000,   5.00000,   1084.7417
    297.5000,       5.0000,   5.00000,    973.2515
    302.5000,       5.0000,   5.00000,    902.6726
    307.5000,       5.0000,   5.00000,   1084.7385
    312.5000,       5.0000,   5.00000,    824.3343
    317.5000,       5.0000,   5.00000,    881.8176
    322.5000,       5.0000,   5.00000,    997.1022
    327.5000,       5.0000,   5.00000,    954.6346
    332.5000,       5.0000,   5.00000,   1066.6545
    337.5000,       5.0000,   5.00000,    980.7002
    342.5000,       5.0000,   5.00000,    804.1818
    347.5000,       5.0000,   5.00000,    863.1159
    352.5000,       5.0000,   5.00000,    950.6972
    357.5000,       5.0000,   5.00000,    946.0366
    362.5000,       5.0000,   5.00000,    876.2104
    367.5000,       5.0000,   5.00000,   1057.4454
    372.5000,       5.0000,   5.00000,    778.5175
    377.5000,       5.0000,   5.00000,    782.5793
    382.5000,       5.0000,   5.00000,    848.9712
    387.5000,       5.0000,   5.00000,    845.1336
    392.5000,       5.0000,   5.00000,    786.6512
    397.5000,       5.0000,   5.00000,    980.0900
    402.5000,       5.0000,   5.00000,    901.2463
    407.5000,       5.0000,   5.00000,   1029.9900
    412.5000,       5.0000,   5.00000,    856.1949
    417.5000,       5.0000,   5.00000,    855.3943
    422.5000,       5.0000,   5.00000,    733.9702
    427.5000,       5.0000,   5.00000,    839.1371
    432.5000,       5.0000,   5.00000,    853.4836
    437.5000,       5.0000,   5.00000,   1078.4288
    442.5000,       5.0000,   5.00000,    781.0267
    447.5000,       5.0000,   5.00000,    817.8118
     32.5000,       5.0000,   6.00000,    311.4290
     37.5000,       5.0000,   6.00000,    344.2137
     42.5000,       5.0000,   6.00000,    335.0666
     47.5000,       5.0000,   6.00000,    357.0424
     52.5000,       5.0000,   6.00000,    373.5601
     57.5000,       5.0000,   6.00000,    327.8643
     62.5000,       5.0000,   6.00000,    298.9475
     67.5000,       5.0000,   6.00000,    323.4114
     72.5000,       5.0000,   6.00000,    368.7348
     77.5000,       5.0000,   6.00000,    306.3032
     82.5000,       5.0000,   6.00000,    279.3602
     87.5000,       5.0000,   6.00000,    302.2424
     92.5000,       5.0000,   6.00000,    280.0424
     97.5000,       5.0000,   6.00000,    221.1209
    102.5000,       5.0000,   6.00000,    253.0800
    107.5000,       5.0000,   6.00000,    292.7081
    112.5000,       5.0000,   6.00000,    347.1938
    117.5000,       5.0000,   6.00000,    336.1942
    122.5000,       5.0000,   6.00000,    408.5159
    127.5000,       5.0000,   6.00000,    363.4454
    132.5000,       5.0000,   6.00000,    230.8956
    137.5000,       5.0000,   6.00000,    275.7469
    142.5000,       5.0000,   6.00000,    356.5044
    147.5000,       5.0000,   6.00000,    479.2563
    152.5000,       5.0000,   6.00000,    514.0002
    157.5000,       5.0000,   6.00000,    438.9358
    162.5000,       5.0000,   6.00000,    546.8704
    167.5000,       5.0000,   6.00000,    561.7585
    172.5000,       5.0000,   6.00000,    496.2230
    177.5000,       5.0000,   6.00000,    400.4920
    182.5000,       5.0000,   6.00000,    445.2538
    187.5000,       5.0000,   6.00000,    566.4827
    192.5000,       5.0000,   6.00000,    618.4428
    197.5000,       5.0000,   6.00000,    807.4381
    202.5000,       5.0000,   6.00000,    938.7847
    207.5000,       5.0000,   6.00000,    859.0247
    212.5000,       5.0000,   6.00000,    628.7211
    217.5000,       5.0000,   6.00000,    733.1942
    222.5000,       5.0000,   6.00000,    704.3000
    227.5000,       5.0000,   6.00000,    662.5610
    232.5000,       5.0000,   6.00000,    652.3483
    237.5000,       5.0000,   6.00000,    670.3503
    242.5000,       5.0000,   6.00000,    743.1064
    247.5000,       5.0000,   6.00000,    822.1617
    252.5000,       5.0000,   6.00000,    867.9530
    257.5000,       5.0000,   6.00000,    971.0347
    262.5000,       5.0000,   6.00000,    890.4847
    267.5000,       5.0000,   6.00000,    750.1226
    272.5000,       5.0000,   6.00000,    700.6538
    277.5000,       5.0000,   6.00000,    649.6189
    282.5000,       5.0000,   6.00000,    626.5589
    287.5000,       5.0000,   6.00000,    721.4318
    292.5000,       5.0000,   6.00000,    929.1827
    297.5000,       5.0000,   6.00000,    874.4565
    302.5000,       5.0000,   6.00000,    786.5266
    307.5000,       5.0000,   6.00000,    965.7830
    312.5000,       5.0000,   6.00000,    752.8777
    317.5000,       5.0000,   6.00000,    776.6108
    322.5000,       5.0000,   6.00000,    834.4498
    327.5000,       5.0000,   6.00000,    828.7805
    332.5000,       5.0000,   6.00000,    966.6026
    337.5000,       5.0000,   6.00000,    812.8711
    342.5000,       5.0000,   6.00000,    742.5666
    347.5000,       5.0000,   6.00000,    790.0600
    352.5000,       5.0000,   6.00000,    851.9630
    357.5000,       5.0000,   6.00000,    862.8649
    362.5000,       5.0000,   6.00000,    795.2173
    367.5000,       5.0000,   6.00000,    966.1548
    372.5000,       5.0000,   6.00000,    728.6590
    377.5000,       5.0000,   6.00000,    688.7122
    382.5000,       5.0000,   6.00000,    752.4555
    387.5000,       5.0000,   6.00000,    750.1301
    392.5000,       5.0000,   6.00000,    735.4672
    397.5000,       5.0000,   6.00000,    872.5273
    402.5000,       5.0000,   6.00000,    857.5654
    407.5000,       5.0000,   6.00000,    934.0396
    412.5000,       5.0000,   6.00000,    805.7079
    417.5000,       5.0000,   6.00000,    801.7535
    422.5000,       5.0000,   6.00000,    670.4457
    427.5000,       5.0000,   6.00000,    767.7727
    432.5000,       5.0000,   6.00000,    795.3458
    437.5000,       5.0000,   6.00000,    976.7680
    442.5000,       5.0000,   6.00000,    733.9535
     37.5000,      25.0000,   1.00000,    333.5200
     42.5000,      25.0000,   1.00000,    333.4594
     47.5000,      25.0000,   1.00000,    339.9786
     52.5000,      25.0000,   1.00000,    335.2938
     57.5000,      25.0000,   1.00000,    338.0602
     62.5000,      25.0000,   1.00000,    347.8335
     67.5000,      25.0000,   1.00000,    335.3984
     72.5000,      25.0000,   1.00000,    321.8654
     77.5000,      25.0000,   1.00000,    322.4683
     82.5000,      25.0000,   1.00000,    315.8182
     87.5000,      25.0000,   1.00000,    277.3906
     92.5000,      25.0000,   1.00000,    262.3914
     97.5000,      25.0000,   1.00000,    272.3817
    102.5000,      25.0000,   1.00000,    288.4669
    107.5000,      25.0000,   1.00000,    303.8752
    112.5000,      25.0000,   1.00000,    342.3906
    117.5000,      25.0000,   1.00000,    347.2464
    122.5000,      25.0000,   1.00000,    334.8585
    127.5000,      25.0000,   1.00000,    331.2961
    132.5000,      25.0000,   1.00000,    345.6165
    137.5000,      25.0000,   1.00000,    354.6476
    142.5000,      25.0000,   1.00000,    381.7545
    147.5000,      25.0000,   1.00000,    421.2834
    152.5000,      25.0000,   1.00000,    483.2947
    157.5000,      25.0000,   1.00000,    537.4425
    162.5000,      25.0000,   1.00000,    536.2072
    167.5000,      25.0000,   1.00000,    456.6056
    172.5000,      25.0000,   1.00000,    401.5644
    177.5000,      25.0000,   1.00000,    424.0932
    182.5000,      25.0000,   1.00000,    456.3734
    187.5000,      25.0000,   1.00000,    538.6188
    192.5000,      25.0000,   1.00000,    646.0544
    197.5000,      25.0000,   1.00000,    715.7871
    202.5000,      25.0000,   1.00000,    757.7897
    207.5000,      25.0000,   1.00000,    842.0847
    212.5000,      25.0000,   1.00000,    830.8712
    217.5000,      25.0000,   1.00000,    738.5141
    222.5000,      25.0000,   1.00000,    634.2253
    227.5000,      25.0000,   1.00000,    603.3038
    232.5000,      25.0000,   1.00000,    597.0537
    237.5000,      25.0000,   1.00000,    641.8315
    242.5000,      25.0000,   1.00000,    695.0369
    247.5000,      25.0000,   1.00000,    770.1926
    252.5000,      25.0000,   1.00000,    809.6520
    257.5000,      25.0000,   1.00000,    828.6891
    262.5000,      25.0000,   1.00000,    816.2689
    267.5000,      25.0000,   1.00000,    805.3812
    272.5000,      25.0000,   1.00000,    717.6401
    277.5000,      25.0000,   1.00000,    686.4258
    282.5000,      25.0000,   1.00000,    737.4017
    287.5000,      25.0000,   1.00000,    764.8669
    292.5000,      25.0000,   1.00000,    780.8003
    297.5000,      25.0000,   1.00000,    843.0005
    302.5000,      25.0000,   1.00000,    833.7464
    307.5000,      25.0000,   1.00000,    805.4199
    312.5000,      25.0000,   1.00000,    802.6768
    317.5000,      25.0000,   1.00000,    797.5587
    322.5000,      25.0000,   1.00000,    761.1789
    327.5000,      25.0000,   1.00000,    777.0370
    332.5000,      25.0000,   1.00000,    774.8987
    337.5000,      25.0000,   1.00000,    786.7834
    342.5000,      25.0000,   1.00000,    816.0567
    347.5000,      25.0000,   1.00000,    825.3734
    352.5000,      25.0000,   1.00000,    788.4746
    357.5000,      25.0000,   1.00000,    845.7273
    362.5000,      25.0000,   1.00000,    822.8848
    367.5000,      25.0000,   1.00000,    794.4832
    372.5000,      25.0000,   1.00000,    775.0593
    377.5000,      25.0000,   1.00000,    764.1476
    382.5000,      25.0000,   1.00000,    689.8345
    387.5000,      25.0000,   1.00000,    739.7114
    392.5000,      25.0000,   1.00000,    778.2686
    397.5000,      25.0000,   1.00000,    831.6730
    402.5000,      25.0000,   1.00000,    799.1096
    407.5000,      25.0000,   1.00000,    850.2010
    412.5000,      25.0000,   1.00000,    799.0150
    417.5000,      25.0000,   1.00000,    778.8214
    422.5000,      25.0000,   1.00000,    761.9931
    427.5000,      25.0000,   1.00000,    803.7274
    432.5000,      25.0000,   1.00000,    760.0341
    437.5000,      25.0000,   1.00000,    785.0975
     37.5000,       5.0000,   7.00000,    331.8310
     42.5000,       5.0000,   7.00000,    333.1354
     47.5000,       5.0000,   7.00000,    358.7323
     52.5000,       5.0000,   7.00000,    372.3321
     57.5000,       5.0000,   7.00000,    329.0520
     62.5000,       5.0000,   7.00000,    306.9341
     67.5000,       5.0000,   7.00000,    337.0896
     72.5000,       5.0000,   7.00000,    376.8390
     77.5000,       5.0000,   7.00000,    308.3342
     82.5000,       5.0000,   7.00000,    279.8691
     87.5000,       5.0000,   7.00000,    291.2347
     92.5000,       5.0000,   7.00000,    276.6989
     97.5000,       5.0000,   7.00000,    233.7388
    102.5000,       5.0000,   7.00000,    263.4405
    107.5000,       5.0000,   7.00000,    295.7286
    112.5000,       5.0000,   7.00000,    347.0765
    117.5000,       5.0000,   7.00000,    334.3473
    122.5000,       5.0000,   7.00000,    420.6033
    127.5000,       5.0000,   7.00000,    371.4674
    132.5000,       5.0000,   7.00000,    236.2588
    137.5000,       5.0000,   7.00000,    276.9540
    142.5000,       5.0000,   7.00000,    361.8276
    147.5000,       5.0000,   7.00000,    475.3931
    152.5000,       5.0000,   7.00000,    490.1894
    157.5000,       5.0000,   7.00000,    398.8527
    162.5000,       5.0000,   7.00000,    471.8780
    167.5000,       5.0000,   7.00000,    462.5493
    172.5000,       5.0000,   7.00000,    404.0363
    177.5000,       5.0000,   7.00000,    358.7393
    182.5000,       5.0000,   7.00000,    392.7890
    187.5000,       5.0000,   7.00000,    517.6727
    192.5000,       5.0000,   7.00000,    586.2013
    197.5000,       5.0000,   7.00000,    731.4750
    202.5000,       5.0000,   7.00000,    838.2287
    207.5000,       5.0000,   7.00000,    760.3736
    212.5000,       5.0000,   7.00000,    546.7955
    217.5000,       5.0000,   7.00000,    624.0730
    222.5000,       5.0000,   7.00000,    563.3865
    227.5000,       5.0000,   7.00000,    530.2288
    232.5000,       5.0000,   7.00000,    527.4048
    237.5000,       5.0000,   7.00000,    550.4834
    242.5000,       5.0000,   7.00000,    636.4836
    247.5000,       5.0000,   7.00000,    748.7531
    252.5000,       5.0000,   7.00000,    744.7795
    257.5000,       5.0000,   7.00000,    820.5293
    262.5000,       5.0000,   7.00000,    772.7253
    267.5000,       5.0000,   7.00000,    664.9415
    272.5000,       5.0000,   7.00000,    589.2250
    277.5000,       5.0000,   7.00000,    560.8604
    282.5000,       5.0000,   7.00000,    535.5212
    287.5000,       5.0000,   7.00000,    619.8790
    292.5000,       5.0000,   7.00000,    804.4425
    297.5000,       5.0000,   7.00000,    746.7589
    302.5000,       5.0000,   7.00000,    704.6522
    307.5000,       5.0000,   7.00000,    899.8367
    312.5000,       5.0000,   7.00000,    693.8052
    317.5000,       5.0000,   7.00000,    706.4086
    322.5000,       5.0000,   7.00000,    737.3575
    327.5000,       5.0000,   7.00000,    716.2557
    332.5000,       5.0000,   7.00000,    828.3534
    337.5000,       5.0000,   7.00000,    738.6524
    342.5000,       5.0000,   7.00000,    651.2041
    347.5000,       5.0000,   7.00000,    727.6641
    352.5000,       5.0000,   7.00000,    775.7747
    357.5000,       5.0000,   7.00000,    790.8708
    362.5000,       5.0000,   7.00000,    721.8809
    367.5000,       5.0000,   7.00000,    873.6277
    372.5000,       5.0000,   7.00000,    656.4868
    377.5000,       5.0000,   7.00000,    641.2117
    382.5000,       5.0000,   7.00000,    686.2223
    387.5000,       5.0000,   7.00000,    694.3152
    392.5000,       5.0000,   7.00000,    672.3614
    397.5000,       5.0000,   7.00000,    819.2926
    402.5000,       5.0000,   7.00000,    754.4142
    407.5000,       5.0000,   7.00000,    910.3504
    412.5000,       5.0000,   7.00000,    773.1302
    417.5000,       5.0000,   7.00000,    735.3876
    422.5000,       5.0000,   7.00000,    636.4612
    427.5000,       5.0000,   7.00000,    731.9611
    432.5000,       5.0000,   7.00000,    727.3978
    437.5000,       5.0000,   7.00000,    907.9320
     42.5000,       5.0000,   8.00000,    334.7906
     47.5000,       5.0000,   8.00000,    359.8264
     52.5000,       5.0000,   8.00000,    371.8777
     57.5000,       5.0000,   8.00000,    334.1995
     62.5000,       5.0000,   8.00000,    312.7372
     67.5000,       5.0000,   8.00000,    343.7001
     72.5000,       5.0000,   8.00000,    385.3553
     77.5000,       5.0000,   8.00000,    310.8656
     82.5000,       5.0000,   8.00000,    272.3414
     87.5000,       5.0000,   8.00000,    284.0410
     92.5000,       5.0000,   8.00000,    285.2226
     97.5000,       5.0000,   8.00000,    244.6694
    102.5000,       5.0000,   8.00000,    273.3854
    107.5000,       5.0000,   8.00000,    293.7207
    112.5000,       5.0000,   8.00000,    337.5338
    117.5000,       5.0000,   8.00000,    345.2882
    122.5000,       5.0000,   8.00000,    434.0274
    127.5000,       5.0000,   8.00000,    377.0468
    132.5000,       5.0000,   8.00000,    238.8198
    137.5000,       5.0000,   8.00000,    287.0138
    142.5000,       5.0000,   8.00000,    367.3589
    147.5000,       5.0000,   8.00000,    460.6530
    152.5000,       5.0000,   8.00000,    457.8759
    157.5000,       5.0000,   8.00000,    348.9597
    162.5000,       5.0000,   8.00000,    378.3278
    167.5000,       5.0000,   8.00000,    384.6888
    172.5000,       5.0000,   8.00000,    388.6850
    177.5000,       5.0000,   8.00000,    339.6734
    182.5000,       5.0000,   8.00000,    370.4561
    187.5000,       5.0000,   8.00000,    480.5595
    192.5000,       5.0000,   8.00000,    547.9085
    197.5000,       5.0000,   8.00000,    698.9432
    202.5000,       5.0000,   8.00000,    754.0063
    207.5000,       5.0000,   8.00000,    652.1788
    212.5000,       5.0000,   8.00000,    466.4095
    217.5000,       5.0000,   8.00000,    526.0113
    222.5000,       5.0000,   8.00000,    475.7737
    227.5000,       5.0000,   8.00000,    455.0564
    232.5000,       5.0000,   8.00000,    459.8709
    237.5000,       5.0000,   8.00000,    473.4616
    242.5000,       5.0000,   8.00000,    558.5208
    247.5000,       5.0000,   8.00000,    674.2759
    252.5000,       5.0000,   8.00000,    675.7554
    257.5000,       5.0000,   8.00000,    717.9522
    262.5000,       5.0000,   8.00000,    693.7124
    267.5000,       5.0000,   8.00000,    573.8262
    272.5000,       5.0000,   8.00000,    528.7626
    277.5000,       5.0000,   8.00000,    503.5799
    282.5000,       5.0000,   8.00000,    469.7613
    287.5000,       5.0000,   8.00000,    545.0173
    292.5000,       5.0000,   8.00000,    692.9363
    297.5000,       5.0000,   8.00000,    652.0876
    302.5000,       5.0000,   8.00000,    645.3008
    307.5000,       5.0000,   8.00000,    840.5093
    312.5000,       5.0000,   8.00000,    643.0601
    317.5000,       5.0000,   8.00000,    653.7027
    322.5000,       5.0000,   8.00000,    694.4235
    327.5000,       5.0000,   8.00000,    630.7610
    332.5000,       5.0000,   8.00000,    729.7585
    337.5000,       5.0000,   8.00000,    669.5437
    342.5000,       5.0000,   8.00000,    591.8664
    347.5000,       5.0000,   8.00000,    638.7018
    352.5000,       5.0000,   8.00000,    727.4897
    357.5000,       5.0000,   8.00000,    718.8181
    362.5000,       5.0000,   8.00000,    658.8503
    367.5000,       5.0000,   8.00000,    786.3909
    372.5000,       5.0000,   8.00000,    592.4890
    377.5000,       5.0000,   8.00000,    595.4233
    382.5000,       5.0000,   8.00000,    664.4846
    387.5000,       5.0000,   8.00000,    652.3476
    392.5000,       5.0000,   8.00000,    626.9576
    397.5000,       5.0000,   8.00000,    741.7067
    402.5000,       5.0000,   8.00000,    726.0983
    407.5000,       5.0000,   8.00000,    847.8171
    412.5000,       5.0000,   8.00000,    733.9564
    417.5000,       5.0000,   8.00000,    712.7155
    422.5000,       5.0000,   8.00000,    604.4974
    427.5000,       5.0000,   8.00000,    689.5174
    432.5000,       5.0000,   8.00000,    687.8199
     52.5000,      35.0000,   1.00000,    344.2665
     57.5000,      35.0000,   1.00000,    357.2913
     62.5000,      35.0000,   1.00000,    353.8649
     67.5000,      35.0000,   1.00000,    343.8418
     72.5000,      35.0000,   1.00000,    324.3394
     77.5000,      35.0000,   1.00000,    310.5945
     82.5000,      35.0000,   1.00000,    307.7036
     87.5000,      35.0000,   1.00000,    301.8067
     92.5000,      35.0000,   1.00000,    293.5623
     97.5000,      35.0000,   1.00000,    297.6058
    102.5000,      35.0000,   1.00000,    303.9745
    107.5000,      35.0000,   1.00000,    329.6944
    112.5000,      35.0000,   1.00000,    338.9998
    117.5000,      35.0000,   1.00000,    332.1400
    122.5000,      35.0000,   1.00000,    337.3314
    127.5000,      35.0000,   1.00000,    363.1484
    132.5000,      35.0000,   1.00000,    390.7506
    137.5000,      35.0000,   1.00000,    403.9792
    142.5000,      35.0000,   1.00000,    380.2383
    147.5000,      35.0000,   1.00000,    364.0782
    152.5000,      35.0000,   1.00000,    352.0483
    157.5000,      35.0000,   1.00000,    338.4656
    162.5000,      35.0000,   1.00000,    339.5046
    167.5000,      35.0000,   1.00000,    337.7985
    172.5000,      35.0000,   1.00000,    353.4213
    177.5000,      35.0000,   1.00000,    398.9265
    182.5000,      35.0000,   1.00000,    453.2947
    187.5000,      35.0000,   1.00000,    497.6558
    192.5000,      35.0000,   1.00000,    524.6732
    197.5000,      35.0000,   1.00000,    527.0627
    202.5000,      35.0000,   1.00000,    562.4070
    207.5000,      35.0000,   1.00000,    557.5427
    212.5000,      35.0000,   1.00000,    530.0504
    217.5000,      35.0000,   1.00000,    505.7279
    222.5000,      35.0000,   1.00000,    466.4710
    227.5000,      35.0000,   1.00000,    441.4226
    232.5000,      35.0000,   1.00000,    463.4241
    237.5000,      35.0000,   1.00000,    480.4879
    242.5000,      35.0000,   1.00000,    508.2991
    247.5000,      35.0000,   1.00000,    538.0894
    252.5000,      35.0000,   1.00000,    573.1621
    257.5000,      35.0000,   1.00000,    585.4178
    262.5000,      35.0000,   1.00000,    593.7689
    267.5000,      35.0000,   1.00000,    565.0501
    272.5000,      35.0000,   1.00000,    569.3420
    277.5000,      35.0000,   1.00000,    581.6867
    282.5000,      35.0000,   1.00000,    558.1152
    287.5000,      35.0000,   1.00000,    546.7820
    292.5000,      35.0000,   1.00000,    584.7649
    297.5000,      35.0000,   1.00000,    589.9051
    302.5000,      35.0000,   1.00000,    612.5239
    307.5000,      35.0000,   1.00000,    635.3941
    312.5000,      35.0000,   1.00000,    644.0099
    317.5000,      35.0000,   1.00000,    645.4315
    322.5000,      35.0000,   1.00000,    646.7958
    327.5000,      35.0000,   1.00000,    604.1788
    332.5000,      35.0000,   1.00000,    597.1822
    337.5000,      35.0000,   1.00000,    600.1791
    342.5000,      35.0000,   1.00000,    616.5148
    347.5000,      35.0000,   1.00000,    636.3311
    352.5000,      35.0000,   1.00000,    647.3489
    357.5000,      35.0000,   1.00000,    611.8449
    362.5000,      35.0000,   1.00000,    628.8076
    367.5000,      35.0000,   1.00000,    623.7950
    372.5000,      35.0000,   1.00000,    629.0529
    377.5000,      35.0000,   1.00000,    625.5505
    382.5000,      35.0000,   1.00000,    653.7427
    387.5000,      35.0000,   1.00000,    632.6161
    392.5000,      35.0000,   1.00000,    672.3614
    397.5000,      35.0000,   1.00000,    680.5136
    402.5000,      35.0000,   1.00000,    672.5976
    407.5000,      35.0000,   1.00000,    673.9042
    412.5000,      35.0000,   1.00000,    699.5484
    417.5000,      35.0000,   1.00000,    691.0552
    422.5000,      35.0000,   1.00000,    731.4067
     52.5000,       5.0000,  10.00000,    385.1462
     57.5000,       5.0000,  10.00000,    343.2783
     62.5000,       5.0000,  10.00000,    315.1114
     67.5000,       5.0000,  10.00000,    344.3055
     72.5000,       5.0000,  10.00000,    379.2518
     77.5000,       5.0000,  10.00000,    304.0307
     82.5000,       5.0000,  10.00000,    280.7896
     87.5000,       5.0000,  10.00000,    304.3338
     92.5000,       5.0000,  10.00000,    299.3441
     97.5000,       5.0000,  10.00000,    245.5720
    102.5000,       5.0000,  10.00000,    269.3696
    107.5000,       5.0000,  10.00000,    301.9330
    112.5000,       5.0000,  10.00000,    355.7611
    117.5000,       5.0000,  10.00000,    352.4152
    122.5000,       5.0000,  10.00000,    443.0564
    127.5000,       5.0000,  10.00000,    394.5334
    132.5000,       5.0000,  10.00000,    248.3425
    137.5000,       5.0000,  10.00000,    286.2511
    142.5000,       5.0000,  10.00000,    354.2095
    147.5000,       5.0000,  10.00000,    418.9747
    152.5000,       5.0000,  10.00000,    372.0970
    157.5000,       5.0000,  10.00000,    261.7795
    162.5000,       5.0000,  10.00000,    305.7175
    167.5000,       5.0000,  10.00000,    339.1365
    172.5000,       5.0000,  10.00000,    352.3954
    177.5000,       5.0000,  10.00000,    333.8010
    182.5000,       5.0000,  10.00000,    370.4189
    187.5000,       5.0000,  10.00000,    457.8513
    192.5000,       5.0000,  10.00000,    489.1838
    197.5000,       5.0000,  10.00000,    589.2400
    202.5000,       5.0000,  10.00000,    627.3275
    207.5000,       5.0000,  10.00000,    513.9814
    212.5000,       5.0000,  10.00000,    344.0056
    217.5000,       5.0000,  10.00000,    408.3268
    222.5000,       5.0000,  10.00000,    402.7440
    227.5000,       5.0000,  10.00000,    403.8553
    232.5000,       5.0000,  10.00000,    411.7096
    237.5000,       5.0000,  10.00000,    422.1176
    242.5000,       5.0000,  10.00000,    471.8108
    247.5000,       5.0000,  10.00000,    544.5463
    252.5000,       5.0000,  10.00000,    563.9332
    257.5000,       5.0000,  10.00000,    614.2562
    262.5000,       5.0000,  10.00000,    577.5595
    267.5000,       5.0000,  10.00000,    479.3718
    272.5000,       5.0000,  10.00000,    441.8611
    277.5000,       5.0000,  10.00000,    419.7925
    282.5000,       5.0000,  10.00000,    383.4303
    287.5000,       5.0000,  10.00000,    435.9221
    292.5000,       5.0000,  10.00000,    575.9083
    297.5000,       5.0000,  10.00000,    559.7008
    302.5000,       5.0000,  10.00000,    550.1867
    307.5000,       5.0000,  10.00000,    718.1589
    312.5000,       5.0000,  10.00000,    571.8370
    317.5000,       5.0000,  10.00000,    586.6143
    322.5000,       5.0000,  10.00000,    627.7673
    327.5000,       5.0000,  10.00000,    593.1603
    332.5000,       5.0000,  10.00000,    661.7136
    337.5000,       5.0000,  10.00000,    557.8990
    342.5000,       5.0000,  10.00000,    485.7855
    347.5000,       5.0000,  10.00000,    534.9041
    352.5000,       5.0000,  10.00000,    589.9947
    357.5000,       5.0000,  10.00000,    586.0819
    362.5000,       5.0000,  10.00000,    552.1054
    367.5000,       5.0000,  10.00000,    665.1929
    372.5000,       5.0000,  10.00000,    517.6396
    377.5000,       5.0000,  10.00000,    529.3295
    382.5000,       5.0000,  10.00000,    597.9838
    387.5000,       5.0000,  10.00000,    596.3960
    392.5000,       5.0000,  10.00000,    575.6973
    397.5000,       5.0000,  10.00000,    689.8829
    402.5000,       5.0000,  10.00000,    652.6917
    407.5000,       5.0000,  10.00000,    774.3599
    412.5000,       5.0000,  10.00000,    672.8903
    417.5000,       5.0000,  10.00000,    652.6445
    422.5000,       5.0000,  10.00000,    560.0303
     67.5000,      45.0000,   1.00000,    338.4118
     72.5000,      45.0000,   1.00000,    337.5554
     77.5000,      45.0000,   1.00000,    323.1716
     82.5000,      45.0000,   1.00000,    314.4973
     87.5000,      45.0000,   1.00000,    313.1101
     92.5000,      45.0000,   1.00000,    320.1139
     97.5000,      45.0000,   1.00000,    317.1395
    102.5000,      45.0000,   1.00000,    330.6794
    107.5000,      45.0000,   1.00000,    341.5648
    112.5000,      45.0000,   1.00000,    333.4614
    117.5000,      45.0000,   1.00000,    334.7541
    122.5000,      45.0000,   1.00000,    349.1010
    127.5000,      45.0000,   1.00000,    365.9678
    132.5000,      45.0000,   1.00000,    362.7078
    137.5000,      45.0000,   1.00000,    333.1541
    142.5000,      45.0000,   1.00000,    322.0839
    147.5000,      45.0000,   1.00000,    312.6133
    152.5000,      45.0000,   1.00000,    305.9374
    157.5000,      45.0000,   1.00000,    316.8956
    162.5000,      45.0000,   1.00000,    330.2475
    167.5000,      45.0000,   1.00000,    346.4424
    172.5000,      45.0000,   1.00000,    359.6247
    177.5000,      45.0000,   1.00000,    385.1924
    182.5000,      45.0000,   1.00000,    420.3013
    187.5000,      45.0000,   1.00000,    433.3892
    192.5000,      45.0000,   1.00000,    425.1289
    197.5000,      45.0000,   1.00000,    427.4170
    202.5000,      45.0000,   1.00000,    427.2665
    207.5000,      45.0000,   1.00000,    433.6580
    212.5000,      45.0000,   1.00000,    440.1633
    217.5000,      45.0000,   1.00000,    454.5929
    222.5000,      45.0000,   1.00000,    453.7602
    227.5000,      45.0000,   1.00000,    432.2236
    232.5000,      45.0000,   1.00000,    428.0455
    237.5000,      45.0000,   1.00000,    456.5843
    242.5000,      45.0000,   1.00000,    455.3345
    247.5000,      45.0000,   1.00000,    452.9447
    252.5000,      45.0000,   1.00000,    449.5086
    257.5000,      45.0000,   1.00000,    449.2777
    262.5000,      45.0000,   1.00000,    452.4019
    267.5000,      45.0000,   1.00000,    461.1617
    272.5000,      45.0000,   1.00000,    483.7718
    277.5000,      45.0000,   1.00000,    494.1123
    282.5000,      45.0000,   1.00000,    477.8138
    287.5000,      45.0000,   1.00000,    494.0439
    292.5000,      45.0000,   1.00000,    490.1750
    297.5000,      45.0000,   1.00000,    500.8568
    302.5000,      45.0000,   1.00000,    505.8976
    307.5000,      45.0000,   1.00000,    526.7043
    312.5000,      45.0000,   1.00000,    559.1523
    317.5000,      45.0000,   1.00000,    561.5173
    322.5000,      45.0000,   1.00000,    556.3100
    327.5000,      45.0000,   1.00000,    569.6656
    332.5000,      45.0000,   1.00000,    552.1335
    337.5000,      45.0000,   1.00000,    550.5212
    342.5000,      45.0000,   1.00000,    527.2274
    347.5000,      45.0000,   1.00000,    521.8942
    352.5000,      45.0000,   1.00000,    499.5140
    357.5000,      45.0000,   1.00000,    487.2894
    362.5000,      45.0000,   1.00000,    502.8186
    367.5000,      45.0000,   1.00000,    524.3469
    372.5000,      45.0000,   1.00000,    522.5641
    377.5000,      45.0000,   1.00000,    560.8513
    382.5000,      45.0000,   1.00000,    570.5292
    387.5000,      45.0000,   1.00000,    595.3083
    392.5000,      45.0000,   1.00000,    598.0563
    397.5000,      45.0000,   1.00000,    614.4479
    402.5000,      45.0000,   1.00000,    620.3343
    407.5000,      45.0000,   1.00000,    619.9865
     67.5000,      15.0000,   4.00000,    345.1824
     72.5000,      15.0000,   4.00000,    352.5515
     77.5000,      15.0000,   4.00000,    336.9243
     82.5000,      15.0000,   4.00000,    308.3272
     87.5000,      15.0000,   4.00000,    300.2798
     92.5000,      15.0000,   4.00000,    290.8112
     97.5000,      15.0000,   4.00000,    281.6837
    102.5000,      15.0000,   4.00000,    280.9286
    107.5000,      15.0000,   4.00000,    318.1066
    112.5000,      15.0000,   4.00000,    348.0902
    117.5000,      15.0000,   4.00000,    400.4370
    122.5000,      15.0000,   4.00000,    406.1199
    127.5000,      15.0000,   4.00000,    357.3121
    132.5000,      15.0000,   4.00000,    287.3738
    137.5000,      15.0000,   4.00000,    257.7570
    142.5000,      15.0000,   4.00000,    303.4002
    147.5000,      15.0000,   4.00000,    341.8798
    152.5000,      15.0000,   4.00000,    327.9982
    157.5000,      15.0000,   4.00000,    307.9907
    162.5000,      15.0000,   4.00000,    301.1089
    167.5000,      15.0000,   4.00000,    324.5864
    172.5000,      15.0000,   4.00000,    327.2968
    177.5000,      15.0000,   4.00000,    329.9482
    182.5000,      15.0000,   4.00000,    356.8807
    187.5000,      15.0000,   4.00000,    399.5438
    192.5000,      15.0000,   4.00000,    464.0915
    197.5000,      15.0000,   4.00000,    500.6057
    202.5000,      15.0000,   4.00000,    489.4313
    207.5000,      15.0000,   4.00000,    419.9290
    212.5000,      15.0000,   4.00000,    375.9451
    217.5000,      15.0000,   4.00000,    365.9164
    222.5000,      15.0000,   4.00000,    397.3964
    227.5000,      15.0000,   4.00000,    394.8882
    232.5000,      15.0000,   4.00000,    399.2822
    237.5000,      15.0000,   4.00000,    419.7911
    242.5000,      15.0000,   4.00000,    443.0620
    247.5000,      15.0000,   4.00000,    466.0062
    252.5000,      15.0000,   4.00000,    488.8000
    257.5000,      15.0000,   4.00000,    484.4159
    262.5000,      15.0000,   4.00000,    460.7172
    267.5000,      15.0000,   4.00000,    412.6788
    272.5000,      15.0000,   4.00000,    373.6181
    277.5000,      15.0000,   4.00000,    351.2047
    282.5000,      15.0000,   4.00000,    352.1101
    287.5000,      15.0000,   4.00000,    407.0814
    292.5000,      15.0000,   4.00000,    460.3745
    297.5000,      15.0000,   4.00000,    498.9176
    302.5000,      15.0000,   4.00000,    538.4315
    307.5000,      15.0000,   4.00000,    544.4353
    312.5000,      15.0000,   4.00000,    566.4689
    317.5000,      15.0000,   4.00000,    546.9733
    322.5000,      15.0000,   4.00000,    560.0770
    327.5000,      15.0000,   4.00000,    594.8647
    332.5000,      15.0000,   4.00000,    569.8976
    337.5000,      15.0000,   4.00000,    525.8162
    342.5000,      15.0000,   4.00000,    458.5069
    347.5000,      15.0000,   4.00000,    440.2982
    352.5000,      15.0000,   4.00000,    450.0552
    357.5000,      15.0000,   4.00000,    455.9635
    362.5000,      15.0000,   4.00000,    494.3879
    367.5000,      15.0000,   4.00000,    483.7343
    372.5000,      15.0000,   4.00000,    477.9428
    377.5000,      15.0000,   4.00000,    478.9540
    382.5000,      15.0000,   4.00000,    508.5142
    387.5000,      15.0000,   4.00000,    524.8889
    392.5000,      15.0000,   4.00000,    571.2889
    397.5000,      15.0000,   4.00000,    600.9480
    402.5000,      15.0000,   4.00000,    673.5365
    407.5000,      15.0000,   4.00000,    659.4029
     82.5000,      55.0000,   1.00000,    323.4990
     87.5000,      55.0000,   1.00000,    328.3206
     92.5000,      55.0000,   1.00000,    334.2896
     97.5000,      55.0000,   1.00000,    349.3671
    102.5000,      55.0000,   1.00000,    349.3209
    107.5000,      55.0000,   1.00000,    333.8927
    112.5000,      55.0000,   1.00000,    326.6103
    117.5000,      55.0000,   1.00000,    316.0298
    122.5000,      55.0000,   1.00000,    310.9571
    127.5000,      55.0000,   1.00000,    312.9634
    132.5000,      55.0000,   1.00000,    315.8331
    137.5000,      55.0000,   1.00000,    321.7199
    142.5000,      55.0000,   1.00000,    323.9008
    147.5000,      55.0000,   1.00000,    325.7512
    152.5000,      55.0000,   1.00000,    315.6332
    157.5000,      55.0000,   1.00000,    316.2264
    162.5000,      55.0000,   1.00000,    336.5532
    167.5000,      55.0000,   1.00000,    351.0822
    172.5000,      55.0000,   1.00000,    369.7246
    177.5000,      55.0000,   1.00000,    375.3853
    182.5000,      55.0000,   1.00000,    368.5465
    187.5000,      55.0000,   1.00000,    367.3334
    192.5000,      55.0000,   1.00000,    379.5211
    197.5000,      55.0000,   1.00000,    394.9159
    202.5000,      55.0000,   1.00000,    412.0416
    207.5000,      55.0000,   1.00000,    437.7755
    212.5000,      55.0000,   1.00000,    449.1248
    217.5000,      55.0000,   1.00000,    446.0449
    222.5000,      55.0000,   1.00000,    451.2527
    227.5000,      55.0000,   1.00000,    437.1049
    232.5000,      55.0000,   1.00000,    433.2508
    242.5000,      55.0000,   1.00000,    423.1925
    247.5000,      55.0000,   1.00000,    414.9626
    252.5000,      55.0000,   1.00000,    401.9791
    257.5000,      55.0000,   1.00000,    393.0924
    262.5000,      55.0000,   1.00000,    395.1730
    267.5000,      55.0000,   1.00000,    413.7876
    272.5000,      55.0000,   1.00000,    427.1671
    277.5000,      55.0000,   1.00000,    431.2658
    282.5000,      55.0000,   1.00000,    460.7793
    287.5000,      55.0000,   1.00000,    454.3390
    292.5000,      55.0000,   1.00000,    457.5767
    297.5000,      55.0000,   1.00000,    466.9072
    302.5000,      55.0000,   1.00000,    478.7005
    307.5000,      55.0000,   1.00000,    499.2919
    312.5000,      55.0000,   1.00000,    514.3295
    317.5000,      55.0000,   1.00000,    510.6580
    322.5000,      55.0000,   1.00000,    502.6093
    327.5000,      55.0000,   1.00000,    495.8906
    332.5000,      55.0000,   1.00000,    500.0399
    337.5000,      55.0000,   1.00000,    480.7416
    342.5000,      55.0000,   1.00000,    498.3559
    347.5000,      55.0000,   1.00000,    491.4587
    352.5000,      55.0000,   1.00000,    477.8579
    357.5000,      55.0000,   1.00000,    464.0497
    362.5000,      55.0000,   1.00000,    453.3172
    367.5000,      55.0000,   1.00000,    447.6235
    372.5000,      55.0000,   1.00000,    463.7328
    377.5000,      55.0000,   1.00000,    493.0372
    382.5000,      55.0000,   1.00000,    524.2471
    387.5000,      55.0000,   1.00000,    534.5275
    392.5000,      55.0000,   1.00000,    557.5129
     82.5000,      15.0000,   5.00000,    314.6002
     87.5000,      15.0000,   5.00000,    310.3595
     92.5000,      15.0000,   5.00000,    297.4520
     97.5000,      15.0000,   5.00000,    288.4833
    102.5000,      15.0000,   5.00000,    290.8511
    107.5000,      15.0000,   5.00000,    324.9573
    112.5000,      15.0000,   5.00000,    345.5334
    117.5000,      15.0000,   5.00000,    375.8101
    122.5000,      15.0000,   5.00000,    365.3842
    127.5000,      15.0000,   5.00000,    318.7846
    132.5000,      15.0000,   5.00000,    266.9084
    137.5000,      15.0000,   5.00000,    251.9928
    142.5000,      15.0000,   5.00000,    306.2726
    147.5000,      15.0000,   5.00000,    344.4108
    152.5000,      15.0000,   5.00000,    333.3192
    157.5000,      15.0000,   5.00000,    314.2001
    162.5000,      15.0000,   5.00000,    303.6462
    167.5000,      15.0000,   5.00000,    323.2317
    172.5000,      15.0000,   5.00000,    321.0540
    177.5000,      15.0000,   5.00000,    316.3248
    182.5000,      15.0000,   5.00000,    333.7677
    187.5000,      15.0000,   5.00000,    373.1601
    192.5000,      15.0000,   5.00000,    435.0294
    197.5000,      15.0000,   5.00000,    483.8847
    202.5000,      15.0000,   5.00000,    497.2316
    207.5000,      15.0000,   5.00000,    443.3448
    212.5000,      15.0000,   5.00000,    394.8711
    217.5000,      15.0000,   5.00000,    372.0966
    222.5000,      15.0000,   5.00000,    397.8578
    227.5000,      15.0000,   5.00000,    393.5386
    232.5000,      15.0000,   5.00000,    398.0452
    242.5000,      15.0000,   5.00000,    429.3709
    247.5000,      15.0000,   5.00000,    445.9821
    252.5000,      15.0000,   5.00000,    456.4881
    257.5000,      15.0000,   5.00000,    443.3107
    262.5000,      15.0000,   5.00000,    414.8123
    267.5000,      15.0000,   5.00000,    368.7726
    272.5000,      15.0000,   5.00000,    331.4254
    277.5000,      15.0000,   5.00000,    310.7043
    282.5000,      15.0000,   5.00000,    323.0807
    287.5000,      15.0000,   5.00000,    376.6404
    292.5000,      15.0000,   5.00000,    436.9345
    297.5000,      15.0000,   5.00000,    475.6533
    302.5000,      15.0000,   5.00000,    529.8629
    307.5000,      15.0000,   5.00000,    536.3350
    312.5000,      15.0000,   5.00000,    553.4533
    317.5000,      15.0000,   5.00000,    523.0493
    322.5000,      15.0000,   5.00000,    527.1252
    327.5000,      15.0000,   5.00000,    537.8632
    332.5000,      15.0000,   5.00000,    513.2706
    337.5000,      15.0000,   5.00000,    473.6785
    342.5000,      15.0000,   5.00000,    428.2243
    347.5000,      15.0000,   5.00000,    417.2098
    352.5000,      15.0000,   5.00000,    430.5419
    357.5000,      15.0000,   5.00000,    418.2686
    362.5000,      15.0000,   5.00000,    439.4094
    367.5000,      15.0000,   5.00000,    420.3152
    372.5000,      15.0000,   5.00000,    418.0279
    377.5000,      15.0000,   5.00000,    418.5697
    382.5000,      15.0000,   5.00000,    454.9580
    387.5000,      15.0000,   5.00000,    478.9571
    392.5000,      15.0000,   5.00000,    528.0451
     97.5000,      65.0000,   1.00000,    348.6223
    102.5000,      65.0000,   1.00000,    326.2422
    107.5000,      65.0000,   1.00000,    301.6198
    112.5000,      65.0000,   1.00000,    295.0339
    117.5000,      65.0000,   1.00000,    305.8434
    122.5000,      65.0000,   1.00000,    310.0633
    127.5000,      65.0000,   1.00000,    306.6459
    132.5000,      65.0000,   1.00000,    311.4733
    137.5000,      65.0000,   1.00000,    319.7744
    142.5000,      65.0000,   1.00000,    326.9845
    147.5000,      65.0000,   1.00000,    325.6841
    152.5000,      65.0000,   1.00000,    324.4985
    157.5000,      65.0000,   1.00000,    319.8780
    162.5000,      65.0000,   1.00000,    318.2384
    167.5000,      65.0000,   1.00000,    339.9347
    172.5000,      65.0000,   1.00000,    366.8279
    177.5000,      65.0000,   1.00000,    378.7750
    182.5000,      65.0000,   1.00000,    373.3507
    187.5000,      65.0000,   1.00000,    381.8133
    192.5000,      65.0000,   1.00000,    398.7248
    197.5000,      65.0000,   1.00000,    405.2329
    202.5000,      65.0000,   1.00000,    412.4164
    207.5000,      65.0000,   1.00000,    421.0070
    212.5000,      65.0000,   1.00000,    429.9776
    217.5000,      65.0000,   1.00000,    446.4101
    257.5000,      65.0000,   1.00000,    383.3211
    262.5000,      65.0000,   1.00000,    395.2389
    267.5000,      65.0000,   1.00000,    408.6279
    272.5000,      65.0000,   1.00000,    413.6642
    277.5000,      65.0000,   1.00000,    434.2237
    282.5000,      65.0000,   1.00000,    435.7531
    287.5000,      65.0000,   1.00000,    441.0956
    292.5000,      65.0000,   1.00000,    445.8637
    297.5000,      65.0000,   1.00000,    453.8319
    302.5000,      65.0000,   1.00000,    466.7950
    307.5000,      65.0000,   1.00000,    469.3381
    312.5000,      65.0000,   1.00000,    454.9822
    317.5000,      65.0000,   1.00000,    458.6275
    322.5000,      65.0000,   1.00000,    464.2257
    327.5000,      65.0000,   1.00000,    466.8833
    332.5000,      65.0000,   1.00000,    464.4280
    337.5000,      65.0000,   1.00000,    473.4095
    342.5000,      65.0000,   1.00000,    450.6696
    347.5000,      65.0000,   1.00000,    453.4604
    352.5000,      65.0000,   1.00000,    457.3977
    357.5000,      65.0000,   1.00000,    455.0261
    362.5000,      65.0000,   1.00000,    456.8394
    367.5000,      65.0000,   1.00000,    456.5970
    372.5000,      65.0000,   1.00000,    457.2316
    377.5000,      65.0000,   1.00000,    473.4161
     97.5000,      15.0000,   6.00000,    285.2208
    102.5000,      15.0000,   6.00000,    276.9633
    107.5000,      15.0000,   6.00000,    300.3416
    112.5000,      15.0000,   6.00000,    317.3657
    117.5000,      15.0000,   6.00000,    360.3185
    122.5000,      15.0000,   6.00000,    364.4798
    127.5000,      15.0000,   6.00000,    325.0227
    132.5000,      15.0000,   6.00000,    267.3165
    137.5000,      15.0000,   6.00000,    251.3401
    142.5000,      15.0000,   6.00000,    306.3752
    147.5000,      15.0000,   6.00000,    345.7338
    152.5000,      15.0000,   6.00000,    331.5258
    157.5000,      15.0000,   6.00000,    304.4527
    162.5000,      15.0000,   6.00000,    289.7146
    167.5000,      15.0000,   6.00000,    312.1736
    172.5000,      15.0000,   6.00000,    318.1103
    177.5000,      15.0000,   6.00000,    322.0500
    182.5000,      15.0000,   6.00000,    350.2560
    187.5000,      15.0000,   6.00000,    399.7549
    192.5000,      15.0000,   6.00000,    468.0000
    197.5000,      15.0000,   6.00000,    506.9888
    202.5000,      15.0000,   6.00000,    508.5880
    207.5000,      15.0000,   6.00000,    440.9942
    212.5000,      15.0000,   6.00000,    389.3883
    217.5000,      15.0000,   6.00000,    374.2168
    257.5000,      15.0000,   6.00000,    441.2863
    262.5000,      15.0000,   6.00000,    411.7851
    267.5000,      15.0000,   6.00000,    367.9094
    272.5000,      15.0000,   6.00000,    325.7527
    277.5000,      15.0000,   6.00000,    303.5977
    282.5000,      15.0000,   6.00000,    310.3661
    287.5000,      15.0000,   6.00000,    364.6364
    292.5000,      15.0000,   6.00000,    422.8185
    297.5000,      15.0000,   6.00000,    469.3025
    302.5000,      15.0000,   6.00000,    523.1893
    307.5000,      15.0000,   6.00000,    526.5983
    312.5000,      15.0000,   6.00000,    524.6863
    317.5000,      15.0000,   6.00000,    495.0391
    322.5000,      15.0000,   6.00000,    498.2203
    327.5000,      15.0000,   6.00000,    517.8630
    332.5000,      15.0000,   6.00000,    492.1277
    337.5000,      15.0000,   6.00000,    452.7503
    342.5000,      15.0000,   6.00000,    396.8726
    347.5000,      15.0000,   6.00000,    388.6125
    352.5000,      15.0000,   6.00000,    404.7178
    357.5000,      15.0000,   6.00000,    403.5434
    362.5000,      15.0000,   6.00000,    428.6801
    367.5000,      15.0000,   6.00000,    412.9432
    372.5000,      15.0000,   6.00000,    410.4552
    377.5000,      15.0000,   6.00000,    396.8713
    105.0000,      30.0000,   3.00000,    293.2194
    110.0000,      30.0000,   3.00000,    313.4447
    115.0000,      30.0000,   3.00000,    330.2977
    120.0000,      30.0000,   3.00000,    321.4461
    125.0000,      30.0000,   3.00000,    315.1874
    130.0000,      30.0000,   3.00000,    310.6609
    135.0000,      30.0000,   3.00000,    318.9560
    140.0000,      30.0000,   3.00000,    306.1807
    145.0000,      30.0000,   3.00000,    286.8190
    150.0000,      30.0000,   3.00000,    299.7304
    155.0000,      30.0000,   3.00000,    313.3882
    160.0000,      30.0000,   3.00000,    320.1607
    165.0000,      30.0000,   3.00000,    309.4823
    170.0000,      30.0000,   3.00000,    305.8685
    175.0000,      30.0000,   3.00000,    335.7063
    180.0000,      30.0000,   3.00000,    367.9841
    185.0000,      30.0000,   3.00000,    406.5612
    190.0000,      30.0000,   3.00000,    441.6412
    195.0000,      30.0000,   3.00000,    466.9214
    200.0000,      30.0000,   3.00000,    464.6854
    205.0000,      30.0000,   3.00000,    453.2654
    210.0000,      30.0000,   3.00000,    445.5018
    265.0000,      30.0000,   3.00000,    385.9886
    270.0000,      30.0000,   3.00000,    361.9529
    275.0000,      30.0000,   3.00000,    344.5918
    280.0000,      30.0000,   3.00000,    352.6335
    285.0000,      30.0000,   3.00000,    368.1341
    290.0000,      30.0000,   3.00000,    389.5137
    295.0000,      30.0000,   3.00000,    437.5649
    300.0000,      30.0000,   3.00000,    464.4444
    305.0000,      30.0000,   3.00000,    484.9076
    310.0000,      30.0000,   3.00000,    497.2328
    315.0000,      30.0000,   3.00000,    500.6025
    320.0000,      30.0000,   3.00000,    512.5343
    325.0000,      30.0000,   3.00000,    486.2776
    330.0000,      30.0000,   3.00000,    470.2227
    335.0000,      30.0000,   3.00000,    448.6830
    340.0000,      30.0000,   3.00000,    433.4315
    345.0000,      30.0000,   3.00000,    422.4645
    350.0000,      30.0000,   3.00000,    394.3783
    355.0000,      30.0000,   3.00000,    403.2850
    360.0000,      30.0000,   3.00000,    405.1123
    365.0000,      30.0000,   3.00000,    407.1494
    370.0000,      30.0000,   3.00000,    413.3224
    112.5000,      25.0000,   4.00000,    328.8650
    117.5000,      25.0000,   4.00000,    345.1210
    122.5000,      25.0000,   4.00000,    328.7404
    127.5000,      25.0000,   4.00000,    310.2991
    132.5000,      25.0000,   4.00000,    304.5359
    137.5000,      25.0000,   4.00000,    294.2514
    142.5000,      25.0000,   4.00000,    292.1489
    147.5000,      25.0000,   4.00000,    296.9075
    152.5000,      25.0000,   4.00000,    307.4331
    157.5000,      25.0000,   4.00000,    315.2227
    162.5000,      25.0000,   4.00000,    312.1766
    167.5000,      25.0000,   4.00000,    307.0803
    172.5000,      25.0000,   4.00000,    327.2121
    177.5000,      25.0000,   4.00000,    355.8081
    182.5000,      25.0000,   4.00000,    381.8123
    187.5000,      25.0000,   4.00000,    426.0122
    192.5000,      25.0000,   4.00000,    476.8650
    197.5000,      25.0000,   4.00000,    492.7973
    202.5000,      25.0000,   4.00000,    471.0732
    272.5000,      25.0000,   4.00000,    347.6242
    277.5000,      25.0000,   4.00000,    329.1758
    282.5000,      25.0000,   4.00000,    351.7110
    287.5000,      25.0000,   4.00000,    374.3716
    292.5000,      25.0000,   4.00000,    398.7419
    297.5000,      25.0000,   4.00000,    451.6697
    302.5000,      25.0000,   4.00000,    472.6752
    307.5000,      25.0000,   4.00000,    477.0653
    312.5000,      25.0000,   4.00000,    497.2143
    317.5000,      25.0000,   4.00000,    508.5816
    322.5000,      25.0000,   4.00000,    496.8543
    327.5000,      25.0000,   4.00000,    481.4680
    332.5000,      25.0000,   4.00000,    460.3139
    337.5000,      25.0000,   4.00000,    434.6326
    342.5000,      25.0000,   4.00000,    417.6332
    347.5000,      25.0000,   4.00000,    393.7881
    352.5000,      25.0000,   4.00000,    380.6658
    357.5000,      25.0000,   4.00000,    401.5622
    362.5000,      25.0000,   4.00000,    399.9332
   5.51
ITERATION 3
MODEL RESISTIVITY
LAYER 1
93,     2.5000
     10.0000,     327.90
     15.0000,     351.12
     20.0000,     359.22
     25.0000,     341.01
     30.0000,     334.87
     35.0000,     287.84
     40.0000,     331.77
     45.0000,     343.98
     50.0000,     388.47
     55.0000,     429.19
     60.0000,     376.91
     65.0000,     331.94
     70.0000,     367.67
     75.0000,     430.32
     80.0000,     361.72
     85.0000,     314.75
     90.0000,     315.31
     95.0000,     302.18
    100.0000,     244.42
    105.0000,     271.59
    110.0000,     311.48
    115.0000,     379.88
    120.0000,     381.61
    125.0000,     529.28
    130.0000,     476.39
    135.0000,     261.86
    140.0000,     296.98
    145.0000,     412.40
    150.0000,     558.80
    155.0000,     585.95
    160.0000,     481.81
    165.0000,     613.50
    170.0000,     686.39
    175.0000,     717.46
    180.0000,     699.73
    185.0000,     861.59
    190.0000,     1138.7
    195.0000,     1375.6
    200.0000,     2272.8
    205.0000,     3076.5
    210.0000,     2810.5
    215.0000,     1761.6
    220.0000,     1667.7
    225.0000,     1343.0
    230.0000,     1312.1
    235.0000,     1341.2
    240.0000,     1428.8
    245.0000,     1776.6
    250.0000,     2336.0
    255.0000,     2709.9
    260.0000,     3282.7
    265.0000,     3015.5
    270.0000,     2307.8
    275.0000,     1942.9
    280.0000,     1779.5
    285.0000,     1619.8
    290.0000,     1819.5
    295.0000,     2302.8
    300.0000,     1954.4
    305.0000,     1679.7
    310.0000,     2133.0
    315.0000,     1555.8
    320.0000,     1629.7
    325.0000,     1751.4
    330.0000,     1530.4
    335.0000,     1678.7
    340.0000,     1356.3
    345.0000,     1092.4
    350.0000,     1150.5
    355.0000,     1235.7
    360.0000,     1215.5
    365.0000,     1092.7
    370.0000,     1354.9
    375.0000,     970.12
    380.0000,     974.38
    385.0000,     1126.8
    390.0000,     1198.1
    395.0000,     1270.0
    400.0000,     1713.5
    405.0000,     1650.5
    410.0000,     1976.9
    415.0000,     1736.6
    420.0000,     1753.8
    425.0000,     1406.4
    430.0000,     1566.5
    435.0000,     1532.9
    440.0000,     1800.6
    445.0000,     1064.7
    450.0000,     1056.0
    455.0000,     1189.2
    460.0000,     887.57
    465.0000,     915.23
             1001.2
LAYER 2
93,     5.2500
     10.0000,     332.49
     15.0000,     346.88
     20.0000,     362.20
     25.0000,     348.90
     30.0000,     337.14
     35.0000,     296.44
     40.0000,     329.47
     45.0000,     349.74
     50.0000,     393.84
     55.0000,     421.88
     60.0000,     376.89
     65.0000,     333.67
     70.0000,     351.95
     75.0000,     388.43
     80.0000,     330.38
     85.0000,     290.83
     90.0000,     289.54
     95.0000,     284.15
    100.0000,     234.52
    105.0000,     248.34
    110.0000,     304.16
    115.0000,     371.41
    120.0000,     405.55
    125.0000,     516.28
    130.0000,     437.08
    135.0000,     261.57
    140.0000,     286.56
    145.0000,     409.97
    150.0000,     548.94
    155.0000,     527.83
    160.0000,     418.37
    165.0000,     549.08
    170.0000,     695.94
    175.0000,     778.79
    180.0000,     822.21
    185.0000,     976.26
    190.0000,     1304.5
    195.0000,     1697.8
    200.0000,     2462.5
    205.0000,     2935.2
    210.0000,     2302.2
    215.0000,     1371.2
    220.0000,     1386.4
    225.0000,     1276.9
    230.0000,     1296.9
    235.0000,     1392.3
    240.0000,     1584.7
    245.0000,     2006.4
    250.0000,     2557.1
    255.0000,     2673.0
    260.0000,     2878.3
    265.0000,     2745.1
    270.0000,     2235.0
    275.0000,     1932.0
    280.0000,     1705.4
    285.0000,     1540.4
    290.0000,     1686.9
    295.0000,     2050.0
    300.0000,     1871.4
    305.0000,     1735.0
    310.0000,     2070.5
    315.0000,     1426.9
    320.0000,     1497.0
    325.0000,     1587.3
    330.0000,     1439.9
    335.0000,     1603.7
    340.0000,     1343.7
    345.0000,     1142.8
    350.0000,     1200.2
    355.0000,     1306.7
    360.0000,     1329.3
    365.0000,     1268.0
    370.0000,     1412.9
    375.0000,     1094.9
    380.0000,     1050.8
    385.0000,     1162.0
    390.0000,     1199.6
    395.0000,     1209.2
    400.0000,     1488.4
    405.0000,     1535.2
    410.0000,     1811.5
    415.0000,     1639.5
    420.0000,     1592.4
    425.0000,     1367.3
    430.0000,     1456.8
    435.0000,     1422.7
    440.0000,     1565.1
    445.0000,     1144.0
    450.0000,     1076.3
    455.0000,     1137.7
    460.0000,     906.70
    465.0000,     888.64
           957.6644
LAYER 3
91,     8.2750
     15.0000,     351.67
     20.0000,     376.62
     25.0000,     376.03
     30.0000,     360.33
     35.0000,     323.56
     40.0000,     338.70
     45.0000,     358.58
     50.0000,     389.91
     55.0000,     395.70
     60.0000,     358.71
     65.0000,     321.14
     70.0000,     313.07
     75.0000,     312.00
     80.0000,     269.59
     85.0000,     246.94
     90.0000,     250.77
     95.0000,     249.66
    100.0000,     208.90
    105.0000,     208.42
    110.0000,     262.73
    115.0000,     341.12
    120.0000,     404.15
    125.0000,     454.50
    130.0000,     359.94
    135.0000,     242.53
    140.0000,     266.95
    145.0000,     390.90
    150.0000,     514.70
    155.0000,     454.75
    160.0000,     346.05
    165.0000,     468.13
    170.0000,     709.17
    175.0000,     924.10
    180.0000,     1075.9
    185.0000,     1248.0
    190.0000,     1607.2
    195.0000,     2066.2
    200.0000,     2402.7
    205.0000,     2183.3
    210.0000,     1397.8
    215.0000,     853.45
    220.0000,     1024.8
    225.0000,     1169.7
    230.0000,     1294.4
    235.0000,     1498.6
    240.0000,     1832.4
    245.0000,     2312.2
    250.0000,     2650.1
    255.0000,     2364.1
    260.0000,     2220.5
    265.0000,     2163.1
    270.0000,     1892.8
    275.0000,     1634.4
    280.0000,     1367.9
    285.0000,     1196.4
    290.0000,     1249.9
    295.0000,     1484.0
    300.0000,     1551.1
    305.0000,     1643.8
    310.0000,     1868.4
    315.0000,     1265.3
    320.0000,     1321.6
    325.0000,     1461.1
    330.0000,     1383.5
    335.0000,     1519.9
    340.0000,     1311.4
    345.0000,     1159.0
    350.0000,     1209.3
    355.0000,     1341.3
    360.0000,     1446.4
    365.0000,     1474.4
    370.0000,     1477.9
    375.0000,     1268.7
    380.0000,     1195.4
    385.0000,     1241.2
    390.0000,     1215.0
    395.0000,     1114.1
    400.0000,     1209.9
    405.0000,     1297.0
    410.0000,     1495.7
    415.0000,     1345.0
    420.0000,     1255.1
    425.0000,     1158.9
    430.0000,     1193.3
    435.0000,     1122.4
    440.0000,     1245.0
    445.0000,     1194.7
    450.0000,     1100.7
    455.0000,     1039.5
    460.0000,     883.86
           869.5054
LAYER 4
89,    11.6025
     20.0000,     391.33
     25.0000,     408.53
     30.0000,     394.65
     35.0000,     356.36
     40.0000,     355.36
     45.0000,     365.17
     50.0000,     379.85
     55.0000,     370.28
     60.0000,     339.27
     65.0000,     306.37
     70.0000,     281.40
     75.0000,     260.45
     80.0000,     229.31
     85.0000,     222.15
     90.0000,     234.88
     95.0000,     235.51
    100.0000,     195.83
    105.0000,     184.27
    110.0000,     226.00
    115.0000,     300.81
    120.0000,     363.59
    125.0000,     373.53
    130.0000,     290.00
    135.0000,     219.65
    140.0000,     254.73
    145.0000,     378.35
    150.0000,     482.86
    155.0000,     395.50
    160.0000,     283.65
    165.0000,     381.34
    170.0000,     649.30
    175.0000,     975.32
    180.0000,     1241.4
    185.0000,     1438.7
    190.0000,     1729.2
    195.0000,     2001.4
    200.0000,     1866.4
    205.0000,     1313.2
    210.0000,     733.19
    215.0000,     495.28
    220.0000,     733.92
    225.0000,     992.57
    230.0000,     1163.1
    235.0000,     1391.5
    240.0000,     1723.7
    245.0000,     2050.3
    250.0000,     2056.6
    255.0000,     1623.3
    260.0000,     1440.3
    265.0000,     1461.3
    270.0000,     1361.3
    275.0000,     1175.0
    280.0000,     952.35
    285.0000,     810.26
    290.0000,     819.37
    295.0000,     971.63
    300.0000,     1132.2
    305.0000,     1348.5
    310.0000,     1548.1
    315.0000,     1073.5
    320.0000,     1147.2
    325.0000,     1344.1
    330.0000,     1296.8
    335.0000,     1384.9
    340.0000,     1196.3
    345.0000,     1063.9
    350.0000,     1108.8
    355.0000,     1267.8
    360.0000,     1443.3
    365.0000,     1524.0
    370.0000,     1447.3
    375.0000,     1304.5
    380.0000,     1227.4
    385.0000,     1213.4
    390.0000,     1130.2
    395.0000,     976.13
    400.0000,     996.95
    405.0000,     1084.8
    410.0000,     1234.2
    415.0000,     1077.4
    420.0000,     975.92
    425.0000,     923.34
    430.0000,     922.41
    435.0000,     839.60
    440.0000,     991.20
    445.0000,     1136.5
    450.0000,     1079.2
    455.0000,     971.76
           845.5065
LAYER 5
85,    15.2628
     30.0000,     430.98
     35.0000,     404.24
     40.0000,     390.10
     45.0000,     378.82
     50.0000,     370.62
     55.0000,     353.69
     60.0000,     333.18
     65.0000,     306.67
     70.0000,     273.49
     75.0000,     245.37
     80.0000,     231.27
     85.0000,     241.11
     90.0000,     262.24
     95.0000,     263.82
    100.0000,     231.17
    105.0000,     207.22
    110.0000,     215.88
    115.0000,     245.57
    120.0000,     266.16
    125.0000,     254.42
    130.0000,     225.08
    135.0000,     220.38
    140.0000,     269.68
    145.0000,     358.12
    150.0000,     400.28
    155.0000,     325.36
    160.0000,     249.41
    165.0000,     287.11
    170.0000,     428.21
    175.0000,     618.89
    180.0000,     756.90
    185.0000,     783.48
    190.0000,     743.13
    195.0000,     655.60
    200.0000,     511.33
    205.0000,     363.01
    210.0000,     276.01
    215.0000,     298.64
    220.0000,     509.57
    225.0000,     735.56
    230.0000,     822.99
    235.0000,     854.68
    240.0000,     884.06
    245.0000,     874.84
    250.0000,     782.92
    255.0000,     649.88
    260.0000,     604.50
    265.0000,     609.91
    270.0000,     556.56
    275.0000,     453.39
    280.0000,     360.43
    285.0000,     318.64
    290.0000,     340.05
    295.0000,     432.41
    300.0000,     599.26
    305.0000,     837.80
    310.0000,     1025.0
    315.0000,     924.45
    320.0000,     1005.2
    325.0000,     1155.1
    330.0000,     1124.9
    335.0000,     1057.8
    340.0000,     867.15
    345.0000,     699.56
    350.0000,     619.63
    355.0000,     608.50
    360.0000,     627.53
    365.0000,     644.42
    370.0000,     647.91
    375.0000,     675.01
    380.0000,     727.45
    385.0000,     776.49
    390.0000,     788.37
    395.0000,     779.62
    400.0000,     843.79
    405.0000,     948.05
    410.0000,     1016.9
    415.0000,     887.74
    420.0000,     768.66
    425.0000,     700.38
    430.0000,     657.60
    435.0000,     628.28
    440.0000,     742.42
    445.0000,     857.94
           879.1038
LAYER 6
81,    19.2890
     40.0000,     405.12
     45.0000,     387.33
     50.0000,     377.45
     55.0000,     364.25
     60.0000,     349.56
     65.0000,     327.41
     70.0000,     300.35
     75.0000,     278.64
     80.0000,     272.57
     85.0000,     285.56
     90.0000,     305.31
     95.0000,     308.73
    100.0000,     286.44
    105.0000,     261.15
    110.0000,     250.99
    115.0000,     252.34
    120.0000,     251.31
    125.0000,     241.34
    130.0000,     233.78
    135.0000,     246.49
    140.0000,     286.88
    145.0000,     335.23
    150.0000,     345.01
    155.0000,     298.19
    160.0000,     252.84
    165.0000,     262.40
    170.0000,     319.93
    175.0000,     389.96
    180.0000,     425.44
    185.0000,     407.79
    190.0000,     359.34
    195.0000,     302.97
    200.0000,     251.83
    205.0000,     219.20
    210.0000,     223.36
    215.0000,     292.75
    220.0000,     455.02
    225.0000,     598.59
    230.0000,     621.68
    235.0000,     576.21
    240.0000,     522.38
    245.0000,     471.14
    250.0000,     420.63
    255.0000,     381.70
    260.0000,     374.05
    265.0000,     376.65
    270.0000,     350.32
    275.0000,     299.80
    280.0000,     256.99
    285.0000,     244.45
    290.0000,     272.26
    295.0000,     350.24
    300.0000,     488.11
    305.0000,     673.94
    310.0000,     826.51
    315.0000,     854.62
    320.0000,     909.14
    325.0000,     969.55
    330.0000,     934.76
    335.0000,     839.64
    340.0000,     688.82
    345.0000,     545.95
    350.0000,     448.03
    355.0000,     392.40
    360.0000,     365.52
    365.0000,     360.77
    370.0000,     378.45
    375.0000,     420.14
    380.0000,     485.01
    385.0000,     558.53
    390.0000,     626.66
    395.0000,     695.06
    400.0000,     787.20
    405.0000,     876.50
    410.0000,     899.94
    415.0000,     808.36
    420.0000,     703.41
    425.0000,     638.21
    430.0000,     601.25
    435.0000,     600.16
           703.3035
LAYER 7
77,    23.7179
     50.0000,     383.17
     55.0000,     371.73
     60.0000,     361.71
     65.0000,     345.93
     70.0000,     328.69
     75.0000,     314.91
     80.0000,     312.69
     85.0000,     322.93
     90.0000,     337.06
     95.0000,     341.06
    100.0000,     328.46
    105.0000,     308.23
    110.0000,     291.16
    115.0000,     279.24
    120.0000,     269.16
    125.0000,     260.58
    130.0000,     259.08
    135.0000,     270.54
    140.0000,     293.36
    145.0000,     313.36
    150.0000,     311.45
    155.0000,     285.73
    160.0000,     261.12
    165.0000,     260.23
    170.0000,     279.99
    175.0000,     301.91
    180.0000,     306.63
    185.0000,     289.36
    190.0000,     260.83
    195.0000,     233.28
    200.0000,     216.39
    205.0000,     218.27
    210.0000,     250.21
    215.0000,     325.67
    220.0000,     437.36
    225.0000,     514.22
    230.0000,     507.61
    235.0000,     451.45
    240.0000,     391.25
    245.0000,     344.67
    250.0000,     314.37
    255.0000,     301.22
    260.0000,     304.74
    265.0000,     311.87
    270.0000,     305.18
    275.0000,     285.13
    280.0000,     268.01
    285.0000,     269.95
    290.0000,     301.36
    295.0000,     369.54
    300.0000,     476.39
    305.0000,     604.93
    310.0000,     709.25
    315.0000,     753.90
    320.0000,     778.21
    325.0000,     784.51
    330.0000,     747.33
    335.0000,     674.13
    340.0000,     576.01
    345.0000,     478.32
    350.0000,     400.16
    355.0000,     346.36
    360.0000,     315.67
    365.0000,     307.97
    370.0000,     323.75
    375.0000,     360.88
    380.0000,     417.65
    385.0000,     487.62
    390.0000,     563.04
    395.0000,     639.86
    400.0000,     714.79
    405.0000,     766.05
    410.0000,     761.60
    415.0000,     703.40
    420.0000,     635.90
    425.0000,     596.63
           583.6909
LAYER 8
73,    28.5897
     60.0000,     366.38
     65.0000,     354.19
     70.0000,     344.97
     75.0000,     338.77
     80.0000,     337.47
     85.0000,     343.15
     90.0000,     351.04
     95.0000,     353.74
    100.0000,     347.06
    105.0000,     333.35
    110.0000,     317.73
    115.0000,     303.32
    120.0000,     291.19
    125.0000,     282.74
    130.0000,     280.26
    135.0000,     284.69
    140.0000,     293.14
    145.0000,     298.50
    150.0000,     294.32
    155.0000,     281.56
    160.0000,     269.89
    165.0000,     267.78
    170.0000,     274.08
    175.0000,     280.68
    180.0000,     279.66
    185.0000,     269.66
    190.0000,     255.97
    195.0000,     245.55
    200.0000,     245.43
    205.0000,     261.81
    210.0000,     300.41
    215.0000,     361.62
    220.0000,     427.97
    225.0000,     461.72
    230.0000,     445.11
    235.0000,     398.46
    240.0000,     349.75
    245.0000,     313.50
    250.0000,     293.49
    255.0000,     289.10
    260.0000,     296.96
    265.0000,     308.73
    270.0000,     315.11
    275.0000,     314.50
    280.0000,     314.44
    285.0000,     325.23
    290.0000,     354.65
    295.0000,     406.01
    300.0000,     475.87
    305.0000,     549.93
    310.0000,     605.83
    315.0000,     630.38
    320.0000,     632.99
    325.0000,     619.18
    330.0000,     587.53
    335.0000,     541.45
    340.0000,     486.41
    345.0000,     430.89
    350.0000,     382.63
    355.0000,     346.31
    360.0000,     324.83
    365.0000,     320.59
    370.0000,     334.68
    375.0000,     365.72
    380.0000,     411.52
    385.0000,     467.82
    390.0000,     527.54
    395.0000,     581.79
    400.0000,     624.00
    405.0000,     643.65
    410.0000,     634.16
    415.0000,     603.14
           564.4524
LAYER 9
67,    33.9487
     75.0000,     350.30
     80.0000,     347.31
     85.0000,     348.69
     90.0000,     351.47
     95.0000,     352.06
    100.0000,     348.04
    105.0000,     339.30
    110.0000,     327.92
    115.0000,     315.88
    120.0000,     305.03
    125.0000,     296.80
    130.0000,     292.18
    135.0000,     291.06
    140.0000,     291.75
    145.0000,     291.44
    150.0000,     288.31
    155.0000,     283.18
    160.0000,     279.46
    165.0000,     279.89
    170.0000,     283.87
    175.0000,     288.13
    180.0000,     289.49
    185.0000,     287.56
    190.0000,     285.08
    195.0000,     286.19
    200.0000,     295.25
    205.0000,     315.64
    210.0000,     348.11
    215.0000,     387.65
    220.0000,     420.66
    225.0000,     430.62
    230.0000,     412.93
    235.0000,     378.92
    240.0000,     344.01
    245.0000,     318.14
    250.0000,     305.05
    255.0000,     304.62
    260.0000,     314.08
    265.0000,     328.19
    270.0000,     341.40
    275.0000,     351.42
    280.0000,     360.65
    285.0000,     373.97
    290.0000,     395.35
    295.0000,     425.54
    300.0000,     460.85
    305.0000,     493.15
    310.0000,     513.42
    315.0000,     517.51
    320.0000,     508.55
    325.0000,     490.78
    330.0000,     467.10
    335.0000,     440.06
    340.0000,     412.01
    345.0000,     385.31
    350.0000,     362.29
    355.0000,     345.22
    360.0000,     336.55
    365.0000,     338.55
    370.0000,     352.45
    375.0000,     377.43
    380.0000,     412.05
    385.0000,     453.64
    390.0000,     492.98
    395.0000,     519.79
    400.0000,     536.45
           550.0621
LAYER 10
61,    39.8436
     90.0000,     345.71
     95.0000,     343.75
    100.0000,     340.88
    105.0000,     335.24
    110.0000,     327.92
    115.0000,     318.80
    120.0000,     310.13
    125.0000,     302.68
    130.0000,     297.18
    135.0000,     293.64
    140.0000,     291.52
    145.0000,     289.99
    150.0000,     288.70
    155.0000,     288.12
    160.0000,     289.31
    165.0000,     292.97
    170.0000,     298.65
    175.0000,     304.99
    180.0000,     310.71
    185.0000,     315.65
    190.0000,     321.09
    195.0000,     329.12
    200.0000,     341.65
    205.0000,     359.52
    210.0000,     381.26
    215.0000,     402.20
    220.0000,     415.03
    225.0000,     413.70
    230.0000,     398.10
    235.0000,     374.45
    240.0000,     350.95
    245.0000,     333.73
    250.0000,     325.73
    255.0000,     327.23
    260.0000,     336.48
    265.0000,     350.18
    270.0000,     364.73
    275.0000,     377.74
    280.0000,     388.95
    285.0000,     399.65
    290.0000,     411.18
    295.0000,     423.50
    300.0000,     434.74
    305.0000,     441.68
    310.0000,     441.56
    315.0000,     433.72
    320.0000,     420.01
    325.0000,     403.16
    330.0000,     385.71
    335.0000,     369.43
    340.0000,     355.45
    345.0000,     344.32
    350.0000,     336.41
    355.0000,     332.34
    360.0000,     333.23
    365.0000,     340.24
    370.0000,     354.65
    375.0000,     373.99
    380.0000,     399.44
    385.0000,     427.33
           467.3810
LAYER 11
57,    46.3279
    100.0000,     333.73
    105.0000,     328.57
    110.0000,     323.53
    115.0000,     317.20
    120.0000,     310.72
    125.0000,     304.07
    130.0000,     298.74
    135.0000,     294.76
    140.0000,     292.25
    145.0000,     291.14
    150.0000,     291.50
    155.0000,     293.58
    160.0000,     297.68
    165.0000,     303.85
    170.0000,     311.73
    175.0000,     320.62
    180.0000,     329.88
    185.0000,     339.29
    190.0000,     349.20
    195.0000,     360.28
    200.0000,     372.83
    205.0000,     386.42
    210.0000,     399.36
    215.0000,     408.77
    220.0000,     411.41
    225.0000,     405.57
    230.0000,     392.33
    235.0000,     375.42
    240.0000,     359.40
    245.0000,     347.97
    250.0000,     343.17
    255.0000,     345.34
    260.0000,     353.39
    265.0000,     365.14
    270.0000,     378.01
    275.0000,     389.77
    280.0000,     399.11
    285.0000,     405.69
    290.0000,     409.63
    295.0000,     410.90
    300.0000,     409.05
    305.0000,     403.39
    310.0000,     393.68
    315.0000,     380.49
    320.0000,     365.29
    325.0000,     349.91
    330.0000,     336.13
    335.0000,     325.14
    340.0000,     317.54
    345.0000,     313.35
    350.0000,     312.35
    355.0000,     314.33
    360.0000,     319.74
    365.0000,     327.86
    370.0000,     339.50
    375.0000,     354.21
           377.0711
LAYER 12
53, 
    110.0000,     321.26
    115.0000,     315.30
    120.0000,     309.29
    125.0000,     303.63
    130.0000,     298.90
    135.0000,     294.88
    140.0000,     292.57
    145.0000,     292.01
    150.0000,     293.35
    155.0000,     296.74
    160.0000,     302.30
    165.0000,     309.88
    170.0000,     319.17
    175.0000,     329.65
    180.0000,     340.80
    185.0000,     352.27
    190.0000,     363.98
    195.0000,     375.98
    200.0000,     387.87
    205.0000,     398.85
    210.0000,     407.48
    215.0000,     411.92
    220.0000,     410.58
    225.0000,     403.13
    230.0000,     390.92
    235.0000,     376.75
    240.0000,     363.86
    245.0000,     354.91
    250.0000,     351.44
    255.0000,     353.73
    260.0000,     360.92
    265.0000,     371.28
    270.0000,     382.62
    275.0000,     392.81
    280.0000,     400.25
    285.0000,     404.10
    290.0000,     404.13
    295.0000,     400.40
    300.0000,     393.08
    305.0000,     382.41
    310.0000,     368.93
    315.0000,     353.62
    320.0000,     337.84
    325.0000,     323.09
    330.0000,     310.78
    335.0000,     301.82
    340.0000,     296.57
    345.0000,     294.90
    350.0000,     296.42
    355.0000,     300.08
    360.0000,     305.88
    365.0000,     313.52
           322.4853
CALCULATED APPARENT RESISTIVITY
      7.5000,       5.0000,   1.00000,    338.1169
     12.5000,       5.0000,   1.00000,    351.4225
     17.5000,       5.0000,   1.00000,    353.8674
     22.5000,       5.0000,   1.00000,    339.1332
     27.5000,       5.0000,   1.00000,    351.0886
     32.5000,       5.0000,   1.00000,    312.6567
     37.5000,       5.0000,   1.00000,    351.9749
     42.5000,       5.0000,   1.00000,    349.5511
     47.5000,       5.0000,   1.00000,    371.1969
     52.5000,       5.0000,   1.00000,    385.3614
     57.5000,       5.0000,   1.00000,    364.7479
     62.5000,       5.0000,   1.00000,    350.5057
     67.5000,       5.0000,   1.00000,    341.3060
     72.5000,       5.0000,   1.00000,    358.8111
     77.5000,       5.0000,   1.00000,    314.9297
     82.5000,       5.0000,   1.00000,    299.5660
     87.5000,       5.0000,   1.00000,    293.2425
     92.5000,       5.0000,   1.00000,    281.9906
     97.5000,       5.0000,   1.00000,    252.1731
    102.5000,       5.0000,   1.00000,    288.6677
    107.5000,       5.0000,   1.00000,    300.7987
    112.5000,       5.0000,   1.00000,    371.7338
    117.5000,       5.0000,   1.00000,    361.8308
    122.5000,       5.0000,   1.00000,    406.9669
    127.5000,       5.0000,   1.00000,    393.9801
    132.5000,       5.0000,   1.00000,    309.3290
    137.5000,       5.0000,   1.00000,    363.9393
    142.5000,       5.0000,   1.00000,    396.3533
    147.5000,       5.0000,   1.00000,    456.4130
    152.5000,       5.0000,   1.00000,    525.9183
    157.5000,       5.0000,   1.00000,    497.1728
    162.5000,       5.0000,   1.00000,    609.1702
    167.5000,       5.0000,   1.00000,    655.1904
    172.5000,       5.0000,   1.00000,    759.7165
    177.5000,       5.0000,   1.00000,    810.5604
    182.5000,       5.0000,   1.00000,    948.7480
    187.5000,       5.0000,   1.00000,   1272.6754
    192.5000,       5.0000,   1.00000,   1519.5104
    197.5000,       5.0000,   1.00000,   1931.5641
    202.5000,       5.0000,   1.00000,   2019.5293
    207.5000,       5.0000,   1.00000,   2091.6128
    212.5000,       5.0000,   1.00000,   1584.2555
    217.5000,       5.0000,   1.00000,   1576.5664
    222.5000,       5.0000,   1.00000,   1315.8552
    227.5000,       5.0000,   1.00000,   1339.1388
    232.5000,       5.0000,   1.00000,   1441.7809
    237.5000,       5.0000,   1.00000,   1598.5927
    242.5000,       5.0000,   1.00000,   1866.5101
    247.5000,       5.0000,   1.00000,   2246.0474
    252.5000,       5.0000,   1.00000,   2353.9790
    257.5000,       5.0000,   1.00000,   2586.4683
    262.5000,       5.0000,   1.00000,   2424.8794
    267.5000,       5.0000,   1.00000,   2144.9097
    272.5000,       5.0000,   1.00000,   1912.8527
    277.5000,       5.0000,   1.00000,   1755.7545
    282.5000,       5.0000,   1.00000,   1632.5468
    287.5000,       5.0000,   1.00000,   1645.3931
    292.5000,       5.0000,   1.00000,   1835.8027
    297.5000,       5.0000,   1.00000,   1775.6190
    302.5000,       5.0000,   1.00000,   1607.4982
    307.5000,       5.0000,   1.00000,   1877.9398
    312.5000,       5.0000,   1.00000,   1507.3977
    317.5000,       5.0000,   1.00000,   1579.8185
    322.5000,       5.0000,   1.00000,   1580.0715
    327.5000,       5.0000,   1.00000,   1425.7576
    332.5000,       5.0000,   1.00000,   1504.1334
    337.5000,       5.0000,   1.00000,   1313.2944
    342.5000,       5.0000,   1.00000,   1204.6398
    347.5000,       5.0000,   1.00000,   1213.0360
    352.5000,       5.0000,   1.00000,   1208.0383
    357.5000,       5.0000,   1.00000,   1260.2462
    362.5000,       5.0000,   1.00000,   1103.2103
    367.5000,       5.0000,   1.00000,   1317.2112
    372.5000,       5.0000,   1.00000,   1046.4624
    377.5000,       5.0000,   1.00000,   1103.9799
    382.5000,       5.0000,   1.00000,   1143.3186
    387.5000,       5.0000,   1.00000,   1200.5956
    392.5000,       5.0000,   1.00000,   1204.1799
    397.5000,       5.0000,   1.00000,   1493.5302
    402.5000,       5.0000,   1.00000,   1381.1145
    407.5000,       5.0000,   1.00000,   1667.3713
    412.5000,       5.0000,   1.00000,   1451.1639
    417.5000,       5.0000,   1.00000,   1576.9651
    422.5000,       5.0000,   1.00000,   1327.1309
    427.5000,       5.0000,   1.00000,   1476.4683
    432.5000,       5.0000,   1.00000,   1227.4205
    437.5000,       5.0000,   1.00000,   1448.6509
    442.5000,       5.0000,   1.00000,   1067.9015
    447.5000,       5.0000,   1.00000,   1094.0282
    452.5000,       5.0000,   1.00000,   1100.5144
    457.5000,       5.0000,   1.00000,    899.9342
    462.5000,       5.0000,   1.00000,    941.5799
    467.5000,       5.0000,   1.00000,    932.4614
     12.5000,       5.0000,   2.00000,    362.3403
     17.5000,       5.0000,   2.00000,    362.9381
     22.5000,       5.0000,   2.00000,    360.2101
     27.5000,       5.0000,   2.00000,    364.8924
     32.5000,       5.0000,   2.00000,    327.6764
     37.5000,       5.0000,   2.00000,    363.5523
     42.5000,       5.0000,   2.00000,    354.9914
     47.5000,       5.0000,   2.00000,    363.9519
     52.5000,       5.0000,   2.00000,    386.7638
     57.5000,       5.0000,   2.00000,    346.4946
     62.5000,       5.0000,   2.00000,    310.0112
     67.5000,       5.0000,   2.00000,    332.5078
     72.5000,       5.0000,   2.00000,    364.8700
     77.5000,       5.0000,   2.00000,    289.4639
     82.5000,       5.0000,   2.00000,    258.7926
     87.5000,       5.0000,   2.00000,    294.3622
     92.5000,       5.0000,   2.00000,    285.5368
     97.5000,       5.0000,   2.00000,    247.0365
    102.5000,       5.0000,   2.00000,    282.1348
    107.5000,       5.0000,   2.00000,    316.3231
    112.5000,       5.0000,   2.00000,    331.2294
    117.5000,       5.0000,   2.00000,    297.1598
    122.5000,       5.0000,   2.00000,    397.2451
    127.5000,       5.0000,   2.00000,    402.2868
    132.5000,       5.0000,   2.00000,    288.6531
    137.5000,       5.0000,   2.00000,    346.0389
    142.5000,       5.0000,   2.00000,    386.3118
    147.5000,       5.0000,   2.00000,    463.2125
    152.5000,       5.0000,   2.00000,    503.7654
    157.5000,       5.0000,   2.00000,    456.4937
    162.5000,       5.0000,   2.00000,    594.7967
    167.5000,       5.0000,   2.00000,    724.0716
    172.5000,       5.0000,   2.00000,    808.6017
    177.5000,       5.0000,   2.00000,    823.4894
    182.5000,       5.0000,   2.00000,   1000.0589
    187.5000,       5.0000,   2.00000,   1307.2554
    192.5000,       5.0000,   2.00000,   1313.4683
    197.5000,       5.0000,   2.00000,   1415.5955
    202.5000,       5.0000,   2.00000,   1648.5861
    207.5000,       5.0000,   2.00000,   1536.3313
    212.5000,       5.0000,   2.00000,   1219.0221
    217.5000,       5.0000,   2.00000,   1403.1409
    222.5000,       5.0000,   2.00000,   1315.0746
    227.5000,       5.0000,   2.00000,   1300.4005
    232.5000,       5.0000,   2.00000,   1456.7067
    237.5000,       5.0000,   2.00000,   1543.8522
    242.5000,       5.0000,   2.00000,   1758.9449
    247.5000,       5.0000,   2.00000,   1942.3455
    252.5000,       5.0000,   2.00000,   1898.1854
    257.5000,       5.0000,   2.00000,   2097.4932
    262.5000,       5.0000,   2.00000,   2009.0134
    267.5000,       5.0000,   2.00000,   1709.2784
    272.5000,       5.0000,   2.00000,   1670.5400
    277.5000,       5.0000,   2.00000,   1617.7496
    282.5000,       5.0000,   2.00000,   1380.2462
    287.5000,       5.0000,   2.00000,   1423.5942
    292.5000,       5.0000,   2.00000,   1728.6027
    297.5000,       5.0000,   2.00000,   1412.1222
    302.5000,       5.0000,   2.00000,   1323.6555
    307.5000,       5.0000,   2.00000,   1763.6567
    312.5000,       5.0000,   2.00000,   1394.5586
    317.5000,       5.0000,   2.00000,   1400.6233
    322.5000,       5.0000,   2.00000,   1457.8890
    327.5000,       5.0000,   2.00000,   1287.0802
    332.5000,       5.0000,   2.00000,   1447.5085
    337.5000,       5.0000,   2.00000,   1292.2113
    342.5000,       5.0000,   2.00000,   1116.1034
    347.5000,       5.0000,   2.00000,   1201.1086
    352.5000,       5.0000,   2.00000,   1280.2144
    357.5000,       5.0000,   2.00000,   1156.4747
    362.5000,       5.0000,   2.00000,   1070.4180
    367.5000,       5.0000,   2.00000,   1345.1133
    372.5000,       5.0000,   2.00000,   1057.0999
    377.5000,       5.0000,   2.00000,   1036.8269
    382.5000,       5.0000,   2.00000,   1218.6646
    387.5000,       5.0000,   2.00000,   1143.8602
    392.5000,       5.0000,   2.00000,   1112.3058
    397.5000,       5.0000,   2.00000,   1294.4988
    402.5000,       5.0000,   2.00000,   1224.2994
    407.5000,       5.0000,   2.00000,   1356.4174
    412.5000,       5.0000,   2.00000,   1293.1113
    417.5000,       5.0000,   2.00000,   1288.0201
    422.5000,       5.0000,   2.00000,   1172.8209
    427.5000,       5.0000,   2.00000,   1188.1945
    432.5000,       5.0000,   2.00000,   1171.3689
    437.5000,       5.0000,   2.00000,   1325.4912
    442.5000,       5.0000,   2.00000,    917.5811
    447.5000,       5.0000,   2.00000,    970.9045
    452.5000,       5.0000,   2.00000,   1161.1624
    457.5000,       5.0000,   2.00000,    871.0248
    462.5000,       5.0000,   2.00000,    871.6227
     17.5000,       5.0000,   3.00000,    381.4071
     22.5000,       5.0000,   3.00000,    372.7169
     27.5000,       5.0000,   3.00000,    373.2939
     32.5000,       5.0000,   3.00000,    327.1028
     37.5000,       5.0000,   3.00000,    357.5304
     42.5000,       5.0000,   3.00000,    354.5832
     47.5000,       5.0000,   3.00000,    379.3513
     52.5000,       5.0000,   3.00000,    378.5818
     57.5000,       5.0000,   3.00000,    320.0516
     62.5000,       5.0000,   3.00000,    291.5042
     67.5000,       5.0000,   3.00000,    324.3344
     72.5000,       5.0000,   3.00000,    364.8470
     77.5000,       5.0000,   3.00000,    286.7831
     82.5000,       5.0000,   3.00000,    257.1235
     87.5000,       5.0000,   3.00000,    281.2054
     92.5000,       5.0000,   3.00000,    291.6989
     97.5000,       5.0000,   3.00000,    246.1745
    102.5000,       5.0000,   3.00000,    279.5657
    107.5000,       5.0000,   3.00000,    288.5398
    112.5000,       5.0000,   3.00000,    300.8685
    117.5000,       5.0000,   3.00000,    300.0055
    122.5000,       5.0000,   3.00000,    402.7632
    127.5000,       5.0000,   3.00000,    389.8226
    132.5000,       5.0000,   3.00000,    264.1072
    137.5000,       5.0000,   3.00000,    292.9352
    142.5000,       5.0000,   3.00000,    385.0629
    147.5000,       5.0000,   3.00000,    494.9102
    152.5000,       5.0000,   3.00000,    501.0148
    157.5000,       5.0000,   3.00000,    434.5237
    162.5000,       5.0000,   3.00000,    596.6464
    167.5000,       5.0000,   3.00000,    749.0966
    172.5000,       5.0000,   3.00000,    819.8519
    177.5000,       5.0000,   3.00000,    789.2606
    182.5000,       5.0000,   3.00000,    889.0667
    187.5000,       5.0000,   3.00000,   1047.4037
    192.5000,       5.0000,   3.00000,   1009.8658
    197.5000,       5.0000,   3.00000,   1203.4030
    202.5000,       5.0000,   3.00000,   1306.0332
    207.5000,       5.0000,   3.00000,   1248.4109
    212.5000,       5.0000,   3.00000,    956.3862
    217.5000,       5.0000,   3.00000,   1181.6268
    222.5000,       5.0000,   3.00000,   1214.9127
    227.5000,       5.0000,   3.00000,   1263.6493
    232.5000,       5.0000,   3.00000,   1268.9417
    237.5000,       5.0000,   3.00000,   1341.8344
    242.5000,       5.0000,   3.00000,   1431.7749
    247.5000,       5.0000,   3.00000,   1550.8406
    252.5000,       5.0000,   3.00000,   1550.4888
    257.5000,       5.0000,   3.00000,   1680.9344
    262.5000,       5.0000,   3.00000,   1575.3655
    267.5000,       5.0000,   3.00000,   1398.0076
    272.5000,       5.0000,   3.00000,   1325.7876
    277.5000,       5.0000,   3.00000,   1272.6309
    282.5000,       5.0000,   3.00000,   1170.3574
    287.5000,       5.0000,   3.00000,   1273.2793
    292.5000,       5.0000,   3.00000,   1405.7518
    297.5000,       5.0000,   3.00000,   1239.8318
    302.5000,       5.0000,   3.00000,   1134.1436
    307.5000,       5.0000,   3.00000,   1448.4706
    312.5000,       5.0000,   3.00000,   1238.8685
    317.5000,       5.0000,   3.00000,   1225.5413
    322.5000,       5.0000,   3.00000,   1236.7947
    327.5000,       5.0000,   3.00000,   1234.4443
    332.5000,       5.0000,   3.00000,   1356.0076
    337.5000,       5.0000,   3.00000,   1175.9965
    342.5000,       5.0000,   3.00000,   1030.8287
    347.5000,       5.0000,   3.00000,   1113.3015
    352.5000,       5.0000,   3.00000,   1154.3706
    357.5000,       5.0000,   3.00000,   1132.1212
    362.5000,       5.0000,   3.00000,   1017.1280
    367.5000,       5.0000,   3.00000,   1234.5317
    372.5000,       5.0000,   3.00000,    970.9830
    377.5000,       5.0000,   3.00000,   1003.3690
    382.5000,       5.0000,   3.00000,   1069.9966
    387.5000,       5.0000,   3.00000,   1114.2201
    392.5000,       5.0000,   3.00000,    986.5516
    397.5000,       5.0000,   3.00000,   1139.2871
    402.5000,       5.0000,   3.00000,   1059.7295
    407.5000,       5.0000,   3.00000,   1246.6519
    412.5000,       5.0000,   3.00000,   1069.0085
    417.5000,       5.0000,   3.00000,   1113.3531
    422.5000,       5.0000,   3.00000,    900.6964
    427.5000,       5.0000,   3.00000,   1081.1624
    432.5000,       5.0000,   3.00000,   1056.7625
    437.5000,       5.0000,   3.00000,   1193.3643
    442.5000,       5.0000,   3.00000,    832.2841
    447.5000,       5.0000,   3.00000,    894.7104
    452.5000,       5.0000,   3.00000,   1012.7651
    457.5000,       5.0000,   3.00000,    855.6581
     22.5000,      15.0000,   1.00000,    379.3969
     27.5000,      15.0000,   1.00000,    357.3655
     32.5000,      15.0000,   1.00000,    346.2711
     37.5000,      15.0000,   1.00000,    339.8798
     42.5000,      15.0000,   1.00000,    365.5834
     47.5000,      15.0000,   1.00000,    372.2608
     52.5000,      15.0000,   1.00000,    349.5463
     57.5000,      15.0000,   1.00000,    319.1116
     62.5000,      15.0000,   1.00000,    310.6776
     67.5000,      15.0000,   1.00000,    322.9306
     72.5000,      15.0000,   1.00000,    323.2438
     77.5000,      15.0000,   1.00000,    317.1721
     82.5000,      15.0000,   1.00000,    287.2168
     87.5000,      15.0000,   1.00000,    277.7534
     92.5000,      15.0000,   1.00000,    270.5192
     97.5000,      15.0000,   1.00000,    282.2261
    102.5000,      15.0000,   1.00000,    268.1714
    107.5000,      15.0000,   1.00000,    272.1918
    112.5000,      15.0000,   1.00000,    299.4895
    117.5000,      15.0000,   1.00000,    354.8471
    122.5000,      15.0000,   1.00000,    368.4550
    127.5000,      15.0000,   1.00000,    338.8062
    132.5000,      15.0000,   1.00000,    299.5029
    137.5000,      15.0000,   1.00000,    306.5929
    142.5000,      15.0000,   1.00000,    383.9844
    147.5000,      15.0000,   1.00000,    468.4966
    152.5000,      15.0000,   1.00000,    495.1455
    157.5000,      15.0000,   1.00000,    537.5672
    162.5000,      15.0000,   1.00000,    616.8834
    167.5000,      15.0000,   1.00000,    711.3636
    172.5000,      15.0000,   1.00000,    754.9919
    177.5000,      15.0000,   1.00000,    764.7150
    182.5000,      15.0000,   1.00000,    753.0550
    187.5000,      15.0000,   1.00000,    758.7056
    192.5000,      15.0000,   1.00000,    926.8807
    197.5000,      15.0000,   1.00000,   1044.1982
    202.5000,      15.0000,   1.00000,   1104.2317
    207.5000,      15.0000,   1.00000,   1062.8500
    212.5000,      15.0000,   1.00000,   1076.8557
    217.5000,      15.0000,   1.00000,   1041.9894
    222.5000,      15.0000,   1.00000,   1149.8185
    227.5000,      15.0000,   1.00000,   1166.4182
    232.5000,      15.0000,   1.00000,   1167.2026
    237.5000,      15.0000,   1.00000,   1126.9370
    242.5000,      15.0000,   1.00000,   1182.5217
    247.5000,      15.0000,   1.00000,   1255.4747
    252.5000,      15.0000,   1.00000,   1366.7399
    257.5000,      15.0000,   1.00000,   1373.9832
    262.5000,      15.0000,   1.00000,   1344.3254
    267.5000,      15.0000,   1.00000,   1259.5579
    272.5000,      15.0000,   1.00000,   1136.4363
    277.5000,      15.0000,   1.00000,   1074.0376
    282.5000,      15.0000,   1.00000,   1152.0237
    287.5000,      15.0000,   1.00000,   1177.9174
    292.5000,      15.0000,   1.00000,   1191.1537
    297.5000,      15.0000,   1.00000,   1175.3756
    302.5000,      15.0000,   1.00000,   1170.5571
    307.5000,      15.0000,   1.00000,   1113.1985
    312.5000,      15.0000,   1.00000,   1133.0215
    317.5000,      15.0000,   1.00000,   1109.0402
    322.5000,      15.0000,   1.00000,   1129.6174
    327.5000,      15.0000,   1.00000,   1176.4486
    332.5000,      15.0000,   1.00000,   1184.6877
    337.5000,      15.0000,   1.00000,   1105.9000
    342.5000,      15.0000,   1.00000,   1054.9825
    347.5000,      15.0000,   1.00000,   1008.7224
    352.5000,      15.0000,   1.00000,   1044.5614
    357.5000,      15.0000,   1.00000,   1071.3204
    362.5000,      15.0000,   1.00000,   1088.2629
    367.5000,      15.0000,   1.00000,    984.1610
    372.5000,      15.0000,   1.00000,   1004.1010
    377.5000,      15.0000,   1.00000,    948.5169
    382.5000,      15.0000,   1.00000,    989.1742
    387.5000,      15.0000,   1.00000,    958.0139
    392.5000,      15.0000,   1.00000,   1033.2740
    397.5000,      15.0000,   1.00000,    984.3203
    402.5000,      15.0000,   1.00000,   1078.9722
    407.5000,      15.0000,   1.00000,   1042.8687
    412.5000,      15.0000,   1.00000,   1049.9918
    417.5000,      15.0000,   1.00000,    882.6577
    422.5000,      15.0000,   1.00000,    933.8134
    427.5000,      15.0000,   1.00000,    932.4331
    432.5000,      15.0000,   1.00000,   1039.1200
    437.5000,      15.0000,   1.00000,    968.6522
    442.5000,      15.0000,   1.00000,    952.1636
    447.5000,      15.0000,   1.00000,    851.6589
    452.5000,      15.0000,   1.00000,    841.1707
     22.5000,       5.0000,   4.00000,    379.1623
     27.5000,       5.0000,   4.00000,    375.0527
     32.5000,       5.0000,   4.00000,    316.6596
     37.5000,       5.0000,   4.00000,    351.6519
     42.5000,       5.0000,   4.00000,    357.8851
     47.5000,       5.0000,   4.00000,    377.6416
     52.5000,       5.0000,   4.00000,    371.3202
     57.5000,       5.0000,   4.00000,    313.7612
     62.5000,       5.0000,   4.00000,    291.8251
     67.5000,       5.0000,   4.00000,    316.4240
     72.5000,       5.0000,   4.00000,    356.1967
     77.5000,       5.0000,   4.00000,    298.8158
     82.5000,       5.0000,   4.00000,    268.4982
     87.5000,       5.0000,   4.00000,    286.3217
     92.5000,       5.0000,   4.00000,    282.1508
     97.5000,       5.0000,   4.00000,    248.5942
    102.5000,       5.0000,   4.00000,    262.1036
    107.5000,       5.0000,   4.00000,    262.3069
    112.5000,       5.0000,   4.00000,    314.8101
    117.5000,       5.0000,   4.00000,    324.0277
    122.5000,       5.0000,   4.00000,    413.3638
    127.5000,       5.0000,   4.00000,    366.3318
    132.5000,       5.0000,   4.00000,    230.8563
    137.5000,       5.0000,   4.00000,    285.2826
    142.5000,       5.0000,   4.00000,    367.2891
    147.5000,       5.0000,   4.00000,    493.8765
    152.5000,       5.0000,   4.00000,    523.8946
    157.5000,       5.0000,   4.00000,    444.5220
    162.5000,       5.0000,   4.00000,    600.2733
    167.5000,       5.0000,   4.00000,    710.2510
    172.5000,       5.0000,   4.00000,    772.8094
    177.5000,       5.0000,   4.00000,    696.6431
    182.5000,       5.0000,   4.00000,    669.3237
    187.5000,       5.0000,   4.00000,    756.5046
    192.5000,       5.0000,   4.00000,    844.0280
    197.5000,       5.0000,   4.00000,   1049.9104
    202.5000,       5.0000,   4.00000,   1153.1732
    207.5000,       5.0000,   4.00000,   1047.3096
    212.5000,       5.0000,   4.00000,    812.2670
    217.5000,       5.0000,   4.00000,   1010.6990
    222.5000,       5.0000,   4.00000,   1050.3290
    227.5000,       5.0000,   4.00000,   1079.6819
    232.5000,       5.0000,   4.00000,   1096.6833
    237.5000,       5.0000,   4.00000,   1030.0586
    242.5000,       5.0000,   4.00000,   1109.8158
    247.5000,       5.0000,   4.00000,   1251.8308
    252.5000,       5.0000,   4.00000,   1258.0388
    257.5000,       5.0000,   4.00000,   1364.1086
    262.5000,       5.0000,   4.00000,   1285.0450
    267.5000,       5.0000,   4.00000,   1117.7975
    272.5000,       5.0000,   4.00000,   1026.5895
    277.5000,       5.0000,   4.00000,    985.0740
    282.5000,       5.0000,   4.00000,    977.7704
    287.5000,       5.0000,   4.00000,   1030.7845
    292.5000,       5.0000,   4.00000,   1231.0391
    297.5000,       5.0000,   4.00000,   1099.2239
    302.5000,       5.0000,   4.00000,    999.0467
    307.5000,       5.0000,   4.00000,   1259.0752
    312.5000,       5.0000,   4.00000,    972.8735
    317.5000,       5.0000,   4.00000,   1048.0072
    322.5000,       5.0000,   4.00000,   1135.9767
    327.5000,       5.0000,   4.00000,   1072.9968
    332.5000,       5.0000,   4.00000,   1260.4159
    337.5000,       5.0000,   4.00000,   1059.0643
    342.5000,       5.0000,   4.00000,    937.5829
    347.5000,       5.0000,   4.00000,    967.3510
    352.5000,       5.0000,   4.00000,   1036.3524
    357.5000,       5.0000,   4.00000,   1072.3187
    362.5000,       5.0000,   4.00000,    955.8773
    367.5000,       5.0000,   4.00000,   1121.7096
    372.5000,       5.0000,   4.00000,    877.6345
    377.5000,       5.0000,   4.00000,    882.3677
    382.5000,       5.0000,   4.00000,    989.6772
    387.5000,       5.0000,   4.00000,    937.3307
    392.5000,       5.0000,   4.00000,    911.8187
    397.5000,       5.0000,   4.00000,   1021.2083
    402.5000,       5.0000,   4.00000,    964.3021
    407.5000,       5.0000,   4.00000,   1112.5059
    412.5000,       5.0000,   4.00000,    964.3373
    417.5000,       5.0000,   4.00000,    892.8375
    422.5000,       5.0000,   4.00000,    805.1370
    427.5000,       5.0000,   4.00000,    931.8220
    432.5000,       5.0000,   4.00000,    922.5826
    437.5000,       5.0000,   4.00000,   1104.7134
    442.5000,       5.0000,   4.00000,    797.0172
    447.5000,       5.0000,   4.00000,    812.4771
    452.5000,       5.0000,   4.00000,    922.6787
     30.0000,      20.0000,   1.00000,    347.3686
     35.0000,      20.0000,   1.00000,    346.6949
     40.0000,      20.0000,   1.00000,    344.4223
     45.0000,      20.0000,   1.00000,    350.0331
     50.0000,      20.0000,   1.00000,    345.0576
     55.0000,      20.0000,   1.00000,    339.6952
     60.0000,      20.0000,   1.00000,    332.6697
     65.0000,      20.0000,   1.00000,    321.4119
     70.0000,      20.0000,   1.00000,    319.9094
     75.0000,      20.0000,   1.00000,    319.8253
     80.0000,      20.0000,   1.00000,    321.2780
     85.0000,      20.0000,   1.00000,    298.2118
     90.0000,      20.0000,   1.00000,    277.4162
     95.0000,      20.0000,   1.00000,    262.9270
    100.0000,      20.0000,   1.00000,    252.0349
    105.0000,      20.0000,   1.00000,    277.8545
    110.0000,      20.0000,   1.00000,    308.2926
    115.0000,      20.0000,   1.00000,    353.6000
    120.0000,      20.0000,   1.00000,    364.5944
    125.0000,      20.0000,   1.00000,    322.4822
    130.0000,      20.0000,   1.00000,    317.5084
    135.0000,      20.0000,   1.00000,    316.2325
    140.0000,      20.0000,   1.00000,    343.5665
    145.0000,      20.0000,   1.00000,    410.3915
    150.0000,      20.0000,   1.00000,    458.8200
    155.0000,      20.0000,   1.00000,    555.3770
    160.0000,      20.0000,   1.00000,    608.3481
    165.0000,      20.0000,   1.00000,    619.9705
    170.0000,      20.0000,   1.00000,    596.4501
    175.0000,      20.0000,   1.00000,    539.0226
    180.0000,      20.0000,   1.00000,    520.4246
    185.0000,      20.0000,   1.00000,    565.1902
    190.0000,      20.0000,   1.00000,    649.2270
    195.0000,      20.0000,   1.00000,    794.0302
    200.0000,      20.0000,   1.00000,    902.1365
    205.0000,      20.0000,   1.00000,    945.8906
    210.0000,      20.0000,   1.00000,    975.3688
    215.0000,      20.0000,   1.00000,    929.0390
    220.0000,      20.0000,   1.00000,    865.8748
    225.0000,      20.0000,   1.00000,    868.1745
    230.0000,      20.0000,   1.00000,    830.3433
    235.0000,      20.0000,   1.00000,    827.9113
    240.0000,      20.0000,   1.00000,    864.1086
    245.0000,      20.0000,   1.00000,    876.3903
    250.0000,      20.0000,   1.00000,    987.2972
    255.0000,      20.0000,   1.00000,   1071.0155
    260.0000,      20.0000,   1.00000,   1064.5072
    265.0000,      20.0000,   1.00000,   1002.5265
    270.0000,      20.0000,   1.00000,    913.1974
    275.0000,      20.0000,   1.00000,    861.7243
    280.0000,      20.0000,   1.00000,    839.7000
    285.0000,      20.0000,   1.00000,    912.7664
    290.0000,      20.0000,   1.00000,    964.7463
    295.0000,      20.0000,   1.00000,    986.1324
    300.0000,      20.0000,   1.00000,   1054.0857
    305.0000,      20.0000,   1.00000,    932.1104
    310.0000,      20.0000,   1.00000,    890.4625
    315.0000,      20.0000,   1.00000,    927.5016
    320.0000,      20.0000,   1.00000,    890.6061
    325.0000,      20.0000,   1.00000,    977.4202
    330.0000,      20.0000,   1.00000,    977.7047
    335.0000,      20.0000,   1.00000,    943.1348
    340.0000,      20.0000,   1.00000,    954.4651
    345.0000,      20.0000,   1.00000,    903.7784
    350.0000,      20.0000,   1.00000,    906.1007
    355.0000,      20.0000,   1.00000,    918.3676
    360.0000,      20.0000,   1.00000,    957.9081
    365.0000,      20.0000,   1.00000,    939.0920
    370.0000,      20.0000,   1.00000,    873.7363
    375.0000,      20.0000,   1.00000,    874.5151
    380.0000,      20.0000,   1.00000,    795.2520
    385.0000,      20.0000,   1.00000,    803.0333
    390.0000,      20.0000,   1.00000,    854.3607
    395.0000,      20.0000,   1.00000,    872.2971
    400.0000,      20.0000,   1.00000,    941.6884
    405.0000,      20.0000,   1.00000,    932.2324
    410.0000,      20.0000,   1.00000,    853.1130
    415.0000,      20.0000,   1.00000,    844.1604
    420.0000,      20.0000,   1.00000,    813.3828
    425.0000,      20.0000,   1.00000,    776.5530
    430.0000,      20.0000,   1.00000,    845.1699
    435.0000,      20.0000,   1.00000,    848.1761
    440.0000,      20.0000,   1.00000,    854.2177
    445.0000,      20.0000,   1.00000,    858.5771
     27.5000,       5.0000,   5.00000,    365.6516
     32.5000,       5.0000,   5.00000,    313.7290
     37.5000,       5.0000,   5.00000,    350.3777
     42.5000,       5.0000,   5.00000,    351.3850
     47.5000,       5.0000,   5.00000,    363.7207
     52.5000,       5.0000,   5.00000,    371.0258
     57.5000,       5.0000,   5.00000,    326.8224
     62.5000,       5.0000,   5.00000,    291.7924
     67.5000,       5.0000,   5.00000,    315.6801
     72.5000,       5.0000,   5.00000,    362.2392
     77.5000,       5.0000,   5.00000,    302.9268
     82.5000,       5.0000,   5.00000,    279.6147
     87.5000,       5.0000,   5.00000,    295.3291
     92.5000,       5.0000,   5.00000,    285.3304
     97.5000,       5.0000,   5.00000,    228.8804
    102.5000,       5.0000,   5.00000,    247.8033
    107.5000,       5.0000,   5.00000,    277.0399
    112.5000,       5.0000,   5.00000,    331.6411
    117.5000,       5.0000,   5.00000,    337.8448
    122.5000,       5.0000,   5.00000,    416.9176
    127.5000,       5.0000,   5.00000,    347.0447
    132.5000,       5.0000,   5.00000,    226.3656
    137.5000,       5.0000,   5.00000,    276.0154
    142.5000,       5.0000,   5.00000,    362.9098
    147.5000,       5.0000,   5.00000,    475.8604
    152.5000,       5.0000,   5.00000,    530.5356
    157.5000,       5.0000,   5.00000,    462.2377
    162.5000,       5.0000,   5.00000,    576.9191
    167.5000,       5.0000,   5.00000,    658.1384
    172.5000,       5.0000,   5.00000,    647.3212
    177.5000,       5.0000,   5.00000,    528.5956
    182.5000,       5.0000,   5.00000,    510.7194
    187.5000,       5.0000,   5.00000,    626.9017
    192.5000,       5.0000,   5.00000,    701.8895
    197.5000,       5.0000,   5.00000,    921.7139
    202.5000,       5.0000,   5.00000,   1060.8785
    207.5000,       5.0000,   5.00000,    941.4309
    212.5000,       5.0000,   5.00000,    705.1276
    217.5000,       5.0000,   5.00000,    881.6979
    222.5000,       5.0000,   5.00000,    855.1732
    227.5000,       5.0000,   5.00000,    864.7861
    232.5000,       5.0000,   5.00000,    854.2083
    237.5000,       5.0000,   5.00000,    824.2619
    242.5000,       5.0000,   5.00000,    868.6124
    247.5000,       5.0000,   5.00000,   1014.4319
    252.5000,       5.0000,   5.00000,   1029.5342
    257.5000,       5.0000,   5.00000,   1144.4257
    262.5000,       5.0000,   5.00000,   1079.6235
    267.5000,       5.0000,   5.00000,    884.6959
    272.5000,       5.0000,   5.00000,    820.0699
    277.5000,       5.0000,   5.00000,    821.8857
    282.5000,       5.0000,   5.00000,    743.5156
    287.5000,       5.0000,   5.00000,    860.8253
    292.5000,       5.0000,   5.00000,   1088.8138
    297.5000,       5.0000,   5.00000,    972.3200
    302.5000,       5.0000,   5.00000,    899.3398
    307.5000,       5.0000,   5.00000,   1087.2010
    312.5000,       5.0000,   5.00000,    819.4028
    317.5000,       5.0000,   5.00000,    880.4983
    322.5000,       5.0000,   5.00000,   1001.3452
    327.5000,       5.0000,   5.00000,    957.0935
    332.5000,       5.0000,   5.00000,   1074.3284
    337.5000,       5.0000,   5.00000,    986.4068
    342.5000,       5.0000,   5.00000,    805.2535
    347.5000,       5.0000,   5.00000,    866.1614
    352.5000,       5.0000,   5.00000,    955.7502
    357.5000,       5.0000,   5.00000,    949.8818
    362.5000,       5.0000,   5.00000,    877.6174
    367.5000,       5.0000,   5.00000,   1062.5383
    372.5000,       5.0000,   5.00000,    777.0439
    377.5000,       5.0000,   5.00000,    781.6373
    382.5000,       5.0000,   5.00000,    847.9636
    387.5000,       5.0000,   5.00000,    840.7612
    392.5000,       5.0000,   5.00000,    777.0567
    397.5000,       5.0000,   5.00000,    969.3511
    402.5000,       5.0000,   5.00000,    883.1138
    407.5000,       5.0000,   5.00000,   1008.8107
    412.5000,       5.0000,   5.00000,    832.8958
    417.5000,       5.0000,   5.00000,    832.0375
    422.5000,       5.0000,   5.00000,    707.7056
    427.5000,       5.0000,   5.00000,    808.0756
    432.5000,       5.0000,   5.00000,    815.1671
    437.5000,       5.0000,   5.00000,   1032.0621
    442.5000,       5.0000,   5.00000,    736.7206
    447.5000,       5.0000,   5.00000,    770.9905
     32.5000,       5.0000,   6.00000,    312.7837
     37.5000,       5.0000,   6.00000,    346.7278
     42.5000,       5.0000,   6.00000,    336.8773
     47.5000,       5.0000,   6.00000,    359.3355
     52.5000,       5.0000,   6.00000,    376.7032
     57.5000,       5.0000,   6.00000,    329.7594
     62.5000,       5.0000,   6.00000,    299.9246
     67.5000,       5.0000,   6.00000,    324.9099
     72.5000,       5.0000,   6.00000,    371.7386
     77.5000,       5.0000,   6.00000,    307.5163
     82.5000,       5.0000,   6.00000,    279.8113
     87.5000,       5.0000,   6.00000,    303.2372
     92.5000,       5.0000,   6.00000,    280.5019
     97.5000,       5.0000,   6.00000,    219.7608
    102.5000,       5.0000,   6.00000,    251.7717
    107.5000,       5.0000,   6.00000,    292.0407
    112.5000,       5.0000,   6.00000,    347.3870
    117.5000,       5.0000,   6.00000,    335.3799
    122.5000,       5.0000,   6.00000,    408.8396
    127.5000,       5.0000,   6.00000,    362.6631
    132.5000,       5.0000,   6.00000,    227.5467
    137.5000,       5.0000,   6.00000,    273.4964
    142.5000,       5.0000,   6.00000,    356.1772
    147.5000,       5.0000,   6.00000,    481.2096
    152.5000,       5.0000,   6.00000,    515.6884
    157.5000,       5.0000,   6.00000,    437.5867
    162.5000,       5.0000,   6.00000,    549.6193
    167.5000,       5.0000,   6.00000,    564.8559
    172.5000,       5.0000,   6.00000,    495.3378
    177.5000,       5.0000,   6.00000,    395.7517
    182.5000,       5.0000,   6.00000,    441.5183
    187.5000,       5.0000,   6.00000,    565.5566
    192.5000,       5.0000,   6.00000,    618.1343
    197.5000,       5.0000,   6.00000,    813.0944
    202.5000,       5.0000,   6.00000,    949.0142
    207.5000,       5.0000,   6.00000,    866.0076
    212.5000,       5.0000,   6.00000,    627.3901
    217.5000,       5.0000,   6.00000,    734.1088
    222.5000,       5.0000,   6.00000,    701.8258
    227.5000,       5.0000,   6.00000,    659.7293
    232.5000,       5.0000,   6.00000,    650.3030
    237.5000,       5.0000,   6.00000,    669.5168
    242.5000,       5.0000,   6.00000,    744.5989
    247.5000,       5.0000,   6.00000,    825.7640
    252.5000,       5.0000,   6.00000,    872.1239
    257.5000,       5.0000,   6.00000,    976.5983
    262.5000,       5.0000,   6.00000,    893.9759
    267.5000,       5.0000,   6.00000,    751.0725
    272.5000,       5.0000,   6.00000,    701.4920
    277.5000,       5.0000,   6.00000,    649.5466
    282.5000,       5.0000,   6.00000,    624.6805
    287.5000,       5.0000,   6.00000,    720.2476
    292.5000,       5.0000,   6.00000,    932.4025
    297.5000,       5.0000,   6.00000,    874.4465
    302.5000,       5.0000,   6.00000,    783.1755
    307.5000,       5.0000,   6.00000,    968.2108
    312.5000,       5.0000,   6.00000,    748.9346
    317.5000,       5.0000,   6.00000,    776.1935
    322.5000,       5.0000,   6.00000,    837.5233
    327.5000,       5.0000,   6.00000,    830.2823
    332.5000,       5.0000,   6.00000,    972.6463
    337.5000,       5.0000,   6.00000,    813.5867
    342.5000,       5.0000,   6.00000,    741.5647
    347.5000,       5.0000,   6.00000,    789.2253
    352.5000,       5.0000,   6.00000,    852.0388
    357.5000,       5.0000,   6.00000,    862.5430
    362.5000,       5.0000,   6.00000,    792.0601
    367.5000,       5.0000,   6.00000,    964.6948
    372.5000,       5.0000,   6.00000,    722.9503
    377.5000,       5.0000,   6.00000,    680.8295
    382.5000,       5.0000,   6.00000,    742.4822
    387.5000,       5.0000,   6.00000,    736.7535
    392.5000,       5.0000,   6.00000,    719.0667
    397.5000,       5.0000,   6.00000,    851.1141
    402.5000,       5.0000,   6.00000,    831.7107
    407.5000,       5.0000,   6.00000,    903.8155
    412.5000,       5.0000,   6.00000,    775.1709
    417.5000,       5.0000,   6.00000,    770.1461
    422.5000,       5.0000,   6.00000,    636.2710
    427.5000,       5.0000,   6.00000,    726.4702
    432.5000,       5.0000,   6.00000,    747.6936
    437.5000,       5.0000,   6.00000,    921.0779
    442.5000,       5.0000,   6.00000,    684.6736
     37.5000,      25.0000,   1.00000,    335.7690
     42.5000,      25.0000,   1.00000,    335.6415
     47.5000,      25.0000,   1.00000,    342.4992
     52.5000,      25.0000,   1.00000,    337.6991
     57.5000,      25.0000,   1.00000,    340.4573
     62.5000,      25.0000,   1.00000,    350.3859
     67.5000,      25.0000,   1.00000,    337.5621
     72.5000,      25.0000,   1.00000,    323.6233
     77.5000,      25.0000,   1.00000,    324.1504
     82.5000,      25.0000,   1.00000,    317.1251
     87.5000,      25.0000,   1.00000,    277.3489
     92.5000,      25.0000,   1.00000,    261.7666
     97.5000,      25.0000,   1.00000,    271.7862
    102.5000,      25.0000,   1.00000,    287.8228
    107.5000,      25.0000,   1.00000,    302.9775
    112.5000,      25.0000,   1.00000,    341.9507
    117.5000,      25.0000,   1.00000,    346.6053
    122.5000,      25.0000,   1.00000,    334.0277
    127.5000,      25.0000,   1.00000,    330.6667
    132.5000,      25.0000,   1.00000,    345.7010
    137.5000,      25.0000,   1.00000,    354.8896
    142.5000,      25.0000,   1.00000,    382.1734
    147.5000,      25.0000,   1.00000,    422.1126
    152.5000,      25.0000,   1.00000,    485.8680
    157.5000,      25.0000,   1.00000,    541.5922
    162.5000,      25.0000,   1.00000,    538.9111
    167.5000,      25.0000,   1.00000,    453.9891
    172.5000,      25.0000,   1.00000,    394.9532
    177.5000,      25.0000,   1.00000,    417.5102
    182.5000,      25.0000,   1.00000,    451.7375
    187.5000,      25.0000,   1.00000,    536.3953
    192.5000,      25.0000,   1.00000,    645.9709
    197.5000,      25.0000,   1.00000,    717.8341
    202.5000,      25.0000,   1.00000,    763.6345
    207.5000,      25.0000,   1.00000,    853.2357
    212.5000,      25.0000,   1.00000,    840.3460
    217.5000,      25.0000,   1.00000,    741.8017
    222.5000,      25.0000,   1.00000,    631.5761
    227.5000,      25.0000,   1.00000,    598.7048
    232.5000,      25.0000,   1.00000,    592.6375
    237.5000,      25.0000,   1.00000,    637.6783
    242.5000,      25.0000,   1.00000,    690.9204
    247.5000,      25.0000,   1.00000,    768.5300
    252.5000,      25.0000,   1.00000,    811.1108
    257.5000,      25.0000,   1.00000,    833.0140
    262.5000,      25.0000,   1.00000,    820.3824
    267.5000,      25.0000,   1.00000,    809.2823
    272.5000,      25.0000,   1.00000,    719.3989
    277.5000,      25.0000,   1.00000,    687.4825
    282.5000,      25.0000,   1.00000,    739.9046
    287.5000,      25.0000,   1.00000,    766.2472
    292.5000,      25.0000,   1.00000,    780.1523
    297.5000,      25.0000,   1.00000,    841.6440
    302.5000,      25.0000,   1.00000,    830.6050
    307.5000,      25.0000,   1.00000,    801.7466
    312.5000,      25.0000,   1.00000,    800.0949
    317.5000,      25.0000,   1.00000,    795.7678
    322.5000,      25.0000,   1.00000,    759.0037
    327.5000,      25.0000,   1.00000,    775.6506
    332.5000,      25.0000,   1.00000,    774.2249
    337.5000,      25.0000,   1.00000,    786.6516
    342.5000,      25.0000,   1.00000,    816.1296
    347.5000,      25.0000,   1.00000,    823.8315
    352.5000,      25.0000,   1.00000,    783.5053
    357.5000,      25.0000,   1.00000,    840.1587
    362.5000,      25.0000,   1.00000,    816.0443
    367.5000,      25.0000,   1.00000,    786.9496
    372.5000,      25.0000,   1.00000,    766.3809
    377.5000,      25.0000,   1.00000,    753.2151
    382.5000,      25.0000,   1.00000,    674.5636
    387.5000,      25.0000,   1.00000,    722.4127
    392.5000,      25.0000,   1.00000,    757.7867
    397.5000,      25.0000,   1.00000,    806.8365
    402.5000,      25.0000,   1.00000,    769.5098
    407.5000,      25.0000,   1.00000,    818.4496
    412.5000,      25.0000,   1.00000,    764.5828
    417.5000,      25.0000,   1.00000,    741.4128
    422.5000,      25.0000,   1.00000,    721.4261
    427.5000,      25.0000,   1.00000,    758.2915
    432.5000,      25.0000,   1.00000,    712.5782
    437.5000,      25.0000,   1.00000,    735.9623
     37.5000,       5.0000,   7.00000,    334.4419
     42.5000,       5.0000,   7.00000,    335.3571
     47.5000,       5.0000,   7.00000,    361.5064
     52.5000,       5.0000,   7.00000,    375.9237
     57.5000,       5.0000,   7.00000,    331.4398
     62.5000,       5.0000,   7.00000,    308.4994
     67.5000,       5.0000,   7.00000,    339.4176
     72.5000,       5.0000,   7.00000,    380.5292
     77.5000,       5.0000,   7.00000,    309.9791
     82.5000,       5.0000,   7.00000,    280.7007
     87.5000,       5.0000,   7.00000,    292.1261
     92.5000,       5.0000,   7.00000,    277.2276
     97.5000,       5.0000,   7.00000,    232.7052
    102.5000,       5.0000,   7.00000,    262.4208
    107.5000,       5.0000,   7.00000,    295.2088
    112.5000,       5.0000,   7.00000,    347.3600
    117.5000,       5.0000,   7.00000,    333.4823
    122.5000,       5.0000,   7.00000,    421.6322
    127.5000,       5.0000,   7.00000,    371.9257
    132.5000,       5.0000,   7.00000,    233.7939
    137.5000,       5.0000,   7.00000,    275.4665
    142.5000,       5.0000,   7.00000,    362.1522
    147.5000,       5.0000,   7.00000,    477.6818
    152.5000,       5.0000,   7.00000,    491.5083
    157.5000,       5.0000,   7.00000,    396.6758
    162.5000,       5.0000,   7.00000,    470.8973
    167.5000,       5.0000,   7.00000,    459.2299
    172.5000,       5.0000,   7.00000,    398.4955
    177.5000,       5.0000,   7.00000,    354.1262
    182.5000,       5.0000,   7.00000,    391.0504
    187.5000,       5.0000,   7.00000,    519.1716
    192.5000,       5.0000,   7.00000,    587.6391
    197.5000,       5.0000,   7.00000,    735.5452
    202.5000,       5.0000,   7.00000,    844.7764
    207.5000,       5.0000,   7.00000,    763.9422
    212.5000,       5.0000,   7.00000,    543.0683
    217.5000,       5.0000,   7.00000,    622.0730
    222.5000,       5.0000,   7.00000,    559.4729
    227.5000,       5.0000,   7.00000,    527.1585
    232.5000,       5.0000,   7.00000,    525.5961
    237.5000,       5.0000,   7.00000,    549.7008
    242.5000,       5.0000,   7.00000,    637.3500
    247.5000,       5.0000,   7.00000,    751.1984
    252.5000,       5.0000,   7.00000,    745.3300
    257.5000,       5.0000,   7.00000,    824.1360
    262.5000,       5.0000,   7.00000,    776.4337
    267.5000,       5.0000,   7.00000,    666.7576
    272.5000,       5.0000,   7.00000,    589.5822
    277.5000,       5.0000,   7.00000,    561.0163
    282.5000,       5.0000,   7.00000,    534.7932
    287.5000,       5.0000,   7.00000,    619.2049
    292.5000,       5.0000,   7.00000,    806.3766
    297.5000,       5.0000,   7.00000,    744.2501
    302.5000,       5.0000,   7.00000,    700.6807
    307.5000,       5.0000,   7.00000,    902.4343
    312.5000,       5.0000,   7.00000,    689.9263
    317.5000,       5.0000,   7.00000,    705.4214
    322.5000,       5.0000,   7.00000,    738.2568
    327.5000,       5.0000,   7.00000,    713.7396
    332.5000,       5.0000,   7.00000,    827.6715
    337.5000,       5.0000,   7.00000,    735.2098
    342.5000,       5.0000,   7.00000,    645.9078
    347.5000,       5.0000,   7.00000,    723.0511
    352.5000,       5.0000,   7.00000,    770.6060
    357.5000,       5.0000,   7.00000,    785.5140
    362.5000,       5.0000,   7.00000,    714.6550
    367.5000,       5.0000,   7.00000,    866.3515
    372.5000,       5.0000,   7.00000,    645.4709
    377.5000,       5.0000,   7.00000,    626.9021
    382.5000,       5.0000,   7.00000,    667.1958
    387.5000,       5.0000,   7.00000,    672.1013
    392.5000,       5.0000,   7.00000,    647.3068
    397.5000,       5.0000,   7.00000,    789.0907
    402.5000,       5.0000,   7.00000,    720.6940
    407.5000,       5.0000,   7.00000,    872.7877
    412.5000,       5.0000,   7.00000,    735.1541
    417.5000,       5.0000,   7.00000,    695.0193
    422.5000,       5.0000,   7.00000,    595.7214
    427.5000,       5.0000,   7.00000,    683.6383
    432.5000,       5.0000,   7.00000,    673.4068
    437.5000,       5.0000,   7.00000,    845.0883
     42.5000,       5.0000,   8.00000,    337.4171
     47.5000,       5.0000,   8.00000,    362.9566
     52.5000,       5.0000,   8.00000,    375.6061
     57.5000,       5.0000,   8.00000,    336.8639
     62.5000,       5.0000,   8.00000,    314.6874
     67.5000,       5.0000,   8.00000,    346.4452
     72.5000,       5.0000,   8.00000,    389.5639
     77.5000,       5.0000,   8.00000,    312.7735
     82.5000,       5.0000,   8.00000,    273.1090
     87.5000,       5.0000,   8.00000,    284.9898
     92.5000,       5.0000,   8.00000,    286.1247
     97.5000,       5.0000,   8.00000,    243.9251
    102.5000,       5.0000,   8.00000,    272.7209
    107.5000,       5.0000,   8.00000,    293.3480
    112.5000,       5.0000,   8.00000,    337.5871
    117.5000,       5.0000,   8.00000,    344.9234
    122.5000,       5.0000,   8.00000,    436.3870
    127.5000,       5.0000,   8.00000,    378.6224
    132.5000,       5.0000,   8.00000,    236.8742
    137.5000,       5.0000,   8.00000,    285.9735
    142.5000,       5.0000,   8.00000,    367.9737
    147.5000,       5.0000,   8.00000,    462.6405
    152.5000,       5.0000,   8.00000,    458.4570
    157.5000,       5.0000,   8.00000,    345.0390
    162.5000,       5.0000,   8.00000,    372.9766
    167.5000,       5.0000,   8.00000,    377.7800
    172.5000,       5.0000,   8.00000,    383.8134
    177.5000,       5.0000,   8.00000,    337.1487
    182.5000,       5.0000,   8.00000,    370.3422
    187.5000,       5.0000,   8.00000,    482.8705
    192.5000,       5.0000,   8.00000,    549.7781
    197.5000,       5.0000,   8.00000,    702.7062
    202.5000,       5.0000,   8.00000,    756.4340
    207.5000,       5.0000,   8.00000,    650.8531
    212.5000,       5.0000,   8.00000,    460.3659
    217.5000,       5.0000,   8.00000,    521.6425
    222.5000,       5.0000,   8.00000,    471.2693
    227.5000,       5.0000,   8.00000,    451.7723
    232.5000,       5.0000,   8.00000,    457.7448
    237.5000,       5.0000,   8.00000,    472.3436
    242.5000,       5.0000,   8.00000,    559.3075
    247.5000,       5.0000,   8.00000,    676.1807
    252.5000,       5.0000,   8.00000,    675.1254
    257.5000,       5.0000,   8.00000,    718.9835
    262.5000,       5.0000,   8.00000,    697.3719
    267.5000,       5.0000,   8.00000,    574.5483
    272.5000,       5.0000,   8.00000,    528.3438
    277.5000,       5.0000,   8.00000,    502.8663
    282.5000,       5.0000,   8.00000,    467.8095
    287.5000,       5.0000,   8.00000,    543.2982
    292.5000,       5.0000,   8.00000,    691.8922
    297.5000,       5.0000,   8.00000,    647.3016
    302.5000,       5.0000,   8.00000,    640.1290
    307.5000,       5.0000,   8.00000,    841.5849
    312.5000,       5.0000,   8.00000,    637.8506
    317.5000,       5.0000,   8.00000,    650.1852
    322.5000,       5.0000,   8.00000,    692.1412
    327.5000,       5.0000,   8.00000,    623.0136
    332.5000,       5.0000,   8.00000,    721.7595
    337.5000,       5.0000,   8.00000,    660.6607
    342.5000,       5.0000,   8.00000,    582.4006
    347.5000,       5.0000,   8.00000,    629.0063
    352.5000,       5.0000,   8.00000,    718.5129
    357.5000,       5.0000,   8.00000,    708.2903
    362.5000,       5.0000,   8.00000,    647.3311
    367.5000,       5.0000,   8.00000,    772.8358
    372.5000,       5.0000,   8.00000,    575.6624
    377.5000,       5.0000,   8.00000,    574.7509
    382.5000,       5.0000,   8.00000,    638.2869
    387.5000,       5.0000,   8.00000,    621.7800
    392.5000,       5.0000,   8.00000,    594.4188
    397.5000,       5.0000,   8.00000,    703.5214
    402.5000,       5.0000,   8.00000,    686.3026
    407.5000,       5.0000,   8.00000,    802.1364
    412.5000,       5.0000,   8.00000,    689.2748
    417.5000,       5.0000,   8.00000,    665.6608
    422.5000,       5.0000,   8.00000,    558.4635
    427.5000,       5.0000,   8.00000,    636.5983
    432.5000,       5.0000,   8.00000,    629.6091
     52.5000,      35.0000,   1.00000,    347.2749
     57.5000,      35.0000,   1.00000,    360.5079
     62.5000,      35.0000,   1.00000,    356.9062
     67.5000,      35.0000,   1.00000,    346.6050
     72.5000,      35.0000,   1.00000,    326.3795
     77.5000,      35.0000,   1.00000,    312.0945
     82.5000,      35.0000,   1.00000,    308.9771
     87.5000,      35.0000,   1.00000,    302.5933
     92.5000,      35.0000,   1.00000,    293.8212
     97.5000,      35.0000,   1.00000,    297.6361
    102.5000,      35.0000,   1.00000,    303.7038
    107.5000,      35.0000,   1.00000,    329.7432
    112.5000,      35.0000,   1.00000,    339.5723
    117.5000,      35.0000,   1.00000,    333.0499
    122.5000,      35.0000,   1.00000,    338.5601
    127.5000,      35.0000,   1.00000,    364.9727
    132.5000,      35.0000,   1.00000,    392.8977
    137.5000,      35.0000,   1.00000,    405.8188
    142.5000,      35.0000,   1.00000,    380.7005
    147.5000,      35.0000,   1.00000,    363.4456
    152.5000,      35.0000,   1.00000,    349.4924
    157.5000,      35.0000,   1.00000,    333.8381
    162.5000,      35.0000,   1.00000,    334.8294
    167.5000,      35.0000,   1.00000,    333.9492
    172.5000,      35.0000,   1.00000,    350.2768
    177.5000,      35.0000,   1.00000,    396.6848
    182.5000,      35.0000,   1.00000,    452.3437
    187.5000,      35.0000,   1.00000,    497.3263
    192.5000,      35.0000,   1.00000,    524.2725
    197.5000,      35.0000,   1.00000,    526.2927
    202.5000,      35.0000,   1.00000,    562.3618
    207.5000,      35.0000,   1.00000,    556.4732
    212.5000,      35.0000,   1.00000,    528.1122
    217.5000,      35.0000,   1.00000,    503.4792
    222.5000,      35.0000,   1.00000,    462.5683
    227.5000,      35.0000,   1.00000,    435.8043
    232.5000,      35.0000,   1.00000,    458.0940
    237.5000,      35.0000,   1.00000,    475.9722
    242.5000,      35.0000,   1.00000,    505.0357
    247.5000,      35.0000,   1.00000,    536.4280
    252.5000,      35.0000,   1.00000,    572.7595
    257.5000,      35.0000,   1.00000,    584.4863
    262.5000,      35.0000,   1.00000,    592.7285
    267.5000,      35.0000,   1.00000,    563.4641
    272.5000,      35.0000,   1.00000,    567.9649
    277.5000,      35.0000,   1.00000,    580.0380
    282.5000,      35.0000,   1.00000,    554.5391
    287.5000,      35.0000,   1.00000,    541.5852
    292.5000,      35.0000,   1.00000,    579.0400
    297.5000,      35.0000,   1.00000,    582.6146
    302.5000,      35.0000,   1.00000,    604.2994
    307.5000,      35.0000,   1.00000,    625.9514
    312.5000,      35.0000,   1.00000,    633.4511
    317.5000,      35.0000,   1.00000,    633.6276
    322.5000,      35.0000,   1.00000,    634.3055
    327.5000,      35.0000,   1.00000,    590.3348
    332.5000,      35.0000,   1.00000,    582.9831
    337.5000,      35.0000,   1.00000,    585.5569
    342.5000,      35.0000,   1.00000,    601.1793
    347.5000,      35.0000,   1.00000,    621.1458
    352.5000,      35.0000,   1.00000,    630.8788
    357.5000,      35.0000,   1.00000,    593.4259
    362.5000,      35.0000,   1.00000,    609.2244
    367.5000,      35.0000,   1.00000,    601.1642
    372.5000,      35.0000,   1.00000,    603.9203
    377.5000,      35.0000,   1.00000,    597.3746
    382.5000,      35.0000,   1.00000,    621.5649
    387.5000,      35.0000,   1.00000,    596.7432
    392.5000,      35.0000,   1.00000,    631.6979
    397.5000,      35.0000,   1.00000,    636.0032
    402.5000,      35.0000,   1.00000,    625.1324
    407.5000,      35.0000,   1.00000,    624.8143
    412.5000,      35.0000,   1.00000,    647.7842
    417.5000,      35.0000,   1.00000,    637.6578
    422.5000,      35.0000,   1.00000,    675.7452
     52.5000,       5.0000,  10.00000,    389.2032
     57.5000,       5.0000,  10.00000,    346.1147
     62.5000,       5.0000,  10.00000,    316.9933
     67.5000,       5.0000,  10.00000,    346.9577
     72.5000,       5.0000,  10.00000,    383.1253
     77.5000,       5.0000,  10.00000,    305.7186
     82.5000,       5.0000,  10.00000,    282.0592
     87.5000,       5.0000,  10.00000,    306.3313
     92.5000,       5.0000,  10.00000,    301.1706
     97.5000,       5.0000,  10.00000,    245.2282
    102.5000,       5.0000,  10.00000,    268.8861
    107.5000,       5.0000,  10.00000,    302.1239
    112.5000,       5.0000,  10.00000,    357.3315
    117.5000,       5.0000,  10.00000,    353.5225
    122.5000,       5.0000,  10.00000,    446.7672
    127.5000,       5.0000,  10.00000,    396.8499
    132.5000,       5.0000,  10.00000,    246.4368
    137.5000,       5.0000,  10.00000,    284.9838
    142.5000,       5.0000,  10.00000,    354.2967
    147.5000,       5.0000,  10.00000,    419.6418
    152.5000,       5.0000,  10.00000,    369.7686
    157.5000,       5.0000,  10.00000,    255.0598
    162.5000,       5.0000,  10.00000,    298.8061
    167.5000,       5.0000,  10.00000,    334.7419
    172.5000,       5.0000,  10.00000,    350.7715
    177.5000,       5.0000,  10.00000,    333.4477
    182.5000,       5.0000,  10.00000,    371.6493
    187.5000,       5.0000,  10.00000,    460.1614
    192.5000,       5.0000,  10.00000,    489.2402
    197.5000,       5.0000,  10.00000,    588.6313
    202.5000,       5.0000,  10.00000,    624.1748
    207.5000,       5.0000,  10.00000,    506.6901
    212.5000,       5.0000,  10.00000,    334.9724
    217.5000,       5.0000,  10.00000,    402.4705
    222.5000,       5.0000,  10.00000,    397.9207
    227.5000,       5.0000,  10.00000,    399.7000
    232.5000,       5.0000,  10.00000,    408.3109
    237.5000,       5.0000,  10.00000,    419.9415
    242.5000,       5.0000,  10.00000,    471.1892
    247.5000,       5.0000,  10.00000,    544.6292
    252.5000,       5.0000,  10.00000,    561.9934
    257.5000,       5.0000,  10.00000,    611.8058
    262.5000,       5.0000,  10.00000,    575.7470
    267.5000,       5.0000,  10.00000,    476.3673
    272.5000,       5.0000,  10.00000,    437.8496
    277.5000,       5.0000,  10.00000,    414.8607
    282.5000,       5.0000,  10.00000,    376.9810
    287.5000,       5.0000,  10.00000,    428.4400
    292.5000,       5.0000,  10.00000,    568.5244
    297.5000,       5.0000,  10.00000,    550.5817
    302.5000,       5.0000,  10.00000,    540.2883
    307.5000,       5.0000,  10.00000,    709.5824
    312.5000,       5.0000,  10.00000,    559.0884
    317.5000,       5.0000,  10.00000,    574.1788
    322.5000,       5.0000,  10.00000,    615.4271
    327.5000,       5.0000,  10.00000,    576.7588
    332.5000,       5.0000,  10.00000,    642.8113
    337.5000,       5.0000,  10.00000,    538.2211
    342.5000,       5.0000,  10.00000,    467.4250
    347.5000,       5.0000,  10.00000,    516.8173
    352.5000,       5.0000,  10.00000,    571.4910
    357.5000,       5.0000,  10.00000,    566.0717
    362.5000,       5.0000,  10.00000,    530.9547
    367.5000,       5.0000,  10.00000,    637.0564
    372.5000,       5.0000,  10.00000,    490.0611
    377.5000,       5.0000,  10.00000,    497.6845
    382.5000,       5.0000,  10.00000,    559.5383
    387.5000,       5.0000,  10.00000,    555.0266
    392.5000,       5.0000,  10.00000,    532.9777
    397.5000,       5.0000,  10.00000,    639.1612
    402.5000,       5.0000,  10.00000,    601.5827
    407.5000,       5.0000,  10.00000,    716.1431
    412.5000,       5.0000,  10.00000,    618.1106
    417.5000,       5.0000,  10.00000,    597.2705
    422.5000,       5.0000,  10.00000,    508.4145
     67.5000,      45.0000,   1.00000,    340.4683
     72.5000,      45.0000,   1.00000,    339.6251
     77.5000,      45.0000,   1.00000,    324.8290
     82.5000,      45.0000,   1.00000,    315.8624
     87.5000,      45.0000,   1.00000,    314.3622
     92.5000,      45.0000,   1.00000,    321.4353
     97.5000,      45.0000,   1.00000,    318.3970
    102.5000,      45.0000,   1.00000,    332.3442
    107.5000,      45.0000,   1.00000,    343.5614
    112.5000,      45.0000,   1.00000,    335.0305
    117.5000,      45.0000,   1.00000,    335.9324
    122.5000,      45.0000,   1.00000,    350.3192
    127.5000,      45.0000,   1.00000,    367.2509
    132.5000,      45.0000,   1.00000,    363.1618
    137.5000,      45.0000,   1.00000,    331.9693
    142.5000,      45.0000,   1.00000,    319.9654
    147.5000,      45.0000,   1.00000,    309.9521
    152.5000,      45.0000,   1.00000,    303.4756
    157.5000,      45.0000,   1.00000,    315.0374
    162.5000,      45.0000,   1.00000,    328.7651
    167.5000,      45.0000,   1.00000,    345.0795
    172.5000,      45.0000,   1.00000,    357.7343
    177.5000,      45.0000,   1.00000,    382.5486
    182.5000,      45.0000,   1.00000,    416.7046
    187.5000,      45.0000,   1.00000,    428.9897
    192.5000,      45.0000,   1.00000,    420.5067
    197.5000,      45.0000,   1.00000,    423.1111
    202.5000,      45.0000,   1.00000,    422.5367
    207.5000,      45.0000,   1.00000,    428.3846
    212.5000,      45.0000,   1.00000,    434.4894
    217.5000,      45.0000,   1.00000,    448.9809
    222.5000,      45.0000,   1.00000,    447.8226
    227.5000,      45.0000,   1.00000,    425.4382
    232.5000,      45.0000,   1.00000,    421.0024
    237.5000,      45.0000,   1.00000,    450.4082
    242.5000,      45.0000,   1.00000,    449.4577
    247.5000,      45.0000,   1.00000,    447.3577
    252.5000,      45.0000,   1.00000,    443.7939
    257.5000,      45.0000,   1.00000,    443.0735
    262.5000,      45.0000,   1.00000,    445.5965
    267.5000,      45.0000,   1.00000,    453.2572
    272.5000,      45.0000,   1.00000,    474.6094
    277.5000,      45.0000,   1.00000,    483.7350
    282.5000,      45.0000,   1.00000,    466.3280
    287.5000,      45.0000,   1.00000,    481.6282
    292.5000,      45.0000,   1.00000,    475.4973
    297.5000,      45.0000,   1.00000,    484.2343
    302.5000,      45.0000,   1.00000,    486.7127
    307.5000,      45.0000,   1.00000,    505.3394
    312.5000,      45.0000,   1.00000,    535.9377
    317.5000,      45.0000,   1.00000,    537.1505
    322.5000,      45.0000,   1.00000,    531.6647
    327.5000,      45.0000,   1.00000,    545.4433
    332.5000,      45.0000,   1.00000,    527.6492
    337.5000,      45.0000,   1.00000,    525.5637
    342.5000,      45.0000,   1.00000,    501.0906
    347.5000,      45.0000,   1.00000,    493.1121
    352.5000,      45.0000,   1.00000,    468.9559
    357.5000,      45.0000,   1.00000,    455.0819
    362.5000,      45.0000,   1.00000,    468.6954
    367.5000,      45.0000,   1.00000,    488.1334
    372.5000,      45.0000,   1.00000,    484.8931
    377.5000,      45.0000,   1.00000,    520.5009
    382.5000,      45.0000,   1.00000,    526.6469
    387.5000,      45.0000,   1.00000,    547.1376
    392.5000,      45.0000,   1.00000,    546.3429
    397.5000,      45.0000,   1.00000,    559.3415
    402.5000,      45.0000,   1.00000,    564.1048
    407.5000,      45.0000,   1.00000,    562.0127
     67.5000,      15.0000,   4.00000,    347.3510
     72.5000,      15.0000,   4.00000,    355.2344
     77.5000,      15.0000,   4.00000,    339.5968
     82.5000,      15.0000,   4.00000,    310.4941
     87.5000,      15.0000,   4.00000,    302.5005
     92.5000,      15.0000,   4.00000,    292.8167
     97.5000,      15.0000,   4.00000,    283.2067
    102.5000,      15.0000,   4.00000,    281.9757
    107.5000,      15.0000,   4.00000,    319.7739
    112.5000,      15.0000,   4.00000,    349.8962
    117.5000,      15.0000,   4.00000,    402.8818
    122.5000,      15.0000,   4.00000,    408.1349
    127.5000,      15.0000,   4.00000,    357.9239
    132.5000,      15.0000,   4.00000,    285.8947
    137.5000,      15.0000,   4.00000,    255.1780
    142.5000,      15.0000,   4.00000,    301.5535
    147.5000,      15.0000,   4.00000,    340.8260
    152.5000,      15.0000,   4.00000,    326.0772
    157.5000,      15.0000,   4.00000,    304.4474
    162.5000,      15.0000,   4.00000,    296.8121
    167.5000,      15.0000,   4.00000,    321.4997
    172.5000,      15.0000,   4.00000,    325.5038
    177.5000,      15.0000,   4.00000,    329.0232
    182.5000,      15.0000,   4.00000,    356.1050
    187.5000,      15.0000,   4.00000,    397.8051
    192.5000,      15.0000,   4.00000,    460.9458
    197.5000,      15.0000,   4.00000,    494.9565
    202.5000,      15.0000,   4.00000,    480.9846
    207.5000,      15.0000,   4.00000,    409.7998
    212.5000,      15.0000,   4.00000,    366.3917
    217.5000,      15.0000,   4.00000,    357.9984
    222.5000,      15.0000,   4.00000,    391.1359
    227.5000,      15.0000,   4.00000,    388.9647
    232.5000,      15.0000,   4.00000,    393.5331
    237.5000,      15.0000,   4.00000,    414.5042
    242.5000,      15.0000,   4.00000,    437.2412
    247.5000,      15.0000,   4.00000,    459.0744
    252.5000,      15.0000,   4.00000,    480.7563
    257.5000,      15.0000,   4.00000,    475.5524
    262.5000,      15.0000,   4.00000,    451.4377
    267.5000,      15.0000,   4.00000,    402.6506
    272.5000,      15.0000,   4.00000,    362.6443
    277.5000,      15.0000,   4.00000,    339.3654
    282.5000,      15.0000,   4.00000,    339.1617
    287.5000,      15.0000,   4.00000,    392.3903
    292.5000,      15.0000,   4.00000,    442.8724
    297.5000,      15.0000,   4.00000,    478.8827
    302.5000,      15.0000,   4.00000,    515.6006
    307.5000,      15.0000,   4.00000,    519.8705
    312.5000,      15.0000,   4.00000,    540.9630
    317.5000,      15.0000,   4.00000,    520.8822
    322.5000,      15.0000,   4.00000,    532.7280
    327.5000,      15.0000,   4.00000,    565.6807
    332.5000,      15.0000,   4.00000,    539.8560
    337.5000,      15.0000,   4.00000,    496.4708
    342.5000,      15.0000,   4.00000,    429.8528
    347.5000,      15.0000,   4.00000,    410.7071
    352.5000,      15.0000,   4.00000,    417.9004
    357.5000,      15.0000,   4.00000,    421.8778
    362.5000,      15.0000,   4.00000,    456.2583
    367.5000,      15.0000,   4.00000,    444.4362
    372.5000,      15.0000,   4.00000,    437.0019
    377.5000,      15.0000,   4.00000,    435.7809
    382.5000,      15.0000,   4.00000,    460.4788
    387.5000,      15.0000,   4.00000,    473.8027
    392.5000,      15.0000,   4.00000,    515.8469
    397.5000,      15.0000,   4.00000,    542.4712
    402.5000,      15.0000,   4.00000,    609.9267
    407.5000,      15.0000,   4.00000,    595.8901
     82.5000,      55.0000,   1.00000,    325.2707
     87.5000,      55.0000,   1.00000,    330.3745
     92.5000,      55.0000,   1.00000,    336.4504
     97.5000,      55.0000,   1.00000,    351.7061
    102.5000,      55.0000,   1.00000,    351.3684
    107.5000,      55.0000,   1.00000,    335.3212
    112.5000,      55.0000,   1.00000,    327.6649
    117.5000,      55.0000,   1.00000,    316.4377
    122.5000,      55.0000,   1.00000,    310.7309
    127.5000,      55.0000,   1.00000,    312.4111
    132.5000,      55.0000,   1.00000,    315.1539
    137.5000,      55.0000,   1.00000,    320.9538
    142.5000,      55.0000,   1.00000,    322.8299
    147.5000,      55.0000,   1.00000,    324.3958
    152.5000,      55.0000,   1.00000,    313.6428
    157.5000,      55.0000,   1.00000,    313.8802
    162.5000,      55.0000,   1.00000,    334.1171
    167.5000,      55.0000,   1.00000,    347.9628
    172.5000,      55.0000,   1.00000,    365.7294
    177.5000,      55.0000,   1.00000,    370.0070
    182.5000,      55.0000,   1.00000,    361.7520
    187.5000,      55.0000,   1.00000,    359.9914
    192.5000,      55.0000,   1.00000,    372.3826
    197.5000,      55.0000,   1.00000,    387.8500
    202.5000,      55.0000,   1.00000,    404.7195
    207.5000,      55.0000,   1.00000,    430.2245
    212.5000,      55.0000,   1.00000,    441.1429
    217.5000,      55.0000,   1.00000,    437.4482
    222.5000,      55.0000,   1.00000,    442.2242
    227.5000,      55.0000,   1.00000,    426.8759
    232.5000,      55.0000,   1.00000,    422.5875
    242.5000,      55.0000,   1.00000,    412.1306
    247.5000,      55.0000,   1.00000,    403.5526
    252.5000,      55.0000,   1.00000,    389.9489
    257.5000,      55.0000,   1.00000,    380.6360
    262.5000,      55.0000,   1.00000,    382.2004
    267.5000,      55.0000,   1.00000,    400.0239
    272.5000,      55.0000,   1.00000,    412.1045
    277.5000,      55.0000,   1.00000,    414.2096
    282.5000,      55.0000,   1.00000,    441.4255
    287.5000,      55.0000,   1.00000,    432.2741
    292.5000,      55.0000,   1.00000,    433.2616
    297.5000,      55.0000,   1.00000,    440.4990
    302.5000,      55.0000,   1.00000,    450.5150
    307.5000,      55.0000,   1.00000,    468.9847
    312.5000,      55.0000,   1.00000,    482.4323
    317.5000,      55.0000,   1.00000,    478.1808
    322.5000,      55.0000,   1.00000,    469.8931
    327.5000,      55.0000,   1.00000,    462.6982
    332.5000,      55.0000,   1.00000,    465.8600
    337.5000,      55.0000,   1.00000,    445.1288
    342.5000,      55.0000,   1.00000,    460.5306
    347.5000,      55.0000,   1.00000,    452.6889
    352.5000,      55.0000,   1.00000,    437.7964
    357.5000,      55.0000,   1.00000,    422.7096
    362.5000,      55.0000,   1.00000,    410.1555
    367.5000,      55.0000,   1.00000,    402.8449
    372.5000,      55.0000,   1.00000,    416.4472
    377.5000,      55.0000,   1.00000,    443.5175
    382.5000,      55.0000,   1.00000,    471.3437
    387.5000,      55.0000,   1.00000,    479.5810
    392.5000,      55.0000,   1.00000,    500.6323
     82.5000,      15.0000,   5.00000,    317.3904
     87.5000,      15.0000,   5.00000,    313.6000
     92.5000,      15.0000,   5.00000,    300.2722
     97.5000,      15.0000,   5.00000,    290.4422
    102.5000,      15.0000,   5.00000,    292.0385
    107.5000,      15.0000,   5.00000,    326.3526
    112.5000,      15.0000,   5.00000,    346.7384
    117.5000,      15.0000,   5.00000,    376.9678
    122.5000,      15.0000,   5.00000,    365.8006
    127.5000,      15.0000,   5.00000,    318.2674
    132.5000,      15.0000,   5.00000,    265.1663
    137.5000,      15.0000,   5.00000,    249.8293
    142.5000,      15.0000,   5.00000,    305.0845
    147.5000,      15.0000,   5.00000,    343.3170
    152.5000,      15.0000,   5.00000,    330.5437
    157.5000,      15.0000,   5.00000,    309.3755
    162.5000,      15.0000,   5.00000,    297.7379
    167.5000,      15.0000,   5.00000,    318.1508
    172.5000,      15.0000,   5.00000,    317.2917
    177.5000,      15.0000,   5.00000,    313.5003
    182.5000,      15.0000,   5.00000,    330.8930
    187.5000,      15.0000,   5.00000,    369.0273
    192.5000,      15.0000,   5.00000,    428.7362
    197.5000,      15.0000,   5.00000,    474.5174
    202.5000,      15.0000,   5.00000,    484.9683
    207.5000,      15.0000,   5.00000,    429.7582
    212.5000,      15.0000,   5.00000,    382.3111
    217.5000,      15.0000,   5.00000,    361.7776
    222.5000,      15.0000,   5.00000,    388.9834
    227.5000,      15.0000,   5.00000,    384.2692
    232.5000,      15.0000,   5.00000,    388.3683
    242.5000,      15.0000,   5.00000,    417.5358
    247.5000,      15.0000,   5.00000,    432.0753
    252.5000,      15.0000,   5.00000,    440.4402
    257.5000,      15.0000,   5.00000,    426.4084
    262.5000,      15.0000,   5.00000,    398.1837
    267.5000,      15.0000,   5.00000,    352.7538
    272.5000,      15.0000,   5.00000,    315.2704
    277.5000,      15.0000,   5.00000,    293.7010
    282.5000,      15.0000,   5.00000,    304.1357
    287.5000,      15.0000,   5.00000,    353.5915
    292.5000,      15.0000,   5.00000,    409.4281
    297.5000,      15.0000,   5.00000,    444.9239
    302.5000,      15.0000,   5.00000,    496.3817
    307.5000,      15.0000,   5.00000,    501.5926
    312.5000,      15.0000,   5.00000,    517.4251
    317.5000,      15.0000,   5.00000,    486.8806
    322.5000,      15.0000,   5.00000,    489.6895
    327.5000,      15.0000,   5.00000,    497.7665
    332.5000,      15.0000,   5.00000,    472.1673
    337.5000,      15.0000,   5.00000,    433.6524
    342.5000,      15.0000,   5.00000,    390.1004
    347.5000,      15.0000,   5.00000,    378.7461
    352.5000,      15.0000,   5.00000,    389.6340
    357.5000,      15.0000,   5.00000,    376.2465
    362.5000,      15.0000,   5.00000,    392.5627
    367.5000,      15.0000,   5.00000,    372.6022
    372.5000,      15.0000,   5.00000,    368.6653
    377.5000,      15.0000,   5.00000,    367.8938
    382.5000,      15.0000,   5.00000,    399.9669
    387.5000,      15.0000,   5.00000,    421.5544
    392.5000,      15.0000,   5.00000,    466.8947
     97.5000,      65.0000,   1.00000,    349.9481
    102.5000,      65.0000,   1.00000,    326.9565
    107.5000,      65.0000,   1.00000,    301.7122
    112.5000,      65.0000,   1.00000,    295.1164
    117.5000,      65.0000,   1.00000,    306.2961
    122.5000,      65.0000,   1.00000,    310.3960
    127.5000,      65.0000,   1.00000,    306.2327
    132.5000,      65.0000,   1.00000,    310.3615
    137.5000,      65.0000,   1.00000,    318.1716
    142.5000,      65.0000,   1.00000,    324.9078
    147.5000,      65.0000,   1.00000,    322.9186
    152.5000,      65.0000,   1.00000,    321.0699
    157.5000,      65.0000,   1.00000,    315.5789
    162.5000,      65.0000,   1.00000,    312.9693
    167.5000,      65.0000,   1.00000,    333.8449
    172.5000,      65.0000,   1.00000,    359.7606
    177.5000,      65.0000,   1.00000,    370.5804
    182.5000,      65.0000,   1.00000,    364.2728
    187.5000,      65.0000,   1.00000,    372.4031
    192.5000,      65.0000,   1.00000,    389.3208
    197.5000,      65.0000,   1.00000,    395.6538
    202.5000,      65.0000,   1.00000,    402.5265
    207.5000,      65.0000,   1.00000,    410.6311
    212.5000,      65.0000,   1.00000,    418.6198
    217.5000,      65.0000,   1.00000,    434.0591
    257.5000,      65.0000,   1.00000,    366.2731
    262.5000,      65.0000,   1.00000,    376.6017
    267.5000,      65.0000,   1.00000,    388.2854
    272.5000,      65.0000,   1.00000,    391.4426
    277.5000,      65.0000,   1.00000,    409.3918
    282.5000,      65.0000,   1.00000,    408.8068
    287.5000,      65.0000,   1.00000,    412.5897
    292.5000,      65.0000,   1.00000,    415.7690
    297.5000,      65.0000,   1.00000,    421.8909
    302.5000,      65.0000,   1.00000,    432.5538
    307.5000,      65.0000,   1.00000,    433.2615
    312.5000,      65.0000,   1.00000,    417.8499
    317.5000,      65.0000,   1.00000,    420.5060
    322.5000,      65.0000,   1.00000,    424.8662
    327.5000,      65.0000,   1.00000,    426.1391
    332.5000,      65.0000,   1.00000,    422.6356
    337.5000,      65.0000,   1.00000,    429.6622
    342.5000,      65.0000,   1.00000,    406.7866
    347.5000,      65.0000,   1.00000,    408.5863
    352.5000,      65.0000,   1.00000,    410.8645
    357.5000,      65.0000,   1.00000,    407.0859
    362.5000,      65.0000,   1.00000,    407.6151
    367.5000,      65.0000,   1.00000,    405.3193
    372.5000,      65.0000,   1.00000,    404.5269
    377.5000,      65.0000,   1.00000,    418.1773
     97.5000,      15.0000,   6.00000,    286.4600
    102.5000,      15.0000,   6.00000,    277.2244
    107.5000,      15.0000,   6.00000,    300.6696
    112.5000,      15.0000,   6.00000,    317.7542
    117.5000,      15.0000,   6.00000,    361.3669
    122.5000,      15.0000,   6.00000,    365.1563
    127.5000,      15.0000,   6.00000,    324.4721
    132.5000,      15.0000,   6.00000,    264.9426
    137.5000,      15.0000,   6.00000,    248.1333
    142.5000,      15.0000,   6.00000,    303.5357
    147.5000,      15.0000,   6.00000,    342.4912
    152.5000,      15.0000,   6.00000,    326.4152
    157.5000,      15.0000,   6.00000,    297.2100
    162.5000,      15.0000,   6.00000,    281.4112
    167.5000,      15.0000,   6.00000,    304.6396
    172.5000,      15.0000,   6.00000,    312.0786
    177.5000,      15.0000,   6.00000,    317.0999
    182.5000,      15.0000,   6.00000,    345.3150
    187.5000,      15.0000,   6.00000,    393.5154
    192.5000,      15.0000,   6.00000,    459.2210
    197.5000,      15.0000,   6.00000,    494.3558
    202.5000,      15.0000,   6.00000,    492.6708
    207.5000,      15.0000,   6.00000,    423.9260
    212.5000,      15.0000,   6.00000,    373.4231
    217.5000,      15.0000,   6.00000,    360.4661
    257.5000,      15.0000,   6.00000,    418.4857
    262.5000,      15.0000,   6.00000,    389.1862
    267.5000,      15.0000,   6.00000,    346.2590
    272.5000,      15.0000,   6.00000,    304.3809
    277.5000,      15.0000,   6.00000,    281.6640
    282.5000,      15.0000,   6.00000,    286.4359
    287.5000,      15.0000,   6.00000,    336.1989
    292.5000,      15.0000,   6.00000,    389.6625
    297.5000,      15.0000,   6.00000,    432.6611
    302.5000,      15.0000,   6.00000,    482.8264
    307.5000,      15.0000,   6.00000,    484.4930
    312.5000,      15.0000,   6.00000,    480.8573
    317.5000,      15.0000,   6.00000,    451.2797
    322.5000,      15.0000,   6.00000,    452.9233
    327.5000,      15.0000,   6.00000,    469.2709
    332.5000,      15.0000,   6.00000,    443.0968
    337.5000,      15.0000,   6.00000,    405.9693
    342.5000,      15.0000,   6.00000,    353.8274
    347.5000,      15.0000,   6.00000,    345.5334
    352.5000,      15.0000,   6.00000,    359.0026
    357.5000,      15.0000,   6.00000,    356.4387
    362.5000,      15.0000,   6.00000,    376.5361
    367.5000,      15.0000,   6.00000,    360.1711
    372.5000,      15.0000,   6.00000,    356.1893
    377.5000,      15.0000,   6.00000,    342.3235
    105.0000,      30.0000,   3.00000,    293.6404
    110.0000,      30.0000,   3.00000,    313.8349
    115.0000,      30.0000,   3.00000,    330.6312
    120.0000,      30.0000,   3.00000,    321.1422
    125.0000,      30.0000,   3.00000,    314.1655
    130.0000,      30.0000,   3.00000,    308.8503
    135.0000,      30.0000,   3.00000,    316.6064
    140.0000,      30.0000,   3.00000,    302.5371
    145.0000,      30.0000,   3.00000,    281.6264
    150.0000,      30.0000,   3.00000,    293.5260
    155.0000,      30.0000,   3.00000,    306.5307
    160.0000,      30.0000,   3.00000,    312.9048
    165.0000,      30.0000,   3.00000,    301.8246
    170.0000,      30.0000,   3.00000,    298.0224
    175.0000,      30.0000,   3.00000,    328.1100
    180.0000,      30.0000,   3.00000,    360.4855
    185.0000,      30.0000,   3.00000,    398.2614
    190.0000,      30.0000,   3.00000,    431.3739
    195.0000,      30.0000,   3.00000,    454.3919
    200.0000,      30.0000,   3.00000,    450.4434
    205.0000,      30.0000,   3.00000,    437.6790
    210.0000,      30.0000,   3.00000,    429.3618
    265.0000,      30.0000,   3.00000,    362.1243
    270.0000,      30.0000,   3.00000,    337.9160
    275.0000,      30.0000,   3.00000,    320.0658
    280.0000,      30.0000,   3.00000,    325.8306
    285.0000,      30.0000,   3.00000,    338.5654
    290.0000,      30.0000,   3.00000,    357.1432
    295.0000,      30.0000,   3.00000,    401.0422
    300.0000,      30.0000,   3.00000,    424.8153
    305.0000,      30.0000,   3.00000,    442.7611
    310.0000,      30.0000,   3.00000,    453.0744
    315.0000,      30.0000,   3.00000,    454.5597
    320.0000,      30.0000,   3.00000,    463.6696
    325.0000,      30.0000,   3.00000,    437.5046
    330.0000,      30.0000,   3.00000,    422.2510
    335.0000,      30.0000,   3.00000,    401.7402
    340.0000,      30.0000,   3.00000,    386.3219
    345.0000,      30.0000,   3.00000,    374.9979
    350.0000,      30.0000,   3.00000,    347.8332
    355.0000,      30.0000,   3.00000,    354.0028
    360.0000,      30.0000,   3.00000,    354.3443
    365.0000,      30.0000,   3.00000,    355.0518
    370.0000,      30.0000,   3.00000,    359.0462
    112.5000,      25.0000,   4.00000,    328.7560
    117.5000,      25.0000,   4.00000,    344.4888
    122.5000,      25.0000,   4.00000,    327.0794
    127.5000,      25.0000,   4.00000,    307.5960
    132.5000,      25.0000,   4.00000,    301.0872
    137.5000,      25.0000,   4.00000,    289.7936
    142.5000,      25.0000,   4.00000,    286.7510
    147.5000,      25.0000,   4.00000,    290.4180
    152.5000,      25.0000,   4.00000,    299.7991
    157.5000,      25.0000,   4.00000,    306.6839
    162.5000,      25.0000,   4.00000,    303.0342
    167.5000,      25.0000,   4.00000,    297.8371
    172.5000,      25.0000,   4.00000,    318.5795
    177.5000,      25.0000,   4.00000,    347.7189
    182.5000,      25.0000,   4.00000,    373.2782
    187.5000,      25.0000,   4.00000,    415.9361
    192.5000,      25.0000,   4.00000,    464.0090
    197.5000,      25.0000,   4.00000,    476.7255
    202.5000,      25.0000,   4.00000,    453.2525
    272.5000,      25.0000,   4.00000,    322.4011
    277.5000,      25.0000,   4.00000,    303.1011
    282.5000,      25.0000,   4.00000,    322.2645
    287.5000,      25.0000,   4.00000,    341.6557
    292.5000,      25.0000,   4.00000,    362.7589
    297.5000,      25.0000,   4.00000,    410.4983
    302.5000,      25.0000,   4.00000,    428.5263
    307.5000,      25.0000,   4.00000,    431.2548
    312.5000,      25.0000,   4.00000,    449.2266
    317.5000,      25.0000,   4.00000,    458.6142
    322.5000,      25.0000,   4.00000,    445.3704
    327.5000,      25.0000,   4.00000,    430.0101
    332.5000,      25.0000,   4.00000,    410.1943
    337.5000,      25.0000,   4.00000,    385.6699
    342.5000,      25.0000,   4.00000,    369.1920
    347.5000,      25.0000,   4.00000,    346.1129
    352.5000,      25.0000,   4.00000,    332.9825
    357.5000,      25.0000,   4.00000,    350.1011
    362.5000,      25.0000,   4.00000,    347.3741
   4.06
ITERATION 4
MODEL RESISTIVITY
LAYER 1
93,     2.5000
     10.0000,     327.43
     15.0000,     351.20
     20.0000,     358.99
     25.0000,     340.09
     30.0000,     333.80
     35.0000,     286.38
     40.0000,     331.05
     45.0000,     343.39
     50.0000,     388.47
     55.0000,     430.07
     60.0000,     377.05
     65.0000,     331.80
     70.0000,     369.13
     75.0000,     434.50
     80.0000,     364.64
     85.0000,     316.06
     90.0000,     316.06
     95.0000,     302.51
    100.0000,     244.49
    105.0000,     272.36
    110.0000,     312.10
    115.0000,     380.58
    120.0000,     381.94
    125.0000,     532.67
    130.0000,     480.07
    135.0000,     261.82
    140.0000,     296.69
    145.0000,     411.71
    150.0000,     557.99
    155.0000,     585.69
    160.0000,     479.52
    165.0000,     608.49
    170.0000,     678.88
    175.0000,     711.80
    180.0000,     698.17
    185.0000,     866.48
    190.0000,     1150.6
    195.0000,     1389.5
    200.0000,     2298.4
    205.0000,     3110.3
    210.0000,     2835.6
    215.0000,     1757.9
    220.0000,     1645.9
    225.0000,     1314.7
    230.0000,     1285.7
    235.0000,     1318.8
    240.0000,     1410.5
    245.0000,     1761.0
    250.0000,     2323.9
    255.0000,     2708.9
    260.0000,     3303.1
    265.0000,     3035.3
    270.0000,     2318.0
    275.0000,     1952.0
    280.0000,     1790.3
    285.0000,     1629.2
    290.0000,     1832.3
    295.0000,     2322.3
    300.0000,     1958.1
    305.0000,     1671.7
    310.0000,     2125.0
    315.0000,     1548.1
    320.0000,     1622.1
    325.0000,     1743.8
    330.0000,     1522.5
    335.0000,     1674.4
    340.0000,     1353.5
    345.0000,     1091.2
    350.0000,     1153.1
    355.0000,     1241.5
    360.0000,     1222.4
    365.0000,     1097.7
    370.0000,     1363.7
    375.0000,     971.42
    380.0000,     973.21
    385.0000,     1124.1
    390.0000,     1193.8
    395.0000,     1268.0
    400.0000,     1719.7
    405.0000,     1651.6
    410.0000,     1979.6
    415.0000,     1738.0
    420.0000,     1758.3
    425.0000,     1405.4
    430.0000,     1568.1
    435.0000,     1536.5
    440.0000,     1806.6
    445.0000,     1055.4
    450.0000,     1048.1
    455.0000,     1186.2
    460.0000,     881.09
    465.0000,     910.16
             1002.6
LAYER 2
93,     5.2500
     10.0000,     332.04
     15.0000,     346.52
     20.0000,     362.18
     25.0000,     348.41
     30.0000,     336.51
     35.0000,     295.38
     40.0000,     328.90
     45.0000,     349.62
     50.0000,     394.43
     55.0000,     422.64
     60.0000,     377.39
     65.0000,     333.95
     70.0000,     352.48
     75.0000,     389.72
     80.0000,     330.62
     85.0000,     290.23
     90.0000,     288.42
     95.0000,     283.57
    100.0000,     233.69
    105.0000,     247.70
    110.0000,     305.16
    115.0000,     372.94
    120.0000,     408.42
    125.0000,     521.06
    130.0000,     440.15
    135.0000,     261.82
    140.0000,     285.96
    145.0000,     409.76
    150.0000,     549.93
    155.0000,     526.40
    160.0000,     411.33
    165.0000,     542.86
    170.0000,     693.53
    175.0000,     778.52
    180.0000,     824.48
    185.0000,     980.98
    190.0000,     1319.4
    195.0000,     1722.8
    200.0000,     2503.1
    205.0000,     2981.5
    210.0000,     2316.2
    215.0000,     1347.3
    220.0000,     1361.2
    225.0000,     1254.2
    230.0000,     1279.2
    235.0000,     1383.3
    240.0000,     1584.6
    245.0000,     2014.3
    250.0000,     2572.7
    255.0000,     2672.3
    260.0000,     2869.0
    265.0000,     2750.1
    270.0000,     2242.0
    275.0000,     1941.6
    280.0000,     1715.4
    285.0000,     1550.8
    290.0000,     1698.3
    295.0000,     2061.7
    300.0000,     1874.7
    305.0000,     1734.3
    310.0000,     2079.0
    315.0000,     1414.0
    320.0000,     1489.6
    325.0000,     1581.2
    330.0000,     1430.7
    335.0000,     1605.2
    340.0000,     1345.0
    345.0000,     1145.9
    350.0000,     1205.9
    355.0000,     1316.1
    360.0000,     1340.7
    365.0000,     1278.8
    370.0000,     1425.8
    375.0000,     1101.2
    380.0000,     1054.3
    385.0000,     1164.4
    390.0000,     1199.3
    395.0000,     1204.2
    400.0000,     1482.7
    405.0000,     1528.9
    410.0000,     1809.3
    415.0000,     1636.2
    420.0000,     1591.1
    425.0000,     1367.8
    430.0000,     1458.1
    435.0000,     1422.4
    440.0000,     1562.2
    445.0000,     1144.2
    450.0000,     1072.9
    455.0000,     1134.2
    460.0000,     902.45
    465.0000,     883.89
           960.9181
LAYER 3
91,     8.2750
     15.0000,     351.70
     20.0000,     377.65
     25.0000,     377.32
     30.0000,     361.44
     35.0000,     323.74
     40.0000,     338.71
     45.0000,     358.91
     50.0000,     390.44
     55.0000,     395.45
     60.0000,     358.83
     65.0000,     321.56
     70.0000,     312.28
     75.0000,     309.68
     80.0000,     266.46
     85.0000,     244.11
     90.0000,     248.02
     95.0000,     247.64
    100.0000,     206.29
    105.0000,     205.76
    110.0000,     262.68
    115.0000,     344.51
    120.0000,     411.33
    125.0000,     461.09
    130.0000,     361.84
    135.0000,     242.04
    140.0000,     264.85
    145.0000,     389.53
    150.0000,     517.22
    155.0000,     452.57
    160.0000,     335.45
    165.0000,     461.92
    170.0000,     718.77
    175.0000,     943.28
    180.0000,     1094.5
    185.0000,     1267.0
    190.0000,     1646.4
    195.0000,     2127.6
    200.0000,     2482.6
    205.0000,     2236.1
    210.0000,     1391.6
    215.0000,     820.29
    220.0000,     1006.0
    225.0000,     1162.7
    230.0000,     1293.6
    235.0000,     1517.7
    240.0000,     1879.7
    245.0000,     2383.1
    250.0000,     2718.0
    255.0000,     2369.9
    260.0000,     2198.0
    265.0000,     2163.6
    270.0000,     1898.7
    275.0000,     1636.8
    280.0000,     1370.0
    285.0000,     1200.9
    290.0000,     1251.7
    295.0000,     1479.4
    300.0000,     1544.6
    305.0000,     1647.9
    310.0000,     1894.0
    315.0000,     1251.8
    320.0000,     1322.1
    325.0000,     1476.9
    330.0000,     1388.2
    335.0000,     1534.9
    340.0000,     1316.2
    345.0000,     1162.3
    350.0000,     1217.7
    355.0000,     1360.5
    360.0000,     1473.7
    365.0000,     1505.9
    370.0000,     1513.2
    375.0000,     1292.8
    380.0000,     1215.3
    385.0000,     1260.2
    390.0000,     1227.6
    395.0000,     1110.0
    400.0000,     1197.6
    405.0000,     1286.3
    410.0000,     1491.5
    415.0000,     1332.5
    420.0000,     1244.1
    425.0000,     1157.7
    430.0000,     1193.9
    435.0000,     1114.1
    440.0000,     1237.5
    445.0000,     1209.5
    450.0000,     1106.0
    455.0000,     1034.5
    460.0000,     881.64
           873.1716
LAYER 4
89,    11.6025
     20.0000,     393.24
     25.0000,     411.86
     30.0000,     397.82
     35.0000,     357.80
     40.0000,     355.69
     45.0000,     365.10
     50.0000,     379.20
     55.0000,     368.49
     60.0000,     338.64
     65.0000,     306.83
     70.0000,     280.15
     75.0000,     256.85
     80.0000,     225.26
     85.0000,     219.41
     90.0000,     233.04
     95.0000,     234.09
    100.0000,     192.73
    105.0000,     180.70
    110.0000,     224.87
    115.0000,     304.32
    120.0000,     371.27
    125.0000,     378.19
    130.0000,     289.43
    135.0000,     217.57
    140.0000,     250.91
    145.0000,     376.22
    150.0000,     488.00
    155.0000,     394.32
    160.0000,     272.29
    165.0000,     375.62
    170.0000,     667.02
    175.0000,     1013.8
    180.0000,     1281.5
    185.0000,     1484.7
    190.0000,     1806.0
    195.0000,     2089.7
    200.0000,     1942.1
    205.0000,     1333.4
    210.0000,     711.28
    215.0000,     466.22
    220.0000,     730.07
    225.0000,     1009.1
    230.0000,     1179.0
    235.0000,     1429.4
    240.0000,     1804.4
    245.0000,     2157.3
    250.0000,     2133.2
    255.0000,     1623.3
    260.0000,     1418.2
    265.0000,     1462.5
    270.0000,     1363.8
    275.0000,     1167.6
    280.0000,     945.35
    285.0000,     806.80
    290.0000,     812.15
    295.0000,     954.83
    300.0000,     1111.8
    305.0000,     1344.1
    310.0000,     1572.5
    315.0000,     1056.8
    320.0000,     1156.2
    325.0000,     1386.6
    330.0000,     1314.1
    335.0000,     1397.4
    340.0000,     1184.5
    345.0000,     1049.3
    350.0000,     1109.4
    355.0000,     1296.5
    360.0000,     1493.9
    365.0000,     1585.9
    370.0000,     1516.2
    375.0000,     1346.8
    380.0000,     1257.9
    385.0000,     1239.2
    390.0000,     1145.8
    395.0000,     971.19
    400.0000,     987.02
    405.0000,     1082.6
    410.0000,     1242.4
    415.0000,     1067.6
    420.0000,     964.67
    425.0000,     923.51
    430.0000,     924.03
    435.0000,     827.84
    440.0000,     983.50
    445.0000,     1159.7
    450.0000,     1094.4
    455.0000,     971.57
           853.8840
LAYER 5
85,    15.2628
     30.0000,     434.28
     35.0000,     406.09
     40.0000,     390.20
     45.0000,     377.16
     50.0000,     367.77
     55.0000,     350.60
     60.0000,     332.00
     65.0000,     307.30
     70.0000,     273.31
     75.0000,     243.72
     80.0000,     230.25
     85.0000,     243.20
     90.0000,     267.51
     95.0000,     269.33
    100.0000,     232.93
    105.0000,     206.20
    110.0000,     214.31
    115.0000,     244.35
    120.0000,     264.21
    125.0000,     249.77
    130.0000,     219.18
    135.0000,     215.17
    140.0000,     265.03
    145.0000,     357.29
    150.0000,     404.78
    155.0000,     323.55
    160.0000,     240.14
    165.0000,     281.22
    170.0000,     434.65
    175.0000,     635.57
    180.0000,     771.02
    185.0000,     792.73
    190.0000,     746.58
    195.0000,     644.85
    200.0000,     492.67
    205.0000,     339.64
    210.0000,     251.89
    215.0000,     278.02
    220.0000,     512.46
    225.0000,     757.07
    230.0000,     827.92
    235.0000,     851.86
    240.0000,     891.43
    245.0000,     891.29
    250.0000,     794.50
    255.0000,     650.18
    260.0000,     608.00
    265.0000,     624.24
    270.0000,     563.80
    275.0000,     446.43
    280.0000,     348.27
    285.0000,     306.44
    290.0000,     327.00
    295.0000,     416.53
    300.0000,     583.36
    305.0000,     833.13
    310.0000,     1030.7
    315.0000,     904.37
    320.0000,     998.62
    325.0000,     1168.6
    330.0000,     1111.2
    335.0000,     1024.2
    340.0000,     821.09
    345.0000,     659.15
    350.0000,     592.14
    355.0000,     589.80
    360.0000,     607.30
    365.0000,     623.63
    370.0000,     637.01
    375.0000,     657.43
    380.0000,     707.68
    385.0000,     759.76
    390.0000,     772.97
    395.0000,     763.45
    400.0000,     838.53
    405.0000,     964.37
    410.0000,     1047.5
    415.0000,     898.12
    420.0000,     769.95
    425.0000,     703.83
    430.0000,     656.92
    435.0000,     617.84
    440.0000,     735.29
    445.0000,     866.64
           902.9928
LAYER 6
81,    19.2890
     40.0000,     405.17
     45.0000,     385.74
     50.0000,     375.15
     55.0000,     362.38
     60.0000,     349.20
     65.0000,     328.54
     70.0000,     301.34
     75.0000,     279.23
     80.0000,     274.64
     85.0000,     291.60
     90.0000,     315.72
     95.0000,     320.43
    100.0000,     294.89
    105.0000,     265.31
    110.0000,     251.80
    115.0000,     250.36
    120.0000,     246.64
    125.0000,     234.71
    130.0000,     227.05
    135.0000,     241.18
    140.0000,     283.73
    145.0000,     335.59
    150.0000,     347.42
    155.0000,     296.54
    160.0000,     246.88
    165.0000,     257.84
    170.0000,     319.81
    175.0000,     391.24
    180.0000,     422.31
    185.0000,     399.17
    190.0000,     345.88
    195.0000,     285.11
    200.0000,     233.01
    205.0000,     201.01
    210.0000,     206.92
    215.0000,     283.11
    220.0000,     466.33
    225.0000,     619.74
    230.0000,     623.22
    235.0000,     561.22
    240.0000,     505.18
    245.0000,     458.04
    250.0000,     411.89
    255.0000,     377.42
    260.0000,     377.83
    265.0000,     388.17
    270.0000,     359.09
    275.0000,     300.06
    280.0000,     252.28
    285.0000,     238.71
    290.0000,     267.25
    295.0000,     347.50
    300.0000,     491.61
    305.0000,     688.35
    310.0000,     842.36
    315.0000,     850.10
    320.0000,     900.48
    325.0000,     963.11
    330.0000,     916.72
    335.0000,     815.76
    340.0000,     665.72
    345.0000,     528.59
    350.0000,     434.96
    355.0000,     377.20
    360.0000,     343.13
    365.0000,     333.87
    370.0000,     352.90
    375.0000,     392.00
    380.0000,     455.96
    385.0000,     532.63
    390.0000,     605.39
    395.0000,     679.75
    400.0000,     784.91
    405.0000,     891.72
    410.0000,     922.40
    415.0000,     817.98
    420.0000,     703.91
    425.0000,     636.64
    430.0000,     596.68
    435.0000,     592.46
           706.2462
LAYER 7
77,    23.7179
     50.0000,     381.67
     55.0000,     370.98
     60.0000,     361.91
     65.0000,     347.15
     70.0000,     330.22
     75.0000,     316.80
     80.0000,     316.38
     85.0000,     330.28
     90.0000,     348.48
     95.0000,     354.48
    100.0000,     340.30
    105.0000,     316.19
    110.0000,     294.69
    115.0000,     278.63
    120.0000,     265.25
    125.0000,     254.87
    130.0000,     253.38
    135.0000,     266.28
    140.0000,     291.31
    145.0000,     313.74
    150.0000,     312.84
    155.0000,     285.52
    160.0000,     259.15
    165.0000,     258.87
    170.0000,     280.12
    175.0000,     301.48
    180.0000,     302.94
    185.0000,     281.91
    190.0000,     250.52
    195.0000,     221.30
    200.0000,     204.63
    205.0000,     208.45
    210.0000,     245.16
    215.0000,     331.66
    220.0000,     459.86
    225.0000,     538.49
    230.0000,     512.98
    235.0000,     439.04
    240.0000,     372.13
    245.0000,     326.33
    250.0000,     300.26
    255.0000,     293.37
    260.0000,     305.17
    265.0000,     319.86
    270.0000,     315.04
    275.0000,     292.02
    280.0000,     272.12
    285.0000,     273.85
    290.0000,     307.78
    295.0000,     381.42
    300.0000,     496.77
    305.0000,     633.28
    310.0000,     735.20
    315.0000,     764.91
    320.0000,     779.35
    325.0000,     783.02
    330.0000,     745.74
    335.0000,     677.65
    340.0000,     586.28
    345.0000,     492.35
    350.0000,     411.88
    355.0000,     349.78
    360.0000,     308.75
    365.0000,     293.86
    370.0000,     306.88
    375.0000,     342.08
    380.0000,     399.17
    385.0000,     472.72
    390.0000,     553.70
    395.0000,     637.10
    400.0000,     720.07
    405.0000,     777.87
    410.0000,     772.65
    415.0000,     706.98
    420.0000,     634.03
    425.0000,     593.56
           582.3835
LAYER 8
73,    28.5897
     60.0000,     366.04
     65.0000,     354.96
     70.0000,     346.23
     75.0000,     340.60
     80.0000,     340.81
     85.0000,     349.16
     90.0000,     359.95
     95.0000,     364.45
    100.0000,     357.38
    105.0000,     341.20
    110.0000,     321.96
    115.0000,     303.81
    120.0000,     288.66
    125.0000,     278.52
    130.0000,     275.80
    135.0000,     281.14
    140.0000,     291.15
    145.0000,     298.18
    150.0000,     295.10
    155.0000,     282.56
    160.0000,     270.97
    165.0000,     269.62
    170.0000,     276.67
    175.0000,     282.76
    180.0000,     279.84
    185.0000,     267.61
    190.0000,     252.37
    195.0000,     241.68
    200.0000,     243.18
    205.0000,     263.67
    210.0000,     309.86
    215.0000,     382.26
    220.0000,     457.76
    225.0000,     487.38
    230.0000,     454.00
    235.0000,     391.02
    240.0000,     333.68
    245.0000,     295.63
    250.0000,     278.06
    255.0000,     278.94
    260.0000,     294.09
    265.0000,     313.34
    270.0000,     324.58
    275.0000,     325.57
    280.0000,     325.92
    285.0000,     337.97
    290.0000,     370.38
    295.0000,     426.33
    300.0000,     501.03
    305.0000,     576.86
    310.0000,     627.75
    315.0000,     642.15
    320.0000,     637.42
    325.0000,     622.83
    330.0000,     596.53
    335.0000,     560.34
    340.0000,     515.41
    345.0000,     465.35
    350.0000,     415.13
    355.0000,     370.34
    360.0000,     337.99
    365.0000,     324.98
    370.0000,     334.19
    375.0000,     363.31
    380.0000,     410.15
[truncated: 235,320 more chars]
