# Supplementary material for: Electrical resistivity tomography data across the Hockai Fault Zone (Ardenne, Belgium)
Source: Data Brief. 2016 Dec 21;11:1–4. doi: 10.1016/j.dib.2016.12.028 (PMC5220259; doi:10.1016/j.dib.2016.12.028)
Supplement: Supplementary file 2 — Supplementary material [file mmc2.zip › output/INV/20100810-2_robust.INV]

C:\__DATA__\__DATA__\Active Faults\HockaiFZ\Donn�es\ERT\working_dir\20100810-2.DAT
      5.0000
7
1534
1
0
      7.5000,       5.0000,   1.00000,    306.5103
     12.5000,       5.0000,   1.00000,    357.1974
     17.5000,       5.0000,   1.00000,    339.1736
     22.5000,       5.0000,   1.00000,    319.5309
     27.5000,       5.0000,   1.00000,    334.7053
     32.5000,       5.0000,   1.00000,    290.1609
     37.5000,       5.0000,   1.00000,    345.3995
     42.5000,       5.0000,   1.00000,    341.3492
     47.5000,       5.0000,   1.00000,    375.4947
     52.5000,       5.0000,   1.00000,    419.0285
     57.5000,       5.0000,   1.00000,    382.0356
     62.5000,       5.0000,   1.00000,    363.8216
     67.5000,       5.0000,   1.00000,    357.5898
     72.5000,       5.0000,   1.00000,    370.4577
     77.5000,       5.0000,   1.00000,    331.8638
     82.5000,       5.0000,   1.00000,    320.3710
     87.5000,       5.0000,   1.00000,    311.7495
     92.5000,       5.0000,   1.00000,    282.9323
     97.5000,       5.0000,   1.00000,    275.5928
    102.5000,       5.0000,   1.00000,    353.5237
    107.5000,       5.0000,   1.00000,    304.2910
    112.5000,       5.0000,   1.00000,    418.7234
    117.5000,       5.0000,   1.00000,    352.5270
    122.5000,       5.0000,   1.00000,    390.1499
    127.5000,       5.0000,   1.00000,    413.1673
    132.5000,       5.0000,   1.00000,    316.9747
    137.5000,       5.0000,   1.00000,    408.8317
    142.5000,       5.0000,   1.00000,    442.2063
    147.5000,       5.0000,   1.00000,    465.7189
    152.5000,       5.0000,   1.00000,    503.3558
    157.5000,       5.0000,   1.00000,    446.2406
    162.5000,       5.0000,   1.00000,    518.6154
    167.5000,       5.0000,   1.00000,    597.7174
    172.5000,       5.0000,   1.00000,    733.2092
    177.5000,       5.0000,   1.00000,    758.7372
    182.5000,       5.0000,   1.00000,    979.3905
    187.5000,       5.0000,   1.00000,   1374.0664
    192.5000,       5.0000,   1.00000,   1616.7560
    197.5000,       5.0000,   1.00000,   2246.3142
    202.5000,       5.0000,   1.00000,   2278.3555
    207.5000,       5.0000,   1.00000,   2241.3247
    212.5000,       5.0000,   1.00000,   1558.0992
    217.5000,       5.0000,   1.00000,   1363.0350
    222.5000,       5.0000,   1.00000,   1091.7106
    227.5000,       5.0000,   1.00000,   1214.1047
    232.5000,       5.0000,   1.00000,   1452.5797
    237.5000,       5.0000,   1.00000,   1600.1688
    242.5000,       5.0000,   1.00000,   1897.2273
    247.5000,       5.0000,   1.00000,   2060.0916
    252.5000,       5.0000,   1.00000,   2020.5845
    257.5000,       5.0000,   1.00000,   2289.2695
    262.5000,       5.0000,   1.00000,   2185.4126
    267.5000,       5.0000,   1.00000,   2273.5562
    272.5000,       5.0000,   1.00000,   2192.8335
    277.5000,       5.0000,   1.00000,   2196.8835
    282.5000,       5.0000,   1.00000,   1963.0730
    287.5000,       5.0000,   1.00000,   1812.6602
    292.5000,       5.0000,   1.00000,   1996.2513
    297.5000,       5.0000,   1.00000,   1902.5060
    302.5000,       5.0000,   1.00000,   1624.7651
    307.5000,       5.0000,   1.00000,   1822.7778
    312.5000,       5.0000,   1.00000,   1474.4200
    317.5000,       5.0000,   1.00000,   1302.0758
    322.5000,       5.0000,   1.00000,   1343.1289
    327.5000,       5.0000,   1.00000,   1207.2981
    332.5000,       5.0000,   1.00000,   1347.7556
    337.5000,       5.0000,   1.00000,   1324.7920
    342.5000,       5.0000,   1.00000,   1242.5255
    347.5000,       5.0000,   1.00000,   1343.8344
    352.5000,       5.0000,   1.00000,   1366.2372
    357.5000,       5.0000,   1.00000,   1435.2653
    362.5000,       5.0000,   1.00000,   1263.7137
    367.5000,       5.0000,   1.00000,   1523.1849
    372.5000,       5.0000,   1.00000,   1113.8441
    377.5000,       5.0000,   1.00000,   1144.2682
    382.5000,       5.0000,   1.00000,   1087.0321
    387.5000,       5.0000,   1.00000,   1073.9066
    392.5000,       5.0000,   1.00000,   1043.8689
    397.5000,       5.0000,   1.00000,   1434.1201
    402.5000,       5.0000,   1.00000,   1266.1628
    407.5000,       5.0000,   1.00000,   1710.3824
    412.5000,       5.0000,   1.00000,   1486.9113
    417.5000,       5.0000,   1.00000,   1747.3179
    422.5000,       5.0000,   1.00000,   1372.6970
    427.5000,       5.0000,   1.00000,   1587.7467
    432.5000,       5.0000,   1.00000,   1141.3673
    437.5000,       5.0000,   1.00000,   1551.6851
    442.5000,       5.0000,   1.00000,    926.3097
    447.5000,       5.0000,   1.00000,   1137.0793
    452.5000,       5.0000,   1.00000,   1214.3405
    457.5000,       5.0000,   1.00000,    969.9902
    462.5000,       5.0000,   1.00000,   1138.8546
    467.5000,       5.0000,   1.00000,    807.0623
     12.5000,       5.0000,   2.00000,    358.3427
     17.5000,       5.0000,   2.00000,    386.8586
     22.5000,       5.0000,   2.00000,    366.9088
     27.5000,       5.0000,   2.00000,    369.5957
     32.5000,       5.0000,   2.00000,    329.0599
     37.5000,       5.0000,   2.00000,    368.9359
     42.5000,       5.0000,   2.00000,    356.1373
     47.5000,       5.0000,   2.00000,    373.3111
     52.5000,       5.0000,   2.00000,    399.8297
     57.5000,       5.0000,   2.00000,    354.6036
     62.5000,       5.0000,   2.00000,    300.8888
     67.5000,       5.0000,   2.00000,    323.3532
     72.5000,       5.0000,   2.00000,    366.7364
     77.5000,       5.0000,   2.00000,    269.1628
     82.5000,       5.0000,   2.00000,    232.3363
     87.5000,       5.0000,   2.00000,    268.8536
     92.5000,       5.0000,   2.00000,    261.0782
     97.5000,       5.0000,   2.00000,    232.6930
    102.5000,       5.0000,   2.00000,    267.6053
    107.5000,       5.0000,   2.00000,    339.1300
    112.5000,       5.0000,   2.00000,    332.6326
    117.5000,       5.0000,   2.00000,    288.5776
    122.5000,       5.0000,   2.00000,    429.4038
    127.5000,       5.0000,   2.00000,    416.3376
    132.5000,       5.0000,   2.00000,    304.0275
    137.5000,       5.0000,   2.00000,    355.5190
    142.5000,       5.0000,   2.00000,    369.3282
    147.5000,       5.0000,   2.00000,    415.7432
    152.5000,       5.0000,   2.00000,    489.9964
    157.5000,       5.0000,   2.00000,    421.8779
    162.5000,       5.0000,   2.00000,    561.3071
    167.5000,       5.0000,   2.00000,    684.6979
    172.5000,       5.0000,   2.00000,    823.0570
    177.5000,       5.0000,   2.00000,    854.0756
    182.5000,       5.0000,   2.00000,   1122.0554
    187.5000,       5.0000,   2.00000,   1522.3369
    192.5000,       5.0000,   2.00000,   1448.2263
    197.5000,       5.0000,   2.00000,   1520.8151
    202.5000,       5.0000,   2.00000,   1738.5101
    207.5000,       5.0000,   2.00000,   1521.1716
    212.5000,       5.0000,   2.00000,   1112.6987
    217.5000,       5.0000,   2.00000,   1269.1233
    222.5000,       5.0000,   2.00000,   1119.0474
    227.5000,       5.0000,   2.00000,   1233.5511
    232.5000,       5.0000,   2.00000,   1483.0316
    237.5000,       5.0000,   2.00000,   1651.4286
    242.5000,       5.0000,   2.00000,   1847.4081
    247.5000,       5.0000,   2.00000,   1971.4944
    252.5000,       5.0000,   2.00000,   1901.6876
    257.5000,       5.0000,   2.00000,   2099.1118
    262.5000,       5.0000,   2.00000,   2002.3702
    267.5000,       5.0000,   2.00000,   1594.0398
    272.5000,       5.0000,   2.00000,   1605.6080
    277.5000,       5.0000,   2.00000,   1629.1721
    282.5000,       5.0000,   2.00000,   1351.8357
    287.5000,       5.0000,   2.00000,   1445.4977
    292.5000,       5.0000,   2.00000,   1759.5715
    297.5000,       5.0000,   2.00000,   1423.5863
    302.5000,       5.0000,   2.00000,   1294.5897
    307.5000,       5.0000,   2.00000,   1727.1383
    312.5000,       5.0000,   2.00000,   1419.5082
    317.5000,       5.0000,   2.00000,   1344.8448
    322.5000,       5.0000,   2.00000,   1371.5121
    327.5000,       5.0000,   2.00000,   1213.2566
    332.5000,       5.0000,   2.00000,   1434.6432
    337.5000,       5.0000,   2.00000,   1274.3367
    342.5000,       5.0000,   2.00000,   1143.2179
    347.5000,       5.0000,   2.00000,   1257.2819
    352.5000,       5.0000,   2.00000,   1405.1344
    357.5000,       5.0000,   2.00000,   1268.3862
    362.5000,       5.0000,   2.00000,   1132.4109
    367.5000,       5.0000,   2.00000,   1510.7986
    372.5000,       5.0000,   2.00000,   1115.4750
    377.5000,       5.0000,   2.00000,   1100.6670
    382.5000,       5.0000,   2.00000,   1255.2428
    387.5000,       5.0000,   2.00000,   1113.7092
    392.5000,       5.0000,   2.00000,   1089.3188
    397.5000,       5.0000,   2.00000,   1296.8368
    402.5000,       5.0000,   2.00000,   1201.4031
    407.5000,       5.0000,   2.00000,   1308.7258
    412.5000,       5.0000,   2.00000,   1304.4221
    417.5000,       5.0000,   2.00000,   1312.0786
    422.5000,       5.0000,   2.00000,   1158.6797
    427.5000,       5.0000,   2.00000,   1090.6682
    432.5000,       5.0000,   2.00000,   1204.1971
    437.5000,       5.0000,   2.00000,   1501.5547
    442.5000,       5.0000,   2.00000,    803.7255
    447.5000,       5.0000,   2.00000,    982.6321
    452.5000,       5.0000,   2.00000,   1278.2064
    457.5000,       5.0000,   2.00000,    857.6068
    462.5000,       5.0000,   2.00000,    727.2905
     17.5000,       5.0000,   3.00000,    382.4835
     22.5000,       5.0000,   3.00000,    388.3448
     27.5000,       5.0000,   3.00000,    383.4108
     32.5000,       5.0000,   3.00000,    327.8734
     37.5000,       5.0000,   3.00000,    364.8163
     42.5000,       5.0000,   3.00000,    357.6829
     47.5000,       5.0000,   3.00000,    384.3144
     52.5000,       5.0000,   3.00000,    383.3395
     57.5000,       5.0000,   3.00000,    313.4161
     62.5000,       5.0000,   3.00000,    280.6417
     67.5000,       5.0000,   3.00000,    313.1226
     72.5000,       5.0000,   3.00000,    358.2654
     77.5000,       5.0000,   3.00000,    276.2515
     82.5000,       5.0000,   3.00000,    236.1163
     87.5000,       5.0000,   3.00000,    259.3802
     92.5000,       5.0000,   3.00000,    274.7922
     97.5000,       5.0000,   3.00000,    229.9577
    102.5000,       5.0000,   3.00000,    285.1090
    107.5000,       5.0000,   3.00000,    300.1397
    112.5000,       5.0000,   3.00000,    295.1787
    117.5000,       5.0000,   3.00000,    294.7831
    122.5000,       5.0000,   3.00000,    419.8984
    127.5000,       5.0000,   3.00000,    418.1270
    132.5000,       5.0000,   3.00000,    262.3529
    137.5000,       5.0000,   3.00000,    281.0697
    142.5000,       5.0000,   3.00000,    351.1677
    147.5000,       5.0000,   3.00000,    471.0096
    152.5000,       5.0000,   3.00000,    477.6555
    157.5000,       5.0000,   3.00000,    419.2445
    162.5000,       5.0000,   3.00000,    611.5979
    167.5000,       5.0000,   3.00000,    758.8441
    172.5000,       5.0000,   3.00000,    870.5776
    177.5000,       5.0000,   3.00000,    832.7704
    182.5000,       5.0000,   3.00000,    971.8846
    187.5000,       5.0000,   3.00000,   1151.6711
    192.5000,       5.0000,   3.00000,   1038.4634
    197.5000,       5.0000,   3.00000,   1179.6105
    202.5000,       5.0000,   3.00000,   1268.9449
    207.5000,       5.0000,   3.00000,   1255.8195
    212.5000,       5.0000,   3.00000,    904.9966
    217.5000,       5.0000,   3.00000,   1088.8256
    222.5000,       5.0000,   3.00000,   1166.2710
    227.5000,       5.0000,   3.00000,   1295.9808
    232.5000,       5.0000,   3.00000,   1346.8423
    237.5000,       5.0000,   3.00000,   1405.1462
    242.5000,       5.0000,   3.00000,   1507.5112
    247.5000,       5.0000,   3.00000,   1660.2145
    252.5000,       5.0000,   3.00000,   1636.2343
    257.5000,       5.0000,   3.00000,   1760.7247
    262.5000,       5.0000,   3.00000,   1596.4415
    267.5000,       5.0000,   3.00000,   1386.4805
    272.5000,       5.0000,   3.00000,   1265.6399
    277.5000,       5.0000,   3.00000,   1210.0228
    282.5000,       5.0000,   3.00000,   1166.4847
    287.5000,       5.0000,   3.00000,   1304.4221
    292.5000,       5.0000,   3.00000,   1448.0896
    297.5000,       5.0000,   3.00000,   1229.0928
    302.5000,       5.0000,   3.00000,   1137.4994
    307.5000,       5.0000,   3.00000,   1412.4581
    312.5000,       5.0000,   3.00000,   1257.6028
    317.5000,       5.0000,   3.00000,   1227.7612
    322.5000,       5.0000,   3.00000,   1234.3716
    327.5000,       5.0000,   3.00000,   1187.7664
    332.5000,       5.0000,   3.00000,   1334.5013
    337.5000,       5.0000,   3.00000,   1159.7914
    342.5000,       5.0000,   3.00000,    999.3007
    347.5000,       5.0000,   3.00000,   1124.3975
    352.5000,       5.0000,   3.00000,   1196.3502
    357.5000,       5.0000,   3.00000,   1184.7108
    362.5000,       5.0000,   3.00000,   1064.9521
    367.5000,       5.0000,   3.00000,   1309.8672
    372.5000,       5.0000,   3.00000,   1023.1264
    377.5000,       5.0000,   3.00000,   1029.9626
    382.5000,       5.0000,   3.00000,   1087.7078
    387.5000,       5.0000,   3.00000,   1139.1639
    392.5000,       5.0000,   3.00000,   1009.5490
    397.5000,       5.0000,   3.00000,   1143.3013
    402.5000,       5.0000,   3.00000,   1017.5742
    407.5000,       5.0000,   3.00000,   1209.1904
    412.5000,       5.0000,   3.00000,   1016.5399
    417.5000,       5.0000,   3.00000,   1077.6259
    422.5000,       5.0000,   3.00000,    845.5273
    427.5000,       5.0000,   3.00000,   1058.4845
    432.5000,       5.0000,   3.00000,   1088.8967
    437.5000,       5.0000,   3.00000,   1250.4932
    442.5000,       5.0000,   3.00000,    811.7624
    447.5000,       5.0000,   3.00000,    874.0374
    452.5000,       5.0000,   3.00000,   1041.9586
    457.5000,       5.0000,   3.00000,    843.8153
     22.5000,      15.0000,   1.00000,    374.2563
     27.5000,      15.0000,   1.00000,    369.2331
     32.5000,      15.0000,   1.00000,    350.9358
     37.5000,      15.0000,   1.00000,    344.2542
     42.5000,      15.0000,   1.00000,    371.1116
     47.5000,      15.0000,   1.00000,    373.9590
     52.5000,      15.0000,   1.00000,    348.3024
     57.5000,      15.0000,   1.00000,    309.0744
     62.5000,      15.0000,   1.00000,    299.5750
     67.5000,      15.0000,   1.00000,    317.8723
     72.5000,      15.0000,   1.00000,    320.1134
     77.5000,      15.0000,   1.00000,    312.1775
     82.5000,      15.0000,   1.00000,    281.4026
     87.5000,      15.0000,   1.00000,    271.5822
     92.5000,      15.0000,   1.00000,    259.6456
     97.5000,      15.0000,   1.00000,    285.7183
    102.5000,      15.0000,   1.00000,    274.4118
    107.5000,      15.0000,   1.00000,    264.4844
    112.5000,      15.0000,   1.00000,    296.1331
    117.5000,      15.0000,   1.00000,    355.4893
    122.5000,      15.0000,   1.00000,    370.6717
    127.5000,      15.0000,   1.00000,    348.3143
    132.5000,      15.0000,   1.00000,    300.1635
    137.5000,      15.0000,   1.00000,    280.6892
    142.5000,      15.0000,   1.00000,    361.2556
    147.5000,      15.0000,   1.00000,    447.6534
    152.5000,      15.0000,   1.00000,    490.4066
    157.5000,      15.0000,   1.00000,    558.7925
    162.5000,      15.0000,   1.00000,    649.3695
    167.5000,      15.0000,   1.00000,    757.0251
    172.5000,      15.0000,   1.00000,    789.1792
    177.5000,      15.0000,   1.00000,    788.5608
    182.5000,      15.0000,   1.00000,    788.9592
    187.5000,      15.0000,   1.00000,    743.7687
    192.5000,      15.0000,   1.00000,    876.5935
    197.5000,      15.0000,   1.00000,   1015.5649
    202.5000,      15.0000,   1.00000,   1099.4542
    207.5000,      15.0000,   1.00000,   1086.1565
    212.5000,      15.0000,   1.00000,   1128.0891
    217.5000,      15.0000,   1.00000,   1069.3213
    222.5000,      15.0000,   1.00000,   1174.1296
    227.5000,      15.0000,   1.00000,   1174.2010
    232.5000,      15.0000,   1.00000,   1152.5272
    237.5000,      15.0000,   1.00000,   1111.9141
    242.5000,      15.0000,   1.00000,   1187.9922
    247.5000,      15.0000,   1.00000,   1276.9999
    252.5000,      15.0000,   1.00000,   1457.7911
    257.5000,      15.0000,   1.00000,   1483.3883
    262.5000,      15.0000,   1.00000,   1407.4171
    267.5000,      15.0000,   1.00000,   1272.8922
    272.5000,      15.0000,   1.00000,   1113.0673
    277.5000,      15.0000,   1.00000,   1043.2546
    282.5000,      15.0000,   1.00000,   1146.7252
    287.5000,      15.0000,   1.00000,   1192.9381
    292.5000,      15.0000,   1.00000,   1209.7017
    297.5000,      15.0000,   1.00000,   1176.8402
    302.5000,      15.0000,   1.00000,   1106.1953
    307.5000,      15.0000,   1.00000,   1095.8162
    312.5000,      15.0000,   1.00000,   1135.6089
    317.5000,      15.0000,   1.00000,   1112.1519
    322.5000,      15.0000,   1.00000,   1147.4504
    327.5000,      15.0000,   1.00000,   1187.7426
    332.5000,      15.0000,   1.00000,   1161.8363
    337.5000,      15.0000,   1.00000,   1089.5150
    342.5000,      15.0000,   1.00000,   1045.5731
    347.5000,      15.0000,   1.00000,    997.2557
    352.5000,      15.0000,   1.00000,   1057.5630
    357.5000,      15.0000,   1.00000,   1094.6808
    362.5000,      15.0000,   1.00000,   1132.4347
    367.5000,      15.0000,   1.00000,   1026.7644
    372.5000,      15.0000,   1.00000,   1013.0682
    377.5000,      15.0000,   1.00000,    954.8118
    382.5000,      15.0000,   1.00000,   1004.9600
    387.5000,      15.0000,   1.00000,    968.8646
    392.5000,      15.0000,   1.00000,   1056.0591
    397.5000,      15.0000,   1.00000,    993.6355
    402.5000,      15.0000,   1.00000,   1061.2190
    407.5000,      15.0000,   1.00000,    990.2649
    412.5000,      15.0000,   1.00000,   1003.5570
    417.5000,      15.0000,   1.00000,    814.0095
    422.5000,      15.0000,   1.00000,    891.4074
    427.5000,      15.0000,   1.00000,    939.7186
    432.5000,      15.0000,   1.00000,   1069.8149
    437.5000,      15.0000,   1.00000,    972.9665
    442.5000,      15.0000,   1.00000,    947.4763
    447.5000,      15.0000,   1.00000,    832.8596
    452.5000,      15.0000,   1.00000,    775.7504
     22.5000,       5.0000,   4.00000,    371.9029
     27.5000,       5.0000,   4.00000,    387.0650
     32.5000,       5.0000,   4.00000,    317.9577
     37.5000,       5.0000,   4.00000,    355.5266
     42.5000,       5.0000,   4.00000,    362.7643
     47.5000,       5.0000,   4.00000,    382.3923
     52.5000,       5.0000,   4.00000,    370.5627
     57.5000,       5.0000,   4.00000,    305.7620
     62.5000,       5.0000,   4.00000,    284.4264
     67.5000,       5.0000,   4.00000,    310.5823
     72.5000,       5.0000,   4.00000,    354.1753
     77.5000,       5.0000,   4.00000,    288.9811
     82.5000,       5.0000,   4.00000,    263.2394
     87.5000,       5.0000,   4.00000,    282.9465
     92.5000,       5.0000,   4.00000,    277.6520
     97.5000,       5.0000,   4.00000,    245.2232
    102.5000,       5.0000,   4.00000,    260.4382
    107.5000,       5.0000,   4.00000,    260.9256
    112.5000,       5.0000,   4.00000,    315.3400
    117.5000,       5.0000,   4.00000,    332.9140
    122.5000,       5.0000,   4.00000,    422.2971
    127.5000,       5.0000,   4.00000,    367.2809
    132.5000,       5.0000,   4.00000,    219.4143
    137.5000,       5.0000,   4.00000,    261.4012
    142.5000,       5.0000,   4.00000,    358.2179
    147.5000,       5.0000,   4.00000,    482.4746
    152.5000,       5.0000,   4.00000,    515.5897
    157.5000,       5.0000,   4.00000,    431.1271
    162.5000,       5.0000,   4.00000,    645.6957
    167.5000,       5.0000,   4.00000,    748.9524
    172.5000,       5.0000,   4.00000,    832.1760
    177.5000,       5.0000,   4.00000,    704.7053
    182.5000,       5.0000,   4.00000,    680.3326
    187.5000,       5.0000,   4.00000,    766.2210
    192.5000,       5.0000,   4.00000,    835.7625
    197.5000,       5.0000,   4.00000,   1063.0421
    202.5000,       5.0000,   4.00000,   1146.4835
    207.5000,       5.0000,   4.00000,   1040.7302
    212.5000,       5.0000,   4.00000,    797.0438
    217.5000,       5.0000,   4.00000,   1006.3906
    222.5000,       5.0000,   4.00000,   1066.7277
    227.5000,       5.0000,   4.00000,   1124.3103
    232.5000,       5.0000,   4.00000,   1104.6141
    237.5000,       5.0000,   4.00000,   1044.4951
    242.5000,       5.0000,   4.00000,   1156.2523
    247.5000,       5.0000,   4.00000,   1331.7947
    252.5000,       5.0000,   4.00000,   1363.3600
    257.5000,       5.0000,   4.00000,   1424.6285
    262.5000,       5.0000,   4.00000,   1317.1512
    267.5000,       5.0000,   4.00000,   1124.3269
    272.5000,       5.0000,   4.00000,   1022.2979
    277.5000,       5.0000,   4.00000,    971.6943
    282.5000,       5.0000,   4.00000,    971.6547
    287.5000,       5.0000,   4.00000,   1042.3154
    292.5000,       5.0000,   4.00000,   1251.5631
    297.5000,       5.0000,   4.00000,   1105.1290
    302.5000,       5.0000,   4.00000,    985.8027
    307.5000,       5.0000,   4.00000,   1255.8433
    312.5000,       5.0000,   4.00000,    972.4869
    317.5000,       5.0000,   4.00000,   1041.0472
    322.5000,       5.0000,   4.00000,   1150.0701
    327.5000,       5.0000,   4.00000,   1054.8782
    332.5000,       5.0000,   4.00000,   1243.7560
    337.5000,       5.0000,   4.00000,   1040.8059
    342.5000,       5.0000,   4.00000,    923.1075
    347.5000,       5.0000,   4.00000,    947.1433
    352.5000,       5.0000,   4.00000,   1042.7711
    357.5000,       5.0000,   4.00000,   1105.0303
    362.5000,       5.0000,   4.00000,    973.1409
    367.5000,       5.0000,   4.00000,   1190.4598
    372.5000,       5.0000,   4.00000,    884.1907
    377.5000,       5.0000,   4.00000,    890.5711
    382.5000,       5.0000,   4.00000,   1018.0220
    387.5000,       5.0000,   4.00000,    947.0839
    392.5000,       5.0000,   4.00000,    929.3296
    397.5000,       5.0000,   4.00000,   1004.2308
    402.5000,       5.0000,   4.00000,    925.4061
    407.5000,       5.0000,   4.00000,   1062.0513
    412.5000,       5.0000,   4.00000,    920.5557
    417.5000,       5.0000,   4.00000,    825.6171
    422.5000,       5.0000,   4.00000,    766.4492
    427.5000,       5.0000,   4.00000,    909.1180
    432.5000,       5.0000,   4.00000,    915.8520
    437.5000,       5.0000,   4.00000,   1116.4636
    442.5000,       5.0000,   4.00000,    833.3450
    447.5000,       5.0000,   4.00000,    845.2143
    452.5000,       5.0000,   4.00000,    879.5539
     30.0000,      20.0000,   1.00000,    338.3711
     35.0000,      20.0000,   1.00000,    352.9946
     40.0000,      20.0000,   1.00000,    344.0065
     45.0000,      20.0000,   1.00000,    344.7753
     50.0000,      20.0000,   1.00000,    344.7198
     55.0000,      20.0000,   1.00000,    336.7303
     60.0000,      20.0000,   1.00000,    329.3988
     65.0000,      20.0000,   1.00000,    318.5638
     70.0000,      20.0000,   1.00000,    323.0104
     75.0000,      20.0000,   1.00000,    324.6511
     80.0000,      20.0000,   1.00000,    330.8413
     85.0000,      20.0000,   1.00000,    303.7501
     90.0000,      20.0000,   1.00000,    285.4964
     95.0000,      20.0000,   1.00000,    263.2083
    100.0000,      20.0000,   1.00000,    247.5544
    105.0000,      20.0000,   1.00000,    272.8226
    110.0000,      20.0000,   1.00000,    306.9760
    115.0000,      20.0000,   1.00000,    352.4794
    120.0000,      20.0000,   1.00000,    361.6182
    125.0000,      20.0000,   1.00000,    316.1623
    130.0000,      20.0000,   1.00000,    306.6352
    135.0000,      20.0000,   1.00000,    309.9958
    140.0000,      20.0000,   1.00000,    334.9708
    145.0000,      20.0000,   1.00000,    409.3964
    150.0000,      20.0000,   1.00000,    462.1364
    155.0000,      20.0000,   1.00000,    592.8370
    160.0000,      20.0000,   1.00000,    642.5571
    165.0000,      20.0000,   1.00000,    661.1120
    170.0000,      20.0000,   1.00000,    593.4869
    175.0000,      20.0000,   1.00000,    529.1511
    180.0000,      20.0000,   1.00000,    489.4337
    185.0000,      20.0000,   1.00000,    522.3268
    190.0000,      20.0000,   1.00000,    592.3376
    195.0000,      20.0000,   1.00000,    788.8086
    200.0000,      20.0000,   1.00000,    920.0877
    205.0000,      20.0000,   1.00000,    998.7300
    210.0000,      20.0000,   1.00000,   1017.3959
    215.0000,      20.0000,   1.00000,    988.6085
    220.0000,      20.0000,   1.00000,    907.4219
    225.0000,      20.0000,   1.00000,    868.2672
    230.0000,      20.0000,   1.00000,    785.7888
    235.0000,      20.0000,   1.00000,    800.6580
    240.0000,      20.0000,   1.00000,    845.1390
    245.0000,      20.0000,   1.00000,    871.5168
    250.0000,      20.0000,   1.00000,   1006.8781
    255.0000,      20.0000,   1.00000,   1135.3434
    260.0000,      20.0000,   1.00000,   1136.1360
    265.0000,      20.0000,   1.00000,   1043.7025
    270.0000,      20.0000,   1.00000,    935.0204
    275.0000,      20.0000,   1.00000,    882.7244
    280.0000,      20.0000,   1.00000,    843.9184
    285.0000,      20.0000,   1.00000,    895.7231
    290.0000,      20.0000,   1.00000,    952.2993
    295.0000,      20.0000,   1.00000,    958.4657
    300.0000,      20.0000,   1.00000,   1015.0894
    305.0000,      20.0000,   1.00000,    914.2859
    310.0000,      20.0000,   1.00000,    882.3121
    315.0000,      20.0000,   1.00000,    936.1618
    320.0000,      20.0000,   1.00000,    897.9424
    325.0000,      20.0000,   1.00000,   1002.6298
    330.0000,      20.0000,   1.00000,   1009.4619
    335.0000,      20.0000,   1.00000,    960.2570
    340.0000,      20.0000,   1.00000,    950.5079
    345.0000,      20.0000,   1.00000,    916.3942
    350.0000,      20.0000,   1.00000,    907.1762
    355.0000,      20.0000,   1.00000,    916.3862
    360.0000,      20.0000,   1.00000,    965.7260
    365.0000,      20.0000,   1.00000,    940.6638
    370.0000,      20.0000,   1.00000,    866.0637
    375.0000,      20.0000,   1.00000,    874.3704
    380.0000,      20.0000,   1.00000,    785.5826
    385.0000,      20.0000,   1.00000,    798.8509
    390.0000,      20.0000,   1.00000,    853.7784
    395.0000,      20.0000,   1.00000,    872.8009
    400.0000,      20.0000,   1.00000,    944.2147
    405.0000,      20.0000,   1.00000,    922.7510
    410.0000,      20.0000,   1.00000,    821.6858
    415.0000,      20.0000,   1.00000,    826.3542
    420.0000,      20.0000,   1.00000,    793.7307
    425.0000,      20.0000,   1.00000,    768.3356
    430.0000,      20.0000,   1.00000,    844.0294
    435.0000,      20.0000,   1.00000,    858.8194
    440.0000,      20.0000,   1.00000,    869.3452
    445.0000,      20.0000,   1.00000,    809.9633
     27.5000,       5.0000,   5.00000,    357.8497
     32.5000,       5.0000,   5.00000,    317.2727
     37.5000,       5.0000,   5.00000,    352.2224
     42.5000,       5.0000,   5.00000,    354.0195
     47.5000,       5.0000,   5.00000,    362.5287
     52.5000,       5.0000,   5.00000,    370.4339
     57.5000,       5.0000,   5.00000,    322.0847
     62.5000,       5.0000,   5.00000,    289.6477
     67.5000,       5.0000,   5.00000,    315.8333
     72.5000,       5.0000,   5.00000,    365.6092
     77.5000,       5.0000,   5.00000,    304.5617
     82.5000,       5.0000,   5.00000,    281.1218
     87.5000,       5.0000,   5.00000,    302.7922
     92.5000,       5.0000,   5.00000,    295.1984
     97.5000,       5.0000,   5.00000,    224.7728
    102.5000,       5.0000,   5.00000,    240.3672
    107.5000,       5.0000,   5.00000,    275.1133
    112.5000,       5.0000,   5.00000,    336.4062
    117.5000,       5.0000,   5.00000,    347.3060
    122.5000,       5.0000,   5.00000,    423.8986
    127.5000,       5.0000,   5.00000,    337.7045
    132.5000,       5.0000,   5.00000,    207.5895
    137.5000,       5.0000,   5.00000,    263.7889
    142.5000,       5.0000,   5.00000,    359.9708
    147.5000,       5.0000,   5.00000,    485.7465
    152.5000,       5.0000,   5.00000,    527.3400
    157.5000,       5.0000,   5.00000,    456.9527
    162.5000,       5.0000,   5.00000,    623.5821
    167.5000,       5.0000,   5.00000,    689.4476
    172.5000,       5.0000,   5.00000,    669.8306
    177.5000,       5.0000,   5.00000,    524.5367
    182.5000,       5.0000,   5.00000,    488.0841
    187.5000,       5.0000,   5.00000,    602.1052
    192.5000,       5.0000,   5.00000,    708.7281
    197.5000,       5.0000,   5.00000,    946.3408
    202.5000,       5.0000,   5.00000,   1086.2158
    207.5000,       5.0000,   5.00000,    933.8275
    212.5000,       5.0000,   5.00000,    702.7930
    217.5000,       5.0000,   5.00000,    901.9648
    222.5000,       5.0000,   5.00000,    894.2370
    227.5000,       5.0000,   5.00000,    867.8677
    232.5000,       5.0000,   5.00000,    838.1077
    237.5000,       5.0000,   5.00000,    825.4586
    242.5000,       5.0000,   5.00000,    883.6235
    247.5000,       5.0000,   5.00000,   1072.2164
    252.5000,       5.0000,   5.00000,   1094.3241
    257.5000,       5.0000,   5.00000,   1183.8518
    262.5000,       5.0000,   5.00000,   1097.2429
    267.5000,       5.0000,   5.00000,    894.4112
    272.5000,       5.0000,   5.00000,    849.3557
    277.5000,       5.0000,   5.00000,    840.0460
    282.5000,       5.0000,   5.00000,    738.6172
    287.5000,       5.0000,   5.00000,    849.5934
    292.5000,       5.0000,   5.00000,   1068.3822
    297.5000,       5.0000,   5.00000,    950.2332
    302.5000,       5.0000,   5.00000,    900.1005
    307.5000,       5.0000,   5.00000,   1097.7435
    312.5000,       5.0000,   5.00000,    804.1235
    317.5000,       5.0000,   5.00000,    878.4840
    322.5000,       5.0000,   5.00000,   1009.8582
    327.5000,       5.0000,   5.00000,    966.9387
    332.5000,       5.0000,   5.00000,   1103.7820
    337.5000,       5.0000,   5.00000,    983.8091
    342.5000,       5.0000,   5.00000,    799.3482
    347.5000,       5.0000,   5.00000,    857.3807
    352.5000,       5.0000,   5.00000,    958.3488
    357.5000,       5.0000,   5.00000,    964.6204
    362.5000,       5.0000,   5.00000,    888.6191
    367.5000,       5.0000,   5.00000,   1090.8823
    372.5000,       5.0000,   5.00000,    779.2434
    377.5000,       5.0000,   5.00000,    781.2313
    382.5000,       5.0000,   5.00000,    867.0704
    387.5000,       5.0000,   5.00000,    844.2433
    392.5000,       5.0000,   5.00000,    773.3845
    397.5000,       5.0000,   5.00000,    957.9624
    402.5000,       5.0000,   5.00000,    850.8419
    407.5000,       5.0000,   5.00000,    975.1171
    412.5000,       5.0000,   5.00000,    801.2941
    417.5000,       5.0000,   5.00000,    793.9277
    422.5000,       5.0000,   5.00000,    674.8240
    427.5000,       5.0000,   5.00000,    788.2670
    432.5000,       5.0000,   5.00000,    809.9546
    437.5000,       5.0000,   5.00000,   1012.9777
    442.5000,       5.0000,   5.00000,    814.4462
    447.5000,       5.0000,   5.00000,    780.8151
     32.5000,       5.0000,   6.00000,    298.0644
     37.5000,       5.0000,   6.00000,    352.3644
     42.5000,       5.0000,   6.00000,    335.2755
     47.5000,       5.0000,   6.00000,    355.6716
     52.5000,       5.0000,   6.00000,    379.3329
     57.5000,       5.0000,   6.00000,    329.8370
     62.5000,       5.0000,   6.00000,    302.7256
     67.5000,       5.0000,   6.00000,    328.8578
     72.5000,       5.0000,   6.00000,    379.0801
     77.5000,       5.0000,   6.00000,    315.5452
     82.5000,       5.0000,   6.00000,    287.7362
     87.5000,       5.0000,   6.00000,    314.1770
     92.5000,       5.0000,   6.00000,    287.7466
     97.5000,       5.0000,   6.00000,    218.7493
    102.5000,       5.0000,   6.00000,    243.6598
    107.5000,       5.0000,   6.00000,    290.2897
    112.5000,       5.0000,   6.00000,    353.6584
    117.5000,       5.0000,   6.00000,    337.2239
    122.5000,       5.0000,   6.00000,    409.0675
    127.5000,       5.0000,   6.00000,    352.0749
    132.5000,       5.0000,   6.00000,    215.0511
    137.5000,       5.0000,   6.00000,    265.7744
    142.5000,       5.0000,   6.00000,    365.1849
    147.5000,       5.0000,   6.00000,    490.6278
    152.5000,       5.0000,   6.00000,    524.0171
    157.5000,       5.0000,   6.00000,    435.0609
    162.5000,       5.0000,   6.00000,    568.8058
    167.5000,       5.0000,   6.00000,    560.8879
    172.5000,       5.0000,   6.00000,    490.8704
    177.5000,       5.0000,   6.00000,    386.5318
    182.5000,       5.0000,   6.00000,    432.0550
    187.5000,       5.0000,   6.00000,    563.5229
    192.5000,       5.0000,   6.00000,    615.2047
    197.5000,       5.0000,   6.00000,    831.4864
    202.5000,       5.0000,   6.00000,    960.1363
    207.5000,       5.0000,   6.00000,    863.0079
    212.5000,       5.0000,   6.00000,    628.3794
    217.5000,       5.0000,   6.00000,    743.7441
    222.5000,       5.0000,   6.00000,    704.6923
    227.5000,       5.0000,   6.00000,    659.4633
    232.5000,       5.0000,   6.00000,    636.1851
    237.5000,       5.0000,   6.00000,    674.4980
    242.5000,       5.0000,   6.00000,    753.3918
    247.5000,       5.0000,   6.00000,    847.2078
    252.5000,       5.0000,   6.00000,    896.6882
    257.5000,       5.0000,   6.00000,    993.2729
    262.5000,       5.0000,   6.00000,    909.8771
    267.5000,       5.0000,   6.00000,    764.0158
    272.5000,       5.0000,   6.00000,    718.5095
    277.5000,       5.0000,   6.00000,    655.7941
    282.5000,       5.0000,   6.00000,    617.6019
    287.5000,       5.0000,   6.00000,    694.2924
    292.5000,       5.0000,   6.00000,    908.6346
    297.5000,       5.0000,   6.00000,    853.6257
    302.5000,       5.0000,   6.00000,    773.1262
    307.5000,       5.0000,   6.00000,    994.2483
    312.5000,       5.0000,   6.00000,    739.0195
    317.5000,       5.0000,   6.00000,    778.3897
    322.5000,       5.0000,   6.00000,    852.2922
    327.5000,       5.0000,   6.00000,    842.1390
    332.5000,       5.0000,   6.00000,   1005.4806
    337.5000,       5.0000,   6.00000,    831.3846
    342.5000,       5.0000,   6.00000,    749.8066
    347.5000,       5.0000,   6.00000,    799.0424
    352.5000,       5.0000,   6.00000,    851.3042
    357.5000,       5.0000,   6.00000,    868.8540
    362.5000,       5.0000,   6.00000,    781.9268
    367.5000,       5.0000,   6.00000,    977.5410
    372.5000,       5.0000,   6.00000,    720.8404
    377.5000,       5.0000,   6.00000,    684.1603
    382.5000,       5.0000,   6.00000,    749.4280
    387.5000,       5.0000,   6.00000,    736.1954
    392.5000,       5.0000,   6.00000,    707.8995
    397.5000,       5.0000,   6.00000,    835.3979
    402.5000,       5.0000,   6.00000,    814.7839
    407.5000,       5.0000,   6.00000,    888.2864
    412.5000,       5.0000,   6.00000,    752.0079
    417.5000,       5.0000,   6.00000,    739.8777
    422.5000,       5.0000,   6.00000,    627.5178
    427.5000,       5.0000,   6.00000,    718.6057
    432.5000,       5.0000,   6.00000,    731.5941
    437.5000,       5.0000,   6.00000,    921.6174
    442.5000,       5.0000,   6.00000,    722.3803
     37.5000,      25.0000,   1.00000,    319.5883
     42.5000,      25.0000,   1.00000,    334.4893
     47.5000,      25.0000,   1.00000,    339.6016
     52.5000,      25.0000,   1.00000,    333.7957
     57.5000,      25.0000,   1.00000,    341.7119
     62.5000,      25.0000,   1.00000,    352.4913
     67.5000,      25.0000,   1.00000,    343.5052
     72.5000,      25.0000,   1.00000,    336.0250
     77.5000,      25.0000,   1.00000,    336.8374
     82.5000,      25.0000,   1.00000,    332.3096
     87.5000,      25.0000,   1.00000,    281.0670
     92.5000,      25.0000,   1.00000,    262.8034
     97.5000,      25.0000,   1.00000,    272.3292
    102.5000,      25.0000,   1.00000,    285.9422
    107.5000,      25.0000,   1.00000,    301.7349
    112.5000,      25.0000,   1.00000,    331.2099
    117.5000,      25.0000,   1.00000,    334.9252
    122.5000,      25.0000,   1.00000,    325.5229
    127.5000,      25.0000,   1.00000,    328.0692
    132.5000,      25.0000,   1.00000,    352.6003
    137.5000,      25.0000,   1.00000,    358.1584
    142.5000,      25.0000,   1.00000,    384.7801
    147.5000,      25.0000,   1.00000,    432.0292
    152.5000,      25.0000,   1.00000,    518.2647
    157.5000,      25.0000,   1.00000,    574.9459
    162.5000,      25.0000,   1.00000,    545.0349
    167.5000,      25.0000,   1.00000,    442.2538
    172.5000,      25.0000,   1.00000,    368.3534
    177.5000,      25.0000,   1.00000,    396.2530
    182.5000,      25.0000,   1.00000,    431.0484
    187.5000,      25.0000,   1.00000,    513.9846
    192.5000,      25.0000,   1.00000,    631.3299
    197.5000,      25.0000,   1.00000,    709.0745
    202.5000,      25.0000,   1.00000,    792.3872
    207.5000,      25.0000,   1.00000,    894.8611
    212.5000,      25.0000,   1.00000,    876.4529
    217.5000,      25.0000,   1.00000,    745.8811
    222.5000,      25.0000,   1.00000,    621.4222
    227.5000,      25.0000,   1.00000,    584.2788
    232.5000,      25.0000,   1.00000,    577.1553
    237.5000,      25.0000,   1.00000,    626.4355
    242.5000,      25.0000,   1.00000,    675.3986
    247.5000,      25.0000,   1.00000,    761.1190
    252.5000,      25.0000,   1.00000,    820.2076
    257.5000,      25.0000,   1.00000,    859.3029
    262.5000,      25.0000,   1.00000,    868.1999
    267.5000,      25.0000,   1.00000,    835.2274
    272.5000,      25.0000,   1.00000,    722.8757
    277.5000,      25.0000,   1.00000,    678.3907
    282.5000,      25.0000,   1.00000,    724.0448
    287.5000,      25.0000,   1.00000,    745.3956
    292.5000,      25.0000,   1.00000,    753.1136
    297.5000,      25.0000,   1.00000,    816.0464
    302.5000,      25.0000,   1.00000,    809.6065
    307.5000,      25.0000,   1.00000,    796.0134
    312.5000,      25.0000,   1.00000,    812.9554
    317.5000,      25.0000,   1.00000,    825.9144
    322.5000,      25.0000,   1.00000,    791.7135
    327.5000,      25.0000,   1.00000,    814.8972
    332.5000,      25.0000,   1.00000,    811.5286
    337.5000,      25.0000,   1.00000,    818.8998
    342.5000,      25.0000,   1.00000,    846.7797
    347.5000,      25.0000,   1.00000,    839.5671
    352.5000,      25.0000,   1.00000,    788.7213
    357.5000,      25.0000,   1.00000,    829.7585
    362.5000,      25.0000,   1.00000,    785.1052
    367.5000,      25.0000,   1.00000,    770.7292
    372.5000,      25.0000,   1.00000,    748.3976
    377.5000,      25.0000,   1.00000,    736.9445
    382.5000,      25.0000,   1.00000,    654.3154
    387.5000,      25.0000,   1.00000,    708.0936
    392.5000,      25.0000,   1.00000,    758.7410
    397.5000,      25.0000,   1.00000,    811.4890
    402.5000,      25.0000,   1.00000,    786.8588
    407.5000,      25.0000,   1.00000,    830.8978
    412.5000,      25.0000,   1.00000,    769.6989
    417.5000,      25.0000,   1.00000,    753.7873
    422.5000,      25.0000,   1.00000,    734.7449
    427.5000,      25.0000,   1.00000,    764.6856
    432.5000,      25.0000,   1.00000,    742.0765
    437.5000,      25.0000,   1.00000,    707.8454
     37.5000,       5.0000,   7.00000,    318.1246
     42.5000,       5.0000,   7.00000,    337.1831
     47.5000,       5.0000,   7.00000,    359.1879
     52.5000,       5.0000,   7.00000,    378.2232
     57.5000,       5.0000,   7.00000,    332.8014
     62.5000,       5.0000,   7.00000,    313.3089
     67.5000,       5.0000,   7.00000,    348.3183
     72.5000,       5.0000,   7.00000,    391.9741
     77.5000,       5.0000,   7.00000,    319.4904
     82.5000,       5.0000,   7.00000,    292.8127
     87.5000,       5.0000,   7.00000,    298.5142
     92.5000,       5.0000,   7.00000,    281.8988
     97.5000,       5.0000,   7.00000,    233.0811
    102.5000,       5.0000,   7.00000,    259.1930
    107.5000,       5.0000,   7.00000,    292.7346
    112.5000,       5.0000,   7.00000,    347.5813
    117.5000,       5.0000,   7.00000,    334.8975
    122.5000,       5.0000,   7.00000,    421.1354
    127.5000,       5.0000,   7.00000,    367.6711
    132.5000,       5.0000,   7.00000,    228.6451
    137.5000,       5.0000,   7.00000,    271.1978
    142.5000,       5.0000,   7.00000,    367.7715
    147.5000,       5.0000,   7.00000,    497.1868
    152.5000,       5.0000,   7.00000,    497.3987
    157.5000,       5.0000,   7.00000,    402.9730
    162.5000,       5.0000,   7.00000,    463.3637
    167.5000,       5.0000,   7.00000,    451.6262
    172.5000,       5.0000,   7.00000,    395.0513
    177.5000,       5.0000,   7.00000,    353.9741
    182.5000,       5.0000,   7.00000,    394.4409
    187.5000,       5.0000,   7.00000,    524.4639
    192.5000,       5.0000,   7.00000,    593.1777
    197.5000,       5.0000,   7.00000,    727.8722
    202.5000,       5.0000,   7.00000,    848.0502
    207.5000,       5.0000,   7.00000,    751.9550
    212.5000,       5.0000,   7.00000,    535.9478
    217.5000,       5.0000,   7.00000,    611.5950
    222.5000,       5.0000,   7.00000,    556.3771
    227.5000,       5.0000,   7.00000,    527.4708
    232.5000,       5.0000,   7.00000,    522.8235
    237.5000,       5.0000,   7.00000,    560.8987
    242.5000,       5.0000,   7.00000,    650.1107
    247.5000,       5.0000,   7.00000,    767.5753
    252.5000,       5.0000,   7.00000,    754.7116
    257.5000,       5.0000,   7.00000,    816.3176
    262.5000,       5.0000,   7.00000,    780.1930
    267.5000,       5.0000,   7.00000,    674.4916
    272.5000,       5.0000,   7.00000,    595.0549
    277.5000,       5.0000,   7.00000,    555.1707
    282.5000,       5.0000,   7.00000,    513.9458
    287.5000,       5.0000,   7.00000,    589.0007
    292.5000,       5.0000,   7.00000,    779.7491
    297.5000,       5.0000,   7.00000,    724.9455
    302.5000,       5.0000,   7.00000,    694.3795
    307.5000,       5.0000,   7.00000,    942.1053
    312.5000,       5.0000,   7.00000,    681.6523
    317.5000,       5.0000,   7.00000,    726.1531
    322.5000,       5.0000,   7.00000,    762.6605
    327.5000,       5.0000,   7.00000,    740.9114
    332.5000,       5.0000,   7.00000,    867.2175
    337.5000,       5.0000,   7.00000,    766.6024
    342.5000,       5.0000,   7.00000,    669.5942
    347.5000,       5.0000,   7.00000,    743.6960
    352.5000,       5.0000,   7.00000,    787.1453
    357.5000,       5.0000,   7.00000,    786.7299
    362.5000,       5.0000,   7.00000,    699.4580
    367.5000,       5.0000,   7.00000,    874.7015
    372.5000,       5.0000,   7.00000,    642.9277
    377.5000,       5.0000,   7.00000,    626.8195
    382.5000,       5.0000,   7.00000,    678.3076
    387.5000,       5.0000,   7.00000,    674.7765
    392.5000,       5.0000,   7.00000,    612.6362
    397.5000,       5.0000,   7.00000,    788.5153
    402.5000,       5.0000,   7.00000,    723.2313
    407.5000,       5.0000,   7.00000,    871.3776
    412.5000,       5.0000,   7.00000,    736.9269
    417.5000,       5.0000,   7.00000,    689.5071
    422.5000,       5.0000,   7.00000,    600.5209
    427.5000,       5.0000,   7.00000,    700.5144
    432.5000,       5.0000,   7.00000,    688.1162
    437.5000,       5.0000,   7.00000,    766.2847
     42.5000,       5.0000,   8.00000,    323.6133
     47.5000,       5.0000,   8.00000,    366.7991
     52.5000,       5.0000,   8.00000,    378.2867
     57.5000,       5.0000,   8.00000,    339.9283
     62.5000,       5.0000,   8.00000,    323.6444
     67.5000,       5.0000,   8.00000,    356.8863
     72.5000,       5.0000,   8.00000,    395.5819
     77.5000,       5.0000,   8.00000,    322.2766
     82.5000,       5.0000,   8.00000,    281.0779
     87.5000,       5.0000,   8.00000,    289.0518
     92.5000,       5.0000,   8.00000,    286.8406
     97.5000,       5.0000,   8.00000,    239.8183
    102.5000,       5.0000,   8.00000,    269.9791
    107.5000,       5.0000,   8.00000,    288.8008
    112.5000,       5.0000,   8.00000,    333.4202
    117.5000,       5.0000,   8.00000,    343.2056
    122.5000,       5.0000,   8.00000,    439.9593
    127.5000,       5.0000,   8.00000,    377.5557
    132.5000,       5.0000,   8.00000,    232.7082
    137.5000,       5.0000,   8.00000,    280.8438
    142.5000,       5.0000,   8.00000,    372.9366
    147.5000,       5.0000,   8.00000,    477.7642
    152.5000,       5.0000,   8.00000,    468.8814
    157.5000,       5.0000,   8.00000,    342.5318
    162.5000,       5.0000,   8.00000,    362.9251
    167.5000,       5.0000,   8.00000,    375.5399
    172.5000,       5.0000,   8.00000,    382.1035
    177.5000,       5.0000,   8.00000,    350.0577
    182.5000,       5.0000,   8.00000,    380.3553
    187.5000,       5.0000,   8.00000,    490.8090
    192.5000,       5.0000,   8.00000,    552.9994
    197.5000,       5.0000,   8.00000,    695.2217
    202.5000,       5.0000,   8.00000,    735.0515
    207.5000,       5.0000,   8.00000,    625.3783
    212.5000,       5.0000,   8.00000,    427.3648
    217.5000,       5.0000,   8.00000,    517.9612
    222.5000,       5.0000,   8.00000,    464.8269
    227.5000,       5.0000,   8.00000,    449.4071
    232.5000,       5.0000,   8.00000,    466.6797
    237.5000,       5.0000,   8.00000,    487.4850
    242.5000,       5.0000,   8.00000,    575.7740
    247.5000,       5.0000,   8.00000,    673.0438
    252.5000,       5.0000,   8.00000,    649.4771
    257.5000,       5.0000,   8.00000,    729.3235
    262.5000,       5.0000,   8.00000,    696.3668
    267.5000,       5.0000,   8.00000,    565.0049
    272.5000,       5.0000,   8.00000,    512.0336
    277.5000,       5.0000,   8.00000,    474.3990
    282.5000,       5.0000,   8.00000,    436.8253
    287.5000,       5.0000,   8.00000,    515.1775
    292.5000,       5.0000,   8.00000,    680.8161
    297.5000,       5.0000,   8.00000,    642.8687
    302.5000,       5.0000,   8.00000,    641.6288
    307.5000,       5.0000,   8.00000,    879.8469
    312.5000,       5.0000,   8.00000,    633.0439
    317.5000,       5.0000,   8.00000,    683.8417
    322.5000,       5.0000,   8.00000,    728.3248
    327.5000,       5.0000,   8.00000,    659.5690
    332.5000,       5.0000,   8.00000,    764.2177
    337.5000,       5.0000,   8.00000,    692.3637
    342.5000,       5.0000,   8.00000,    604.8668
    347.5000,       5.0000,   8.00000,    649.2872
    352.5000,       5.0000,   8.00000,    732.4263
    357.5000,       5.0000,   8.00000,    708.4476
    362.5000,       5.0000,   8.00000,    637.7301
    367.5000,       5.0000,   8.00000,    772.5212
    372.5000,       5.0000,   8.00000,    568.4703
    377.5000,       5.0000,   8.00000,    575.9568
    382.5000,       5.0000,   8.00000,    635.2892
    387.5000,       5.0000,   8.00000,    619.7930
    392.5000,       5.0000,   8.00000,    606.3429
    397.5000,       5.0000,   8.00000,    715.1993
    402.5000,       5.0000,   8.00000,    695.5823
    407.5000,       5.0000,   8.00000,    811.0729
    412.5000,       5.0000,   8.00000,    701.3696
    417.5000,       5.0000,   8.00000,    663.2799
    422.5000,       5.0000,   8.00000,    559.7834
    427.5000,       5.0000,   8.00000,    675.9654
    432.5000,       5.0000,   8.00000,    607.6155
     52.5000,      35.0000,   1.00000,    338.1650
     57.5000,      35.0000,   1.00000,    365.1572
     62.5000,      35.0000,   1.00000,    360.2886
     67.5000,      35.0000,   1.00000,    353.5336
     72.5000,      35.0000,   1.00000,    331.4239
     77.5000,      35.0000,   1.00000,    318.6768
     82.5000,      35.0000,   1.00000,    312.9482
     87.5000,      35.0000,   1.00000,    305.7216
     92.5000,      35.0000,   1.00000,    297.7461
     97.5000,      35.0000,   1.00000,    296.0816
    102.5000,      35.0000,   1.00000,    298.6887
    107.5000,      35.0000,   1.00000,    323.4164
    112.5000,      35.0000,   1.00000,    334.6418
    117.5000,      35.0000,   1.00000,    332.2422
    122.5000,      35.0000,   1.00000,    338.4562
    127.5000,      35.0000,   1.00000,    371.1909
    132.5000,      35.0000,   1.00000,    402.8574
    137.5000,      35.0000,   1.00000,    417.2599
    142.5000,      35.0000,   1.00000,    389.2365
    147.5000,      35.0000,   1.00000,    369.0548
    152.5000,      35.0000,   1.00000,    357.8612
    157.5000,      35.0000,   1.00000,    341.1610
    162.5000,      35.0000,   1.00000,    340.0426
    167.5000,      35.0000,   1.00000,    336.8889
    172.5000,      35.0000,   1.00000,    349.8502
    177.5000,      35.0000,   1.00000,    387.4342
    182.5000,      35.0000,   1.00000,    439.4758
    187.5000,      35.0000,   1.00000,    485.2210
    192.5000,      35.0000,   1.00000,    509.5222
    197.5000,      35.0000,   1.00000,    513.1702
    202.5000,      35.0000,   1.00000,    545.6829
    207.5000,      35.0000,   1.00000,    547.7496
    212.5000,      35.0000,   1.00000,    515.0289
    217.5000,      35.0000,   1.00000,    494.9581
    222.5000,      35.0000,   1.00000,    458.3398
    227.5000,      35.0000,   1.00000,    430.8148
    232.5000,      35.0000,   1.00000,    467.2724
    237.5000,      35.0000,   1.00000,    470.8649
    242.5000,      35.0000,   1.00000,    508.7718
    247.5000,      35.0000,   1.00000,    547.8883
    252.5000,      35.0000,   1.00000,    581.5864
    257.5000,      35.0000,   1.00000,    588.2517
    262.5000,      35.0000,   1.00000,    584.7841
    267.5000,      35.0000,   1.00000,    540.7033
    272.5000,      35.0000,   1.00000,    529.1769
    277.5000,      35.0000,   1.00000,    544.2265
    282.5000,      35.0000,   1.00000,    533.1332
    287.5000,      35.0000,   1.00000,    519.5091
    292.5000,      35.0000,   1.00000,    578.6255
    297.5000,      35.0000,   1.00000,    577.2662
    302.5000,      35.0000,   1.00000,    615.2138
    307.5000,      35.0000,   1.00000,    642.9296
    312.5000,      35.0000,   1.00000,    664.3735
    317.5000,      35.0000,   1.00000,    686.2059
    322.5000,      35.0000,   1.00000,    690.0619
    327.5000,      35.0000,   1.00000,    648.4224
    332.5000,      35.0000,   1.00000,    632.0551
    337.5000,      35.0000,   1.00000,    617.6574
    342.5000,      35.0000,   1.00000,    617.5464
    347.5000,      35.0000,   1.00000,    618.2122
    352.5000,      35.0000,   1.00000,    622.6198
    357.5000,      35.0000,   1.00000,    571.5067
    362.5000,      35.0000,   1.00000,    579.2913
    367.5000,      35.0000,   1.00000,    570.5172
    372.5000,      35.0000,   1.00000,    572.7665
    377.5000,      35.0000,   1.00000,    561.8976
    382.5000,      35.0000,   1.00000,    600.6243
    387.5000,      35.0000,   1.00000,    601.6617
    392.5000,      35.0000,   1.00000,    643.7341
    397.5000,      35.0000,   1.00000,    657.4094
    402.5000,      35.0000,   1.00000,    664.3181
    407.5000,      35.0000,   1.00000,    672.1688
    412.5000,      35.0000,   1.00000,    696.1926
    417.5000,      35.0000,   1.00000,    687.9813
    422.5000,      35.0000,   1.00000,    687.0633
     52.5000,       5.0000,  10.00000,    381.0626
     57.5000,       5.0000,  10.00000,    353.5171
     62.5000,       5.0000,  10.00000,    317.9040
     67.5000,       5.0000,  10.00000,    352.8876
     72.5000,       5.0000,  10.00000,    382.9761
     77.5000,       5.0000,  10.00000,    310.6357
     82.5000,       5.0000,  10.00000,    284.0456
     87.5000,       5.0000,  10.00000,    308.5606
     92.5000,       5.0000,  10.00000,    309.4065
     97.5000,       5.0000,  10.00000,    250.6745
    102.5000,       5.0000,  10.00000,    263.8669
    107.5000,       5.0000,  10.00000,    293.0577
    112.5000,       5.0000,  10.00000,    362.7591
    117.5000,       5.0000,  10.00000,    362.4771
    122.5000,       5.0000,  10.00000,    452.5762
    127.5000,       5.0000,  10.00000,    395.9933
    132.5000,       5.0000,  10.00000,    243.6745
    137.5000,       5.0000,  10.00000,    286.5168
    142.5000,       5.0000,  10.00000,    363.7200
    147.5000,       5.0000,  10.00000,    440.0847
    152.5000,       5.0000,  10.00000,    389.2616
    157.5000,       5.0000,  10.00000,    268.9779
    162.5000,       5.0000,  10.00000,    289.4659
    167.5000,       5.0000,  10.00000,    350.0923
    172.5000,       5.0000,  10.00000,    342.7858
    177.5000,       5.0000,  10.00000,    353.0023
    182.5000,       5.0000,  10.00000,    381.2233
    187.5000,       5.0000,  10.00000,    462.5712
    192.5000,       5.0000,  10.00000,    485.7667
    197.5000,       5.0000,  10.00000,    576.2053
    202.5000,       5.0000,  10.00000,    608.6455
    207.5000,       5.0000,  10.00000,    496.3337
    212.5000,       5.0000,  10.00000,    327.5018
    217.5000,       5.0000,  10.00000,    401.2878
    222.5000,       5.0000,  10.00000,    397.1266
    227.5000,       5.0000,  10.00000,    399.7356
    232.5000,       5.0000,  10.00000,    428.4856
    237.5000,       5.0000,  10.00000,    433.0573
    242.5000,       5.0000,  10.00000,    482.9853
    247.5000,       5.0000,  10.00000,    569.2573
    252.5000,       5.0000,  10.00000,    551.8627
    257.5000,       5.0000,  10.00000,    611.8376
    262.5000,       5.0000,  10.00000,    571.1791
    267.5000,       5.0000,  10.00000,    453.5947
    272.5000,       5.0000,  10.00000,    406.0457
    277.5000,       5.0000,  10.00000,    383.3594
    282.5000,       5.0000,  10.00000,    353.3774
    287.5000,       5.0000,  10.00000,    408.3601
    292.5000,       5.0000,  10.00000,    579.7907
    297.5000,       5.0000,  10.00000,    564.5349
    302.5000,       5.0000,  10.00000,    542.0841
    307.5000,       5.0000,  10.00000,    773.0262
    312.5000,       5.0000,  10.00000,    566.7004
    317.5000,       5.0000,  10.00000,    621.5286
    322.5000,       5.0000,  10.00000,    657.7769
    327.5000,       5.0000,  10.00000,    627.2173
    332.5000,       5.0000,  10.00000,    684.8870
    337.5000,       5.0000,  10.00000,    567.8392
    342.5000,       5.0000,  10.00000,    481.9998
    347.5000,       5.0000,  10.00000,    534.5065
    352.5000,       5.0000,  10.00000,    583.2463
    357.5000,       5.0000,  10.00000,    571.6062
    362.5000,       5.0000,  10.00000,    541.1424
    367.5000,       5.0000,  10.00000,    646.5829
    372.5000,       5.0000,  10.00000,    493.2895
    377.5000,       5.0000,  10.00000,    495.0553
    382.5000,       5.0000,  10.00000,    564.0997
    387.5000,       5.0000,  10.00000,    584.7356
    392.5000,       5.0000,  10.00000,    554.8336
    397.5000,       5.0000,  10.00000,    662.4000
    402.5000,       5.0000,  10.00000,    638.9889
    407.5000,       5.0000,  10.00000,    747.0903
    412.5000,       5.0000,  10.00000,    631.4442
    417.5000,       5.0000,  10.00000,    628.6189
    422.5000,       5.0000,  10.00000,    519.8167
     67.5000,      45.0000,   1.00000,    330.6887
     72.5000,      45.0000,   1.00000,    342.8513
     77.5000,      45.0000,   1.00000,    325.3743
     82.5000,      45.0000,   1.00000,    315.9760
     87.5000,      45.0000,   1.00000,    312.8016
     92.5000,      45.0000,   1.00000,    318.2230
     97.5000,      45.0000,   1.00000,    317.2136
    102.5000,      45.0000,   1.00000,    332.5969
    107.5000,      45.0000,   1.00000,    344.7060
    112.5000,      45.0000,   1.00000,    335.6286
    117.5000,      45.0000,   1.00000,    337.9003
    122.5000,      45.0000,   1.00000,    350.3057
    127.5000,      45.0000,   1.00000,    371.1711
    132.5000,      45.0000,   1.00000,    369.0845
    137.5000,      45.0000,   1.00000,    338.1874
    142.5000,      45.0000,   1.00000,    328.3760
    147.5000,      45.0000,   1.00000,    313.0148
    152.5000,      45.0000,   1.00000,    307.1379
    157.5000,      45.0000,   1.00000,    320.4207
    162.5000,      45.0000,   1.00000,    336.6808
    167.5000,      45.0000,   1.00000,    350.6802
    172.5000,      45.0000,   1.00000,    354.7376
    177.5000,      45.0000,   1.00000,    372.6869
    182.5000,      45.0000,   1.00000,    403.8729
    187.5000,      45.0000,   1.00000,    417.1283
    192.5000,      45.0000,   1.00000,    408.9081
    197.5000,      45.0000,   1.00000,    409.6204
    202.5000,      45.0000,   1.00000,    410.3872
    207.5000,      45.0000,   1.00000,    418.8582
    212.5000,      45.0000,   1.00000,    427.9711
    217.5000,      45.0000,   1.00000,    445.5957
    222.5000,      45.0000,   1.00000,    439.5808
    227.5000,      45.0000,   1.00000,    421.9287
    232.5000,      45.0000,   1.00000,    418.5907
    237.5000,      45.0000,   1.00000,    452.4923
    242.5000,      45.0000,   1.00000,    454.2889
    247.5000,      45.0000,   1.00000,    447.2671
    252.5000,      45.0000,   1.00000,    442.5233
    257.5000,      45.0000,   1.00000,    436.9236
    262.5000,      45.0000,   1.00000,    440.8113
    267.5000,      45.0000,   1.00000,    440.9540
    272.5000,      45.0000,   1.00000,    464.4944
    277.5000,      45.0000,   1.00000,    479.1457
    282.5000,      45.0000,   1.00000,    459.7328
    287.5000,      45.0000,   1.00000,    493.3848
    292.5000,      45.0000,   1.00000,    479.1536
    297.5000,      45.0000,   1.00000,    500.9796
    302.5000,      45.0000,   1.00000,    504.3846
    307.5000,      45.0000,   1.00000,    533.1486
    312.5000,      45.0000,   1.00000,    572.6195
    317.5000,      45.0000,   1.00000,    576.7497
    322.5000,      45.0000,   1.00000,    565.4504
    327.5000,      45.0000,   1.00000,    582.8739
    332.5000,      45.0000,   1.00000,    557.0508
    337.5000,      45.0000,   1.00000,    537.4338
    342.5000,      45.0000,   1.00000,    502.4937
    347.5000,      45.0000,   1.00000,    482.1292
    352.5000,      45.0000,   1.00000,    451.0835
    357.5000,      45.0000,   1.00000,    432.1306
    362.5000,      45.0000,   1.00000,    440.3697
    367.5000,      45.0000,   1.00000,    458.1047
    372.5000,      45.0000,   1.00000,    475.2659
    377.5000,      45.0000,   1.00000,    509.7560
    382.5000,      45.0000,   1.00000,    515.8552
    387.5000,      45.0000,   1.00000,    544.5316
    392.5000,      45.0000,   1.00000,    547.4742
    397.5000,      45.0000,   1.00000,    573.8029
    402.5000,      45.0000,   1.00000,    604.8450
    407.5000,      45.0000,   1.00000,    590.3997
     67.5000,      15.0000,   4.00000,    331.8765
     72.5000,      15.0000,   4.00000,    352.6300
     77.5000,      15.0000,   4.00000,    337.7404
     82.5000,      15.0000,   4.00000,    310.0023
     87.5000,      15.0000,   4.00000,    304.9581
     92.5000,      15.0000,   4.00000,    294.6564
     97.5000,      15.0000,   4.00000,    286.2197
    102.5000,      15.0000,   4.00000,    283.6200
    107.5000,      15.0000,   4.00000,    322.1930
    112.5000,      15.0000,   4.00000,    355.7114
    117.5000,      15.0000,   4.00000,    413.4427
    122.5000,      15.0000,   4.00000,    409.7944
    127.5000,      15.0000,   4.00000,    366.5997
    132.5000,      15.0000,   4.00000,    290.8696
    137.5000,      15.0000,   4.00000,    257.5174
    142.5000,      15.0000,   4.00000,    315.4466
    147.5000,      15.0000,   4.00000,    348.4688
    152.5000,      15.0000,   4.00000,    333.5519
    157.5000,      15.0000,   4.00000,    302.9363
    162.5000,      15.0000,   4.00000,    300.6726
    167.5000,      15.0000,   4.00000,    319.1751
    172.5000,      15.0000,   4.00000,    329.1349
    177.5000,      15.0000,   4.00000,    331.6973
    182.5000,      15.0000,   4.00000,    363.0924
    187.5000,      15.0000,   4.00000,    392.7762
    192.5000,      15.0000,   4.00000,    460.2262
    197.5000,      15.0000,   4.00000,    480.9131
    202.5000,      15.0000,   4.00000,    468.7962
    207.5000,      15.0000,   4.00000,    408.3102
    212.5000,      15.0000,   4.00000,    366.2415
    217.5000,      15.0000,   4.00000,    368.0259
    222.5000,      15.0000,   4.00000,    387.4826
    227.5000,      15.0000,   4.00000,    384.5709
    232.5000,      15.0000,   4.00000,    394.3012
    237.5000,      15.0000,   4.00000,    416.4691
    242.5000,      15.0000,   4.00000,    440.8147
    247.5000,      15.0000,   4.00000,    459.5740
    252.5000,      15.0000,   4.00000,    476.6729
    257.5000,      15.0000,   4.00000,    471.4063
    262.5000,      15.0000,   4.00000,    448.0388
    267.5000,      15.0000,   4.00000,    396.0567
    272.5000,      15.0000,   4.00000,    350.8539
    277.5000,      15.0000,   4.00000,    328.2196
    282.5000,      15.0000,   4.00000,    328.5546
    287.5000,      15.0000,   4.00000,    398.6042
    292.5000,      15.0000,   4.00000,    458.9932
    297.5000,      15.0000,   4.00000,    497.5811
    302.5000,      15.0000,   4.00000,    547.5324
    307.5000,      15.0000,   4.00000,    538.4371
    312.5000,      15.0000,   4.00000,    568.2270
    317.5000,      15.0000,   4.00000,    546.1825
    322.5000,      15.0000,   4.00000,    564.3192
    327.5000,      15.0000,   4.00000,    607.2941
    332.5000,      15.0000,   4.00000,    567.0309
    337.5000,      15.0000,   4.00000,    511.1814
    342.5000,      15.0000,   4.00000,    438.4691
    347.5000,      15.0000,   4.00000,    414.6444
    352.5000,      15.0000,   4.00000,    418.1803
    357.5000,      15.0000,   4.00000,    419.8976
    362.5000,      15.0000,   4.00000,    458.4428
    367.5000,      15.0000,   4.00000,    444.9487
    372.5000,      15.0000,   4.00000,    452.0825
    377.5000,      15.0000,   4.00000,    442.8753
    382.5000,      15.0000,   4.00000,    459.6442
    387.5000,      15.0000,   4.00000,    506.5936
    392.5000,      15.0000,   4.00000,    512.3595
    397.5000,      15.0000,   4.00000,    556.1710
    402.5000,      15.0000,   4.00000,    639.9890
    407.5000,      15.0000,   4.00000,    609.6719
     82.5000,      55.0000,   1.00000,    314.5263
     87.5000,      55.0000,   1.00000,    329.6088
     92.5000,      55.0000,   1.00000,    335.5811
     97.5000,      55.0000,   1.00000,    348.1360
    102.5000,      55.0000,   1.00000,    347.3513
    107.5000,      55.0000,   1.00000,    332.5078
    112.5000,      55.0000,   1.00000,    325.5116
    117.5000,      55.0000,   1.00000,    315.1001
    122.5000,      55.0000,   1.00000,    312.2151
    127.5000,      55.0000,   1.00000,    317.1847
    132.5000,      55.0000,   1.00000,    318.0130
    137.5000,      55.0000,   1.00000,    322.8954
    142.5000,      55.0000,   1.00000,    324.4002
    147.5000,      55.0000,   1.00000,    323.3714
    152.5000,      55.0000,   1.00000,    312.2805
    157.5000,      55.0000,   1.00000,    311.8009
    162.5000,      55.0000,   1.00000,    329.9350
    167.5000,      55.0000,   1.00000,    344.3651
    172.5000,      55.0000,   1.00000,    356.8257
    177.5000,      55.0000,   1.00000,    364.2511
    182.5000,      55.0000,   1.00000,    351.3160
    187.5000,      55.0000,   1.00000,    351.4709
    192.5000,      55.0000,   1.00000,    369.5185
    197.5000,      55.0000,   1.00000,    383.8825
    202.5000,      55.0000,   1.00000,    406.8997
    207.5000,      55.0000,   1.00000,    425.4922
    212.5000,      55.0000,   1.00000,    439.0559
    217.5000,      55.0000,   1.00000,    436.3868
    222.5000,      55.0000,   1.00000,    446.6786
    227.5000,      55.0000,   1.00000,    432.0530
    232.5000,      55.0000,   1.00000,    425.8192
    242.5000,      55.0000,   1.00000,    412.5961
    247.5000,      55.0000,   1.00000,    407.4010
    252.5000,      55.0000,   1.00000,    391.2918
    257.5000,      55.0000,   1.00000,    385.4736
    262.5000,      55.0000,   1.00000,    385.8441
    267.5000,      55.0000,   1.00000,    412.0437
    272.5000,      55.0000,   1.00000,    428.9143
    277.5000,      55.0000,   1.00000,    433.7096
    282.5000,      55.0000,   1.00000,    465.4891
    287.5000,      55.0000,   1.00000,    450.9655
    292.5000,      55.0000,   1.00000,    451.1166
    297.5000,      55.0000,   1.00000,    460.1758
    302.5000,      55.0000,   1.00000,    476.1074
    307.5000,      55.0000,   1.00000,    491.1001
    312.5000,      55.0000,   1.00000,    506.1255
    317.5000,      55.0000,   1.00000,    495.3069
    322.5000,      55.0000,   1.00000,    477.0195
    327.5000,      55.0000,   1.00000,    471.8718
    332.5000,      55.0000,   1.00000,    470.6213
    337.5000,      55.0000,   1.00000,    441.2033
    342.5000,      55.0000,   1.00000,    453.6023
    347.5000,      55.0000,   1.00000,    440.8589
    352.5000,      55.0000,   1.00000,    422.5757
    357.5000,      55.0000,   1.00000,    411.6473
    362.5000,      55.0000,   1.00000,    384.3620
    367.5000,      55.0000,   1.00000,    369.1043
    372.5000,      55.0000,   1.00000,    386.9340
    377.5000,      55.0000,   1.00000,    420.1084
    382.5000,      55.0000,   1.00000,    452.7162
    387.5000,      55.0000,   1.00000,    471.5486
    392.5000,      55.0000,   1.00000,    483.6674
     82.5000,      15.0000,   5.00000,    308.4500
     87.5000,      15.0000,   5.00000,    320.7512
     92.5000,      15.0000,   5.00000,    308.0804
     97.5000,      15.0000,   5.00000,    293.9852
    102.5000,      15.0000,   5.00000,    292.3322
    107.5000,      15.0000,   5.00000,    325.5893
    112.5000,      15.0000,   5.00000,    358.7769
    117.5000,      15.0000,   5.00000,    388.3517
    122.5000,      15.0000,   5.00000,    383.3546
    127.5000,      15.0000,   5.00000,    332.0915
    132.5000,      15.0000,   5.00000,    273.0293
    137.5000,      15.0000,   5.00000,    250.3330
    142.5000,      15.0000,   5.00000,    307.7154
    147.5000,      15.0000,   5.00000,    344.7152
    152.5000,      15.0000,   5.00000,    326.9489
    157.5000,      15.0000,   5.00000,    301.2871
    162.5000,      15.0000,   5.00000,    292.5629
    167.5000,      15.0000,   5.00000,    315.6713
    172.5000,      15.0000,   5.00000,    320.8968
    177.5000,      15.0000,   5.00000,    328.9692
    182.5000,      15.0000,   5.00000,    339.8145
    187.5000,      15.0000,   5.00000,    367.2547
    192.5000,      15.0000,   5.00000,    434.0702
    197.5000,      15.0000,   5.00000,    476.3952
    202.5000,      15.0000,   5.00000,    496.5895
    207.5000,      15.0000,   5.00000,    433.0319
    212.5000,      15.0000,   5.00000,    385.9685
    217.5000,      15.0000,   5.00000,    384.0535
    222.5000,      15.0000,   5.00000,    401.4615
    227.5000,      15.0000,   5.00000,    393.9737
    232.5000,      15.0000,   5.00000,    390.5512
    242.5000,      15.0000,   5.00000,    413.0885
    247.5000,      15.0000,   5.00000,    430.7092
    252.5000,      15.0000,   5.00000,    442.1369
    257.5000,      15.0000,   5.00000,    436.7523
    262.5000,      15.0000,   5.00000,    411.5429
    267.5000,      15.0000,   5.00000,    366.3990
    272.5000,      15.0000,   5.00000,    323.3607
    277.5000,      15.0000,   5.00000,    300.0215
    282.5000,      15.0000,   5.00000,    312.8016
    287.5000,      15.0000,   5.00000,    366.2535
    292.5000,      15.0000,   5.00000,    429.1436
    297.5000,      15.0000,   5.00000,    457.2983
    302.5000,      15.0000,   5.00000,    526.5989
    307.5000,      15.0000,   5.00000,    507.8649
    312.5000,      15.0000,   5.00000,    532.0417
    317.5000,      15.0000,   5.00000,    496.9031
    322.5000,      15.0000,   5.00000,    503.5465
    327.5000,      15.0000,   5.00000,    521.9899
    332.5000,      15.0000,   5.00000,    486.4251
    337.5000,      15.0000,   5.00000,    444.7418
    342.5000,      15.0000,   5.00000,    401.7914
    347.5000,      15.0000,   5.00000,    386.5554
    352.5000,      15.0000,   5.00000,    407.9324
    357.5000,      15.0000,   5.00000,    394.2962
    362.5000,      15.0000,   5.00000,    393.6064
    367.5000,      15.0000,   5.00000,    374.5060
    372.5000,      15.0000,   5.00000,    365.0529
    377.5000,      15.0000,   5.00000,    363.8568
    382.5000,      15.0000,   5.00000,    397.3200
    387.5000,      15.0000,   5.00000,    414.2749
    392.5000,      15.0000,   5.00000,    449.0423
     97.5000,      65.0000,   1.00000,    333.2785
    102.5000,      65.0000,   1.00000,    319.9608
    107.5000,      65.0000,   1.00000,    296.6011
    112.5000,      65.0000,   1.00000,    289.4763
    117.5000,      65.0000,   1.00000,    300.5381
    122.5000,      65.0000,   1.00000,    302.4622
    127.5000,      65.0000,   1.00000,    295.4926
    132.5000,      65.0000,   1.00000,    302.0138
    137.5000,      65.0000,   1.00000,    308.7723
    142.5000,      65.0000,   1.00000,    318.0546
    147.5000,      65.0000,   1.00000,    315.0631
    152.5000,      65.0000,   1.00000,    314.4963
    157.5000,      65.0000,   1.00000,    309.5281
    162.5000,      65.0000,   1.00000,    307.7034
    167.5000,      65.0000,   1.00000,    323.4899
    172.5000,      65.0000,   1.00000,    349.0572
    177.5000,      65.0000,   1.00000,    363.5489
    182.5000,      65.0000,   1.00000,    357.7991
    187.5000,      65.0000,   1.00000,    369.3854
    192.5000,      65.0000,   1.00000,    383.9876
    197.5000,      65.0000,   1.00000,    401.0876
    202.5000,      65.0000,   1.00000,    405.1480
    207.5000,      65.0000,   1.00000,    411.4523
    212.5000,      65.0000,   1.00000,    421.7904
    217.5000,      65.0000,   1.00000,    441.8813
    257.5000,      65.0000,   1.00000,    379.6718
    262.5000,      65.0000,   1.00000,    395.1533
    267.5000,      65.0000,   1.00000,    411.0985
    272.5000,      65.0000,   1.00000,    413.6745
    277.5000,      65.0000,   1.00000,    437.1158
    282.5000,      65.0000,   1.00000,    433.4064
    287.5000,      65.0000,   1.00000,    432.3466
    292.5000,      65.0000,   1.00000,    434.5822
    297.5000,      65.0000,   1.00000,    440.3358
    302.5000,      65.0000,   1.00000,    449.7638
    307.5000,      65.0000,   1.00000,    446.4429
    312.5000,      65.0000,   1.00000,    424.6498
    317.5000,      65.0000,   1.00000,    419.8939
    322.5000,      65.0000,   1.00000,    422.8134
    327.5000,      65.0000,   1.00000,    421.8648
    332.5000,      65.0000,   1.00000,    414.8337
    337.5000,      65.0000,   1.00000,    420.5461
    342.5000,      65.0000,   1.00000,    398.0943
    347.5000,      65.0000,   1.00000,    389.9258
    352.5000,      65.0000,   1.00000,    383.7160
    357.5000,      65.0000,   1.00000,    376.7839
    362.5000,      65.0000,   1.00000,    374.0882
    367.5000,      65.0000,   1.00000,    370.9021
    372.5000,      65.0000,   1.00000,    373.4121
    377.5000,      65.0000,   1.00000,    377.9458
     97.5000,      15.0000,   6.00000,    291.7866
    102.5000,      15.0000,   6.00000,    287.2836
    107.5000,      15.0000,   6.00000,    314.7216
    112.5000,      15.0000,   6.00000,    337.9639
    117.5000,      15.0000,   6.00000,    364.1100
    122.5000,      15.0000,   6.00000,    373.1410
    127.5000,      15.0000,   6.00000,    327.3337
    132.5000,      15.0000,   6.00000,    274.7468
    137.5000,      15.0000,   6.00000,    248.0582
    142.5000,      15.0000,   6.00000,    297.6442
    147.5000,      15.0000,   6.00000,    336.4462
    152.5000,      15.0000,   6.00000,    318.7385
    157.5000,      15.0000,   6.00000,    290.6640
    162.5000,      15.0000,   6.00000,    293.0754
    167.5000,      15.0000,   6.00000,    298.5348
    172.5000,      15.0000,   6.00000,    314.1258
    177.5000,      15.0000,   6.00000,    329.0175
    182.5000,      15.0000,   6.00000,    354.6776
    187.5000,      15.0000,   6.00000,    396.5182
    192.5000,      15.0000,   6.00000,    465.3860
    197.5000,      15.0000,   6.00000,    519.6724
    202.5000,      15.0000,   6.00000,    510.9362
    207.5000,      15.0000,   6.00000,    445.4863
    212.5000,      15.0000,   6.00000,    403.3228
    217.5000,      15.0000,   6.00000,    385.1792
    257.5000,      15.0000,   6.00000,    445.8501
    262.5000,      15.0000,   6.00000,    415.1603
    267.5000,      15.0000,   6.00000,    370.2937
    272.5000,      15.0000,   6.00000,    316.5184
    277.5000,      15.0000,   6.00000,    286.9512
    282.5000,      15.0000,   6.00000,    293.3629
    287.5000,      15.0000,   6.00000,    345.7563
    292.5000,      15.0000,   6.00000,    400.3971
    297.5000,      15.0000,   6.00000,    437.1264
    302.5000,      15.0000,   6.00000,    499.3087
    307.5000,      15.0000,   6.00000,    479.5973
    312.5000,      15.0000,   6.00000,    482.3630
    317.5000,      15.0000,   6.00000,    451.1558
    322.5000,      15.0000,   6.00000,    458.1109
    327.5000,      15.0000,   6.00000,    483.8368
    332.5000,      15.0000,   6.00000,    447.0668
    337.5000,      15.0000,   6.00000,    416.5808
    342.5000,      15.0000,   6.00000,    363.7701
    347.5000,      15.0000,   6.00000,    344.2010
    352.5000,      15.0000,   6.00000,    353.4421
    357.5000,      15.0000,   6.00000,    353.4390
    362.5000,      15.0000,   6.00000,    374.7556
    367.5000,      15.0000,   6.00000,    352.4731
    372.5000,      15.0000,   6.00000,    352.3163
    377.5000,      15.0000,   6.00000,    330.0900
    105.0000,      30.0000,   3.00000,    293.6837
    110.0000,      30.0000,   3.00000,    308.7139
    115.0000,      30.0000,   3.00000,    325.9947
    120.0000,      30.0000,   3.00000,    315.3697
    125.0000,      30.0000,   3.00000,    310.0686
    130.0000,      30.0000,   3.00000,    301.9353
    135.0000,      30.0000,   3.00000,    307.7642
    140.0000,      30.0000,   3.00000,    292.9903
    145.0000,      30.0000,   3.00000,    278.7216
    150.0000,      30.0000,   3.00000,    285.0415
    155.0000,      30.0000,   3.00000,    303.9439
    160.0000,      30.0000,   3.00000,    300.7222
    165.0000,      30.0000,   3.00000,    292.7161
    170.0000,      30.0000,   3.00000,    299.4106
    175.0000,      30.0000,   3.00000,    323.8480
    180.0000,      30.0000,   3.00000,    367.6270
    185.0000,      30.0000,   3.00000,    396.7305
    190.0000,      30.0000,   3.00000,    438.2839
    195.0000,      30.0000,   3.00000,    457.7042
    200.0000,      30.0000,   3.00000,    460.2738
    205.0000,      30.0000,   3.00000,    459.5391
    210.0000,      30.0000,   3.00000,    444.6719
    265.0000,      30.0000,   3.00000,    382.6464
    270.0000,      30.0000,   3.00000,    356.3364
    275.0000,      30.0000,   3.00000,    335.9140
    280.0000,      30.0000,   3.00000,    337.0075
    285.0000,      30.0000,   3.00000,    349.6474
    290.0000,      30.0000,   3.00000,    361.9718
    295.0000,      30.0000,   3.00000,    408.3185
    300.0000,      30.0000,   3.00000,    424.9740
    305.0000,      30.0000,   3.00000,    438.7069
    310.0000,      30.0000,   3.00000,    449.1606
    315.0000,      30.0000,   3.00000,    448.4761
    320.0000,      30.0000,   3.00000,    468.7385
    325.0000,      30.0000,   3.00000,    433.2452
    330.0000,      30.0000,   3.00000,    424.7911
    335.0000,      30.0000,   3.00000,    403.2637
    340.0000,      30.0000,   3.00000,    378.5720
    345.0000,      30.0000,   3.00000,    358.6282
    350.0000,      30.0000,   3.00000,    336.5165
    355.0000,      30.0000,   3.00000,    339.7885
    360.0000,      30.0000,   3.00000,    339.7276
    365.0000,      30.0000,   3.00000,    344.7592
    370.0000,      30.0000,   3.00000,    338.6238
    112.5000,      25.0000,   4.00000,    310.5458
    117.5000,      25.0000,   4.00000,    337.4089
    122.5000,      25.0000,   4.00000,    319.8162
    127.5000,      25.0000,   4.00000,    298.6423
    132.5000,      25.0000,   4.00000,    292.3633
    137.5000,      25.0000,   4.00000,    288.1250
    142.5000,      25.0000,   4.00000,    283.5085
    147.5000,      25.0000,   4.00000,    299.5606
    152.5000,      25.0000,   4.00000,    289.8472
    157.5000,      25.0000,   4.00000,    293.4857
    162.5000,      25.0000,   4.00000,    299.0181
    167.5000,      25.0000,   4.00000,    287.3162
    172.5000,      25.0000,   4.00000,    329.5256
    177.5000,      25.0000,   4.00000,    349.3407
    182.5000,      25.0000,   4.00000,    378.1689
    187.5000,      25.0000,   4.00000,    418.5258
    192.5000,      25.0000,   4.00000,    469.4646
    197.5000,      25.0000,   4.00000,    493.4757
    202.5000,      25.0000,   4.00000,    467.1203
    272.5000,      25.0000,   4.00000,    342.6053
    277.5000,      25.0000,   4.00000,    311.8901
    282.5000,      25.0000,   4.00000,    328.1235
    287.5000,      25.0000,   4.00000,    343.4763
    292.5000,      25.0000,   4.00000,    361.9824
    297.5000,      25.0000,   4.00000,    416.1117
    302.5000,      25.0000,   4.00000,    419.0285
    307.5000,      25.0000,   4.00000,    421.3878
    312.5000,      25.0000,   4.00000,    443.0296
    317.5000,      25.0000,   4.00000,    452.5464
    322.5000,      25.0000,   4.00000,    442.6787
    327.5000,      25.0000,   4.00000,    432.7313
    332.5000,      25.0000,   4.00000,    389.4303
    337.5000,      25.0000,   4.00000,    367.2360
    342.5000,      25.0000,   4.00000,    348.4836
    347.5000,      25.0000,   4.00000,    323.4820
    352.5000,      25.0000,   4.00000,    309.0476
    357.5000,      25.0000,   4.00000,    330.1200
    362.5000,      25.0000,   4.00000,    337.1600
INVERSION RESULTS
INITIAL RMS ERROR
 51.89
NUMBER OF LAYERS
12
NUMBER OF BLOCKS
920
ITERATION 1
MODEL RESISTIVITY
LAYER 1
93,     2.5000
     10.0000,     331.22
     15.0000,     337.59
     20.0000,     345.19
     25.0000,     342.26
     30.0000,     337.78
     35.0000,     308.29
     40.0000,     331.53
     45.0000,     340.37
     50.0000,     367.46
     55.0000,     385.61
     60.0000,     345.88
     65.0000,     307.90
     70.0000,     316.89
     75.0000,     338.21
     80.0000,     295.01
     85.0000,     267.53
     90.0000,     268.17
     95.0000,     260.66
    100.0000,     223.56
    105.0000,     238.90
    110.0000,     271.91
    115.0000,     325.48
    120.0000,     341.23
    125.0000,     427.68
    130.0000,     387.53
    135.0000,     262.17
    140.0000,     296.84
    145.0000,     399.29
    150.0000,     518.18
    155.0000,     540.23
    160.0000,     489.07
    165.0000,     618.91
    170.0000,     735.11
    175.0000,     807.95
    180.0000,     824.93
    185.0000,     966.62
    190.0000,     1191.9
    195.0000,     1387.8
    200.0000,     1953.3
    205.0000,     2341.6
    210.0000,     2097.3
    215.0000,     1540.1
    220.0000,     1566.9
    225.0000,     1453.0
    230.0000,     1489.5
    235.0000,     1549.4
    240.0000,     1656.3
    245.0000,     1942.3
    250.0000,     2329.9
    255.0000,     2491.4
    260.0000,     2708.6
    265.0000,     2490.7
    270.0000,     2032.1
    275.0000,     1758.5
    280.0000,     1610.6
    285.0000,     1495.0
    290.0000,     1634.4
    295.0000,     1958.6
    300.0000,     1825.6
    305.0000,     1702.9
    310.0000,     1985.2
    315.0000,     1570.1
    320.0000,     1602.1
    325.0000,     1688.1
    330.0000,     1561.8
    335.0000,     1661.6
    340.0000,     1425.6
    345.0000,     1213.2
    350.0000,     1248.2
    355.0000,     1318.4
    360.0000,     1319.0
    365.0000,     1241.6
    370.0000,     1416.4
    375.0000,     1125.7
    380.0000,     1120.6
    385.0000,     1223.9
    390.0000,     1262.0
    395.0000,     1282.9
    400.0000,     1535.7
    405.0000,     1517.4
    410.0000,     1711.5
    415.0000,     1556.4
    420.0000,     1524.7
    425.0000,     1313.4
    430.0000,     1389.5
    435.0000,     1362.1
    440.0000,     1493.7
    445.0000,     1125.2
    450.0000,     1104.8
    455.0000,     1135.1
    460.0000,     996.26
    465.0000,     974.31
           967.5200
LAYER 2
93,     5.2500
     10.0000,     333.40
     15.0000,     338.21
     20.0000,     346.45
     25.0000,     345.08
     30.0000,     338.46
     35.0000,     312.62
     40.0000,     331.58
     45.0000,     343.65
     50.0000,     370.72
     55.0000,     386.30
     60.0000,     348.14
     65.0000,     310.92
     70.0000,     317.62
     75.0000,     334.14
     80.0000,     295.03
     85.0000,     267.79
     90.0000,     266.68
     95.0000,     257.88
    100.0000,     224.82
    105.0000,     236.69
    110.0000,     271.36
    115.0000,     322.68
    120.0000,     348.28
    125.0000,     421.33
    130.0000,     378.17
    135.0000,     267.69
    140.0000,     295.44
    145.0000,     397.10
    150.0000,     512.03
    155.0000,     531.46
    160.0000,     493.34
    165.0000,     605.05
    170.0000,     723.61
    175.0000,     798.77
    180.0000,     831.38
    185.0000,     966.78
    190.0000,     1181.1
    195.0000,     1401.8
    200.0000,     1913.7
    205.0000,     2247.0
    210.0000,     1982.4
    215.0000,     1496.2
    220.0000,     1488.0
    225.0000,     1415.8
    230.0000,     1451.4
    235.0000,     1516.4
    240.0000,     1634.5
    245.0000,     1912.8
    250.0000,     2273.8
    255.0000,     2442.0
    260.0000,     2602.0
    265.0000,     2391.7
    270.0000,     1964.3
    275.0000,     1690.8
    280.0000,     1533.9
    285.0000,     1436.0
    290.0000,     1571.4
    295.0000,     1855.1
    300.0000,     1772.4
    305.0000,     1690.7
    310.0000,     1891.4
    315.0000,     1555.5
    320.0000,     1564.2
    325.0000,     1635.1
    330.0000,     1549.7
    335.0000,     1612.0
    340.0000,     1398.7
    345.0000,     1203.6
    350.0000,     1227.1
    355.0000,     1295.9
    360.0000,     1300.5
    365.0000,     1251.6
    370.0000,     1375.1
    375.0000,     1131.8
    380.0000,     1113.1
    385.0000,     1205.3
    390.0000,     1242.7
    395.0000,     1273.9
    400.0000,     1488.7
    405.0000,     1509.2
    410.0000,     1666.5
    415.0000,     1540.6
    420.0000,     1480.2
    425.0000,     1300.6
    430.0000,     1352.8
    435.0000,     1349.8
    440.0000,     1437.5
    445.0000,     1132.2
    450.0000,     1095.6
    455.0000,     1111.1
    460.0000,     995.17
    465.0000,     967.13
           960.3172
LAYER 3
91,     8.2750
     15.0000,     342.16
     20.0000,     352.22
     25.0000,     354.38
     30.0000,     346.30
     35.0000,     326.07
     40.0000,     338.64
     45.0000,     353.42
     50.0000,     378.80
     55.0000,     389.37
     60.0000,     353.53
     65.0000,     317.72
     70.0000,     318.95
     75.0000,     326.98
     80.0000,     294.10
     85.0000,     268.58
     90.0000,     264.56
     95.0000,     253.86
    100.0000,     226.31
    105.0000,     233.68
    110.0000,     267.50
    115.0000,     316.89
    120.0000,     352.73
    125.0000,     405.64
    130.0000,     362.49
    135.0000,     275.20
    140.0000,     296.27
    145.0000,     391.13
    150.0000,     494.97
    155.0000,     512.95
    160.0000,     489.12
    165.0000,     572.43
    170.0000,     679.77
    175.0000,     756.52
    180.0000,     806.54
    185.0000,     927.56
    190.0000,     1112.9
    195.0000,     1327.2
    200.0000,     1706.6
    205.0000,     1907.5
    210.0000,     1664.7
    215.0000,     1318.9
    220.0000,     1295.5
    225.0000,     1281.5
    230.0000,     1325.9
    235.0000,     1394.3
    240.0000,     1511.7
    245.0000,     1746.5
    250.0000,     2026.0
    255.0000,     2159.5
    260.0000,     2225.3
    265.0000,     2029.9
    270.0000,     1681.9
    275.0000,     1435.0
    280.0000,     1287.7
    285.0000,     1223.1
    290.0000,     1343.0
    295.0000,     1569.6
    300.0000,     1575.9
    305.0000,     1564.0
    310.0000,     1680.2
    315.0000,     1464.6
    320.0000,     1455.4
    325.0000,     1509.3
    330.0000,     1470.5
    335.0000,     1483.9
    340.0000,     1303.8
    345.0000,     1137.5
    350.0000,     1139.8
    355.0000,     1194.9
    360.0000,     1208.3
    365.0000,     1194.0
    370.0000,     1258.3
    375.0000,     1090.8
    380.0000,     1066.3
    385.0000,     1138.7
    390.0000,     1175.6
    395.0000,     1213.9
    400.0000,     1372.1
    405.0000,     1426.7
    410.0000,     1530.1
    415.0000,     1435.0
    420.0000,     1347.7
    425.0000,     1214.0
    430.0000,     1240.2
    435.0000,     1258.9
    440.0000,     1303.5
    445.0000,     1099.0
    450.0000,     1052.3
    455.0000,     1046.2
    460.0000,     966.54
           943.6907
LAYER 4
89,    11.6025
     20.0000,     360.92
     25.0000,     369.50
     30.0000,     362.64
     35.0000,     346.19
     40.0000,     354.04
     45.0000,     368.33
     50.0000,     390.33
     55.0000,     395.90
     60.0000,     361.08
     65.0000,     325.45
     70.0000,     320.79
     75.0000,     321.65
     80.0000,     292.84
     85.0000,     269.51
     90.0000,     263.62
     95.0000,     251.78
    100.0000,     227.62
    105.0000,     231.74
    110.0000,     262.61
    115.0000,     309.26
    120.0000,     348.06
    125.0000,     387.00
    130.0000,     347.91
    135.0000,     279.07
    140.0000,     296.51
    145.0000,     379.71
    150.0000,     466.31
    155.0000,     478.50
    160.0000,     458.41
    165.0000,     514.32
    170.0000,     598.87
    175.0000,     668.46
    180.0000,     723.26
    185.0000,     823.00
    190.0000,     964.17
    195.0000,     1123.2
    200.0000,     1351.7
    205.0000,     1432.1
    210.0000,     1244.3
    215.0000,     1029.0
    220.0000,     1021.4
    225.0000,     1045.8
    230.0000,     1099.5
    235.0000,     1163.3
    240.0000,     1256.3
    245.0000,     1416.7
    250.0000,     1586.7
    255.0000,     1651.1
    260.0000,     1646.5
    265.0000,     1486.2
    270.0000,     1240.1
    275.0000,     1056.5
    280.0000,     948.04
    285.0000,     915.93
    290.0000,     1017.1
    295.0000,     1200.2
    300.0000,     1270.8
    305.0000,     1317.8
    310.0000,     1408.0
    315.0000,     1287.8
    320.0000,     1282.1
    325.0000,     1325.1
    330.0000,     1307.7
    335.0000,     1291.9
    340.0000,     1139.6
    345.0000,     999.06
    350.0000,     983.17
    355.0000,     1018.2
    360.0000,     1034.5
    365.0000,     1039.2
    370.0000,     1077.0
    375.0000,     973.07
    380.0000,     957.88
    385.0000,     1016.1
    390.0000,     1051.2
    395.0000,     1088.0
    400.0000,     1202.0
    405.0000,     1260.2
    410.0000,     1323.9
    415.0000,     1246.4
    420.0000,     1156.2
    425.0000,     1056.9
    430.0000,     1070.0
    435.0000,     1095.2
    440.0000,     1125.5
    445.0000,     1004.5
    450.0000,     968.14
    455.0000,     957.09
           904.1406
LAYER 5
85,    15.2628
     30.0000,     402.13
     35.0000,     397.04
     40.0000,     398.40
     45.0000,     402.57
     50.0000,     408.62
     55.0000,     401.75
     60.0000,     374.40
     65.0000,     344.20
     70.0000,     327.68
     75.0000,     315.11
     80.0000,     294.43
     85.0000,     277.00
     90.0000,     267.33
     95.0000,     255.90
    100.0000,     242.13
    105.0000,     243.64
    110.0000,     263.52
    115.0000,     294.73
    120.0000,     323.20
    125.0000,     339.60
    130.0000,     321.56
    135.0000,     293.28
    140.0000,     301.78
    145.0000,     340.69
    150.0000,     375.36
    155.0000,     377.14
    160.0000,     366.39
    165.0000,     381.08
    170.0000,     414.84
    175.0000,     453.67
    180.0000,     493.23
    185.0000,     541.44
    190.0000,     592.73
    195.0000,     635.25
    200.0000,     665.90
    205.0000,     648.85
    210.0000,     586.05
    215.0000,     535.59
    220.0000,     541.66
    225.0000,     572.42
    230.0000,     611.37
    235.0000,     647.64
    240.0000,     681.88
    245.0000,     716.93
    250.0000,     737.22
    255.0000,     724.43
    260.0000,     685.86
    265.0000,     618.63
    270.0000,     540.84
    275.0000,     481.55
    280.0000,     451.88
    285.0000,     459.60
    290.0000,     517.54
    295.0000,     614.39
    300.0000,     708.01
    305.0000,     793.86
    310.0000,     866.00
    315.0000,     876.33
    320.0000,     890.58
    325.0000,     906.19
    330.0000,     892.86
    335.0000,     851.17
    340.0000,     764.97
    345.0000,     684.94
    350.0000,     650.30
    355.0000,     646.35
    360.0000,     652.09
    365.0000,     663.44
    370.0000,     679.49
    375.0000,     669.20
    380.0000,     680.23
    385.0000,     715.01
    390.0000,     746.83
    395.0000,     779.29
    400.0000,     828.06
    405.0000,     861.54
    410.0000,     874.58
    415.0000,     837.56
    420.0000,     785.88
    425.0000,     744.20
    430.0000,     742.57
    435.0000,     756.50
    440.0000,     774.41
    445.0000,     759.85
           770.4645
LAYER 6
81,    19.2890
     40.0000,     423.12
     45.0000,     417.22
     50.0000,     414.01
     55.0000,     400.36
     60.0000,     379.45
     65.0000,     353.96
     70.0000,     334.57
     75.0000,     318.22
     80.0000,     301.43
     85.0000,     287.36
     90.0000,     277.39
     95.0000,     268.33
    100.0000,     260.94
    105.0000,     262.33
    110.0000,     274.61
    115.0000,     293.53
    120.0000,     310.78
    125.0000,     318.82
    130.0000,     311.66
    135.0000,     300.22
    140.0000,     302.03
    145.0000,     314.92
    150.0000,     324.33
    155.0000,     321.15
    160.0000,     314.05
    165.0000,     317.01
    170.0000,     331.02
    175.0000,     351.37
    180.0000,     374.06
    185.0000,     397.02
    190.0000,     415.56
    195.0000,     424.08
    200.0000,     420.80
    205.0000,     402.62
    210.0000,     377.09
    215.0000,     361.39
    220.0000,     366.43
    225.0000,     384.18
    230.0000,     405.70
    235.0000,     424.20
    240.0000,     436.89
    245.0000,     442.65
    250.0000,     438.25
    255.0000,     421.78
    260.0000,     396.52
    265.0000,     365.40
    270.0000,     334.97
    275.0000,     313.87
    280.0000,     308.16
    285.0000,     323.02
    290.0000,     363.07
    295.0000,     425.17
    300.0000,     496.63
    305.0000,     567.75
    310.0000,     627.44
    315.0000,     661.44
    320.0000,     680.87
    325.0000,     686.72
    330.0000,     671.66
    335.0000,     635.26
    340.0000,     581.45
    345.0000,     530.75
    350.0000,     499.15
    355.0000,     485.68
    360.0000,     484.09
    365.0000,     490.75
    370.0000,     502.28
    375.0000,     512.25
    380.0000,     530.05
    385.0000,     556.36
    390.0000,     583.41
    395.0000,     610.04
    400.0000,     637.67
    405.0000,     656.57
    410.0000,     660.05
    415.0000,     642.85
    420.0000,     617.34
    425.0000,     599.70
    430.0000,     597.85
    435.0000,     605.99
           628.3556
LAYER 7
77,    23.7179
     50.0000,     417.19
     55.0000,     396.70
     60.0000,     380.61
     65.0000,     359.62
     70.0000,     342.37
     75.0000,     326.71
     80.0000,     312.56
     85.0000,     300.76
     90.0000,     292.05
     95.0000,     285.42
    100.0000,     281.44
    105.0000,     282.69
    110.0000,     289.79
    115.0000,     300.18
    120.0000,     309.26
    125.0000,     312.86
    130.0000,     309.37
    135.0000,     303.24
    140.0000,     300.63
    145.0000,     301.09
    150.0000,     299.80
    155.0000,     294.41
    160.0000,     288.64
    165.0000,     287.84
    170.0000,     293.29
    175.0000,     303.14
    180.0000,     314.58
    185.0000,     324.81
    190.0000,     330.81
    195.0000,     330.09
    200.0000,     322.78
    205.0000,     310.49
    210.0000,     297.96
    215.0000,     291.38
    220.0000,     293.98
    225.0000,     302.94
    230.0000,     313.83
    235.0000,     322.74
    240.0000,     327.36
    245.0000,     326.66
    250.0000,     320.22
    255.0000,     308.69
    260.0000,     294.08
    265.0000,     278.78
    270.0000,     266.04
    275.0000,     259.63
    280.0000,     263.01
    285.0000,     279.28
    290.0000,     310.43
    295.0000,     355.10
    300.0000,     407.78
    305.0000,     461.45
    310.0000,     508.04
    315.0000,     540.42
    320.0000,     558.20
    325.0000,     561.13
    330.0000,     548.22
    335.0000,     521.28
    340.0000,     485.76
    345.0000,     451.49
    350.0000,     426.26
    355.0000,     411.89
    360.0000,     406.97
    365.0000,     409.65
    370.0000,     417.95
    375.0000,     429.90
    380.0000,     446.66
    385.0000,     467.49
    390.0000,     489.16
    395.0000,     509.78
    400.0000,     528.30
    405.0000,     540.59
    410.0000,     542.81
    415.0000,     535.84
    420.0000,     525.80
    425.0000,     520.22
           524.5925
LAYER 8
73,    28.5897
     60.0000,     385.11
     65.0000,     362.19
     70.0000,     348.78
     75.0000,     338.09
     80.0000,     326.32
     85.0000,     316.11
     90.0000,     309.06
     95.0000,     304.29
    100.0000,     301.86
    105.0000,     302.50
    110.0000,     305.96
    115.0000,     310.63
    120.0000,     314.15
    125.0000,     314.49
    130.0000,     311.17
    135.0000,     305.87
    140.0000,     300.78
    145.0000,     296.11
    150.0000,     290.80
    155.0000,     284.63
    160.0000,     279.30
    165.0000,     276.87
    170.0000,     278.00
    175.0000,     281.79
    180.0000,     286.48
    185.0000,     290.13
    190.0000,     291.00
    195.0000,     288.03
    200.0000,     281.74
    205.0000,     273.71
    210.0000,     266.53
    215.0000,     262.73
    220.0000,     263.40
    225.0000,     267.32
    230.0000,     272.31
    235.0000,     276.24
    240.0000,     277.68
    245.0000,     276.01
    250.0000,     271.35
    255.0000,     264.48
    260.0000,     256.76
    265.0000,     249.82
    270.0000,     245.61
    275.0000,     246.24
    280.0000,     253.78
    285.0000,     269.93
    290.0000,     295.50
    295.0000,     329.46
    300.0000,     368.66
    305.0000,     408.42
    310.0000,     443.45
    315.0000,     469.23
    320.0000,     483.59
    325.0000,     485.86
    330.0000,     476.48
    335.0000,     457.68
    340.0000,     433.57
    345.0000,     409.55
    350.0000,     389.99
    355.0000,     376.93
    360.0000,     370.60
    365.0000,     370.42
    370.0000,     375.50
    375.0000,     384.96
    380.0000,     398.31
    385.0000,     414.44
    390.0000,     430.98
    395.0000,     446.00
    400.0000,     459.50
    405.0000,     468.94
    410.0000,     471.11
    415.0000,     469.42
           467.3892
LAYER 9
67,    33.9487
     75.0000,     352.79
     80.0000,     338.96
     85.0000,     331.07
     90.0000,     326.21
     95.0000,     322.87
    100.0000,     320.97
    105.0000,     320.82
    110.0000,     321.71
    115.0000,     322.54
    120.0000,     322.20
    125.0000,     319.88
    130.0000,     315.48
    135.0000,     309.66
    140.0000,     303.31
    145.0000,     296.82
    150.0000,     290.25
    155.0000,     283.95
    160.0000,     278.70
    165.0000,     275.32
    170.0000,     274.02
    175.0000,     274.27
    180.0000,     275.06
    185.0000,     275.25
    190.0000,     273.90
    195.0000,     270.57
    200.0000,     265.68
    205.0000,     260.22
    210.0000,     255.50
    215.0000,     252.64
    220.0000,     252.06
    225.0000,     253.20
    230.0000,     255.02
    235.0000,     256.43
    240.0000,     256.65
    245.0000,     255.37
    250.0000,     252.76
    255.0000,     249.42
    260.0000,     246.27
    265.0000,     244.40
    270.0000,     245.07
    275.0000,     249.56
    280.0000,     259.07
    285.0000,     274.44
    290.0000,     295.86
    295.0000,     322.40
    300.0000,     351.96
    305.0000,     381.44
    310.0000,     407.43
    315.0000,     426.94
    320.0000,     438.10
    325.0000,     440.27
    330.0000,     434.02
    335.0000,     421.12
    340.0000,     404.34
    345.0000,     386.89
    350.0000,     371.49
    355.0000,     359.83
    360.0000,     352.67
    365.0000,     350.18
    370.0000,     352.18
    375.0000,     358.35
    380.0000,     368.13
    385.0000,     380.77
    390.0000,     393.22
    395.0000,     402.37
    400.0000,     411.36
           424.6703
LAYER 10
61,    39.8436
     90.0000,     341.30
     95.0000,     339.21
    100.0000,     337.95
    105.0000,     337.52
    110.0000,     336.80
    115.0000,     334.84
    120.0000,     331.64
    125.0000,     327.03
    130.0000,     321.25
    135.0000,     314.61
    140.0000,     307.58
    145.0000,     300.51
    150.0000,     293.68
    155.0000,     287.43
    160.0000,     282.15
    165.0000,     278.14
    170.0000,     275.41
    175.0000,     273.64
    180.0000,     272.26
    185.0000,     270.64
    190.0000,     268.31
    195.0000,     265.06
    200.0000,     261.16
    205.0000,     257.12
    210.0000,     253.59
    215.0000,     251.10
    220.0000,     249.82
    225.0000,     249.53
    230.0000,     249.75
    235.0000,     249.96
    240.0000,     249.82
    245.0000,     249.19
    250.0000,     248.25
    255.0000,     247.42
    260.0000,     247.31
    265.0000,     248.67
    270.0000,     252.29
    275.0000,     258.93
    280.0000,     269.26
    285.0000,     283.60
    290.0000,     301.83
    295.0000,     323.13
    300.0000,     345.99
    305.0000,     368.33
    310.0000,     387.91
    315.0000,     402.72
    320.0000,     411.41
    325.0000,     413.49
    330.0000,     409.37
    335.0000,     400.25
    340.0000,     387.93
    345.0000,     374.41
    350.0000,     361.48
    355.0000,     350.49
    360.0000,     342.22
    365.0000,     337.40
    370.0000,     336.43
    375.0000,     339.53
    380.0000,     346.20
    385.0000,     355.38
           370.6066
LAYER 11
57,    46.3279
    100.0000,     351.50
    105.0000,     353.10
    110.0000,     351.99
    115.0000,     347.41
    120.0000,     341.69
    125.0000,     334.72
    130.0000,     327.54
    135.0000,     319.98
    140.0000,     312.43
    145.0000,     305.10
    150.0000,     298.22
    155.0000,     292.00
    160.0000,     286.64
    165.0000,     282.23
    170.0000,     278.71
    175.0000,     275.86
    180.0000,     273.35
    185.0000,     270.84
    190.0000,     268.07
    195.0000,     264.94
    200.0000,     261.59
    205.0000,     258.27
    210.0000,     255.33
    215.0000,     253.00
    220.0000,     251.40
    225.0000,     250.44
    230.0000,     249.95
    235.0000,     249.69
    240.0000,     249.55
    245.0000,     249.50
    250.0000,     249.71
    255.0000,     250.50
    260.0000,     252.30
    265.0000,     255.59
    270.0000,     260.92
    275.0000,     268.72
    280.0000,     279.31
    285.0000,     292.78
    290.0000,     308.84
    295.0000,     326.78
    300.0000,     345.45
    305.0000,     363.35
    310.0000,     378.89
    315.0000,     390.66
    320.0000,     397.67
    325.0000,     399.53
    330.0000,     396.49
    335.0000,     389.34
    340.0000,     379.26
    345.0000,     367.55
    350.0000,     355.42
    355.0000,     344.05
    360.0000,     333.61
    365.0000,     325.82
    370.0000,     320.60
    375.0000,     321.22
           326.6143
LAYER 12
53, 
    110.0000,     371.25
    115.0000,     359.51
    120.0000,     349.83
    125.0000,     341.19
    130.0000,     333.21
    135.0000,     324.52
    140.0000,     316.42
    145.0000,     308.83
    150.0000,     301.85
    155.0000,     295.57
    160.0000,     290.11
    165.0000,     285.49
    170.0000,     281.62
    175.0000,     278.34
    180.0000,     275.39
    185.0000,     272.53
    190.0000,     269.60
    195.0000,     266.53
    200.0000,     263.39
    205.0000,     260.35
    210.0000,     257.61
    215.0000,     255.33
    220.0000,     253.62
    225.0000,     252.44
    230.0000,     251.71
    235.0000,     251.34
    240.0000,     251.28
    245.0000,     251.56
    250.0000,     252.36
    255.0000,     253.94
    260.0000,     256.65
    265.0000,     260.88
    270.0000,     267.03
    275.0000,     275.41
    280.0000,     286.18
    285.0000,     299.33
    290.0000,     314.50
    295.0000,     331.04
    300.0000,     347.94
    305.0000,     363.91
    310.0000,     377.64
    315.0000,     387.97
    320.0000,     394.05
    325.0000,     395.55
    330.0000,     392.64
    335.0000,     385.94
    340.0000,     376.32
    345.0000,     364.67
    350.0000,     351.61
    355.0000,     339.68
    360.0000,     327.16
    365.0000,     313.82
           298.5485
CALCULATED APPARENT RESISTIVITY
      7.5000,       5.0000,   1.00000,    335.9018
     12.5000,       5.0000,   1.00000,    341.6097
     17.5000,       5.0000,   1.00000,    343.9132
     22.5000,       5.0000,   1.00000,    338.5507
     27.5000,       5.0000,   1.00000,    345.0069
     32.5000,       5.0000,   1.00000,    323.5164
     37.5000,       5.0000,   1.00000,    346.2148
     42.5000,       5.0000,   1.00000,    345.8704
     47.5000,       5.0000,   1.00000,    358.4577
     52.5000,       5.0000,   1.00000,    362.4220
     57.5000,       5.0000,   1.00000,    342.7683
     62.5000,       5.0000,   1.00000,    327.1833
     67.5000,       5.0000,   1.00000,    314.7350
     72.5000,       5.0000,   1.00000,    321.0097
     77.5000,       5.0000,   1.00000,    286.6873
     82.5000,       5.0000,   1.00000,    272.8708
     87.5000,       5.0000,   1.00000,    268.7594
     92.5000,       5.0000,   1.00000,    258.4135
     97.5000,       5.0000,   1.00000,    238.6535
    102.5000,       5.0000,   1.00000,    263.7448
    107.5000,       5.0000,   1.00000,    275.5102
    112.5000,       5.0000,   1.00000,    323.6755
    117.5000,       5.0000,   1.00000,    327.7802
    122.5000,       5.0000,   1.00000,    361.1744
    127.5000,       5.0000,   1.00000,    353.6687
    132.5000,       5.0000,   1.00000,    308.2654
    137.5000,       5.0000,   1.00000,    355.1429
    142.5000,       5.0000,   1.00000,    390.2277
    147.5000,       5.0000,   1.00000,    454.8665
    152.5000,       5.0000,   1.00000,    521.9950
    157.5000,       5.0000,   1.00000,    524.2330
    162.5000,       5.0000,   1.00000,    627.1767
    167.5000,       5.0000,   1.00000,    692.5231
    172.5000,       5.0000,   1.00000,    794.4971
    177.5000,       5.0000,   1.00000,    857.2803
    182.5000,       5.0000,   1.00000,    959.0396
    187.5000,       5.0000,   1.00000,   1195.4072
    192.5000,       5.0000,   1.00000,   1391.1102
    197.5000,       5.0000,   1.00000,   1654.0183
    202.5000,       5.0000,   1.00000,   1762.1069
    207.5000,       5.0000,   1.00000,   1812.4452
    212.5000,       5.0000,   1.00000,   1522.9519
    217.5000,       5.0000,   1.00000,   1564.0648
    222.5000,       5.0000,   1.00000,   1422.2319
    227.5000,       5.0000,   1.00000,   1441.2250
    232.5000,       5.0000,   1.00000,   1538.1837
    237.5000,       5.0000,   1.00000,   1671.2617
    242.5000,       5.0000,   1.00000,   1864.8474
    247.5000,       5.0000,   1.00000,   2128.4277
    252.5000,       5.0000,   1.00000,   2185.0154
    257.5000,       5.0000,   1.00000,   2291.1880
    262.5000,       5.0000,   1.00000,   2145.2454
    267.5000,       5.0000,   1.00000,   1912.6777
    272.5000,       5.0000,   1.00000,   1719.0507
    277.5000,       5.0000,   1.00000,   1589.9945
    282.5000,       5.0000,   1.00000,   1510.6271
    287.5000,       5.0000,   1.00000,   1546.3441
    292.5000,       5.0000,   1.00000,   1692.1296
    297.5000,       5.0000,   1.00000,   1682.8307
    302.5000,       5.0000,   1.00000,   1602.4078
    307.5000,       5.0000,   1.00000,   1775.3512
    312.5000,       5.0000,   1.00000,   1545.8409
    317.5000,       5.0000,   1.00000,   1587.5521
    322.5000,       5.0000,   1.00000,   1576.4821
    327.5000,       5.0000,   1.00000,   1481.5668
    332.5000,       5.0000,   1.00000,   1509.8818
    337.5000,       5.0000,   1.00000,   1360.8043
    342.5000,       5.0000,   1.00000,   1263.4186
    347.5000,       5.0000,   1.00000,   1251.3580
    352.5000,       5.0000,   1.00000,   1237.8367
    357.5000,       5.0000,   1.00000,   1270.1691
    362.5000,       5.0000,   1.00000,   1164.0913
    367.5000,       5.0000,   1.00000,   1299.3003
    372.5000,       5.0000,   1.00000,   1116.7816
    377.5000,       5.0000,   1.00000,   1154.0209
    382.5000,       5.0000,   1.00000,   1181.9449
    387.5000,       5.0000,   1.00000,   1231.0209
    392.5000,       5.0000,   1.00000,   1241.7761
    397.5000,       5.0000,   1.00000,   1431.3519
    402.5000,       5.0000,   1.00000,   1370.4801
    407.5000,       5.0000,   1.00000,   1542.6387
    412.5000,       5.0000,   1.00000,   1399.4274
    417.5000,       5.0000,   1.00000,   1445.2363
    422.5000,       5.0000,   1.00000,   1287.2659
    427.5000,       5.0000,   1.00000,   1363.5646
    432.5000,       5.0000,   1.00000,   1214.2272
    437.5000,       5.0000,   1.00000,   1319.5050
    442.5000,       5.0000,   1.00000,   1099.4098
    447.5000,       5.0000,   1.00000,   1102.1279
    452.5000,       5.0000,   1.00000,   1069.3640
    457.5000,       5.0000,   1.00000,    973.2551
    462.5000,       5.0000,   1.00000,    972.9991
    467.5000,       5.0000,   1.00000,    941.7634
     12.5000,       5.0000,   2.00000,    349.4883
     17.5000,       5.0000,   2.00000,    351.2796
     22.5000,       5.0000,   2.00000,    355.7566
     27.5000,       5.0000,   2.00000,    357.6314
     32.5000,       5.0000,   2.00000,    335.2330
     37.5000,       5.0000,   2.00000,    356.5195
     42.5000,       5.0000,   2.00000,    353.9969
     47.5000,       5.0000,   2.00000,    361.0820
     52.5000,       5.0000,   2.00000,    370.0381
     57.5000,       5.0000,   2.00000,    338.5192
     62.5000,       5.0000,   2.00000,    312.8039
     67.5000,       5.0000,   2.00000,    325.8058
     72.5000,       5.0000,   2.00000,    343.4398
     77.5000,       5.0000,   2.00000,    284.9709
     82.5000,       5.0000,   2.00000,    260.4861
     87.5000,       5.0000,   2.00000,    284.8823
     92.5000,       5.0000,   2.00000,    274.7979
     97.5000,       5.0000,   2.00000,    246.9083
    102.5000,       5.0000,   2.00000,    272.0564
    107.5000,       5.0000,   2.00000,    294.5313
    112.5000,       5.0000,   2.00000,    309.6992
    117.5000,       5.0000,   2.00000,    300.2565
    122.5000,       5.0000,   2.00000,    368.5093
    127.5000,       5.0000,   2.00000,    369.0906
    132.5000,       5.0000,   2.00000,    304.0831
    137.5000,       5.0000,   2.00000,    353.9259
    142.5000,       5.0000,   2.00000,    396.2399
    147.5000,       5.0000,   2.00000,    473.9374
    152.5000,       5.0000,   2.00000,    519.5961
    157.5000,       5.0000,   2.00000,    494.2121
    162.5000,       5.0000,   2.00000,    601.9968
    167.5000,       5.0000,   2.00000,    715.0520
    172.5000,       5.0000,   2.00000,    787.6381
    177.5000,       5.0000,   2.00000,    798.6295
    182.5000,       5.0000,   2.00000,    910.8169
    187.5000,       5.0000,   2.00000,   1150.7903
    192.5000,       5.0000,   2.00000,   1226.2148
    197.5000,       5.0000,   2.00000,   1331.7188
    202.5000,       5.0000,   2.00000,   1504.8398
    207.5000,       5.0000,   2.00000,   1445.4237
    212.5000,       5.0000,   2.00000,   1265.6293
    217.5000,       5.0000,   2.00000,   1450.1429
    222.5000,       5.0000,   2.00000,   1405.2460
    227.5000,       5.0000,   2.00000,   1344.8199
    232.5000,       5.0000,   2.00000,   1438.3459
    237.5000,       5.0000,   2.00000,   1516.2158
    242.5000,       5.0000,   2.00000,   1676.0208
    247.5000,       5.0000,   2.00000,   1811.8921
    252.5000,       5.0000,   2.00000,   1773.6077
    257.5000,       5.0000,   2.00000,   1873.5142
    262.5000,       5.0000,   2.00000,   1812.8566
    267.5000,       5.0000,   2.00000,   1614.7280
    272.5000,       5.0000,   2.00000,   1555.8728
    277.5000,       5.0000,   2.00000,   1489.4595
    282.5000,       5.0000,   2.00000,   1336.5675
    287.5000,       5.0000,   2.00000,   1386.6001
    292.5000,       5.0000,   2.00000,   1590.0544
    297.5000,       5.0000,   2.00000,   1410.7220
    302.5000,       5.0000,   2.00000,   1373.6649
    307.5000,       5.0000,   2.00000,   1658.8660
    312.5000,       5.0000,   2.00000,   1436.4139
    317.5000,       5.0000,   2.00000,   1421.3977
    322.5000,       5.0000,   2.00000,   1445.1299
    327.5000,       5.0000,   2.00000,   1345.5831
    332.5000,       5.0000,   2.00000,   1427.0074
    337.5000,       5.0000,   2.00000,   1293.7999
    342.5000,       5.0000,   2.00000,   1148.7264
    347.5000,       5.0000,   2.00000,   1185.5929
    352.5000,       5.0000,   2.00000,   1222.9839
    357.5000,       5.0000,   2.00000,   1132.2269
    362.5000,       5.0000,   2.00000,   1069.4032
    367.5000,       5.0000,   2.00000,   1236.6439
    372.5000,       5.0000,   2.00000,   1053.3966
    377.5000,       5.0000,   2.00000,   1046.4801
    382.5000,       5.0000,   2.00000,   1184.5454
    387.5000,       5.0000,   2.00000,   1153.4119
    392.5000,       5.0000,   2.00000,   1140.0853
    397.5000,       5.0000,   2.00000,   1267.4561
    402.5000,       5.0000,   2.00000,   1244.2142
    407.5000,       5.0000,   2.00000,   1342.8826
    412.5000,       5.0000,   2.00000,   1285.9862
    417.5000,       5.0000,   2.00000,   1256.5259
    422.5000,       5.0000,   2.00000,   1181.6570
    427.5000,       5.0000,   2.00000,   1194.0917
    432.5000,       5.0000,   2.00000,   1161.0092
    437.5000,       5.0000,   2.00000,   1220.1641
    442.5000,       5.0000,   2.00000,    987.2418
    447.5000,       5.0000,   2.00000,    996.9231
    452.5000,       5.0000,   2.00000,   1061.3558
    457.5000,       5.0000,   2.00000,    930.7299
    462.5000,       5.0000,   2.00000,    912.6573
     17.5000,       5.0000,   3.00000,    364.8284
     22.5000,       5.0000,   3.00000,    367.3723
     27.5000,       5.0000,   3.00000,    367.9315
     32.5000,       5.0000,   3.00000,    338.7008
     37.5000,       5.0000,   3.00000,    355.1841
     42.5000,       5.0000,   3.00000,    357.4454
     47.5000,       5.0000,   3.00000,    375.2981
     52.5000,       5.0000,   3.00000,    371.0309
     57.5000,       5.0000,   3.00000,    326.4746
     62.5000,       5.0000,   3.00000,    306.3767
     67.5000,       5.0000,   3.00000,    330.5151
     72.5000,       5.0000,   3.00000,    354.6434
     77.5000,       5.0000,   3.00000,    292.8925
     82.5000,       5.0000,   3.00000,    267.7209
     87.5000,       5.0000,   3.00000,    285.2869
     92.5000,       5.0000,   3.00000,    288.9842
     97.5000,       5.0000,   3.00000,    255.4396
    102.5000,       5.0000,   3.00000,    277.8189
    107.5000,       5.0000,   3.00000,    286.0516
    112.5000,       5.0000,   3.00000,    303.0568
    117.5000,       5.0000,   3.00000,    313.0587
    122.5000,       5.0000,   3.00000,    385.6867
    127.5000,       5.0000,   3.00000,    372.4827
    132.5000,       5.0000,   3.00000,    290.7265
    137.5000,       5.0000,   3.00000,    323.1870
    142.5000,       5.0000,   3.00000,    404.6659
    147.5000,       5.0000,   3.00000,    500.9096
    152.5000,       5.0000,   3.00000,    513.5527
    157.5000,       5.0000,   3.00000,    465.4507
    162.5000,       5.0000,   3.00000,    576.1699
    167.5000,       5.0000,   3.00000,    695.4852
    172.5000,       5.0000,   3.00000,    750.3073
    177.5000,       5.0000,   3.00000,    726.7020
    182.5000,       5.0000,   3.00000,    800.6776
    187.5000,       5.0000,   3.00000,    963.3010
    192.5000,       5.0000,   3.00000,   1014.0789
    197.5000,       5.0000,   3.00000,   1164.8816
    202.5000,       5.0000,   3.00000,   1217.6453
    207.5000,       5.0000,   3.00000,   1165.2611
    212.5000,       5.0000,   3.00000,   1009.8333
    217.5000,       5.0000,   3.00000,   1216.0876
    222.5000,       5.0000,   3.00000,   1265.1377
    227.5000,       5.0000,   3.00000,   1260.4365
    232.5000,       5.0000,   3.00000,   1235.6748
    237.5000,       5.0000,   3.00000,   1290.1388
    242.5000,       5.0000,   3.00000,   1362.6117
    247.5000,       5.0000,   3.00000,   1439.1803
    252.5000,       5.0000,   3.00000,   1424.6472
    257.5000,       5.0000,   3.00000,   1496.9216
    262.5000,       5.0000,   3.00000,   1444.6901
    267.5000,       5.0000,   3.00000,   1347.7257
    272.5000,       5.0000,   3.00000,   1297.1167
    277.5000,       5.0000,   3.00000,   1239.6063
    282.5000,       5.0000,   3.00000,   1159.7670
    287.5000,       5.0000,   3.00000,   1238.5570
    292.5000,       5.0000,   3.00000,   1338.7804
    297.5000,       5.0000,   3.00000,   1243.2489
    302.5000,       5.0000,   3.00000,   1185.6779
    307.5000,       5.0000,   3.00000,   1399.0372
    312.5000,       5.0000,   3.00000,   1264.3932
    317.5000,       5.0000,   3.00000,   1228.7748
    322.5000,       5.0000,   3.00000,   1222.5315
    327.5000,       5.0000,   3.00000,   1240.5168
    332.5000,       5.0000,   3.00000,   1305.0898
    337.5000,       5.0000,   3.00000,   1158.5737
    342.5000,       5.0000,   3.00000,   1031.3188
    347.5000,       5.0000,   3.00000,   1069.0278
    352.5000,       5.0000,   3.00000,   1089.3102
    357.5000,       5.0000,   3.00000,   1064.7023
    362.5000,       5.0000,   3.00000,    984.5876
    367.5000,       5.0000,   3.00000,   1111.6614
    372.5000,       5.0000,   3.00000,    945.8800
    377.5000,       5.0000,   3.00000,    975.9777
    382.5000,       5.0000,   3.00000,   1037.4788
    387.5000,       5.0000,   3.00000,   1076.9703
    392.5000,       5.0000,   3.00000,    996.9727
    397.5000,       5.0000,   3.00000,   1106.7491
    402.5000,       5.0000,   3.00000,   1082.4933
    407.5000,       5.0000,   3.00000,   1217.6582
    412.5000,       5.0000,   3.00000,   1096.4741
    417.5000,       5.0000,   3.00000,   1099.4436
    422.5000,       5.0000,   3.00000,    957.8690
    427.5000,       5.0000,   3.00000,   1073.9756
    432.5000,       5.0000,   3.00000,   1054.3287
    437.5000,       5.0000,   3.00000,   1118.6235
    442.5000,       5.0000,   3.00000,    883.6418
    447.5000,       5.0000,   3.00000,    903.6792
    452.5000,       5.0000,   3.00000,    947.8831
    457.5000,       5.0000,   3.00000,    885.7507
     22.5000,      15.0000,   1.00000,    371.1807
     27.5000,      15.0000,   1.00000,    360.1071
     32.5000,      15.0000,   1.00000,    352.3689
     37.5000,      15.0000,   1.00000,    348.2569
     42.5000,      15.0000,   1.00000,    364.9107
     47.5000,      15.0000,   1.00000,    369.3766
     52.5000,      15.0000,   1.00000,    351.3219
     57.5000,      15.0000,   1.00000,    328.6613
     62.5000,      15.0000,   1.00000,    322.2374
     67.5000,      15.0000,   1.00000,    330.4067
     72.5000,      15.0000,   1.00000,    328.3157
     77.5000,      15.0000,   1.00000,    319.3583
     82.5000,      15.0000,   1.00000,    294.4549
     87.5000,      15.0000,   1.00000,    285.2264
     92.5000,      15.0000,   1.00000,    279.6835
     97.5000,      15.0000,   1.00000,    285.3780
    102.5000,      15.0000,   1.00000,    275.3909
    107.5000,      15.0000,   1.00000,    283.5945
    112.5000,      15.0000,   1.00000,    309.9951
    117.5000,      15.0000,   1.00000,    354.6805
    122.5000,      15.0000,   1.00000,    366.5633
    127.5000,      15.0000,   1.00000,    344.8501
    132.5000,      15.0000,   1.00000,    320.1415
    137.5000,      15.0000,   1.00000,    337.0561
    142.5000,      15.0000,   1.00000,    408.1980
    147.5000,      15.0000,   1.00000,    477.8864
    152.5000,      15.0000,   1.00000,    496.9552
    157.5000,      15.0000,   1.00000,    521.7004
    162.5000,      15.0000,   1.00000,    574.3672
    167.5000,      15.0000,   1.00000,    640.0356
    172.5000,      15.0000,   1.00000,    678.6225
    177.5000,      15.0000,   1.00000,    703.2854
    182.5000,      15.0000,   1.00000,    732.6931
    187.5000,      15.0000,   1.00000,    794.3693
    192.5000,      15.0000,   1.00000,    947.0425
    197.5000,      15.0000,   1.00000,   1018.7716
    202.5000,      15.0000,   1.00000,   1019.1310
    207.5000,      15.0000,   1.00000,    968.1096
    212.5000,      15.0000,   1.00000,    996.4672
    217.5000,      15.0000,   1.00000,   1027.6199
    222.5000,      15.0000,   1.00000,   1141.1033
    227.5000,      15.0000,   1.00000,   1167.0858
    232.5000,      15.0000,   1.00000,   1157.7988
    237.5000,      15.0000,   1.00000,   1118.7158
    242.5000,      15.0000,   1.00000,   1144.6443
    247.5000,      15.0000,   1.00000,   1177.7426
    252.5000,      15.0000,   1.00000,   1230.3779
    257.5000,      15.0000,   1.00000,   1233.5747
    262.5000,      15.0000,   1.00000,   1234.1151
    267.5000,      15.0000,   1.00000,   1203.8540
    272.5000,      15.0000,   1.00000,   1136.0160
    277.5000,      15.0000,   1.00000,   1087.9873
    282.5000,      15.0000,   1.00000,   1125.5203
    287.5000,      15.0000,   1.00000,   1138.8531
    292.5000,      15.0000,   1.00000,   1154.1423
    297.5000,      15.0000,   1.00000,   1156.8202
    302.5000,      15.0000,   1.00000,   1166.5339
    307.5000,      15.0000,   1.00000,   1128.7793
    312.5000,      15.0000,   1.00000,   1129.0938
    317.5000,      15.0000,   1.00000,   1101.3732
    322.5000,      15.0000,   1.00000,   1109.7731
    327.5000,      15.0000,   1.00000,   1138.4941
    332.5000,      15.0000,   1.00000,   1142.9011
    337.5000,      15.0000,   1.00000,   1075.3633
    342.5000,      15.0000,   1.00000,   1019.3255
    347.5000,      15.0000,   1.00000,    973.3386
    352.5000,      15.0000,   1.00000,    990.7098
    357.5000,      15.0000,   1.00000,   1006.5901
    362.5000,      15.0000,   1.00000,   1010.5584
    367.5000,      15.0000,   1.00000,    937.5213
    372.5000,      15.0000,   1.00000,    950.6962
    377.5000,      15.0000,   1.00000,    923.3495
    382.5000,      15.0000,   1.00000,    954.3214
    387.5000,      15.0000,   1.00000,    937.5826
    392.5000,      15.0000,   1.00000,    988.8679
    397.5000,      15.0000,   1.00000,    968.9258
    402.5000,      15.0000,   1.00000,   1046.1239
    407.5000,      15.0000,   1.00000,   1035.2883
    412.5000,      15.0000,   1.00000,   1033.4275
    417.5000,      15.0000,   1.00000,    913.6249
    422.5000,      15.0000,   1.00000,    935.3839
    427.5000,      15.0000,   1.00000,    933.6307
    432.5000,      15.0000,   1.00000,   1003.9735
    437.5000,      15.0000,   1.00000,    952.6769
    442.5000,      15.0000,   1.00000,    926.9222
    447.5000,      15.0000,   1.00000,    849.7441
    452.5000,      15.0000,   1.00000,    842.0126
     22.5000,       5.0000,   4.00000,    374.4228
     27.5000,       5.0000,   4.00000,    371.6744
     32.5000,       5.0000,   4.00000,    335.4486
     37.5000,       5.0000,   4.00000,    355.2972
     42.5000,       5.0000,   4.00000,    362.2308
     47.5000,       5.0000,   4.00000,    377.2733
     52.5000,       5.0000,   4.00000,    368.9537
     57.5000,       5.0000,   4.00000,    325.6828
     62.5000,       5.0000,   4.00000,    309.5810
     67.5000,       5.0000,   4.00000,    328.5084
     72.5000,       5.0000,   4.00000,    356.1765
     77.5000,       5.0000,   4.00000,    308.7254
     82.5000,       5.0000,   4.00000,    281.6842
     87.5000,       5.0000,   4.00000,    293.6087
     92.5000,       5.0000,   4.00000,    287.4653
     97.5000,       5.0000,   4.00000,    262.1717
    102.5000,       5.0000,   4.00000,    273.1851
    107.5000,       5.0000,   4.00000,    277.1364
    112.5000,       5.0000,   4.00000,    320.6548
    117.5000,       5.0000,   4.00000,    338.2881
    122.5000,       5.0000,   4.00000,    402.9071
    127.5000,       5.0000,   4.00000,    365.4412
    132.5000,       5.0000,   4.00000,    270.4774
    137.5000,       5.0000,   4.00000,    318.5013
    142.5000,       5.0000,   4.00000,    390.4626
    147.5000,       5.0000,   4.00000,    494.3920
    152.5000,       5.0000,   4.00000,    519.0970
    157.5000,       5.0000,   4.00000,    461.3241
    162.5000,       5.0000,   4.00000,    557.1576
    167.5000,       5.0000,   4.00000,    632.6190
    172.5000,       5.0000,   4.00000,    679.4584
    177.5000,       5.0000,   4.00000,    648.2000
    182.5000,       5.0000,   4.00000,    654.7452
    187.5000,       5.0000,   4.00000,    767.0573
    192.5000,       5.0000,   4.00000,    866.0026
    197.5000,       5.0000,   4.00000,    991.8633
    202.5000,       5.0000,   4.00000,   1040.4127
    207.5000,       5.0000,   4.00000,    964.6848
    212.5000,       5.0000,   4.00000,    828.7171
    217.5000,       5.0000,   4.00000,    992.1435
    222.5000,       5.0000,   4.00000,   1052.6926
    227.5000,       5.0000,   4.00000,   1068.8640
    232.5000,       5.0000,   4.00000,   1071.8759
    237.5000,       5.0000,   4.00000,   1019.0198
    242.5000,       5.0000,   4.00000,   1058.6229
    247.5000,       5.0000,   4.00000,   1143.4122
    252.5000,       5.0000,   4.00000,   1144.5889
    257.5000,       5.0000,   4.00000,   1215.5298
    262.5000,       5.0000,   4.00000,   1182.1998
    267.5000,       5.0000,   4.00000,   1087.5197
    272.5000,       5.0000,   4.00000,   1031.5345
    277.5000,       5.0000,   4.00000,    997.1572
    282.5000,       5.0000,   4.00000,    984.9770
    287.5000,       5.0000,   4.00000,   1030.9630
    292.5000,       5.0000,   4.00000,   1169.7574
    297.5000,       5.0000,   4.00000,   1091.9240
    302.5000,       5.0000,   4.00000,   1034.6989
    307.5000,       5.0000,   4.00000,   1197.0267
    312.5000,       5.0000,   4.00000,   1014.8898
    317.5000,       5.0000,   4.00000,   1042.5790
    322.5000,       5.0000,   4.00000,   1087.8940
    327.5000,       5.0000,   4.00000,   1064.8201
    332.5000,       5.0000,   4.00000,   1172.4476
    337.5000,       5.0000,   4.00000,   1025.6128
    342.5000,       5.0000,   4.00000,    920.6833
    347.5000,       5.0000,   4.00000,    926.3612
    352.5000,       5.0000,   4.00000,    967.4872
    357.5000,       5.0000,   4.00000,    986.4501
    362.5000,       5.0000,   4.00000,    910.7283
    367.5000,       5.0000,   4.00000,   1006.1216
    372.5000,       5.0000,   4.00000,    852.0167
    377.5000,       5.0000,   4.00000,    857.4911
    382.5000,       5.0000,   4.00000,    932.5767
    387.5000,       5.0000,   4.00000,    906.2529
    392.5000,       5.0000,   4.00000,    895.3420
    397.5000,       5.0000,   4.00000,    978.4129
    402.5000,       5.0000,   4.00000,    963.2205
    407.5000,       5.0000,   4.00000,   1067.3633
    412.5000,       5.0000,   4.00000,    966.5261
    417.5000,       5.0000,   4.00000,    898.8535
    422.5000,       5.0000,   4.00000,    834.3957
    427.5000,       5.0000,   4.00000,    920.6053
    432.5000,       5.0000,   4.00000,    930.2037
    437.5000,       5.0000,   4.00000,   1016.3223
    442.5000,       5.0000,   4.00000,    818.1320
    447.5000,       5.0000,   4.00000,    811.3846
    452.5000,       5.0000,   4.00000,    853.5793
     30.0000,      20.0000,   1.00000,    355.3695
     35.0000,      20.0000,   1.00000,    356.1420
     40.0000,      20.0000,   1.00000,    355.7507
     45.0000,      20.0000,   1.00000,    356.5633
     50.0000,      20.0000,   1.00000,    350.7559
     55.0000,      20.0000,   1.00000,    345.9863
     60.0000,      20.0000,   1.00000,    340.1255
     65.0000,      20.0000,   1.00000,    332.9809
     70.0000,      20.0000,   1.00000,    330.9420
     75.0000,      20.0000,   1.00000,    329.3349
     80.0000,      20.0000,   1.00000,    328.1464
     85.0000,      20.0000,   1.00000,    307.8404
     90.0000,      20.0000,   1.00000,    289.2118
     95.0000,      20.0000,   1.00000,    277.9279
    100.0000,      20.0000,   1.00000,    271.6458
    105.0000,      20.0000,   1.00000,    294.2980
    110.0000,      20.0000,   1.00000,    322.7151
    115.0000,      20.0000,   1.00000,    360.1215
    120.0000,      20.0000,   1.00000,    370.3042
    125.0000,      20.0000,   1.00000,    341.3773
    130.0000,      20.0000,   1.00000,    337.9884
    135.0000,      20.0000,   1.00000,    339.3083
    140.0000,      20.0000,   1.00000,    364.2443
    145.0000,      20.0000,   1.00000,    416.6566
    150.0000,      20.0000,   1.00000,    455.1801
    155.0000,      20.0000,   1.00000,    520.0718
    160.0000,      20.0000,   1.00000,    549.0840
    165.0000,      20.0000,   1.00000,    550.2026
    170.0000,      20.0000,   1.00000,    548.7905
    175.0000,      20.0000,   1.00000,    538.2274
    180.0000,      20.0000,   1.00000,    561.7325
    185.0000,      20.0000,   1.00000,    621.8308
    190.0000,      20.0000,   1.00000,    690.9095
    195.0000,      20.0000,   1.00000,    778.8875
    200.0000,      20.0000,   1.00000,    825.5665
    205.0000,      20.0000,   1.00000,    824.7462
    210.0000,      20.0000,   1.00000,    836.9668
    215.0000,      20.0000,   1.00000,    824.2833
    220.0000,      20.0000,   1.00000,    815.9084
    225.0000,      20.0000,   1.00000,    852.1984
    230.0000,      20.0000,   1.00000,    851.1293
    235.0000,      20.0000,   1.00000,    850.6019
    240.0000,      20.0000,   1.00000,    862.1972
    245.0000,      20.0000,   1.00000,    852.2413
    250.0000,      20.0000,   1.00000,    909.4748
    255.0000,      20.0000,   1.00000,    962.2996
    260.0000,      20.0000,   1.00000,    964.5988
    265.0000,      20.0000,   1.00000,    933.7792
    270.0000,      20.0000,   1.00000,    884.9919
    275.0000,      20.0000,   1.00000,    855.8430
    280.0000,      20.0000,   1.00000,    847.5008
    285.0000,      20.0000,   1.00000,    898.9879
    290.0000,      20.0000,   1.00000,    935.9936
    295.0000,      20.0000,   1.00000,    957.9014
    300.0000,      20.0000,   1.00000,   1002.6008
    305.0000,      20.0000,   1.00000,    924.0158
    310.0000,      20.0000,   1.00000,    888.0970
    315.0000,      20.0000,   1.00000,    904.2147
    320.0000,      20.0000,   1.00000,    882.4924
    325.0000,      20.0000,   1.00000,    933.6801
    330.0000,      20.0000,   1.00000,    927.6859
    335.0000,      20.0000,   1.00000,    901.6398
    340.0000,      20.0000,   1.00000,    900.8827
    345.0000,      20.0000,   1.00000,    861.2492
    350.0000,      20.0000,   1.00000,    854.5186
    355.0000,      20.0000,   1.00000,    861.1490
    360.0000,      20.0000,   1.00000,    888.4251
    365.0000,      20.0000,   1.00000,    876.2873
    370.0000,      20.0000,   1.00000,    832.1084
    375.0000,      20.0000,   1.00000,    827.1656
    380.0000,      20.0000,   1.00000,    773.6610
    385.0000,      20.0000,   1.00000,    777.4382
    390.0000,      20.0000,   1.00000,    815.0041
    395.0000,      20.0000,   1.00000,    836.5576
    400.0000,      20.0000,   1.00000,    889.1839
    405.0000,      20.0000,   1.00000,    885.6920
    410.0000,      20.0000,   1.00000,    829.9356
    415.0000,      20.0000,   1.00000,    814.4837
    420.0000,      20.0000,   1.00000,    791.4646
    425.0000,      20.0000,   1.00000,    772.6004
    430.0000,      20.0000,   1.00000,    807.6260
    435.0000,      20.0000,   1.00000,    809.7686
    440.0000,      20.0000,   1.00000,    819.2050
    445.0000,      20.0000,   1.00000,    812.5286
     27.5000,       5.0000,   5.00000,    367.1017
     32.5000,       5.0000,   5.00000,    335.3008
     37.5000,       5.0000,   5.00000,    357.9236
     42.5000,       5.0000,   5.00000,    360.8378
     47.5000,       5.0000,   5.00000,    369.0931
     52.5000,       5.0000,   5.00000,    370.5640
     57.5000,       5.0000,   5.00000,    335.9366
     62.5000,       5.0000,   5.00000,    311.0293
     67.5000,       5.0000,   5.00000,    330.5177
     72.5000,       5.0000,   5.00000,    364.6906
     77.5000,       5.0000,   5.00000,    316.4860
     82.5000,       5.0000,   5.00000,    294.0668
     87.5000,       5.0000,   5.00000,    303.4641
     92.5000,       5.0000,   5.00000,    291.1476
     97.5000,       5.0000,   5.00000,    250.5256
    102.5000,       5.0000,   5.00000,    268.8073
    107.5000,       5.0000,   5.00000,    293.4614
    112.5000,       5.0000,   5.00000,    338.6777
    117.5000,       5.0000,   5.00000,    354.7400
    122.5000,       5.0000,   5.00000,    412.0680
    127.5000,       5.0000,   5.00000,    358.1215
    132.5000,       5.0000,   5.00000,    268.9465
    137.5000,       5.0000,   5.00000,    308.7903
    142.5000,       5.0000,   5.00000,    377.3845
    147.5000,       5.0000,   5.00000,    469.3019
    152.5000,       5.0000,   5.00000,    514.8273
    157.5000,       5.0000,   5.00000,    466.8059
    162.5000,       5.0000,   5.00000,    526.5688
    167.5000,       5.0000,   5.00000,    576.3384
    172.5000,       5.0000,   5.00000,    584.2404
    177.5000,       5.0000,   5.00000,    531.7606
    182.5000,       5.0000,   5.00000,    542.8857
    187.5000,       5.0000,   5.00000,    655.5507
    192.5000,       5.0000,   5.00000,    718.9698
    197.5000,       5.0000,   5.00000,    844.9729
    202.5000,       5.0000,   5.00000,    920.6968
    207.5000,       5.0000,   5.00000,    844.8015
    212.5000,       5.0000,   5.00000,    697.0130
    217.5000,       5.0000,   5.00000,    822.3541
    222.5000,       5.0000,   5.00000,    834.5555
    227.5000,       5.0000,   5.00000,    850.9294
    232.5000,       5.0000,   5.00000,    851.7028
    237.5000,       5.0000,   5.00000,    824.7761
    242.5000,       5.0000,   5.00000,    835.5028
    247.5000,       5.0000,   5.00000,    919.0405
    252.5000,       5.0000,   5.00000,    936.9375
    257.5000,       5.0000,   5.00000,   1020.4205
    262.5000,       5.0000,   5.00000,    988.0258
    267.5000,       5.0000,   5.00000,    865.1752
    272.5000,       5.0000,   5.00000,    820.1616
    277.5000,       5.0000,   5.00000,    821.9144
    282.5000,       5.0000,   5.00000,    776.7796
    287.5000,       5.0000,   5.00000,    870.9532
    292.5000,       5.0000,   5.00000,   1026.0438
    297.5000,       5.0000,   5.00000,    954.6277
    302.5000,       5.0000,   5.00000,    905.1226
    307.5000,       5.0000,   5.00000,   1016.5877
    312.5000,       5.0000,   5.00000,    848.7936
    317.5000,       5.0000,   5.00000,    874.8886
    322.5000,       5.0000,   5.00000,    945.5293
    327.5000,       5.0000,   5.00000,    931.2510
    332.5000,       5.0000,   5.00000,    993.5065
    337.5000,       5.0000,   5.00000,    924.6572
    342.5000,       5.0000,   5.00000,    794.1812
    347.5000,       5.0000,   5.00000,    823.8716
    352.5000,       5.0000,   5.00000,    878.2028
    357.5000,       5.0000,   5.00000,    875.6915
    362.5000,       5.0000,   5.00000,    832.3111
    367.5000,       5.0000,   5.00000,    942.5391
    372.5000,       5.0000,   5.00000,    758.6383
    377.5000,       5.0000,   5.00000,    755.9088
    382.5000,       5.0000,   5.00000,    798.6245
    387.5000,       5.0000,   5.00000,    798.8323
    392.5000,       5.0000,   5.00000,    767.8231
    397.5000,       5.0000,   5.00000,    902.1075
    402.5000,       5.0000,   5.00000,    863.3063
    407.5000,       5.0000,   5.00000,    941.3112
    412.5000,       5.0000,   5.00000,    821.0888
    417.5000,       5.0000,   5.00000,    800.2435
    422.5000,       5.0000,   5.00000,    720.0453
    427.5000,       5.0000,   5.00000,    797.7538
    432.5000,       5.0000,   5.00000,    808.0865
    437.5000,       5.0000,   5.00000,    920.2634
    442.5000,       5.0000,   5.00000,    743.6176
    447.5000,       5.0000,   5.00000,    748.7347
     32.5000,       5.0000,   6.00000,    335.7258
     37.5000,       5.0000,   6.00000,    356.4148
     42.5000,       5.0000,   6.00000,    352.5199
     47.5000,       5.0000,   6.00000,    368.2889
     52.5000,       5.0000,   6.00000,    375.7517
     57.5000,       5.0000,   6.00000,    338.8815
     62.5000,       5.0000,   6.00000,    318.0696
     67.5000,       5.0000,   6.00000,    340.2228
     72.5000,       5.0000,   6.00000,    374.3954
     77.5000,       5.0000,   6.00000,    322.2513
     82.5000,       5.0000,   6.00000,    296.7391
     87.5000,       5.0000,   6.00000,    310.8312
     92.5000,       5.0000,   6.00000,    289.2635
     97.5000,       5.0000,   6.00000,    245.3053
    102.5000,       5.0000,   6.00000,    274.2819
    107.5000,       5.0000,   6.00000,    308.5020
    112.5000,       5.0000,   6.00000,    355.0099
    117.5000,       5.0000,   6.00000,    357.5769
    122.5000,       5.0000,   6.00000,    411.5327
    127.5000,       5.0000,   6.00000,    370.9927
    132.5000,       5.0000,   6.00000,    268.3985
    137.5000,       5.0000,   6.00000,    300.7500
    142.5000,       5.0000,   6.00000,    362.3511
    147.5000,       5.0000,   6.00000,    460.8007
    152.5000,       5.0000,   6.00000,    495.0322
    157.5000,       5.0000,   6.00000,    441.5986
    162.5000,       5.0000,   6.00000,    502.3912
    167.5000,       5.0000,   6.00000,    517.4649
    172.5000,       5.0000,   6.00000,    488.6570
    177.5000,       5.0000,   6.00000,    432.0387
    182.5000,       5.0000,   6.00000,    470.2245
    187.5000,       5.0000,   6.00000,    572.5734
    192.5000,       5.0000,   6.00000,    619.4462
    197.5000,       5.0000,   6.00000,    735.6924
    202.5000,       5.0000,   6.00000,    812.4987
    207.5000,       5.0000,   6.00000,    758.9657
    212.5000,       5.0000,   6.00000,    609.6403
    217.5000,       5.0000,   6.00000,    676.2047
    222.5000,       5.0000,   6.00000,    671.5590
    227.5000,       5.0000,   6.00000,    647.6456
    232.5000,       5.0000,   6.00000,    647.7695
    237.5000,       5.0000,   6.00000,    663.5212
    242.5000,       5.0000,   6.00000,    708.2054
    247.5000,       5.0000,   6.00000,    760.3868
    252.5000,       5.0000,   6.00000,    795.7631
    257.5000,       5.0000,   6.00000,    869.5541
    262.5000,       5.0000,   6.00000,    816.8535
    267.5000,       5.0000,   6.00000,    719.1985
    272.5000,       5.0000,   6.00000,    682.3936
    277.5000,       5.0000,   6.00000,    650.0452
    282.5000,       5.0000,   6.00000,    645.1644
    287.5000,       5.0000,   6.00000,    730.5722
    292.5000,       5.0000,   6.00000,    879.6288
    297.5000,       5.0000,   6.00000,    840.0093
    302.5000,       5.0000,   6.00000,    776.9590
    307.5000,       5.0000,   6.00000,    885.0082
    312.5000,       5.0000,   6.00000,    755.3907
    317.5000,       5.0000,   6.00000,    759.2766
    322.5000,       5.0000,   6.00000,    793.7271
    327.5000,       5.0000,   6.00000,    803.6003
    332.5000,       5.0000,   6.00000,    882.3264
    337.5000,       5.0000,   6.00000,    772.7415
    342.5000,       5.0000,   6.00000,    715.4378
    347.5000,       5.0000,   6.00000,    744.3933
    352.5000,       5.0000,   6.00000,    785.1683
    357.5000,       5.0000,   6.00000,    791.7682
    362.5000,       5.0000,   6.00000,    751.9344
    367.5000,       5.0000,   6.00000,    854.9837
    372.5000,       5.0000,   6.00000,    695.9713
    377.5000,       5.0000,   6.00000,    660.9252
    382.5000,       5.0000,   6.00000,    700.2012
    387.5000,       5.0000,   6.00000,    701.9525
    392.5000,       5.0000,   6.00000,    698.7733
    397.5000,       5.0000,   6.00000,    792.3742
    402.5000,       5.0000,   6.00000,    789.8155
    407.5000,       5.0000,   6.00000,    827.3616
    412.5000,       5.0000,   6.00000,    736.0096
    417.5000,       5.0000,   6.00000,    716.5189
    422.5000,       5.0000,   6.00000,    638.0881
    427.5000,       5.0000,   6.00000,    700.8710
    432.5000,       5.0000,   6.00000,    721.6915
    437.5000,       5.0000,   6.00000,    811.1053
    442.5000,       5.0000,   6.00000,    673.2453
     37.5000,      25.0000,   1.00000,    349.3429
     42.5000,      25.0000,   1.00000,    349.2952
     47.5000,      25.0000,   1.00000,    352.4618
     52.5000,      25.0000,   1.00000,    347.3996
     57.5000,      25.0000,   1.00000,    348.7682
     62.5000,      25.0000,   1.00000,    356.5273
     67.5000,      25.0000,   1.00000,    346.7262
     72.5000,      25.0000,   1.00000,    335.7949
     77.5000,      25.0000,   1.00000,    334.4174
     82.5000,      25.0000,   1.00000,    326.0754
     87.5000,      25.0000,   1.00000,    294.5118
     92.5000,      25.0000,   1.00000,    281.9453
     97.5000,      25.0000,   1.00000,    289.5909
    102.5000,      25.0000,   1.00000,    303.7989
    107.5000,      25.0000,   1.00000,    321.5766
    112.5000,      25.0000,   1.00000,    355.7040
    117.5000,      25.0000,   1.00000,    361.4646
    122.5000,      25.0000,   1.00000,    351.5960
    127.5000,      25.0000,   1.00000,    347.9716
    132.5000,      25.0000,   1.00000,    355.6016
    137.5000,      25.0000,   1.00000,    361.4532
    142.5000,      25.0000,   1.00000,    382.9182
    147.5000,      25.0000,   1.00000,    413.4154
    152.5000,      25.0000,   1.00000,    454.1595
    157.5000,      25.0000,   1.00000,    490.1950
    162.5000,      25.0000,   1.00000,    498.0037
    167.5000,      25.0000,   1.00000,    458.7545
    172.5000,      25.0000,   1.00000,    431.6355
    177.5000,      25.0000,   1.00000,    457.7581
    182.5000,      25.0000,   1.00000,    488.2740
    187.5000,      25.0000,   1.00000,    550.6765
    192.5000,      25.0000,   1.00000,    626.9332
    197.5000,      25.0000,   1.00000,    668.1563
    202.5000,      25.0000,   1.00000,    679.0698
    207.5000,      25.0000,   1.00000,    716.9102
    212.5000,      25.0000,   1.00000,    712.3840
    217.5000,      25.0000,   1.00000,    665.6089
    222.5000,      25.0000,   1.00000,    608.8878
    227.5000,      25.0000,   1.00000,    599.1086
    232.5000,      25.0000,   1.00000,    602.0286
    237.5000,      25.0000,   1.00000,    640.0294
    242.5000,      25.0000,   1.00000,    683.8706
    247.5000,      25.0000,   1.00000,    734.2365
    252.5000,      25.0000,   1.00000,    752.9368
    257.5000,      25.0000,   1.00000,    755.3530
    262.5000,      25.0000,   1.00000,    745.6281
    267.5000,      25.0000,   1.00000,    741.0688
    272.5000,      25.0000,   1.00000,    687.7582
    277.5000,      25.0000,   1.00000,    673.2117
    282.5000,      25.0000,   1.00000,    711.9988
    287.5000,      25.0000,   1.00000,    737.5653
    292.5000,      25.0000,   1.00000,    754.5167
    297.5000,      25.0000,   1.00000,    799.3971
    302.5000,      25.0000,   1.00000,    795.6906
    307.5000,      25.0000,   1.00000,    773.2847
    312.5000,      25.0000,   1.00000,    766.3101
    317.5000,      25.0000,   1.00000,    761.8035
    322.5000,      25.0000,   1.00000,    735.4886
    327.5000,      25.0000,   1.00000,    743.4645
    332.5000,      25.0000,   1.00000,    739.8422
    337.5000,      25.0000,   1.00000,    745.7174
    342.5000,      25.0000,   1.00000,    760.6732
    347.5000,      25.0000,   1.00000,    763.8213
    352.5000,      25.0000,   1.00000,    740.4908
    357.5000,      25.0000,   1.00000,    776.4594
    362.5000,      25.0000,   1.00000,    760.0104
    367.5000,      25.0000,   1.00000,    738.9037
    372.5000,      25.0000,   1.00000,    722.0919
    377.5000,      25.0000,   1.00000,    710.6497
    382.5000,      25.0000,   1.00000,    660.4533
    387.5000,      25.0000,   1.00000,    692.4535
    392.5000,      25.0000,   1.00000,    718.8075
    397.5000,      25.0000,   1.00000,    751.6199
    402.5000,      25.0000,   1.00000,    728.1331
    407.5000,      25.0000,   1.00000,    752.7989
    412.5000,      25.0000,   1.00000,    714.7844
    417.5000,      25.0000,   1.00000,    700.7072
    422.5000,      25.0000,   1.00000,    683.8981
    427.5000,      25.0000,   1.00000,    697.6526
    432.5000,      25.0000,   1.00000,    672.6857
    437.5000,      25.0000,   1.00000,    690.6425
     37.5000,       5.0000,   7.00000,    347.5678
     42.5000,       5.0000,   7.00000,    351.8243
     47.5000,       5.0000,   7.00000,    372.1435
     52.5000,       5.0000,   7.00000,    377.5455
     57.5000,       5.0000,   7.00000,    341.8432
     62.5000,       5.0000,   7.00000,    326.6465
     67.5000,       5.0000,   7.00000,    352.7434
     72.5000,       5.0000,   7.00000,    383.4397
     77.5000,       5.0000,   7.00000,    325.7092
     82.5000,       5.0000,   7.00000,    297.5784
     87.5000,       5.0000,   7.00000,    303.8095
     92.5000,       5.0000,   7.00000,    288.2475
     97.5000,       5.0000,   7.00000,    256.2630
    102.5000,       5.0000,   7.00000,    283.7145
    107.5000,       5.0000,   7.00000,    313.1063
    112.5000,       5.0000,   7.00000,    358.2617
    117.5000,       5.0000,   7.00000,    359.4740
    122.5000,       5.0000,   7.00000,    422.1979
    127.5000,       5.0000,   7.00000,    376.4978
    132.5000,       5.0000,   7.00000,    269.8830
    137.5000,       5.0000,   7.00000,    295.9919
    142.5000,       5.0000,   7.00000,    359.1387
    147.5000,       5.0000,   7.00000,    449.8766
    152.5000,       5.0000,   7.00000,    468.3945
    157.5000,       5.0000,   7.00000,    404.8706
    162.5000,       5.0000,   7.00000,    453.5256
    167.5000,       5.0000,   7.00000,    459.4794
    172.5000,       5.0000,   7.00000,    423.3149
    177.5000,       5.0000,   7.00000,    385.1284
    182.5000,       5.0000,   7.00000,    404.7675
    187.5000,       5.0000,   7.00000,    503.2507
    192.5000,       5.0000,   7.00000,    564.8105
    197.5000,       5.0000,   7.00000,    659.5976
    202.5000,       5.0000,   7.00000,    725.2884
    207.5000,       5.0000,   7.00000,    672.2853
    212.5000,       5.0000,   7.00000,    531.9276
    217.5000,       5.0000,   7.00000,    575.8337
    222.5000,       5.0000,   7.00000,    535.6932
    227.5000,       5.0000,   7.00000,    507.1357
    232.5000,       5.0000,   7.00000,    507.8999
    237.5000,       5.0000,   7.00000,    533.3834
    242.5000,       5.0000,   7.00000,    599.6510
    247.5000,       5.0000,   7.00000,    682.9199
    252.5000,       5.0000,   7.00000,    689.0727
    257.5000,       5.0000,   7.00000,    735.1151
    262.5000,       5.0000,   7.00000,    698.2928
    267.5000,       5.0000,   7.00000,    620.7150
    272.5000,       5.0000,   7.00000,    565.7186
    277.5000,       5.0000,   7.00000,    548.9808
    282.5000,       5.0000,   7.00000,    543.1661
    287.5000,       5.0000,   7.00000,    620.7859
    292.5000,       5.0000,   7.00000,    751.5334
    297.5000,       5.0000,   7.00000,    714.2414
    302.5000,       5.0000,   7.00000,    684.2995
    307.5000,       5.0000,   7.00000,    802.4489
    312.5000,       5.0000,   7.00000,    680.8616
    317.5000,       5.0000,   7.00000,    677.6306
    322.5000,       5.0000,   7.00000,    692.1296
    327.5000,       5.0000,   7.00000,    691.4603
    332.5000,       5.0000,   7.00000,    757.3569
    337.5000,       5.0000,   7.00000,    690.7708
    342.5000,       5.0000,   7.00000,    625.7525
    347.5000,       5.0000,   7.00000,    674.1254
    352.5000,       5.0000,   7.00000,    710.3167
    357.5000,       5.0000,   7.00000,    720.9492
    362.5000,       5.0000,   7.00000,    676.9907
    367.5000,       5.0000,   7.00000,    765.5327
    372.5000,       5.0000,   7.00000,    621.2805
    377.5000,       5.0000,   7.00000,    603.7231
    382.5000,       5.0000,   7.00000,    630.7914
    387.5000,       5.0000,   7.00000,    638.4572
    392.5000,       5.0000,   7.00000,    628.3202
    397.5000,       5.0000,   7.00000,    721.5938
    402.5000,       5.0000,   7.00000,    685.5540
    407.5000,       5.0000,   7.00000,    770.8375
    412.5000,       5.0000,   7.00000,    678.8294
    417.5000,       5.0000,   7.00000,    642.0167
    422.5000,       5.0000,   7.00000,    578.9407
    427.5000,       5.0000,   7.00000,    639.2820
    432.5000,       5.0000,   7.00000,    643.7789
    437.5000,       5.0000,   7.00000,    730.1422
     42.5000,       5.0000,   8.00000,    353.8935
     47.5000,       5.0000,   8.00000,    374.2410
     52.5000,       5.0000,   8.00000,    380.7087
     57.5000,       5.0000,   8.00000,    349.2423
     62.5000,       5.0000,   8.00000,    333.4344
     67.5000,       5.0000,   8.00000,    360.2123
     72.5000,       5.0000,   8.00000,    391.5350
     77.5000,       5.0000,   8.00000,    328.5227
     82.5000,       5.0000,   8.00000,    292.2186
     87.5000,       5.0000,   8.00000,    298.5850
     92.5000,       5.0000,   8.00000,    295.0488
     97.5000,       5.0000,   8.00000,    265.9384
    102.5000,       5.0000,   8.00000,    292.7715
    107.5000,       5.0000,   8.00000,    312.6754
    112.5000,       5.0000,   8.00000,    352.2521
    117.5000,       5.0000,   8.00000,    368.5154
    122.5000,       5.0000,   8.00000,    431.4339
    127.5000,       5.0000,   8.00000,    378.1048
    132.5000,       5.0000,   8.00000,    269.1565
    137.5000,       5.0000,   8.00000,    300.0641
    142.5000,       5.0000,   8.00000,    358.2550
    147.5000,       5.0000,   8.00000,    432.7370
    152.5000,       5.0000,   8.00000,    438.8995
    157.5000,       5.0000,   8.00000,    366.7816
    162.5000,       5.0000,   8.00000,    391.0135
    167.5000,       5.0000,   8.00000,    404.6103
    172.5000,       5.0000,   8.00000,    401.8529
    177.5000,       5.0000,   8.00000,    353.6890
    182.5000,       5.0000,   8.00000,    367.7017
    187.5000,       5.0000,   8.00000,    453.1560
    192.5000,       5.0000,   8.00000,    513.8464
    197.5000,       5.0000,   8.00000,    615.1494
    202.5000,       5.0000,   8.00000,    656.3798
    207.5000,       5.0000,   8.00000,    589.0031
    212.5000,       5.0000,   8.00000,    461.1688
    217.5000,       5.0000,   8.00000,    490.4225
    222.5000,       5.0000,   8.00000,    448.8297
    227.5000,       5.0000,   8.00000,    421.7989
    232.5000,       5.0000,   8.00000,    425.3116
    237.5000,       5.0000,   8.00000,    444.8513
    242.5000,       5.0000,   8.00000,    514.0624
    247.5000,       5.0000,   8.00000,    604.2116
    252.5000,       5.0000,   8.00000,    615.8159
    257.5000,       5.0000,   8.00000,    642.3601
    262.5000,       5.0000,   8.00000,    615.9615
    267.5000,       5.0000,   8.00000,    530.0502
    272.5000,       5.0000,   8.00000,    495.0267
    277.5000,       5.0000,   8.00000,    480.9171
    282.5000,       5.0000,   8.00000,    468.8961
    287.5000,       5.0000,   8.00000,    534.5636
    292.5000,       5.0000,   8.00000,    639.8456
    297.5000,       5.0000,   8.00000,    616.5802
    302.5000,       5.0000,   8.00000,    615.0069
    307.5000,       5.0000,   8.00000,    734.5083
    312.5000,       5.0000,   8.00000,    619.5381
    317.5000,       5.0000,   8.00000,    614.6589
    322.5000,       5.0000,   8.00000,    634.4232
    327.5000,       5.0000,   8.00000,    603.6387
    332.5000,       5.0000,   8.00000,    663.1348
    337.5000,       5.0000,   8.00000,    619.9671
    342.5000,       5.0000,   8.00000,    563.1098
    347.5000,       5.0000,   8.00000,    593.4219
    352.5000,       5.0000,   8.00000,    654.1290
    357.5000,       5.0000,   8.00000,    650.9805
    362.5000,       5.0000,   8.00000,    611.4745
    367.5000,       5.0000,   8.00000,    683.1189
    372.5000,       5.0000,   8.00000,    555.9583
    377.5000,       5.0000,   8.00000,    553.0273
    382.5000,       5.0000,   8.00000,    595.4907
    387.5000,       5.0000,   8.00000,    588.4017
    392.5000,       5.0000,   8.00000,    573.3736
    397.5000,       5.0000,   8.00000,    643.9544
    402.5000,       5.0000,   8.00000,    637.1088
    407.5000,       5.0000,   8.00000,    701.9890
    412.5000,       5.0000,   8.00000,    630.8817
    417.5000,       5.0000,   8.00000,    599.2515
    422.5000,       5.0000,   8.00000,    531.9325
    427.5000,       5.0000,   8.00000,    586.9871
    432.5000,       5.0000,   8.00000,    591.3861
     52.5000,      35.0000,   1.00000,    361.7064
     57.5000,      35.0000,   1.00000,    372.8811
     62.5000,      35.0000,   1.00000,    369.3448
     67.5000,      35.0000,   1.00000,    357.7365
     72.5000,      35.0000,   1.00000,    339.5705
     77.5000,      35.0000,   1.00000,    326.8921
     82.5000,      35.0000,   1.00000,    322.7314
     87.5000,      35.0000,   1.00000,    317.5438
     92.5000,      35.0000,   1.00000,    310.6625
     97.5000,      35.0000,   1.00000,    314.6888
    102.5000,      35.0000,   1.00000,    322.6329
    107.5000,      35.0000,   1.00000,    343.6655
    112.5000,      35.0000,   1.00000,    350.2300
    117.5000,      35.0000,   1.00000,    343.3676
    122.5000,      35.0000,   1.00000,    345.5706
    127.5000,      35.0000,   1.00000,    363.6841
    132.5000,      35.0000,   1.00000,    383.3967
    137.5000,      35.0000,   1.00000,    391.1656
    142.5000,      35.0000,   1.00000,    372.0822
    147.5000,      35.0000,   1.00000,    359.4792
    152.5000,      35.0000,   1.00000,    355.2195
    157.5000,      35.0000,   1.00000,    350.7385
    162.5000,      35.0000,   1.00000,    352.0600
    167.5000,      35.0000,   1.00000,    348.6766
    172.5000,      35.0000,   1.00000,    359.9128
    177.5000,      35.0000,   1.00000,    396.0075
    182.5000,      35.0000,   1.00000,    435.4346
    187.5000,      35.0000,   1.00000,    464.1942
    192.5000,      35.0000,   1.00000,    480.2339
    197.5000,      35.0000,   1.00000,    480.9026
    202.5000,      35.0000,   1.00000,    502.8597
    207.5000,      35.0000,   1.00000,    498.5921
    212.5000,      35.0000,   1.00000,    475.2375
    217.5000,      35.0000,   1.00000,    454.5174
    222.5000,      35.0000,   1.00000,    429.3844
    227.5000,      35.0000,   1.00000,    415.8044
    232.5000,      35.0000,   1.00000,    432.8043
    237.5000,      35.0000,   1.00000,    445.6919
    242.5000,      35.0000,   1.00000,    465.9691
    247.5000,      35.0000,   1.00000,    488.7707
    252.5000,      35.0000,   1.00000,    515.3598
    257.5000,      35.0000,   1.00000,    526.1180
    262.5000,      35.0000,   1.00000,    531.9534
    267.5000,      35.0000,   1.00000,    514.0112
    272.5000,      35.0000,   1.00000,    517.9112
    277.5000,      35.0000,   1.00000,    526.6039
    282.5000,      35.0000,   1.00000,    510.1454
    287.5000,      35.0000,   1.00000,    503.3354
    292.5000,      35.0000,   1.00000,    531.1130
    297.5000,      35.0000,   1.00000,    543.3688
    302.5000,      35.0000,   1.00000,    565.5386
    307.5000,      35.0000,   1.00000,    584.3729
    312.5000,      35.0000,   1.00000,    591.4794
    317.5000,      35.0000,   1.00000,    589.0074
    322.5000,      35.0000,   1.00000,    585.3686
    327.5000,      35.0000,   1.00000,    555.5080
    332.5000,      35.0000,   1.00000,    548.6739
    337.5000,      35.0000,   1.00000,    551.3337
    342.5000,      35.0000,   1.00000,    564.9572
    347.5000,      35.0000,   1.00000,    576.9635
    352.5000,      35.0000,   1.00000,    579.3813
    357.5000,      35.0000,   1.00000,    553.3842
    362.5000,      35.0000,   1.00000,    562.8203
    367.5000,      35.0000,   1.00000,    561.6995
    372.5000,      35.0000,   1.00000,    565.3480
    377.5000,      35.0000,   1.00000,    562.5139
    382.5000,      35.0000,   1.00000,    578.1515
    387.5000,      35.0000,   1.00000,    562.6597
    392.5000,      35.0000,   1.00000,    582.1252
    397.5000,      35.0000,   1.00000,    583.7147
    402.5000,      35.0000,   1.00000,    577.5398
    407.5000,      35.0000,   1.00000,    573.9795
    412.5000,      35.0000,   1.00000,    586.9359
    417.5000,      35.0000,   1.00000,    581.4999
    422.5000,      35.0000,   1.00000,    596.7330
     52.5000,       5.0000,  10.00000,    395.6478
     57.5000,       5.0000,  10.00000,    361.5605
     62.5000,       5.0000,  10.00000,    340.7700
     67.5000,       5.0000,  10.00000,    364.4485
     72.5000,       5.0000,  10.00000,    389.0415
     77.5000,       5.0000,  10.00000,    324.4167
     82.5000,       5.0000,  10.00000,    299.0826
     87.5000,       5.0000,  10.00000,    313.6276
     92.5000,       5.0000,  10.00000,    305.4375
     97.5000,       5.0000,  10.00000,    267.0317
    102.5000,       5.0000,  10.00000,    290.2265
    107.5000,       5.0000,  10.00000,    318.5254
    112.5000,       5.0000,  10.00000,    362.7957
    117.5000,       5.0000,  10.00000,    368.6284
    122.5000,       5.0000,  10.00000,    431.3615
    127.5000,       5.0000,  10.00000,    386.8128
    132.5000,       5.0000,  10.00000,    274.5898
    137.5000,       5.0000,  10.00000,    295.9111
    142.5000,       5.0000,  10.00000,    343.1728
    147.5000,       5.0000,  10.00000,    398.3081
    152.5000,       5.0000,  10.00000,    375.8818
    157.5000,       5.0000,  10.00000,    298.1144
    162.5000,       5.0000,  10.00000,    326.8400
    167.5000,       5.0000,  10.00000,    346.5366
    172.5000,       5.0000,  10.00000,    347.2817
    177.5000,       5.0000,  10.00000,    326.7459
    182.5000,       5.0000,  10.00000,    346.9582
    187.5000,       5.0000,  10.00000,    413.3724
    192.5000,       5.0000,  10.00000,    447.3232
    197.5000,       5.0000,  10.00000,    515.5328
    202.5000,       5.0000,  10.00000,    548.5591
    207.5000,       5.0000,  10.00000,    477.6404
    212.5000,       5.0000,  10.00000,    353.8391
    217.5000,       5.0000,  10.00000,    380.0569
    222.5000,       5.0000,  10.00000,    365.1425
    227.5000,       5.0000,  10.00000,    354.3893
    232.5000,       5.0000,  10.00000,    356.8622
    237.5000,       5.0000,  10.00000,    367.3228
    242.5000,       5.0000,  10.00000,    404.4303
    247.5000,       5.0000,  10.00000,    462.4695
    252.5000,       5.0000,  10.00000,    491.6917
    257.5000,       5.0000,  10.00000,    530.8525
    262.5000,       5.0000,  10.00000,    502.8120
    267.5000,       5.0000,  10.00000,    431.2728
    272.5000,       5.0000,  10.00000,    401.1895
    277.5000,       5.0000,  10.00000,    388.0940
    282.5000,       5.0000,  10.00000,    371.7569
    287.5000,       5.0000,  10.00000,    419.0342
    292.5000,       5.0000,  10.00000,    515.5664
    297.5000,       5.0000,  10.00000,    507.8755
    302.5000,       5.0000,  10.00000,    505.1668
    307.5000,       5.0000,  10.00000,    607.6098
    312.5000,       5.0000,  10.00000,    530.7842
    317.5000,       5.0000,  10.00000,    530.1941
    322.5000,       5.0000,  10.00000,    548.6990
    327.5000,       5.0000,  10.00000,    535.8568
    332.5000,       5.0000,  10.00000,    572.7183
    337.5000,       5.0000,  10.00000,    505.8824
    342.5000,       5.0000,  10.00000,    457.8625
    347.5000,       5.0000,  10.00000,    489.9318
    352.5000,       5.0000,  10.00000,    525.9039
    357.5000,       5.0000,  10.00000,    522.8049
    362.5000,       5.0000,  10.00000,    502.0488
    367.5000,       5.0000,  10.00000,    568.9484
    372.5000,       5.0000,  10.00000,    473.7092
    377.5000,       5.0000,  10.00000,    475.5963
    382.5000,       5.0000,  10.00000,    515.5972
    387.5000,       5.0000,  10.00000,    515.8004
    392.5000,       5.0000,  10.00000,    504.2513
    397.5000,       5.0000,  10.00000,    571.4294
    402.5000,       5.0000,  10.00000,    555.0966
    407.5000,       5.0000,  10.00000,    616.5643
    412.5000,       5.0000,  10.00000,    552.3645
    417.5000,       5.0000,  10.00000,    528.8076
    422.5000,       5.0000,  10.00000,    475.2557
     67.5000,      45.0000,   1.00000,    355.8509
     72.5000,      45.0000,   1.00000,    352.4240
     77.5000,      45.0000,   1.00000,    339.6624
     82.5000,      45.0000,   1.00000,    331.4176
     87.5000,      45.0000,   1.00000,    328.6698
     92.5000,      45.0000,   1.00000,    332.5630
     97.5000,      45.0000,   1.00000,    329.2400
    102.5000,      45.0000,   1.00000,    337.5527
    107.5000,      45.0000,   1.00000,    343.0966
    112.5000,      45.0000,   1.00000,    335.8502
    117.5000,      45.0000,   1.00000,    336.7626
    122.5000,      45.0000,   1.00000,    346.8734
    127.5000,      45.0000,   1.00000,    359.0011
    132.5000,      45.0000,   1.00000,    359.3804
    137.5000,      45.0000,   1.00000,    340.7031
    142.5000,      45.0000,   1.00000,    331.2181
    147.5000,      45.0000,   1.00000,    320.0966
    152.5000,      45.0000,   1.00000,    309.4785
    157.5000,      45.0000,   1.00000,    312.8384
    162.5000,      45.0000,   1.00000,    320.0028
    167.5000,      45.0000,   1.00000,    331.7233
    172.5000,      45.0000,   1.00000,    343.8958
    177.5000,      45.0000,   1.00000,    364.3939
    182.5000,      45.0000,   1.00000,    392.2479
    187.5000,      45.0000,   1.00000,    403.1933
    192.5000,      45.0000,   1.00000,    396.1710
    197.5000,      45.0000,   1.00000,    391.8228
    202.5000,      45.0000,   1.00000,    386.8505
    207.5000,      45.0000,   1.00000,    388.0801
    212.5000,      45.0000,   1.00000,    390.2764
    217.5000,      45.0000,   1.00000,    399.0944
    222.5000,      45.0000,   1.00000,    399.4958
    227.5000,      45.0000,   1.00000,    384.7634
    232.5000,      45.0000,   1.00000,    379.8723
    237.5000,      45.0000,   1.00000,    395.7990
    242.5000,      45.0000,   1.00000,    391.2539
    247.5000,      45.0000,   1.00000,    385.6233
    252.5000,      45.0000,   1.00000,    382.8949
    257.5000,      45.0000,   1.00000,    386.2132
    262.5000,      45.0000,   1.00000,    393.8456
    267.5000,      45.0000,   1.00000,    407.1686
    272.5000,      45.0000,   1.00000,    428.4952
    277.5000,      45.0000,   1.00000,    438.6309
    282.5000,      45.0000,   1.00000,    428.9932
    287.5000,      45.0000,   1.00000,    437.5580
    292.5000,      45.0000,   1.00000,    436.2720
    297.5000,      45.0000,   1.00000,    443.4497
    302.5000,      45.0000,   1.00000,    446.7751
    307.5000,      45.0000,   1.00000,    462.0964
    312.5000,      45.0000,   1.00000,    483.8063
    317.5000,      45.0000,   1.00000,    485.9955
    322.5000,      45.0000,   1.00000,    483.0389
    327.5000,      45.0000,   1.00000,    491.6305
    332.5000,      45.0000,   1.00000,    479.9092
    337.5000,      45.0000,   1.00000,    474.6934
    342.5000,      45.0000,   1.00000,    457.7066
    347.5000,      45.0000,   1.00000,    452.6437
    352.5000,      45.0000,   1.00000,    437.4734
    357.5000,      45.0000,   1.00000,    429.9343
    362.5000,      45.0000,   1.00000,    439.7200
    367.5000,      45.0000,   1.00000,    452.9335
    372.5000,      45.0000,   1.00000,    453.3196
    377.5000,      45.0000,   1.00000,    476.5828
    382.5000,      45.0000,   1.00000,    483.7080
    387.5000,      45.0000,   1.00000,    499.4457
    392.5000,      45.0000,   1.00000,    497.7004
    397.5000,      45.0000,   1.00000,    504.8415
    402.5000,      45.0000,   1.00000,    509.2639
    407.5000,      45.0000,   1.00000,    508.4889
     67.5000,      15.0000,   4.00000,    366.5668
     72.5000,      15.0000,   4.00000,    369.9315
     77.5000,      15.0000,   4.00000,    352.3145
     82.5000,      15.0000,   4.00000,    323.0262
     87.5000,      15.0000,   4.00000,    309.9421
     92.5000,      15.0000,   4.00000,    299.1774
     97.5000,      15.0000,   4.00000,    291.4225
    102.5000,      15.0000,   4.00000,    292.8257
    107.5000,      15.0000,   4.00000,    323.2785
    112.5000,      15.0000,   4.00000,    351.2345
    117.5000,      15.0000,   4.00000,    393.5931
    122.5000,      15.0000,   4.00000,    397.2564
    127.5000,      15.0000,   4.00000,    356.1118
    132.5000,      15.0000,   4.00000,    299.1630
    137.5000,      15.0000,   4.00000,    273.4836
    142.5000,      15.0000,   4.00000,    306.0424
    147.5000,      15.0000,   4.00000,    335.3207
    152.5000,      15.0000,   4.00000,    327.4214
    157.5000,      15.0000,   4.00000,    313.2865
    162.5000,      15.0000,   4.00000,    305.6721
    167.5000,      15.0000,   4.00000,    316.5786
    172.5000,      15.0000,   4.00000,    313.0468
    177.5000,      15.0000,   4.00000,    309.8235
    182.5000,      15.0000,   4.00000,    328.4431
    187.5000,      15.0000,   4.00000,    364.2748
    192.5000,      15.0000,   4.00000,    414.7049
    197.5000,      15.0000,   4.00000,    443.2623
    202.5000,      15.0000,   4.00000,    436.8684
    207.5000,      15.0000,   4.00000,    389.3013
    212.5000,      15.0000,   4.00000,    351.2268
    217.5000,      15.0000,   4.00000,    331.9811
    222.5000,      15.0000,   4.00000,    338.8896
    227.5000,      15.0000,   4.00000,    326.7859
    232.5000,      15.0000,   4.00000,    324.5697
    237.5000,      15.0000,   4.00000,    337.7231
    242.5000,      15.0000,   4.00000,    356.4066
    247.5000,      15.0000,   4.00000,    377.1118
    252.5000,      15.0000,   4.00000,    398.3743
    257.5000,      15.0000,   4.00000,    400.8468
    262.5000,      15.0000,   4.00000,    386.7816
    267.5000,      15.0000,   4.00000,    356.1350
    272.5000,      15.0000,   4.00000,    332.3647
    277.5000,      15.0000,   4.00000,    322.3441
    282.5000,      15.0000,   4.00000,    331.3365
    287.5000,      15.0000,   4.00000,    373.8695
    292.5000,      15.0000,   4.00000,    411.8975
    297.5000,      15.0000,   4.00000,    435.9277
    302.5000,      15.0000,   4.00000,    455.6082
    307.5000,      15.0000,   4.00000,    460.4009
    312.5000,      15.0000,   4.00000,    473.8578
    317.5000,      15.0000,   4.00000,    463.9986
    322.5000,      15.0000,   4.00000,    472.4263
    327.5000,      15.0000,   4.00000,    493.6900
    332.5000,      15.0000,   4.00000,    478.0941
    337.5000,      15.0000,   4.00000,    445.7614
    342.5000,      15.0000,   4.00000,    402.2125
    347.5000,      15.0000,   4.00000,    390.3708
    352.5000,      15.0000,   4.00000,    397.9355
    357.5000,      15.0000,   4.00000,    404.1460
    362.5000,      15.0000,   4.00000,    427.1537
    367.5000,      15.0000,   4.00000,    418.0389
    372.5000,      15.0000,   4.00000,    411.4568
    377.5000,      15.0000,   4.00000,    408.7515
    382.5000,      15.0000,   4.00000,    426.0529
    387.5000,      15.0000,   4.00000,    439.3697
    392.5000,      15.0000,   4.00000,    466.7793
    397.5000,      15.0000,   4.00000,    486.3896
    402.5000,      15.0000,   4.00000,    528.8567
    407.5000,      15.0000,   4.00000,    519.4077
     82.5000,      55.0000,   1.00000,    336.9903
     87.5000,      55.0000,   1.00000,    338.1401
     92.5000,      55.0000,   1.00000,    341.1051
     97.5000,      55.0000,   1.00000,    349.6142
    102.5000,      55.0000,   1.00000,    346.2352
    107.5000,      55.0000,   1.00000,    332.5538
    112.5000,      55.0000,   1.00000,    324.9401
    117.5000,      55.0000,   1.00000,    316.3512
    122.5000,      55.0000,   1.00000,    313.2023
    127.5000,      55.0000,   1.00000,    315.3109
    132.5000,      55.0000,   1.00000,    317.0869
    137.5000,      55.0000,   1.00000,    319.7103
    142.5000,      55.0000,   1.00000,    319.0231
    147.5000,      55.0000,   1.00000,    317.4507
    152.5000,      55.0000,   1.00000,    307.9845
    157.5000,      55.0000,   1.00000,    307.0322
    162.5000,      55.0000,   1.00000,    321.6049
    167.5000,      55.0000,   1.00000,    334.3528
    172.5000,      55.0000,   1.00000,    349.2716
    177.5000,      55.0000,   1.00000,    353.8918
    182.5000,      55.0000,   1.00000,    348.1935
    187.5000,      55.0000,   1.00000,    345.9016
    192.5000,      55.0000,   1.00000,    350.9066
    197.5000,      55.0000,   1.00000,    358.2011
    202.5000,      55.0000,   1.00000,    366.9184
    207.5000,      55.0000,   1.00000,    382.0152
    212.5000,      55.0000,   1.00000,    387.3884
    217.5000,      55.0000,   1.00000,    381.9450
    222.5000,      55.0000,   1.00000,    382.2299
    227.5000,      55.0000,   1.00000,    372.7904
    232.5000,      55.0000,   1.00000,    368.4678
    242.5000,      55.0000,   1.00000,    355.2586
    247.5000,      55.0000,   1.00000,    346.6275
    252.5000,      55.0000,   1.00000,    337.3717
    257.5000,      55.0000,   1.00000,    332.9858
    262.5000,      55.0000,   1.00000,    338.0449
    267.5000,      55.0000,   1.00000,    354.0711
    272.5000,      55.0000,   1.00000,    367.0446
    277.5000,      55.0000,   1.00000,    374.7632
    282.5000,      55.0000,   1.00000,    396.3037
    287.5000,      55.0000,   1.00000,    394.9902
    292.5000,      55.0000,   1.00000,    397.3320
    297.5000,      55.0000,   1.00000,    402.3568
    302.5000,      55.0000,   1.00000,    409.7962
    307.5000,      55.0000,   1.00000,    422.3777
    312.5000,      55.0000,   1.00000,    430.7240
    317.5000,      55.0000,   1.00000,    425.9302
    322.5000,      55.0000,   1.00000,    418.1649
    327.5000,      55.0000,   1.00000,    412.1580
    332.5000,      55.0000,   1.00000,    414.0934
    337.5000,      55.0000,   1.00000,    404.1884
    342.5000,      55.0000,   1.00000,    413.9814
    347.5000,      55.0000,   1.00000,    408.3898
    352.5000,      55.0000,   1.00000,    397.8696
    357.5000,      55.0000,   1.00000,    387.0611
    362.5000,      55.0000,   1.00000,    379.1653
    367.5000,      55.0000,   1.00000,    376.3397
    372.5000,      55.0000,   1.00000,    389.1944
    377.5000,      55.0000,   1.00000,    408.4078
    382.5000,      55.0000,   1.00000,    426.6739
    387.5000,      55.0000,   1.00000,    434.3378
    392.5000,      55.0000,   1.00000,    448.1806
     82.5000,      15.0000,   5.00000,    324.8923
     87.5000,      15.0000,   5.00000,    313.2242
     92.5000,      15.0000,   5.00000,    299.2178
     97.5000,      15.0000,   5.00000,    291.5349
    102.5000,      15.0000,   5.00000,    295.7493
    107.5000,      15.0000,   5.00000,    324.2271
    112.5000,      15.0000,   5.00000,    344.6646
    117.5000,      15.0000,   5.00000,    370.5939
    122.5000,      15.0000,   5.00000,    362.4617
    127.5000,      15.0000,   5.00000,    321.8314
    132.5000,      15.0000,   5.00000,    276.1910
    137.5000,      15.0000,   5.00000,    258.9453
    142.5000,      15.0000,   5.00000,    295.3577
    147.5000,      15.0000,   5.00000,    326.3890
    152.5000,      15.0000,   5.00000,    326.0729
    157.5000,      15.0000,   5.00000,    317.1196
    162.5000,      15.0000,   5.00000,    309.0734
    167.5000,      15.0000,   5.00000,    318.2498
    172.5000,      15.0000,   5.00000,    310.2573
    177.5000,      15.0000,   5.00000,    299.2580
    182.5000,      15.0000,   5.00000,    307.6219
    187.5000,      15.0000,   5.00000,    337.9356
    192.5000,      15.0000,   5.00000,    385.5037
    197.5000,      15.0000,   5.00000,    424.8689
    202.5000,      15.0000,   5.00000,    438.4830
    207.5000,      15.0000,   5.00000,    403.0920
    212.5000,      15.0000,   5.00000,    359.0080
    217.5000,      15.0000,   5.00000,    324.3778
    222.5000,      15.0000,   5.00000,    322.5549
    227.5000,      15.0000,   5.00000,    309.7482
    232.5000,      15.0000,   5.00000,    308.0477
    242.5000,      15.0000,   5.00000,    333.6385
    247.5000,      15.0000,   5.00000,    351.2411
    252.5000,      15.0000,   5.00000,    365.1059
    257.5000,      15.0000,   5.00000,    360.6241
    262.5000,      15.0000,   5.00000,    341.4822
    267.5000,      15.0000,   5.00000,    310.0822
    272.5000,      15.0000,   5.00000,    286.8910
    277.5000,      15.0000,   5.00000,    278.7597
    282.5000,      15.0000,   5.00000,    296.3729
    287.5000,      15.0000,   5.00000,    339.0816
    292.5000,      15.0000,   5.00000,    382.0970
    297.5000,      15.0000,   5.00000,    406.2229
    302.5000,      15.0000,   5.00000,    433.8358
    307.5000,      15.0000,   5.00000,    437.6517
    312.5000,      15.0000,   5.00000,    445.5503
    317.5000,      15.0000,   5.00000,    426.5154
    322.5000,      15.0000,   5.00000,    425.8048
    327.5000,      15.0000,   5.00000,    429.9292
    332.5000,      15.0000,   5.00000,    415.8936
    337.5000,      15.0000,   5.00000,    390.8559
    342.5000,      15.0000,   5.00000,    364.7895
    347.5000,      15.0000,   5.00000,    358.8183
    352.5000,      15.0000,   5.00000,    366.6129
    357.5000,      15.0000,   5.00000,    359.3447
    362.5000,      15.0000,   5.00000,    369.0166
    367.5000,      15.0000,   5.00000,    355.1908
    372.5000,      15.0000,   5.00000,    352.3859
    377.5000,      15.0000,   5.00000,    349.7289
    382.5000,      15.0000,   5.00000,    370.2165
    387.5000,      15.0000,   5.00000,    387.3707
    392.5000,      15.0000,   5.00000,    418.4263
     97.5000,      65.0000,   1.00000,    346.9129
    102.5000,      65.0000,   1.00000,    327.8596
    107.5000,      65.0000,   1.00000,    305.8429
    112.5000,      65.0000,   1.00000,    296.3688
    117.5000,      65.0000,   1.00000,    300.5480
    122.5000,      65.0000,   1.00000,    301.8098
    127.5000,      65.0000,   1.00000,    299.7827
    132.5000,      65.0000,   1.00000,    304.4146
    137.5000,      65.0000,   1.00000,    311.2727
    142.5000,      65.0000,   1.00000,    317.0485
    147.5000,      65.0000,   1.00000,    316.7662
    152.5000,      65.0000,   1.00000,    315.4044
    157.5000,      65.0000,   1.00000,    310.8402
    162.5000,      65.0000,   1.00000,    309.8442
    167.5000,      65.0000,   1.00000,    326.1932
    172.5000,      65.0000,   1.00000,    346.9348
    177.5000,      65.0000,   1.00000,    356.8585
    182.5000,      65.0000,   1.00000,    352.7943
    187.5000,      65.0000,   1.00000,    354.6577
    192.5000,      65.0000,   1.00000,    360.8921
    197.5000,      65.0000,   1.00000,    359.2476
    202.5000,      65.0000,   1.00000,    358.6471
    207.5000,      65.0000,   1.00000,    360.7999
    212.5000,      65.0000,   1.00000,    366.3351
    217.5000,      65.0000,   1.00000,    377.1670
    257.5000,      65.0000,   1.00000,    321.5884
    262.5000,      65.0000,   1.00000,    331.6695
    267.5000,      65.0000,   1.00000,    342.3290
    272.5000,      65.0000,   1.00000,    347.0934
    277.5000,      65.0000,   1.00000,    361.2452
    282.5000,      65.0000,   1.00000,    364.9698
    287.5000,      65.0000,   1.00000,    369.6967
    292.5000,      65.0000,   1.00000,    373.6481
    297.5000,      65.0000,   1.00000,    380.1844
    302.5000,      65.0000,   1.00000,    388.9626
    307.5000,      65.0000,   1.00000,    390.7337
    312.5000,      65.0000,   1.00000,    381.4527
    317.5000,      65.0000,   1.00000,    382.1208
    322.5000,      65.0000,   1.00000,    383.6933
    327.5000,      65.0000,   1.00000,    382.7565
    332.5000,      65.0000,   1.00000,    378.8393
    337.5000,      65.0000,   1.00000,    381.2180
    342.5000,      65.0000,   1.00000,    367.0717
    347.5000,      65.0000,   1.00000,    367.0388
    352.5000,      65.0000,   1.00000,    369.2720
    357.5000,      65.0000,   1.00000,    369.6086
    362.5000,      65.0000,   1.00000,    369.5437
    367.5000,      65.0000,   1.00000,    368.0415
    372.5000,      65.0000,   1.00000,    368.8788
    377.5000,      65.0000,   1.00000,    378.2515
     97.5000,      15.0000,   6.00000,    286.4452
    102.5000,      15.0000,   6.00000,    282.6584
    107.5000,      15.0000,   6.00000,    302.4557
    112.5000,      15.0000,   6.00000,    318.1917
    117.5000,      15.0000,   6.00000,    350.2878
    122.5000,      15.0000,   6.00000,    351.6254
    127.5000,      15.0000,   6.00000,    318.2148
    132.5000,      15.0000,   6.00000,    271.0533
    137.5000,      15.0000,   6.00000,    254.9905
    142.5000,      15.0000,   6.00000,    293.9903
    147.5000,      15.0000,   6.00000,    328.1815
    152.5000,      15.0000,   6.00000,    327.0995
    157.5000,      15.0000,   6.00000,    312.5032
    162.5000,      15.0000,   6.00000,    301.5778
    167.5000,      15.0000,   6.00000,    313.3076
    172.5000,      15.0000,   6.00000,    311.2874
    177.5000,      15.0000,   6.00000,    306.1251
    182.5000,      15.0000,   6.00000,    321.6279
    187.5000,      15.0000,   6.00000,    357.9595
    192.5000,      15.0000,   6.00000,    407.6890
    197.5000,      15.0000,   6.00000,    438.1346
    202.5000,      15.0000,   6.00000,    441.7314
    207.5000,      15.0000,   6.00000,    396.1617
    212.5000,      15.0000,   6.00000,    350.5870
    217.5000,      15.0000,   6.00000,    322.0114
    257.5000,      15.0000,   6.00000,    352.9827
    262.5000,      15.0000,   6.00000,    332.9415
    267.5000,      15.0000,   6.00000,    302.2671
    272.5000,      15.0000,   6.00000,    275.0202
    277.5000,      15.0000,   6.00000,    264.9774
    282.5000,      15.0000,   6.00000,    277.8854
    287.5000,      15.0000,   6.00000,    319.9338
    292.5000,      15.0000,   6.00000,    361.1257
    297.5000,      15.0000,   6.00000,    390.7209
    302.5000,      15.0000,   6.00000,    419.5185
    307.5000,      15.0000,   6.00000,    422.8754
    312.5000,      15.0000,   6.00000,    420.6431
    317.5000,      15.0000,   6.00000,    402.3359
    322.5000,      15.0000,   6.00000,    401.5377
    327.5000,      15.0000,   6.00000,    410.4400
    332.5000,      15.0000,   6.00000,    394.3737
    337.5000,      15.0000,   6.00000,    367.2592
    342.5000,      15.0000,   6.00000,    334.0637
    347.5000,      15.0000,   6.00000,    330.1335
    352.5000,      15.0000,   6.00000,    341.6655
    357.5000,      15.0000,   6.00000,    343.1981
    362.5000,      15.0000,   6.00000,    355.1495
    367.5000,      15.0000,   6.00000,    341.9613
    372.5000,      15.0000,   6.00000,    336.0538
    377.5000,      15.0000,   6.00000,    323.8155
    105.0000,      30.0000,   3.00000,    293.8932
    110.0000,      30.0000,   3.00000,    309.2619
    115.0000,      30.0000,   3.00000,    321.5452
    120.0000,      30.0000,   3.00000,    314.9701
    125.0000,      30.0000,   3.00000,    309.6564
    130.0000,      30.0000,   3.00000,    305.0015
    135.0000,      30.0000,   3.00000,    308.6351
    140.0000,      30.0000,   3.00000,    299.4229
    145.0000,      30.0000,   3.00000,    287.9389
    150.0000,      30.0000,   3.00000,    300.0347
    155.0000,      30.0000,   3.00000,    312.8905
    160.0000,      30.0000,   3.00000,    319.4274
    165.0000,      30.0000,   3.00000,    310.9011
    170.0000,      30.0000,   3.00000,    304.8722
    175.0000,      30.0000,   3.00000,    322.6837
    180.0000,      30.0000,   3.00000,    343.4065
    185.0000,      30.0000,   3.00000,    367.0438
    190.0000,      30.0000,   3.00000,    390.4112
    195.0000,      30.0000,   3.00000,    409.4002
    200.0000,      30.0000,   3.00000,    409.1039
    205.0000,      30.0000,   3.00000,    397.7197
    210.0000,      30.0000,   3.00000,    384.1655
    265.0000,      30.0000,   3.00000,    313.2392
    270.0000,      30.0000,   3.00000,    300.0135
    275.0000,      30.0000,   3.00000,    292.5473
    280.0000,      30.0000,   3.00000,    301.3219
    285.0000,      30.0000,   3.00000,    314.6714
    290.0000,      30.0000,   3.00000,    331.6182
    295.0000,      30.0000,   3.00000,    362.4852
    300.0000,      30.0000,   3.00000,    382.1666
    305.0000,      30.0000,   3.00000,    395.1156
    310.0000,      30.0000,   3.00000,    401.5865
    315.0000,      30.0000,   3.00000,    404.3233
    320.0000,      30.0000,   3.00000,    410.5887
    325.0000,      30.0000,   3.00000,    394.3277
    330.0000,      30.0000,   3.00000,    380.6040
    335.0000,      30.0000,   3.00000,    365.5066
    340.0000,      30.0000,   3.00000,    355.6900
    345.0000,      30.0000,   3.00000,    347.8260
    350.0000,      30.0000,   3.00000,    332.0342
    355.0000,      30.0000,   3.00000,    336.0983
    360.0000,      30.0000,   3.00000,    336.6740
    365.0000,      30.0000,   3.00000,    337.1672
    370.0000,      30.0000,   3.00000,    338.0970
    112.5000,      25.0000,   4.00000,    319.7469
    117.5000,      25.0000,   4.00000,    333.4477
    122.5000,      25.0000,   4.00000,    322.9651
    127.5000,      25.0000,   4.00000,    308.4771
    132.5000,      25.0000,   4.00000,    300.5491
    137.5000,      25.0000,   4.00000,    290.6581
    142.5000,      25.0000,   4.00000,    289.7800
    147.5000,      25.0000,   4.00000,    296.9618
    152.5000,      25.0000,   4.00000,    308.5973
    157.5000,      25.0000,   4.00000,    317.8446
    162.5000,      25.0000,   4.00000,    316.5005
    167.5000,      25.0000,   4.00000,    310.0569
    172.5000,      25.0000,   4.00000,    318.8035
    177.5000,      25.0000,   4.00000,    333.6162
    182.5000,      25.0000,   4.00000,    349.4424
    187.5000,      25.0000,   4.00000,    378.9022
    192.5000,      25.0000,   4.00000,    415.7969
    197.5000,      25.0000,   4.00000,    431.8733
    202.5000,      25.0000,   4.00000,    417.7845
    272.5000,      25.0000,   4.00000,    287.9666
    277.5000,      25.0000,   4.00000,    281.2653
    282.5000,      25.0000,   4.00000,    300.6729
    287.5000,      25.0000,   4.00000,    319.6042
    292.5000,      25.0000,   4.00000,    338.0906
    297.5000,      25.0000,   4.00000,    370.3047
    302.5000,      25.0000,   4.00000,    384.6714
    307.5000,      25.0000,   4.00000,    387.7071
    312.5000,      25.0000,   4.00000,    399.0662
    317.5000,      25.0000,   4.00000,    406.8697
    322.5000,      25.0000,   4.00000,    401.1109
    327.5000,      25.0000,   4.00000,    389.9883
    332.5000,      25.0000,   4.00000,    374.8367
    337.5000,      25.0000,   4.00000,    358.6353
    342.5000,      25.0000,   4.00000,    347.0582
    347.5000,      25.0000,   4.00000,    331.7599
    352.5000,      25.0000,   4.00000,    323.1874
    357.5000,      25.0000,   4.00000,    334.6347
    362.5000,      25.0000,   4.00000,    332.4645
   9.08
ITERATION 2
MODEL RESISTIVITY
LAYER 1
93,     2.5000
     10.0000,     353.79
     15.0000,     357.02
     20.0000,     360.54
     25.0000,     358.02
     30.0000,     353.76
     35.0000,     311.72
     40.0000,     342.08
     45.0000,     350.76
     50.0000,     384.89
     55.0000,     405.85
     60.0000,     359.24
     65.0000,     314.31
     70.0000,     324.87
     75.0000,     355.11
     80.0000,     300.19
     85.0000,     270.58
     90.0000,     271.75
     95.0000,     267.75
    100.0000,     221.45
    105.0000,     238.50
    110.0000,     277.43
    115.0000,     344.46
    120.0000,     354.84
    125.0000,     472.69
    130.0000,     423.12
    135.0000,     244.04
    140.0000,     280.47
    145.0000,     398.81
    150.0000,     537.01
    155.0000,     545.45
    160.0000,     459.67
    165.0000,     603.98
    170.0000,     719.14
    175.0000,     785.19
    180.0000,     790.59
    185.0000,     956.34
    190.0000,     1230.2
    195.0000,     1457.1
    200.0000,     2265.9
    205.0000,     2876.0
    210.0000,     2530.4
    215.0000,     1583.3
    220.0000,     1582.5
    225.0000,     1378.4
    230.0000,     1383.6
    235.0000,     1430.6
    240.0000,     1539.0
    245.0000,     1894.3
    250.0000,     2420.6
    255.0000,     2661.8
    260.0000,     3037.8
    265.0000,     2790.0
    270.0000,     2160.2
    275.0000,     1821.9
    280.0000,     1650.1
    285.0000,     1502.2
    290.0000,     1667.6
    295.0000,     2114.5
    300.0000,     1891.1
    305.0000,     1712.3
    310.0000,     2126.0
    315.0000,     1534.4
    320.0000,     1577.2
    325.0000,     1689.5
    330.0000,     1529.6
    335.0000,     1663.9
    340.0000,     1376.3
    345.0000,     1140.0
    350.0000,     1187.4
    355.0000,     1279.4
    360.0000,     1280.3
    365.0000,     1199.9
    370.0000,     1430.1
    375.0000,     1056.8
    380.0000,     1054.0
    385.0000,     1171.3
    390.0000,     1205.0
    395.0000,     1219.0
    400.0000,     1556.1
    405.0000,     1530.3
    410.0000,     1801.5
    415.0000,     1588.8
    420.0000,     1572.0
    425.0000,     1286.4
    430.0000,     1383.4
    435.0000,     1361.9
    440.0000,     1585.2
    445.0000,     1046.3
    450.0000,     1049.7
    455.0000,     1102.0
    460.0000,     909.93
    465.0000,     911.99
           916.5102
LAYER 2
93,     5.2500
     10.0000,     354.50
     15.0000,     357.09
     20.0000,     360.58
     25.0000,     359.11
     30.0000,     353.66
     35.0000,     315.72
     40.0000,     342.03
     45.0000,     352.01
     50.0000,     385.99
     55.0000,     405.15
     60.0000,     359.46
     65.0000,     316.63
     70.0000,     324.62
     75.0000,     348.93
     80.0000,     300.10
     85.0000,     270.50
     90.0000,     270.60
     95.0000,     265.19
    100.0000,     222.30
    105.0000,     236.05
    110.0000,     277.07
    115.0000,     341.89
    120.0000,     358.03
    125.0000,     463.52
    130.0000,     411.08
    135.0000,     248.40
    140.0000,     279.61
    145.0000,     398.05
    150.0000,     531.73
    155.0000,     531.25
    160.0000,     458.93
    165.0000,     585.77
    170.0000,     715.84
    175.0000,     787.88
    180.0000,     802.19
    185.0000,     956.98
    190.0000,     1243.5
    195.0000,     1485.8
    200.0000,     2272.5
    205.0000,     2738.7
    210.0000,     2313.2
    215.0000,     1494.4
    220.0000,     1481.9
    225.0000,     1365.8
    230.0000,     1375.8
    235.0000,     1433.3
    240.0000,     1551.5
    245.0000,     1910.9
    250.0000,     2430.4
    255.0000,     2651.5
    260.0000,     2904.0
    265.0000,     2722.3
    270.0000,     2145.3
    275.0000,     1812.9
    280.0000,     1613.9
    285.0000,     1489.8
    290.0000,     1620.3
    295.0000,     1982.0
    300.0000,     1852.8
    305.0000,     1715.8
    310.0000,     2002.8
    315.0000,     1532.6
    320.0000,     1547.1
    325.0000,     1626.9
    330.0000,     1531.6
    335.0000,     1617.7
    340.0000,     1370.4
    345.0000,     1147.7
    350.0000,     1187.1
    355.0000,     1279.7
    360.0000,     1281.2
    365.0000,     1217.2
    370.0000,     1401.7
    375.0000,     1064.2
    380.0000,     1058.8
    385.0000,     1169.2
    390.0000,     1201.0
    395.0000,     1218.1
    400.0000,     1513.1
    405.0000,     1525.3
    410.0000,     1743.7
    415.0000,     1580.5
    420.0000,     1527.6
    425.0000,     1286.2
    430.0000,     1354.3
    435.0000,     1355.4
    440.0000,     1494.8
    445.0000,     1051.5
    450.0000,     1051.5
    455.0000,     1077.7
    460.0000,     910.55
    465.0000,     911.44
           915.1469
LAYER 3
91,     8.2750
     15.0000,     358.31
     20.0000,     362.50
     25.0000,     361.96
     30.0000,     355.04
     35.0000,     330.83
     40.0000,     342.90
     45.0000,     355.93
     50.0000,     386.57
     55.0000,     399.50
     60.0000,     358.20
     65.0000,     321.24
     70.0000,     323.31
     75.0000,     332.60
     80.0000,     298.47
     85.0000,     269.99
     90.0000,     267.83
     95.0000,     259.21
    100.0000,     223.15
    105.0000,     231.56
    110.0000,     270.93
    115.0000,     331.55
    120.0000,     355.78
    125.0000,     425.57
    130.0000,     377.71
    135.0000,     254.46
    140.0000,     279.24
    145.0000,     392.58
    150.0000,     504.41
    155.0000,     496.98
    160.0000,     455.82
    165.0000,     538.07
    170.0000,     689.36
    175.0000,     801.02
    180.0000,     846.99
    185.0000,     1029.6
    190.0000,     1342.1
    195.0000,     1590.8
    200.0000,     2053.8
    205.0000,     1999.7
    210.0000,     1552.3
    215.0000,     1187.5
    220.0000,     1211.3
    225.0000,     1238.9
    230.0000,     1334.3
    235.0000,     1456.6
    240.0000,     1628.2
    245.0000,     1974.8
    250.0000,     2323.3
    255.0000,     2387.2
    260.0000,     2399.1
    265.0000,     2261.0
    270.0000,     1883.2
    275.0000,     1573.3
    280.0000,     1346.3
    285.0000,     1264.4
    290.0000,     1304.3
    295.0000,     1582.4
    300.0000,     1591.9
    305.0000,     1601.3
    310.0000,     1708.9
    315.0000,     1479.6
    320.0000,     1479.8
    325.0000,     1521.7
    330.0000,     1513.2
    335.0000,     1522.6
    340.0000,     1345.5
    345.0000,     1177.4
    350.0000,     1180.6
    355.0000,     1253.4
    360.0000,     1263.3
    365.0000,     1257.2
    370.0000,     1313.3
    375.0000,     1099.0
    380.0000,     1091.6
    385.0000,     1162.2
    390.0000,     1185.1
    395.0000,     1201.7
    400.0000,     1385.4
    405.0000,     1436.4
    410.0000,     1531.3
    415.0000,     1446.1
    420.0000,     1346.1
    425.0000,     1211.5
    430.0000,     1225.3
    435.0000,     1238.1
    440.0000,     1272.0
    445.0000,     1054.7
    450.0000,     1034.4
    455.0000,     1030.6
    460.0000,     919.91
           913.1821
LAYER 4
89,    11.6025
     20.0000,     366.13
     25.0000,     365.92
     30.0000,     360.60
     35.0000,     345.54
     40.0000,     348.83
     45.0000,     360.45
     50.0000,     383.08
     55.0000,     386.82
     60.0000,     354.97
     65.0000,     321.45
     70.0000,     321.69
     75.0000,     322.08
     80.0000,     296.12
     85.0000,     269.61
     90.0000,     266.65
     95.0000,     256.56
    100.0000,     223.90
    105.0000,     229.77
    110.0000,     263.07
    115.0000,     316.60
    120.0000,     348.93
    125.0000,     386.26
    130.0000,     348.11
    135.0000,     257.56
    140.0000,     279.26
    145.0000,     379.02
    150.0000,     458.03
    155.0000,     447.91
    160.0000,     421.96
    165.0000,     465.73
    170.0000,     614.45
    175.0000,     777.05
    180.0000,     899.79
    185.0000,     1122.0
    190.0000,     1408.7
    195.0000,     1568.6
    200.0000,     1503.0
    205.0000,     1303.8
    210.0000,     926.08
    215.0000,     851.81
    220.0000,     875.41
    225.0000,     981.52
    230.0000,     1190.2
    235.0000,     1386.7
    240.0000,     1582.7
    245.0000,     1787.6
    250.0000,     1809.5
    255.0000,     1726.8
    260.0000,     1715.6
    265.0000,     1548.8
    270.0000,     1326.6
    275.0000,     1104.3
    280.0000,     931.05
    285.0000,     886.41
    290.0000,     888.73
    295.0000,     1094.5
    300.0000,     1222.6
    305.0000,     1313.9
    310.0000,     1411.5
    315.0000,     1349.6
    320.0000,     1351.0
    325.0000,     1390.0
    330.0000,     1397.9
    335.0000,     1397.4
    340.0000,     1256.4
    345.0000,     1112.2
    350.0000,     1108.8
    355.0000,     1146.1
    360.0000,     1167.2
    365.0000,     1172.7
    370.0000,     1185.2
    375.0000,     1091.8
    380.0000,     1085.3
    385.0000,     1113.7
    390.0000,     1122.8
    395.0000,     1130.1
    400.0000,     1220.0
    405.0000,     1260.1
    410.0000,     1286.8
    415.0000,     1225.0
    420.0000,     1125.7
    425.0000,     1041.9
    430.0000,     1041.9
    435.0000,     1052.7
    440.0000,     1071.0
    445.0000,     1012.6
    450.0000,     990.69
    455.0000,     979.98
           917.8210
LAYER 5
85,    15.2628
     30.0000,     372.38
     35.0000,     369.24
     40.0000,     368.92
     45.0000,     369.33
     50.0000,     371.23
     55.0000,     369.25
     60.0000,     346.66
     65.0000,     321.22
     70.0000,     314.47
     75.0000,     307.93
     80.0000,     293.05
     85.0000,     270.19
     90.0000,     264.03
     95.0000,     253.97
    100.0000,     237.02
    105.0000,     237.31
    110.0000,     261.77
    115.0000,     283.46
    120.0000,     298.98
    125.0000,     302.19
    130.0000,     295.70
    135.0000,     277.06
    140.0000,     285.15
    145.0000,     316.22
    150.0000,     325.78
    155.0000,     325.03
    160.0000,     320.62
    165.0000,     329.80
    170.0000,     383.97
    175.0000,     470.81
    180.0000,     558.63
    185.0000,     627.23
    190.0000,     636.97
    195.0000,     588.59
    200.0000,     528.05
    205.0000,     492.72
    210.0000,     428.96
    215.0000,     454.57
    220.0000,     469.11
    225.0000,     558.96
    230.0000,     668.95
    235.0000,     737.54
    240.0000,     753.39
    245.0000,     722.38
    250.0000,     685.48
    255.0000,     656.15
    260.0000,     585.70
    265.0000,     501.21
    270.0000,     428.50
    275.0000,     371.98
    280.0000,     346.82
    285.0000,     344.68
    290.0000,     365.88
    295.0000,     459.03
    300.0000,     602.77
    305.0000,     768.95
    310.0000,     911.54
    315.0000,     929.78
    320.0000,     949.78
    325.0000,     964.43
    330.0000,     963.93
    335.0000,     928.84
    340.0000,     804.07
    345.0000,     674.57
    350.0000,     625.52
    355.0000,     622.18
    360.0000,     623.45
    365.0000,     633.01
    370.0000,     652.97
    375.0000,     668.75
    380.0000,     689.38
    385.0000,     742.58
    390.0000,     781.18
    395.0000,     810.82
    400.0000,     844.87
    405.0000,     858.59
    410.0000,     858.48
    415.0000,     833.53
    420.0000,     790.62
    425.0000,     765.63
    430.0000,     765.57
    435.0000,     776.12
    440.0000,     800.01
    445.0000,     819.80
           837.2155
LAYER 6
81,    19.2890
     40.0000,     371.29
     45.0000,     369.25
     50.0000,     369.28
     55.0000,     365.28
     60.0000,     344.64
     65.0000,     321.49
     70.0000,     311.74
     75.0000,     304.52
     80.0000,     289.45
     85.0000,     273.97
     90.0000,     266.20
     95.0000,     259.09
    100.0000,     253.86
    105.0000,     254.05
    110.0000,     264.28
    115.0000,     281.90
    120.0000,     287.45
    125.0000,     288.81
    130.0000,     288.25
    135.0000,     284.87
    140.0000,     286.11
    145.0000,     294.12
    150.0000,     296.47
    155.0000,     296.42
    160.0000,     297.27
    165.0000,     299.51
    170.0000,     317.01
    175.0000,     347.37
    180.0000,     376.60
    185.0000,     390.63
    190.0000,     385.09
    195.0000,     376.25
    200.0000,     371.45
    205.0000,     354.88
    210.0000,     351.82
    215.0000,     367.75
    220.0000,     378.54
    225.0000,     419.93
    230.0000,     460.97
    235.0000,     477.98
    240.0000,     474.42
    245.0000,     466.93
    250.0000,     457.91
    255.0000,     426.28
    260.0000,     386.32
    265.0000,     348.67
    270.0000,     320.37
    275.0000,     304.76
    280.0000,     302.04
    285.0000,     304.81
    290.0000,     327.88
    295.0000,     388.06
    300.0000,     485.13
    305.0000,     599.82
    310.0000,     694.02
    315.0000,     734.21
    320.0000,     748.21
    325.0000,     749.18
    330.0000,     738.24
    335.0000,     691.13
    340.0000,     601.71
    345.0000,     515.73
    350.0000,     469.97
    355.0000,     456.96
    360.0000,     456.47
    365.0000,     460.70
    370.0000,     475.14
    375.0000,     492.95
    380.0000,     527.09
    385.0000,     575.99
    390.0000,     622.28
    395.0000,     661.51
    400.0000,     693.70
    405.0000,     708.49
    410.0000,     709.70
    415.0000,     704.40
    420.0000,     691.44
    425.0000,     684.94
    430.0000,     684.99
    435.0000,     690.89
           716.9503
LAYER 7
77,    23.7179
     50.0000,     368.93
     55.0000,     358.54
     60.0000,     344.08
     65.0000,     320.82
     70.0000,     310.63
     75.0000,     302.13
     80.0000,     290.68
     85.0000,     280.69
     90.0000,     274.76
     95.0000,     271.17
    100.0000,     269.90
    105.0000,     270.17
    110.0000,     274.06
    115.0000,     282.01
    120.0000,     286.91
    125.0000,     287.97
    130.0000,     288.07
    135.0000,     287.57
    140.0000,     288.85
    145.0000,     290.00
    150.0000,     291.31
    155.0000,     294.49
    160.0000,     297.87
    165.0000,     298.60
    170.0000,     304.05
    175.0000,     314.07
    180.0000,     323.75
    185.0000,     328.63
    190.0000,     329.15
    195.0000,     328.91
    200.0000,     327.61
    205.0000,     328.69
    210.0000,     336.29
    215.0000,     344.75
    220.0000,     349.79
    225.0000,     366.49
    230.0000,     381.79
    235.0000,     387.58
    240.0000,     386.83
    245.0000,     385.93
    250.0000,     377.59
    255.0000,     362.23
    260.0000,     345.03
    265.0000,     330.89
    270.0000,     322.72
    275.0000,     320.39
    280.0000,     321.04
    285.0000,     328.58
    290.0000,     350.46
    295.0000,     390.52
    300.0000,     452.21
    305.0000,     523.62
    310.0000,     580.62
    315.0000,     607.70
    320.0000,     613.95
    325.0000,     613.19
    330.0000,     599.90
    335.0000,     565.64
    340.0000,     511.00
    345.0000,     458.81
    350.0000,     426.94
    355.0000,     414.86
    360.0000,     413.37
    365.0000,     414.74
    370.0000,     423.30
    375.0000,     440.48
    380.0000,     469.12
    385.0000,     507.36
    390.0000,     546.93
    395.0000,     582.13
    400.0000,     609.82
    405.0000,     624.39
    410.0000,     626.45
    415.0000,     628.73
    420.0000,     630.36
    425.0000,     631.73
           635.2404
LAYER 8
73,    28.5897
     60.0000,     343.42
     65.0000,     319.41
     70.0000,     310.12
     75.0000,     303.94
     80.0000,     295.38
     85.0000,     288.65
     90.0000,     284.95
     95.0000,     283.16
    100.0000,     282.67
    105.0000,     282.79
    110.0000,     284.01
    115.0000,     286.40
    120.0000,     288.26
    125.0000,     288.50
    130.0000,     288.85
    135.0000,     289.04
    140.0000,     289.42
    145.0000,     292.09
    150.0000,     294.74
    155.0000,     298.03
    160.0000,     301.92
    165.0000,     304.51
    170.0000,     305.96
    175.0000,     309.49
    180.0000,     313.51
    185.0000,     316.33
    190.0000,     317.09
    195.0000,     318.73
    200.0000,     322.19
    205.0000,     327.59
    210.0000,     334.38
    215.0000,     339.27
    220.0000,     340.57
    225.0000,     346.52
    230.0000,     352.19
    235.0000,     354.66
    240.0000,     354.84
    245.0000,     353.95
    250.0000,     350.38
    255.0000,     344.58
    260.0000,     338.62
    265.0000,     334.44
    270.0000,     333.22
    275.0000,     332.47
    280.0000,     331.50
    285.0000,     340.21
    290.0000,     365.26
    295.0000,     396.08
    300.0000,     436.40
    305.0000,     480.56
    310.0000,     514.59
    315.0000,     530.95
    320.0000,     533.69
    325.0000,     533.00
    330.0000,     524.37
    335.0000,     501.76
    340.0000,     469.43
    345.0000,     438.54
    350.0000,     418.16
    355.0000,     409.44
    360.0000,     408.16
    365.0000,     408.38
    370.0000,     413.23
    375.0000,     425.60
    380.0000,     446.81
    385.0000,     475.44
    390.0000,     505.89
    395.0000,     533.22
    400.0000,     557.42
    405.0000,     572.90
    410.0000,     576.29
    415.0000,     578.44
           580.9661
LAYER 9
67,    33.9487
     75.0000,     309.50
     80.0000,     298.82
     85.0000,     295.11
     90.0000,     293.09
     95.0000,     291.91
    100.0000,     291.35
    105.0000,     291.29
    110.0000,     291.34
    115.0000,     291.45
    120.0000,     291.45
    125.0000,     291.30
    130.0000,     291.18
    135.0000,     291.22
    140.0000,     291.46
    145.0000,     292.76
    150.0000,     295.13
    155.0000,     298.40
    160.0000,     302.26
    165.0000,     306.05
    170.0000,     308.88
    175.0000,     310.22
    180.0000,     312.37
    185.0000,     313.28
    190.0000,     315.48
    195.0000,     319.41
    200.0000,     324.19
    205.0000,     329.31
    210.0000,     334.16
    215.0000,     337.59
    220.0000,     338.53
    225.0000,     340.15
    230.0000,     342.04
    235.0000,     343.01
    240.0000,     343.12
    245.0000,     342.83
    250.0000,     341.69
    255.0000,     339.88
    260.0000,     337.98
    265.0000,     335.47
    270.0000,     334.51
    275.0000,     335.18
    280.0000,     337.90
    285.0000,     346.86
    290.0000,     366.16
    295.0000,     397.72
    300.0000,     427.20
    305.0000,     455.91
    310.0000,     476.52
    315.0000,     486.00
    320.0000,     487.31
    325.0000,     486.74
    330.0000,     481.78
    335.0000,     468.66
    340.0000,     449.91
    345.0000,     431.22
    350.0000,     417.73
    355.0000,     411.24
    360.0000,     410.22
    365.0000,     411.05
    370.0000,     413.05
    375.0000,     420.96
    380.0000,     435.99
    385.0000,     458.07
    390.0000,     480.60
    395.0000,     496.51
    400.0000,     512.20
           536.0339
LAYER 10
61,    39.8436
     90.0000,     298.51
     95.0000,     297.40
    100.0000,     296.82
    105.0000,     296.62
    110.0000,     296.36
    115.0000,     295.82
    120.0000,     295.14
    125.0000,     294.46
    130.0000,     293.97
    135.0000,     293.83
    140.0000,     294.17
    145.0000,     295.31
    150.0000,     297.42
    155.0000,     300.38
    160.0000,     303.73
    165.0000,     306.85
    170.0000,     309.24
    175.0000,     310.89
    180.0000,     312.98
    185.0000,     315.27
    190.0000,     318.08
    195.0000,     321.64
    200.0000,     325.66
    205.0000,     329.89
    210.0000,     333.96
    215.0000,     337.02
    220.0000,     338.56
    225.0000,     339.13
    230.0000,     339.62
    235.0000,     339.95
    240.0000,     340.09
    245.0000,     340.13
    250.0000,     339.93
    255.0000,     339.44
    260.0000,     339.21
    265.0000,     339.17
    270.0000,     340.09
    275.0000,     342.77
    280.0000,     348.07
    285.0000,     357.78
    290.0000,     374.01
    295.0000,     398.27
    300.0000,     423.32
    305.0000,     443.76
    310.0000,     457.15
    315.0000,     463.00
    320.0000,     463.79
    325.0000,     463.37
    330.0000,     460.60
    335.0000,     452.82
    340.0000,     441.16
    345.0000,     428.61
    350.0000,     418.46
    355.0000,     412.86
    360.0000,     411.71
    365.0000,     413.24
    370.0000,     414.12
    375.0000,     418.08
    380.0000,     427.70
    385.0000,     441.93
           467.6434
LAYER 11
57,    46.3279
    100.0000,     299.10
    105.0000,     299.20
    110.0000,     299.06
    115.0000,     298.44
    120.0000,     297.67
    125.0000,     296.82
    130.0000,     296.22
    135.0000,     296.04
    140.0000,     296.46
    145.0000,     297.65
    150.0000,     299.66
    155.0000,     302.30
    160.0000,     305.17
    165.0000,     307.83
    170.0000,     310.05
    175.0000,     311.86
    180.0000,     313.63
    185.0000,     315.61
    190.0000,     318.35
    195.0000,     321.85
    200.0000,     325.95
    205.0000,     330.24
    210.0000,     334.03
    215.0000,     336.80
    220.0000,     338.42
    225.0000,     339.23
    230.0000,     339.65
    235.0000,     339.88
    240.0000,     340.03
    245.0000,     340.13
    250.0000,     340.26
    255.0000,     340.57
    260.0000,     341.26
    265.0000,     342.58
    270.0000,     344.97
    275.0000,     349.05
    280.0000,     355.58
    285.0000,     365.64
    290.0000,     380.39
    295.0000,     400.48
    300.0000,     422.95
    305.0000,     439.74
    310.0000,     449.76
    315.0000,     453.87
    320.0000,     454.38
    325.0000,     454.07
    330.0000,     452.20
    335.0000,     446.63
    340.0000,     437.85
    345.0000,     427.74
    350.0000,     418.81
    355.0000,     413.38
    360.0000,     411.28
    365.0000,     411.79
    370.0000,     413.49
    375.0000,     414.06
           419.3364
LAYER 12
53, 
    110.0000,     301.46
    115.0000,     300.17
    120.0000,     299.04
    125.0000,     298.10
    130.0000,     297.46
    135.0000,     297.21
    140.0000,     297.62
    145.0000,     298.81
    150.0000,     300.77
    155.0000,     303.28
    160.0000,     305.96
    165.0000,     308.49
    170.0000,     310.67
    175.0000,     312.57
    180.0000,     314.42
    185.0000,     316.51
    190.0000,     319.21
    195.0000,     322.64
    200.0000,     326.63
    205.0000,     330.71
    210.0000,     334.25
    215.0000,     336.88
    220.0000,     338.52
    225.0000,     339.44
    230.0000,     339.91
    235.0000,     340.13
    240.0000,     340.25
    245.0000,     340.44
    250.0000,     340.81
    255.0000,     341.46
    260.0000,     342.55
    265.0000,     344.34
    270.0000,     347.23
    275.0000,     351.77
    280.0000,     358.69
    285.0000,     368.90
    290.0000,     383.28
    295.0000,     402.06
    300.0000,     422.86
    305.0000,     439.53
    310.0000,     449.07
    315.0000,     452.58
    320.0000,     452.82
    325.0000,     452.50
    330.0000,     450.67
    335.0000,     445.43
    340.0000,     437.13
    345.0000,     427.43
    350.0000,     418.54
    355.0000,     413.16
    360.0000,     410.07
    365.0000,     408.31
           406.8602
CALCULATED APPARENT RESISTIVITY
      7.5000,       5.0000,   1.00000,    352.2378
     12.5000,       5.0000,   1.00000,    356.5182
     17.5000,       5.0000,   1.00000,    356.1032
     22.5000,       5.0000,   1.00000,    348.3402
     27.5000,       5.0000,   1.00000,    356.6919
     32.5000,       5.0000,   1.00000,    326.5704
     37.5000,       5.0000,   1.00000,    356.1193
     42.5000,       5.0000,   1.00000,    352.4349
     47.5000,       5.0000,   1.00000,    368.7916
     52.5000,       5.0000,   1.00000,    372.8505
     57.5000,       5.0000,   1.00000,    351.8774
     62.5000,       5.0000,   1.00000,    334.4689
     67.5000,       5.0000,   1.00000,    319.8055
     72.5000,       5.0000,   1.00000,    330.5747
     77.5000,       5.0000,   1.00000,    289.6579
     82.5000,       5.0000,   1.00000,    277.5621
     87.5000,       5.0000,   1.00000,    270.5156
     92.5000,       5.0000,   1.00000,    263.0397
     97.5000,       5.0000,   1.00000,    237.9032
    102.5000,       5.0000,   1.00000,    266.9635
    107.5000,       5.0000,   1.00000,    279.8471
    112.5000,       5.0000,   1.00000,    340.4826
    117.5000,       5.0000,   1.00000,    336.9409
    122.5000,       5.0000,   1.00000,    375.6944
    127.5000,       5.0000,   1.00000,    367.3771
    132.5000,       5.0000,   1.00000,    295.4823
    137.5000,       5.0000,   1.00000,    347.8026
    142.5000,       5.0000,   1.00000,    385.2605
    147.5000,       5.0000,   1.00000,    450.8457
    152.5000,       5.0000,   1.00000,    517.9899
    157.5000,       5.0000,   1.00000,    501.6263
    162.5000,       5.0000,   1.00000,    617.1559
    167.5000,       5.0000,   1.00000,    676.2158
    172.5000,       5.0000,   1.00000,    785.4271
    177.5000,       5.0000,   1.00000,    848.1520
    182.5000,       5.0000,   1.00000,    973.7901
    187.5000,       5.0000,   1.00000,   1269.2949
    192.5000,       5.0000,   1.00000,   1499.4261
    197.5000,       5.0000,   1.00000,   1870.6583
    202.5000,       5.0000,   1.00000,   1953.1014
    207.5000,       5.0000,   1.00000,   2036.7522
    212.5000,       5.0000,   1.00000,   1559.0193
    217.5000,       5.0000,   1.00000,   1599.6897
    222.5000,       5.0000,   1.00000,   1371.0251
    227.5000,       5.0000,   1.00000,   1386.4414
    232.5000,       5.0000,   1.00000,   1482.6957
    237.5000,       5.0000,   1.00000,   1630.9856
    242.5000,       5.0000,   1.00000,   1878.6685
    247.5000,       5.0000,   1.00000,   2238.3613
    252.5000,       5.0000,   1.00000,   2323.6409
    257.5000,       5.0000,   1.00000,   2500.6943
    262.5000,       5.0000,   1.00000,   2344.7278
    267.5000,       5.0000,   1.00000,   2050.4473
    272.5000,       5.0000,   1.00000,   1819.4474
    277.5000,       5.0000,   1.00000,   1658.5568
    282.5000,       5.0000,   1.00000,   1553.8699
    287.5000,       5.0000,   1.00000,   1576.0940
    292.5000,       5.0000,   1.00000,   1769.3314
    297.5000,       5.0000,   1.00000,   1734.1538
    302.5000,       5.0000,   1.00000,   1609.2826
    307.5000,       5.0000,   1.00000,   1863.8049
    312.5000,       5.0000,   1.00000,   1519.7010
    317.5000,       5.0000,   1.00000,   1593.7466
    322.5000,       5.0000,   1.00000,   1584.5891
    327.5000,       5.0000,   1.00000,   1455.5123
    332.5000,       5.0000,   1.00000,   1512.7437
    337.5000,       5.0000,   1.00000,   1332.7191
    342.5000,       5.0000,   1.00000,   1229.1947
    347.5000,       5.0000,   1.00000,   1221.9550
    352.5000,       5.0000,   1.00000,   1217.6620
    357.5000,       5.0000,   1.00000,   1257.6965
    362.5000,       5.0000,   1.00000,   1131.2117
    367.5000,       5.0000,   1.00000,   1307.8406
    372.5000,       5.0000,   1.00000,   1070.2369
    377.5000,       5.0000,   1.00000,   1122.5599
    382.5000,       5.0000,   1.00000,   1149.9205
    387.5000,       5.0000,   1.00000,   1205.5874
    392.5000,       5.0000,   1.00000,   1205.3546
    397.5000,       5.0000,   1.00000,   1454.8501
    402.5000,       5.0000,   1.00000,   1362.8379
    407.5000,       5.0000,   1.00000,   1599.8103
    412.5000,       5.0000,   1.00000,   1404.1210
    417.5000,       5.0000,   1.00000,   1488.0676
    422.5000,       5.0000,   1.00000,   1276.2113
    427.5000,       5.0000,   1.00000,   1383.4843
    432.5000,       5.0000,   1.00000,   1182.6948
    437.5000,       5.0000,   1.00000,   1354.9086
    442.5000,       5.0000,   1.00000,   1037.9991
    447.5000,       5.0000,   1.00000,   1071.8466
    452.5000,       5.0000,   1.00000,   1041.7811
    457.5000,       5.0000,   1.00000,    913.1797
    462.5000,       5.0000,   1.00000,    935.2734
    467.5000,       5.0000,   1.00000,    901.6007
     12.5000,       5.0000,   2.00000,    356.5320
     17.5000,       5.0000,   2.00000,    353.7969
     22.5000,       5.0000,   2.00000,    360.9217
     27.5000,       5.0000,   2.00000,    364.0432
     32.5000,       5.0000,   2.00000,    332.6148
     37.5000,       5.0000,   2.00000,    359.8831
     42.5000,       5.0000,   2.00000,    354.7931
     47.5000,       5.0000,   2.00000,    363.2390
     52.5000,       5.0000,   2.00000,    375.2732
     57.5000,       5.0000,   2.00000,    341.5660
     62.5000,       5.0000,   2.00000,    311.9095
     67.5000,       5.0000,   2.00000,    327.1453
     72.5000,       5.0000,   2.00000,    351.8336
     77.5000,       5.0000,   2.00000,    285.3559
     82.5000,       5.0000,   2.00000,    259.3400
     87.5000,       5.0000,   2.00000,    286.9615
     92.5000,       5.0000,   2.00000,    280.3925
     97.5000,       5.0000,   2.00000,    245.4854
    102.5000,       5.0000,   2.00000,    271.4040
    107.5000,       5.0000,   2.00000,    300.8152
    112.5000,       5.0000,   2.00000,    318.8755
    117.5000,       5.0000,   2.00000,    292.0475
    122.5000,       5.0000,   2.00000,    380.2779
    127.5000,       5.0000,   2.00000,    385.4803
    132.5000,       5.0000,   2.00000,    283.9187
    137.5000,       5.0000,   2.00000,    339.4286
    142.5000,       5.0000,   2.00000,    390.6717
    147.5000,       5.0000,   2.00000,    475.0260
    152.5000,       5.0000,   2.00000,    510.7247
    157.5000,       5.0000,   2.00000,    467.1050
    162.5000,       5.0000,   2.00000,    598.5048
    167.5000,       5.0000,   2.00000,    723.0250
    172.5000,       5.0000,   2.00000,    799.2680
    177.5000,       5.0000,   2.00000,    811.0330
    182.5000,       5.0000,   2.00000,    961.7689
    187.5000,       5.0000,   2.00000,   1242.8431
    192.5000,       5.0000,   2.00000,   1278.3779
    197.5000,       5.0000,   2.00000,   1402.4552
    202.5000,       5.0000,   2.00000,   1637.6228
    207.5000,       5.0000,   2.00000,   1545.0122
    212.5000,       5.0000,   2.00000,   1241.4139
    217.5000,       5.0000,   2.00000,   1464.9331
    222.5000,       5.0000,   2.00000,   1397.0671
    227.5000,       5.0000,   2.00000,   1335.5148
    232.5000,       5.0000,   2.00000,   1451.0870
    237.5000,       5.0000,   2.00000,   1527.7637
    242.5000,       5.0000,   2.00000,   1738.8854
    247.5000,       5.0000,   2.00000,   1929.4733
    252.5000,       5.0000,   2.00000,   1866.1631
    257.5000,       5.0000,   2.00000,   2022.6731
    262.5000,       5.0000,   2.00000,   1969.3041
    267.5000,       5.0000,   2.00000,   1694.9460
    272.5000,       5.0000,   2.00000,   1635.1670
    277.5000,       5.0000,   2.00000,   1568.4117
    282.5000,       5.0000,   2.00000,   1358.0070
    287.5000,       5.0000,   2.00000,   1399.1326
    292.5000,       5.0000,   2.00000,   1678.6350
    297.5000,       5.0000,   2.00000,   1412.3267
    302.5000,       5.0000,   2.00000,   1355.6495
    307.5000,       5.0000,   2.00000,   1760.0474
    312.5000,       5.0000,   2.00000,   1418.8408
    317.5000,       5.0000,   2.00000,   1421.6289
    322.5000,       5.0000,   2.00000,   1479.7646
    327.5000,       5.0000,   2.00000,   1338.8772
    332.5000,       5.0000,   2.00000,   1457.3373
    337.5000,       5.0000,   2.00000,   1300.7913
    342.5000,       5.0000,   2.00000,   1133.0891
    347.5000,       5.0000,   2.00000,   1188.4991
    352.5000,       5.0000,   2.00000,   1244.7438
    357.5000,       5.0000,   2.00000,   1128.3744
    362.5000,       5.0000,   2.00000,   1060.5259
    367.5000,       5.0000,   2.00000,   1282.7589
    372.5000,       5.0000,   2.00000,   1031.7390
    377.5000,       5.0000,   2.00000,   1030.2999
    382.5000,       5.0000,   2.00000,   1202.6201
    387.5000,       5.0000,   2.00000,   1150.5417
    392.5000,       5.0000,   2.00000,   1123.8528
    397.5000,       5.0000,   2.00000,   1293.6339
    402.5000,       5.0000,   2.00000,   1249.3928
    407.5000,       5.0000,   2.00000,   1370.3384
    412.5000,       5.0000,   2.00000,   1298.4819
    417.5000,       5.0000,   2.00000,   1285.0378
    422.5000,       5.0000,   2.00000,   1181.6691
    427.5000,       5.0000,   2.00000,   1182.6616
    432.5000,       5.0000,   2.00000,   1161.2384
    437.5000,       5.0000,   2.00000,   1275.8531
    442.5000,       5.0000,   2.00000,    932.6193
    447.5000,       5.0000,   2.00000,    978.0264
    452.5000,       5.0000,   2.00000,   1083.1794
    457.5000,       5.0000,   2.00000,    892.4480
    462.5000,       5.0000,   2.00000,    896.8285
     17.5000,       5.0000,   3.00000,    360.3311
     22.5000,       5.0000,   3.00000,    364.2142
     27.5000,       5.0000,   3.00000,    367.8727
     32.5000,       5.0000,   3.00000,    329.6280
     37.5000,       5.0000,   3.00000,    350.3759
     42.5000,       5.0000,   3.00000,    350.3187
     47.5000,       5.0000,   3.00000,    373.4614
     52.5000,       5.0000,   3.00000,    370.1453
     57.5000,       5.0000,   3.00000,    321.8930
     62.5000,       5.0000,   3.00000,    299.3958
     67.5000,       5.0000,   3.00000,    326.5167
     72.5000,       5.0000,   3.00000,    359.4786
     77.5000,       5.0000,   3.00000,    289.0278
     82.5000,       5.0000,   3.00000,    264.3737
     87.5000,       5.0000,   3.00000,    284.3724
     92.5000,       5.0000,   3.00000,    294.4937
     97.5000,       5.0000,   3.00000,    250.8734
    102.5000,       5.0000,   3.00000,    275.8825
    107.5000,       5.0000,   3.00000,    284.8748
    112.5000,       5.0000,   3.00000,    301.5455
    117.5000,       5.0000,   3.00000,    304.1458
    122.5000,       5.0000,   3.00000,    398.2283
    127.5000,       5.0000,   3.00000,    384.4951
    132.5000,       5.0000,   3.00000,    265.6420
    137.5000,       5.0000,   3.00000,    299.4963
    142.5000,       5.0000,   3.00000,    399.5140
    147.5000,       5.0000,   3.00000,    511.1107
    152.5000,       5.0000,   3.00000,    508.1798
    157.5000,       5.0000,   3.00000,    439.3979
    162.5000,       5.0000,   3.00000,    581.0016
    167.5000,       5.0000,   3.00000,    723.5106
    172.5000,       5.0000,   3.00000,    785.6452
    177.5000,       5.0000,   3.00000,    756.3848
    182.5000,       5.0000,   3.00000,    845.0364
    187.5000,       5.0000,   3.00000,   1008.1915
    192.5000,       5.0000,   3.00000,   1003.6055
    197.5000,       5.0000,   3.00000,   1214.2745
    202.5000,       5.0000,   3.00000,   1304.4071
    207.5000,       5.0000,   3.00000,   1246.3995
    212.5000,       5.0000,   3.00000,    970.3340
    217.5000,       5.0000,   3.00000,   1219.1674
    222.5000,       5.0000,   3.00000,   1273.0782
    227.5000,       5.0000,   3.00000,   1295.6750
    232.5000,       5.0000,   3.00000,   1264.4159
    237.5000,       5.0000,   3.00000,   1324.5150
    242.5000,       5.0000,   3.00000,   1422.0111
    247.5000,       5.0000,   3.00000,   1533.6995
    252.5000,       5.0000,   3.00000,   1511.1339
    257.5000,       5.0000,   3.00000,   1613.4166
    262.5000,       5.0000,   3.00000,   1547.2726
    267.5000,       5.0000,   3.00000,   1400.1855
    272.5000,       5.0000,   3.00000,   1335.4406
    277.5000,       5.0000,   3.00000,   1271.8124
    282.5000,       5.0000,   3.00000,   1171.6276
    287.5000,       5.0000,   3.00000,   1255.0869
    292.5000,       5.0000,   3.00000,   1386.7828
    297.5000,       5.0000,   3.00000,   1254.9855
    302.5000,       5.0000,   3.00000,   1173.9163
    307.5000,       5.0000,   3.00000,   1466.2911
    312.5000,       5.0000,   3.00000,   1260.1490
    317.5000,       5.0000,   3.00000,   1237.0596
    322.5000,       5.0000,   3.00000,   1247.2726
    327.5000,       5.0000,   3.00000,   1271.1089
    332.5000,       5.0000,   3.00000,   1361.6346
    337.5000,       5.0000,   3.00000,   1179.7925
    342.5000,       5.0000,   3.00000,   1035.4496
    347.5000,       5.0000,   3.00000,   1088.1555
    352.5000,       5.0000,   3.00000,   1118.7216
    357.5000,       5.0000,   3.00000,   1090.1448
    362.5000,       5.0000,   3.00000,    998.9156
    367.5000,       5.0000,   3.00000,   1173.2273
    372.5000,       5.0000,   3.00000,    942.9485
    377.5000,       5.0000,   3.00000,    987.0580
    382.5000,       5.0000,   3.00000,   1060.5042
    387.5000,       5.0000,   3.00000,   1104.0198
    392.5000,       5.0000,   3.00000,    990.7788
    397.5000,       5.0000,   3.00000,   1145.2711
    402.5000,       5.0000,   3.00000,   1095.2854
    407.5000,       5.0000,   3.00000,   1269.5298
    412.5000,       5.0000,   3.00000,   1110.4268
    417.5000,       5.0000,   3.00000,   1140.5520
    422.5000,       5.0000,   3.00000,    939.3959
    427.5000,       5.0000,   3.00000,   1089.3331
    432.5000,       5.0000,   3.00000,   1071.3785
    437.5000,       5.0000,   3.00000,   1194.3994
    442.5000,       5.0000,   3.00000,    857.3262
    447.5000,       5.0000,   3.00000,    911.3463
    452.5000,       5.0000,   3.00000,    979.6454
    457.5000,       5.0000,   3.00000,    884.4885
     22.5000,      15.0000,   1.00000,    363.7926
     27.5000,      15.0000,   1.00000,    351.1072
     32.5000,      15.0000,   1.00000,    343.3291
     37.5000,      15.0000,   1.00000,    336.8763
     42.5000,      15.0000,   1.00000,    356.5909
     47.5000,      15.0000,   1.00000,    363.0651
     52.5000,      15.0000,   1.00000,    345.0230
     57.5000,      15.0000,   1.00000,    320.4987
     62.5000,      15.0000,   1.00000,    314.0985
     67.5000,      15.0000,   1.00000,    324.5653
     72.5000,      15.0000,   1.00000,    322.7759
     77.5000,      15.0000,   1.00000,    316.4579
     82.5000,      15.0000,   1.00000,    290.5700
     87.5000,      15.0000,   1.00000,    283.6744
     92.5000,      15.0000,   1.00000,    276.3965
     97.5000,      15.0000,   1.00000,    284.2740
    102.5000,      15.0000,   1.00000,    269.8687
    107.5000,      15.0000,   1.00000,    275.0723
    112.5000,      15.0000,   1.00000,    303.3095
    117.5000,      15.0000,   1.00000,    358.0697
    122.5000,      15.0000,   1.00000,    371.1395
    127.5000,      15.0000,   1.00000,    339.9853
    132.5000,      15.0000,   1.00000,    305.2074
    137.5000,      15.0000,   1.00000,    318.7558
    142.5000,      15.0000,   1.00000,    400.2872
    147.5000,      15.0000,   1.00000,    479.8233
    152.5000,      15.0000,   1.00000,    496.3126
    157.5000,      15.0000,   1.00000,    521.9252
    162.5000,      15.0000,   1.00000,    586.7657
    167.5000,      15.0000,   1.00000,    670.8214
    172.5000,      15.0000,   1.00000,    719.0164
    177.5000,      15.0000,   1.00000,    738.4626
    182.5000,      15.0000,   1.00000,    745.1766
    187.5000,      15.0000,   1.00000,    773.6084
    192.5000,      15.0000,   1.00000,    953.5704
    197.5000,      15.0000,   1.00000,   1056.5190
    202.5000,      15.0000,   1.00000,   1092.2413
    207.5000,      15.0000,   1.00000,   1030.0771
    212.5000,      15.0000,   1.00000,   1043.7079
    217.5000,      15.0000,   1.00000,   1035.0157
    222.5000,      15.0000,   1.00000,   1167.4858
    227.5000,      15.0000,   1.00000,   1194.1979
    232.5000,      15.0000,   1.00000,   1191.9365
    237.5000,      15.0000,   1.00000,   1147.2836
    242.5000,      15.0000,   1.00000,   1189.2302
    247.5000,      15.0000,   1.00000,   1242.2881
    252.5000,      15.0000,   1.00000,   1324.7914
    257.5000,      15.0000,   1.00000,   1326.2755
    262.5000,      15.0000,   1.00000,   1309.2684
    267.5000,      15.0000,   1.00000,   1256.2578
    272.5000,      15.0000,   1.00000,   1156.6658
    277.5000,      15.0000,   1.00000,   1094.3727
    282.5000,      15.0000,   1.00000,   1146.5791
    287.5000,      15.0000,   1.00000,   1166.4849
    292.5000,      15.0000,   1.00000,   1185.4281
    297.5000,      15.0000,   1.00000,   1186.3137
    302.5000,      15.0000,   1.00000,   1199.7423
    307.5000,      15.0000,   1.00000,   1143.5239
    312.5000,      15.0000,   1.00000,   1144.8610
    317.5000,      15.0000,   1.00000,   1113.4951
    322.5000,      15.0000,   1.00000,   1134.7539
    327.5000,      15.0000,   1.00000,   1178.7316
    332.5000,      15.0000,   1.00000,   1192.2197
    337.5000,      15.0000,   1.00000,   1109.1902
    342.5000,      15.0000,   1.00000,   1042.1411
    347.5000,      15.0000,   1.00000,    990.0402
    352.5000,      15.0000,   1.00000,   1016.8179
    357.5000,      15.0000,   1.00000,   1044.3567
    362.5000,      15.0000,   1.00000,   1057.6290
    367.5000,      15.0000,   1.00000,    967.0129
    372.5000,      15.0000,   1.00000,    985.8600
    377.5000,      15.0000,   1.00000,    941.6674
    382.5000,      15.0000,   1.00000,    978.2006
    387.5000,      15.0000,   1.00000,    952.0752
    392.5000,      15.0000,   1.00000,   1022.6170
    397.5000,      15.0000,   1.00000,    990.5742
    402.5000,      15.0000,   1.00000,   1093.3623
    407.5000,      15.0000,   1.00000,   1077.8756
    412.5000,      15.0000,   1.00000,   1083.8154
    417.5000,      15.0000,   1.00000,    921.3048
    422.5000,      15.0000,   1.00000,    957.1476
    427.5000,      15.0000,   1.00000,    949.9017
    432.5000,      15.0000,   1.00000,   1050.2239
    437.5000,      15.0000,   1.00000,    988.9140
    442.5000,      15.0000,   1.00000,    971.1837
    447.5000,      15.0000,   1.00000,    867.9017
    452.5000,      15.0000,   1.00000,    863.8499
     22.5000,       5.0000,   4.00000,    364.1276
     27.5000,       5.0000,   4.00000,    363.9807
     32.5000,       5.0000,   4.00000,    319.4233
     37.5000,       5.0000,   4.00000,    344.3305
     42.5000,       5.0000,   4.00000,    349.4594
     47.5000,       5.0000,   4.00000,    369.5226
     52.5000,       5.0000,   4.00000,    362.0098
     57.5000,       5.0000,   4.00000,    315.7910
     62.5000,       5.0000,   4.00000,    298.4163
     67.5000,       5.0000,   4.00000,    319.2275
     72.5000,       5.0000,   4.00000,    354.2104
     77.5000,       5.0000,   4.00000,    301.9728
     82.5000,       5.0000,   4.00000,    276.5640
     87.5000,       5.0000,   4.00000,    290.4032
     92.5000,       5.0000,   4.00000,    287.7638
     97.5000,       5.0000,   4.00000,    256.1856
    102.5000,       5.0000,   4.00000,    265.4849
    107.5000,       5.0000,   4.00000,    267.0962
    112.5000,       5.0000,   4.00000,    318.8345
    117.5000,       5.0000,   4.00000,    330.4530
    122.5000,       5.0000,   4.00000,    414.9576
    127.5000,       5.0000,   4.00000,    371.0287
    132.5000,       5.0000,   4.00000,    240.9465
    137.5000,       5.0000,   4.00000,    295.8974
    142.5000,       5.0000,   4.00000,    382.5523
    147.5000,       5.0000,   4.00000,    505.6488
    152.5000,       5.0000,   4.00000,    523.7195
    157.5000,       5.0000,   4.00000,    443.3238
    162.5000,       5.0000,   4.00000,    571.2703
    167.5000,       5.0000,   4.00000,    666.6420
    172.5000,       5.0000,   4.00000,    726.1271
    177.5000,       5.0000,   4.00000,    672.1228
    182.5000,       5.0000,   4.00000,    661.6953
    187.5000,       5.0000,   4.00000,    762.2496
    192.5000,       5.0000,   4.00000,    855.3457
    197.5000,       5.0000,   4.00000,   1042.9758
    202.5000,       5.0000,   4.00000,   1127.9459
    207.5000,       5.0000,   4.00000,   1039.1035
    212.5000,       5.0000,   4.00000,    811.5338
    217.5000,       5.0000,   4.00000,   1009.6463
    222.5000,       5.0000,   4.00000,   1071.7639
    227.5000,       5.0000,   4.00000,   1101.0869
    232.5000,       5.0000,   4.00000,   1112.0857
    237.5000,       5.0000,   4.00000,   1040.2450
    242.5000,       5.0000,   4.00000,   1101.6060
    247.5000,       5.0000,   4.00000,   1228.0088
    252.5000,       5.0000,   4.00000,   1224.9847
    257.5000,       5.0000,   4.00000,   1318.2421
    262.5000,       5.0000,   4.00000,   1265.9462
    267.5000,       5.0000,   4.00000,   1119.4487
    272.5000,       5.0000,   4.00000,   1042.9487
    277.5000,       5.0000,   4.00000,   1001.1362
    282.5000,       5.0000,   4.00000,    987.5347
    287.5000,       5.0000,   4.00000,   1031.0562
    292.5000,       5.0000,   4.00000,   1223.3656
    297.5000,       5.0000,   4.00000,   1112.7881
    302.5000,       5.0000,   4.00000,   1032.6151
    307.5000,       5.0000,   4.00000,   1269.1188
    312.5000,       5.0000,   4.00000,    999.8063
    317.5000,       5.0000,   4.00000,   1056.9244
    322.5000,       5.0000,   4.00000,   1129.2019
    327.5000,       5.0000,   4.00000,   1092.3685
    332.5000,       5.0000,   4.00000,   1249.6470
    337.5000,       5.0000,   4.00000,   1059.1892
    342.5000,       5.0000,   4.00000,    935.7616
    347.5000,       5.0000,   4.00000,    946.5491
    352.5000,       5.0000,   4.00000,   1005.7363
    357.5000,       5.0000,   4.00000,   1030.8599
    362.5000,       5.0000,   4.00000,    941.4818
    367.5000,       5.0000,   4.00000,   1079.2321
    372.5000,       5.0000,   4.00000,    864.5773
    377.5000,       5.0000,   4.00000,    877.1799
    382.5000,       5.0000,   4.00000,    970.3248
    387.5000,       5.0000,   4.00000,    929.8073
    392.5000,       5.0000,   4.00000,    910.3671
    397.5000,       5.0000,   4.00000,   1026.8236
    402.5000,       5.0000,   4.00000,    994.9645
    407.5000,       5.0000,   4.00000,   1137.0376
    412.5000,       5.0000,   4.00000,   1003.8533
    417.5000,       5.0000,   4.00000,    928.3339
    422.5000,       5.0000,   4.00000,    842.0797
    427.5000,       5.0000,   4.00000,    948.5605
    432.5000,       5.0000,   4.00000,    961.1456
    437.5000,       5.0000,   4.00000,   1113.5979
    442.5000,       5.0000,   4.00000,    819.0380
    447.5000,       5.0000,   4.00000,    841.5345
    452.5000,       5.0000,   4.00000,    908.0986
     30.0000,      20.0000,   1.00000,    337.9223
     35.0000,      20.0000,   1.00000,    339.2775
     40.0000,      20.0000,   1.00000,    339.7790
     45.0000,      20.0000,   1.00000,    341.9602
     50.0000,      20.0000,   1.00000,    336.2557
     55.0000,      20.0000,   1.00000,    332.6090
     60.0000,      20.0000,   1.00000,    327.7033
     65.0000,      20.0000,   1.00000,    320.1118
     70.0000,      20.0000,   1.00000,    318.9232
     75.0000,      20.0000,   1.00000,    319.3088
     80.0000,      20.0000,   1.00000,    321.1079
     85.0000,      20.0000,   1.00000,    300.6227
     90.0000,      20.0000,   1.00000,    282.2432
     95.0000,      20.0000,   1.00000,    268.5872
    100.0000,      20.0000,   1.00000,    259.0743
    105.0000,      20.0000,   1.00000,    284.2854
    110.0000,      20.0000,   1.00000,    314.2984
    115.0000,      20.0000,   1.00000,    358.7268
    120.0000,      20.0000,   1.00000,    370.1240
    125.0000,      20.0000,   1.00000,    331.8791
    130.0000,      20.0000,   1.00000,    327.9724
    135.0000,      20.0000,   1.00000,    327.9428
    140.0000,      20.0000,   1.00000,    353.9415
    145.0000,      20.0000,   1.00000,    414.2859
    150.0000,      20.0000,   1.00000,    455.8081
    155.0000,      20.0000,   1.00000,    535.7181
    160.0000,      20.0000,   1.00000,    573.4971
    165.0000,      20.0000,   1.00000,    579.1278
    170.0000,      20.0000,   1.00000,    569.5439
    175.0000,      20.0000,   1.00000,    540.2690
    180.0000,      20.0000,   1.00000,    546.1345
    185.0000,      20.0000,   1.00000,    603.2492
    190.0000,      20.0000,   1.00000,    686.2244
    195.0000,      20.0000,   1.00000,    809.5391
    200.0000,      20.0000,   1.00000,    889.4352
    205.0000,      20.0000,   1.00000,    901.1372
    210.0000,      20.0000,   1.00000,    917.1879
    215.0000,      20.0000,   1.00000,    885.8393
    220.0000,      20.0000,   1.00000,    846.9064
    225.0000,      20.0000,   1.00000,    872.8657
    230.0000,      20.0000,   1.00000,    858.3209
    235.0000,      20.0000,   1.00000,    861.0639
    240.0000,      20.0000,   1.00000,    893.4415
    245.0000,      20.0000,   1.00000,    890.2527
    250.0000,      20.0000,   1.00000,    976.2913
    255.0000,      20.0000,   1.00000,   1047.8940
    260.0000,      20.0000,   1.00000,   1042.8267
    265.0000,      20.0000,   1.00000,    990.6371
    270.0000,      20.0000,   1.00000,    914.3903
    275.0000,      20.0000,   1.00000,    866.3433
    280.0000,      20.0000,   1.00000,    847.8422
    285.0000,      20.0000,   1.00000,    917.5941
    290.0000,      20.0000,   1.00000,    966.3987
    295.0000,      20.0000,   1.00000,    992.3638
    300.0000,      20.0000,   1.00000,   1059.6204
    305.0000,      20.0000,   1.00000,    951.4857
    310.0000,      20.0000,   1.00000,    908.6981
    315.0000,      20.0000,   1.00000,    934.3121
    320.0000,      20.0000,   1.00000,    899.8789
    325.0000,      20.0000,   1.00000,    974.2725
    330.0000,      20.0000,   1.00000,    970.7032
    335.0000,      20.0000,   1.00000,    937.6687
    340.0000,      20.0000,   1.00000,    944.2045
    345.0000,      20.0000,   1.00000,    893.2348
    350.0000,      20.0000,   1.00000,    888.5189
    355.0000,      20.0000,   1.00000,    902.1957
    360.0000,      20.0000,   1.00000,    943.8344
    365.0000,      20.0000,   1.00000,    930.7393
    370.0000,      20.0000,   1.00000,    876.4300
    375.0000,      20.0000,   1.00000,    872.2651
    380.0000,      20.0000,   1.00000,    798.3751
    385.0000,      20.0000,   1.00000,    803.7247
    390.0000,      20.0000,   1.00000,    851.1978
    395.0000,      20.0000,   1.00000,    877.1471
    400.0000,      20.0000,   1.00000,    950.9574
    405.0000,      20.0000,   1.00000,    952.2365
    410.0000,      20.0000,   1.00000,    880.8470
    415.0000,      20.0000,   1.00000,    868.1292
    420.0000,      20.0000,   1.00000,    836.3047
    425.0000,      20.0000,   1.00000,    809.7081
    430.0000,      20.0000,   1.00000,    864.3044
    435.0000,      20.0000,   1.00000,    862.0158
    440.0000,      20.0000,   1.00000,    878.8975
    445.0000,      20.0000,   1.00000,    879.0934
     27.5000,       5.0000,   5.00000,    352.4438
     32.5000,       5.0000,   5.00000,    313.5632
     37.5000,       5.0000,   5.00000,    342.1641
     42.5000,       5.0000,   5.00000,    343.7954
     47.5000,       5.0000,   5.00000,    354.5983
     52.5000,       5.0000,   5.00000,    358.1472
     57.5000,       5.0000,   5.00000,    322.9169
     62.5000,       5.0000,   5.00000,    295.7142
     67.5000,       5.0000,   5.00000,    316.2628
     72.5000,       5.0000,   5.00000,    358.6009
     77.5000,       5.0000,   5.00000,    306.3705
     82.5000,       5.0000,   5.00000,    286.3195
     87.5000,       5.0000,   5.00000,    296.5211
     92.5000,       5.0000,   5.00000,    289.1593
     97.5000,       5.0000,   5.00000,    238.6840
    102.5000,       5.0000,   5.00000,    254.6376
    107.5000,       5.0000,   5.00000,    283.2106
    112.5000,       5.0000,   5.00000,    337.2596
    117.5000,       5.0000,   5.00000,    344.5496
    122.5000,       5.0000,   5.00000,    420.6254
    127.5000,       5.0000,   5.00000,    360.0318
    132.5000,       5.0000,   5.00000,    239.6476
    137.5000,       5.0000,   5.00000,    286.1918
    142.5000,       5.0000,   5.00000,    371.9749
    147.5000,       5.0000,   5.00000,    479.8998
    152.5000,       5.0000,   5.00000,    524.4550
    157.5000,       5.0000,   5.00000,    457.9565
    162.5000,       5.0000,   5.00000,    545.5864
    167.5000,       5.0000,   5.00000,    612.3784
    172.5000,       5.0000,   5.00000,    613.1808
    177.5000,       5.0000,   5.00000,    530.0851
    182.5000,       5.0000,   5.00000,    529.1348
    187.5000,       5.0000,   5.00000,    652.2007
    192.5000,       5.0000,   5.00000,    713.9118
    197.5000,       5.0000,   5.00000,    904.7515
    202.5000,       5.0000,   5.00000,   1020.2631
    207.5000,       5.0000,   5.00000,    925.0616
    212.5000,       5.0000,   5.00000,    696.7335
    217.5000,       5.0000,   5.00000,    861.8859
    222.5000,       5.0000,   5.00000,    855.9830
    227.5000,       5.0000,   5.00000,    877.3389
    232.5000,       5.0000,   5.00000,    875.5703
    237.5000,       5.0000,   5.00000,    843.4420
    242.5000,       5.0000,   5.00000,    870.7470
    247.5000,       5.0000,   5.00000,    996.4398
    252.5000,       5.0000,   5.00000,   1009.9081
    257.5000,       5.0000,   5.00000,   1117.6738
    262.5000,       5.0000,   5.00000,   1071.3240
    267.5000,       5.0000,   5.00000,    887.6613
    272.5000,       5.0000,   5.00000,    825.4583
    277.5000,       5.0000,   5.00000,    828.4889
    282.5000,       5.0000,   5.00000,    763.1132
    287.5000,       5.0000,   5.00000,    870.9279
    292.5000,       5.0000,   5.00000,   1084.7911
    297.5000,       5.0000,   5.00000,    982.4659
    302.5000,       5.0000,   5.00000,    917.5290
    307.5000,       5.0000,   5.00000,   1089.1102
    312.5000,       5.0000,   5.00000,    845.3842
    317.5000,       5.0000,   5.00000,    889.9438
    322.5000,       5.0000,   5.00000,    992.4349
    327.5000,       5.0000,   5.00000,    966.1471
    332.5000,       5.0000,   5.00000,   1056.4021
    337.5000,       5.0000,   5.00000,    974.3489
    342.5000,       5.0000,   5.00000,    809.8231
    347.5000,       5.0000,   5.00000,    851.6513
    352.5000,       5.0000,   5.00000,    927.6638
    357.5000,       5.0000,   5.00000,    922.2212
    362.5000,       5.0000,   5.00000,    873.0473
    367.5000,       5.0000,   5.00000,   1033.1611
    372.5000,       5.0000,   5.00000,    777.5889
    377.5000,       5.0000,   5.00000,    783.2801
    382.5000,       5.0000,   5.00000,    838.1372
    387.5000,       5.0000,   5.00000,    833.6287
    392.5000,       5.0000,   5.00000,    784.7131
    397.5000,       5.0000,   5.00000,    973.6224
    402.5000,       5.0000,   5.00000,    912.1367
    407.5000,       5.0000,   5.00000,   1025.6558
    412.5000,       5.0000,   5.00000,    861.9568
    417.5000,       5.0000,   5.00000,    857.7695
    422.5000,       5.0000,   5.00000,    742.8069
    427.5000,       5.0000,   5.00000,    839.0970
    432.5000,       5.0000,   5.00000,    854.4720
    437.5000,       5.0000,   5.00000,   1035.7423
    442.5000,       5.0000,   5.00000,    760.9255
    447.5000,       5.0000,   5.00000,    801.2946
     32.5000,       5.0000,   6.00000,    309.9714
     37.5000,       5.0000,   6.00000,    336.3098
     42.5000,       5.0000,   6.00000,    330.0736
     47.5000,       5.0000,   6.00000,    349.7425
     52.5000,       5.0000,   6.00000,    359.0007
     57.5000,       5.0000,   6.00000,    321.5601
     62.5000,       5.0000,   6.00000,    299.1650
     67.5000,       5.0000,   6.00000,    322.7411
     72.5000,       5.0000,   6.00000,    365.6630
     77.5000,       5.0000,   6.00000,    308.8488
     82.5000,       5.0000,   6.00000,    284.7273
     87.5000,       5.0000,   6.00000,    301.4287
     92.5000,       5.0000,   6.00000,    282.3400
     97.5000,       5.0000,   6.00000,    228.2220
    102.5000,       5.0000,   6.00000,    258.5162
    107.5000,       5.0000,   6.00000,    298.2295
    112.5000,       5.0000,   6.00000,    352.5020
    117.5000,       5.0000,   6.00000,    343.3701
    122.5000,       5.0000,   6.00000,    416.0973
    127.5000,       5.0000,   6.00000,    375.8886
    132.5000,       5.0000,   6.00000,    239.8526
    137.5000,       5.0000,   6.00000,    279.7886
    142.5000,       5.0000,   6.00000,    358.8983
    147.5000,       5.0000,   6.00000,    477.5242
    152.5000,       5.0000,   6.00000,    506.3459
    157.5000,       5.0000,   6.00000,    433.5473
    162.5000,       5.0000,   6.00000,    524.6669
    167.5000,       5.0000,   6.00000,    539.7061
    172.5000,       5.0000,   6.00000,    491.0931
    177.5000,       5.0000,   6.00000,    412.8341
    182.5000,       5.0000,   6.00000,    463.0426
    187.5000,       5.0000,   6.00000,    583.9636
    192.5000,       5.0000,   6.00000,    627.4815
    197.5000,       5.0000,   6.00000,    800.5533
    202.5000,       5.0000,   6.00000,    914.3976
    207.5000,       5.0000,   6.00000,    847.6476
    212.5000,       5.0000,   6.00000,    618.0645
    217.5000,       5.0000,   6.00000,    714.6280
    222.5000,       5.0000,   6.00000,    699.2079
    227.5000,       5.0000,   6.00000,    666.6912
    232.5000,       5.0000,   6.00000,    661.2756
    237.5000,       5.0000,   6.00000,    680.9303
    242.5000,       5.0000,   6.00000,    752.7753
    247.5000,       5.0000,   6.00000,    829.0974
    252.5000,       5.0000,   6.00000,    866.6175
    257.5000,       5.0000,   6.00000,    963.8175
    262.5000,       5.0000,   6.00000,    893.6595
    267.5000,       5.0000,   6.00000,    750.5034
    272.5000,       5.0000,   6.00000,    698.3217
    277.5000,       5.0000,   6.00000,    652.5800
    282.5000,       5.0000,   6.00000,    640.4426
    287.5000,       5.0000,   6.00000,    732.0428
    292.5000,       5.0000,   6.00000,    932.7623
    297.5000,       5.0000,   6.00000,    878.0344
    302.5000,       5.0000,   6.00000,    796.2456
    307.5000,       5.0000,   6.00000,    964.7037
    312.5000,       5.0000,   6.00000,    769.3083
    317.5000,       5.0000,   6.00000,    786.1905
    322.5000,       5.0000,   6.00000,    834.5417
    327.5000,       5.0000,   6.00000,    840.4759
    332.5000,       5.0000,   6.00000,    950.7667
    337.5000,       5.0000,   6.00000,    806.6446
    342.5000,       5.0000,   6.00000,    744.0246
    347.5000,       5.0000,   6.00000,    780.7695
    352.5000,       5.0000,   6.00000,    836.6801
    357.5000,       5.0000,   6.00000,    844.3647
    362.5000,       5.0000,   6.00000,    798.3234
    367.5000,       5.0000,   6.00000,    947.5768
    372.5000,       5.0000,   6.00000,    725.0349
    377.5000,       5.0000,   6.00000,    691.2696
    382.5000,       5.0000,   6.00000,    745.6511
    387.5000,       5.0000,   6.00000,    742.4109
    392.5000,       5.0000,   6.00000,    729.7224
    397.5000,       5.0000,   6.00000,    866.9915
    402.5000,       5.0000,   6.00000,    856.7235
    407.5000,       5.0000,   6.00000,    912.2592
    412.5000,       5.0000,   6.00000,    796.5549
    417.5000,       5.0000,   6.00000,    790.4459
    422.5000,       5.0000,   6.00000,    675.2252
    427.5000,       5.0000,   6.00000,    757.0008
    432.5000,       5.0000,   6.00000,    784.1511
    437.5000,       5.0000,   6.00000,    931.3442
    442.5000,       5.0000,   6.00000,    706.3647
     37.5000,      25.0000,   1.00000,    327.0516
     42.5000,      25.0000,   1.00000,    327.5059
     47.5000,      25.0000,   1.00000,    332.7456
     52.5000,      25.0000,   1.00000,    328.0421
     57.5000,      25.0000,   1.00000,    329.6199
     62.5000,      25.0000,   1.00000,    339.9148
     67.5000,      25.0000,   1.00000,    331.1548
     72.5000,      25.0000,   1.00000,    320.6102
     77.5000,      25.0000,   1.00000,    320.3011
     82.5000,      25.0000,   1.00000,    314.8939
     87.5000,      25.0000,   1.00000,    280.4559
     92.5000,      25.0000,   1.00000,    265.7413
     97.5000,      25.0000,   1.00000,    275.3594
    102.5000,      25.0000,   1.00000,    292.8372
    107.5000,      25.0000,   1.00000,    309.4674
    112.5000,      25.0000,   1.00000,    348.1457
    117.5000,      25.0000,   1.00000,    355.8538
    122.5000,      25.0000,   1.00000,    343.6037
    127.5000,      25.0000,   1.00000,    337.9151
    132.5000,      25.0000,   1.00000,    350.5576
    137.5000,      25.0000,   1.00000,    358.7628
    142.5000,      25.0000,   1.00000,    381.0733
    147.5000,      25.0000,   1.00000,    415.4199
    152.5000,      25.0000,   1.00000,    467.0741
    157.5000,      25.0000,   1.00000,    512.7511
    162.5000,      25.0000,   1.00000,    516.0740
    167.5000,      25.0000,   1.00000,    457.0623
    172.5000,      25.0000,   1.00000,    415.6623
    177.5000,      25.0000,   1.00000,    445.0612
    182.5000,      25.0000,   1.00000,    478.7507
    187.5000,      25.0000,   1.00000,    560.7389
    192.5000,      25.0000,   1.00000,    663.1306
    197.5000,      25.0000,   1.00000,    724.3674
    202.5000,      25.0000,   1.00000,    743.7170
    207.5000,      25.0000,   1.00000,    802.7560
    212.5000,      25.0000,   1.00000,    788.8877
    217.5000,      25.0000,   1.00000,    714.8719
    222.5000,      25.0000,   1.00000,    628.1047
    227.5000,      25.0000,   1.00000,    607.0275
    232.5000,      25.0000,   1.00000,    605.7388
    237.5000,      25.0000,   1.00000,    657.0248
    242.5000,      25.0000,   1.00000,    716.1120
    247.5000,      25.0000,   1.00000,    789.8680
    252.5000,      25.0000,   1.00000,    820.7233
    257.5000,      25.0000,   1.00000,    826.7369
    262.5000,      25.0000,   1.00000,    809.3388
    267.5000,      25.0000,   1.00000,    798.7894
    272.5000,      25.0000,   1.00000,    718.7559
    277.5000,      25.0000,   1.00000,    687.8885
    282.5000,      25.0000,   1.00000,    735.6763
    287.5000,      25.0000,   1.00000,    765.4359
    292.5000,      25.0000,   1.00000,    784.0896
    297.5000,      25.0000,   1.00000,    847.3490
    302.5000,      25.0000,   1.00000,    843.3215
    307.5000,      25.0000,   1.00000,    814.0663
    312.5000,      25.0000,   1.00000,    808.7233
    317.5000,      25.0000,   1.00000,    804.3469
    322.5000,      25.0000,   1.00000,    768.5847
    327.5000,      25.0000,   1.00000,    779.3719
    332.5000,      25.0000,   1.00000,    775.4354
    337.5000,      25.0000,   1.00000,    783.1768
    342.5000,      25.0000,   1.00000,    804.3903
    347.5000,      25.0000,   1.00000,    812.9269
    352.5000,      25.0000,   1.00000,    783.6279
    357.5000,      25.0000,   1.00000,    836.9141
    362.5000,      25.0000,   1.00000,    816.5872
    367.5000,      25.0000,   1.00000,    791.5234
    372.5000,      25.0000,   1.00000,    773.1617
    377.5000,      25.0000,   1.00000,    760.9718
    382.5000,      25.0000,   1.00000,    692.2319
    387.5000,      25.0000,   1.00000,    737.6914
    392.5000,      25.0000,   1.00000,    772.3954
    397.5000,      25.0000,   1.00000,    818.2970
    402.5000,      25.0000,   1.00000,    787.2454
    407.5000,      25.0000,   1.00000,    834.0561
    412.5000,      25.0000,   1.00000,    785.1892
    417.5000,      25.0000,   1.00000,    767.5172
    422.5000,      25.0000,   1.00000,    747.7109
    427.5000,      25.0000,   1.00000,    774.1403
    432.5000,      25.0000,   1.00000,    733.8085
    437.5000,      25.0000,   1.00000,    759.8230
     37.5000,       5.0000,   7.00000,    322.8204
     42.5000,       5.0000,   7.00000,    325.4171
     47.5000,       5.0000,   7.00000,    349.7052
     52.5000,       5.0000,   7.00000,    357.1974
     57.5000,       5.0000,   7.00000,    320.2526
     62.5000,       5.0000,   7.00000,    304.6093
     67.5000,       5.0000,   7.00000,    333.3326
     72.5000,       5.0000,   7.00000,    371.7348
     77.5000,       5.0000,   7.00000,    308.8257
     82.5000,       5.0000,   7.00000,    283.0836
     87.5000,       5.0000,   7.00000,    289.2211
     92.5000,       5.0000,   7.00000,    276.1372
     97.5000,       5.0000,   7.00000,    238.5388
    102.5000,       5.0000,   7.00000,    267.3080
    107.5000,       5.0000,   7.00000,    300.5326
    112.5000,       5.0000,   7.00000,    352.7118
    117.5000,       5.0000,   7.00000,    342.9204
    122.5000,       5.0000,   7.00000,    428.7504
    127.5000,       5.0000,   7.00000,    382.3449
    132.5000,       5.0000,   7.00000,    242.6326
    137.5000,       5.0000,   7.00000,    277.3090
    142.5000,       5.0000,   7.00000,    359.5900
    147.5000,       5.0000,   7.00000,    469.6930
    152.5000,       5.0000,   7.00000,    480.6734
    157.5000,       5.0000,   7.00000,    395.6600
    162.5000,       5.0000,   7.00000,    462.7557
    167.5000,       5.0000,   7.00000,    463.7122
    172.5000,       5.0000,   7.00000,    413.3442
    177.5000,       5.0000,   7.00000,    371.8079
    182.5000,       5.0000,   7.00000,    404.1737
    187.5000,       5.0000,   7.00000,    527.4516
    192.5000,       5.0000,   7.00000,    590.4155
    197.5000,       5.0000,   7.00000,    730.1879
    202.5000,       5.0000,   7.00000,    825.7098
    207.5000,       5.0000,   7.00000,    757.0439
    212.5000,       5.0000,   7.00000,    540.3546
    217.5000,       5.0000,   7.00000,    610.0689
    222.5000,       5.0000,   7.00000,    557.9514
    227.5000,       5.0000,   7.00000,    526.7495
    232.5000,       5.0000,   7.00000,    525.2318
    237.5000,       5.0000,   7.00000,    553.2684
    242.5000,       5.0000,   7.00000,    643.7960
    247.5000,       5.0000,   7.00000,    762.1821
    252.5000,       5.0000,   7.00000,    758.3024
    257.5000,       5.0000,   7.00000,    822.9786
    262.5000,       5.0000,   7.00000,    776.4960
    267.5000,       5.0000,   7.00000,    662.7047
    272.5000,       5.0000,   7.00000,    586.8530
    277.5000,       5.0000,   7.00000,    562.2923
    282.5000,       5.0000,   7.00000,    545.5795
    287.5000,       5.0000,   7.00000,    627.9049
    292.5000,       5.0000,   7.00000,    804.4359
    297.5000,       5.0000,   7.00000,    750.5502
    302.5000,       5.0000,   7.00000,    712.9830
    307.5000,       5.0000,   7.00000,    895.0342
    312.5000,       5.0000,   7.00000,    708.4864
    317.5000,       5.0000,   7.00000,    715.2719
    322.5000,       5.0000,   7.00000,    739.8376
    327.5000,       5.0000,   7.00000,    727.9543
    332.5000,       5.0000,   7.00000,    818.6390
    337.5000,       5.0000,   7.00000,    731.9515
    342.5000,       5.0000,   7.00000,    651.9109
    347.5000,       5.0000,   7.00000,    718.4802
    352.5000,       5.0000,   7.00000,    766.3278
    357.5000,       5.0000,   7.00000,    778.7627
    362.5000,       5.0000,   7.00000,    725.7517
    367.5000,       5.0000,   7.00000,    856.8307
    372.5000,       5.0000,   7.00000,    653.6276
    377.5000,       5.0000,   7.00000,    642.8896
    382.5000,       5.0000,   7.00000,    681.7177
    387.5000,       5.0000,   7.00000,    688.5163
    392.5000,       5.0000,   7.00000,    668.8096
    397.5000,       5.0000,   7.00000,    806.4065
    402.5000,       5.0000,   7.00000,    747.1097
    407.5000,       5.0000,   7.00000,    876.7903
    412.5000,       5.0000,   7.00000,    752.9378
    417.5000,       5.0000,   7.00000,    721.9552
    422.5000,       5.0000,   7.00000,    631.1508
    427.5000,       5.0000,   7.00000,    710.8452
    432.5000,       5.0000,   7.00000,    714.2947
    437.5000,       5.0000,   7.00000,    859.4622
     42.5000,       5.0000,   8.00000,    324.1341
     47.5000,       5.0000,   8.00000,    348.0049
     52.5000,       5.0000,   8.00000,    356.0389
     57.5000,       5.0000,   8.00000,    325.1723
     62.5000,       5.0000,   8.00000,    308.9712
     67.5000,       5.0000,   8.00000,    337.8646
     72.5000,       5.0000,   8.00000,    376.7700
     77.5000,       5.0000,   8.00000,    309.5355
     82.5000,       5.0000,   8.00000,    273.9803
     87.5000,       5.0000,   8.00000,    279.2644
     92.5000,       5.0000,   8.00000,    282.2066
     97.5000,       5.0000,   8.00000,    247.5673
    102.5000,       5.0000,   8.00000,    275.1253
    107.5000,       5.0000,   8.00000,    297.5184
    112.5000,       5.0000,   8.00000,    343.8029
    117.5000,       5.0000,   8.00000,    353.1111
    122.5000,       5.0000,   8.00000,    439.6713
    127.5000,       5.0000,   8.00000,    385.4272
    132.5000,       5.0000,   8.00000,    242.7827
    137.5000,       5.0000,   8.00000,    283.9162
    142.5000,       5.0000,   8.00000,    361.7764
    147.5000,       5.0000,   8.00000,    452.3687
    152.5000,       5.0000,   8.00000,    449.5567
    157.5000,       5.0000,   8.00000,    351.9374
    162.5000,       5.0000,   8.00000,    383.8329
    167.5000,       5.0000,   8.00000,    396.9632
    172.5000,       5.0000,   8.00000,    400.5951
    177.5000,       5.0000,   8.00000,    349.2447
    182.5000,       5.0000,   8.00000,    376.0718
    187.5000,       5.0000,   8.00000,    484.6834
    192.5000,       5.0000,   8.00000,    548.9451
    197.5000,       5.0000,   8.00000,    697.4443
    202.5000,       5.0000,   8.00000,    752.8160
    207.5000,       5.0000,   8.00000,    660.6965
    212.5000,       5.0000,   8.00000,    467.3636
    217.5000,       5.0000,   8.00000,    517.5433
    222.5000,       5.0000,   8.00000,    467.1303
    227.5000,       5.0000,   8.00000,    445.1604
    232.5000,       5.0000,   8.00000,    452.1763
    237.5000,       5.0000,   8.00000,    470.5711
    242.5000,       5.0000,   8.00000,    560.4326
    247.5000,       5.0000,   8.00000,    684.3439
    252.5000,       5.0000,   8.00000,    692.5527
    257.5000,       5.0000,   8.00000,    729.2305
    262.5000,       5.0000,   8.00000,    699.0826
    267.5000,       5.0000,   8.00000,    572.9034
    272.5000,       5.0000,   8.00000,    525.7215
    277.5000,       5.0000,   8.00000,    503.6732
    282.5000,       5.0000,   8.00000,    478.0788
    287.5000,       5.0000,   8.00000,    548.0124
    292.5000,       5.0000,   8.00000,    691.8823
    297.5000,       5.0000,   8.00000,    655.4706
    302.5000,       5.0000,   8.00000,    651.3540
    307.5000,       5.0000,   8.00000,    836.5715
    312.5000,       5.0000,   8.00000,    657.4202
    317.5000,       5.0000,   8.00000,    662.0259
    322.5000,       5.0000,   8.00000,    693.6965
    327.5000,       5.0000,   8.00000,    643.4486
    332.5000,       5.0000,   8.00000,    724.3401
    337.5000,       5.0000,   8.00000,    665.6163
    342.5000,       5.0000,   8.00000,    593.9960
    347.5000,       5.0000,   8.00000,    633.5363
    352.5000,       5.0000,   8.00000,    719.0019
    357.5000,       5.0000,   8.00000,    710.1224
    362.5000,       5.0000,   8.00000,    662.4260
    367.5000,       5.0000,   8.00000,    771.8685
    372.5000,       5.0000,   8.00000,    591.5353
    377.5000,       5.0000,   8.00000,    597.2282
    382.5000,       5.0000,   8.00000,    657.7316
    387.5000,       5.0000,   8.00000,    647.0071
    392.5000,       5.0000,   8.00000,    621.7914
    397.5000,       5.0000,   8.00000,    727.2302
    402.5000,       5.0000,   8.00000,    712.0789
    407.5000,       5.0000,   8.00000,    810.8997
    412.5000,       5.0000,   8.00000,    713.4189
    417.5000,       5.0000,   8.00000,    691.0095
    422.5000,       5.0000,   8.00000,    592.8050
    427.5000,       5.0000,   8.00000,    667.7471
    432.5000,       5.0000,   8.00000,    672.8052
     52.5000,      35.0000,   1.00000,    333.7617
     57.5000,      35.0000,   1.00000,    347.2079
     62.5000,      35.0000,   1.00000,    344.7243
     67.5000,      35.0000,   1.00000,    334.8821
     72.5000,      35.0000,   1.00000,    316.1073
     77.5000,      35.0000,   1.00000,    303.2463
     82.5000,      35.0000,   1.00000,    301.5406
     87.5000,      35.0000,   1.00000,    298.1008
     92.5000,      35.0000,   1.00000,    292.0501
     97.5000,      35.0000,   1.00000,    297.4506
    102.5000,      35.0000,   1.00000,    305.4315
    107.5000,      35.0000,   1.00000,    332.3995
    112.5000,      35.0000,   1.00000,    342.4860
    117.5000,      35.0000,   1.00000,    334.2796
    122.5000,      35.0000,   1.00000,    337.5771
    127.5000,      35.0000,   1.00000,    361.1617
    132.5000,      35.0000,   1.00000,    386.7874
    137.5000,      35.0000,   1.00000,    397.9913
    142.5000,      35.0000,   1.00000,    374.3780
    147.5000,      35.0000,   1.00000,    357.4216
    152.5000,      35.0000,   1.00000,    349.7155
    157.5000,      35.0000,   1.00000,    341.2278
    162.5000,      35.0000,   1.00000,    345.2465
    167.5000,      35.0000,   1.00000,    345.0070
    172.5000,      35.0000,   1.00000,    362.6505
    177.5000,      35.0000,   1.00000,    408.8550
    182.5000,      35.0000,   1.00000,    463.6336
    187.5000,      35.0000,   1.00000,    506.6440
    192.5000,      35.0000,   1.00000,    532.7152
    197.5000,      35.0000,   1.00000,    530.4750
    202.5000,      35.0000,   1.00000,    558.7411
    207.5000,      35.0000,   1.00000,    550.1019
    212.5000,      35.0000,   1.00000,    519.2592
    217.5000,      35.0000,   1.00000,    491.8958
    222.5000,      35.0000,   1.00000,    456.0327
    227.5000,      35.0000,   1.00000,    435.7878
    232.5000,      35.0000,   1.00000,    461.6204
    237.5000,      35.0000,   1.00000,    481.8273
    242.5000,      35.0000,   1.00000,    510.9071
    247.5000,      35.0000,   1.00000,    541.0878
    252.5000,      35.0000,   1.00000,    576.4053
    257.5000,      35.0000,   1.00000,    590.9223
    262.5000,      35.0000,   1.00000,    601.0350
    267.5000,      35.0000,   1.00000,    570.6801
    272.5000,      35.0000,   1.00000,    569.6790
    277.5000,      35.0000,   1.00000,    577.0709
    282.5000,      35.0000,   1.00000,    551.8858
    287.5000,      35.0000,   1.00000,    541.6525
    292.5000,      35.0000,   1.00000,    580.0880
    297.5000,      35.0000,   1.00000,    591.6890
    302.5000,      35.0000,   1.00000,    617.9814
    307.5000,      35.0000,   1.00000,    642.8805
    312.5000,      35.0000,   1.00000,    651.7286
    317.5000,      35.0000,   1.00000,    651.0221
    322.5000,      35.0000,   1.00000,    649.6693
    327.5000,      35.0000,   1.00000,    608.5412
    332.5000,      35.0000,   1.00000,    600.4526
    337.5000,      35.0000,   1.00000,    602.3021
    342.5000,      35.0000,   1.00000,    616.2603
    347.5000,      35.0000,   1.00000,    631.9231
    352.5000,      35.0000,   1.00000,    638.2334
    357.5000,      35.0000,   1.00000,    604.9728
    362.5000,      35.0000,   1.00000,    622.5847
    367.5000,      35.0000,   1.00000,    620.7945
    372.5000,      35.0000,   1.00000,    626.1339
    377.5000,      35.0000,   1.00000,    623.4500
    382.5000,      35.0000,   1.00000,    647.3387
    387.5000,      35.0000,   1.00000,    624.3987
    392.5000,      35.0000,   1.00000,    658.0999
    397.5000,      35.0000,   1.00000,    664.0863
    402.5000,      35.0000,   1.00000,    659.1138
    407.5000,      35.0000,   1.00000,    657.8805
    412.5000,      35.0000,   1.00000,    677.4670
    417.5000,      35.0000,   1.00000,    670.3683
    422.5000,      35.0000,   1.00000,    699.6591
     52.5000,       5.0000,  10.00000,    365.4034
     57.5000,       5.0000,  10.00000,    332.4427
     62.5000,       5.0000,  10.00000,    311.3336
     67.5000,       5.0000,  10.00000,    337.2912
     72.5000,       5.0000,  10.00000,    367.8086
     77.5000,       5.0000,  10.00000,    298.6130
     82.5000,       5.0000,  10.00000,    277.4857
     87.5000,       5.0000,  10.00000,    294.2032
     92.5000,       5.0000,  10.00000,    291.6669
     97.5000,       5.0000,  10.00000,    245.9193
    102.5000,       5.0000,  10.00000,    269.5917
    107.5000,       5.0000,  10.00000,    303.2329
    112.5000,       5.0000,  10.00000,    356.7722
    117.5000,       5.0000,  10.00000,    354.2146
    122.5000,       5.0000,  10.00000,    441.5895
    127.5000,       5.0000,  10.00000,    397.8676
    132.5000,       5.0000,  10.00000,    249.8511
    137.5000,       5.0000,  10.00000,    280.5844
    142.5000,       5.0000,  10.00000,    345.9061
    147.5000,       5.0000,  10.00000,    411.0180
    152.5000,       5.0000,  10.00000,    371.1634
    157.5000,       5.0000,  10.00000,    273.1995
    162.5000,       5.0000,  10.00000,    317.4128
    167.5000,       5.0000,  10.00000,    347.7050
    172.5000,       5.0000,  10.00000,    355.7014
    177.5000,       5.0000,  10.00000,    336.5050
    182.5000,       5.0000,  10.00000,    371.4007
    187.5000,       5.0000,  10.00000,    458.7177
    192.5000,       5.0000,  10.00000,    489.1481
    197.5000,       5.0000,  10.00000,    591.3258
    202.5000,       5.0000,  10.00000,    634.3057
    207.5000,       5.0000,  10.00000,    534.1462
    212.5000,       5.0000,  10.00000,    353.4291
    217.5000,       5.0000,  10.00000,    401.8896
    222.5000,       5.0000,  10.00000,    389.6051
    227.5000,       5.0000,  10.00000,    388.0777
    232.5000,       5.0000,  10.00000,    396.6641
    237.5000,       5.0000,  10.00000,    410.0179
    242.5000,       5.0000,  10.00000,    462.0432
    247.5000,       5.0000,  10.00000,    541.0145
    252.5000,       5.0000,  10.00000,    569.9022
    257.5000,       5.0000,  10.00000,    623.7518
    262.5000,       5.0000,  10.00000,    589.8088
    267.5000,       5.0000,  10.00000,    482.3153
    272.5000,       5.0000,  10.00000,    439.9336
    277.5000,       5.0000,  10.00000,    419.5898
    282.5000,       5.0000,  10.00000,    390.9695
    287.5000,       5.0000,  10.00000,    440.9648
    292.5000,       5.0000,  10.00000,    574.4208
    297.5000,       5.0000,  10.00000,    558.8765
    302.5000,       5.0000,  10.00000,    552.7213
    307.5000,       5.0000,  10.00000,    713.4261
    312.5000,       5.0000,  10.00000,    583.9074
    317.5000,       5.0000,  10.00000,    592.5670
    322.5000,       5.0000,  10.00000,    623.9967
    327.5000,       5.0000,  10.00000,    599.3660
    332.5000,       5.0000,  10.00000,    653.8077
    337.5000,       5.0000,  10.00000,    559.3396
    342.5000,       5.0000,  10.00000,    494.8016
    347.5000,       5.0000,  10.00000,    536.2999
    352.5000,       5.0000,  10.00000,    586.0530
    357.5000,       5.0000,  10.00000,    579.7902
    362.5000,       5.0000,  10.00000,    557.4645
    367.5000,       5.0000,  10.00000,    657.9606
    372.5000,       5.0000,  10.00000,    517.5682
    377.5000,       5.0000,  10.00000,    529.7045
    382.5000,       5.0000,  10.00000,    587.9899
    387.5000,       5.0000,  10.00000,    584.3199
    392.5000,       5.0000,  10.00000,    565.4324
    397.5000,       5.0000,  10.00000,    671.9005
    402.5000,       5.0000,  10.00000,    640.1597
    407.5000,       5.0000,  10.00000,    736.6113
    412.5000,       5.0000,  10.00000,    645.8251
    417.5000,       5.0000,  10.00000,    630.4109
    422.5000,       5.0000,  10.00000,    549.6166
     67.5000,      45.0000,   1.00000,    326.1230
     72.5000,      45.0000,   1.00000,    326.0083
     77.5000,      45.0000,   1.00000,    314.7840
     82.5000,      45.0000,   1.00000,    307.3396
     87.5000,      45.0000,   1.00000,    306.3451
     92.5000,      45.0000,   1.00000,    314.4694
     97.5000,      45.0000,   1.00000,    312.9448
    102.5000,      45.0000,   1.00000,    326.4282
    107.5000,      45.0000,   1.00000,    336.2945
    112.5000,      45.0000,   1.00000,    328.2190
    117.5000,      45.0000,   1.00000,    328.9940
    122.5000,      45.0000,   1.00000,    341.7713
    127.5000,      45.0000,   1.00000,    358.5787
    132.5000,      45.0000,   1.00000,    357.2942
    137.5000,      45.0000,   1.00000,    331.3948
    142.5000,      45.0000,   1.00000,    321.2754
    147.5000,      45.0000,   1.00000,    312.3417
    152.5000,      45.0000,   1.00000,    303.8032
    157.5000,      45.0000,   1.00000,    312.9545
    162.5000,      45.0000,   1.00000,    326.4384
    167.5000,      45.0000,   1.00000,    344.4029
    172.5000,      45.0000,   1.00000,    360.3613
    177.5000,      45.0000,   1.00000,    389.8025
    182.5000,      45.0000,   1.00000,    427.5840
    187.5000,      45.0000,   1.00000,    442.8072
    192.5000,      45.0000,   1.00000,    432.5302
    197.5000,      45.0000,   1.00000,    429.2340
    202.5000,      45.0000,   1.00000,    424.2984
    207.5000,      45.0000,   1.00000,    427.2901
    212.5000,      45.0000,   1.00000,    431.7440
    217.5000,      45.0000,   1.00000,    445.0605
    222.5000,      45.0000,   1.00000,    444.8817
    227.5000,      45.0000,   1.00000,    425.4735
    232.5000,      45.0000,   1.00000,    420.7224
    237.5000,      45.0000,   1.00000,    447.5671
    242.5000,      45.0000,   1.00000,    445.9108
    247.5000,      45.0000,   1.00000,    442.8638
    252.5000,      45.0000,   1.00000,    440.4439
    257.5000,      45.0000,   1.00000,    443.2854
    262.5000,      45.0000,   1.00000,    449.4536
    267.5000,      45.0000,   1.00000,    462.5041
    272.5000,      45.0000,   1.00000,    487.8304
    277.5000,      45.0000,   1.00000,    499.2960
    282.5000,      45.0000,   1.00000,    482.3551
    287.5000,      45.0000,   1.00000,    494.8532
    292.5000,      45.0000,   1.00000,    491.7176
    297.5000,      45.0000,   1.00000,    501.4829
    302.5000,      45.0000,   1.00000,    506.0412
    307.5000,      45.0000,   1.00000,    526.5116
    312.5000,      45.0000,   1.00000,    556.8564
    317.5000,      45.0000,   1.00000,    559.9277
    322.5000,      45.0000,   1.00000,    556.4645
    327.5000,      45.0000,   1.00000,    569.5593
    332.5000,      45.0000,   1.00000,    552.3470
    337.5000,      45.0000,   1.00000,    547.1857
    342.5000,      45.0000,   1.00000,    524.8130
    347.5000,      45.0000,   1.00000,    519.4979
    352.5000,      45.0000,   1.00000,    497.7032
    357.5000,      45.0000,   1.00000,    486.0988
    362.5000,      45.0000,   1.00000,    499.7695
    367.5000,      45.0000,   1.00000,    517.4075
    372.5000,      45.0000,   1.00000,    515.0685
    377.5000,      45.0000,   1.00000,    550.6064
    382.5000,      45.0000,   1.00000,    559.9617
    387.5000,      45.0000,   1.00000,    582.5645
    392.5000,      45.0000,   1.00000,    582.5020
    397.5000,      45.0000,   1.00000,    596.6426
    402.5000,      45.0000,   1.00000,    604.0779
    407.5000,      45.0000,   1.00000,    604.6503
     67.5000,      15.0000,   4.00000,    335.1835
     72.5000,      15.0000,   4.00000,    342.0792
     77.5000,      15.0000,   4.00000,    328.0699
     82.5000,      15.0000,   4.00000,    299.5764
     87.5000,      15.0000,   4.00000,    290.1988
     92.5000,      15.0000,   4.00000,    281.0942
     97.5000,      15.0000,   4.00000,    274.5918
    102.5000,      15.0000,   4.00000,    276.3330
    107.5000,      15.0000,   4.00000,    312.3858
    112.5000,      15.0000,   4.00000,    342.5184
    117.5000,      15.0000,   4.00000,    393.8786
    122.5000,      15.0000,   4.00000,    400.7657
    127.5000,      15.0000,   4.00000,    353.7823
    132.5000,      15.0000,   4.00000,    285.7191
    137.5000,      15.0000,   4.00000,    254.7158
    142.5000,      15.0000,   4.00000,    296.4981
    147.5000,      15.0000,   4.00000,    333.2821
    152.5000,      15.0000,   4.00000,    322.7974
    157.5000,      15.0000,   4.00000,    307.6117
    162.5000,      15.0000,   4.00000,    304.3653
    167.5000,      15.0000,   4.00000,    325.7177
    172.5000,      15.0000,   4.00000,    326.7997
    177.5000,      15.0000,   4.00000,    328.6912
    182.5000,      15.0000,   4.00000,    356.5801
    187.5000,      15.0000,   4.00000,    400.0793
    192.5000,      15.0000,   4.00000,    466.1585
    197.5000,      15.0000,   4.00000,    504.3762
    202.5000,      15.0000,   4.00000,    498.4860
    207.5000,      15.0000,   4.00000,    429.9145
    212.5000,      15.0000,   4.00000,    379.9057
    217.5000,      15.0000,   4.00000,    357.2848
    222.5000,      15.0000,   4.00000,    378.0772
    227.5000,      15.0000,   4.00000,    371.0048
    232.5000,      15.0000,   4.00000,    374.8158
    237.5000,      15.0000,   4.00000,    396.6594
    242.5000,      15.0000,   4.00000,    424.1587
    247.5000,      15.0000,   4.00000,    452.8427
    252.5000,      15.0000,   4.00000,    481.3112
    257.5000,      15.0000,   4.00000,    482.3151
    262.5000,      15.0000,   4.00000,    459.5207
    267.5000,      15.0000,   4.00000,    413.9159
    272.5000,      15.0000,   4.00000,    376.8664
    277.5000,      15.0000,   4.00000,    358.9789
    282.5000,      15.0000,   4.00000,    362.5697
    287.5000,      15.0000,   4.00000,    416.0068
    292.5000,      15.0000,   4.00000,    464.9930
    297.5000,      15.0000,   4.00000,    498.6954
    302.5000,      15.0000,   4.00000,    532.3337
    307.5000,      15.0000,   4.00000,    538.7944
    312.5000,      15.0000,   4.00000,    559.5090
    317.5000,      15.0000,   4.00000,    541.9553
    322.5000,      15.0000,   4.00000,    555.3582
    327.5000,      15.0000,   4.00000,    587.0282
    332.5000,      15.0000,   4.00000,    564.4839
    337.5000,      15.0000,   4.00000,    521.4845
    342.5000,      15.0000,   4.00000,    460.8695
    347.5000,      15.0000,   4.00000,    446.2360
    352.5000,      15.0000,   4.00000,    455.7057
    357.5000,      15.0000,   4.00000,    462.8849
    362.5000,      15.0000,   4.00000,    497.2213
    367.5000,      15.0000,   4.00000,    484.1696
    372.5000,      15.0000,   4.00000,    474.9378
    377.5000,      15.0000,   4.00000,    472.8796
    382.5000,      15.0000,   4.00000,    498.7593
    387.5000,      15.0000,   4.00000,    514.3676
    392.5000,      15.0000,   4.00000,    555.3374
    397.5000,      15.0000,   4.00000,    582.0869
    402.5000,      15.0000,   4.00000,    646.7953
    407.5000,      15.0000,   4.00000,    633.4847
     82.5000,      55.0000,   1.00000,    314.2458
     87.5000,      55.0000,   1.00000,    319.2905
     92.5000,      55.0000,   1.00000,    325.1403
     97.5000,      55.0000,   1.00000,    339.5648
    102.5000,      55.0000,   1.00000,    339.8245
    107.5000,      55.0000,   1.00000,    324.3484
    112.5000,      55.0000,   1.00000,    316.3944
    117.5000,      55.0000,   1.00000,    307.1625
    122.5000,      55.0000,   1.00000,    303.1842
    127.5000,      55.0000,   1.00000,    304.6907
    132.5000,      55.0000,   1.00000,    307.9161
    137.5000,      55.0000,   1.00000,    313.2415
    142.5000,      55.0000,   1.00000,    315.5486
    147.5000,      55.0000,   1.00000,    317.9641
    152.5000,      55.0000,   1.00000,    309.4660
    157.5000,      55.0000,   1.00000,    310.6005
    162.5000,      55.0000,   1.00000,    331.6569
    167.5000,      55.0000,   1.00000,    347.8855
    172.5000,      55.0000,   1.00000,    368.5562
    177.5000,      55.0000,   1.00000,    376.9909
    182.5000,      55.0000,   1.00000,    372.7136
    187.5000,      55.0000,   1.00000,    370.6563
    192.5000,      55.0000,   1.00000,    379.5733
    197.5000,      55.0000,   1.00000,    391.4780
    202.5000,      55.0000,   1.00000,    405.2607
    207.5000,      55.0000,   1.00000,    428.1561
    212.5000,      55.0000,   1.00000,    437.6347
    217.5000,      55.0000,   1.00000,    432.8389
    222.5000,      55.0000,   1.00000,    437.3668
    227.5000,      55.0000,   1.00000,    425.1988
    232.5000,      55.0000,   1.00000,    422.0261
    242.5000,      55.0000,   1.00000,    410.1312
    247.5000,      55.0000,   1.00000,    401.5579
    252.5000,      55.0000,   1.00000,    390.9710
    257.5000,      55.0000,   1.00000,    385.2711
    262.5000,      55.0000,   1.00000,    389.8582
    267.5000,      55.0000,   1.00000,    410.4120
    272.5000,      55.0000,   1.00000,    425.9940
    277.5000,      55.0000,   1.00000,    432.6573
    282.5000,      55.0000,   1.00000,    462.5764
    287.5000,      55.0000,   1.00000,    458.3776
    292.5000,      55.0000,   1.00000,    461.1411
    297.5000,      55.0000,   1.00000,    467.9409
    302.5000,      55.0000,   1.00000,    478.1661
    307.5000,      55.0000,   1.00000,    496.2095
    312.5000,      55.0000,   1.00000,    509.2379
    317.5000,      55.0000,   1.00000,    504.5242
    322.5000,      55.0000,   1.00000,    495.2564
    327.5000,      55.0000,   1.00000,    488.8663
    332.5000,      55.0000,   1.00000,    493.6147
    337.5000,      55.0000,   1.00000,    478.1001
    342.5000,      55.0000,   1.00000,    494.3000
    347.5000,      55.0000,   1.00000,    487.2016
    352.5000,      55.0000,   1.00000,    473.0030
    357.5000,      55.0000,   1.00000,    457.7630
    362.5000,      55.0000,   1.00000,    447.6647
    367.5000,      55.0000,   1.00000,    442.5961
    372.5000,      55.0000,   1.00000,    458.6542
    377.5000,      55.0000,   1.00000,    484.5023
    382.5000,      55.0000,   1.00000,    510.1045
    387.5000,      55.0000,   1.00000,    520.7887
    392.5000,      55.0000,   1.00000,    543.0574
     82.5000,      15.0000,   5.00000,    303.1750
     87.5000,      15.0000,   5.00000,    296.4928
     92.5000,      15.0000,   5.00000,    283.8384
     97.5000,      15.0000,   5.00000,    277.3452
    102.5000,      15.0000,   5.00000,    281.8418
    107.5000,      15.0000,   5.00000,    315.0296
    112.5000,      15.0000,   5.00000,    336.2603
    117.5000,      15.0000,   5.00000,    366.5959
    122.5000,      15.0000,   5.00000,    358.1343
    127.5000,      15.0000,   5.00000,    312.1678
    132.5000,      15.0000,   5.00000,    260.8601
    137.5000,      15.0000,   5.00000,    242.2621
    142.5000,      15.0000,   5.00000,    291.0256
    147.5000,      15.0000,   5.00000,    328.5804
    152.5000,      15.0000,   5.00000,    324.0633
    157.5000,      15.0000,   5.00000,    312.6087
    162.5000,      15.0000,   5.00000,    307.2399
    167.5000,      15.0000,   5.00000,    324.9861
    172.5000,      15.0000,   5.00000,    320.1290
    177.5000,      15.0000,   5.00000,    312.9995
    182.5000,      15.0000,   5.00000,    329.5739
    187.5000,      15.0000,   5.00000,    368.5315
    192.5000,      15.0000,   5.00000,    431.7326
    197.5000,      15.0000,   5.00000,    483.7940
    202.5000,      15.0000,   5.00000,    503.9916
    207.5000,      15.0000,   5.00000,    452.1994
    212.5000,      15.0000,   5.00000,    395.6301
    217.5000,      15.0000,   5.00000,    356.0056
    222.5000,      15.0000,   5.00000,    368.0977
    227.5000,      15.0000,   5.00000,    359.9314
    232.5000,      15.0000,   5.00000,    364.6860
    242.5000,      15.0000,   5.00000,    405.1661
    247.5000,      15.0000,   5.00000,    429.1257
    252.5000,      15.0000,   5.00000,    447.3286
    257.5000,      15.0000,   5.00000,    439.9720
    262.5000,      15.0000,   5.00000,    412.4614
    267.5000,      15.0000,   5.00000,    366.9309
    272.5000,      15.0000,   5.00000,    330.9556
    277.5000,      15.0000,   5.00000,    315.0451
    282.5000,      15.0000,   5.00000,    331.3358
    287.5000,      15.0000,   5.00000,    385.4872
    292.5000,      15.0000,   5.00000,    442.2330
    297.5000,      15.0000,   5.00000,    475.4929
    302.5000,      15.0000,   5.00000,    520.8207
    307.5000,      15.0000,   5.00000,    526.0354
    312.5000,      15.0000,   5.00000,    540.8069
    317.5000,      15.0000,   5.00000,    511.1109
    322.5000,      15.0000,   5.00000,    513.5757
    327.5000,      15.0000,   5.00000,    522.4373
    332.5000,      15.0000,   5.00000,    503.0179
    337.5000,      15.0000,   5.00000,    468.6373
    342.5000,      15.0000,   5.00000,    431.1392
    347.5000,      15.0000,   5.00000,    424.4813
    352.5000,      15.0000,   5.00000,    436.4279
    357.5000,      15.0000,   5.00000,    426.1208
    362.5000,      15.0000,   5.00000,    444.3205
    367.5000,      15.0000,   5.00000,    424.3422
    372.5000,      15.0000,   5.00000,    419.9171
    377.5000,      15.0000,   5.00000,    415.4161
    382.5000,      15.0000,   5.00000,    445.6684
    387.5000,      15.0000,   5.00000,    466.8744
    392.5000,      15.0000,   5.00000,    512.6726
     97.5000,      65.0000,   1.00000,    337.2201
    102.5000,      65.0000,   1.00000,    315.7443
    107.5000,      65.0000,   1.00000,    291.7372
    112.5000,      65.0000,   1.00000,    283.1764
    117.5000,      65.0000,   1.00000,    291.3544
    122.5000,      65.0000,   1.00000,    295.0949
    127.5000,      65.0000,   1.00000,    293.2284
    132.5000,      65.0000,   1.00000,    299.4538
    137.5000,      65.0000,   1.00000,    308.7082
    142.5000,      65.0000,   1.00000,    316.6777
    147.5000,      65.0000,   1.00000,    316.8344
    152.5000,      65.0000,   1.00000,    316.9319
    157.5000,      65.0000,   1.00000,    314.2209
    162.5000,      65.0000,   1.00000,    313.4232
    167.5000,      65.0000,   1.00000,    335.2429
    172.5000,      65.0000,   1.00000,    363.0130
    177.5000,      65.0000,   1.00000,    377.2703
    182.5000,      65.0000,   1.00000,    373.1557
    187.5000,      65.0000,   1.00000,    379.4992
    192.5000,      65.0000,   1.00000,    392.1795
    197.5000,      65.0000,   1.00000,    394.7461
    202.5000,      65.0000,   1.00000,    398.6518
    207.5000,      65.0000,   1.00000,    405.2886
    212.5000,      65.0000,   1.00000,    414.1436
    217.5000,      65.0000,   1.00000,    430.6895
    257.5000,      65.0000,   1.00000,    374.1219
    262.5000,      65.0000,   1.00000,    387.6918
    267.5000,      65.0000,   1.00000,    401.5872
    272.5000,      65.0000,   1.00000,    407.3356
    277.5000,      65.0000,   1.00000,    428.1619
    282.5000,      65.0000,   1.00000,    431.5357
    287.5000,      65.0000,   1.00000,    437.5748
    292.5000,      65.0000,   1.00000,    442.1431
    297.5000,      65.0000,   1.00000,    450.6914
    302.5000,      65.0000,   1.00000,    463.4004
    307.5000,      65.0000,   1.00000,    466.7902
    312.5000,      65.0000,   1.00000,    453.9078
    317.5000,      65.0000,   1.00000,    456.2208
    322.5000,      65.0000,   1.00000,    460.0163
    327.5000,      65.0000,   1.00000,    460.4419
    332.5000,      65.0000,   1.00000,    457.1725
    337.5000,      65.0000,   1.00000,    463.6209
    342.5000,      65.0000,   1.00000,    442.1596
    347.5000,      65.0000,   1.00000,    444.9124
    352.5000,      65.0000,   1.00000,    448.7673
    357.5000,      65.0000,   1.00000,    448.7209
    362.5000,      65.0000,   1.00000,    449.5309
    367.5000,      65.0000,   1.00000,    448.3633
    372.5000,      65.0000,   1.00000,    449.7048
    377.5000,      65.0000,   1.00000,    464.0073
     97.5000,      15.0000,   6.00000,    272.0956
    102.5000,      15.0000,   6.00000,    266.9392
    107.5000,      15.0000,   6.00000,    289.4752
    112.5000,      15.0000,   6.00000,    305.0146
    117.5000,      15.0000,   6.00000,    344.5514
    122.5000,      15.0000,   6.00000,    349.5623
    127.5000,      15.0000,   6.00000,    312.7789
    132.5000,      15.0000,   6.00000,    258.0811
    137.5000,      15.0000,   6.00000,    239.8678
    142.5000,      15.0000,   6.00000,    290.0199
    147.5000,      15.0000,   6.00000,    329.1088
    152.5000,      15.0000,   6.00000,    321.6732
    157.5000,      15.0000,   6.00000,    302.7813
    162.5000,      15.0000,   6.00000,    293.1717
    167.5000,      15.0000,   6.00000,    312.9508
    172.5000,      15.0000,   6.00000,    315.6494
    177.5000,      15.0000,   6.00000,    316.7184
    182.5000,      15.0000,   6.00000,    343.6530
    187.5000,      15.0000,   6.00000,    391.4644
    192.5000,      15.0000,   6.00000,    459.5476
    197.5000,      15.0000,   6.00000,    501.1792
    202.5000,      15.0000,   6.00000,    509.7943
    207.5000,      15.0000,   6.00000,    444.9302
    212.5000,      15.0000,   6.00000,    385.8726
    217.5000,      15.0000,   6.00000,    354.1111
    257.5000,      15.0000,   6.00000,    435.9409
    262.5000,      15.0000,   6.00000,    407.0914
    267.5000,      15.0000,   6.00000,    362.4131
    272.5000,      15.0000,   6.00000,    320.8286
    277.5000,      15.0000,   6.00000,    303.2229
    282.5000,      15.0000,   6.00000,    313.7123
    287.5000,      15.0000,   6.00000,    367.5956
    292.5000,      15.0000,   6.00000,    421.3463
    297.5000,      15.0000,   6.00000,    463.4059
    302.5000,      15.0000,   6.00000,    510.6016
    307.5000,      15.0000,   6.00000,    515.4241
    312.5000,      15.0000,   6.00000,    514.1892
    317.5000,      15.0000,   6.00000,    485.6807
    322.5000,      15.0000,   6.00000,    487.2315
    327.5000,      15.0000,   6.00000,    503.1547
    332.5000,      15.0000,   6.00000,    480.8687
    337.5000,      15.0000,   6.00000,    444.7876
    342.5000,      15.0000,   6.00000,    397.2355
    347.5000,      15.0000,   6.00000,    394.4650
    352.5000,      15.0000,   6.00000,    411.7752
    357.5000,      15.0000,   6.00000,    414.7884
    362.5000,      15.0000,   6.00000,    436.9485
    367.5000,      15.0000,   6.00000,    418.8134
    372.5000,      15.0000,   6.00000,    412.5676
    377.5000,      15.0000,   6.00000,    395.2269
    105.0000,      30.0000,   3.00000,    279.1860
    110.0000,      30.0000,   3.00000,    299.0867
    115.0000,      30.0000,   3.00000,    315.6724
    120.0000,      30.0000,   3.00000,    307.5413
    125.0000,      30.0000,   3.00000,    301.0197
    130.0000,      30.0000,   3.00000,    296.5850
    135.0000,      30.0000,   3.00000,    304.3915
    140.0000,      30.0000,   3.00000,    293.7700
    145.0000,      30.0000,   3.00000,    277.1306
    150.0000,      30.0000,   3.00000,    291.3638
    155.0000,      30.0000,   3.00000,    306.4060
    160.0000,      30.0000,   3.00000,    314.1445
    165.0000,      30.0000,   3.00000,    306.0016
    170.0000,      30.0000,   3.00000,    304.2516
    175.0000,      30.0000,   3.00000,    332.6375
    180.0000,      30.0000,   3.00000,    362.4732
    185.0000,      30.0000,   3.00000,    399.2361
    190.0000,      30.0000,   3.00000,    434.4328
    195.0000,      30.0000,   3.00000,    461.7651
    200.0000,      30.0000,   3.00000,    460.2672
    205.0000,      30.0000,   3.00000,    446.2881
    210.0000,      30.0000,   3.00000,    433.6671
    265.0000,      30.0000,   3.00000,    378.2317
    270.0000,      30.0000,   3.00000,    357.2658
    275.0000,      30.0000,   3.00000,    341.6918
    280.0000,      30.0000,   3.00000,    349.6799
    285.0000,      30.0000,   3.00000,    365.0627
    290.0000,      30.0000,   3.00000,    386.0475
    295.0000,      30.0000,   3.00000,    430.7057
    300.0000,      30.0000,   3.00000,    456.3029
    305.0000,      30.0000,   3.00000,    476.0128
    310.0000,      30.0000,   3.00000,    487.1623
    315.0000,      30.0000,   3.00000,    492.0341
    320.0000,      30.0000,   3.00000,    502.8259
    325.0000,      30.0000,   3.00000,    478.2983
    330.0000,      30.0000,   3.00000,    461.6498
    335.0000,      30.0000,   3.00000,    441.4073
    340.0000,      30.0000,   3.00000,    429.7701
    345.0000,      30.0000,   3.00000,    420.6299
    350.0000,      30.0000,   3.00000,    399.0200
    355.0000,      30.0000,   3.00000,    408.9816
    360.0000,      30.0000,   3.00000,    410.6654
    365.0000,      30.0000,   3.00000,    413.2083
    370.0000,      30.0000,   3.00000,    417.0865
    112.5000,      25.0000,   4.00000,    312.1888
    117.5000,      25.0000,   4.00000,    329.8929
    122.5000,      25.0000,   4.00000,    315.9629
    127.5000,      25.0000,   4.00000,    298.3659
    132.5000,      25.0000,   4.00000,    292.0022
    137.5000,      25.0000,   4.00000,    281.9190
    142.5000,      25.0000,   4.00000,    279.1400
    147.5000,      25.0000,   4.00000,    285.7489
    152.5000,      25.0000,   4.00000,    298.6790
    157.5000,      25.0000,   4.00000,    309.2958
    162.5000,      25.0000,   4.00000,    309.1733
    167.5000,      25.0000,   4.00000,    305.7303
    172.5000,      25.0000,   4.00000,    323.3917
    177.5000,      25.0000,   4.00000,    349.1779
    182.5000,      25.0000,   4.00000,    372.9221
    187.5000,      25.0000,   4.00000,    416.2363
    192.5000,      25.0000,   4.00000,    467.9847
    197.5000,      25.0000,   4.00000,    488.8085
    202.5000,      25.0000,   4.00000,    468.3957
    272.5000,      25.0000,   4.00000,    341.0382
    277.5000,      25.0000,   4.00000,    325.0529
    282.5000,      25.0000,   4.00000,    348.6318
    287.5000,      25.0000,   4.00000,    371.1228
    292.5000,      25.0000,   4.00000,    393.8432
    297.5000,      25.0000,   4.00000,    441.8774
    302.5000,      25.0000,   4.00000,    462.3994
    307.5000,      25.0000,   4.00000,    466.4493
    312.5000,      25.0000,   4.00000,    484.9698
    317.5000,      25.0000,   4.00000,    497.6737
    322.5000,      25.0000,   4.00000,    488.1217
    327.5000,      25.0000,   4.00000,    473.1736
    332.5000,      25.0000,   4.00000,    454.0046
    337.5000,      25.0000,   4.00000,    432.0176
    342.5000,      25.0000,   4.00000,    418.2203
    347.5000,      25.0000,   4.00000,    398.4963
    352.5000,      25.0000,   4.00000,    388.6707
    357.5000,      25.0000,   4.00000,    409.3286
    362.5000,      25.0000,   4.00000,    407.8770
   6.14
ITERATION 3
MODEL RESISTIVITY
LAYER 1
93,     2.5000
     10.0000,     359.72
     15.0000,     361.01
     20.0000,     362.47
     25.0000,     359.70
     30.0000,     355.59
     35.0000,     306.09
     40.0000,     343.69
     45.0000,     352.60
     50.0000,     389.21
     55.0000,     414.65
     60.0000,     362.56
     65.0000,     315.05
     70.0000,     328.20
     75.0000,     367.34
     80.0000,     304.49
     85.0000,     272.14
     90.0000,     274.53
     95.0000,     271.86
    100.0000,     220.87
    105.0000,     241.04
    110.0000,     282.60
    115.0000,     355.17
    120.0000,     364.73
    125.0000,     501.64
    130.0000,     445.30
    135.0000,     242.46
    140.0000,     278.71
    145.0000,     401.25
    150.0000,     546.91
    155.0000,     554.57
    160.0000,     448.90
    165.0000,     599.27
    170.0000,     710.05
    175.0000,     775.63
    180.0000,     773.90
    185.0000,     952.17
    190.0000,     1247.6
    195.0000,     1493.4
    200.0000,     2411.9
    205.0000,     3157.5
    210.0000,     2814.6
    215.0000,     1666.3
    220.0000,     1658.0
    225.0000,     1348.8
    230.0000,     1344.4
    235.0000,     1396.2
    240.0000,     1507.6
    245.0000,     1879.1
    250.0000,     2430.6
    255.0000,     2703.4
    260.0000,     3177.0
    265.0000,     2918.4
    270.0000,     2240.2
    275.0000,     1886.2
    280.0000,     1707.2
    285.0000,     1541.2
    290.0000,     1718.5
    295.0000,     2200.1
    300.0000,     1897.4
    305.0000,     1670.6
    310.0000,     2108.9
    315.0000,     1472.1
    320.0000,     1525.3
    325.0000,     1655.2
    330.0000,     1477.6
    335.0000,     1632.2
    340.0000,     1341.4
    345.0000,     1111.4
    350.0000,     1179.1
    355.0000,     1288.0
    360.0000,     1289.8
    365.0000,     1193.7
    370.0000,     1449.2
    375.0000,     1054.3
    380.0000,     1053.0
    385.0000,     1175.6
    390.0000,     1203.5
    395.0000,     1212.9
    400.0000,     1583.8
    405.0000,     1551.3
    410.0000,     1879.7
    415.0000,     1642.7
    420.0000,     1640.1
    425.0000,     1317.8
    430.0000,     1447.1
    435.0000,     1427.4
    440.0000,     1734.9
    445.0000,     1071.5
    450.0000,     1072.5
    455.0000,     1161.2
    460.0000,     896.43
    465.0000,     896.56
           898.5789
LAYER 2
93,     5.2500
     10.0000,     360.04
     15.0000,     361.06
     20.0000,     362.49
     25.0000,     360.49
     30.0000,     355.61
     35.0000,     309.99
     40.0000,     343.68
     45.0000,     353.25
     50.0000,     389.59
     55.0000,     413.96
     60.0000,     362.53
     65.0000,     317.23
     70.0000,     327.87
     75.0000,     359.01
     80.0000,     304.29
     85.0000,     272.08
     90.0000,     272.83
     95.0000,     269.65
    100.0000,     220.95
    105.0000,     237.37
    110.0000,     282.31
    115.0000,     353.22
    120.0000,     364.80
    125.0000,     491.00
    130.0000,     430.93
    135.0000,     243.48
    140.0000,     277.89
    145.0000,     401.05
    150.0000,     540.20
    155.0000,     539.21
    160.0000,     447.70
    165.0000,     573.89
    170.0000,     709.89
    175.0000,     780.61
    180.0000,     797.22
    185.0000,     953.65
    190.0000,     1274.7
    195.0000,     1571.1
    200.0000,     2417.7
    205.0000,     3060.6
    210.0000,     2514.7
    215.0000,     1491.2
    220.0000,     1477.1
    225.0000,     1341.1
    230.0000,     1343.6
    235.0000,     1398.3
    240.0000,     1522.7
    245.0000,     1900.7
    250.0000,     2437.6
    255.0000,     2699.0
    260.0000,     2992.7
    265.0000,     2861.8
    270.0000,     2235.7
    275.0000,     1886.1
    280.0000,     1686.7
    285.0000,     1538.6
    290.0000,     1679.6
    295.0000,     2041.9
    300.0000,     1872.0
    305.0000,     1671.9
    310.0000,     1988.6
    315.0000,     1471.3
    320.0000,     1494.9
    325.0000,     1573.7
    330.0000,     1478.4
    335.0000,     1584.9
    340.0000,     1341.5
    345.0000,     1123.5
    350.0000,     1179.4
    355.0000,     1288.4
    360.0000,     1290.7
    365.0000,     1233.8
    370.0000,     1438.3
    375.0000,     1066.6
    380.0000,     1061.3
    385.0000,     1176.3
    390.0000,     1203.1
    395.0000,     1212.7
    400.0000,     1538.4
    405.0000,     1546.9
    410.0000,     1809.5
    415.0000,     1636.5
    420.0000,     1593.3
    425.0000,     1317.7
    430.0000,     1419.1
    435.0000,     1420.6
    440.0000,     1590.0
    445.0000,     1073.5
    450.0000,     1073.3
    455.0000,     1127.0
    460.0000,     896.74
    465.0000,     896.44
           897.7140
LAYER 3
91,     8.2750
     15.0000,     362.33
     20.0000,     364.24
     25.0000,     363.74
     30.0000,     356.91
     35.0000,     332.78
     40.0000,     344.33
     45.0000,     357.02
     50.0000,     389.67
     55.0000,     405.85
     60.0000,     361.80
     65.0000,     321.81
     70.0000,     324.97
     75.0000,     330.00
     80.0000,     300.73
     85.0000,     271.16
     90.0000,     269.15
     95.0000,     261.19
    100.0000,     220.71
    105.0000,     228.65
    110.0000,     271.48
    115.0000,     337.26
    120.0000,     361.59
    125.0000,     413.11
    130.0000,     364.44
    135.0000,     243.52
    140.0000,     277.40
    145.0000,     395.53
    150.0000,     492.07
    155.0000,     483.52
    160.0000,     441.57
    165.0000,     499.70
    170.0000,     700.11
    175.0000,     812.76
    180.0000,     921.80
    185.0000,     1175.3
    190.0000,     1571.1
    195.0000,     1880.7
    200.0000,     2336.0
    205.0000,     2233.0
    210.0000,     1270.3
    215.0000,     1043.6
    220.0000,     1101.7
    225.0000,     1190.3
    230.0000,     1344.0
    235.0000,     1431.7
    240.0000,     1643.6
    245.0000,     1984.7
    250.0000,     2419.5
    255.0000,     2416.7
    260.0000,     2404.9
    265.0000,     2296.7
    270.0000,     1989.3
    275.0000,     1674.2
    280.0000,     1368.8
    285.0000,     1265.3
    290.0000,     1266.2
    295.0000,     1545.2
    300.0000,     1561.2
    305.0000,     1574.5
    310.0000,     1658.0
    315.0000,     1443.9
    320.0000,     1445.3
    325.0000,     1485.9
    330.0000,     1484.8
    335.0000,     1499.9
    340.0000,     1347.4
    345.0000,     1179.7
    350.0000,     1185.3
    355.0000,     1303.2
    360.0000,     1313.5
    365.0000,     1317.5
    370.0000,     1402.1
    375.0000,     1144.3
    380.0000,     1138.2
    385.0000,     1181.7
    390.0000,     1203.3
    395.0000,     1210.4
    400.0000,     1394.0
    405.0000,     1439.4
    410.0000,     1509.0
    415.0000,     1442.5
    420.0000,     1322.3
    425.0000,     1210.4
    430.0000,     1213.1
    435.0000,     1214.8
    440.0000,     1224.3
    445.0000,     1072.0
    450.0000,     1061.6
    455.0000,     1060.1
    460.0000,     896.38
           895.9641
LAYER 4
89,    11.6025
     20.0000,     369.56
     25.0000,     369.04
     30.0000,     363.75
     35.0000,     351.18
     40.0000,     351.54
     45.0000,     362.69
     50.0000,     388.72
     55.0000,     392.53
     60.0000,     360.04
     65.0000,     322.07
     70.0000,     322.00
     75.0000,     320.16
     80.0000,     296.99
     85.0000,     270.81
     90.0000,     268.08
     95.0000,     258.66
    100.0000,     220.79
    105.0000,     226.92
    110.0000,     261.85
    115.0000,     315.51
    120.0000,     349.47
    125.0000,     351.68
    130.0000,     318.54
    135.0000,     244.46
    140.0000,     277.32
    145.0000,     379.39
    150.0000,     425.51
    155.0000,     413.97
    160.0000,     387.77
    165.0000,     406.48
    170.0000,     632.71
    175.0000,     832.42
    180.0000,     1026.4
    185.0000,     1375.9
    190.0000,     1717.2
    195.0000,     1908.9
    200.0000,     1886.7
    205.0000,     1305.0
    210.0000,     613.44
    215.0000,     646.81
    220.0000,     709.44
    225.0000,     996.19
    230.0000,     1335.1
    235.0000,     1477.9
    240.0000,     1680.2
    245.0000,     1952.1
    250.0000,     1938.5
    255.0000,     1713.4
    260.0000,     1682.6
    265.0000,     1488.3
    270.0000,     1358.2
    275.0000,     1151.5
    280.0000,     895.14
    285.0000,     827.76
    290.0000,     825.85
    295.0000,     991.87
    300.0000,     1184.7
    305.0000,     1334.9
    310.0000,     1421.1
    315.0000,     1383.5
    320.0000,     1385.3
    325.0000,     1435.7
    330.0000,     1447.8
    335.0000,     1451.1
    340.0000,     1353.0
    345.0000,     1233.9
    350.0000,     1239.2
    355.0000,     1335.8
    360.0000,     1377.5
    365.0000,     1384.9
    370.0000,     1386.8
    375.0000,     1155.2
    380.0000,     1148.2
    385.0000,     1185.9
    390.0000,     1190.0
    395.0000,     1189.2
    400.0000,     1246.9
    405.0000,     1264.1
    410.0000,     1263.0
    415.0000,     1195.4
    420.0000,     1056.6
    425.0000,     971.81
    430.0000,     970.05
    435.0000,     969.25
    440.0000,     983.71
    445.0000,     1018.6
    450.0000,     1008.8
    455.0000,     995.61
           894.4326
LAYER 5
85,    15.2628
     30.0000,     379.32
     35.0000,     379.37
     40.0000,     379.24
     45.0000,     379.31
     50.0000,     380.34
     55.0000,     379.00
     60.0000,     356.58
     65.0000,     323.12
     70.0000,     316.93
     75.0000,     309.86
     80.0000,     295.20
     85.0000,     271.54
     90.0000,     268.47
     95.0000,     258.88
    100.0000,     235.60
    105.0000,     235.41
    110.0000,     262.26
    115.0000,     286.93
    120.0000,     288.92
    125.0000,     287.70
    130.0000,     285.76
    135.0000,     276.19
    140.0000,     286.83
    145.0000,     301.87
    150.0000,     300.29
    155.0000,     299.47
    160.0000,     296.34
    165.0000,     297.25
    170.0000,     350.70
    175.0000,     478.58
    180.0000,     602.12
    185.0000,     625.34
    190.0000,     613.12
    195.0000,     514.51
    200.0000,     401.21
    205.0000,     353.97
    210.0000,     338.87
    215.0000,     381.82
    220.0000,     419.75
    225.0000,     641.68
    230.0000,     856.44
    235.0000,     906.26
    240.0000,     896.61
    245.0000,     837.48
    250.0000,     741.67
    255.0000,     665.80
    260.0000,     539.15
    265.0000,     442.78
    270.0000,     378.41
    275.0000,     328.23
    280.0000,     307.92
    285.0000,     307.13
    290.0000,     318.97
    295.0000,     402.26
    300.0000,     595.26
    305.0000,     884.16
    310.0000,     1113.2
    315.0000,     1133.4
    320.0000,     1152.8
    325.0000,     1165.0
    330.0000,     1165.3
    335.0000,     1135.3
    340.0000,     934.85
    345.0000,     703.38
    350.0000,     622.63
    355.0000,     618.81
    360.0000,     618.54
    365.0000,     624.43
    370.0000,     646.67
    375.0000,     672.14
    380.0000,     708.10
    385.0000,     789.29
    390.0000,     837.54
    395.0000,     863.44
    400.0000,     878.14
    405.0000,     875.45
    410.0000,     873.51
    415.0000,     831.06
    420.0000,     750.05
    425.0000,     710.56
    430.0000,     708.86
    435.0000,     708.26
    440.0000,     728.76
    445.0000,     759.45
           787.6278
LAYER 6
81,    19.2890
     40.0000,     380.49
     45.0000,     379.88
     50.0000,     379.87
     55.0000,     376.49
     60.0000,     356.59
     65.0000,     324.23
     70.0000,     317.52
     75.0000,     310.85
     80.0000,     297.99
     85.0000,     278.37
     90.0000,     271.83
     95.0000,     265.98
    100.0000,     261.68
    105.0000,     261.56
    110.0000,     267.06
    115.0000,     289.12
    120.0000,     294.36
    125.0000,     294.89
    130.0000,     294.83
    135.0000,     290.88
    140.0000,     290.33
    145.0000,     297.31
    150.0000,     298.61
    155.0000,     298.98
    160.0000,     299.58
    165.0000,     300.17
    170.0000,     307.58
    175.0000,     328.73
    180.0000,     342.60
    185.0000,     340.02
    190.0000,     335.42
    195.0000,     326.03
    200.0000,     321.86
    205.0000,     321.46
    210.0000,     325.42
    215.0000,     353.61
    220.0000,     377.31
    225.0000,     467.72
    230.0000,     529.40
    235.0000,     532.80
    240.0000,     528.74
    245.0000,     514.83
    250.0000,     495.77
    255.0000,     439.34
    260.0000,     386.48
    265.0000,     353.46
    270.0000,     336.68
    275.0000,     321.89
    280.0000,     318.99
    285.0000,     318.21
    290.0000,     330.42
    295.0000,     382.41
    300.0000,     497.69
    305.0000,     690.55
    310.0000,     841.07
    315.0000,     882.25
    320.0000,     888.66
    325.0000,     888.35
    330.0000,     878.28
    335.0000,     805.81
    340.0000,     635.00
    345.0000,     474.00
    350.0000,     399.36
    355.0000,     382.73
    360.0000,     382.06
    365.0000,     382.81
    370.0000,     394.59
    375.0000,     417.92
    380.0000,     471.48
    385.0000,     551.73
    390.0000,     626.31
    395.0000,     680.18
    400.0000,     709.07
    405.0000,     711.33
    410.0000,     709.84
    415.0000,     700.37
    420.0000,     672.26
    425.0000,     659.86
    430.0000,     658.30
    435.0000,     655.90
           666.7073
LAYER 7
77,    23.7179
     50.0000,     379.92
     55.0000,     371.21
     60.0000,     356.73
     65.0000,     325.21
     70.0000,     318.29
     75.0000,     312.33
     80.0000,     300.15
     85.0000,     290.63
     90.0000,     286.67
     95.0000,     285.10
    100.0000,     284.75
    105.0000,     284.71
    110.0000,     285.23
    115.0000,     290.19
    120.0000,     295.54
    125.0000,     296.47
    130.0000,     296.33
    135.0000,     296.49
    140.0000,     297.67
    145.0000,     299.25
    150.0000,     300.06
    155.0000,     300.48
    160.0000,     300.74
    165.0000,     301.28
    170.0000,     307.59
    175.0000,     313.40
    180.0000,     317.88
    185.0000,     320.32
    190.0000,     320.88
    195.0000,     321.55
    200.0000,     323.94
    205.0000,     326.96
    210.0000,     336.73
    215.0000,     348.88
    220.0000,     357.93
    225.0000,     387.69
    230.0000,     405.55
    235.0000,     407.08
    240.0000,     406.49
    245.0000,     405.26
    250.0000,     394.11
    255.0000,     373.96
    260.0000,     355.70
    265.0000,     346.14
    270.0000,     338.00
    275.0000,     335.91
    280.0000,     335.68
    285.0000,     337.18
    290.0000,     348.93
    295.0000,     381.75
    300.0000,     449.41
    305.0000,     553.82
    310.0000,     624.94
    315.0000,     643.37
    320.0000,     643.53
    325.0000,     642.70
    330.0000,     626.98
    335.0000,     573.38
    340.0000,     478.51
    345.0000,     392.84
    350.0000,     350.67
    355.0000,     339.99
    360.0000,     339.19
    365.0000,     339.36
    370.0000,     344.23
    375.0000,     361.17
    380.0000,     398.95
    385.0000,     457.55
    390.0000,     522.08
    395.0000,     573.01
    400.0000,     605.98
    405.0000,     616.90
    410.0000,     617.36
    415.0000,     616.75
    420.0000,     615.72
    425.0000,     614.98
           614.6669
LAYER 8
73,    28.5897
     60.0000,     356.95
     65.0000,     325.57
     70.0000,     318.64
     75.0000,     314.18
     80.0000,     307.23
     85.0000,     302.49
     90.0000,     300.58
     95.0000,     299.85
    100.0000,     299.61
    105.0000,     299.44
    110.0000,     298.98
    115.0000,     298.43
    120.0000,     298.47
    125.0000,     298.43
    130.0000,     298.71
    135.0000,     299.14
    140.0000,     299.46
    145.0000,     302.19
    150.0000,     303.78
    155.0000,     305.12
    160.0000,     307.02
    165.0000,     308.72
    170.0000,     310.00
    175.0000,     314.14
    180.0000,     317.30
    185.0000,     319.49
    190.0000,     320.53
    195.0000,     322.75
    200.0000,     325.86
    205.0000,     329.69
    210.0000,     339.13
    215.0000,     346.81
    220.0000,     349.33
    225.0000,     358.14
    230.0000,     363.79
    235.0000,     364.84
    240.0000,     364.77
    245.0000,     364.14
    250.0000,     360.97
    255.0000,     355.36
    260.0000,     350.24
    265.0000,     347.03
    270.0000,     345.88
    275.0000,     345.20
    280.0000,     344.71
    285.0000,     346.38
    290.0000,     358.43
    295.0000,     378.07
    300.0000,     415.72
    305.0000,     461.78
    310.0000,     488.04
    315.0000,     492.94
    320.0000,     492.32
    325.0000,     491.55
    330.0000,     482.02
    335.0000,     451.35
    340.0000,     404.59
    345.0000,     362.64
    350.0000,     341.03
    355.0000,     336.25
    360.0000,     335.81
    365.0000,     335.83
    370.0000,     337.25
    375.0000,     347.43
    380.0000,     373.05
    385.0000,     414.77
    390.0000,     462.49
    395.0000,     503.64
    400.0000,     537.73
    405.0000,     556.53
    410.0000,     559.98
    415.0000,     561.94
           564.2246
LAYER 9
67,    33.9487
     75.0000,     318.79
     80.0000,     310.91
     85.0000,     308.98
     90.0000,     307.94
     95.0000,     307.24
    100.0000,     306.70
    105.0000,     306.30
    110.0000,     305.80
    115.0000,     305.17
    120.0000,     304.56
    125.0000,     304.06
    130.0000,     303.72
    135.0000,     303.54
    140.0000,     303.46
    145.0000,     303.63
    150.0000,     304.57
    155.0000,     305.91
    160.0000,     307.92
    165.0000,     310.85
    170.0000,     313.40
    175.0000,     314.92
    180.0000,     317.57
    185.0000,     318.87
    190.0000,     320.83
    195.0000,     323.59
    200.0000,     327.98
    205.0000,     333.17
    210.0000,     339.81
    215.0000,     345.77
    220.0000,     347.63
    225.0000,     349.75
    230.0000,     351.51
    235.0000,     352.07
    240.0000,     352.13
    245.0000,     352.02
    250.0000,     351.46
    255.0000,     350.41
    260.0000,     349.62
    265.0000,     347.60
    270.0000,     346.92
    275.0000,     346.79
    280.0000,     347.22
    285.0000,     349.82
    290.0000,     358.84
    295.0000,     376.11
    300.0000,     393.30
    305.0000,     409.31
    310.0000,     415.37
    315.0000,     414.82
    320.0000,     414.22
    325.0000,     413.58
    330.0000,     408.71
    335.0000,     394.05
    340.0000,     372.22
    345.0000,     351.69
    350.0000,     340.14
    355.0000,     335.71
    360.0000,     335.33
    365.0000,     335.54
    370.0000,     336.81
    375.0000,     343.12
    380.0000,     360.88
    385.0000,     392.97
    390.0000,     429.04
    395.0000,     452.81
    400.0000,     476.50
           515.5197
LAYER 10
61,    39.8436
     90.0000,     311.08
     95.0000,     310.65
    100.0000,     310.34
    105.0000,     310.12
    110.0000,     309.85
    115.0000,     309.32
    120.0000,     308.68
    125.0000,     308.06
    130.0000,     307.63
    135.0000,     307.43
    140.0000,     307.29
    145.0000,     307.20
    150.0000,     307.50
    155.0000,     308.39
    160.0000,     309.92
    165.0000,     311.96
    170.0000,     313.95
    175.0000,     315.57
    180.0000,     317.75
    185.0000,     319.76
    190.0000,     322.25
    195.0000,     325.45
    200.0000,     329.53
    205.0000,     334.34
    210.0000,     340.24
    215.0000,     345.23
    220.0000,     347.49
    225.0000,     348.52
    230.0000,     349.11
    235.0000,     349.42
    240.0000,     349.58
    245.0000,     349.68
    250.0000,     349.73
    255.0000,     349.67
    260.0000,     349.37
    265.0000,     349.10
    270.0000,     348.82
    275.0000,     348.83
    280.0000,     349.82
    285.0000,     352.98
    290.0000,     360.58
    295.0000,     375.12
    300.0000,     383.74
    305.0000,     386.33
    310.0000,     384.80
    315.0000,     382.79
    320.0000,     382.26
    325.0000,     381.74
    330.0000,     379.20
    335.0000,     371.59
    340.0000,     360.00
    345.0000,     348.05
    350.0000,     339.34
    355.0000,     335.42
    360.0000,     335.03
    365.0000,     335.47
    370.0000,     336.35
    375.0000,     340.30
    380.0000,     351.81
    385.0000,     372.17
           416.0014
LAYER 11
57,    46.3279
    100.0000,     311.27
    105.0000,     311.23
    110.0000,     311.14
    115.0000,     310.86
    120.0000,     310.46
    125.0000,     309.98
    130.0000,     309.66
    135.0000,     309.53
    140.0000,     309.44
    145.0000,     309.37
    150.0000,     309.55
    155.0000,     310.19
    160.0000,     311.34
    165.0000,     312.91
    170.0000,     314.61
    175.0000,     316.24
    180.0000,     318.02
    185.0000,     319.94
    190.0000,     322.47
    195.0000,     325.74
    200.0000,     329.94
    205.0000,     334.95
    210.0000,     340.50
    215.0000,     344.96
    220.0000,     347.25
    225.0000,     348.30
    230.0000,     348.82
    235.0000,     349.11
    240.0000,     349.28
    245.0000,     349.37
    250.0000,     349.39
    255.0000,     349.34
    260.0000,     349.21
    265.0000,     349.08
    270.0000,     349.03
    275.0000,     349.36
    280.0000,     350.68
    285.0000,     354.01
    290.0000,     361.01
    295.0000,     373.15
    300.0000,     382.32
    305.0000,     380.23
    310.0000,     375.88
    315.0000,     373.47
    320.0000,     373.01
    325.0000,     372.53
    330.0000,     370.69
    335.0000,     365.18
    340.0000,     356.56
    345.0000,     347.00
    350.0000,     338.96
    355.0000,     335.31
    360.0000,     334.76
    365.0000,     334.95
    370.0000,     336.15
    375.0000,     336.90
           342.9825
LAYER 12
53, 
    110.0000,     311.84
    115.0000,     311.41
    120.0000,     310.96
    125.0000,     310.55
    130.0000,     310.27
    135.0000,     310.14
    140.0000,     310.05
    145.0000,     309.98
    150.0000,     310.14
    155.0000,     310.72
    160.0000,     311.80
    165.0000,     313.28
    170.0000,     314.91
    175.0000,     316.53
    180.0000,     318.25
    185.0000,     320.19
    190.0000,     322.72
    195.0000,     326.05
    200.0000,     330.28
    205.0000,     335.30
    210.0000,     340.63
    215.0000,     344.85
    220.0000,     347.12
    225.0000,     348.19
    230.0000,     348.69
    235.0000,     348.95
    240.0000,     349.11
    245.0000,     349.20
    250.0000,     349.23
    255.0000,     349.20
    260.0000,     349.11
    265.0000,     349.00
    270.0000,     348.99
    275.0000,     349.37
    280.0000,     350.73
    285.0000,     354.08
    290.0000,     360.95
    295.0000,     372.39
    300.0000,     381.71
    305.0000,     379.72
    310.0000,     375.18
    315.0000,     372.56
    320.0000,     372.12
    325.0000,     371.61
    330.0000,     369.71
    335.0000,     364.37
    340.0000,     356.02
    345.0000,     346.65
    350.0000,     338.71
    355.0000,     335.16
    360.0000,     333.95
    365.0000,     333.35
           333.0766
CALCULATED APPARENT RESISTIVITY
      7.5000,       5.0000,   1.00000,    357.1003
     12.5000,       5.0000,   1.00000,    360.3741
     17.5000,       5.0000,   1.00000,    358.8311
     22.5000,       5.0000,   1.00000,    349.4164
     27.5000,       5.0000,   1.00000,    359.6201
     32.5000,       5.0000,   1.00000,    323.7356
     37.5000,       5.0000,   1.00000,    359.3043
     42.5000,       5.0000,   1.00000,    354.1429
     47.5000,       5.0000,   1.00000,    371.9078
     52.5000,       5.0000,   1.00000,    378.3619
     57.5000,       5.0000,   1.00000,    355.0814
     62.5000,       5.0000,   1.00000,    337.9159
     67.5000,       5.0000,   1.00000,    322.0836
     72.5000,       5.0000,   1.00000,    337.0714
     77.5000,       5.0000,   1.00000,    292.0559
     82.5000,       5.0000,   1.00000,    280.4731
     87.5000,       5.0000,   1.00000,    272.5369
     92.5000,       5.0000,   1.00000,    266.1801
     97.5000,       5.0000,   1.00000,    237.9790
    102.5000,       5.0000,   1.00000,    270.3767
    107.5000,       5.0000,   1.00000,    283.6755
    112.5000,       5.0000,   1.00000,    350.2406
    117.5000,       5.0000,   1.00000,    343.4728
    122.5000,       5.0000,   1.00000,    386.0447
    127.5000,       5.0000,   1.00000,    375.6570
    132.5000,       5.0000,   1.00000,    294.5573
    137.5000,       5.0000,   1.00000,    348.4352
    142.5000,       5.0000,   1.00000,    385.9567
    147.5000,       5.0000,   1.00000,    449.9137
    152.5000,       5.0000,   1.00000,    519.7355
    157.5000,       5.0000,   1.00000,    491.2772
    162.5000,       5.0000,   1.00000,    613.9503
    167.5000,       5.0000,   1.00000,    668.0023
    172.5000,       5.0000,   1.00000,    784.3505
    177.5000,       5.0000,   1.00000,    846.2652
    182.5000,       5.0000,   1.00000,    987.9646
    187.5000,       5.0000,   1.00000,   1314.0710
    192.5000,       5.0000,   1.00000,   1566.6685
    197.5000,       5.0000,   1.00000,   1987.5023
    202.5000,       5.0000,   1.00000,   2056.3474
    207.5000,       5.0000,   1.00000,   2165.8367
    212.5000,       5.0000,   1.00000,   1585.7101
    217.5000,       5.0000,   1.00000,   1635.1257
    222.5000,       5.0000,   1.00000,   1341.9504
    227.5000,       5.0000,   1.00000,   1369.0627
    232.5000,       5.0000,   1.00000,   1461.8632
    237.5000,       5.0000,   1.00000,   1613.2344
    242.5000,       5.0000,   1.00000,   1877.3362
    247.5000,       5.0000,   1.00000,   2262.6677
    252.5000,       5.0000,   1.00000,   2358.7627
    257.5000,       5.0000,   1.00000,   2580.8611
    262.5000,       5.0000,   1.00000,   2421.4702
    267.5000,       5.0000,   1.00000,   2122.5859
    272.5000,       5.0000,   1.00000,   1883.0021
    277.5000,       5.0000,   1.00000,   1714.2734
    282.5000,       5.0000,   1.00000,   1594.2880
    287.5000,       5.0000,   1.00000,   1604.3409
    292.5000,       5.0000,   1.00000,   1801.1163
    297.5000,       5.0000,   1.00000,   1735.6274
    302.5000,       5.0000,   1.00000,   1581.8466
    307.5000,       5.0000,   1.00000,   1851.7830
    312.5000,       5.0000,   1.00000,   1469.6492
    317.5000,       5.0000,   1.00000,   1552.7876
    322.5000,       5.0000,   1.00000,   1553.5289
    327.5000,       5.0000,   1.00000,   1412.0656
    332.5000,       5.0000,   1.00000,   1491.0795
    337.5000,       5.0000,   1.00000,   1309.1993
    342.5000,       5.0000,   1.00000,   1213.7098
    347.5000,       5.0000,   1.00000,   1220.0123
    352.5000,       5.0000,   1.00000,   1224.5552
    357.5000,       5.0000,   1.00000,   1275.2522
    362.5000,       5.0000,   1.00000,   1137.1797
    367.5000,       5.0000,   1.00000,   1335.3533
    372.5000,       5.0000,   1.00000,   1076.6017
    377.5000,       5.0000,   1.00000,   1132.1735
    382.5000,       5.0000,   1.00000,   1158.5748
    387.5000,       5.0000,   1.00000,   1213.4467
    392.5000,       5.0000,   1.00000,   1206.6173
    397.5000,       5.0000,   1.00000,   1482.0537
    402.5000,       5.0000,   1.00000,   1371.8751
    407.5000,       5.0000,   1.00000,   1647.4596
    412.5000,       5.0000,   1.00000,   1425.5887
    417.5000,       5.0000,   1.00000,   1536.7125
    422.5000,       5.0000,   1.00000,   1297.4153
    427.5000,       5.0000,   1.00000,   1435.4573
    432.5000,       5.0000,   1.00000,   1197.5795
    437.5000,       5.0000,   1.00000,   1420.0024
    442.5000,       5.0000,   1.00000,   1049.7966
    447.5000,       5.0000,   1.00000,   1087.0973
    452.5000,       5.0000,   1.00000,   1072.0365
    457.5000,       5.0000,   1.00000,    897.3168
    462.5000,       5.0000,   1.00000,    928.8262
    467.5000,       5.0000,   1.00000,    883.9498
     12.5000,       5.0000,   2.00000,    360.7546
     17.5000,       5.0000,   2.00000,    356.0014
     22.5000,       5.0000,   2.00000,    364.9669
     27.5000,       5.0000,   2.00000,    368.7507
     32.5000,       5.0000,   2.00000,    330.7331
     37.5000,       5.0000,   2.00000,    364.6842
     42.5000,       5.0000,   2.00000,    357.7390
     47.5000,       5.0000,   2.00000,    365.7322
     52.5000,       5.0000,   2.00000,    382.3066
     57.5000,       5.0000,   2.00000,    345.2743
     62.5000,       5.0000,   2.00000,    312.5536
     67.5000,       5.0000,   2.00000,    329.5765
     72.5000,       5.0000,   2.00000,    359.9049
     77.5000,       5.0000,   2.00000,    287.3565
     82.5000,       5.0000,   2.00000,    259.3681
     87.5000,       5.0000,   2.00000,    290.1035
     92.5000,       5.0000,   2.00000,    284.5394
     97.5000,       5.0000,   2.00000,    245.0871
    102.5000,       5.0000,   2.00000,    273.3438
    107.5000,       5.0000,   2.00000,    305.5280
    112.5000,       5.0000,   2.00000,    323.1740
    117.5000,       5.0000,   2.00000,    289.8874
    122.5000,       5.0000,   2.00000,    387.2691
    127.5000,       5.0000,   2.00000,    392.1694
    132.5000,       5.0000,   2.00000,    278.1788
    137.5000,       5.0000,   2.00000,    336.2321
    142.5000,       5.0000,   2.00000,    387.3728
    147.5000,       5.0000,   2.00000,    473.1437
    152.5000,       5.0000,   2.00000,    508.7541
    157.5000,       5.0000,   2.00000,    454.4073
    162.5000,       5.0000,   2.00000,    596.2966
    167.5000,       5.0000,   2.00000,    727.6092
    172.5000,       5.0000,   2.00000,    811.5665
    177.5000,       5.0000,   2.00000,    826.1755
    182.5000,       5.0000,   2.00000,    998.7558
    187.5000,       5.0000,   2.00000,   1305.9384
    192.5000,       5.0000,   2.00000,   1320.9396
    197.5000,       5.0000,   2.00000,   1428.0656
    202.5000,       5.0000,   2.00000,   1692.4000
    207.5000,       5.0000,   2.00000,   1586.4241
    212.5000,       5.0000,   2.00000,   1227.4780
    217.5000,       5.0000,   2.00000,   1466.9923
    222.5000,       5.0000,   2.00000,   1360.7775
    227.5000,       5.0000,   2.00000,   1315.1030
    232.5000,       5.0000,   2.00000,   1452.5109
    237.5000,       5.0000,   2.00000,   1529.4452
    242.5000,       5.0000,   2.00000,   1756.8752
    247.5000,       5.0000,   2.00000,   1953.0057
    252.5000,       5.0000,   2.00000,   1888.4252
    257.5000,       5.0000,   2.00000,   2083.0364
    262.5000,       5.0000,   2.00000,   2023.2449
    267.5000,       5.0000,   2.00000,   1724.7089
    272.5000,       5.0000,   2.00000,   1674.5304
    277.5000,       5.0000,   2.00000,   1609.8721
    282.5000,       5.0000,   2.00000,   1370.7588
    287.5000,       5.0000,   2.00000,   1407.9364
    292.5000,       5.0000,   2.00000,   1709.4652
    297.5000,       5.0000,   2.00000,   1400.4839
    302.5000,       5.0000,   2.00000,   1329.7593
    307.5000,       5.0000,   2.00000,   1771.6302
    312.5000,       5.0000,   2.00000,   1386.8811
    317.5000,       5.0000,   2.00000,   1399.0720
    322.5000,       5.0000,   2.00000,   1474.7493
    327.5000,       5.0000,   2.00000,   1315.5791
    332.5000,       5.0000,   2.00000,   1455.9639
    337.5000,       5.0000,   2.00000,   1298.4012
    342.5000,       5.0000,   2.00000,   1127.8280
    347.5000,       5.0000,   2.00000,   1199.3906
    352.5000,       5.0000,   2.00000,   1271.0228
    357.5000,       5.0000,   2.00000,   1146.9169
    362.5000,       5.0000,   2.00000,   1071.6229
    367.5000,       5.0000,   2.00000,   1321.4180
    372.5000,       5.0000,   2.00000,   1047.6089
    377.5000,       5.0000,   2.00000,   1043.4960
    382.5000,       5.0000,   2.00000,   1226.6432
    387.5000,       5.0000,   2.00000,   1161.6289
    392.5000,       5.0000,   2.00000,   1128.8333
    397.5000,       5.0000,   2.00000,   1311.7469
    402.5000,       5.0000,   2.00000,   1252.4003
    407.5000,       5.0000,   2.00000,   1386.6309
    412.5000,       5.0000,   2.00000,   1307.4067
    417.5000,       5.0000,   2.00000,   1296.3088
    422.5000,       5.0000,   2.00000,   1181.8741
    427.5000,       5.0000,   2.00000,   1181.4209
    432.5000,       5.0000,   2.00000,   1158.6547
    437.5000,       5.0000,   2.00000,   1311.6439
    442.5000,       5.0000,   2.00000,    911.7257
    447.5000,       5.0000,   2.00000,    964.0739
    452.5000,       5.0000,   2.00000,   1114.4602
    457.5000,       5.0000,   2.00000,    869.1838
    462.5000,       5.0000,   2.00000,    877.1277
     17.5000,       5.0000,   3.00000,    364.8379
     22.5000,       5.0000,   3.00000,    369.1377
     27.5000,       5.0000,   3.00000,    374.2751
     32.5000,       5.0000,   3.00000,    329.1341
     37.5000,       5.0000,   3.00000,    355.3033
     42.5000,       5.0000,   3.00000,    353.8912
     47.5000,       5.0000,   3.00000,    379.0327
     52.5000,       5.0000,   3.00000,    378.1732
     57.5000,       5.0000,   3.00000,    324.7325
     62.5000,       5.0000,   3.00000,    299.9541
     67.5000,       5.0000,   3.00000,    328.7939
     72.5000,       5.0000,   3.00000,    368.8209
     77.5000,       5.0000,   3.00000,    291.1888
     82.5000,       5.0000,   3.00000,    265.1490
     87.5000,       5.0000,   3.00000,    286.7038
     92.5000,       5.0000,   3.00000,    299.5854
     97.5000,       5.0000,   3.00000,    250.0444
    102.5000,       5.0000,   3.00000,    277.7236
    107.5000,       5.0000,   3.00000,    286.3372
    112.5000,       5.0000,   3.00000,    302.3975
    117.5000,       5.0000,   3.00000,    301.2244
    122.5000,       5.0000,   3.00000,    404.4239
    127.5000,       5.0000,   3.00000,    388.5603
    132.5000,       5.0000,   3.00000,    257.7866
    137.5000,       5.0000,   3.00000,    290.9234
    142.5000,       5.0000,   3.00000,    394.7947
    147.5000,       5.0000,   3.00000,    509.8956
    152.5000,       5.0000,   3.00000,    506.9968
    157.5000,       5.0000,   3.00000,    427.7833
    162.5000,       5.0000,   3.00000,    584.2749
    167.5000,       5.0000,   3.00000,    737.9050
    172.5000,       5.0000,   3.00000,    811.8347
    177.5000,       5.0000,   3.00000,    781.0886
    182.5000,       5.0000,   3.00000,    879.6328
    187.5000,       5.0000,   3.00000,   1036.6925
    192.5000,       5.0000,   3.00000,    998.5894
    197.5000,       5.0000,   3.00000,   1215.3011
    202.5000,       5.0000,   3.00000,   1323.8923
    207.5000,       5.0000,   3.00000,   1276.6849
    212.5000,       5.0000,   3.00000,    950.9304
    217.5000,       5.0000,   3.00000,   1215.9244
    222.5000,       5.0000,   3.00000,   1238.2323
    227.5000,       5.0000,   3.00000,   1280.1906
    232.5000,       5.0000,   3.00000,   1261.8308
    237.5000,       5.0000,   3.00000,   1338.3633
    242.5000,       5.0000,   3.00000,   1439.8572
    247.5000,       5.0000,   3.00000,   1555.7068
    252.5000,       5.0000,   3.00000,   1534.5800
    257.5000,       5.0000,   3.00000,   1659.3746
    262.5000,       5.0000,   3.00000,   1579.4781
    267.5000,       5.0000,   3.00000,   1413.4645
    272.5000,       5.0000,   3.00000,   1343.3528
    277.5000,       5.0000,   3.00000,   1280.5746
    282.5000,       5.0000,   3.00000,   1172.0680
    287.5000,       5.0000,   3.00000,   1261.9666
    292.5000,       5.0000,   3.00000,   1404.9573
    297.5000,       5.0000,   3.00000,   1252.9064
    302.5000,       5.0000,   3.00000,   1157.1359
    307.5000,       5.0000,   3.00000,   1476.6284
    312.5000,       5.0000,   3.00000,   1247.9436
    317.5000,       5.0000,   3.00000,   1234.7804
    322.5000,       5.0000,   3.00000,   1255.9744
    327.5000,       5.0000,   3.00000,   1273.5476
    332.5000,       5.0000,   3.00000,   1380.3923
    337.5000,       5.0000,   3.00000,   1188.7151
    342.5000,       5.0000,   3.00000,   1042.1173
    347.5000,       5.0000,   3.00000,   1107.6534
    352.5000,       5.0000,   3.00000,   1144.0717
    357.5000,       5.0000,   3.00000,   1112.2650
    362.5000,       5.0000,   3.00000,   1009.0085
    367.5000,       5.0000,   3.00000,   1205.1180
    372.5000,       5.0000,   3.00000,    956.9312
    377.5000,       5.0000,   3.00000,   1004.8774
    382.5000,       5.0000,   3.00000,   1077.4995
    387.5000,       5.0000,   3.00000,   1118.8370
    392.5000,       5.0000,   3.00000,    988.5587
    397.5000,       5.0000,   3.00000,   1154.5995
    402.5000,       5.0000,   3.00000,   1087.2734
    407.5000,       5.0000,   3.00000,   1279.9418
    412.5000,       5.0000,   3.00000,   1100.6797
    417.5000,       5.0000,   3.00000,   1139.1304
    422.5000,       5.0000,   3.00000,    909.2085
    427.5000,       5.0000,   3.00000,   1076.2007
    432.5000,       5.0000,   3.00000,   1052.7026
    437.5000,       5.0000,   3.00000,   1197.4840
    442.5000,       5.0000,   3.00000,    823.9703
    447.5000,       5.0000,   3.00000,    887.1282
    452.5000,       5.0000,   3.00000,    984.8486
    457.5000,       5.0000,   3.00000,    855.9414
     22.5000,      15.0000,   1.00000,    369.7672
     27.5000,      15.0000,   1.00000,    355.3124
     32.5000,      15.0000,   1.00000,    347.4416
     37.5000,      15.0000,   1.00000,    339.7900
     42.5000,      15.0000,   1.00000,    362.1799
     47.5000,      15.0000,   1.00000,    370.2680
     52.5000,      15.0000,   1.00000,    350.8763
     57.5000,      15.0000,   1.00000,    324.1545
     62.5000,      15.0000,   1.00000,    316.6908
     67.5000,      15.0000,   1.00000,    328.8383
     72.5000,      15.0000,   1.00000,    327.0536
     77.5000,      15.0000,   1.00000,    321.8471
     82.5000,      15.0000,   1.00000,    293.4876
     87.5000,      15.0000,   1.00000,    286.5646
     92.5000,      15.0000,   1.00000,    277.9306
     97.5000,      15.0000,   1.00000,    287.0182
    102.5000,      15.0000,   1.00000,    270.1687
    107.5000,      15.0000,   1.00000,    274.5397
    112.5000,      15.0000,   1.00000,    302.9414
    117.5000,      15.0000,   1.00000,    361.1519
    122.5000,      15.0000,   1.00000,    373.7050
    127.5000,      15.0000,   1.00000,    339.8395
    132.5000,      15.0000,   1.00000,    300.0684
    137.5000,      15.0000,   1.00000,    310.9766
    142.5000,      15.0000,   1.00000,    394.1518
    147.5000,      15.0000,   1.00000,    478.6357
    152.5000,      15.0000,   1.00000,    494.5276
    157.5000,      15.0000,   1.00000,    524.0293
    162.5000,      15.0000,   1.00000,    596.0580
    167.5000,      15.0000,   1.00000,    692.2632
    172.5000,      15.0000,   1.00000,    745.2864
    177.5000,      15.0000,   1.00000,    764.5493
    182.5000,      15.0000,   1.00000,    754.2385
    187.5000,      15.0000,   1.00000,    756.2220
    192.5000,      15.0000,   1.00000,    935.2497
    197.5000,      15.0000,   1.00000,   1048.1418
    202.5000,      15.0000,   1.00000,   1109.7323
    207.5000,      15.0000,   1.00000,   1059.4620
    212.5000,      15.0000,   1.00000,   1074.4966
    217.5000,      15.0000,   1.00000,   1034.8398
    222.5000,      15.0000,   1.00000,   1158.2092
    227.5000,      15.0000,   1.00000,   1173.8033
    232.5000,      15.0000,   1.00000,   1183.2340
    237.5000,      15.0000,   1.00000,   1144.4899
    242.5000,      15.0000,   1.00000,   1200.6483
    247.5000,      15.0000,   1.00000,   1260.6995
    252.5000,      15.0000,   1.00000,   1355.5687
    257.5000,      15.0000,   1.00000,   1356.0676
    262.5000,      15.0000,   1.00000,   1333.3840
    267.5000,      15.0000,   1.00000,   1267.1436
    272.5000,      15.0000,   1.00000,   1153.0780
    277.5000,      15.0000,   1.00000,   1087.1997
    282.5000,      15.0000,   1.00000,   1151.5039
    287.5000,      15.0000,   1.00000,   1177.5227
    292.5000,      15.0000,   1.00000,   1199.0428
    297.5000,      15.0000,   1.00000,   1194.4104
    302.5000,      15.0000,   1.00000,   1202.3607
    307.5000,      15.0000,   1.00000,   1138.6259
    312.5000,      15.0000,   1.00000,   1142.9280
    317.5000,      15.0000,   1.00000,   1115.8093
    322.5000,      15.0000,   1.00000,   1143.0341
    327.5000,      15.0000,   1.00000,   1192.7263
    332.5000,      15.0000,   1.00000,   1208.2408
    337.5000,      15.0000,   1.00000,   1122.1047
    342.5000,      15.0000,   1.00000,   1056.3053
    347.5000,      15.0000,   1.00000,   1004.7499
    352.5000,      15.0000,   1.00000,   1032.6897
    357.5000,      15.0000,   1.00000,   1059.9938
    362.5000,      15.0000,   1.00000,   1073.0262
    367.5000,      15.0000,   1.00000,    975.7240
    372.5000,      15.0000,   1.00000,   1001.3138
    377.5000,      15.0000,   1.00000,    952.4319
    382.5000,      15.0000,   1.00000,    988.9568
    387.5000,      15.0000,   1.00000,    952.2849
    392.5000,      15.0000,   1.00000,   1023.8588
    397.5000,      15.0000,   1.00000,    980.9144
    402.5000,      15.0000,   1.00000,   1090.9213
    407.5000,      15.0000,   1.00000,   1070.2267
    412.5000,      15.0000,   1.00000,   1079.7117
    417.5000,      15.0000,   1.00000,    898.1292
    422.5000,      15.0000,   1.00000,    938.1725
    427.5000,      15.0000,   1.00000,    925.5571
    432.5000,      15.0000,   1.00000,   1032.1382
    437.5000,      15.0000,   1.00000,    965.3007
    442.5000,      15.0000,   1.00000,    951.2156
    447.5000,      15.0000,   1.00000,    844.2552
    452.5000,      15.0000,   1.00000,    838.7301
     22.5000,       5.0000,   4.00000,    370.1770
     27.5000,       5.0000,   4.00000,    371.3810
     32.5000,       5.0000,   4.00000,    319.1149
     37.5000,       5.0000,   4.00000,    350.2466
     42.5000,       5.0000,   4.00000,    354.4157
     47.5000,       5.0000,   4.00000,    376.4270
     52.5000,       5.0000,   4.00000,    371.0799
     57.5000,       5.0000,   4.00000,    319.0037
     62.5000,       5.0000,   4.00000,    299.8766
     67.5000,       5.0000,   4.00000,    321.8789
     72.5000,       5.0000,   4.00000,    362.7939
     77.5000,       5.0000,   4.00000,    305.6629
     82.5000,       5.0000,   4.00000,    278.6244
     87.5000,       5.0000,   4.00000,    293.5938
     92.5000,       5.0000,   4.00000,    291.6809
     97.5000,       5.0000,   4.00000,    255.6973
    102.5000,       5.0000,   4.00000,    265.8396
    107.5000,       5.0000,   4.00000,    266.5582
    112.5000,       5.0000,   4.00000,    320.9050
    117.5000,       5.0000,   4.00000,    328.8364
    122.5000,       5.0000,   4.00000,    420.9043
    127.5000,       5.0000,   4.00000,    372.6773
    132.5000,       5.0000,   4.00000,    231.2362
    137.5000,       5.0000,   4.00000,    288.0970
    142.5000,       5.0000,   4.00000,    376.5538
    147.5000,       5.0000,   4.00000,    505.2211
    152.5000,       5.0000,   4.00000,    526.4064
    157.5000,       5.0000,   4.00000,    435.3784
    162.5000,       5.0000,   4.00000,    580.2924
    167.5000,       5.0000,   4.00000,    686.5843
    172.5000,       5.0000,   4.00000,    756.0825
    177.5000,       5.0000,   4.00000,    691.7356
    182.5000,       5.0000,   4.00000,    667.5989
    187.5000,       5.0000,   4.00000,    751.0573
    192.5000,       5.0000,   4.00000,    839.9807
    197.5000,       5.0000,   4.00000,   1041.6000
    202.5000,       5.0000,   4.00000,   1151.8291
    207.5000,       5.0000,   4.00000,   1061.0161
    212.5000,       5.0000,   4.00000,    798.9016
    217.5000,       5.0000,   4.00000,   1019.8406
    222.5000,       5.0000,   4.00000,   1053.9103
    227.5000,       5.0000,   4.00000,   1089.9121
    232.5000,       5.0000,   4.00000,   1109.4795
    237.5000,       5.0000,   4.00000,   1038.0942
    242.5000,       5.0000,   4.00000,   1115.9290
    247.5000,       5.0000,   4.00000,   1251.1401
    252.5000,       5.0000,   4.00000,   1247.6392
    257.5000,       5.0000,   4.00000,   1353.6630
    262.5000,       5.0000,   4.00000,   1287.9835
    267.5000,       5.0000,   4.00000,   1123.9254
    272.5000,       5.0000,   4.00000,   1037.6818
    277.5000,       5.0000,   4.00000,    994.0419
    282.5000,       5.0000,   4.00000,    982.4607
    287.5000,       5.0000,   4.00000,   1032.2075
    292.5000,       5.0000,   4.00000,   1246.4069
    297.5000,       5.0000,   4.00000,   1118.3198
    302.5000,       5.0000,   4.00000,   1023.0947
    307.5000,       5.0000,   4.00000,   1288.1587
    312.5000,       5.0000,   4.00000,    989.2713
    317.5000,       5.0000,   4.00000,   1062.8110
    322.5000,       5.0000,   4.00000,   1150.1313
    327.5000,       5.0000,   4.00000,   1099.0508
    332.5000,       5.0000,   4.00000,   1279.8029
    337.5000,       5.0000,   4.00000,   1073.8854
    342.5000,       5.0000,   4.00000,    946.1346
    347.5000,       5.0000,   4.00000,    962.2238
    352.5000,       5.0000,   4.00000,   1025.2717
    357.5000,       5.0000,   4.00000,   1049.6750
    362.5000,       5.0000,   4.00000,    947.1425
    367.5000,       5.0000,   4.00000,   1100.5244
    372.5000,       5.0000,   4.00000,    871.0511
    377.5000,       5.0000,   4.00000,    884.5779
    382.5000,       5.0000,   4.00000,    982.1204
    387.5000,       5.0000,   4.00000,    929.4114
    392.5000,       5.0000,   4.00000,    903.2917
    397.5000,       5.0000,   4.00000,   1024.2639
    402.5000,       5.0000,   4.00000,    980.2639
    407.5000,       5.0000,   4.00000,   1135.5514
    412.5000,       5.0000,   4.00000,    989.0906
    417.5000,       5.0000,   4.00000,    907.2374
    422.5000,       5.0000,   4.00000,    810.8800
    427.5000,       5.0000,   4.00000,    925.0754
    432.5000,       5.0000,   4.00000,    924.5171
    437.5000,       5.0000,   4.00000,   1103.2811
    442.5000,       5.0000,   4.00000,    781.6249
    447.5000,       5.0000,   4.00000,    810.4162
    452.5000,       5.0000,   4.00000,    904.4902
     30.0000,      20.0000,   1.00000,    342.8807
     35.0000,      20.0000,   1.00000,    344.5420
     40.0000,      20.0000,   1.00000,    345.2998
     45.0000,      20.0000,   1.00000,    349.1357
     50.0000,      20.0000,   1.00000,    342.7277
     55.0000,      20.0000,   1.00000,    338.7657
     60.0000,      20.0000,   1.00000,    333.6159
     65.0000,      20.0000,   1.00000,    324.6057
     70.0000,      20.0000,   1.00000,    323.6798
     75.0000,      20.0000,   1.00000,    324.3607
     80.0000,      20.0000,   1.00000,    326.8887
     85.0000,      20.0000,   1.00000,    304.7957
     90.0000,      20.0000,   1.00000,    284.8633
     95.0000,      20.0000,   1.00000,    269.7313
    100.0000,      20.0000,   1.00000,    258.8399
    105.0000,      20.0000,   1.00000,    284.9184
    110.0000,      20.0000,   1.00000,    315.2520
    115.0000,      20.0000,   1.00000,    361.7068
    120.0000,      20.0000,   1.00000,    372.9578
    125.0000,      20.0000,   1.00000,    330.5881
    130.0000,      20.0000,   1.00000,    325.7902
    135.0000,      20.0000,   1.00000,    323.5599
    140.0000,      20.0000,   1.00000,    349.4174
    145.0000,      20.0000,   1.00000,    413.7658
    150.0000,      20.0000,   1.00000,    456.0990
    155.0000,      20.0000,   1.00000,    543.4886
    160.0000,      20.0000,   1.00000,    588.0382
    165.0000,      20.0000,   1.00000,    598.4634
    170.0000,      20.0000,   1.00000,    585.2671
    175.0000,      20.0000,   1.00000,    540.5168
    180.0000,      20.0000,   1.00000,    529.3048
    185.0000,      20.0000,   1.00000,    581.0045
    190.0000,      20.0000,   1.00000,    661.7740
    195.0000,      20.0000,   1.00000,    799.6293
    200.0000,      20.0000,   1.00000,    898.5510
    205.0000,      20.0000,   1.00000,    926.2884
    210.0000,      20.0000,   1.00000,    955.8727
    215.0000,      20.0000,   1.00000,    912.7474
    220.0000,      20.0000,   1.00000,    854.7982
    225.0000,      20.0000,   1.00000,    871.4968
    230.0000,      20.0000,   1.00000,    841.8793
    235.0000,      20.0000,   1.00000,    845.0272
    240.0000,      20.0000,   1.00000,    884.7001
    245.0000,      20.0000,   1.00000,    887.4728
    250.0000,      20.0000,   1.00000,    991.6141
    255.0000,      20.0000,   1.00000,   1069.2495
    260.0000,      20.0000,   1.00000,   1061.8986
    265.0000,      20.0000,   1.00000,   1002.1916
    270.0000,      20.0000,   1.00000,    916.0278
    275.0000,      20.0000,   1.00000,    864.1082
    280.0000,      20.0000,   1.00000,    845.2319
    285.0000,      20.0000,   1.00000,    924.9413
    290.0000,      20.0000,   1.00000,    978.9972
    295.0000,      20.0000,   1.00000,   1002.5564
    300.0000,      20.0000,   1.00000,   1075.3394
    305.0000,      20.0000,   1.00000,    951.6068
    310.0000,      20.0000,   1.00000,    904.4644
    315.0000,      20.0000,   1.00000,    934.2107
    320.0000,      20.0000,   1.00000,    896.3083
    325.0000,      20.0000,   1.00000,    981.9265
    330.0000,      20.0000,   1.00000,    980.9231
    335.0000,      20.0000,   1.00000,    945.9161
    340.0000,      20.0000,   1.00000,    958.5397
    345.0000,      20.0000,   1.00000,    902.4218
    350.0000,      20.0000,   1.00000,    896.4834
    355.0000,      20.0000,   1.00000,    909.1893
    360.0000,      20.0000,   1.00000,    950.5618
    365.0000,      20.0000,   1.00000,    935.6338
    370.0000,      20.0000,   1.00000,    875.6203
    375.0000,      20.0000,   1.00000,    872.2985
    380.0000,      20.0000,   1.00000,    789.6470
    385.0000,      20.0000,   1.00000,    791.9614
    390.0000,      20.0000,   1.00000,    837.0604
    395.0000,      20.0000,   1.00000,    858.4301
    400.0000,      20.0000,   1.00000,    934.3941
    405.0000,      20.0000,   1.00000,    935.2253
    410.0000,      20.0000,   1.00000,    857.2276
    415.0000,      20.0000,   1.00000,    847.1119
    420.0000,      20.0000,   1.00000,    812.7859
    425.0000,      20.0000,   1.00000,    776.1717
    430.0000,      20.0000,   1.00000,    835.1780
    435.0000,      20.0000,   1.00000,    831.1720
    440.0000,      20.0000,   1.00000,    848.9918
    445.0000,      20.0000,   1.00000,    856.1772
     27.5000,       5.0000,   5.00000,    359.7022
     32.5000,       5.0000,   5.00000,    313.7282
     37.5000,       5.0000,   5.00000,    349.3127
     42.5000,       5.0000,   5.00000,    350.0835
     47.5000,       5.0000,   5.00000,    361.3167
     52.5000,       5.0000,   5.00000,    368.1091
     57.5000,       5.0000,   5.00000,    328.3232
     62.5000,       5.0000,   5.00000,    297.6345
     67.5000,       5.0000,   5.00000,    319.1759
     72.5000,       5.0000,   5.00000,    368.4061
     77.5000,       5.0000,   5.00000,    310.5171
     82.5000,       5.0000,   5.00000,    289.4390
     87.5000,       5.0000,   5.00000,    300.4153
     92.5000,       5.0000,   5.00000,    293.8945
     97.5000,       5.0000,   5.00000,    236.7322
    102.5000,       5.0000,   5.00000,    254.2580
    107.5000,       5.0000,   5.00000,    284.3316
    112.5000,       5.0000,   5.00000,    340.9136
    117.5000,       5.0000,   5.00000,    343.1832
    122.5000,       5.0000,   5.00000,    426.7262
    127.5000,       5.0000,   5.00000,    360.1540
    132.5000,       5.0000,   5.00000,    230.5120
    137.5000,       5.0000,   5.00000,    279.3936
    142.5000,       5.0000,   5.00000,    368.7696
    147.5000,       5.0000,   5.00000,    480.7125
    152.5000,       5.0000,   5.00000,    530.4127
    157.5000,       5.0000,   5.00000,    453.3710
    162.5000,       5.0000,   5.00000,    556.7808
    167.5000,       5.0000,   5.00000,    632.7581
    172.5000,       5.0000,   5.00000,    632.5345
    177.5000,       5.0000,   5.00000,    528.2174
    182.5000,       5.0000,   5.00000,    515.3833
    187.5000,       5.0000,   5.00000,    636.0362
    192.5000,       5.0000,   5.00000,    698.3404
    197.5000,       5.0000,   5.00000,    909.8367
    202.5000,       5.0000,   5.00000,   1048.5909
    207.5000,       5.0000,   5.00000,    943.5165
    212.5000,       5.0000,   5.00000,    687.9105
    217.5000,       5.0000,   5.00000,    881.3427
    222.5000,       5.0000,   5.00000,    852.2775
    227.5000,       5.0000,   5.00000,    874.9684
    232.5000,       5.0000,   5.00000,    868.2772
    237.5000,       5.0000,   5.00000,    836.3392
    242.5000,       5.0000,   5.00000,    872.2660
    247.5000,       5.0000,   5.00000,   1014.9753
    252.5000,       5.0000,   5.00000,   1026.9808
    257.5000,       5.0000,   5.00000,   1146.7241
    262.5000,       5.0000,   5.00000,   1088.8370
    267.5000,       5.0000,   5.00000,    887.0013
    272.5000,       5.0000,   5.00000,    820.8065
    277.5000,       5.0000,   5.00000,    824.5963
    282.5000,       5.0000,   5.00000,    752.8003
    287.5000,       5.0000,   5.00000,    871.7206
    292.5000,       5.0000,   5.00000,   1108.7140
    297.5000,       5.0000,   5.00000,    989.8284
    302.5000,       5.0000,   5.00000,    915.3923
    307.5000,       5.0000,   5.00000,   1108.0228
    312.5000,       5.0000,   5.00000,    836.6159
    317.5000,       5.0000,   5.00000,    891.5389
    322.5000,       5.0000,   5.00000,   1010.4659
    327.5000,       5.0000,   5.00000,    972.9719
    332.5000,       5.0000,   5.00000,   1076.5488
    337.5000,       5.0000,   5.00000,    992.8201
    342.5000,       5.0000,   5.00000,    814.7454
    347.5000,       5.0000,   5.00000,    860.7539
    352.5000,       5.0000,   5.00000,    942.3701
    357.5000,       5.0000,   5.00000,    930.4921
    362.5000,       5.0000,   5.00000,    872.1699
    367.5000,       5.0000,   5.00000,   1047.4163
    372.5000,       5.0000,   5.00000,    772.0184
    377.5000,       5.0000,   5.00000,    779.0405
    382.5000,       5.0000,   5.00000,    833.4535
    387.5000,       5.0000,   5.00000,    823.6590
    392.5000,       5.0000,   5.00000,    765.0891
    397.5000,       5.0000,   5.00000,    965.2763
    402.5000,       5.0000,   5.00000,    888.8965
    407.5000,       5.0000,   5.00000,   1014.2944
    412.5000,       5.0000,   5.00000,    836.0179
    417.5000,       5.0000,   5.00000,    835.6105
    422.5000,       5.0000,   5.00000,    708.6453
    427.5000,       5.0000,   5.00000,    805.2486
    432.5000,       5.0000,   5.00000,    812.0471
    437.5000,       5.0000,   5.00000,   1018.8600
    442.5000,       5.0000,   5.00000,    720.5466
    447.5000,       5.0000,   5.00000,    768.3474
     32.5000,       5.0000,   6.00000,    310.9829
     37.5000,       5.0000,   6.00000,    344.2677
     42.5000,       5.0000,   6.00000,    336.2101
     47.5000,       5.0000,   6.00000,    357.4709
     52.5000,       5.0000,   6.00000,    370.2292
     57.5000,       5.0000,   6.00000,    327.6813
     62.5000,       5.0000,   6.00000,    302.2367
     67.5000,       5.0000,   6.00000,    326.5665
     72.5000,       5.0000,   6.00000,    376.7388
     77.5000,       5.0000,   6.00000,    313.6379
     82.5000,       5.0000,   6.00000,    287.6579
     87.5000,       5.0000,   6.00000,    306.3379
     92.5000,       5.0000,   6.00000,    286.9647
     97.5000,       5.0000,   6.00000,    226.1949
    102.5000,       5.0000,   6.00000,    258.7399
    107.5000,       5.0000,   6.00000,    300.7590
    112.5000,       5.0000,   6.00000,    357.4172
    117.5000,       5.0000,   6.00000,    342.0578
    122.5000,       5.0000,   6.00000,    421.4886
    127.5000,       5.0000,   6.00000,    378.3815
    132.5000,       5.0000,   6.00000,    231.7495
    137.5000,       5.0000,   6.00000,    275.0665
    142.5000,       5.0000,   6.00000,    358.2885
    147.5000,       5.0000,   6.00000,    482.7886
    152.5000,       5.0000,   6.00000,    514.0995
    157.5000,       5.0000,   6.00000,    429.8863
    162.5000,       5.0000,   6.00000,    535.0670
    167.5000,       5.0000,   6.00000,    550.4721
    172.5000,       5.0000,   6.00000,    490.4540
    177.5000,       5.0000,   6.00000,    397.4935
    182.5000,       5.0000,   6.00000,    449.6633
    187.5000,       5.0000,   6.00000,    574.6526
    192.5000,       5.0000,   6.00000,    619.6585
    197.5000,       5.0000,   6.00000,    807.2155
    202.5000,       5.0000,   6.00000,    937.7684
    207.5000,       5.0000,   6.00000,    863.4383
    212.5000,       5.0000,   6.00000,    609.5960
    217.5000,       5.0000,   6.00000,    732.6342
    222.5000,       5.0000,   6.00000,    701.2228
    227.5000,       5.0000,   6.00000,    667.2657
    232.5000,       5.0000,   6.00000,    656.6371
    237.5000,       5.0000,   6.00000,    674.5587
    242.5000,       5.0000,   6.00000,    751.9832
    247.5000,       5.0000,   6.00000,    831.8423
    252.5000,       5.0000,   6.00000,    877.2662
    257.5000,       5.0000,   6.00000,    985.5852
    262.5000,       5.0000,   6.00000,    905.9419
    267.5000,       5.0000,   6.00000,    752.3712
    272.5000,       5.0000,   6.00000,    698.4619
    277.5000,       5.0000,   6.00000,    650.0834
    282.5000,       5.0000,   6.00000,    634.5114
    287.5000,       5.0000,   6.00000,    731.5054
    292.5000,       5.0000,   6.00000,    950.3986
    297.5000,       5.0000,   6.00000,    886.3916
    302.5000,       5.0000,   6.00000,    792.5173
    307.5000,       5.0000,   6.00000,    980.2292
    312.5000,       5.0000,   6.00000,    761.0202
    317.5000,       5.0000,   6.00000,    782.9429
    322.5000,       5.0000,   6.00000,    837.6501
    327.5000,       5.0000,   6.00000,    838.1388
    332.5000,       5.0000,   6.00000,    964.5540
    337.5000,       5.0000,   6.00000,    809.3241
    342.5000,       5.0000,   6.00000,    745.7104
    347.5000,       5.0000,   6.00000,    783.4279
    352.5000,       5.0000,   6.00000,    841.0920
    357.5000,       5.0000,   6.00000,    845.5586
    362.5000,       5.0000,   6.00000,    789.6188
    367.5000,       5.0000,   6.00000,    948.9708
    372.5000,       5.0000,   6.00000,    711.8223
    377.5000,       5.0000,   6.00000,    673.5286
    382.5000,       5.0000,   6.00000,    727.5613
    387.5000,       5.0000,   6.00000,    720.0177
    392.5000,       5.0000,   6.00000,    704.0632
    397.5000,       5.0000,   6.00000,    845.6367
    402.5000,       5.0000,   6.00000,    828.3619
    407.5000,       5.0000,   6.00000,    887.8381
    412.5000,       5.0000,   6.00000,    766.0265
    417.5000,       5.0000,   6.00000,    763.8466
    422.5000,       5.0000,   6.00000,    634.3422
    427.5000,       5.0000,   6.00000,    719.3896
    432.5000,       5.0000,   6.00000,    740.5369
    437.5000,       5.0000,   6.00000,    907.2875
    442.5000,       5.0000,   6.00000,    665.2772
     37.5000,      25.0000,   1.00000,    332.9756
     42.5000,      25.0000,   1.00000,    333.9318
     47.5000,      25.0000,   1.00000,    340.6466
     52.5000,      25.0000,   1.00000,    335.1577
     57.5000,      25.0000,   1.00000,    336.1696
     62.5000,      25.0000,   1.00000,    347.8824
     67.5000,      25.0000,   1.00000,    337.9069
     72.5000,      25.0000,   1.00000,    325.9372
     77.5000,      25.0000,   1.00000,    325.8178
     82.5000,      25.0000,   1.00000,    320.8700
     87.5000,      25.0000,   1.00000,    282.9389
     92.5000,      25.0000,   1.00000,    267.3070
     97.5000,      25.0000,   1.00000,    277.3639
    102.5000,      25.0000,   1.00000,    295.0917
    107.5000,      25.0000,   1.00000,    310.1285
    112.5000,      25.0000,   1.00000,    350.9896
    117.5000,      25.0000,   1.00000,    358.2542
    122.5000,      25.0000,   1.00000,    344.7890
    127.5000,      25.0000,   1.00000,    337.8403
    132.5000,      25.0000,   1.00000,    351.3770
    137.5000,      25.0000,   1.00000,    358.8433
    142.5000,      25.0000,   1.00000,    382.8258
    147.5000,      25.0000,   1.00000,    418.5131
    152.5000,      25.0000,   1.00000,    475.2882
    157.5000,      25.0000,   1.00000,    525.3782
    162.5000,      25.0000,   1.00000,    527.3001
    167.5000,      25.0000,   1.00000,    454.0228
    172.5000,      25.0000,   1.00000,    401.7013
    177.5000,      25.0000,   1.00000,    429.2733
    182.5000,      25.0000,   1.00000,    462.0945
    187.5000,      25.0000,   1.00000,    548.3774
    192.5000,      25.0000,   1.00000,    658.4181
    197.5000,      25.0000,   1.00000,    726.1201
    202.5000,      25.0000,   1.00000,    754.7123
    207.5000,      25.0000,   1.00000,    832.7347
    212.5000,      25.0000,   1.00000,    819.8111
    217.5000,      25.0000,   1.00000,    732.2610
    222.5000,      25.0000,   1.00000,    628.4982
    227.5000,      25.0000,   1.00000,    600.7712
    232.5000,      25.0000,   1.00000,    595.2628
    237.5000,      25.0000,   1.00000,    646.7274
    242.5000,      25.0000,   1.00000,    705.2841
    247.5000,      25.0000,   1.00000,    784.6035
    252.5000,      25.0000,   1.00000,    820.5583
    257.5000,      25.0000,   1.00000,    836.0436
    262.5000,      25.0000,   1.00000,    820.3274
    267.5000,      25.0000,   1.00000,    811.1439
    272.5000,      25.0000,   1.00000,    723.6341
    277.5000,      25.0000,   1.00000,    691.1650
    282.5000,      25.0000,   1.00000,    745.4863
    287.5000,      25.0000,   1.00000,    774.7303
    292.5000,      25.0000,   1.00000,    790.2787
    297.5000,      25.0000,   1.00000,    855.4758
    302.5000,      25.0000,   1.00000,    844.5588
    307.5000,      25.0000,   1.00000,    809.3460
    312.5000,      25.0000,   1.00000,    802.2559
    317.5000,      25.0000,   1.00000,    794.8289
    322.5000,      25.0000,   1.00000,    755.6544
    327.5000,      25.0000,   1.00000,    769.9867
    332.5000,      25.0000,   1.00000,    770.1624
    337.5000,      25.0000,   1.00000,    780.2462
    342.5000,      25.0000,   1.00000,    805.0279
    347.5000,      25.0000,   1.00000,    815.9795
    352.5000,      25.0000,   1.00000,    781.0646
    357.5000,      25.0000,   1.00000,    836.3327
    362.5000,      25.0000,   1.00000,    812.1475
    367.5000,      25.0000,   1.00000,    782.4515
    372.5000,      25.0000,   1.00000,    759.4528
    377.5000,      25.0000,   1.00000,    743.9994
    382.5000,      25.0000,   1.00000,    666.2053
    387.5000,      25.0000,   1.00000,    711.2549
    392.5000,      25.0000,   1.00000,    743.3339
    397.5000,      25.0000,   1.00000,    790.2209
    402.5000,      25.0000,   1.00000,    753.9277
    407.5000,      25.0000,   1.00000,    805.9986
    412.5000,      25.0000,   1.00000,    754.3297
    417.5000,      25.0000,   1.00000,    733.4298
    422.5000,      25.0000,   1.00000,    711.5036
    427.5000,      25.0000,   1.00000,    741.8967
    432.5000,      25.0000,   1.00000,    698.3444
    437.5000,      25.0000,   1.00000,    726.4133
     37.5000,       5.0000,   7.00000,    330.4559
     42.5000,       5.0000,   7.00000,    332.0703
     47.5000,       5.0000,   7.00000,    358.4361
     52.5000,       5.0000,   7.00000,    369.3867
     57.5000,       5.0000,   7.00000,    326.7725
     62.5000,       5.0000,   7.00000,    308.5417
     67.5000,       5.0000,   7.00000,    338.8106
     72.5000,       5.0000,   7.00000,    383.5466
     77.5000,       5.0000,   7.00000,    313.8510
     82.5000,       5.0000,   7.00000,    286.5034
     87.5000,       5.0000,   7.00000,    293.2933
     92.5000,       5.0000,   7.00000,    280.9162
     97.5000,       5.0000,   7.00000,    237.8126
    102.5000,       5.0000,   7.00000,    268.6647
    107.5000,       5.0000,   7.00000,    303.1657
    112.5000,       5.0000,   7.00000,    358.1198
    117.5000,       5.0000,   7.00000,    341.9331
    122.5000,       5.0000,   7.00000,    436.3502
    127.5000,       5.0000,   7.00000,    386.6304
    132.5000,       5.0000,   7.00000,    236.3018
    137.5000,       5.0000,   7.00000,    274.7441
    142.5000,       5.0000,   7.00000,    361.9331
    147.5000,       5.0000,   7.00000,    477.5489
    152.5000,       5.0000,   7.00000,    489.9394
    157.5000,       5.0000,   7.00000,    391.4458
    162.5000,       5.0000,   7.00000,    465.7630
    167.5000,       5.0000,   7.00000,    459.4357
    172.5000,       5.0000,   7.00000,    401.6494
    177.5000,       5.0000,   7.00000,    358.7231
    182.5000,       5.0000,   7.00000,    395.2828
    187.5000,       5.0000,   7.00000,    525.9777
    192.5000,       5.0000,   7.00000,    590.7327
    197.5000,       5.0000,   7.00000,    737.3583
    202.5000,       5.0000,   7.00000,    843.0023
    207.5000,       5.0000,   7.00000,    765.4533
    212.5000,       5.0000,   7.00000,    529.4187
    217.5000,       5.0000,   7.00000,    622.5836
    222.5000,       5.0000,   7.00000,    557.2485
    227.5000,       5.0000,   7.00000,    528.8417
    232.5000,       5.0000,   7.00000,    525.9091
    237.5000,       5.0000,   7.00000,    550.7780
    242.5000,       5.0000,   7.00000,    642.4519
    247.5000,       5.0000,   7.00000,    763.2007
    252.5000,       5.0000,   7.00000,    756.3575
    257.5000,       5.0000,   7.00000,    835.8375
    262.5000,       5.0000,   7.00000,    786.2872
    267.5000,       5.0000,   7.00000,    667.3058
    272.5000,       5.0000,   7.00000,    588.3047
    277.5000,       5.0000,   7.00000,    562.4687
    282.5000,       5.0000,   7.00000,    541.4471
    287.5000,       5.0000,   7.00000,    626.4733
    292.5000,       5.0000,   7.00000,    817.6903
    297.5000,       5.0000,   7.00000,    751.8638
    302.5000,       5.0000,   7.00000,    705.5731
    307.5000,       5.0000,   7.00000,    906.2020
    312.5000,       5.0000,   7.00000,    696.7739
    317.5000,       5.0000,   7.00000,    705.9625
    322.5000,       5.0000,   7.00000,    732.7644
    327.5000,       5.0000,   7.00000,    712.9012
    332.5000,       5.0000,   7.00000,    815.6089
    337.5000,       5.0000,   7.00000,    725.9161
    342.5000,       5.0000,   7.00000,    641.8423
    347.5000,       5.0000,   7.00000,    714.9934
    352.5000,       5.0000,   7.00000,    762.3798
    357.5000,       5.0000,   7.00000,    771.2811
    362.5000,       5.0000,   7.00000,    709.1862
    367.5000,       5.0000,   7.00000,    846.3029
    372.5000,       5.0000,   7.00000,    630.8046
    377.5000,       5.0000,   7.00000,    617.1372
    382.5000,       5.0000,   7.00000,    652.7289
    387.5000,       5.0000,   7.00000,    657.7798
    392.5000,       5.0000,   7.00000,    635.2842
    397.5000,       5.0000,   7.00000,    778.2847
    402.5000,       5.0000,   7.00000,    707.7891
    407.5000,       5.0000,   7.00000,    847.8186
    412.5000,       5.0000,   7.00000,    717.0649
    417.5000,       5.0000,   7.00000,    684.2772
    422.5000,       5.0000,   7.00000,    587.5215
    427.5000,       5.0000,   7.00000,    670.7388
    432.5000,       5.0000,   7.00000,    667.6797
    437.5000,       5.0000,   7.00000,    831.9280
     42.5000,       5.0000,   8.00000,    331.4599
     47.5000,       5.0000,   8.00000,    357.2368
     52.5000,       5.0000,   8.00000,    368.5857
     57.5000,       5.0000,   8.00000,    332.7806
     62.5000,       5.0000,   8.00000,    313.6140
     67.5000,       5.0000,   8.00000,    343.8649
     72.5000,       5.0000,   8.00000,    389.6131
     77.5000,       5.0000,   8.00000,    314.9872
     82.5000,       5.0000,   8.00000,    277.0677
     87.5000,       5.0000,   8.00000,    283.1705
     92.5000,       5.0000,   8.00000,    287.9273
     97.5000,       5.0000,   8.00000,    247.7208
    102.5000,       5.0000,   8.00000,    277.3310
    107.5000,       5.0000,   8.00000,    300.5452
    112.5000,       5.0000,   8.00000,    348.7869
    117.5000,       5.0000,   8.00000,    353.8290
    122.5000,       5.0000,   8.00000,    449.7924
    127.5000,       5.0000,   8.00000,    392.0250
    132.5000,       5.0000,   8.00000,    237.8336
    137.5000,       5.0000,   8.00000,    283.6570
    142.5000,       5.0000,   8.00000,    366.3087
    147.5000,       5.0000,   8.00000,    461.2032
    152.5000,       5.0000,   8.00000,    458.1028
    157.5000,       5.0000,   8.00000,    345.2143
    162.5000,       5.0000,   8.00000,    376.5812
    167.5000,       5.0000,   8.00000,    384.9706
    172.5000,       5.0000,   8.00000,    391.7534
    177.5000,       5.0000,   8.00000,    340.5575
    182.5000,       5.0000,   8.00000,    373.3943
    187.5000,       5.0000,   8.00000,    487.7585
    192.5000,       5.0000,   8.00000,    552.0011
    197.5000,       5.0000,   8.00000,    708.4351
    202.5000,       5.0000,   8.00000,    765.2146
    207.5000,       5.0000,   8.00000,    661.1035
    212.5000,       5.0000,   8.00000,    453.0217
    217.5000,       5.0000,   8.00000,    521.6520
    222.5000,       5.0000,   8.00000,    463.8146
    227.5000,       5.0000,   8.00000,    448.7333
    232.5000,       5.0000,   8.00000,    455.9946
    237.5000,       5.0000,   8.00000,    471.5319
    242.5000,       5.0000,   8.00000,    562.0525
    247.5000,       5.0000,   8.00000,    685.6374
    252.5000,       5.0000,   8.00000,    689.0048
    257.5000,       5.0000,   8.00000,    731.6570
    262.5000,       5.0000,   8.00000,    706.1708
    267.5000,       5.0000,   8.00000,    574.9964
    272.5000,       5.0000,   8.00000,    527.8251
    277.5000,       5.0000,   8.00000,    503.8755
    282.5000,       5.0000,   8.00000,    472.5689
    287.5000,       5.0000,   8.00000,    545.3662
    292.5000,       5.0000,   8.00000,    697.5666
    297.5000,       5.0000,   8.00000,    650.5262
    302.5000,       5.0000,   8.00000,    639.9393
    307.5000,       5.0000,   8.00000,    840.2246
    312.5000,       5.0000,   8.00000,    640.1993
    317.5000,       5.0000,   8.00000,    646.5073
    322.5000,       5.0000,   8.00000,    680.8636
    327.5000,       5.0000,   8.00000,    618.4906
    332.5000,       5.0000,   8.00000,    705.3384
    337.5000,       5.0000,   8.00000,    648.7535
    342.5000,       5.0000,   8.00000,    576.5157
    347.5000,       5.0000,   8.00000,    617.8307
    352.5000,       5.0000,   8.00000,    708.7711
    357.5000,       5.0000,   8.00000,    693.4136
    362.5000,       5.0000,   8.00000,    638.2372
    367.5000,       5.0000,   8.00000,    750.3807
    372.5000,       5.0000,   8.00000,    561.3066
    377.5000,       5.0000,   8.00000,    564.4520
    382.5000,       5.0000,   8.00000,    623.4614
    387.5000,       5.0000,   8.00000,    609.4620
    392.5000,       5.0000,   8.00000,    582.8002
    397.5000,       5.0000,   8.00000,    689.2877
    402.5000,       5.0000,   8.00000,    668.7885
    407.5000,       5.0000,   8.00000,    773.1743
    412.5000,       5.0000,   8.00000,    668.7056
    417.5000,       5.0000,   8.00000,    648.4896
    422.5000,       5.0000,   8.00000,    545.3939
    427.5000,       5.0000,   8.00000,    623.7998
    432.5000,       5.0000,   8.00000,    623.6464
     52.5000,      35.0000,   1.00000,    342.2068
     57.5000,      35.0000,   1.00000,    356.6823
     62.5000,      35.0000,   1.00000,    353.8105
     67.5000,      35.0000,   1.00000,    343.3166
     72.5000,      35.0000,   1.00000,    322.3382
     77.5000,      35.0000,   1.00000,    308.6194
     82.5000,      35.0000,   1.00000,    307.0165
     87.5000,      35.0000,   1.00000,    303.0680
     92.5000,      35.0000,   1.00000,    295.8102
     97.5000,      35.0000,   1.00000,    300.9687
    102.5000,      35.0000,   1.00000,    308.0610
    107.5000,      35.0000,   1.00000,    336.7420
    112.5000,      35.0000,   1.00000,    347.2369
    117.5000,      35.0000,   1.00000,    338.8735
    122.5000,      35.0000,   1.00000,    342.4641
    127.5000,      35.0000,   1.00000,    367.6244
    132.5000,      35.0000,   1.00000,    394.0758
    137.5000,      35.0000,   1.00000,    406.3192
    142.5000,      35.0000,   1.00000,    379.1732
    147.5000,      35.0000,   1.00000,    359.8293
    152.5000,      35.0000,   1.00000,    347.7860
    157.5000,      35.0000,   1.00000,    335.1187
    162.5000,      35.0000,   1.00000,    339.0746
    167.5000,      35.0000,   1.00000,    339.2548
    172.5000,      35.0000,   1.00000,    358.0067
    177.5000,      35.0000,   1.00000,    406.4032
    182.5000,      35.0000,   1.00000,    462.9210
    187.5000,      35.0000,   1.00000,    507.3967
    192.5000,      35.0000,   1.00000,    534.4745
    197.5000,      35.0000,   1.00000,    532.7571
    202.5000,      35.0000,   1.00000,    567.4985
    207.5000,      35.0000,   1.00000,    558.4346
    212.5000,      35.0000,   1.00000,    525.3655
    217.5000,      35.0000,   1.00000,    496.3034
    222.5000,      35.0000,   1.00000,    454.7517
    227.5000,      35.0000,   1.00000,    430.2634
    232.5000,      35.0000,   1.00000,    457.2848
    237.5000,      35.0000,   1.00000,    477.4756
    242.5000,      35.0000,   1.00000,    508.0668
    247.5000,      35.0000,   1.00000,    538.7677
    252.5000,      35.0000,   1.00000,    574.7452
    257.5000,      35.0000,   1.00000,    588.4224
    262.5000,      35.0000,   1.00000,    599.5966
    267.5000,      35.0000,   1.00000,    568.6489
    272.5000,      35.0000,   1.00000,    572.3669
    277.5000,      35.0000,   1.00000,    582.0400
    282.5000,      35.0000,   1.00000,    553.7182
    287.5000,      35.0000,   1.00000,    539.1550
    292.5000,      35.0000,   1.00000,    576.6308
    297.5000,      35.0000,   1.00000,    581.7623
    302.5000,      35.0000,   1.00000,    602.6732
    307.5000,      35.0000,   1.00000,    623.1381
    312.5000,      35.0000,   1.00000,    628.1022
    317.5000,      35.0000,   1.00000,    624.4764
    322.5000,      35.0000,   1.00000,    622.4503
    327.5000,      35.0000,   1.00000,    579.0242
    332.5000,      35.0000,   1.00000,    571.7797
    337.5000,      35.0000,   1.00000,    574.4752
    342.5000,      35.0000,   1.00000,    590.0253
    347.5000,      35.0000,   1.00000,    610.1835
    352.5000,      35.0000,   1.00000,    617.6070
    357.5000,      35.0000,   1.00000,    581.1768
    362.5000,      35.0000,   1.00000,    600.0982
    367.5000,      35.0000,   1.00000,    593.9772
    372.5000,      35.0000,   1.00000,    596.1303
    377.5000,      35.0000,   1.00000,    589.8624
    382.5000,      35.0000,   1.00000,    611.7872
    387.5000,      35.0000,   1.00000,    582.5938
    392.5000,      35.0000,   1.00000,    614.5270
    397.5000,      35.0000,   1.00000,    618.2505
    402.5000,      35.0000,   1.00000,    609.3408
    407.5000,      35.0000,   1.00000,    608.3030
    412.5000,      35.0000,   1.00000,    628.9215
    417.5000,      35.0000,   1.00000,    620.8141
    422.5000,      35.0000,   1.00000,    654.7628
     52.5000,       5.0000,  10.00000,    379.5235
     57.5000,       5.0000,  10.00000,    341.0451
     62.5000,       5.0000,  10.00000,    316.5067
     67.5000,       5.0000,  10.00000,    343.8438
     72.5000,       5.0000,  10.00000,    380.4637
     77.5000,       5.0000,  10.00000,    304.0464
     82.5000,       5.0000,  10.00000,    281.8745
     87.5000,       5.0000,  10.00000,    300.0845
     92.5000,       5.0000,  10.00000,    298.7186
     97.5000,       5.0000,  10.00000,    246.2514
    102.5000,       5.0000,  10.00000,    272.0096
    107.5000,       5.0000,  10.00000,    308.2441
    112.5000,       5.0000,  10.00000,    365.5960
    117.5000,       5.0000,  10.00000,    357.8192
    122.5000,       5.0000,  10.00000,    455.5572
    127.5000,       5.0000,  10.00000,    408.7292
    132.5000,       5.0000,  10.00000,    247.0792
    137.5000,       5.0000,  10.00000,    282.1958
    142.5000,       5.0000,  10.00000,    351.7081
    147.5000,       5.0000,  10.00000,    417.9376
    152.5000,       5.0000,  10.00000,    371.9454
    157.5000,       5.0000,  10.00000,    261.3226
    162.5000,       5.0000,  10.00000,    309.0262
    167.5000,       5.0000,  10.00000,    341.8869
    172.5000,       5.0000,  10.00000,    354.2008
    177.5000,       5.0000,  10.00000,    335.1698
    182.5000,       5.0000,  10.00000,    374.7926
    187.5000,       5.0000,  10.00000,    466.4602
    192.5000,       5.0000,  10.00000,    493.8953
    197.5000,       5.0000,  10.00000,    599.1240
    202.5000,       5.0000,  10.00000,    641.7153
    207.5000,       5.0000,  10.00000,    525.4228
    212.5000,       5.0000,  10.00000,    333.2257
    217.5000,       5.0000,  10.00000,    398.4724
    222.5000,       5.0000,  10.00000,    385.6485
    227.5000,       5.0000,  10.00000,    392.6778
    232.5000,       5.0000,  10.00000,    403.0057
    237.5000,       5.0000,  10.00000,    415.3842
    242.5000,       5.0000,  10.00000,    468.3241
    247.5000,       5.0000,  10.00000,    546.2004
    252.5000,       5.0000,  10.00000,    569.3188
    257.5000,       5.0000,  10.00000,    624.1471
    262.5000,       5.0000,  10.00000,    586.5446
    267.5000,       5.0000,  10.00000,    475.8817
    272.5000,       5.0000,  10.00000,    435.0509
    277.5000,       5.0000,  10.00000,    413.3380
    282.5000,       5.0000,  10.00000,    379.5044
    287.5000,       5.0000,  10.00000,    428.1501
    292.5000,       5.0000,  10.00000,    566.1771
    297.5000,       5.0000,  10.00000,    544.1702
    302.5000,       5.0000,  10.00000,    531.6840
    307.5000,       5.0000,  10.00000,    700.2570
    312.5000,       5.0000,  10.00000,    557.5416
    317.5000,       5.0000,  10.00000,    567.1610
    322.5000,       5.0000,  10.00000,    599.6572
    327.5000,       5.0000,  10.00000,    565.9497
    332.5000,       5.0000,  10.00000,    622.2167
    337.5000,       5.0000,  10.00000,    525.3755
    342.5000,       5.0000,  10.00000,    461.1954
    347.5000,       5.0000,  10.00000,    505.1375
    352.5000,       5.0000,  10.00000,    555.8968
    357.5000,       5.0000,  10.00000,    546.0935
    362.5000,       5.0000,  10.00000,    520.7773
    367.5000,       5.0000,  10.00000,    619.5971
    372.5000,       5.0000,  10.00000,    477.8380
    377.5000,       5.0000,  10.00000,    489.1459
    382.5000,       5.0000,  10.00000,    545.7489
    387.5000,       5.0000,  10.00000,    539.1647
    392.5000,       5.0000,  10.00000,    519.1959
    397.5000,       5.0000,  10.00000,    625.3067
    402.5000,       5.0000,  10.00000,    584.7496
    407.5000,       5.0000,  10.00000,    684.3188
    412.5000,       5.0000,  10.00000,    592.1512
    417.5000,       5.0000,  10.00000,    578.9700
    422.5000,       5.0000,  10.00000,    495.8126
     67.5000,      45.0000,   1.00000,    334.3615
     72.5000,      45.0000,   1.00000,    334.4166
     77.5000,      45.0000,   1.00000,    321.5668
     82.5000,      45.0000,   1.00000,    313.2335
     87.5000,      45.0000,   1.00000,    311.9677
     92.5000,      45.0000,   1.00000,    320.9489
     97.5000,      45.0000,   1.00000,    318.5129
    102.5000,      45.0000,   1.00000,    333.1266
    107.5000,      45.0000,   1.00000,    344.3094
    112.5000,      45.0000,   1.00000,    335.6364
    117.5000,      45.0000,   1.00000,    336.0080
    122.5000,      45.0000,   1.00000,    349.6568
    127.5000,      45.0000,   1.00000,    366.8647
    132.5000,      45.0000,   1.00000,    363.9115
    137.5000,      45.0000,   1.00000,    332.9633
    142.5000,      45.0000,   1.00000,    321.3584
    147.5000,      45.0000,   1.00000,    311.5688
    152.5000,      45.0000,   1.00000,    303.0516
    157.5000,      45.0000,   1.00000,    314.2234
    162.5000,      45.0000,   1.00000,    328.7544
    167.5000,      45.0000,   1.00000,    346.6612
    172.5000,      45.0000,   1.00000,    361.5097
    177.5000,      45.0000,   1.00000,    389.8662
    182.5000,      45.0000,   1.00000,    427.6512
    187.5000,      45.0000,   1.00000,    441.5415
    192.5000,      45.0000,   1.00000,    430.1430
    197.5000,      45.0000,   1.00000,    429.0346
    202.5000,      45.0000,   1.00000,    424.5383
    207.5000,      45.0000,   1.00000,    428.2481
    212.5000,      45.0000,   1.00000,    432.8569
    217.5000,      45.0000,   1.00000,    446.6659
    222.5000,      45.0000,   1.00000,    445.4889
    227.5000,      45.0000,   1.00000,    422.1088
    232.5000,      45.0000,   1.00000,    416.2614
    237.5000,      45.0000,   1.00000,    445.7234
    242.5000,      45.0000,   1.00000,    444.0942
    247.5000,      45.0000,   1.00000,    442.1256
    252.5000,      45.0000,   1.00000,    438.9370
    257.5000,      45.0000,   1.00000,    439.8764
    262.5000,      45.0000,   1.00000,    443.8936
    267.5000,      45.0000,   1.00000,    454.0149
    272.5000,      45.0000,   1.00000,    477.3655
    277.5000,      45.0000,   1.00000,    486.2860
    282.5000,      45.0000,   1.00000,    465.0021
    287.5000,      45.0000,   1.00000,    476.8831
    292.5000,      45.0000,   1.00000,    469.8393
    297.5000,      45.0000,   1.00000,    477.0367
    302.5000,      45.0000,   1.00000,    478.2646
    307.5000,      45.0000,   1.00000,    495.8830
    312.5000,      45.0000,   1.00000,    524.4913
    317.5000,      45.0000,   1.00000,    525.7665
    322.5000,      45.0000,   1.00000,    521.4509
    327.5000,      45.0000,   1.00000,    535.2224
    332.5000,      45.0000,   1.00000,    516.6888
    337.5000,      45.0000,   1.00000,    511.7707
    342.5000,      45.0000,   1.00000,    488.1103
    347.5000,      45.0000,   1.00000,    481.1542
    352.5000,      45.0000,   1.00000,    458.5341
    357.5000,      45.0000,   1.00000,    446.9046
    362.5000,      45.0000,   1.00000,    461.6939
    367.5000,      45.0000,   1.00000,    479.7752
    372.5000,      45.0000,   1.00000,    475.2283
    377.5000,      45.0000,   1.00000,    510.4340
    382.5000,      45.0000,   1.00000,    516.0519
    387.5000,      45.0000,   1.00000,    534.4324
    392.5000,      45.0000,   1.00000,    531.8340
    397.5000,      45.0000,   1.00000,    543.4953
    402.5000,      45.0000,   1.00000,    548.8323
    407.5000,      45.0000,   1.00000,    548.0275
     67.5000,      15.0000,   4.00000,    343.5560
     72.5000,      15.0000,   4.00000,    351.4800
     77.5000,      15.0000,   4.00000,    337.1633
     82.5000,      15.0000,   4.00000,    305.9963
     87.5000,      15.0000,   4.00000,    296.6328
     92.5000,      15.0000,   4.00000,    286.8394
     97.5000,      15.0000,   4.00000,    279.9192
    102.5000,      15.0000,   4.00000,    281.2042
    107.5000,      15.0000,   4.00000,    320.7502
    112.5000,      15.0000,   4.00000,    351.6237
    117.5000,      15.0000,   4.00000,    406.5374
    122.5000,      15.0000,   4.00000,    413.3555
    127.5000,      15.0000,   4.00000,    362.7388
    132.5000,      15.0000,   4.00000,    288.5180
    137.5000,      15.0000,   4.00000,    254.0678
    142.5000,      15.0000,   4.00000,    298.6194
    147.5000,      15.0000,   4.00000,    338.1145
    152.5000,      15.0000,   4.00000,    324.8865
    157.5000,      15.0000,   4.00000,    307.1910
    162.5000,      15.0000,   4.00000,    301.8198
    167.5000,      15.0000,   4.00000,    325.3240
    172.5000,      15.0000,   4.00000,    326.9469
    177.5000,      15.0000,   4.00000,    329.9949
    182.5000,      15.0000,   4.00000,    359.3582
    187.5000,      15.0000,   4.00000,    403.4504
    192.5000,      15.0000,   4.00000,    470.4654
    197.5000,      15.0000,   4.00000,    507.6224
    202.5000,      15.0000,   4.00000,    495.7000
    207.5000,      15.0000,   4.00000,    419.0036
    212.5000,      15.0000,   4.00000,    367.2937
    217.5000,      15.0000,   4.00000,    348.0934
    222.5000,      15.0000,   4.00000,    378.3434
    227.5000,      15.0000,   4.00000,    374.9277
    232.5000,      15.0000,   4.00000,    381.9717
    237.5000,      15.0000,   4.00000,    404.5977
    242.5000,      15.0000,   4.00000,    430.2057
    247.5000,      15.0000,   4.00000,    455.8496
    252.5000,      15.0000,   4.00000,    481.0052
    257.5000,      15.0000,   4.00000,    477.5859
    262.5000,      15.0000,   4.00000,    451.7814
    267.5000,      15.0000,   4.00000,    402.1420
    272.5000,      15.0000,   4.00000,    361.9615
    277.5000,      15.0000,   4.00000,    340.4617
    282.5000,      15.0000,   4.00000,    339.7413
    287.5000,      15.0000,   4.00000,    390.8163
    292.5000,      15.0000,   4.00000,    437.0446
    297.5000,      15.0000,   4.00000,    469.0259
    302.5000,      15.0000,   4.00000,    502.2163
    307.5000,      15.0000,   4.00000,    507.2729
    312.5000,      15.0000,   4.00000,    528.4559
    317.5000,      15.0000,   4.00000,    508.8784
    322.5000,      15.0000,   4.00000,    520.2745
    327.5000,      15.0000,   4.00000,    549.8564
    332.5000,      15.0000,   4.00000,    524.3049
    337.5000,      15.0000,   4.00000,    481.2299
    342.5000,      15.0000,   4.00000,    418.8881
    347.5000,      15.0000,   4.00000,    402.1115
    352.5000,      15.0000,   4.00000,    408.7029
    357.5000,      15.0000,   4.00000,    414.1924
    362.5000,      15.0000,   4.00000,    447.2984
    367.5000,      15.0000,   4.00000,    435.1564
    372.5000,      15.0000,   4.00000,    426.4751
    377.5000,      15.0000,   4.00000,    425.8656
    382.5000,      15.0000,   4.00000,    450.4902
    387.5000,      15.0000,   4.00000,    463.2148
    392.5000,      15.0000,   4.00000,    503.2353
    397.5000,      15.0000,   4.00000,    526.6505
    402.5000,      15.0000,   4.00000,    588.5557
    407.5000,      15.0000,   4.00000,    572.8618
     82.5000,      55.0000,   1.00000,    321.6191
     87.5000,      55.0000,   1.00000,    327.4039
     92.5000,      55.0000,   1.00000,    333.6632
     97.5000,      55.0000,   1.00000,    349.6539
    102.5000,      55.0000,   1.00000,    349.7006
    107.5000,      55.0000,   1.00000,    332.7932
    112.5000,      55.0000,   1.00000,    324.1557
    117.5000,      55.0000,   1.00000,    313.3591
    122.5000,      55.0000,   1.00000,    307.6185
    127.5000,      55.0000,   1.00000,    309.0643
    132.5000,      55.0000,   1.00000,    312.6846
    137.5000,      55.0000,   1.00000,    318.4485
    142.5000,      55.0000,   1.00000,    320.5594
    147.5000,      55.0000,   1.00000,    322.7396
    152.5000,      55.0000,   1.00000,    312.4335
    157.5000,      55.0000,   1.00000,    312.8153
    162.5000,      55.0000,   1.00000,    334.2906
    167.5000,      55.0000,   1.00000,    349.5078
    172.5000,      55.0000,   1.00000,    368.9453
    177.5000,      55.0000,   1.00000,    375.2124
    182.5000,      55.0000,   1.00000,    368.0203
    187.5000,      55.0000,   1.00000,    364.9082
    192.5000,      55.0000,   1.00000,    375.0604
    197.5000,      55.0000,   1.00000,    388.0768
    202.5000,      55.0000,   1.00000,    403.3250
    207.5000,      55.0000,   1.00000,    428.5538
    212.5000,      55.0000,   1.00000,    438.9552
    217.5000,      55.0000,   1.00000,    433.7734
    222.5000,      55.0000,   1.00000,    438.0949
    227.5000,      55.0000,   1.00000,    423.0688
    232.5000,      55.0000,   1.00000,    417.8428
    242.5000,      55.0000,   1.00000,    404.8886
    247.5000,      55.0000,   1.00000,    395.7924
    252.5000,      55.0000,   1.00000,    383.9957
    257.5000,      55.0000,   1.00000,    376.1538
    262.5000,      55.0000,   1.00000,    378.1668
    267.5000,      55.0000,   1.00000,    396.5142
    272.5000,      55.0000,   1.00000,    409.0087
    277.5000,      55.0000,   1.00000,    411.5124
    282.5000,      55.0000,   1.00000,    438.6154
    287.5000,      55.0000,   1.00000,    429.9014
    292.5000,      55.0000,   1.00000,    429.2039
    297.5000,      55.0000,   1.00000,    433.3866
    302.5000,      55.0000,   1.00000,    442.0846
    307.5000,      55.0000,   1.00000,    458.4432
    312.5000,      55.0000,   1.00000,    470.8895
    317.5000,      55.0000,   1.00000,    466.1034
    322.5000,      55.0000,   1.00000,    456.7162
    327.5000,      55.0000,   1.00000,    450.3189
    332.5000,      55.0000,   1.00000,    454.9673
    337.5000,      55.0000,   1.00000,    437.2321
    342.5000,      55.0000,   1.00000,    452.6083
    347.5000,      55.0000,   1.00000,    444.8318
    352.5000,      55.0000,   1.00000,    430.0656
    357.5000,      55.0000,   1.00000,    414.3707
    362.5000,      55.0000,   1.00000,    403.4619
    367.5000,      55.0000,   1.00000,    397.2223
    372.5000,      55.0000,   1.00000,    410.8763
    377.5000,      55.0000,   1.00000,    435.6685
    382.5000,      55.0000,   1.00000,    459.7897
    387.5000,      55.0000,   1.00000,    468.5812
    392.5000,      55.0000,   1.00000,    489.9769
     82.5000,      15.0000,   5.00000,    310.8635
     87.5000,      15.0000,   5.00000,    305.1604
     92.5000,      15.0000,   5.00000,    291.6617
     97.5000,      15.0000,   5.00000,    284.6624
    102.5000,      15.0000,   5.00000,    288.7605
    107.5000,      15.0000,   5.00000,    324.9984
    112.5000,      15.0000,   5.00000,    346.1038
    117.5000,      15.0000,   5.00000,    377.7370
    122.5000,      15.0000,   5.00000,    367.4765
    127.5000,      15.0000,   5.00000,    319.1160
    132.5000,      15.0000,   5.00000,    264.6042
    137.5000,      15.0000,   5.00000,    245.0303
    142.5000,      15.0000,   5.00000,    297.9881
    147.5000,      15.0000,   5.00000,    336.9531
    152.5000,      15.0000,   5.00000,    327.9498
    157.5000,      15.0000,   5.00000,    312.4861
    162.5000,      15.0000,   5.00000,    303.7090
    167.5000,      15.0000,   5.00000,    322.8005
    172.5000,      15.0000,   5.00000,    318.1078
    177.5000,      15.0000,   5.00000,    311.8751
    182.5000,      15.0000,   5.00000,    329.4881
    187.5000,      15.0000,   5.00000,    369.2794
    192.5000,      15.0000,   5.00000,    432.7504
    197.5000,      15.0000,   5.00000,    483.1893
    202.5000,      15.0000,   5.00000,    497.5367
    207.5000,      15.0000,   5.00000,    438.4805
    212.5000,      15.0000,   5.00000,    380.8323
    217.5000,      15.0000,   5.00000,    346.2710
    222.5000,      15.0000,   5.00000,    368.8368
    227.5000,      15.0000,   5.00000,    364.3026
    232.5000,      15.0000,   5.00000,    372.0895
    242.5000,      15.0000,   5.00000,    408.8603
    247.5000,      15.0000,   5.00000,    428.4467
    252.5000,      15.0000,   5.00000,    441.5567
    257.5000,      15.0000,   5.00000,    429.1019
    262.5000,      15.0000,   5.00000,    398.5281
    267.5000,      15.0000,   5.00000,    350.4228
    272.5000,      15.0000,   5.00000,    312.3961
    277.5000,      15.0000,   5.00000,    293.2043
    282.5000,      15.0000,   5.00000,    304.8027
    287.5000,      15.0000,   5.00000,    353.8126
    292.5000,      15.0000,   5.00000,    406.0175
    297.5000,      15.0000,   5.00000,    436.1984
    302.5000,      15.0000,   5.00000,    482.0330
    307.5000,      15.0000,   5.00000,    487.0846
    312.5000,      15.0000,   5.00000,    503.0580
    317.5000,      15.0000,   5.00000,    472.3425
    322.5000,      15.0000,   5.00000,    473.7327
    327.5000,      15.0000,   5.00000,    480.5757
    332.5000,      15.0000,   5.00000,    458.7821
    337.5000,      15.0000,   5.00000,    423.8718
    342.5000,      15.0000,   5.00000,    384.6390
    347.5000,      15.0000,   5.00000,    375.3194
    352.5000,      15.0000,   5.00000,    384.5011
    357.5000,      15.0000,   5.00000,    372.2944
    362.5000,      15.0000,   5.00000,    388.2363
    367.5000,      15.0000,   5.00000,    369.0959
    372.5000,      15.0000,   5.00000,    365.0859
    377.5000,      15.0000,   5.00000,    362.8734
    382.5000,      15.0000,   5.00000,    392.8132
    387.5000,      15.0000,   5.00000,    413.4319
    392.5000,      15.0000,   5.00000,    458.3322
     97.5000,      65.0000,   1.00000,    347.2117
    102.5000,      65.0000,   1.00000,    323.9294
    107.5000,      65.0000,   1.00000,    297.7350
    112.5000,      65.0000,   1.00000,    289.0492
    117.5000,      65.0000,   1.00000,    298.4600
    122.5000,      65.0000,   1.00000,    302.7418
    127.5000,      65.0000,   1.00000,    300.1690
    132.5000,      65.0000,   1.00000,    305.7822
    137.5000,      65.0000,   1.00000,    314.4852
    142.5000,      65.0000,   1.00000,    321.7426
    147.5000,      65.0000,   1.00000,    320.3951
    152.5000,      65.0000,   1.00000,    319.6324
    157.5000,      65.0000,   1.00000,    315.1428
    162.5000,      65.0000,   1.00000,    312.2894
    167.5000,      65.0000,   1.00000,    333.5869
    172.5000,      65.0000,   1.00000,    360.7748
    177.5000,      65.0000,   1.00000,    372.7712
    182.5000,      65.0000,   1.00000,    366.1649
    187.5000,      65.0000,   1.00000,    372.5199
    192.5000,      65.0000,   1.00000,    386.5590
    197.5000,      65.0000,   1.00000,    390.4277
    202.5000,      65.0000,   1.00000,    395.8725
    207.5000,      65.0000,   1.00000,    403.7393
    212.5000,      65.0000,   1.00000,    412.9401
    217.5000,      65.0000,   1.00000,    429.3688
    257.5000,      65.0000,   1.00000,    361.4303
    262.5000,      65.0000,   1.00000,    372.4169
    267.5000,      65.0000,   1.00000,    383.5955
    272.5000,      65.0000,   1.00000,    386.4735
    277.5000,      65.0000,   1.00000,    404.1164
    282.5000,      65.0000,   1.00000,    404.1236
    287.5000,      65.0000,   1.00000,    407.7009
    292.5000,      65.0000,   1.00000,    409.4569
    297.5000,      65.0000,   1.00000,    414.9984
    302.5000,      65.0000,   1.00000,    424.7436
    307.5000,      65.0000,   1.00000,    425.4996
    312.5000,      65.0000,   1.00000,    410.7106
    317.5000,      65.0000,   1.00000,    412.8167
    322.5000,      65.0000,   1.00000,    416.3280
    327.5000,      65.0000,   1.00000,    416.7514
    332.5000,      65.0000,   1.00000,    413.7577
    337.5000,      65.0000,   1.00000,    420.4699
    342.5000,      65.0000,   1.00000,    398.5567
    347.5000,      65.0000,   1.00000,    401.4641
    352.5000,      65.0000,   1.00000,    404.3870
    357.5000,      65.0000,   1.00000,    402.1482
    362.5000,      65.0000,   1.00000,    402.2068
    367.5000,      65.0000,   1.00000,    399.6527
    372.5000,      65.0000,   1.00000,    399.3227
    377.5000,      65.0000,   1.00000,    412.1233
     97.5000,      15.0000,   6.00000,    279.2251
    102.5000,      15.0000,   6.00000,    272.9097
    107.5000,      15.0000,   6.00000,    297.5956
    112.5000,      15.0000,   6.00000,    313.5424
    117.5000,      15.0000,   6.00000,    356.9083
    122.5000,      15.0000,   6.00000,    362.2957
    127.5000,      15.0000,   6.00000,    323.1214
    132.5000,      15.0000,   6.00000,    263.2043
    137.5000,      15.0000,   6.00000,    242.9574
    142.5000,      15.0000,   6.00000,    296.1596
    147.5000,      15.0000,   6.00000,    335.9148
    152.5000,      15.0000,   6.00000,    323.6488
    157.5000,      15.0000,   6.00000,    300.0425
    162.5000,      15.0000,   6.00000,    286.7079
    167.5000,      15.0000,   6.00000,    307.7224
    172.5000,      15.0000,   6.00000,    311.1784
    177.5000,      15.0000,   6.00000,    313.5622
    182.5000,      15.0000,   6.00000,    341.9006
    187.5000,      15.0000,   6.00000,    390.7680
    192.5000,      15.0000,   6.00000,    459.1600
    197.5000,      15.0000,   6.00000,    497.9576
    202.5000,      15.0000,   6.00000,    500.3121
    207.5000,      15.0000,   6.00000,    427.9963
    212.5000,      15.0000,   6.00000,    368.2389
    217.5000,      15.0000,   6.00000,    341.8534
    257.5000,      15.0000,   6.00000,    423.0008
    262.5000,      15.0000,   6.00000,    391.4302
    267.5000,      15.0000,   6.00000,    344.6753
    272.5000,      15.0000,   6.00000,    301.4532
    277.5000,      15.0000,   6.00000,    280.6292
    282.5000,      15.0000,   6.00000,    286.2373
    287.5000,      15.0000,   6.00000,    334.8591
    292.5000,      15.0000,   6.00000,    384.4472
    297.5000,      15.0000,   6.00000,    423.5221
    302.5000,      15.0000,   6.00000,    469.3871
    307.5000,      15.0000,   6.00000,    472.4084
    312.5000,      15.0000,   6.00000,    470.3669
    317.5000,      15.0000,   6.00000,    441.2505
    322.5000,      15.0000,   6.00000,    441.5575
    327.5000,      15.0000,   6.00000,    455.5889
    332.5000,      15.0000,   6.00000,    431.7722
    337.5000,      15.0000,   6.00000,    396.6963
    342.5000,      15.0000,   6.00000,    348.7832
    347.5000,      15.0000,   6.00000,    343.5841
    352.5000,      15.0000,   6.00000,    357.2990
    357.5000,      15.0000,   6.00000,    357.2852
    362.5000,      15.0000,   6.00000,    376.6225
    367.5000,      15.0000,   6.00000,    359.7864
    372.5000,      15.0000,   6.00000,    355.4796
    377.5000,      15.0000,   6.00000,    341.1923
    105.0000,      30.0000,   3.00000,    286.4275
    110.0000,      30.0000,   3.00000,    308.4427
    115.0000,      30.0000,   3.00000,    327.0697
    120.0000,      30.0000,   3.00000,    318.1067
    125.0000,      30.0000,   3.00000,    310.4280
    130.0000,      30.0000,   3.00000,    304.5592
    135.0000,      30.0000,   3.00000,    312.1918
    140.0000,      30.0000,   3.00000,    298.7800
    145.0000,      30.0000,   3.00000,    278.3054
    150.0000,      30.0000,   3.00000,    291.5358
    155.0000,      30.0000,   3.00000,    305.1339
    160.0000,      30.0000,   3.00000,    311.5028
    165.0000,      30.0000,   3.00000,    301.3270
    170.0000,      30.0000,   3.00000,    298.2593
    175.0000,      30.0000,   3.00000,    327.8424
    180.0000,      30.0000,   3.00000,    358.6266
    185.0000,      30.0000,   3.00000,    396.0485
    190.0000,      30.0000,   3.00000,    430.5413
    195.0000,      30.0000,   3.00000,    455.3630
    200.0000,      30.0000,   3.00000,    450.7295
    205.0000,      30.0000,   3.00000,    435.3877
    210.0000,      30.0000,   3.00000,    422.7556
    265.0000,      30.0000,   3.00000,    362.8767
    270.0000,      30.0000,   3.00000,    338.7381
    275.0000,      30.0000,   3.00000,    319.2264
    280.0000,      30.0000,   3.00000,    323.2650
    285.0000,      30.0000,   3.00000,    334.7492
    290.0000,      30.0000,   3.00000,    351.7837
    295.0000,      30.0000,   3.00000,    393.2206
    300.0000,      30.0000,   3.00000,    416.1172
    305.0000,      30.0000,   3.00000,    434.1084
    310.0000,      30.0000,   3.00000,    443.7957
    315.0000,      30.0000,   3.00000,    446.2565
    320.0000,      30.0000,   3.00000,    454.7458
    325.0000,      30.0000,   3.00000,    429.1711
    330.0000,      30.0000,   3.00000,    413.0241
    335.0000,      30.0000,   3.00000,    392.6339
    340.0000,      30.0000,   3.00000,    379.4714
    345.0000,      30.0000,   3.00000,    369.1798
    350.0000,      30.0000,   3.00000,    345.7799
    355.0000,      30.0000,   3.00000,    353.2453
    360.0000,      30.0000,   3.00000,    353.7718
    365.0000,      30.0000,   3.00000,    355.9044
    370.0000,      30.0000,   3.00000,    359.8114
    112.5000,      25.0000,   4.00000,    323.7592
    117.5000,      25.0000,   4.00000,    342.3991
    122.5000,      25.0000,   4.00000,    326.0366
    127.5000,      25.0000,   4.00000,    305.9228
    132.5000,      25.0000,   4.00000,    298.6782
    137.5000,      25.0000,   4.00000,    286.0632
    142.5000,      25.0000,   4.00000,    281.3991
    147.5000,      25.0000,   4.00000,    286.0201
    152.5000,      25.0000,   4.00000,    297.1848
    157.5000,      25.0000,   4.00000,    305.6079
    162.5000,      25.0000,   4.00000,    303.4098
    167.5000,      25.0000,   4.00000,    298.2900
    172.5000,      25.0000,   4.00000,    317.2104
    177.5000,      25.0000,   4.00000,    344.3274
    182.5000,      25.0000,   4.00000,    368.6486
    187.5000,      25.0000,   4.00000,    412.5903
    192.5000,      25.0000,   4.00000,    463.9381
    197.5000,      25.0000,   4.00000,    480.1155
    202.5000,      25.0000,   4.00000,    454.8486
    272.5000,      25.0000,   4.00000,    321.4828
    277.5000,      25.0000,   4.00000,    301.5255
    282.5000,      25.0000,   4.00000,    320.3872
    287.5000,      25.0000,   4.00000,    338.2917
    292.5000,      25.0000,   4.00000,    356.9214
    297.5000,      25.0000,   4.00000,    402.0841
    302.5000,      25.0000,   4.00000,    420.4985
    307.5000,      25.0000,   4.00000,    423.0932
    312.5000,      25.0000,   4.00000,    440.5236
    317.5000,      25.0000,   4.00000,    451.3229
    322.5000,      25.0000,   4.00000,    438.5683
    327.5000,      25.0000,   4.00000,    422.0988
    332.5000,      25.0000,   4.00000,    402.6270
    337.5000,      25.0000,   4.00000,    379.3583
    342.5000,      25.0000,   4.00000,    364.4231
    347.5000,      25.0000,   4.00000,    343.6301
    352.5000,      25.0000,   4.00000,    332.5371
    357.5000,      25.0000,   4.00000,    350.5266
    362.5000,      25.0000,   4.00000,    348.8899
   4.86
ITERATION 4
MODEL RESISTIVITY
LAYER 1
93,     2.5000
     10.0000,     359.39
     15.0000,     360.11
     20.0000,     361.02
     25.0000,     358.28
     30.0000,     354.44
     35.0000,     303.38
     40.0000,     342.68
     45.0000,     351.56
     50.0000,     388.70
     55.0000,     415.52
     60.0000,     362.79
     65.0000,     315.41
     70.0000,     330.26
     75.0000,     372.31
     80.0000,     306.88
     85.0000,     272.75
     90.0000,     276.16
     95.0000,     273.48
    100.0000,     221.61
    105.0000,     243.69
    110.0000,     286.18
    115.0000,     360.26
    120.0000,     370.27
    125.0000,     513.99
    130.0000,     455.44
    135.0000,     244.29
    140.0000,     279.41
    145.0000,     402.23
    150.0000,     549.78
    155.0000,     556.50
    160.0000,     446.09
    165.0000,     594.28
    170.0000,     698.44
    175.0000,     756.56
    180.0000,     754.09
    185.0000,     932.12
    190.0000,     1230.4
    195.0000,     1475.5
    200.0000,     2416.7
    205.0000,     3170.2
    210.0000,     2860.0
    215.0000,     1702.2
    220.0000,     1665.7
    225.0000,     1327.1
    230.0000,     1325.5
    235.0000,     1383.0
    240.0000,     1498.1
    245.0000,     1874.9
    250.0000,     2434.4
    255.0000,     2718.1
    260.0000,     3218.2
    265.0000,     2953.5
    270.0000,     2260.6
    275.0000,     1901.4
    280.0000,     1723.0
    285.0000,     1558.9
    290.0000,     1745.1
    295.0000,     2242.6
    300.0000,     1918.2
    305.0000,     1676.9
    310.0000,     2120.8
    315.0000,     1474.0
    320.0000,     1534.3
    325.0000,     1673.9
    330.0000,     1485.4
    335.0000,     1647.4
    340.0000,     1349.0
    345.0000,     1113.6
    350.0000,     1186.7
    355.0000,     1297.5
    360.0000,     1298.4
    365.0000,     1183.5
    370.0000,     1442.6
    375.0000,     1040.5
    380.0000,     1039.3
    385.0000,     1167.4
    390.0000,     1193.5
    395.0000,     1201.7
    400.0000,     1582.0
    405.0000,     1549.9
    410.0000,     1893.7
    415.0000,     1652.7
    420.0000,     1652.4
    425.0000,     1326.7
    430.0000,     1461.6
    435.0000,     1446.0
    440.0000,     1769.2
    445.0000,     1074.4
    450.0000,     1074.2
    455.0000,     1176.8
    460.0000,     902.25
    465.0000,     902.58
           904.5282
LAYER 2
93,     5.2500
     10.0000,     359.56
     15.0000,     360.14
     20.0000,     361.03
     25.0000,     358.79
     30.0000,     354.47
     35.0000,     306.58
     40.0000,     342.68
     45.0000,     351.88
     50.0000,     388.81
     55.0000,     414.93
     60.0000,     362.76
     65.0000,     317.06
     70.0000,     329.85
     75.0000,     363.20
     80.0000,     306.61
     85.0000,     272.68
     90.0000,     273.97
     95.0000,     271.75
    100.0000,     221.60
    105.0000,     239.16
    110.0000,     285.95
    115.0000,     359.12
    120.0000,     370.26
    125.0000,     505.73
    130.0000,     442.79
    135.0000,     244.42
    140.0000,     278.72
    145.0000,     402.17
    150.0000,     543.06
    155.0000,     541.90
    160.0000,     444.26
    165.0000,     563.75
    170.0000,     698.51
    175.0000,     764.87
    180.0000,     785.04
    185.0000,     933.83
    190.0000,     1263.4
    195.0000,     1603.6
    200.0000,     2421.8
    205.0000,     3121.3
    210.0000,     2563.5
    215.0000,     1435.1
    220.0000,     1423.2
    225.0000,     1323.9
    230.0000,     1325.7
    235.0000,     1384.6
    240.0000,     1515.8
    245.0000,     1905.7
    250.0000,     2440.9
    255.0000,     2716.3
    260.0000,     3000.3
    265.0000,     2908.9
    270.0000,     2258.9
    275.0000,     1901.4
    280.0000,     1711.6
    285.0000,     1558.3
    290.0000,     1716.3
    295.0000,     2076.5
    300.0000,     1902.0
    305.0000,     1677.3
    310.0000,     2016.2
    315.0000,     1473.4
    320.0000,     1503.5
    325.0000,     1574.5
    330.0000,     1485.5
    335.0000,     1598.4
    340.0000,     1348.9
    345.0000,     1126.5
    350.0000,     1186.9
    355.0000,     1298.0
    360.0000,     1299.4
    365.0000,     1248.4
    370.0000,     1439.6
    375.0000,     1055.7
    380.0000,     1050.0
    385.0000,     1167.9
    390.0000,     1193.4
    395.0000,     1201.4
    400.0000,     1538.4
    405.0000,     1545.7
    410.0000,     1820.8
    415.0000,     1648.4
    420.0000,     1612.1
    425.0000,     1326.5
    430.0000,     1439.4
    435.0000,     1440.5
    440.0000,     1594.5
    445.0000,     1075.4
    450.0000,     1074.7
    455.0000,     1140.4
    460.0000,     902.50
    465.0000,     902.60
           904.0060
LAYER 3
91,     8.2750
     15.0000,     361.15
     20.0000,     362.26
     25.0000,     361.86
     30.0000,     355.61
     35.0000,     334.06
     40.0000,     343.19
     45.0000,     354.83
     50.0000,     388.79
     55.0000,     404.85
     60.0000,     362.27
     65.0000,     319.72
     70.0000,     323.88
     75.0000,     323.95
     80.0000,     300.05
     85.0000,     271.09
     90.0000,     269.26
     95.0000,     261.54
    100.0000,     221.40
    105.0000,     225.91
    110.0000,     268.93
    115.0000,     338.72
    120.0000,     365.42
    125.0000,     398.25
    130.0000,     347.60
    135.0000,     244.35
    140.0000,     278.15
    145.0000,     397.47
    150.0000,     476.83
    155.0000,     468.72
    160.0000,     433.74
    165.0000,     468.77
    170.0000,     698.21
    175.0000,     830.13
    180.0000,     1029.1
    185.0000,     1347.2
    190.0000,     1791.0
    195.0000,     2136.1
    200.0000,     2428.6
    205.0000,     2380.6
    210.0000,     1060.9
    215.0000,     935.96
    220.0000,     1032.2
    225.0000,     1209.7
    230.0000,     1326.5
    235.0000,     1423.4
    240.0000,     1688.8
    245.0000,     2036.8
    250.0000,     2442.3
    255.0000,     2441.4
    260.0000,     2424.9
    265.0000,     2320.5
    270.0000,     2047.9
    275.0000,     1727.6
    280.0000,     1363.2
    285.0000,     1246.0
    290.0000,     1245.8
    295.0000,     1514.7
    300.0000,     1542.3
    305.0000,     1566.2
    310.0000,     1637.5
    315.0000,     1449.9
    320.0000,     1451.5
    325.0000,     1484.7
    330.0000,     1484.5
    335.0000,     1499.5
    340.0000,     1347.7
    345.0000,     1184.8
    350.0000,     1190.2
    355.0000,     1316.4
    360.0000,     1336.4
    365.0000,     1346.5
    370.0000,     1432.2
    375.0000,     1174.0
    380.0000,     1167.0
    385.0000,     1173.7
    390.0000,     1193.2
    395.0000,     1199.7
    400.0000,     1370.1
    405.0000,     1411.5
    410.0000,     1456.9
    415.0000,     1409.2
    420.0000,     1278.8
    425.0000,     1188.4
    430.0000,     1186.8
    435.0000,     1185.4
    440.0000,     1184.5
    445.0000,     1075.1
    450.0000,     1069.5
    455.0000,     1068.9
    460.0000,     902.60
           902.6491
LAYER 4
89,    11.6025
     20.0000,     367.84
     25.0000,     367.40
     30.0000,     362.60
     35.0000,     351.49
     40.0000,     351.18
     45.0000,     360.05
     50.0000,     388.26
     55.0000,     391.34
     60.0000,     361.11
     65.0000,     319.74
     70.0000,     319.33
     75.0000,     315.58
     80.0000,     295.09
     85.0000,     270.62
     90.0000,     268.26
     95.0000,     259.32
    100.0000,     221.34
    105.0000,     224.49
    110.0000,     257.25
    115.0000,     309.74
    120.0000,     341.53
    125.0000,     337.80
    130.0000,     295.77
    135.0000,     244.27
    140.0000,     278.00
    145.0000,     380.71
    150.0000,     401.76
    155.0000,     390.10
    160.0000,     365.60
    165.0000,     371.18
    170.0000,     652.90
    175.0000,     848.27
    180.0000,     1150.9
    185.0000,     1603.9
    190.0000,     1971.8
    195.0000,     2160.0
    200.0000,     2159.9
    205.0000,     1335.6
    210.0000,     501.03
    215.0000,     541.04
    220.0000,     661.21
    225.0000,     1103.1
    230.0000,     1327.9
    235.0000,     1453.1
    240.0000,     1714.7
    245.0000,     2043.8
    250.0000,     2049.8
    255.0000,     1701.8
    260.0000,     1645.2
    265.0000,     1448.7
    270.0000,     1375.7
    275.0000,     1190.9
    280.0000,     862.60
    285.0000,     777.40
    290.0000,     776.06
    295.0000,     887.30
    300.0000,     1113.2
    305.0000,     1320.3
    310.0000,     1398.7
    315.0000,     1387.7
    320.0000,     1389.2
    325.0000,     1436.1
    330.0000,     1446.9
    335.0000,     1448.1
    340.0000,     1344.3
    345.0000,     1206.0
    350.0000,     1211.6
    355.0000,     1341.2
    360.0000,     1412.2
    365.0000,     1427.2
    370.0000,     1432.1
    375.0000,     1185.0
    380.0000,     1176.0
    385.0000,     1175.9
    390.0000,     1182.1
    395.0000,     1182.7
    400.0000,     1215.9
    405.0000,     1223.6
    410.0000,     1223.1
    415.0000,     1163.9
    420.0000,     1008.2
    425.0000,     939.82
    430.0000,     938.96
    435.0000,     939.83
    440.0000,     962.56
    445.0000,     1022.4
    450.0000,     1023.7
    455.0000,     1013.5
           902.1590
LAYER 5
85,    15.2628
     30.0000,     379.32
     35.0000,     379.41
     40.0000,     379.38
     45.0000,     379.43
     50.0000,     380.08
     55.0000,     379.05
     60.0000,     358.95
     65.0000,     320.38
     70.0000,     315.28
     75.0000,     308.69
     80.0000,     294.25
     85.0000,     270.72
     90.0000,     268.29
     95.0000,     259.33
    100.0000,     232.03
    105.0000,     231.79
    110.0000,     257.28
    115.0000,     283.03
    120.0000,     283.80
    125.0000,     282.83
    130.0000,     280.52
    135.0000,     272.76
    140.0000,     283.21
    145.0000,     298.28
    150.0000,     298.73
    155.0000,     298.67
    160.0000,     297.96
    165.0000,     298.37
    170.0000,     340.25
    175.0000,     480.25
    180.0000,     584.89
    185.0000,     580.49
    190.0000,     564.36
    195.0000,     432.53
    200.0000,     327.26
    205.0000,     307.87
    210.0000,     314.23
    215.0000,     365.55
    220.0000,     421.78
    225.0000,     734.39
    230.0000,     926.16
    235.0000,     943.96
    240.0000,     939.09
    245.0000,     872.42
    250.0000,     730.39
    255.0000,     619.75
    260.0000,     485.75
    265.0000,     407.91
    270.0000,     361.41
    275.0000,     327.08
    280.0000,     314.54
    285.0000,     314.27
    290.0000,     322.70
    295.0000,     389.23
    300.0000,     564.83
    305.0000,     878.35
    310.0000,     1077.8
    315.0000,     1085.8
    320.0000,     1091.3
    325.0000,     1093.7
    330.0000,     1093.1
    335.0000,     1068.9
    340.0000,     854.75
    345.0000,     643.61
    350.0000,     597.05
    355.0000,     596.83
    360.0000,     597.70
    365.0000,     604.39
    370.0000,     631.38
    375.0000,     666.28
    380.0000,     704.91
    385.0000,     772.94
    390.0000,     817.29
    395.0000,     843.42
    400.0000,     857.47
    405.0000,     859.05
    410.0000,     859.15
    415.0000,     831.26
    420.0000,     749.82
    425.0000,     714.75
    430.0000,     713.54
    435.0000,     713.67
    440.0000,     732.81
    445.0000,     773.52
           813.1257
LAYER 6
81,    19.2890
     40.0000,     380.03
     45.0000,     379.80
     50.0000,     379.76
     55.0000,     377.01
     60.0000,     358.87
     65.0000,     321.18
     70.0000,     315.39
     75.0000,     309.25
     80.0000,     296.58
     85.0000,     277.16
     90.0000,     271.42
     95.0000,     266.05
    100.0000,     261.99
    105.0000,     261.75
    110.0000,     263.48
    115.0000,     285.31
    120.0000,     289.47
    125.0000,     289.81
    130.0000,     289.85
    135.0000,     287.79
    140.0000,     287.96
    145.0000,     297.03
    150.0000,     298.31
    155.0000,     298.67
    160.0000,     299.12
    165.0000,     299.71
    170.0000,     307.57
    175.0000,     320.16
    180.0000,     324.55
    185.0000,     323.70
    190.0000,     321.39
    195.0000,     318.09
    200.0000,     317.58
    205.0000,     317.49
    210.0000,     321.03
    215.0000,     353.62
    220.0000,     384.21
    225.0000,     497.02
    230.0000,     529.14
    235.0000,     528.07
    240.0000,     523.80
    245.0000,     505.89
    250.0000,     480.37
    255.0000,     417.62
    260.0000,     373.78
    265.0000,     354.51
    270.0000,     344.45
    275.0000,     327.61
    280.0000,     324.15
    285.0000,     323.80
    290.0000,     333.02
    295.0000,     390.50
    300.0000,     513.78
    305.0000,     734.73
    310.0000,     856.79
    315.0000,     867.89
    320.0000,     867.42
    325.0000,     866.75
    330.0000,     860.36
    335.0000,     799.21
    340.0000,     623.62
    345.0000,     459.28
    350.0000,     385.84
    355.0000,     369.87
    360.0000,     369.30
    365.0000,     369.49
    370.0000,     377.45
    375.0000,     400.21
    380.0000,     455.84
    385.0000,     539.95
    390.0000,     625.34
    395.0000,     691.46
    400.0000,     725.49
    405.0000,     727.81
    410.0000,     728.10
    415.0000,     723.34
    420.0000,     696.82
    425.0000,     685.82
    430.0000,     684.80
    435.0000,     684.72
           694.0850
LAYER 7
77,    23.7179
     50.0000,     379.73
     55.0000,     372.47
     60.0000,     358.86
     65.0000,     321.66
     70.0000,     315.78
     75.0000,     310.62
     80.0000,     299.19
     85.0000,     291.20
     90.0000,     288.23
     95.0000,     287.11
    100.0000,     286.75
    105.0000,     286.50
    110.0000,     286.32
    115.0000,     287.37
    120.0000,     291.87
    125.0000,     292.90
    130.0000,     293.28
    135.0000,     294.10
    140.0000,     296.03
    145.0000,     298.35
    150.0000,     299.34
    155.0000,     299.82
    160.0000,     300.18
    165.0000,     300.79
    170.0000,     307.75
    175.0000,     313.80
    180.0000,     317.01
    185.0000,     318.67
    190.0000,     319.24
    195.0000,     319.66
    200.0000,     320.77
    205.0000,     323.97
    210.0000,     336.45
    215.0000,     351.93
    220.0000,     363.61
    225.0000,     393.97
    230.0000,     400.71
    235.0000,     400.36
    240.0000,     399.64
    245.0000,     398.23
    250.0000,     387.10
    255.0000,     369.65
    260.0000,     357.92
    265.0000,     353.61
    270.0000,     345.70
    275.0000,     344.08
    280.0000,     344.02
    285.0000,     345.01
    290.0000,     356.20
    295.0000,     390.83
    300.0000,     477.84
    305.0000,     605.77
    310.0000,     665.82
    315.0000,     671.70
    320.0000,     671.53
    325.0000,     670.89
    330.0000,     659.88
    335.0000,     611.26
    340.0000,     508.40
    345.0000,     412.40
    350.0000,     370.91
    355.0000,     363.20
    360.0000,     362.69
    365.0000,     362.66
    370.0000,     364.24
    375.0000,     375.31
    380.0000,     409.76
    385.0000,     471.45
    390.0000,     545.77
    395.0000,     606.78
    400.0000,     644.94
    405.0000,     655.58
    410.0000,     656.24
    415.0000,     656.33
    420.0000,     656.07
    425.0000,     655.90
           656.0389
LAYER 8
73,    28.5897
     60.0000,     358.90
     65.0000,     321.63
     70.0000,     315.95
     75.0000,     312.40
     80.0000,     306.80
     85.0000,     303.23
     90.0000,     301.79
     95.0000,     301.11
    100.0000,     300.65
    105.0000,     300.13
    110.0000,     299.29
    115.0000,     298.21
    120.0000,     297.63
    125.0000,     297.35
    130.0000,     297.56
    135.0000,     298.10
    140.0000,     298.66
    145.0000,     301.98
    150.0000,     303.64
    155.0000,     304.91
    160.0000,     306.69
    165.0000,     308.36
    170.0000,     309.80
    175.0000,     314.15
    180.0000,     317.04
    185.0000,     318.68
    190.0000,     319.62
    195.0000,     321.28
    200.0000,     323.88
    205.0000,     328.17
    210.0000,     340.55
    215.0000,     351.16
    220.0000,     354.70
    225.0000,     362.55
    230.0000,     365.06
    235.0000,     365.14
    240.0000,     364.95
    245.0000,     364.47
    250.0000,     362.32
    255.0000,     358.81
    260.0000,     356.28
    265.0000,     354.64
    270.0000,     354.21
    275.0000,     354.10
    280.0000,     354.22
    285.0000,     355.66
    290.0000,     368.31
    295.0000,     390.76
    300.0000,     441.88
    305.0000,     498.89
    310.0000,     521.34
    315.0000,     523.42
    320.0000,     523.27
    325.0000,     522.82
    330.0000,     516.17
    335.0000,     488.11
    340.0000,     437.55
    345.0000,     390.36
    350.0000,     369.14
    355.0000,     365.07
    360.0000,     364.76
    365.0000,     364.82
    370.0000,     365.70
    375.0000,     372.36
    380.0000,     396.62
[truncated: 437,935 more chars]
