# Supplementary material for: Electrical resistivity tomography data across the Hockai Fault Zone (Ardenne, Belgium)
Source: Data Brief. 2016 Dec 21;11:1–4. doi: 10.1016/j.dib.2016.12.028 (PMC5220259; doi:10.1016/j.dib.2016.12.028)
Supplement: Supplementary file 2 — Supplementary material [file mmc2.zip › output/INV/vecquee01_combined.INV]

C:\__DATA__\__DATA__\Active Faults\HockaiFZ\Donn�es\ERT\working_dir\vecquee01.DAT
      4.0000
7
901
1
0
      6.0000,       4.0000,   1.00000,    282.1856
     10.0000,       4.0000,   1.00000,    297.5236
     14.0000,       4.0000,   1.00000,    297.5764
     18.0000,       4.0000,   1.00000,    296.4874
     22.0000,       4.0000,   1.00000,    260.3367
     26.0000,       4.0000,   1.00000,    257.1954
     30.0000,       4.0000,   1.00000,    237.8643
     34.0000,       4.0000,   1.00000,    251.2908
     38.0000,       4.0000,   1.00000,    285.5999
     42.0000,       4.0000,   1.00000,    287.0097
     46.0000,       4.0000,   1.00000,    317.7903
     50.0000,       4.0000,   1.00000,    345.6137
     54.0000,       4.0000,   1.00000,    377.4612
     58.0000,       4.0000,   1.00000,    394.2098
     62.0000,       4.0000,   1.00000,    402.5508
     66.0000,       4.0000,   1.00000,    431.2623
     70.0000,       4.0000,   1.00000,    403.9013
     74.0000,       4.0000,   1.00000,    427.0298
     78.0000,       4.0000,   1.00000,    399.0244
     82.0000,       4.0000,   1.00000,    405.7725
     86.0000,       4.0000,   1.00000,    375.2396
     90.0000,       4.0000,   1.00000,    372.1777
     94.0000,       4.0000,   1.00000,    330.5902
     98.0000,       4.0000,   1.00000,    326.8383
    102.0000,       4.0000,   1.00000,    358.6476
    106.0000,       4.0000,   1.00000,    322.1889
    110.0000,       4.0000,   1.00000,    388.2100
    114.0000,       4.0000,   1.00000,    361.9497
    118.0000,       4.0000,   1.00000,    365.3343
    122.0000,       4.0000,   1.00000,    343.0483
    126.0000,       4.0000,   1.00000,    329.2450
    130.0000,       4.0000,   1.00000,    324.0632
    134.0000,       4.0000,   1.00000,    331.6602
    138.0000,       4.0000,   1.00000,    364.5046
    142.0000,       4.0000,   1.00000,    364.3987
    146.0000,       4.0000,   1.00000,    409.0958
    150.0000,       4.0000,   1.00000,    400.4891
    154.0000,       4.0000,   1.00000,    435.1740
    158.0000,       4.0000,   1.00000,    410.4654
    162.0000,       4.0000,   1.00000,    430.2304
    166.0000,       4.0000,   1.00000,    396.9203
    170.0000,       4.0000,   1.00000,    394.5114
    174.0000,       4.0000,   1.00000,    380.4309
    178.0000,       4.0000,   1.00000,    371.1522
    182.0000,       4.0000,   1.00000,    374.8269
    186.0000,       4.0000,   1.00000,    364.4506
    190.0000,       4.0000,   1.00000,    369.8525
    194.0000,       4.0000,   1.00000,    385.6730
    198.0000,       4.0000,   1.00000,    360.0457
    202.0000,       4.0000,   1.00000,    434.7655
    206.0000,       4.0000,   1.00000,    413.8309
    210.0000,       4.0000,   1.00000,    453.4034
    214.0000,       4.0000,   1.00000,    447.0680
    218.0000,       4.0000,   1.00000,    453.5759
    222.0000,       4.0000,   1.00000,    447.0214
    226.0000,       4.0000,   1.00000,    421.4565
    230.0000,       4.0000,   1.00000,    397.3288
    234.0000,       4.0000,   1.00000,    417.0791
    238.0000,       4.0000,   1.00000,    366.4615
    242.0000,       4.0000,   1.00000,    354.6225
    246.0000,       4.0000,   1.00000,    303.2631
     10.0000,       4.0000,   2.00000,    295.1168
     14.0000,       4.0000,   2.00000,    303.7023
     18.0000,       4.0000,   2.00000,    298.5046
     22.0000,       4.0000,   2.00000,    271.5099
     26.0000,       4.0000,   2.00000,    282.0957
     30.0000,       4.0000,   2.00000,    266.0328
     34.0000,       4.0000,   2.00000,    291.0590
     38.0000,       4.0000,   2.00000,    330.2557
     42.0000,       4.0000,   2.00000,    320.6161
     46.0000,       4.0000,   2.00000,    350.1827
     50.0000,       4.0000,   2.00000,    384.8485
     54.0000,       4.0000,   2.00000,    430.9226
     58.0000,       4.0000,   2.00000,    424.2866
     62.0000,       4.0000,   2.00000,    437.3998
     66.0000,       4.0000,   2.00000,    481.0417
     70.0000,       4.0000,   2.00000,    432.5704
     74.0000,       4.0000,   2.00000,    449.1731
     78.0000,       4.0000,   2.00000,    432.4117
     82.0000,       4.0000,   2.00000,    416.3869
     86.0000,       4.0000,   2.00000,    423.7151
     90.0000,       4.0000,   2.00000,    435.8027
     94.0000,       4.0000,   2.00000,    380.7336
     98.0000,       4.0000,   2.00000,    410.8336
    102.0000,       4.0000,   2.00000,    454.8438
    106.0000,       4.0000,   2.00000,    404.2136
    110.0000,       4.0000,   2.00000,    477.4093
    114.0000,       4.0000,   2.00000,    473.8818
    118.0000,       4.0000,   2.00000,    460.8829
    122.0000,       4.0000,   2.00000,    456.4758
    126.0000,       4.0000,   2.00000,    434.1389
    130.0000,       4.0000,   2.00000,    426.9250
    134.0000,       4.0000,   2.00000,    456.2726
    138.0000,       4.0000,   2.00000,    462.9911
    142.0000,       4.0000,   2.00000,    465.3026
    146.0000,       4.0000,   2.00000,    503.4071
    150.0000,       4.0000,   2.00000,    485.2773
    154.0000,       4.0000,   2.00000,    517.4887
    158.0000,       4.0000,   2.00000,    520.5051
    162.0000,       4.0000,   2.00000,    523.6770
    166.0000,       4.0000,   2.00000,    499.7494
    170.0000,       4.0000,   2.00000,    489.8970
    174.0000,       4.0000,   2.00000,    473.3229
    178.0000,       4.0000,   2.00000,    451.4719
    182.0000,       4.0000,   2.00000,    446.1027
    186.0000,       4.0000,   2.00000,    436.0091
    190.0000,       4.0000,   2.00000,    451.8782
    194.0000,       4.0000,   2.00000,    453.5007
    198.0000,       4.0000,   2.00000,    437.5045
    202.0000,       4.0000,   2.00000,    517.3300
    206.0000,       4.0000,   2.00000,    514.9899
    210.0000,       4.0000,   2.00000,    520.3177
    214.0000,       4.0000,   2.00000,    525.3884
    218.0000,       4.0000,   2.00000,    551.0591
    222.0000,       4.0000,   2.00000,    540.0161
    226.0000,       4.0000,   2.00000,    508.4111
    230.0000,       4.0000,   2.00000,    470.7225
    234.0000,       4.0000,   2.00000,    508.4492
    238.0000,       4.0000,   2.00000,    457.3966
    242.0000,       4.0000,   2.00000,    381.2226
     14.0000,       4.0000,   3.00000,    300.8352
     18.0000,       4.0000,   3.00000,    318.6348
     22.0000,       4.0000,   3.00000,    277.1087
     26.0000,       4.0000,   3.00000,    285.2708
     30.0000,       4.0000,   3.00000,    284.4350
     34.0000,       4.0000,   3.00000,    328.5348
     38.0000,       4.0000,   3.00000,    359.1111
     42.0000,       4.0000,   3.00000,    338.0411
     46.0000,       4.0000,   3.00000,    355.5423
     50.0000,       4.0000,   3.00000,    391.5163
     54.0000,       4.0000,   3.00000,    423.6484
     58.0000,       4.0000,   3.00000,    421.6481
     62.0000,       4.0000,   3.00000,    426.3091
     66.0000,       4.0000,   3.00000,    462.8610
     70.0000,       4.0000,   3.00000,    419.6732
     74.0000,       4.0000,   3.00000,    435.9551
     78.0000,       4.0000,   3.00000,    419.3112
     82.0000,       4.0000,   3.00000,    432.0243
     86.0000,       4.0000,   3.00000,    440.4257
     90.0000,       4.0000,   3.00000,    456.4155
     94.0000,       4.0000,   3.00000,    406.5091
     98.0000,       4.0000,   3.00000,    427.5157
    102.0000,       4.0000,   3.00000,    480.4510
    106.0000,       4.0000,   3.00000,    438.3872
    110.0000,       4.0000,   3.00000,    517.8475
    114.0000,       4.0000,   3.00000,    522.7435
    118.0000,       4.0000,   3.00000,    534.2946
    122.0000,       4.0000,   3.00000,    498.4285
    126.0000,       4.0000,   3.00000,    481.1051
    130.0000,       4.0000,   3.00000,    493.0118
    134.0000,       4.0000,   3.00000,    521.4735
    138.0000,       4.0000,   3.00000,    531.6910
    142.0000,       4.0000,   3.00000,    523.8865
    146.0000,       4.0000,   3.00000,    564.7883
    150.0000,       4.0000,   3.00000,    524.8898
    154.0000,       4.0000,   3.00000,    554.9073
    158.0000,       4.0000,   3.00000,    560.6035
    162.0000,       4.0000,   3.00000,    582.9055
    166.0000,       4.0000,   3.00000,    542.9689
    170.0000,       4.0000,   3.00000,    534.3580
    174.0000,       4.0000,   3.00000,    510.4622
    178.0000,       4.0000,   3.00000,    485.8551
    182.0000,       4.0000,   3.00000,    485.4931
    186.0000,       4.0000,   3.00000,    485.5820
    190.0000,       4.0000,   3.00000,    487.8491
    194.0000,       4.0000,   3.00000,    490.1415
    198.0000,       4.0000,   3.00000,    477.5490
    202.0000,       4.0000,   3.00000,    560.1462
    206.0000,       4.0000,   3.00000,    539.9970
    210.0000,       4.0000,   3.00000,    552.6340
    214.0000,       4.0000,   3.00000,    545.2994
    218.0000,       4.0000,   3.00000,    585.6741
    222.0000,       4.0000,   3.00000,    562.8197
    226.0000,       4.0000,   3.00000,    536.9553
    230.0000,       4.0000,   3.00000,    502.8419
    234.0000,       4.0000,   3.00000,    555.1995
    238.0000,       4.0000,   3.00000,    480.8892
     18.0000,      12.0000,   1.00000,    303.4483
     22.0000,      12.0000,   1.00000,    299.5080
     26.0000,      12.0000,   1.00000,    292.3417
     30.0000,      12.0000,   1.00000,    314.7517
     34.0000,      12.0000,   1.00000,    341.9179
     38.0000,      12.0000,   1.00000,    361.4766
     42.0000,      12.0000,   1.00000,    363.7150
     46.0000,      12.0000,   1.00000,    368.1411
     50.0000,      12.0000,   1.00000,    381.3528
     54.0000,      12.0000,   1.00000,    398.7904
     58.0000,      12.0000,   1.00000,    411.9576
     62.0000,      12.0000,   1.00000,    421.0988
     66.0000,      12.0000,   1.00000,    412.5514
     70.0000,      12.0000,   1.00000,    422.4736
     74.0000,      12.0000,   1.00000,    411.9131
     78.0000,      12.0000,   1.00000,    425.4773
     82.0000,      12.0000,   1.00000,    442.3466
     86.0000,      12.0000,   1.00000,    457.0251
     90.0000,      12.0000,   1.00000,    446.4647
     94.0000,      12.0000,   1.00000,    442.5307
     98.0000,      12.0000,   1.00000,    440.7336
    102.0000,      12.0000,   1.00000,    442.6609
    106.0000,      12.0000,   1.00000,    484.5755
    110.0000,      12.0000,   1.00000,    507.9475
    114.0000,      12.0000,   1.00000,    538.9969
    118.0000,      12.0000,   1.00000,    530.4495
    122.0000,      12.0000,   1.00000,    517.4188
    126.0000,      12.0000,   1.00000,    501.7751
    130.0000,      12.0000,   1.00000,    511.4433
    134.0000,      12.0000,   1.00000,    535.2567
    138.0000,      12.0000,   1.00000,    558.0793
    142.0000,      12.0000,   1.00000,    569.1699
    146.0000,      12.0000,   1.00000,    548.5540
    150.0000,      12.0000,   1.00000,    559.3430
    154.0000,      12.0000,   1.00000,    552.2657
    158.0000,      12.0000,   1.00000,    568.9064
    162.0000,      12.0000,   1.00000,    569.8653
    166.0000,      12.0000,   1.00000,    566.1631
    170.0000,      12.0000,   1.00000,    536.3838
    174.0000,      12.0000,   1.00000,    518.5048
    178.0000,      12.0000,   1.00000,    505.0518
    182.0000,      12.0000,   1.00000,    507.8332
    186.0000,      12.0000,   1.00000,    505.6931
    190.0000,      12.0000,   1.00000,    509.4938
    194.0000,      12.0000,   1.00000,    506.0583
    198.0000,      12.0000,   1.00000,    528.9445
    202.0000,      12.0000,   1.00000,    533.4690
    206.0000,      12.0000,   1.00000,    549.7446
    210.0000,      12.0000,   1.00000,    544.6613
    214.0000,      12.0000,   1.00000,    557.5300
    218.0000,      12.0000,   1.00000,    546.2393
    222.0000,      12.0000,   1.00000,    552.1641
    226.0000,      12.0000,   1.00000,    530.4653
    230.0000,      12.0000,   1.00000,    539.2192
    234.0000,      12.0000,   1.00000,    508.3381
     18.0000,       4.0000,   4.00000,    326.6325
     22.0000,       4.0000,   4.00000,    281.6814
     26.0000,       4.0000,   4.00000,    296.0568
     30.0000,       4.0000,   4.00000,    298.9920
     34.0000,       4.0000,   4.00000,    346.7854
     38.0000,       4.0000,   4.00000,    385.5068
     42.0000,       4.0000,   4.00000,    348.4046
     46.0000,       4.0000,   4.00000,    363.3341
     50.0000,       4.0000,   4.00000,    376.8536
     54.0000,       4.0000,   4.00000,    414.2247
     58.0000,       4.0000,   4.00000,    413.3236
     62.0000,       4.0000,   4.00000,    411.8350
     66.0000,       4.0000,   4.00000,    441.5200
     70.0000,       4.0000,   4.00000,    395.3568
     74.0000,       4.0000,   4.00000,    419.8841
     78.0000,       4.0000,   4.00000,    419.9293
     82.0000,       4.0000,   4.00000,    436.9902
     86.0000,       4.0000,   4.00000,    450.5606
     90.0000,       4.0000,   4.00000,    474.0230
     94.0000,       4.0000,   4.00000,    409.6442
     98.0000,       4.0000,   4.00000,    432.9460
    102.0000,       4.0000,   4.00000,    483.9701
    106.0000,       4.0000,   4.00000,    445.6688
    110.0000,       4.0000,   4.00000,    549.7912
    114.0000,       4.0000,   4.00000,    555.0302
    118.0000,       4.0000,   4.00000,    555.1571
    122.0000,       4.0000,   4.00000,    531.9048
    126.0000,       4.0000,   4.00000,    502.6725
    130.0000,       4.0000,   4.00000,    511.9795
    134.0000,       4.0000,   4.00000,    554.9666
    138.0000,       4.0000,   4.00000,    566.9897
    142.0000,       4.0000,   4.00000,    562.0471
    146.0000,       4.0000,   4.00000,    593.9675
    150.0000,       4.0000,   4.00000,    550.9131
    154.0000,       4.0000,   4.00000,    575.1815
    158.0000,       4.0000,   4.00000,    580.7062
    162.0000,       4.0000,   4.00000,    605.2815
    166.0000,       4.0000,   4.00000,    571.1914
    170.0000,       4.0000,   4.00000,    549.4525
    174.0000,       4.0000,   4.00000,    525.6392
    178.0000,       4.0000,   4.00000,    501.6687
    182.0000,       4.0000,   4.00000,    519.2784
    186.0000,       4.0000,   4.00000,    505.7651
    190.0000,       4.0000,   4.00000,    510.9876
    194.0000,       4.0000,   4.00000,    512.0920
    198.0000,       4.0000,   4.00000,    497.9734
    202.0000,       4.0000,   4.00000,    575.4778
    206.0000,       4.0000,   4.00000,    551.6222
    210.0000,       4.0000,   4.00000,    565.2751
    214.0000,       4.0000,   4.00000,    559.6870
    218.0000,       4.0000,   4.00000,    569.6674
    222.0000,       4.0000,   4.00000,    558.8297
    226.0000,       4.0000,   4.00000,    545.6530
    230.0000,       4.0000,   4.00000,    520.2627
    234.0000,       4.0000,   4.00000,    557.1257
     24.0000,      16.0000,   1.00000,    308.1464
     28.0000,      16.0000,   1.00000,    321.2660
     32.0000,      16.0000,   1.00000,    343.6018
     36.0000,      16.0000,   1.00000,    355.1592
     40.0000,      16.0000,   1.00000,    374.3495
     44.0000,      16.0000,   1.00000,    379.2731
     48.0000,      16.0000,   1.00000,    378.7566
     52.0000,      16.0000,   1.00000,    385.2719
     56.0000,      16.0000,   1.00000,    390.6273
     60.0000,      16.0000,   1.00000,    403.8780
     64.0000,      16.0000,   1.00000,    399.8986
     68.0000,      16.0000,   1.00000,    399.1958
     72.0000,      16.0000,   1.00000,    409.8473
     76.0000,      16.0000,   1.00000,    418.8476
     80.0000,      16.0000,   1.00000,    441.5772
     84.0000,      16.0000,   1.00000,    463.0875
     88.0000,      16.0000,   1.00000,    451.6020
     92.0000,      16.0000,   1.00000,    452.6562
     96.0000,      16.0000,   1.00000,    455.1920
    100.0000,      16.0000,   1.00000,    443.7235
    104.0000,      16.0000,   1.00000,    481.7063
    108.0000,      16.0000,   1.00000,    518.5122
    112.0000,      16.0000,   1.00000,    535.9625
    116.0000,      16.0000,   1.00000,    556.8209
    120.0000,      16.0000,   1.00000,    541.9910
    124.0000,      16.0000,   1.00000,    527.0723
    128.0000,      16.0000,   1.00000,    529.8240
    132.0000,      16.0000,   1.00000,    527.7496
    136.0000,      16.0000,   1.00000,    551.9863
    140.0000,      16.0000,   1.00000,    575.1010
    144.0000,      16.0000,   1.00000,    575.6175
    148.0000,      16.0000,   1.00000,    574.2670
    152.0000,      16.0000,   1.00000,    581.0533
    156.0000,      16.0000,   1.00000,    581.1041
    160.0000,      16.0000,   1.00000,    583.6738
    164.0000,      16.0000,   1.00000,    576.2103
    168.0000,      16.0000,   1.00000,    566.7018
    172.0000,      16.0000,   1.00000,    545.9662
    176.0000,      16.0000,   1.00000,    538.4307
    180.0000,      16.0000,   1.00000,    524.4601
    184.0000,      16.0000,   1.00000,    522.4069
    188.0000,      16.0000,   1.00000,    528.2533
    192.0000,      16.0000,   1.00000,    526.6150
    196.0000,      16.0000,   1.00000,    537.7407
    200.0000,      16.0000,   1.00000,    541.0046
    204.0000,      16.0000,   1.00000,    546.9950
    208.0000,      16.0000,   1.00000,    561.3677
    212.0000,      16.0000,   1.00000,    545.9662
    216.0000,      16.0000,   1.00000,    538.7354
    220.0000,      16.0000,   1.00000,    535.2513
    224.0000,      16.0000,   1.00000,    529.1254
    228.0000,      16.0000,   1.00000,    529.6716
     22.0000,       4.0000,   5.00000,    286.5671
     26.0000,       4.0000,   5.00000,    308.1138
     30.0000,       4.0000,   5.00000,    310.1074
     34.0000,       4.0000,   5.00000,    359.0164
     38.0000,       4.0000,   5.00000,    393.9287
     42.0000,       4.0000,   5.00000,    361.4871
     46.0000,       4.0000,   5.00000,    358.4339
     50.0000,       4.0000,   5.00000,    381.5641
     54.0000,       4.0000,   5.00000,    407.7467
     58.0000,       4.0000,   5.00000,    403.2402
     62.0000,       4.0000,   5.00000,    404.0516
     66.0000,       4.0000,   5.00000,    431.1366
     70.0000,       4.0000,   5.00000,    378.6897
     74.0000,       4.0000,   5.00000,    412.5233
     78.0000,       4.0000,   5.00000,    425.2928
     82.0000,       4.0000,   5.00000,    432.4974
     86.0000,       4.0000,   5.00000,    458.7837
     90.0000,       4.0000,   5.00000,    481.0338
     94.0000,       4.0000,   5.00000,    406.3592
     98.0000,       4.0000,   5.00000,    435.0774
    102.0000,       4.0000,   5.00000,    489.8434
    106.0000,       4.0000,   5.00000,    453.5993
    110.0000,       4.0000,   5.00000,    562.1688
    114.0000,       4.0000,   5.00000,    574.3771
    118.0000,       4.0000,   5.00000,    567.1168
    122.0000,       4.0000,   5.00000,    545.4854
    126.0000,       4.0000,   5.00000,    516.9024
    130.0000,       4.0000,   5.00000,    515.5696
    134.0000,       4.0000,   5.00000,    559.1833
    138.0000,       4.0000,   5.00000,    572.8690
    142.0000,       4.0000,   5.00000,    567.2490
    146.0000,       4.0000,   5.00000,    605.7471
    150.0000,       4.0000,   5.00000,    563.6135
    154.0000,       4.0000,   5.00000,    586.4267
    158.0000,       4.0000,   5.00000,    599.0477
    162.0000,       4.0000,   5.00000,    615.5583
    166.0000,       4.0000,   5.00000,    576.4777
    170.0000,       4.0000,   5.00000,    562.1981
    174.0000,       4.0000,   5.00000,    533.0848
    178.0000,       4.0000,   5.00000,    517.1191
    182.0000,       4.0000,   5.00000,    521.4576
    186.0000,       4.0000,   5.00000,    518.2293
    190.0000,       4.0000,   5.00000,    521.5450
    194.0000,       4.0000,   5.00000,    521.8354
    198.0000,       4.0000,   5.00000,    504.5606
    202.0000,       4.0000,   5.00000,    583.9659
    206.0000,       4.0000,   5.00000,    560.5597
    210.0000,       4.0000,   5.00000,    570.9591
    214.0000,       4.0000,   5.00000,    549.0704
    218.0000,       4.0000,   5.00000,    562.1954
    222.0000,       4.0000,   5.00000,    543.4875
    226.0000,       4.0000,   5.00000,    547.4144
    230.0000,       4.0000,   5.00000,    509.0759
     26.0000,       4.0000,   6.00000,    311.7676
     30.0000,       4.0000,   6.00000,    313.7269
     34.0000,       4.0000,   6.00000,    362.1908
     38.0000,       4.0000,   6.00000,    396.5374
     42.0000,       4.0000,   6.00000,    355.5628
     46.0000,       4.0000,   6.00000,    366.6082
     50.0000,       4.0000,   6.00000,    384.2448
     54.0000,       4.0000,   6.00000,    410.3543
     58.0000,       4.0000,   6.00000,    400.1120
     62.0000,       4.0000,   6.00000,    397.0323
     66.0000,       4.0000,   6.00000,    426.7404
     70.0000,       4.0000,   6.00000,    380.3396
     74.0000,       4.0000,   6.00000,    415.6352
     78.0000,       4.0000,   6.00000,    418.5948
     82.0000,       4.0000,   6.00000,    441.2381
     86.0000,       4.0000,   6.00000,    456.4411
     90.0000,       4.0000,   6.00000,    477.5200
     94.0000,       4.0000,   6.00000,    407.0825
     98.0000,       4.0000,   6.00000,    437.1927
    102.0000,       4.0000,   6.00000,    500.1442
    106.0000,       4.0000,   6.00000,    462.9212
    110.0000,       4.0000,   6.00000,    562.1407
    114.0000,       4.0000,   6.00000,    577.4611
    118.0000,       4.0000,   6.00000,    586.6377
    122.0000,       4.0000,   6.00000,    547.4766
    126.0000,       4.0000,   6.00000,    514.9251
    130.0000,       4.0000,   6.00000,    518.6873
    134.0000,       4.0000,   6.00000,    544.7242
    138.0000,       4.0000,   6.00000,    554.3549
    142.0000,       4.0000,   6.00000,    554.9772
    146.0000,       4.0000,   6.00000,    614.9645
    150.0000,       4.0000,   6.00000,    576.3362
    154.0000,       4.0000,   6.00000,    598.9230
    158.0000,       4.0000,   6.00000,    604.4944
    162.0000,       4.0000,   6.00000,    627.3130
    166.0000,       4.0000,   6.00000,    580.5615
    170.0000,       4.0000,   6.00000,    563.9710
    174.0000,       4.0000,   6.00000,    549.6867
    178.0000,       4.0000,   6.00000,    514.6732
    182.0000,       4.0000,   6.00000,    521.9134
    186.0000,       4.0000,   6.00000,    513.4438
    190.0000,       4.0000,   6.00000,    522.7657
    194.0000,       4.0000,   6.00000,    518.8359
    198.0000,       4.0000,   6.00000,    503.2290
    202.0000,       4.0000,   6.00000,    587.2722
    206.0000,       4.0000,   6.00000,    563.2360
    210.0000,       4.0000,   6.00000,    563.5717
    214.0000,       4.0000,   6.00000,    539.1266
    218.0000,       4.0000,   6.00000,    556.3935
    222.0000,       4.0000,   6.00000,    543.5507
    226.0000,       4.0000,   6.00000,    520.1775
     30.0000,      20.0000,   1.00000,    332.2592
     34.0000,      20.0000,   1.00000,    346.8965
     38.0000,      20.0000,   1.00000,    352.7545
     42.0000,      20.0000,   1.00000,    372.6466
     46.0000,      20.0000,   1.00000,    387.9930
     50.0000,      20.0000,   1.00000,    388.1306
     54.0000,      20.0000,   1.00000,    387.9930
     58.0000,      20.0000,   1.00000,    397.9363
     62.0000,      20.0000,   1.00000,    390.8347
     66.0000,      20.0000,   1.00000,    400.9368
     70.0000,      20.0000,   1.00000,    413.8701
     74.0000,      20.0000,   1.00000,    420.6278
     78.0000,      20.0000,   1.00000,    430.7776
     82.0000,      20.0000,   1.00000,    449.3943
     86.0000,      20.0000,   1.00000,    446.4890
     90.0000,      20.0000,   1.00000,    447.5316
     94.0000,      20.0000,   1.00000,    460.4860
     98.0000,      20.0000,   1.00000,    463.0420
    102.0000,      20.0000,   1.00000,    479.8965
    106.0000,      20.0000,   1.00000,    510.5045
    110.0000,      20.0000,   1.00000,    532.9313
    114.0000,      20.0000,   1.00000,    541.9963
    118.0000,      20.0000,   1.00000,    547.7962
    122.0000,      20.0000,   1.00000,    544.0654
    126.0000,      20.0000,   1.00000,    532.3916
    130.0000,      20.0000,   1.00000,    522.4694
    134.0000,      20.0000,   1.00000,    525.4487
    138.0000,      20.0000,   1.00000,    535.2756
    142.0000,      20.0000,   1.00000,    550.9713
    146.0000,      20.0000,   1.00000,    568.3815
    150.0000,      20.0000,   1.00000,    582.7329
    154.0000,      20.0000,   1.00000,    602.3022
    158.0000,      20.0000,   1.00000,    592.3377
    162.0000,      20.0000,   1.00000,    588.0724
    166.0000,      20.0000,   1.00000,    579.6531
    170.0000,      20.0000,   1.00000,    570.0590
    174.0000,      20.0000,   1.00000,    548.4841
    178.0000,      20.0000,   1.00000,    537.8951
    182.0000,      20.0000,   1.00000,    522.9298
    186.0000,      20.0000,   1.00000,    521.0776
    190.0000,      20.0000,   1.00000,    518.2412
    194.0000,      20.0000,   1.00000,    535.9954
    198.0000,      20.0000,   1.00000,    541.9434
    202.0000,      20.0000,   1.00000,    548.0925
    206.0000,      20.0000,   1.00000,    541.5465
    210.0000,      20.0000,   1.00000,    544.7852
    214.0000,      20.0000,   1.00000,    538.1439
    218.0000,      20.0000,   1.00000,    533.7463
    222.0000,      20.0000,   1.00000,    514.9020
     30.0000,       4.0000,   7.00000,    310.0607
     34.0000,       4.0000,   7.00000,    361.5137
     38.0000,       4.0000,   7.00000,    390.0425
     42.0000,       4.0000,   7.00000,    354.8233
     46.0000,       4.0000,   7.00000,    364.5580
     50.0000,       4.0000,   7.00000,    390.4469
     54.0000,       4.0000,   7.00000,    413.6868
     58.0000,       4.0000,   7.00000,    404.7623
     62.0000,       4.0000,   7.00000,    392.8329
     66.0000,       4.0000,   7.00000,    429.0262
     70.0000,       4.0000,   7.00000,    386.6832
     74.0000,       4.0000,   7.00000,    416.2709
     78.0000,       4.0000,   7.00000,    421.9307
     82.0000,       4.0000,   7.00000,    432.6872
     86.0000,       4.0000,   7.00000,    451.3934
     90.0000,       4.0000,   7.00000,    474.0666
     94.0000,       4.0000,   7.00000,    403.1910
     98.0000,       4.0000,   7.00000,    445.6413
    102.0000,       4.0000,   7.00000,    507.2595
    106.0000,       4.0000,   7.00000,    466.2420
    110.0000,       4.0000,   7.00000,    563.6655
    114.0000,       4.0000,   7.00000,    581.9770
    118.0000,       4.0000,   7.00000,    579.3132
    122.0000,       4.0000,   7.00000,    555.4000
    126.0000,       4.0000,   7.00000,    510.4252
    130.0000,       4.0000,   7.00000,    504.5383
    134.0000,       4.0000,   7.00000,    531.9754
    138.0000,       4.0000,   7.00000,    530.5733
    142.0000,       4.0000,   7.00000,    543.0197
    146.0000,       4.0000,   7.00000,    600.8790
    150.0000,       4.0000,   7.00000,    575.0453
    154.0000,       4.0000,   7.00000,    612.4234
    158.0000,       4.0000,   7.00000,    616.1976
    162.0000,       4.0000,   7.00000,    637.2034
    166.0000,       4.0000,   7.00000,    588.9452
    170.0000,       4.0000,   7.00000,    571.9436
    174.0000,       4.0000,   7.00000,    541.9813
    178.0000,       4.0000,   7.00000,    513.1255
    182.0000,       4.0000,   7.00000,    512.8790
    186.0000,       4.0000,   7.00000,    504.7111
    190.0000,       4.0000,   7.00000,    508.2239
    194.0000,       4.0000,   7.00000,    511.3732
    198.0000,       4.0000,   7.00000,    502.2074
    202.0000,       4.0000,   7.00000,    587.2343
    206.0000,       4.0000,   7.00000,    555.3389
    210.0000,       4.0000,   7.00000,    556.0397
    214.0000,       4.0000,   7.00000,    540.7845
    218.0000,       4.0000,   7.00000,    557.8896
    222.0000,       4.0000,   7.00000,    529.5500
     34.0000,       4.0000,   8.00000,    349.7407
     38.0000,       4.0000,   8.00000,    386.5729
     42.0000,       4.0000,   8.00000,    350.8226
     46.0000,       4.0000,   8.00000,    360.7957
     50.0000,       4.0000,   8.00000,    388.5367
     54.0000,       4.0000,   8.00000,    420.9223
     58.0000,       4.0000,   8.00000,    408.4847
     62.0000,       4.0000,   8.00000,    403.7672
     66.0000,       4.0000,   8.00000,    436.9762
     70.0000,       4.0000,   8.00000,    385.2401
     74.0000,       4.0000,   8.00000,    424.7033
     78.0000,       4.0000,   8.00000,    420.5929
     82.0000,       4.0000,   8.00000,    426.8787
     86.0000,       4.0000,   8.00000,    442.1103
     90.0000,       4.0000,   8.00000,    472.5100
     94.0000,       4.0000,   8.00000,    404.0583
     98.0000,       4.0000,   8.00000,    447.8991
    102.0000,       4.0000,   8.00000,    512.6857
    106.0000,       4.0000,   8.00000,    465.9303
    110.0000,       4.0000,   8.00000,    567.8296
    114.0000,       4.0000,   8.00000,    575.2088
    118.0000,       4.0000,   8.00000,    574.6946
    122.0000,       4.0000,   8.00000,    543.1957
    126.0000,       4.0000,   8.00000,    504.1785
    130.0000,       4.0000,   8.00000,    485.4886
    134.0000,       4.0000,   8.00000,    509.0157
    138.0000,       4.0000,   8.00000,    515.5487
    142.0000,       4.0000,   8.00000,    522.3688
    146.0000,       4.0000,   8.00000,    584.8248
    150.0000,       4.0000,   8.00000,    566.9430
    154.0000,       4.0000,   8.00000,    607.4537
    158.0000,       4.0000,   8.00000,    623.7854
    162.0000,       4.0000,   8.00000,    646.7236
    166.0000,       4.0000,   8.00000,    597.3427
    170.0000,       4.0000,   8.00000,    566.5513
    174.0000,       4.0000,   8.00000,    536.7729
    178.0000,       4.0000,   8.00000,    500.1380
    182.0000,       4.0000,   8.00000,    505.2787
    186.0000,       4.0000,   8.00000,    487.6860
    190.0000,       4.0000,   8.00000,    491.9171
    194.0000,       4.0000,   8.00000,    495.1371
    198.0000,       4.0000,   8.00000,    492.2656
    202.0000,       4.0000,   8.00000,    571.4536
    206.0000,       4.0000,   8.00000,    545.7924
    210.0000,       4.0000,   8.00000,    556.5160
    214.0000,       4.0000,   8.00000,    540.8221
    218.0000,       4.0000,   8.00000,    546.4865
     42.0000,      28.0000,   1.00000,    351.0188
     46.0000,      28.0000,   1.00000,    373.0075
     50.0000,      28.0000,   1.00000,    381.9793
     54.0000,      28.0000,   1.00000,    395.0555
     58.0000,      28.0000,   1.00000,    404.5607
     62.0000,      28.0000,   1.00000,    420.2076
     66.0000,      28.0000,   1.00000,    426.3271
     70.0000,      28.0000,   1.00000,    425.0009
     74.0000,      28.0000,   1.00000,    425.7492
     78.0000,      28.0000,   1.00000,    434.9655
     82.0000,      28.0000,   1.00000,    427.4977
     86.0000,      28.0000,   1.00000,    436.8028
     90.0000,      28.0000,   1.00000,    453.7241
     94.0000,      28.0000,   1.00000,    458.9323
     98.0000,      28.0000,   1.00000,    482.3731
    102.0000,      28.0000,   1.00000,    502.3244
    106.0000,      28.0000,   1.00000,    508.0587
    110.0000,      28.0000,   1.00000,    523.0610
    114.0000,      28.0000,   1.00000,    518.0750
    118.0000,      28.0000,   1.00000,    507.9252
    122.0000,      28.0000,   1.00000,    504.6285
    126.0000,      28.0000,   1.00000,    493.9305
    130.0000,      28.0000,   1.00000,    490.3669
    134.0000,      28.0000,   1.00000,    496.4197
    138.0000,      28.0000,   1.00000,    494.1083
    142.0000,      28.0000,   1.00000,    510.7924
    146.0000,      28.0000,   1.00000,    536.9003
    150.0000,      28.0000,   1.00000,    553.2510
    154.0000,      28.0000,   1.00000,    572.5577
    158.0000,      28.0000,   1.00000,    595.3911
    162.0000,      28.0000,   1.00000,    591.8201
    166.0000,      28.0000,   1.00000,    584.9153
    170.0000,      28.0000,   1.00000,    566.0456
    174.0000,      28.0000,   1.00000,    543.9680
    178.0000,      28.0000,   1.00000,    516.9489
    182.0000,      28.0000,   1.00000,    499.8499
    186.0000,      28.0000,   1.00000,    485.4846
    190.0000,      28.0000,   1.00000,    494.8565
    194.0000,      28.0000,   1.00000,    492.9673
    198.0000,      28.0000,   1.00000,    498.0274
    202.0000,      28.0000,   1.00000,    508.4217
    206.0000,      28.0000,   1.00000,    524.9058
    210.0000,      28.0000,   1.00000,    525.7800
     42.0000,       4.0000,  10.00000,    335.2144
     46.0000,       4.0000,  10.00000,    348.2246
     50.0000,       4.0000,  10.00000,    378.0834
     54.0000,       4.0000,  10.00000,    419.2689
     58.0000,       4.0000,  10.00000,    425.1801
     62.0000,       4.0000,  10.00000,    419.6331
     66.0000,       4.0000,  10.00000,    452.0504
     70.0000,       4.0000,  10.00000,    390.6139
     74.0000,       4.0000,  10.00000,    417.5983
     78.0000,       4.0000,  10.00000,    412.9656
     82.0000,       4.0000,  10.00000,    423.6836
     86.0000,       4.0000,  10.00000,    441.0852
     90.0000,       4.0000,  10.00000,    472.1699
     94.0000,       4.0000,  10.00000,    399.7140
     98.0000,       4.0000,  10.00000,    446.0222
    102.0000,       4.0000,  10.00000,    511.9129
    106.0000,       4.0000,  10.00000,    463.0375
    110.0000,       4.0000,  10.00000,    558.9071
    114.0000,       4.0000,  10.00000,    560.3450
    118.0000,       4.0000,  10.00000,    551.4907
    122.0000,       4.0000,  10.00000,    509.5432
    126.0000,       4.0000,  10.00000,    465.2888
    130.0000,       4.0000,  10.00000,    455.6036
    134.0000,       4.0000,  10.00000,    486.4147
    138.0000,       4.0000,  10.00000,    487.2786
    142.0000,       4.0000,  10.00000,    501.1909
    146.0000,       4.0000,  10.00000,    562.6987
    150.0000,       4.0000,  10.00000,    539.4532
    154.0000,       4.0000,  10.00000,    587.4568
    158.0000,       4.0000,  10.00000,    620.7415
    162.0000,       4.0000,  10.00000,    648.4720
    166.0000,       4.0000,  10.00000,    594.4607
    170.0000,       4.0000,  10.00000,    558.6949
    174.0000,       4.0000,  10.00000,    519.0208
    178.0000,       4.0000,  10.00000,    473.3781
    182.0000,       4.0000,  10.00000,    470.3501
    186.0000,       4.0000,  10.00000,    454.7961
    190.0000,       4.0000,  10.00000,    461.3860
    194.0000,       4.0000,  10.00000,    459.9276
    198.0000,       4.0000,  10.00000,    455.3900
    202.0000,       4.0000,  10.00000,    545.1582
    206.0000,       4.0000,  10.00000,    538.5609
    210.0000,       4.0000,  10.00000,    547.3071
     54.0000,      36.0000,   1.00000,    385.4137
     58.0000,      36.0000,   1.00000,    393.4435
     62.0000,      36.0000,   1.00000,    405.5788
     66.0000,      36.0000,   1.00000,    417.3902
     70.0000,      36.0000,   1.00000,    428.9349
     74.0000,      36.0000,   1.00000,    440.6049
     78.0000,      36.0000,   1.00000,    434.7946
     82.0000,      36.0000,   1.00000,    437.6411
     86.0000,      36.0000,   1.00000,    443.5372
     90.0000,      36.0000,   1.00000,    451.3242
     94.0000,      36.0000,   1.00000,    466.7123
     98.0000,      36.0000,   1.00000,    478.5619
    102.0000,      36.0000,   1.00000,    483.6579
    106.0000,      36.0000,   1.00000,    481.4671
    110.0000,      36.0000,   1.00000,    467.1410
    114.0000,      36.0000,   1.00000,    464.1500
    118.0000,      36.0000,   1.00000,    462.3953
    122.0000,      36.0000,   1.00000,    460.8448
    126.0000,      36.0000,   1.00000,    469.3224
    130.0000,      36.0000,   1.00000,    475.6757
    134.0000,      36.0000,   1.00000,    478.0951
    138.0000,      36.0000,   1.00000,    485.0010
    142.0000,      36.0000,   1.00000,    499.8319
    146.0000,      36.0000,   1.00000,    522.7404
    150.0000,      36.0000,   1.00000,    525.8837
    154.0000,      36.0000,   1.00000,    527.8745
    158.0000,      36.0000,   1.00000,    528.7794
    162.0000,      36.0000,   1.00000,    528.0460
    166.0000,      36.0000,   1.00000,    522.6165
    170.0000,      36.0000,   1.00000,    519.9780
    174.0000,      36.0000,   1.00000,    512.2434
    178.0000,      36.0000,   1.00000,    499.3747
    182.0000,      36.0000,   1.00000,    470.2272
    186.0000,      36.0000,   1.00000,    460.7971
    190.0000,      36.0000,   1.00000,    456.0154
    194.0000,      36.0000,   1.00000,    460.2351
    198.0000,      36.0000,   1.00000,    460.6638
     54.0000,      12.0000,   4.00000,    392.9956
     58.0000,      12.0000,   4.00000,    406.8543
     62.0000,      12.0000,   4.00000,    419.7036
     66.0000,      12.0000,   4.00000,    411.0935
     70.0000,      12.0000,   4.00000,    417.6194
     74.0000,      12.0000,   4.00000,    411.0511
     78.0000,      12.0000,   4.00000,    421.4701
     82.0000,      12.0000,   4.00000,    428.4804
     86.0000,      12.0000,   4.00000,    446.1825
     90.0000,      12.0000,   4.00000,    437.2102
     94.0000,      12.0000,   4.00000,    437.0259
     98.0000,      12.0000,   4.00000,    444.8556
    102.0000,      12.0000,   4.00000,    454.9578
    106.0000,      12.0000,   4.00000,    479.2649
    110.0000,      12.0000,   4.00000,    486.9566
    114.0000,      12.0000,   4.00000,    507.6963
    118.0000,      12.0000,   4.00000,    492.9217
    122.0000,      12.0000,   4.00000,    468.7941
    126.0000,      12.0000,   4.00000,    444.6905
    130.0000,      12.0000,   4.00000,    442.5066
    134.0000,      12.0000,   4.00000,    453.1515
    138.0000,      12.0000,   4.00000,    473.5775
    142.0000,      12.0000,   4.00000,    503.8002
    146.0000,      12.0000,   4.00000,    519.7018
    150.0000,      12.0000,   4.00000,    534.9053
    154.0000,      12.0000,   4.00000,    539.2100
    158.0000,      12.0000,   4.00000,    563.7820
    162.0000,      12.0000,   4.00000,    556.0576
    166.0000,      12.0000,   4.00000,    543.7939
    170.0000,      12.0000,   4.00000,    510.9333
    174.0000,      12.0000,   4.00000,    479.8224
    178.0000,      12.0000,   4.00000,    453.6644
    182.0000,      12.0000,   4.00000,    425.7093
    186.0000,      12.0000,   4.00000,    416.3117
    190.0000,      12.0000,   4.00000,    414.8643
    194.0000,      12.0000,   4.00000,    424.0040
    198.0000,      12.0000,   4.00000,    447.6514
     66.0000,      44.0000,   1.00000,    391.7671
     70.0000,      44.0000,   1.00000,    415.1349
     74.0000,      44.0000,   1.00000,    422.4478
     78.0000,      44.0000,   1.00000,    432.3048
     82.0000,      44.0000,   1.00000,    443.5526
     86.0000,      44.0000,   1.00000,    446.6245
     90.0000,      44.0000,   1.00000,    447.9168
     94.0000,      44.0000,   1.00000,    452.7941
     98.0000,      44.0000,   1.00000,    449.3372
    102.0000,      44.0000,   1.00000,    445.7747
    106.0000,      44.0000,   1.00000,    438.2491
    110.0000,      44.0000,   1.00000,    430.4948
    114.0000,      44.0000,   1.00000,    428.0559
    118.0000,      44.0000,   1.00000,    435.2153
    122.0000,      44.0000,   1.00000,    448.0449
    126.0000,      44.0000,   1.00000,    456.8113
    130.0000,      44.0000,   1.00000,    469.7922
    134.0000,      44.0000,   1.00000,    478.8614
    138.0000,      44.0000,   1.00000,    478.4073
    142.0000,      44.0000,   1.00000,    480.9686
    146.0000,      44.0000,   1.00000,    478.0697
    150.0000,      44.0000,   1.00000,    476.5563
    154.0000,      44.0000,   1.00000,    478.1280
    158.0000,      44.0000,   1.00000,    470.4908
    162.0000,      44.0000,   1.00000,    458.8254
    166.0000,      44.0000,   1.00000,    457.2188
    170.0000,      44.0000,   1.00000,    450.6949
    174.0000,      44.0000,   1.00000,    441.8629
    178.0000,      44.0000,   1.00000,    443.4811
    182.0000,      44.0000,   1.00000,    454.0612
    186.0000,      44.0000,   1.00000,    447.3548
     66.0000,      12.0000,   5.00000,    381.0726
     70.0000,      12.0000,   5.00000,    395.5867
     74.0000,      12.0000,   5.00000,    392.6401
     78.0000,      12.0000,   5.00000,    411.8890
     82.0000,      12.0000,   5.00000,    421.8120
     86.0000,      12.0000,   5.00000,    443.9249
     90.0000,      12.0000,   5.00000,    425.0482
     94.0000,      12.0000,   5.00000,    418.4225
     98.0000,      12.0000,   5.00000,    414.4849
    102.0000,      12.0000,   5.00000,    422.8078
    106.0000,      12.0000,   5.00000,    443.1386
    110.0000,      12.0000,   5.00000,    450.1748
    114.0000,      12.0000,   5.00000,    473.8699
    118.0000,      12.0000,   5.00000,    469.0239
    122.0000,      12.0000,   5.00000,    451.9593
    126.0000,      12.0000,   5.00000,    433.9659
    130.0000,      12.0000,   5.00000,    432.6279
    134.0000,      12.0000,   5.00000,    446.0233
    138.0000,      12.0000,   5.00000,    456.6545
    142.0000,      12.0000,   5.00000,    478.5160
    146.0000,      12.0000,   5.00000,    479.6477
    150.0000,      12.0000,   5.00000,    494.1229
    154.0000,      12.0000,   5.00000,    489.6527
    158.0000,      12.0000,   5.00000,    509.6526
    162.0000,      12.0000,   5.00000,    494.5490
    166.0000,      12.0000,   5.00000,    479.4975
    170.0000,      12.0000,   5.00000,    445.8698
    174.0000,      12.0000,   5.00000,    415.9709
    178.0000,      12.0000,   5.00000,    398.8326
    182.0000,      12.0000,   5.00000,    390.5301
    186.0000,      12.0000,   5.00000,    389.1813
     78.0000,      52.0000,   1.00000,    403.0302
     82.0000,      52.0000,   1.00000,    408.8434
     86.0000,      52.0000,   1.00000,    414.8989
     90.0000,      52.0000,   1.00000,    422.8298
     94.0000,      52.0000,   1.00000,    423.2405
     98.0000,      52.0000,   1.00000,    427.7337
    102.0000,      52.0000,   1.00000,    423.7849
    106.0000,      52.0000,   1.00000,    419.0244
    110.0000,      52.0000,   1.00000,    421.6729
    114.0000,      52.0000,   1.00000,    423.4409
    118.0000,      52.0000,   1.00000,    428.3528
    122.0000,      52.0000,   1.00000,    442.0981
    126.0000,      52.0000,   1.00000,    443.4050
    130.0000,      52.0000,   1.00000,    444.8593
    134.0000,      52.0000,   1.00000,    450.1493
    138.0000,      52.0000,   1.00000,    448.2618
    142.0000,      52.0000,   1.00000,    443.7764
    146.0000,      52.0000,   1.00000,    436.1494
    150.0000,      52.0000,   1.00000,    427.7337
    154.0000,      52.0000,   1.00000,    421.0882
    158.0000,      52.0000,   1.00000,    408.8015
    162.0000,      52.0000,   1.00000,    407.4925
    166.0000,      52.0000,   1.00000,    404.9766
    170.0000,      52.0000,   1.00000,    413.6704
    174.0000,      52.0000,   1.00000,    405.6646
     78.0000,      12.0000,   6.00000,    376.5584
     82.0000,      12.0000,   6.00000,    387.1414
     86.0000,      12.0000,   6.00000,    405.4001
     90.0000,      12.0000,   6.00000,    393.7147
     94.0000,      12.0000,   6.00000,    390.9801
     98.0000,      12.0000,   6.00000,    396.2799
    102.0000,      12.0000,   6.00000,    408.7312
    106.0000,      12.0000,   6.00000,    430.2088
    110.0000,      12.0000,   6.00000,    439.0190
    114.0000,      12.0000,   6.00000,    465.9858
    118.0000,      12.0000,   6.00000,    461.6377
    122.0000,      12.0000,   6.00000,    442.1976
    126.0000,      12.0000,   6.00000,    416.8477
    130.0000,      12.0000,   6.00000,    409.3679
    134.0000,      12.0000,   6.00000,    415.1994
    138.0000,      12.0000,   6.00000,    424.9827
    142.0000,      12.0000,   6.00000,    440.2539
    146.0000,      12.0000,   6.00000,    441.6036
    150.0000,      12.0000,   6.00000,    448.4777
    154.0000,      12.0000,   6.00000,    443.9519
    158.0000,      12.0000,   6.00000,    454.2056
    162.0000,      12.0000,   6.00000,    442.3149
    166.0000,      12.0000,   6.00000,    430.7936
    170.0000,      12.0000,   6.00000,    407.2919
    174.0000,      12.0000,   6.00000,    377.1267
     84.0000,      24.0000,   3.00000,    367.4147
     88.0000,      24.0000,   3.00000,    372.8532
     92.0000,      24.0000,   3.00000,    388.0818
     96.0000,      24.0000,   3.00000,    393.5232
    100.0000,      24.0000,   3.00000,    406.4060
    104.0000,      24.0000,   3.00000,    416.6347
    108.0000,      24.0000,   3.00000,    435.6731
    112.0000,      24.0000,   3.00000,    442.1686
    116.0000,      24.0000,   3.00000,    435.1609
    120.0000,      24.0000,   3.00000,    432.3296
    124.0000,      24.0000,   3.00000,    425.6398
    128.0000,      24.0000,   3.00000,    413.6658
    132.0000,      24.0000,   3.00000,    404.3665
    136.0000,      24.0000,   3.00000,    409.4996
    140.0000,      24.0000,   3.00000,    410.3510
    144.0000,      24.0000,   3.00000,    419.7609
    148.0000,      24.0000,   3.00000,    422.5031
    152.0000,      24.0000,   3.00000,    431.8783
    156.0000,      24.0000,   3.00000,    424.0436
    160.0000,      24.0000,   3.00000,    415.9243
    164.0000,      24.0000,   3.00000,    412.9800
    168.0000,      24.0000,   3.00000,    397.8787
     90.0000,      20.0000,   4.00000,    362.5758
     94.0000,      20.0000,   4.00000,    380.3011
     98.0000,      20.0000,   4.00000,    385.4355
    102.0000,      20.0000,   4.00000,    396.6300
    106.0000,      20.0000,   4.00000,    423.2704
    110.0000,      20.0000,   4.00000,    441.0209
    114.0000,      20.0000,   4.00000,    434.2681
    118.0000,      20.0000,   4.00000,    431.6284
    122.0000,      20.0000,   4.00000,    411.8658
    126.0000,      20.0000,   4.00000,    400.7604
    130.0000,      20.0000,   4.00000,    389.6917
    134.0000,      20.0000,   4.00000,    384.4634
    138.0000,      20.0000,   4.00000,    394.2084
    142.0000,      20.0000,   4.00000,    397.5236
    146.0000,      20.0000,   4.00000,    400.8243
    150.0000,      20.0000,   4.00000,    406.9431
    154.0000,      20.0000,   4.00000,    416.9923
    158.0000,      20.0000,   4.00000,    411.4709
    162.0000,      20.0000,   4.00000,    403.9799
INVERSION RESULTS
INITIAL RMS ERROR
 17.48
NUMBER OF LAYERS
12
NUMBER OF BLOCKS
536
ITERATION 1
MODEL RESISTIVITY
LAYER 1
61,     2.0000
      8.0000,     265.82
     12.0000,     273.24
     16.0000,     272.96
     20.0000,     265.73
     24.0000,     231.79
     28.0000,     230.71
     32.0000,     225.40
     36.0000,     263.30
     40.0000,     305.10
     44.0000,     289.38
     48.0000,     308.61
     52.0000,     349.04
     56.0000,     390.63
     60.0000,     398.49
     64.0000,     408.72
     68.0000,     444.91
     72.0000,     399.65
     76.0000,     419.11
     80.0000,     416.32
     84.0000,     419.05
     88.0000,     419.48
     92.0000,     419.04
     96.0000,     349.73
    100.0000,     362.63
    104.0000,     391.23
    108.0000,     357.33
    112.0000,     426.67
    116.0000,     423.01
    120.0000,     411.17
    124.0000,     382.81
    128.0000,     352.19
    132.0000,     349.08
    136.0000,     366.90
    140.0000,     380.51
    144.0000,     398.62
    148.0000,     441.58
    152.0000,     430.21
    156.0000,     462.14
    160.0000,     474.66
    164.0000,     496.38
    168.0000,     463.07
    172.0000,     438.95
    176.0000,     415.96
    180.0000,     391.19
    184.0000,     387.34
    188.0000,     384.16
    192.0000,     389.27
    196.0000,     392.43
    200.0000,     389.09
    204.0000,     470.17
    208.0000,     471.87
    212.0000,     494.63
    216.0000,     500.31
    220.0000,     511.75
    224.0000,     495.08
    228.0000,     472.04
    232.0000,     441.76
    236.0000,     456.09
    240.0000,     394.42
    244.0000,     339.85
           311.1563
LAYER 2
61,     4.2000
      8.0000,     267.43
     12.0000,     274.10
     16.0000,     275.86
     20.0000,     267.91
     24.0000,     236.80
     28.0000,     232.33
     32.0000,     230.61
     36.0000,     268.25
     40.0000,     307.42
     44.0000,     296.71
     48.0000,     315.24
     52.0000,     356.59
     56.0000,     398.41
     60.0000,     408.97
     64.0000,     419.64
     68.0000,     446.58
     72.0000,     408.37
     76.0000,     420.58
     80.0000,     419.74
     84.0000,     420.78
     88.0000,     422.53
     92.0000,     417.61
     96.0000,     359.12
    100.0000,     370.48
    104.0000,     396.34
    108.0000,     375.55
    112.0000,     434.57
    116.0000,     439.83
    120.0000,     428.29
    124.0000,     400.21
    128.0000,     370.12
    132.0000,     366.10
    136.0000,     382.24
    140.0000,     395.14
    144.0000,     416.35
    148.0000,     456.01
    152.0000,     450.27
    156.0000,     477.16
    160.0000,     493.00
    164.0000,     509.70
    168.0000,     477.56
    172.0000,     449.97
    176.0000,     425.26
    180.0000,     400.47
    184.0000,     394.90
    188.0000,     391.51
    192.0000,     394.71
    196.0000,     396.61
    200.0000,     400.75
    204.0000,     474.23
    208.0000,     485.34
    212.0000,     506.05
    216.0000,     514.00
    220.0000,     523.11
    224.0000,     506.60
    228.0000,     483.72
    232.0000,     456.43
    236.0000,     460.60
    240.0000,     398.61
    244.0000,     340.89
           315.9600
LAYER 3
59,     6.6200
     12.0000,     275.89
     16.0000,     283.37
     20.0000,     278.35
     24.0000,     253.69
     28.0000,     247.98
     32.0000,     252.46
     36.0000,     290.67
     40.0000,     326.39
     44.0000,     320.73
     48.0000,     336.97
     52.0000,     376.77
     56.0000,     416.44
     60.0000,     428.71
     64.0000,     436.66
     68.0000,     449.67
     72.0000,     419.32
     76.0000,     423.78
     80.0000,     425.54
     84.0000,     428.39
     88.0000,     434.07
     92.0000,     429.57
     96.0000,     388.59
    100.0000,     401.63
    104.0000,     428.19
    108.0000,     423.33
    112.0000,     473.67
    116.0000,     489.47
    120.0000,     482.17
    124.0000,     456.05
    128.0000,     427.03
    132.0000,     421.46
    136.0000,     434.54
    140.0000,     447.22
    144.0000,     471.89
    148.0000,     509.16
    152.0000,     510.49
    156.0000,     532.87
    160.0000,     551.67
    164.0000,     562.45
    168.0000,     529.06
    172.0000,     494.47
    176.0000,     464.37
    180.0000,     437.16
    184.0000,     427.32
    188.0000,     421.79
    192.0000,     421.69
    196.0000,     423.67
    200.0000,     437.91
    204.0000,     504.39
    208.0000,     527.18
    212.0000,     546.94
    216.0000,     556.23
    220.0000,     561.30
    224.0000,     545.09
    228.0000,     521.87
    232.0000,     495.40
    236.0000,     480.97
    240.0000,     407.95
           344.1651
LAYER 4
57,     9.2820
     16.0000,     291.87
     20.0000,     297.81
     24.0000,     280.65
     28.0000,     278.96
     32.0000,     288.71
     36.0000,     328.01
     40.0000,     360.02
     44.0000,     354.21
     48.0000,     365.48
     52.0000,     399.46
     56.0000,     433.06
     60.0000,     442.49
     64.0000,     444.80
     68.0000,     447.06
     72.0000,     421.39
     76.0000,     422.96
     80.0000,     428.60
     84.0000,     437.50
     88.0000,     451.23
     92.0000,     455.48
     96.0000,     432.80
    100.0000,     453.65
    104.0000,     486.31
    108.0000,     493.55
    112.0000,     542.20
    116.0000,     566.75
    120.0000,     566.60
    124.0000,     544.77
    128.0000,     517.34
    132.0000,     510.25
    136.0000,     520.33
    140.0000,     532.54
    144.0000,     559.50
    148.0000,     596.59
    152.0000,     602.19
    156.0000,     622.30
    160.0000,     641.82
    164.0000,     647.81
    168.0000,     610.32
    172.0000,     567.81
    176.0000,     530.73
    180.0000,     498.83
    184.0000,     483.65
    188.0000,     474.48
    192.0000,     471.34
    196.0000,     474.33
    200.0000,     495.77
    204.0000,     560.23
    208.0000,     589.77
    212.0000,     608.46
    216.0000,     616.02
    220.0000,     616.51
    224.0000,     598.71
    228.0000,     574.46
    232.0000,     539.40
    236.0000,     512.35
           404.9169
LAYER 5
53,    12.2102
     24.0000,     342.14
     28.0000,     361.26
     32.0000,     376.49
     36.0000,     404.20
     40.0000,     420.54
     44.0000,     414.86
     48.0000,     413.39
     52.0000,     423.26
     56.0000,     433.38
     60.0000,     432.63
     64.0000,     426.15
     68.0000,     418.35
     72.0000,     407.00
     76.0000,     410.61
     80.0000,     425.18
     84.0000,     448.82
     88.0000,     480.26
     92.0000,     510.69
     96.0000,     533.73
    100.0000,     574.34
    104.0000,     619.03
    108.0000,     650.47
    112.0000,     693.33
    116.0000,     725.91
    120.0000,     740.78
    124.0000,     736.55
    128.0000,     722.55
    132.0000,     715.17
    136.0000,     717.16
    140.0000,     725.26
    144.0000,     745.32
    148.0000,     769.80
    152.0000,     779.09
    156.0000,     790.09
    160.0000,     798.55
    164.0000,     791.63
    168.0000,     756.53
    172.0000,     712.62
    176.0000,     671.81
    180.0000,     637.65
    184.0000,     615.50
    188.0000,     601.72
    192.0000,     596.88
    196.0000,     603.96
    200.0000,     629.62
    204.0000,     675.11
    208.0000,     703.51
    212.0000,     715.50
    216.0000,     714.70
    220.0000,     703.82
    224.0000,     679.09
    228.0000,     648.16
           571.4624
LAYER 6
49,    15.4312
     32.0000,     405.71
     36.0000,     427.00
     40.0000,     434.08
     44.0000,     427.80
     48.0000,     420.94
     52.0000,     417.08
     56.0000,     414.48
     60.0000,     408.75
     64.0000,     401.20
     68.0000,     394.67
     72.0000,     391.59
     76.0000,     398.69
     80.0000,     416.63
     84.0000,     444.74
     88.0000,     481.49
     92.0000,     522.39
     96.0000,     564.07
    100.0000,     611.14
    104.0000,     657.18
    108.0000,     695.13
    112.0000,     731.14
    116.0000,     760.07
    120.0000,     777.85
    124.0000,     782.90
    128.0000,     779.02
    132.0000,     773.85
    136.0000,     771.30
    140.0000,     772.74
    144.0000,     779.84
    148.0000,     788.14
    152.0000,     790.62
    156.0000,     791.01
    160.0000,     787.95
    164.0000,     775.75
    168.0000,     750.81
    172.0000,     720.58
    176.0000,     691.97
    180.0000,     668.37
    184.0000,     652.20
    188.0000,     643.17
    192.0000,     642.44
    196.0000,     651.65
    200.0000,     671.60
    204.0000,     698.26
    208.0000,     717.28
    212.0000,     722.85
    216.0000,     719.29
    220.0000,     705.76
           673.3033
LAYER 7
45,    18.9743
     40.0000,     428.46
     44.0000,     419.19
     48.0000,     411.96
     52.0000,     403.08
     56.0000,     396.30
     60.0000,     389.44
     64.0000,     382.97
     68.0000,     378.89
     72.0000,     379.58
     76.0000,     387.86
     80.0000,     404.98
     84.0000,     430.88
     88.0000,     464.54
     92.0000,     503.55
     96.0000,     545.29
    100.0000,     588.40
    104.0000,     628.99
    108.0000,     663.71
    112.0000,     693.12
    116.0000,     716.10
    120.0000,     731.28
    124.0000,     738.05
    128.0000,     737.90
    132.0000,     734.04
    136.0000,     729.11
    140.0000,     724.76
    144.0000,     721.58
    148.0000,     717.97
    152.0000,     711.89
    156.0000,     704.02
    160.0000,     694.21
    164.0000,     681.26
    168.0000,     665.04
    172.0000,     648.42
    176.0000,     634.32
    180.0000,     624.31
    184.0000,     619.00
    188.0000,     618.31
    192.0000,     623.58
    196.0000,     634.75
    200.0000,     649.16
    204.0000,     663.99
    208.0000,     677.07
    212.0000,     680.69
           682.2306
LAYER 8
41,    22.8718
     48.0000,     402.31
     52.0000,     388.63
     56.0000,     381.64
     60.0000,     376.52
     64.0000,     370.83
     68.0000,     367.69
     72.0000,     369.08
     76.0000,     376.06
     80.0000,     389.77
     84.0000,     410.33
     88.0000,     437.21
     92.0000,     469.15
     96.0000,     503.98
    100.0000,     539.43
    104.0000,     572.75
    108.0000,     601.73
    112.0000,     625.61
    116.0000,     643.82
    120.0000,     655.92
    124.0000,     661.82
    128.0000,     662.21
    132.0000,     658.47
    136.0000,     652.02
    140.0000,     643.95
    144.0000,     634.73
    148.0000,     624.17
    152.0000,     612.06
    156.0000,     598.97
    160.0000,     585.57
    164.0000,     572.61
    168.0000,     561.30
    172.0000,     553.30
    176.0000,     549.67
    180.0000,     550.51
    184.0000,     554.90
    188.0000,     561.13
    192.0000,     572.20
    196.0000,     587.21
    200.0000,     596.56
    204.0000,     606.70
           625.0955
LAYER 9
35,    27.1590
     60.0000,     369.18
     64.0000,     360.37
     68.0000,     357.25
     72.0000,     357.77
     76.0000,     361.55
     80.0000,     370.75
     84.0000,     385.15
     88.0000,     404.82
     92.0000,     429.55
     96.0000,     457.27
    100.0000,     485.84
    104.0000,     513.02
    108.0000,     537.03
    112.0000,     556.81
    116.0000,     571.77
    120.0000,     581.63
    124.0000,     586.39
    128.0000,     586.40
    132.0000,     582.31
    136.0000,     574.87
    140.0000,     564.72
    144.0000,     552.33
    148.0000,     537.98
    152.0000,     522.13
    156.0000,     505.59
    160.0000,     489.54
    164.0000,     475.69
    168.0000,     466.00
    172.0000,     462.49
    176.0000,     465.40
    180.0000,     474.20
    184.0000,     486.81
    188.0000,     495.48
    192.0000,     508.99
           539.9857
LAYER 10
29,    31.8749
     72.0000,     344.69
     76.0000,     344.14
     80.0000,     348.20
     84.0000,     356.64
     88.0000,     369.78
     92.0000,     389.98
     96.0000,     413.09
    100.0000,     437.52
    104.0000,     460.86
    108.0000,     481.64
    112.0000,     498.80
    116.0000,     511.72
    120.0000,     520.11
    124.0000,     523.98
    128.0000,     523.49
    132.0000,     519.00
    136.0000,     510.90
    140.0000,     499.58
    144.0000,     485.41
    148.0000,     468.74
    152.0000,     450.14
    156.0000,     430.53
    160.0000,     411.17
    164.0000,     394.69
    168.0000,     383.70
    172.0000,     382.35
    176.0000,     389.62
    180.0000,     402.72
           432.9792
LAYER 11
25,    37.0623
     80.0000,     322.35
     84.0000,     325.15
     88.0000,     333.98
     92.0000,     352.49
     96.0000,     373.91
    100.0000,     397.96
    104.0000,     419.84
    108.0000,     439.26
    112.0000,     455.09
    116.0000,     466.82
    120.0000,     474.28
    124.0000,     477.48
    128.0000,     476.54
    132.0000,     471.66
    136.0000,     463.08
    140.0000,     451.01
    144.0000,     435.63
    148.0000,     417.12
    152.0000,     395.84
    156.0000,     372.82
    160.0000,     347.97
    164.0000,     326.34
    168.0000,     309.54
    172.0000,     308.92
           323.5396
LAYER 12
21, 
     88.0000,     290.42
     92.0000,     320.26
     96.0000,     347.03
    100.0000,     371.15
    104.0000,     392.02
    108.0000,     412.01
    112.0000,     427.43
    116.0000,     438.48
    120.0000,     445.26
    124.0000,     447.89
    128.0000,     446.51
    132.0000,     441.28
    136.0000,     432.36
    140.0000,     419.86
    144.0000,     403.75
    148.0000,     383.81
    152.0000,     359.50
    156.0000,     334.64
    160.0000,     305.55
    164.0000,     272.17
           233.5345
CALCULATED APPARENT RESISTIVITY
      6.0000,       4.0000,   1.00000,    270.8383
     10.0000,       4.0000,   1.00000,    275.0633
     14.0000,       4.0000,   1.00000,    268.3502
     18.0000,       4.0000,   1.00000,    268.2037
     22.0000,       4.0000,   1.00000,    245.2850
     26.0000,       4.0000,   1.00000,    253.6000
     30.0000,       4.0000,   1.00000,    251.2668
     34.0000,       4.0000,   1.00000,    272.9803
     38.0000,       4.0000,   1.00000,    298.4733
     42.0000,       4.0000,   1.00000,    303.1328
     46.0000,       4.0000,   1.00000,    332.8001
     50.0000,       4.0000,   1.00000,    352.5245
     54.0000,       4.0000,   1.00000,    384.3684
     58.0000,       4.0000,   1.00000,    401.2176
     62.0000,       4.0000,   1.00000,    404.8349
     66.0000,       4.0000,   1.00000,    434.3992
     70.0000,       4.0000,   1.00000,    403.0053
     74.0000,       4.0000,   1.00000,    428.3285
     78.0000,       4.0000,   1.00000,    414.3626
     82.0000,       4.0000,   1.00000,    419.8010
     86.0000,       4.0000,   1.00000,    407.3717
     90.0000,       4.0000,   1.00000,    416.8857
     94.0000,       4.0000,   1.00000,    376.8243
     98.0000,       4.0000,   1.00000,    382.0471
    102.0000,       4.0000,   1.00000,    409.1163
    106.0000,       4.0000,   1.00000,    380.8126
    110.0000,       4.0000,   1.00000,    431.5309
    114.0000,       4.0000,   1.00000,    417.8791
    118.0000,       4.0000,   1.00000,    420.8371
    122.0000,       4.0000,   1.00000,    403.4781
    126.0000,       4.0000,   1.00000,    388.3284
    130.0000,       4.0000,   1.00000,    381.7267
    134.0000,       4.0000,   1.00000,    394.5499
    138.0000,       4.0000,   1.00000,    409.3606
    142.0000,       4.0000,   1.00000,    415.9105
    146.0000,       4.0000,   1.00000,    458.5141
    150.0000,       4.0000,   1.00000,    450.7201
    154.0000,       4.0000,   1.00000,    485.1766
    158.0000,       4.0000,   1.00000,    482.4036
    162.0000,       4.0000,   1.00000,    497.5398
    166.0000,       4.0000,   1.00000,    470.6093
    170.0000,       4.0000,   1.00000,    459.7076
    174.0000,       4.0000,   1.00000,    436.5003
    178.0000,       4.0000,   1.00000,    413.8456
    182.0000,       4.0000,   1.00000,    412.1690
    186.0000,       4.0000,   1.00000,    401.0708
    190.0000,       4.0000,   1.00000,    404.9107
    194.0000,       4.0000,   1.00000,    420.4781
    198.0000,       4.0000,   1.00000,    417.6166
    202.0000,       4.0000,   1.00000,    476.1255
    206.0000,       4.0000,   1.00000,    473.7998
    210.0000,       4.0000,   1.00000,    509.0521
    214.0000,       4.0000,   1.00000,    504.3667
    218.0000,       4.0000,   1.00000,    516.8377
    222.0000,       4.0000,   1.00000,    499.4401
    226.0000,       4.0000,   1.00000,    489.7730
    230.0000,       4.0000,   1.00000,    451.3624
    234.0000,       4.0000,   1.00000,    448.2128
    238.0000,       4.0000,   1.00000,    395.9202
    242.0000,       4.0000,   1.00000,    364.6891
    246.0000,       4.0000,   1.00000,    339.6428
     10.0000,       4.0000,   2.00000,    282.4206
     14.0000,       4.0000,   2.00000,    285.4878
     18.0000,       4.0000,   2.00000,    283.3952
     22.0000,       4.0000,   2.00000,    263.6167
     26.0000,       4.0000,   2.00000,    273.6707
     30.0000,       4.0000,   2.00000,    271.5186
     34.0000,       4.0000,   2.00000,    298.3391
     38.0000,       4.0000,   2.00000,    326.5140
     42.0000,       4.0000,   2.00000,    316.9441
     46.0000,       4.0000,   2.00000,    338.4277
     50.0000,       4.0000,   2.00000,    367.9010
     54.0000,       4.0000,   2.00000,    397.2933
     58.0000,       4.0000,   2.00000,    395.0414
     62.0000,       4.0000,   2.00000,    406.1714
     66.0000,       4.0000,   2.00000,    437.2370
     70.0000,       4.0000,   2.00000,    405.6840
     74.0000,       4.0000,   2.00000,    428.1999
     78.0000,       4.0000,   2.00000,    426.0880
     82.0000,       4.0000,   2.00000,    413.3343
     86.0000,       4.0000,   2.00000,    426.4370
     90.0000,       4.0000,   2.00000,    440.9980
     94.0000,       4.0000,   2.00000,    385.8898
     98.0000,       4.0000,   2.00000,    412.0841
    102.0000,       4.0000,   2.00000,    448.4914
    106.0000,       4.0000,   2.00000,    401.7074
    110.0000,       4.0000,   2.00000,    450.6639
    114.0000,       4.0000,   2.00000,    454.5240
    118.0000,       4.0000,   2.00000,    446.8843
    122.0000,       4.0000,   2.00000,    440.3131
    126.0000,       4.0000,   2.00000,    423.1487
    130.0000,       4.0000,   2.00000,    422.9546
    134.0000,       4.0000,   2.00000,    447.0330
    138.0000,       4.0000,   2.00000,    449.4890
    142.0000,       4.0000,   2.00000,    454.7940
    146.0000,       4.0000,   2.00000,    495.9880
    150.0000,       4.0000,   2.00000,    482.9636
    154.0000,       4.0000,   2.00000,    502.6390
    158.0000,       4.0000,   2.00000,    513.6865
    162.0000,       4.0000,   2.00000,    521.9869
    166.0000,       4.0000,   2.00000,    494.7786
    170.0000,       4.0000,   2.00000,    486.5230
    174.0000,       4.0000,   2.00000,    470.1798
    178.0000,       4.0000,   2.00000,    446.5162
    182.0000,       4.0000,   2.00000,    446.4267
    186.0000,       4.0000,   2.00000,    435.1649
    190.0000,       4.0000,   2.00000,    445.6031
    194.0000,       4.0000,   2.00000,    449.1184
    198.0000,       4.0000,   2.00000,    445.8900
    202.0000,       4.0000,   2.00000,    507.5154
    206.0000,       4.0000,   2.00000,    504.1854
    210.0000,       4.0000,   2.00000,    512.9671
    214.0000,       4.0000,   2.00000,    517.6219
    218.0000,       4.0000,   2.00000,    530.7435
    222.0000,       4.0000,   2.00000,    523.4742
    226.0000,       4.0000,   2.00000,    494.6772
    230.0000,       4.0000,   2.00000,    464.8094
    234.0000,       4.0000,   2.00000,    476.6075
    238.0000,       4.0000,   2.00000,    426.4283
    242.0000,       4.0000,   2.00000,    382.9555
     14.0000,       4.0000,   3.00000,    303.9301
     18.0000,       4.0000,   3.00000,    306.3830
     22.0000,       4.0000,   3.00000,    278.8289
     26.0000,       4.0000,   3.00000,    284.4612
     30.0000,       4.0000,   3.00000,    288.6538
     34.0000,       4.0000,   3.00000,    325.9491
     38.0000,       4.0000,   3.00000,    351.6416
     42.0000,       4.0000,   3.00000,    330.5496
     46.0000,       4.0000,   3.00000,    342.5466
     50.0000,       4.0000,   3.00000,    371.0592
     54.0000,       4.0000,   3.00000,    398.7703
     58.0000,       4.0000,   3.00000,    400.5004
     62.0000,       4.0000,   3.00000,    401.9451
     66.0000,       4.0000,   3.00000,    432.5571
     70.0000,       4.0000,   3.00000,    403.5791
     74.0000,       4.0000,   3.00000,    427.1240
     78.0000,       4.0000,   3.00000,    416.3260
     82.0000,       4.0000,   3.00000,    432.4232
     86.0000,       4.0000,   3.00000,    441.4773
     90.0000,       4.0000,   3.00000,    453.1500
     94.0000,       4.0000,   3.00000,    407.3478
     98.0000,       4.0000,   3.00000,    426.9513
    102.0000,       4.0000,   3.00000,    465.4804
    106.0000,       4.0000,   3.00000,    427.4483
    110.0000,       4.0000,   3.00000,    479.7667
    114.0000,       4.0000,   3.00000,    483.7649
    118.0000,       4.0000,   3.00000,    490.9311
    122.0000,       4.0000,   3.00000,    464.6489
    126.0000,       4.0000,   3.00000,    450.9744
    130.0000,       4.0000,   3.00000,    458.1030
    134.0000,       4.0000,   3.00000,    482.6968
    138.0000,       4.0000,   3.00000,    494.2024
    142.0000,       4.0000,   3.00000,    492.4432
    146.0000,       4.0000,   3.00000,    527.0608
    150.0000,       4.0000,   3.00000,    501.3300
    154.0000,       4.0000,   3.00000,    524.9755
    158.0000,       4.0000,   3.00000,    529.4193
    162.0000,       4.0000,   3.00000,    550.3173
    166.0000,       4.0000,   3.00000,    519.0763
    170.0000,       4.0000,   3.00000,    509.1522
    174.0000,       4.0000,   3.00000,    492.7295
    178.0000,       4.0000,   3.00000,    475.6037
    182.0000,       4.0000,   3.00000,    476.2295
    186.0000,       4.0000,   3.00000,    474.3918
    190.0000,       4.0000,   3.00000,    474.8380
    194.0000,       4.0000,   3.00000,    477.5181
    198.0000,       4.0000,   3.00000,    470.0620
    202.0000,       4.0000,   3.00000,    536.1659
    206.0000,       4.0000,   3.00000,    521.3152
    210.0000,       4.0000,   3.00000,    527.6818
    214.0000,       4.0000,   3.00000,    515.9568
    218.0000,       4.0000,   3.00000,    542.5436
    222.0000,       4.0000,   3.00000,    523.0678
    226.0000,       4.0000,   3.00000,    505.1398
    230.0000,       4.0000,   3.00000,    482.0331
    234.0000,       4.0000,   3.00000,    505.7541
    238.0000,       4.0000,   3.00000,    452.1792
     18.0000,      12.0000,   1.00000,    309.4522
     22.0000,      12.0000,   1.00000,    299.0808
     26.0000,      12.0000,   1.00000,    292.8728
     30.0000,      12.0000,   1.00000,    312.4597
     34.0000,      12.0000,   1.00000,    336.8738
     38.0000,      12.0000,   1.00000,    348.2596
     42.0000,      12.0000,   1.00000,    350.6023
     46.0000,      12.0000,   1.00000,    354.3968
     50.0000,      12.0000,   1.00000,    366.5029
     54.0000,      12.0000,   1.00000,    387.4330
     58.0000,      12.0000,   1.00000,    401.6999
     62.0000,      12.0000,   1.00000,    409.9348
     66.0000,      12.0000,   1.00000,    406.8766
     70.0000,      12.0000,   1.00000,    416.9012
     74.0000,      12.0000,   1.00000,    410.1458
     78.0000,      12.0000,   1.00000,    427.4494
     82.0000,      12.0000,   1.00000,    438.6263
     86.0000,      12.0000,   1.00000,    450.9421
     90.0000,      12.0000,   1.00000,    443.5400
     94.0000,      12.0000,   1.00000,    440.4725
     98.0000,      12.0000,   1.00000,    439.4588
    102.0000,      12.0000,   1.00000,    443.1823
    106.0000,      12.0000,   1.00000,    470.4454
    110.0000,      12.0000,   1.00000,    484.6355
    114.0000,      12.0000,   1.00000,    504.0032
    118.0000,      12.0000,   1.00000,    496.9607
    122.0000,      12.0000,   1.00000,    486.7603
    126.0000,      12.0000,   1.00000,    470.8505
    130.0000,      12.0000,   1.00000,    477.8747
    134.0000,      12.0000,   1.00000,    496.9445
    138.0000,      12.0000,   1.00000,    512.3608
    142.0000,      12.0000,   1.00000,    526.7465
    146.0000,      12.0000,   1.00000,    517.7394
    150.0000,      12.0000,   1.00000,    524.8444
    154.0000,      12.0000,   1.00000,    524.9462
    158.0000,      12.0000,   1.00000,    540.5480
    162.0000,      12.0000,   1.00000,    539.9609
    166.0000,      12.0000,   1.00000,    539.0287
    170.0000,      12.0000,   1.00000,    517.4752
    174.0000,      12.0000,   1.00000,    503.8208
    178.0000,      12.0000,   1.00000,    495.0268
    182.0000,      12.0000,   1.00000,    496.9179
    186.0000,      12.0000,   1.00000,    493.8176
    190.0000,      12.0000,   1.00000,    493.9860
    194.0000,      12.0000,   1.00000,    491.8221
    198.0000,      12.0000,   1.00000,    512.5315
    202.0000,      12.0000,   1.00000,    519.2623
    206.0000,      12.0000,   1.00000,    532.8895
    210.0000,      12.0000,   1.00000,    522.8527
    214.0000,      12.0000,   1.00000,    527.1967
    218.0000,      12.0000,   1.00000,    513.2144
    222.0000,      12.0000,   1.00000,    517.1927
    226.0000,      12.0000,   1.00000,    507.5999
    230.0000,      12.0000,   1.00000,    509.6689
    234.0000,      12.0000,   1.00000,    491.2015
     18.0000,       4.0000,   4.00000,    324.4179
     22.0000,       4.0000,   4.00000,    289.4421
     26.0000,       4.0000,   4.00000,    297.3078
     30.0000,       4.0000,   4.00000,    301.9263
     34.0000,       4.0000,   4.00000,    341.9798
     38.0000,       4.0000,   4.00000,    369.9853
     42.0000,       4.0000,   4.00000,    342.2824
     46.0000,       4.0000,   4.00000,    352.3585
     50.0000,       4.0000,   4.00000,    366.5119
     54.0000,       4.0000,   4.00000,    399.8081
     58.0000,       4.0000,   4.00000,    403.9953
     62.0000,       4.0000,   4.00000,    403.3853
     66.0000,       4.0000,   4.00000,    430.1500
     70.0000,       4.0000,   4.00000,    396.1277
     74.0000,       4.0000,   4.00000,    419.5016
     78.0000,       4.0000,   4.00000,    424.8984
     82.0000,       4.0000,   4.00000,    440.1685
     86.0000,       4.0000,   4.00000,    453.6680
     90.0000,       4.0000,   4.00000,    471.9283
     94.0000,       4.0000,   4.00000,    415.9556
     98.0000,       4.0000,   4.00000,    435.5010
    102.0000,       4.0000,   4.00000,    475.8452
    106.0000,       4.0000,   4.00000,    440.9456
    110.0000,       4.0000,   4.00000,    517.2123
    114.0000,       4.0000,   4.00000,    518.7234
    118.0000,       4.0000,   4.00000,    516.1663
    122.0000,       4.0000,   4.00000,    496.4500
    126.0000,       4.0000,   4.00000,    470.2275
    130.0000,       4.0000,   4.00000,    474.9987
    134.0000,       4.0000,   4.00000,    509.1642
    138.0000,       4.0000,   4.00000,    522.7194
    142.0000,       4.0000,   4.00000,    521.8629
    146.0000,       4.0000,   4.00000,    549.3247
    150.0000,       4.0000,   4.00000,    517.8277
    154.0000,       4.0000,   4.00000,    541.1299
    158.0000,       4.0000,   4.00000,    548.3261
    162.0000,       4.0000,   4.00000,    568.7130
    166.0000,       4.0000,   4.00000,    542.1220
    170.0000,       4.0000,   4.00000,    527.7744
    174.0000,       4.0000,   4.00000,    510.3833
    178.0000,       4.0000,   4.00000,    491.5743
    182.0000,       4.0000,   4.00000,    505.8298
    186.0000,       4.0000,   4.00000,    494.2316
    190.0000,       4.0000,   4.00000,    499.0210
    194.0000,       4.0000,   4.00000,    499.8615
    198.0000,       4.0000,   4.00000,    489.2912
    202.0000,       4.0000,   4.00000,    553.1097
    206.0000,       4.0000,   4.00000,    533.3306
    210.0000,       4.0000,   4.00000,    537.1404
    214.0000,       4.0000,   4.00000,    527.5719
    218.0000,       4.0000,   4.00000,    530.3019
    222.0000,       4.0000,   4.00000,    525.6433
    226.0000,       4.0000,   4.00000,    517.3701
    230.0000,       4.0000,   4.00000,    502.0008
    234.0000,       4.0000,   4.00000,    524.7794
     24.0000,      16.0000,   1.00000,    316.4124
     28.0000,      16.0000,   1.00000,    320.8065
     32.0000,      16.0000,   1.00000,    337.0412
     36.0000,      16.0000,   1.00000,    345.2368
     40.0000,      16.0000,   1.00000,    360.2932
     44.0000,      16.0000,   1.00000,    366.8151
     48.0000,      16.0000,   1.00000,    372.2762
     52.0000,      16.0000,   1.00000,    381.3604
     56.0000,      16.0000,   1.00000,    390.5800
     60.0000,      16.0000,   1.00000,    408.1008
     64.0000,      16.0000,   1.00000,    407.9339
     68.0000,      16.0000,   1.00000,    406.4501
     72.0000,      16.0000,   1.00000,    416.7214
     76.0000,      16.0000,   1.00000,    423.6041
     80.0000,      16.0000,   1.00000,    439.5701
     84.0000,      16.0000,   1.00000,    457.6333
     88.0000,      16.0000,   1.00000,    450.1610
     92.0000,      16.0000,   1.00000,    451.1833
     96.0000,      16.0000,   1.00000,    452.7854
    100.0000,      16.0000,   1.00000,    444.2938
    104.0000,      16.0000,   1.00000,    476.4384
    108.0000,      16.0000,   1.00000,    505.8984
    112.0000,      16.0000,   1.00000,    518.3634
    116.0000,      16.0000,   1.00000,    535.1237
    120.0000,      16.0000,   1.00000,    518.2495
    124.0000,      16.0000,   1.00000,    500.5785
    128.0000,      16.0000,   1.00000,    500.5645
    132.0000,      16.0000,   1.00000,    498.7145
    136.0000,      16.0000,   1.00000,    514.2274
    140.0000,      16.0000,   1.00000,    533.5764
    144.0000,      16.0000,   1.00000,    537.8445
    148.0000,      16.0000,   1.00000,    543.2737
    152.0000,      16.0000,   1.00000,    549.4902
    156.0000,      16.0000,   1.00000,    553.3228
    160.0000,      16.0000,   1.00000,    558.3913
    164.0000,      16.0000,   1.00000,    556.6595
    168.0000,      16.0000,   1.00000,    547.0978
    172.0000,      16.0000,   1.00000,    530.5426
    176.0000,      16.0000,   1.00000,    521.9940
    180.0000,      16.0000,   1.00000,    510.0222
    184.0000,      16.0000,   1.00000,    507.0168
    188.0000,      16.0000,   1.00000,    512.0053
    192.0000,      16.0000,   1.00000,    509.6974
    196.0000,      16.0000,   1.00000,    524.9680
    200.0000,      16.0000,   1.00000,    528.2507
    204.0000,      16.0000,   1.00000,    530.5933
    208.0000,      16.0000,   1.00000,    539.6295
    212.0000,      16.0000,   1.00000,    526.4591
    216.0000,      16.0000,   1.00000,    521.3305
    220.0000,      16.0000,   1.00000,    519.1072
    224.0000,      16.0000,   1.00000,    517.0532
    228.0000,      16.0000,   1.00000,    524.9139
     22.0000,       4.0000,   5.00000,    301.2474
     26.0000,       4.0000,   5.00000,    308.9896
     30.0000,       4.0000,   5.00000,    310.5125
     34.0000,       4.0000,   5.00000,    347.9564
     38.0000,       4.0000,   5.00000,    377.8857
     42.0000,       4.0000,   5.00000,    353.9740
     46.0000,       4.0000,   5.00000,    355.3473
     50.0000,       4.0000,   5.00000,    375.2989
     54.0000,       4.0000,   5.00000,    399.4019
     58.0000,       4.0000,   5.00000,    402.2085
     62.0000,       4.0000,   5.00000,    407.2122
     66.0000,       4.0000,   5.00000,    430.2576
     70.0000,       4.0000,   5.00000,    389.1668
     74.0000,       4.0000,   5.00000,    421.6796
     78.0000,       4.0000,   5.00000,    431.1057
     82.0000,       4.0000,   5.00000,    443.1056
     86.0000,       4.0000,   5.00000,    464.0934
     90.0000,       4.0000,   5.00000,    481.5409
     94.0000,       4.0000,   5.00000,    417.9685
     98.0000,       4.0000,   5.00000,    439.3032
    102.0000,       4.0000,   5.00000,    484.6560
    106.0000,       4.0000,   5.00000,    454.9252
    110.0000,       4.0000,   5.00000,    538.5635
    114.0000,       4.0000,   5.00000,    549.7176
    118.0000,       4.0000,   5.00000,    540.4657
    122.0000,       4.0000,   5.00000,    513.8248
    126.0000,       4.0000,   5.00000,    486.7994
    130.0000,       4.0000,   5.00000,    483.8900
    134.0000,       4.0000,   5.00000,    518.3956
    138.0000,       4.0000,   5.00000,    533.4544
    142.0000,       4.0000,   5.00000,    532.2272
    146.0000,       4.0000,   5.00000,    567.4807
    150.0000,       4.0000,   5.00000,    533.9413
    154.0000,       4.0000,   5.00000,    554.9642
    158.0000,       4.0000,   5.00000,    565.5843
    162.0000,       4.0000,   5.00000,    586.1550
    166.0000,       4.0000,   5.00000,    553.9628
    170.0000,       4.0000,   5.00000,    544.4001
    174.0000,       4.0000,   5.00000,    521.7360
    178.0000,       4.0000,   5.00000,    506.7213
    182.0000,       4.0000,   5.00000,    510.4506
    186.0000,       4.0000,   5.00000,    506.8257
    190.0000,       4.0000,   5.00000,    510.3619
    194.0000,       4.0000,   5.00000,    513.5760
    198.0000,       4.0000,   5.00000,    499.0807
    202.0000,       4.0000,   5.00000,    561.7535
    206.0000,       4.0000,   5.00000,    541.5162
    210.0000,       4.0000,   5.00000,    545.7300
    214.0000,       4.0000,   5.00000,    525.7360
    218.0000,       4.0000,   5.00000,    535.5923
    222.0000,       4.0000,   5.00000,    526.6547
    226.0000,       4.0000,   5.00000,    528.3360
    230.0000,       4.0000,   5.00000,    511.8625
     26.0000,       4.0000,   6.00000,    316.3899
     30.0000,       4.0000,   6.00000,    314.1472
     34.0000,       4.0000,   6.00000,    350.7281
     38.0000,       4.0000,   6.00000,    381.5492
     42.0000,       4.0000,   6.00000,    353.6833
     46.0000,       4.0000,   6.00000,    365.3745
     50.0000,       4.0000,   6.00000,    381.3662
     54.0000,       4.0000,   6.00000,    406.5519
     58.0000,       4.0000,   6.00000,    402.8044
     62.0000,       4.0000,   6.00000,    404.0110
     66.0000,       4.0000,   6.00000,    429.7639
     70.0000,       4.0000,   6.00000,    395.6793
     74.0000,       4.0000,   6.00000,    425.9117
     78.0000,       4.0000,   6.00000,    428.1838
     82.0000,       4.0000,   6.00000,    450.8960
     86.0000,       4.0000,   6.00000,    464.7461
     90.0000,       4.0000,   6.00000,    478.2670
     94.0000,       4.0000,   6.00000,    420.3789
     98.0000,       4.0000,   6.00000,    441.7516
    102.0000,       4.0000,   6.00000,    494.8815
    106.0000,       4.0000,   6.00000,    466.5511
    110.0000,       4.0000,   6.00000,    551.0902
    114.0000,       4.0000,   6.00000,    561.9009
    118.0000,       4.0000,   6.00000,    563.4392
    122.0000,       4.0000,   6.00000,    523.5755
    126.0000,       4.0000,   6.00000,    492.4835
    130.0000,       4.0000,   6.00000,    491.7729
    134.0000,       4.0000,   6.00000,    514.1342
    138.0000,       4.0000,   6.00000,    527.0394
    142.0000,       4.0000,   6.00000,    532.1439
    146.0000,       4.0000,   6.00000,    574.9434
    150.0000,       4.0000,   6.00000,    547.4669
    154.0000,       4.0000,   6.00000,    572.6844
    158.0000,       4.0000,   6.00000,    578.5229
    162.0000,       4.0000,   6.00000,    600.0755
    166.0000,       4.0000,   6.00000,    565.8568
    170.0000,       4.0000,   6.00000,    550.1245
    174.0000,       4.0000,   6.00000,    535.1995
    178.0000,       4.0000,   6.00000,    506.2961
    182.0000,       4.0000,   6.00000,    510.8870
    186.0000,       4.0000,   6.00000,    503.7408
    190.0000,       4.0000,   6.00000,    513.3686
    194.0000,       4.0000,   6.00000,    513.8043
    198.0000,       4.0000,   6.00000,    500.7791
    202.0000,       4.0000,   6.00000,    566.5250
    206.0000,       4.0000,   6.00000,    546.8296
    210.0000,       4.0000,   6.00000,    544.2321
    214.0000,       4.0000,   6.00000,    529.2344
    218.0000,       4.0000,   6.00000,    545.4146
    222.0000,       4.0000,   6.00000,    539.2423
    226.0000,       4.0000,   6.00000,    527.7843
     30.0000,      20.0000,   1.00000,    336.2667
     34.0000,      20.0000,   1.00000,    342.6018
     38.0000,      20.0000,   1.00000,    347.8809
     42.0000,      20.0000,   1.00000,    366.5500
     46.0000,      20.0000,   1.00000,    381.6566
     50.0000,      20.0000,   1.00000,    387.5654
     54.0000,      20.0000,   1.00000,    393.5697
     58.0000,      20.0000,   1.00000,    404.6462
     62.0000,      20.0000,   1.00000,    400.7494
     66.0000,      20.0000,   1.00000,    411.5502
     70.0000,      20.0000,   1.00000,    423.5903
     74.0000,      20.0000,   1.00000,    428.1716
     78.0000,      20.0000,   1.00000,    436.4156
     82.0000,      20.0000,   1.00000,    449.8846
     86.0000,      20.0000,   1.00000,    444.7599
     90.0000,      20.0000,   1.00000,    445.0578
     94.0000,      20.0000,   1.00000,    455.8273
     98.0000,      20.0000,   1.00000,    461.0944
    102.0000,      20.0000,   1.00000,    475.7261
    106.0000,      20.0000,   1.00000,    504.0525
    110.0000,      20.0000,   1.00000,    524.8204
    114.0000,      20.0000,   1.00000,    529.8118
    118.0000,      20.0000,   1.00000,    533.6608
    122.0000,      20.0000,   1.00000,    526.2967
    126.0000,      20.0000,   1.00000,    512.2419
    130.0000,      20.0000,   1.00000,    503.3443
    134.0000,      20.0000,   1.00000,    501.1485
    138.0000,      20.0000,   1.00000,    511.0466
    142.0000,      20.0000,   1.00000,    526.7606
    146.0000,      20.0000,   1.00000,    543.9875
    150.0000,      20.0000,   1.00000,    561.2488
    154.0000,      20.0000,   1.00000,    577.0473
    158.0000,      20.0000,   1.00000,    571.8990
    162.0000,      20.0000,   1.00000,    570.3176
    166.0000,      20.0000,   1.00000,    563.0099
    170.0000,      20.0000,   1.00000,    553.7903
    174.0000,      20.0000,   1.00000,    531.4595
    178.0000,      20.0000,   1.00000,    520.1797
    182.0000,      20.0000,   1.00000,    507.0850
    186.0000,      20.0000,   1.00000,    504.4215
    190.0000,      20.0000,   1.00000,    503.3716
    194.0000,      20.0000,   1.00000,    518.8269
    198.0000,      20.0000,   1.00000,    525.1573
    202.0000,      20.0000,   1.00000,    532.5251
    206.0000,      20.0000,   1.00000,    528.3550
    210.0000,      20.0000,   1.00000,    535.7801
    214.0000,      20.0000,   1.00000,    533.6876
    218.0000,      20.0000,   1.00000,    534.2513
    222.0000,      20.0000,   1.00000,    528.1207
     30.0000,       4.0000,   7.00000,    315.6135
     34.0000,       4.0000,   7.00000,    352.9282
     38.0000,       4.0000,   7.00000,    378.9151
     42.0000,       4.0000,   7.00000,    356.2676
     46.0000,       4.0000,   7.00000,    367.3218
     50.0000,       4.0000,   7.00000,    389.6469
     54.0000,       4.0000,   7.00000,    413.5557
     58.0000,       4.0000,   7.00000,    407.9313
     62.0000,       4.0000,   7.00000,    401.2386
     66.0000,       4.0000,   7.00000,    433.2239
     70.0000,       4.0000,   7.00000,    402.6943
     74.0000,       4.0000,   7.00000,    426.9628
     78.0000,       4.0000,   7.00000,    433.3063
     82.0000,       4.0000,   7.00000,    445.7245
     86.0000,       4.0000,   7.00000,    460.2651
     90.0000,       4.0000,   7.00000,    474.2874
     94.0000,       4.0000,   7.00000,    417.5100
     98.0000,       4.0000,   7.00000,    449.3910
    102.0000,       4.0000,   7.00000,    502.2656
    106.0000,       4.0000,   7.00000,    472.5899
    110.0000,       4.0000,   7.00000,    557.5291
    114.0000,       4.0000,   7.00000,    568.8254
    118.0000,       4.0000,   7.00000,    563.1764
    122.0000,       4.0000,   7.00000,    534.2853
    126.0000,       4.0000,   7.00000,    493.9569
    130.0000,       4.0000,   7.00000,    485.4770
    134.0000,       4.0000,   7.00000,    508.8186
    138.0000,       4.0000,   7.00000,    514.6773
    142.0000,       4.0000,   7.00000,    524.0585
    146.0000,       4.0000,   7.00000,    573.1868
    150.0000,       4.0000,   7.00000,    555.5049
    154.0000,       4.0000,   7.00000,    585.7157
    158.0000,       4.0000,   7.00000,    593.1584
    162.0000,       4.0000,   7.00000,    610.1688
    166.0000,       4.0000,   7.00000,    573.5255
    170.0000,       4.0000,   7.00000,    559.5158
    174.0000,       4.0000,   7.00000,    529.7739
    178.0000,       4.0000,   7.00000,    505.3238
    182.0000,       4.0000,   7.00000,    503.6844
    186.0000,       4.0000,   7.00000,    496.3273
    190.0000,       4.0000,   7.00000,    501.1213
    194.0000,       4.0000,   7.00000,    506.5883
    198.0000,       4.0000,   7.00000,    495.7187
    202.0000,       4.0000,   7.00000,    566.4883
    206.0000,       4.0000,   7.00000,    543.1636
    210.0000,       4.0000,   7.00000,    545.9205
    214.0000,       4.0000,   7.00000,    538.2233
    218.0000,       4.0000,   7.00000,    555.6774
    222.0000,       4.0000,   7.00000,    546.0112
     34.0000,       4.0000,   8.00000,    350.3943
     38.0000,       4.0000,   8.00000,    381.7226
     42.0000,       4.0000,   8.00000,    356.1667
     46.0000,       4.0000,   8.00000,    368.4638
     50.0000,       4.0000,   8.00000,    392.2151
     54.0000,       4.0000,   8.00000,    420.4947
     58.0000,       4.0000,   8.00000,    411.3045
     62.0000,       4.0000,   8.00000,    411.2992
     66.0000,       4.0000,   8.00000,    437.8932
     70.0000,       4.0000,   8.00000,    400.2541
     74.0000,       4.0000,   8.00000,    434.0594
     78.0000,       4.0000,   8.00000,    431.2925
     82.0000,       4.0000,   8.00000,    440.0111
     86.0000,       4.0000,   8.00000,    451.8354
     90.0000,       4.0000,   8.00000,    470.5074
     94.0000,       4.0000,   8.00000,    418.7860
     98.0000,       4.0000,   8.00000,    450.8078
    102.0000,       4.0000,   8.00000,    507.7282
    106.0000,       4.0000,   8.00000,    473.8796
    110.0000,       4.0000,   8.00000,    560.5868
    114.0000,       4.0000,   8.00000,    564.7750
    118.0000,       4.0000,   8.00000,    560.9193
    122.0000,       4.0000,   8.00000,    527.2386
    126.0000,       4.0000,   8.00000,    492.3849
    130.0000,       4.0000,   8.00000,    475.8567
    134.0000,       4.0000,   8.00000,    496.0445
    138.0000,       4.0000,   8.00000,    508.7531
    142.0000,       4.0000,   8.00000,    512.0211
    146.0000,       4.0000,   8.00000,    567.3040
    150.0000,       4.0000,   8.00000,    553.6995
    154.0000,       4.0000,   8.00000,    591.6740
    158.0000,       4.0000,   8.00000,    603.4973
    162.0000,       4.0000,   8.00000,    620.5392
    166.0000,       4.0000,   8.00000,    581.2079
    170.0000,       4.0000,   8.00000,    556.1948
    174.0000,       4.0000,   8.00000,    525.9495
    178.0000,       4.0000,   8.00000,    494.4975
    182.0000,       4.0000,   8.00000,    495.8273
    186.0000,       4.0000,   8.00000,    481.8993
    190.0000,       4.0000,   8.00000,    485.9248
    194.0000,       4.0000,   8.00000,    490.7274
    198.0000,       4.0000,   8.00000,    487.3503
    202.0000,       4.0000,   8.00000,    554.3896
    206.0000,       4.0000,   8.00000,    540.7592
    210.0000,       4.0000,   8.00000,    552.4689
    214.0000,       4.0000,   8.00000,    545.8381
    218.0000,       4.0000,   8.00000,    562.1328
     42.0000,      28.0000,   1.00000,    368.8106
     46.0000,      28.0000,   1.00000,    384.3678
     50.0000,      28.0000,   1.00000,    392.2978
     54.0000,      28.0000,   1.00000,    406.0832
     58.0000,      28.0000,   1.00000,    416.3480
     62.0000,      28.0000,   1.00000,    425.9630
     66.0000,      28.0000,   1.00000,    432.8419
     70.0000,      28.0000,   1.00000,    431.4930
     74.0000,      28.0000,   1.00000,    430.9005
     78.0000,      28.0000,   1.00000,    435.5153
     82.0000,      28.0000,   1.00000,    428.9319
     86.0000,      28.0000,   1.00000,    434.4398
     90.0000,      28.0000,   1.00000,    447.7504
     94.0000,      28.0000,   1.00000,    454.7698
     98.0000,      28.0000,   1.00000,    475.7470
    102.0000,      28.0000,   1.00000,    492.0705
    106.0000,      28.0000,   1.00000,    496.5100
    110.0000,      28.0000,   1.00000,    508.6817
    114.0000,      28.0000,   1.00000,    505.5910
    118.0000,      28.0000,   1.00000,    497.7273
    122.0000,      28.0000,   1.00000,    498.3005
    126.0000,      28.0000,   1.00000,    492.5442
    130.0000,      28.0000,   1.00000,    487.6525
    134.0000,      28.0000,   1.00000,    491.8598
    138.0000,      28.0000,   1.00000,    492.1843
    142.0000,      28.0000,   1.00000,    506.8906
    146.0000,      28.0000,   1.00000,    530.8311
    150.0000,      28.0000,   1.00000,    548.7939
    154.0000,      28.0000,   1.00000,    567.1973
    158.0000,      28.0000,   1.00000,    583.1628
    162.0000,      28.0000,   1.00000,    576.5889
    166.0000,      28.0000,   1.00000,    566.2992
    170.0000,      28.0000,   1.00000,    546.7869
    174.0000,      28.0000,   1.00000,    525.1207
    178.0000,      28.0000,   1.00000,    501.1622
    182.0000,      28.0000,   1.00000,    484.5582
    186.0000,      28.0000,   1.00000,    470.6961
    190.0000,      28.0000,   1.00000,    477.9507
    194.0000,      28.0000,   1.00000,    478.8528
    198.0000,      28.0000,   1.00000,    488.4610
    202.0000,      28.0000,   1.00000,    503.9580
    206.0000,      28.0000,   1.00000,    524.6556
    210.0000,      28.0000,   1.00000,    537.5062
     42.0000,       4.0000,  10.00000,    358.3141
     46.0000,       4.0000,  10.00000,    369.2023
     50.0000,       4.0000,  10.00000,    390.5912
     54.0000,       4.0000,  10.00000,    425.0234
     58.0000,       4.0000,  10.00000,    427.2424
     62.0000,       4.0000,  10.00000,    425.1150
     66.0000,       4.0000,  10.00000,    450.2537
     70.0000,       4.0000,  10.00000,    404.1073
     74.0000,       4.0000,  10.00000,    423.0821
     78.0000,       4.0000,  10.00000,    420.0374
     82.0000,       4.0000,  10.00000,    432.6187
     86.0000,       4.0000,  10.00000,    447.6336
     90.0000,       4.0000,  10.00000,    467.5539
     94.0000,       4.0000,  10.00000,    415.2781
     98.0000,       4.0000,  10.00000,    446.8291
    102.0000,       4.0000,  10.00000,    501.5305
    106.0000,       4.0000,  10.00000,    466.1363
    110.0000,       4.0000,  10.00000,    549.5173
    114.0000,       4.0000,  10.00000,    549.1641
    118.0000,       4.0000,  10.00000,    538.2607
    122.0000,       4.0000,  10.00000,    497.9604
    126.0000,       4.0000,  10.00000,    461.7689
    130.0000,       4.0000,  10.00000,    455.2639
    134.0000,       4.0000,  10.00000,    481.3973
    138.0000,       4.0000,  10.00000,    491.5086
    142.0000,       4.0000,  10.00000,    499.5986
    146.0000,       4.0000,  10.00000,    552.8958
    150.0000,       4.0000,  10.00000,    536.1144
    154.0000,       4.0000,  10.00000,    579.3513
    158.0000,       4.0000,  10.00000,    602.0863
    162.0000,       4.0000,  10.00000,    622.5316
    166.0000,       4.0000,  10.00000,    577.5936
    170.0000,       4.0000,  10.00000,    545.8567
    174.0000,       4.0000,  10.00000,    508.0370
    178.0000,       4.0000,  10.00000,    471.8760
    182.0000,       4.0000,  10.00000,    464.6837
    186.0000,       4.0000,  10.00000,    450.4010
    190.0000,       4.0000,  10.00000,    455.7983
    194.0000,       4.0000,  10.00000,    455.8632
    198.0000,       4.0000,  10.00000,    453.4099
    202.0000,       4.0000,  10.00000,    532.8535
    206.0000,       4.0000,  10.00000,    535.1888
    210.0000,       4.0000,  10.00000,    552.6331
     54.0000,      36.0000,   1.00000,    411.7765
     58.0000,      36.0000,   1.00000,    415.3693
     62.0000,      36.0000,   1.00000,    420.7354
     66.0000,      36.0000,   1.00000,    426.7643
     70.0000,      36.0000,   1.00000,    433.2353
     74.0000,      36.0000,   1.00000,    439.0851
     78.0000,      36.0000,   1.00000,    434.2678
     82.0000,      36.0000,   1.00000,    433.7653
     86.0000,      36.0000,   1.00000,    436.6123
     90.0000,      36.0000,   1.00000,    442.0807
     94.0000,      36.0000,   1.00000,    453.6348
     98.0000,      36.0000,   1.00000,    463.1180
    102.0000,      36.0000,   1.00000,    466.9595
    106.0000,      36.0000,   1.00000,    464.0715
    110.0000,      36.0000,   1.00000,    453.8134
    114.0000,      36.0000,   1.00000,    452.7843
    118.0000,      36.0000,   1.00000,    454.8936
    122.0000,      36.0000,   1.00000,    457.4883
    126.0000,      36.0000,   1.00000,    464.8118
    130.0000,      36.0000,   1.00000,    471.7078
    134.0000,      36.0000,   1.00000,    475.1672
    138.0000,      36.0000,   1.00000,    483.2776
    142.0000,      36.0000,   1.00000,    496.5556
    146.0000,      36.0000,   1.00000,    518.4557
    150.0000,      36.0000,   1.00000,    523.7156
    154.0000,      36.0000,   1.00000,    527.1421
    158.0000,      36.0000,   1.00000,    528.8643
    162.0000,      36.0000,   1.00000,    523.1918
    166.0000,      36.0000,   1.00000,    516.9490
    170.0000,      36.0000,   1.00000,    510.8984
    174.0000,      36.0000,   1.00000,    499.5666
    178.0000,      36.0000,   1.00000,    484.6344
    182.0000,      36.0000,   1.00000,    460.0683
    186.0000,      36.0000,   1.00000,    453.0880
    190.0000,      36.0000,   1.00000,    452.7818
    194.0000,      36.0000,   1.00000,    459.3361
    198.0000,      36.0000,   1.00000,    468.0835
     54.0000,      12.0000,   4.00000,    419.3140
     58.0000,      12.0000,   4.00000,    425.8847
     62.0000,      12.0000,   4.00000,    429.5309
     66.0000,      12.0000,   4.00000,    419.7369
     70.0000,      12.0000,   4.00000,    420.9658
     74.0000,      12.0000,   4.00000,    415.1393
     78.0000,      12.0000,   4.00000,    425.0115
     82.0000,      12.0000,   4.00000,    431.3286
     86.0000,      12.0000,   4.00000,    442.8776
     90.0000,      12.0000,   4.00000,    434.4591
     94.0000,      12.0000,   4.00000,    429.4855
     98.0000,      12.0000,   4.00000,    434.7836
    102.0000,      12.0000,   4.00000,    443.3176
    106.0000,      12.0000,   4.00000,    469.7798
    110.0000,      12.0000,   4.00000,    479.2236
    114.0000,      12.0000,   4.00000,    497.5643
    118.0000,      12.0000,   4.00000,    482.6126
    122.0000,      12.0000,   4.00000,    460.4440
    126.0000,      12.0000,   4.00000,    438.0800
    130.0000,      12.0000,   4.00000,    436.4514
    134.0000,      12.0000,   4.00000,    449.9339
    138.0000,      12.0000,   4.00000,    468.4781
    142.0000,      12.0000,   4.00000,    494.8164
    146.0000,      12.0000,   4.00000,    512.9545
    150.0000,      12.0000,   4.00000,    528.2192
    154.0000,      12.0000,   4.00000,    534.5146
    158.0000,      12.0000,   4.00000,    555.1517
    162.0000,      12.0000,   4.00000,    547.9397
    166.0000,      12.0000,   4.00000,    534.6971
    170.0000,      12.0000,   4.00000,    503.5634
    174.0000,      12.0000,   4.00000,    473.9438
    178.0000,      12.0000,   4.00000,    449.0168
    182.0000,      12.0000,   4.00000,    425.9825
    186.0000,      12.0000,   4.00000,    418.2450
    190.0000,      12.0000,   4.00000,    419.0473
    194.0000,      12.0000,   4.00000,    424.5850
    198.0000,      12.0000,   4.00000,    451.5784
     66.0000,      44.0000,   1.00000,    421.9644
     70.0000,      44.0000,   1.00000,    431.9502
     74.0000,      44.0000,   1.00000,    431.8088
     78.0000,      44.0000,   1.00000,    432.5193
     82.0000,      44.0000,   1.00000,    435.3238
     86.0000,      44.0000,   1.00000,    433.8841
     90.0000,      44.0000,   1.00000,    433.4954
     94.0000,      44.0000,   1.00000,    435.4867
     98.0000,      44.0000,   1.00000,    431.0503
    102.0000,      44.0000,   1.00000,    427.5924
    106.0000,      44.0000,   1.00000,    423.0679
    110.0000,      44.0000,   1.00000,    417.5959
    114.0000,      44.0000,   1.00000,    416.9792
    118.0000,      44.0000,   1.00000,    425.4104
    122.0000,      44.0000,   1.00000,    435.9579
    126.0000,      44.0000,   1.00000,    446.2834
    130.0000,      44.0000,   1.00000,    457.7102
    134.0000,      44.0000,   1.00000,    467.8784
    138.0000,      44.0000,   1.00000,    469.1814
    142.0000,      44.0000,   1.00000,    474.0447
    146.0000,      44.0000,   1.00000,    475.3210
    150.0000,      44.0000,   1.00000,    478.5617
    154.0000,      44.0000,   1.00000,    479.0090
    158.0000,      44.0000,   1.00000,    475.8934
    162.0000,      44.0000,   1.00000,    467.8106
    166.0000,      44.0000,   1.00000,    462.9354
    170.0000,      44.0000,   1.00000,    455.5371
    174.0000,      44.0000,   1.00000,    450.8631
    178.0000,      44.0000,   1.00000,    451.5886
    182.0000,      44.0000,   1.00000,    457.3681
    186.0000,      44.0000,   1.00000,    455.4781
     66.0000,      12.0000,   5.00000,    412.4064
     70.0000,      12.0000,   5.00000,    414.1735
     74.0000,      12.0000,   5.00000,    407.1273
     78.0000,      12.0000,   5.00000,    417.8644
     82.0000,      12.0000,   5.00000,    422.4020
     86.0000,      12.0000,   5.00000,    432.7197
     90.0000,      12.0000,   5.00000,    416.2991
     94.0000,      12.0000,   5.00000,    404.6269
     98.0000,      12.0000,   5.00000,    401.7060
    102.0000,      12.0000,   5.00000,    408.1284
    106.0000,      12.0000,   5.00000,    433.2625
    110.0000,      12.0000,   5.00000,    444.1260
    114.0000,      12.0000,   5.00000,    465.0196
    118.0000,      12.0000,   5.00000,    455.4864
    122.0000,      12.0000,   5.00000,    437.4116
    126.0000,      12.0000,   5.00000,    419.1935
    130.0000,      12.0000,   5.00000,    417.8403
    134.0000,      12.0000,   5.00000,    432.3853
    138.0000,      12.0000,   5.00000,    443.6012
    142.0000,      12.0000,   5.00000,    463.0323
    146.0000,      12.0000,   5.00000,    471.0179
    150.0000,      12.0000,   5.00000,    487.0387
    154.0000,      12.0000,   5.00000,    490.7304
    158.0000,      12.0000,   5.00000,    505.7968
    162.0000,      12.0000,   5.00000,    494.8455
    166.0000,      12.0000,   5.00000,    477.9224
    170.0000,      12.0000,   5.00000,    448.2249
    174.0000,      12.0000,   5.00000,    421.8376
    178.0000,      12.0000,   5.00000,    409.1339
    182.0000,      12.0000,   5.00000,    401.9190
    186.0000,      12.0000,   5.00000,    403.0181
     78.0000,      52.0000,   1.00000,    418.8451
     82.0000,      52.0000,   1.00000,    413.7070
     86.0000,      52.0000,   1.00000,    413.5903
     90.0000,      52.0000,   1.00000,    414.7997
     94.0000,      52.0000,   1.00000,    413.0044
     98.0000,      52.0000,   1.00000,    412.6474
    102.0000,      52.0000,   1.00000,    407.8963
    106.0000,      52.0000,   1.00000,    404.7108
    110.0000,      52.0000,   1.00000,    404.8586
    114.0000,      52.0000,   1.00000,    407.9577
    118.0000,      52.0000,   1.00000,    412.1373
    122.0000,      52.0000,   1.00000,    423.8847
    126.0000,      52.0000,   1.00000,    428.6851
    130.0000,      52.0000,   1.00000,    433.9438
    134.0000,      52.0000,   1.00000,    442.8501
    138.0000,      52.0000,   1.00000,    445.8716
    142.0000,      52.0000,   1.00000,    442.0432
    146.0000,      52.0000,   1.00000,    437.7341
    150.0000,      52.0000,   1.00000,    431.2416
    154.0000,      52.0000,   1.00000,    428.8726
    158.0000,      52.0000,   1.00000,    426.0516
    162.0000,      52.0000,   1.00000,    425.0827
    166.0000,      52.0000,   1.00000,    427.5736
    170.0000,      52.0000,   1.00000,    432.1467
    174.0000,      52.0000,   1.00000,    427.7312
     78.0000,      12.0000,   6.00000,    396.5091
     82.0000,      12.0000,   6.00000,    398.4216
     86.0000,      12.0000,   6.00000,    403.5707
     90.0000,      12.0000,   6.00000,    390.2576
     94.0000,      12.0000,   6.00000,    382.4341
     98.0000,      12.0000,   6.00000,    385.5551
    102.0000,      12.0000,   6.00000,    394.2875
    106.0000,      12.0000,   6.00000,    419.3723
    110.0000,      12.0000,   6.00000,    432.0839
    114.0000,      12.0000,   6.00000,    453.9811
    118.0000,      12.0000,   6.00000,    445.5662
    122.0000,      12.0000,   6.00000,    424.8595
    126.0000,      12.0000,   6.00000,    401.7158
    130.0000,      12.0000,   6.00000,    396.5034
    134.0000,      12.0000,   6.00000,    404.4076
    138.0000,      12.0000,   6.00000,    415.0205
    142.0000,      12.0000,   6.00000,    429.3735
    146.0000,      12.0000,   6.00000,    435.5069
    150.0000,      12.0000,   6.00000,    445.8043
    154.0000,      12.0000,   6.00000,    448.4846
    158.0000,      12.0000,   6.00000,    459.3630
    162.0000,      12.0000,   6.00000,    454.5599
    166.0000,      12.0000,   6.00000,    444.0258
    170.0000,      12.0000,   6.00000,    421.4824
    174.0000,      12.0000,   6.00000,    397.5714
     84.0000,      24.0000,   3.00000,    382.6911
     88.0000,      24.0000,   3.00000,    379.6303
     92.0000,      24.0000,   3.00000,    385.8796
     96.0000,      24.0000,   3.00000,    387.3257
    100.0000,      24.0000,   3.00000,    399.0610
    104.0000,      24.0000,   3.00000,    408.7845
    108.0000,      24.0000,   3.00000,    423.1839
    112.0000,      24.0000,   3.00000,    429.2089
    116.0000,      24.0000,   3.00000,    424.1730
    120.0000,      24.0000,   3.00000,    422.1807
    124.0000,      24.0000,   3.00000,    414.5839
    128.0000,      24.0000,   3.00000,    405.1858
    132.0000,      24.0000,   3.00000,    397.7666
    136.0000,      24.0000,   3.00000,    400.7549
    140.0000,      24.0000,   3.00000,    406.3665
    144.0000,      24.0000,   3.00000,    416.6512
    148.0000,      24.0000,   3.00000,    425.0938
    152.0000,      24.0000,   3.00000,    433.6157
    156.0000,      24.0000,   3.00000,    435.8951
    160.0000,      24.0000,   3.00000,    432.8585
    164.0000,      24.0000,   3.00000,    429.6898
    168.0000,      24.0000,   3.00000,    418.7036
     90.0000,      20.0000,   4.00000,    374.5291
     94.0000,      20.0000,   4.00000,    382.9421
     98.0000,      20.0000,   4.00000,    383.5681
    102.0000,      20.0000,   4.00000,    395.7890
    106.0000,      20.0000,   4.00000,    417.9740
    110.0000,      20.0000,   4.00000,    434.2701
    114.0000,      20.0000,   4.00000,    430.6017
    118.0000,      20.0000,   4.00000,    427.3216
    122.0000,      20.0000,   4.00000,    409.5244
    126.0000,      20.0000,   4.00000,    397.0965
    130.0000,      20.0000,   4.00000,    387.7303
    134.0000,      20.0000,   4.00000,    383.1270
    138.0000,      20.0000,   4.00000,    391.6511
    142.0000,      20.0000,   4.00000,    399.2811
    146.0000,      20.0000,   4.00000,    407.4909
    150.0000,      20.0000,   4.00000,    416.8990
    154.0000,      20.0000,   4.00000,    429.6300
    158.0000,      20.0000,   4.00000,    430.4657
    162.0000,      20.0000,   4.00000,    428.2144
   4.23
ITERATION 2
MODEL RESISTIVITY
LAYER 1
61,     2.0000
      8.0000,     326.47
     12.0000,     334.04
     16.0000,     318.40
     20.0000,     298.35
     24.0000,     240.77
     28.0000,     234.63
     32.0000,     216.55
     36.0000,     253.28
     40.0000,     299.90
     44.0000,     278.24
     48.0000,     293.94
     52.0000,     329.66
     56.0000,     365.06
     60.0000,     366.03
     64.0000,     377.81
     68.0000,     425.26
     72.0000,     381.20
     76.0000,     409.25
     80.0000,     408.95
     84.0000,     415.09
     88.0000,     409.65
     92.0000,     400.57
     96.0000,     313.59
    100.0000,     314.14
    104.0000,     333.45
    108.0000,     294.86
    112.0000,     363.70
    116.0000,     353.05
    120.0000,     337.72
    124.0000,     310.12
    128.0000,     282.98
    132.0000,     282.59
    136.0000,     302.39
    140.0000,     316.89
    144.0000,     327.08
    148.0000,     359.36
    152.0000,     341.98
    156.0000,     369.85
    160.0000,     376.86
    164.0000,     399.64
    168.0000,     374.24
    172.0000,     361.07
    176.0000,     348.00
    180.0000,     332.60
    184.0000,     336.92
    188.0000,     340.56
    192.0000,     350.76
    196.0000,     350.27
    200.0000,     332.84
    204.0000,     406.42
    208.0000,     393.50
    212.0000,     406.93
    216.0000,     406.24
    220.0000,     417.79
    224.0000,     401.99
    228.0000,     379.85
    232.0000,     357.92
    236.0000,     405.88
    240.0000,     365.43
    244.0000,     321.15
           281.7864
LAYER 2
61,     4.2000
      8.0000,     309.49
     12.0000,     324.70
     16.0000,     316.50
     20.0000,     299.54
     24.0000,     242.17
     28.0000,     230.43
     32.0000,     221.29
     36.0000,     260.89
     40.0000,     297.93
     44.0000,     283.49
     48.0000,     308.41
     52.0000,     356.33
     56.0000,     406.39
     60.0000,     421.62
     64.0000,     434.88
     68.0000,     472.23
     72.0000,     420.58
     76.0000,     437.51
     80.0000,     434.88
     84.0000,     418.14
     88.0000,     413.11
     92.0000,     411.45
     96.0000,     326.24
    100.0000,     343.15
    104.0000,     373.52
    108.0000,     345.75
    112.0000,     404.14
    116.0000,     413.85
    120.0000,     400.82
    124.0000,     372.89
    128.0000,     340.50
    132.0000,     337.23
    136.0000,     354.54
    140.0000,     356.41
    144.0000,     380.75
    148.0000,     419.32
    152.0000,     405.85
    156.0000,     422.47
    160.0000,     440.21
    164.0000,     452.08
    168.0000,     422.61
    172.0000,     400.54
    176.0000,     385.86
    180.0000,     365.74
    184.0000,     368.24
    188.0000,     368.19
    192.0000,     368.30
    196.0000,     364.48
    200.0000,     367.56
    204.0000,     430.48
    208.0000,     437.16
    212.0000,     454.37
    216.0000,     460.12
    220.0000,     468.51
    224.0000,     444.58
    228.0000,     430.49
    232.0000,     404.34
    236.0000,     436.31
    240.0000,     388.76
    244.0000,     324.61
           291.6469
LAYER 3
59,     6.6200
     12.0000,     296.85
     16.0000,     301.92
     20.0000,     288.86
     24.0000,     242.78
     28.0000,     236.86
     32.0000,     252.32
     36.0000,     306.88
     40.0000,     336.61
     44.0000,     319.31
     48.0000,     348.61
     52.0000,     412.41
     56.0000,     481.90
     60.0000,     517.58
     64.0000,     527.35
     68.0000,     530.79
     72.0000,     473.18
     76.0000,     474.63
     80.0000,     468.51
     84.0000,     441.02
     88.0000,     448.99
     92.0000,     469.19
     96.0000,     399.33
    100.0000,     449.88
    104.0000,     513.73
    108.0000,     486.65
    112.0000,     536.54
    116.0000,     574.62
    120.0000,     583.67
    124.0000,     561.84
    128.0000,     520.60
    132.0000,     505.77
    136.0000,     505.40
    140.0000,     489.33
    144.0000,     528.93
    148.0000,     584.31
    152.0000,     580.32
    156.0000,     590.17
    160.0000,     627.81
    164.0000,     637.68
    168.0000,     590.40
    172.0000,     543.05
    176.0000,     509.22
    180.0000,     470.63
    184.0000,     459.81
    188.0000,     447.06
    192.0000,     433.17
    196.0000,     436.47
    200.0000,     474.83
    204.0000,     552.11
    208.0000,     586.47
    212.0000,     617.50
    216.0000,     629.24
    220.0000,     625.80
    224.0000,     596.44
    228.0000,     587.98
    232.0000,     554.40
    236.0000,     548.25
    240.0000,     450.95
           348.3988
LAYER 4
57,     9.2820
     16.0000,     279.22
     20.0000,     286.46
     24.0000,     255.79
     28.0000,     268.69
     32.0000,     311.37
     36.0000,     388.86
     40.0000,     410.57
     44.0000,     372.84
     48.0000,     388.04
     52.0000,     448.15
     56.0000,     519.26
     60.0000,     560.69
     64.0000,     557.04
     68.0000,     524.69
     72.0000,     468.18
     76.0000,     461.39
     80.0000,     456.93
     84.0000,     439.19
     88.0000,     471.00
     92.0000,     525.15
     96.0000,     487.86
    100.0000,     586.25
    104.0000,     691.97
    108.0000,     647.88
    112.0000,     681.70
    116.0000,     744.01
    120.0000,     794.61
    124.0000,     799.82
    128.0000,     757.16
    132.0000,     721.63
    136.0000,     690.68
    140.0000,     657.04
    144.0000,     708.48
    148.0000,     782.75
    152.0000,     794.20
    156.0000,     803.15
    160.0000,     856.24
    164.0000,     865.07
    168.0000,     794.13
    172.0000,     714.76
    176.0000,     653.47
    180.0000,     591.38
    184.0000,     561.25
    188.0000,     533.01
    192.0000,     511.28
    196.0000,     530.84
    200.0000,     610.14
    204.0000,     723.00
    208.0000,     784.62
    212.0000,     825.86
    216.0000,     833.08
    220.0000,     812.65
    224.0000,     781.25
    228.0000,     777.51
    232.0000,     728.39
    236.0000,     684.60
           483.9036
LAYER 5
53,    12.2102
     24.0000,     301.53
     28.0000,     374.13
     32.0000,     437.58
     36.0000,     517.29
     40.0000,     522.29
     44.0000,     461.35
     48.0000,     426.33
     52.0000,     424.65
     56.0000,     436.44
     60.0000,     437.82
     64.0000,     412.79
     68.0000,     372.92
     72.0000,     345.72
     76.0000,     342.24
     80.0000,     349.66
     84.0000,     365.80
     88.0000,     415.60
     92.0000,     485.70
     96.0000,     531.20
    100.0000,     644.29
    104.0000,     741.05
    108.0000,     720.78
    112.0000,     729.10
    116.0000,     793.43
    120.0000,     888.85
    124.0000,     962.33
    128.0000,     974.73
    132.0000,     945.86
    136.0000,     905.99
    140.0000,     888.81
    144.0000,     937.85
    148.0000,     1005.6
    152.0000,     1035.6
    156.0000,     1035.3
    160.0000,     1039.1
    164.0000,     1004.2
    168.0000,     921.22
    172.0000,     831.89
    176.0000,     757.72
    180.0000,     692.75
    184.0000,     648.53
    188.0000,     616.05
    192.0000,     607.40
    196.0000,     651.17
    200.0000,     753.62
    204.0000,     873.54
    208.0000,     944.03
    212.0000,     968.21
    216.0000,     952.18
    220.0000,     920.20
    224.0000,     892.80
    228.0000,     869.57
           775.1685
LAYER 6
49,    15.4312
     32.0000,     424.02
     36.0000,     502.61
     40.0000,     507.77
     44.0000,     460.97
     48.0000,     414.73
     52.0000,     380.38
     56.0000,     359.74
     60.0000,     341.20
     64.0000,     318.33
     68.0000,     295.49
     72.0000,     284.25
     76.0000,     286.85
     80.0000,     300.00
     84.0000,     324.73
     88.0000,     369.20
     92.0000,     428.32
     96.0000,     488.75
    100.0000,     569.00
    104.0000,     629.05
    108.0000,     633.96
    112.0000,     642.10
    116.0000,     683.34
    120.0000,     751.01
    124.0000,     815.48
    128.0000,     848.25
    132.0000,     849.13
    136.0000,     838.29
    140.0000,     839.64
    144.0000,     866.52
    148.0000,     898.56
    152.0000,     911.46
    156.0000,     900.87
    160.0000,     878.23
    164.0000,     837.26
    168.0000,     781.10
    172.0000,     725.08
    176.0000,     678.26
    180.0000,     639.79
    184.0000,     612.71
    188.0000,     596.63
    192.0000,     600.32
    196.0000,     636.10
    200.0000,     700.66
    204.0000,     764.83
    208.0000,     796.53
    212.0000,     794.97
    216.0000,     771.49
    220.0000,     750.26
           731.9540
LAYER 7
45,    18.9743
     40.0000,     460.08
     44.0000,     427.44
     48.0000,     394.20
     52.0000,     357.57
     56.0000,     330.67
     60.0000,     308.52
     64.0000,     290.59
     68.0000,     277.55
     72.0000,     273.42
     76.0000,     278.87
     80.0000,     293.14
     84.0000,     317.27
     88.0000,     354.14
     92.0000,     402.17
     96.0000,     456.03
    100.0000,     513.45
    104.0000,     555.82
    108.0000,     571.96
    112.0000,     583.42
    116.0000,     607.80
    120.0000,     645.41
    124.0000,     683.55
    128.0000,     708.26
    132.0000,     716.70
    136.0000,     716.93
    140.0000,     719.19
    144.0000,     727.41
    148.0000,     735.06
    152.0000,     734.02
    156.0000,     721.73
    160.0000,     701.20
    164.0000,     673.19
    168.0000,     641.02
    172.0000,     610.43
    176.0000,     585.24
    180.0000,     565.89
    184.0000,     553.38
    188.0000,     547.75
    192.0000,     552.22
    196.0000,     569.77
    200.0000,     595.99
    204.0000,     612.44
    208.0000,     610.11
    212.0000,     599.19
           573.7508
LAYER 8
41,    22.8718
     48.0000,     386.74
     52.0000,     349.10
     56.0000,     327.08
     60.0000,     311.34
     64.0000,     297.85
     68.0000,     288.94
     72.0000,     287.49
     76.0000,     293.30
     80.0000,     306.13
     84.0000,     326.66
     88.0000,     356.53
     92.0000,     395.93
     96.0000,     441.66
    100.0000,     488.00
    104.0000,     524.68
    108.0000,     546.34
    112.0000,     560.09
    116.0000,     574.54
    120.0000,     591.90
    124.0000,     608.09
    128.0000,     617.72
    132.0000,     619.33
    136.0000,     615.91
    140.0000,     611.47
    144.0000,     607.73
    148.0000,     603.55
    152.0000,     596.94
    156.0000,     586.92
    160.0000,     573.71
    164.0000,     557.44
    168.0000,     539.50
    172.0000,     522.42
    176.0000,     508.31
    180.0000,     497.81
    184.0000,     491.41
    188.0000,     488.08
    192.0000,     487.14
    196.0000,     487.97
    200.0000,     490.70
    204.0000,     485.43
           461.0388
LAYER 9
35,    27.1590
     60.0000,     328.61
     64.0000,     314.65
     68.0000,     308.16
     72.0000,     307.36
     76.0000,     312.05
     80.0000,     322.34
     84.0000,     338.44
     88.0000,     362.16
     92.0000,     395.31
     96.0000,     435.35
    100.0000,     476.94
    104.0000,     512.60
    108.0000,     537.50
    112.0000,     552.47
    116.0000,     560.96
    120.0000,     565.27
    124.0000,     565.47
    128.0000,     560.83
    132.0000,     551.70
    136.0000,     539.99
    140.0000,     527.83
    144.0000,     516.54
    148.0000,     506.53
    152.0000,     497.54
    156.0000,     488.93
    160.0000,     479.87
    164.0000,     469.61
    168.0000,     458.35
    172.0000,     447.83
    176.0000,     439.13
    180.0000,     432.15
    184.0000,     427.44
    188.0000,     423.57
    192.0000,     417.62
           405.8615
LAYER 10
29,    31.8749
     72.0000,     319.09
     76.0000,     324.84
     80.0000,     331.97
     84.0000,     343.73
     88.0000,     361.71
     92.0000,     391.62
     96.0000,     428.66
    100.0000,     468.91
    104.0000,     505.08
    108.0000,     531.96
    112.0000,     547.31
    116.0000,     551.84
    120.0000,     547.57
    124.0000,     536.57
    128.0000,     520.67
    132.0000,     501.85
    136.0000,     482.23
    140.0000,     463.63
    144.0000,     447.19
    148.0000,     433.44
    152.0000,     422.18
    156.0000,     412.54
    160.0000,     403.21
    164.0000,     393.40
    168.0000,     383.17
    172.0000,     376.01
    176.0000,     371.30
    180.0000,     367.16
           363.7334
LAYER 11
25,    37.0623
     80.0000,     330.95
     84.0000,     339.15
     88.0000,     353.36
     92.0000,     381.65
     96.0000,     417.56
    100.0000,     460.42
    104.0000,     498.39
    108.0000,     527.28
    112.0000,     542.71
    116.0000,     544.11
    120.0000,     533.55
    124.0000,     514.28
    128.0000,     489.78
    132.0000,     463.23
    136.0000,     437.30
    140.0000,     413.82
    144.0000,     393.72
    148.0000,     377.15
    152.0000,     363.43
    156.0000,     351.22
    160.0000,     338.03
    164.0000,     324.28
    168.0000,     310.20
    172.0000,     305.46
           308.2416
LAYER 12
21, 
     88.0000,     325.93
     92.0000,     365.88
     96.0000,     410.67
    100.0000,     456.52
    104.0000,     496.78
    108.0000,     530.53
    112.0000,     546.36
    116.0000,     544.28
    120.0000,     527.41
    124.0000,     500.38
    128.0000,     468.05
    132.0000,     434.62
    136.0000,     403.39
    140.0000,     376.20
    144.0000,     353.74
    148.0000,     335.73
    152.0000,     320.71
    156.0000,     307.95
    160.0000,     292.39
    164.0000,     270.14
           236.9314
CALCULATED APPARENT RESISTIVITY
      6.0000,       4.0000,   1.00000,    311.1861
     10.0000,       4.0000,   1.00000,    315.7002
     14.0000,       4.0000,   1.00000,    297.1078
     18.0000,       4.0000,   1.00000,    292.6491
     22.0000,       4.0000,   1.00000,    252.0244
     26.0000,       4.0000,   1.00000,    258.7756
     30.0000,       4.0000,   1.00000,    246.8183
     34.0000,       4.0000,   1.00000,    268.2676
     38.0000,       4.0000,   1.00000,    295.1797
     42.0000,       4.0000,   1.00000,    295.6223
     46.0000,       4.0000,   1.00000,    326.7515
     50.0000,       4.0000,   1.00000,    347.1484
     54.0000,       4.0000,   1.00000,    380.9337
     58.0000,       4.0000,   1.00000,    397.1582
     62.0000,       4.0000,   1.00000,    400.7760
     66.0000,       4.0000,   1.00000,    437.7832
     70.0000,       4.0000,   1.00000,    400.6572
     74.0000,       4.0000,   1.00000,    431.2727
     78.0000,       4.0000,   1.00000,    412.8650
     82.0000,       4.0000,   1.00000,    417.7067
     86.0000,       4.0000,   1.00000,    397.2432
     90.0000,       4.0000,   1.00000,    403.6546
     94.0000,       4.0000,   1.00000,    351.9035
     98.0000,       4.0000,   1.00000,    352.9218
    102.0000,       4.0000,   1.00000,    377.7116
    106.0000,       4.0000,   1.00000,    341.4337
    110.0000,       4.0000,   1.00000,    396.5768
    114.0000,       4.0000,   1.00000,    377.5262
    118.0000,       4.0000,   1.00000,    380.2205
    122.0000,       4.0000,   1.00000,    362.3642
    126.0000,       4.0000,   1.00000,    346.5274
    130.0000,       4.0000,   1.00000,    341.2151
    134.0000,       4.0000,   1.00000,    354.2050
    138.0000,       4.0000,   1.00000,    368.2731
    142.0000,       4.0000,   1.00000,    371.1964
    146.0000,       4.0000,   1.00000,    410.9110
    150.0000,       4.0000,   1.00000,    397.0479
    154.0000,       4.0000,   1.00000,    430.6163
    158.0000,       4.0000,   1.00000,    424.5795
    162.0000,       4.0000,   1.00000,    442.5912
    166.0000,       4.0000,   1.00000,    417.4661
    170.0000,       4.0000,   1.00000,    411.5999
    174.0000,       4.0000,   1.00000,    394.3546
    178.0000,       4.0000,   1.00000,    376.9047
    182.0000,       4.0000,   1.00000,    380.1316
    186.0000,       4.0000,   1.00000,    371.8640
    190.0000,       4.0000,   1.00000,    377.1257
    194.0000,       4.0000,   1.00000,    392.4955
    198.0000,       4.0000,   1.00000,    380.8479
    202.0000,       4.0000,   1.00000,    441.6188
    206.0000,       4.0000,   1.00000,    428.5937
    210.0000,       4.0000,   1.00000,    460.6772
    214.0000,       4.0000,   1.00000,    451.2809
    218.0000,       4.0000,   1.00000,    463.6075
    222.0000,       4.0000,   1.00000,    446.5975
    226.0000,       4.0000,   1.00000,    442.1764
    230.0000,       4.0000,   1.00000,    407.1743
    234.0000,       4.0000,   1.00000,    425.6292
    238.0000,       4.0000,   1.00000,    375.9695
    242.0000,       4.0000,   1.00000,    352.2848
    246.0000,       4.0000,   1.00000,    319.6820
     10.0000,       4.0000,   2.00000,    306.5347
     14.0000,       4.0000,   2.00000,    303.5341
     18.0000,       4.0000,   2.00000,    298.3739
     22.0000,       4.0000,   2.00000,    267.8545
     26.0000,       4.0000,   2.00000,    279.9250
     30.0000,       4.0000,   2.00000,    269.8565
     34.0000,       4.0000,   2.00000,    298.7028
     38.0000,       4.0000,   2.00000,    332.5523
     42.0000,       4.0000,   2.00000,    317.0342
     46.0000,       4.0000,   2.00000,    340.9156
     50.0000,       4.0000,   2.00000,    376.0234
     54.0000,       4.0000,   2.00000,    409.2290
     58.0000,       4.0000,   2.00000,    402.4683
     62.0000,       4.0000,   2.00000,    415.3147
     66.0000,       4.0000,   2.00000,    454.4443
     70.0000,       4.0000,   2.00000,    412.0582
     74.0000,       4.0000,   2.00000,    434.7798
     78.0000,       4.0000,   2.00000,    429.7825
     82.0000,       4.0000,   2.00000,    411.6823
     86.0000,       4.0000,   2.00000,    423.1010
     90.0000,       4.0000,   2.00000,    439.4455
     94.0000,       4.0000,   2.00000,    372.5270
     98.0000,       4.0000,   2.00000,    401.1550
    102.0000,       4.0000,   2.00000,    440.3966
    106.0000,       4.0000,   2.00000,    384.9236
    110.0000,       4.0000,   2.00000,    445.9785
    114.0000,       4.0000,   2.00000,    446.5311
    118.0000,       4.0000,   2.00000,    436.6464
    122.0000,       4.0000,   2.00000,    430.2310
    126.0000,       4.0000,   2.00000,    410.5556
    130.0000,       4.0000,   2.00000,    410.4185
    134.0000,       4.0000,   2.00000,    436.3978
    138.0000,       4.0000,   2.00000,    437.7078
    142.0000,       4.0000,   2.00000,    440.5133
    146.0000,       4.0000,   2.00000,    482.1148
    150.0000,       4.0000,   2.00000,    463.1494
    154.0000,       4.0000,   2.00000,    484.9371
    158.0000,       4.0000,   2.00000,    494.0088
    162.0000,       4.0000,   2.00000,    504.7190
    166.0000,       4.0000,   2.00000,    475.5265
    170.0000,       4.0000,   2.00000,    468.6769
    174.0000,       4.0000,   2.00000,    454.2796
    178.0000,       4.0000,   2.00000,    430.3978
    182.0000,       4.0000,   2.00000,    432.0650
    186.0000,       4.0000,   2.00000,    422.1468
    190.0000,       4.0000,   2.00000,    436.4577
    194.0000,       4.0000,   2.00000,    438.8908
    198.0000,       4.0000,   2.00000,    429.7579
    202.0000,       4.0000,   2.00000,    501.5743
    206.0000,       4.0000,   2.00000,    492.1626
    210.0000,       4.0000,   2.00000,    499.5551
    214.0000,       4.0000,   2.00000,    503.6481
    218.0000,       4.0000,   2.00000,    520.5233
    222.0000,       4.0000,   2.00000,    514.9628
    226.0000,       4.0000,   2.00000,    482.9978
    230.0000,       4.0000,   2.00000,    448.2509
    234.0000,       4.0000,   2.00000,    481.8518
    238.0000,       4.0000,   2.00000,    433.1403
    242.0000,       4.0000,   2.00000,    385.0587
     14.0000,       4.0000,   3.00000,    316.2711
     18.0000,       4.0000,   3.00000,    318.9961
     22.0000,       4.0000,   3.00000,    279.4811
     26.0000,       4.0000,   3.00000,    288.8964
     30.0000,       4.0000,   3.00000,    288.4955
     34.0000,       4.0000,   3.00000,    332.5990
     38.0000,       4.0000,   3.00000,    363.2418
     42.0000,       4.0000,   3.00000,    335.9266
     46.0000,       4.0000,   3.00000,    350.3512
     50.0000,       4.0000,   3.00000,    383.7023
     54.0000,       4.0000,   3.00000,    412.2813
     58.0000,       4.0000,   3.00000,    409.3370
     62.0000,       4.0000,   3.00000,    409.2311
     66.0000,       4.0000,   3.00000,    446.6434
     70.0000,       4.0000,   3.00000,    407.7987
     74.0000,       4.0000,   3.00000,    432.7559
     78.0000,       4.0000,   3.00000,    416.2637
     82.0000,       4.0000,   3.00000,    433.3418
     86.0000,       4.0000,   3.00000,    442.1869
     90.0000,       4.0000,   3.00000,    457.8576
     94.0000,       4.0000,   3.00000,    400.8889
     98.0000,       4.0000,   3.00000,    423.5495
    102.0000,       4.0000,   3.00000,    469.7332
    106.0000,       4.0000,   3.00000,    424.7420
    110.0000,       4.0000,   3.00000,    492.9294
    114.0000,       4.0000,   3.00000,    495.6027
    118.0000,       4.0000,   3.00000,    503.0834
    122.0000,       4.0000,   3.00000,    472.0352
    126.0000,       4.0000,   3.00000,    456.1128
    130.0000,       4.0000,   3.00000,    465.2542
    134.0000,       4.0000,   3.00000,    493.9033
    138.0000,       4.0000,   3.00000,    505.6697
    142.0000,       4.0000,   3.00000,    500.7046
    146.0000,       4.0000,   3.00000,    538.6525
    150.0000,       4.0000,   3.00000,    503.6967
    154.0000,       4.0000,   3.00000,    530.7097
    158.0000,       4.0000,   3.00000,    533.1616
    162.0000,       4.0000,   3.00000,    557.8936
    166.0000,       4.0000,   3.00000,    520.8176
    170.0000,       4.0000,   3.00000,    510.7560
    174.0000,       4.0000,   3.00000,    493.1667
    178.0000,       4.0000,   3.00000,    473.3958
    182.0000,       4.0000,   3.00000,    475.2332
    186.0000,       4.0000,   3.00000,    475.9399
    190.0000,       4.0000,   3.00000,    478.1259
    194.0000,       4.0000,   3.00000,    481.1757
    198.0000,       4.0000,   3.00000,    468.0260
    202.0000,       4.0000,   3.00000,    548.3143
    206.0000,       4.0000,   3.00000,    526.8471
    210.0000,       4.0000,   3.00000,    536.8715
    214.0000,       4.0000,   3.00000,    524.9281
    218.0000,       4.0000,   3.00000,    562.0392
    222.0000,       4.0000,   3.00000,    536.3757
    226.0000,       4.0000,   3.00000,    511.5287
    230.0000,       4.0000,   3.00000,    479.7307
    234.0000,       4.0000,   3.00000,    532.7843
    238.0000,       4.0000,   3.00000,    478.3664
     18.0000,      12.0000,   1.00000,    318.0217
     22.0000,      12.0000,   1.00000,    303.9121
     26.0000,      12.0000,   1.00000,    293.2032
     30.0000,      12.0000,   1.00000,    316.4103
     34.0000,      12.0000,   1.00000,    343.9904
     38.0000,      12.0000,   1.00000,    357.7761
     42.0000,      12.0000,   1.00000,    360.4324
     46.0000,      12.0000,   1.00000,    364.4611
     50.0000,      12.0000,   1.00000,    375.2325
     54.0000,      12.0000,   1.00000,    395.0381
     58.0000,      12.0000,   1.00000,    406.9212
     62.0000,      12.0000,   1.00000,    413.3023
     66.0000,      12.0000,   1.00000,    408.0437
     70.0000,      12.0000,   1.00000,    420.1302
     74.0000,      12.0000,   1.00000,    409.9188
     78.0000,      12.0000,   1.00000,    428.5725
     82.0000,      12.0000,   1.00000,    440.7966
     86.0000,      12.0000,   1.00000,    455.1439
     90.0000,      12.0000,   1.00000,    444.7426
     94.0000,      12.0000,   1.00000,    440.2552
     98.0000,      12.0000,   1.00000,    437.9474
    102.0000,      12.0000,   1.00000,    442.5774
    106.0000,      12.0000,   1.00000,    478.3438
    110.0000,      12.0000,   1.00000,    497.7430
    114.0000,      12.0000,   1.00000,    522.1951
    118.0000,      12.0000,   1.00000,    512.9022
    122.0000,      12.0000,   1.00000,    500.3094
    126.0000,      12.0000,   1.00000,    481.5920
    130.0000,      12.0000,   1.00000,    491.1306
    134.0000,      12.0000,   1.00000,    514.5108
    138.0000,      12.0000,   1.00000,    532.1982
    142.0000,      12.0000,   1.00000,    547.4271
    146.0000,      12.0000,   1.00000,    533.3561
    150.0000,      12.0000,   1.00000,    539.0197
    154.0000,      12.0000,   1.00000,    535.8065
    158.0000,      12.0000,   1.00000,    552.4186
    162.0000,      12.0000,   1.00000,    550.4400
    166.0000,      12.0000,   1.00000,    549.5235
    170.0000,      12.0000,   1.00000,    524.1829
    174.0000,      12.0000,   1.00000,    508.7841
    178.0000,      12.0000,   1.00000,    499.4173
    182.0000,      12.0000,   1.00000,    503.3908
    186.0000,      12.0000,   1.00000,    501.3720
    190.0000,      12.0000,   1.00000,    503.1514
    194.0000,      12.0000,   1.00000,    498.9072
    198.0000,      12.0000,   1.00000,    522.0173
    202.0000,      12.0000,   1.00000,    527.3690
    206.0000,      12.0000,   1.00000,    544.5663
    210.0000,      12.0000,   1.00000,    535.1489
    214.0000,      12.0000,   1.00000,    546.8930
    218.0000,      12.0000,   1.00000,    530.1483
    222.0000,      12.0000,   1.00000,    531.8667
    226.0000,      12.0000,   1.00000,    514.3525
    230.0000,      12.0000,   1.00000,    523.6558
    234.0000,      12.0000,   1.00000,    512.1081
     18.0000,       4.0000,   4.00000,    335.9649
     22.0000,       4.0000,   4.00000,    286.3817
     26.0000,       4.0000,   4.00000,    299.4879
     30.0000,       4.0000,   4.00000,    302.2121
     34.0000,       4.0000,   4.00000,    350.7671
     38.0000,       4.0000,   4.00000,    385.5352
     42.0000,       4.0000,   4.00000,    348.4831
     46.0000,       4.0000,   4.00000,    360.7983
     50.0000,       4.0000,   4.00000,    375.1346
     54.0000,       4.0000,   4.00000,    410.0252
     58.0000,       4.0000,   4.00000,    409.1158
     62.0000,       4.0000,   4.00000,    404.7369
     66.0000,       4.0000,   4.00000,    436.0450
     70.0000,       4.0000,   4.00000,    393.6478
     74.0000,       4.0000,   4.00000,    419.5734
     78.0000,       4.0000,   4.00000,    423.6754
     82.0000,       4.0000,   4.00000,    440.0473
     86.0000,       4.0000,   4.00000,    454.9714
     90.0000,       4.0000,   4.00000,    479.2505
     94.0000,       4.0000,   4.00000,    410.0910
     98.0000,       4.0000,   4.00000,    434.8968
    102.0000,       4.0000,   4.00000,    484.4465
    106.0000,       4.0000,   4.00000,    442.2989
    110.0000,       4.0000,   4.00000,    540.2498
    114.0000,       4.0000,   4.00000,    539.9901
    118.0000,       4.0000,   4.00000,    537.6389
    122.0000,       4.0000,   4.00000,    515.5632
    126.0000,       4.0000,   4.00000,    484.2669
    130.0000,       4.0000,   4.00000,    492.1504
    134.0000,       4.0000,   4.00000,    533.3220
    138.0000,       4.0000,   4.00000,    547.9129
    142.0000,       4.0000,   4.00000,    545.0981
    146.0000,       4.0000,   4.00000,    575.6093
    150.0000,       4.0000,   4.00000,    533.1282
    154.0000,       4.0000,   4.00000,    559.2009
    158.0000,       4.0000,   4.00000,    563.6821
    162.0000,       4.0000,   4.00000,    587.8797
    166.0000,       4.0000,   4.00000,    555.4257
    170.0000,       4.0000,   4.00000,    538.6400
    174.0000,       4.0000,   4.00000,    519.5698
    178.0000,       4.0000,   4.00000,    497.6937
    182.0000,       4.0000,   4.00000,    515.8608
    186.0000,       4.0000,   4.00000,    503.7973
    190.0000,       4.0000,   4.00000,    510.7546
    194.0000,       4.0000,   4.00000,    511.2822
    198.0000,       4.0000,   4.00000,    494.6505
    202.0000,       4.0000,   4.00000,    573.2452
    206.0000,       4.0000,   4.00000,    546.8937
    210.0000,       4.0000,   4.00000,    555.8743
    214.0000,       4.0000,   4.00000,    549.9351
    218.0000,       4.0000,   4.00000,    554.1015
    222.0000,       4.0000,   4.00000,    543.7938
    226.0000,       4.0000,   4.00000,    528.8203
    230.0000,       4.0000,   4.00000,    508.7485
    234.0000,       4.0000,   4.00000,    562.7260
     24.0000,      16.0000,   1.00000,    318.0151
     28.0000,      16.0000,   1.00000,    320.9986
     32.0000,      16.0000,   1.00000,    340.9371
     36.0000,      16.0000,   1.00000,    350.5497
     40.0000,      16.0000,   1.00000,    368.5856
     44.0000,      16.0000,   1.00000,    374.5018
     48.0000,      16.0000,   1.00000,    376.4435
     52.0000,      16.0000,   1.00000,    383.0863
     56.0000,      16.0000,   1.00000,    389.0934
     60.0000,      16.0000,   1.00000,    405.9240
     64.0000,      16.0000,   1.00000,    403.9796
     68.0000,      16.0000,   1.00000,    401.0941
     72.0000,      16.0000,   1.00000,    413.3462
     76.0000,      16.0000,   1.00000,    421.5836
     80.0000,      16.0000,   1.00000,    440.8609
     84.0000,      16.0000,   1.00000,    462.1543
     88.0000,      16.0000,   1.00000,    451.0181
     92.0000,      16.0000,   1.00000,    451.8942
     96.0000,      16.0000,   1.00000,    454.4916
    100.0000,      16.0000,   1.00000,    443.3653
    104.0000,      16.0000,   1.00000,    482.9540
    108.0000,      16.0000,   1.00000,    519.0795
    112.0000,      16.0000,   1.00000,    535.1116
    116.0000,      16.0000,   1.00000,    557.5159
    120.0000,      16.0000,   1.00000,    538.3227
    124.0000,      16.0000,   1.00000,    519.9307
    128.0000,      16.0000,   1.00000,    522.1306
    132.0000,      16.0000,   1.00000,    520.5003
    136.0000,      16.0000,   1.00000,    540.6010
    140.0000,      16.0000,   1.00000,    563.0049
    144.0000,      16.0000,   1.00000,    564.9992
    148.0000,      16.0000,   1.00000,    568.1135
    152.0000,      16.0000,   1.00000,    571.3287
    156.0000,      16.0000,   1.00000,    572.1140
    160.0000,      16.0000,   1.00000,    575.5063
    164.0000,      16.0000,   1.00000,    571.9515
    168.0000,      16.0000,   1.00000,    561.7004
    172.0000,      16.0000,   1.00000,    543.9237
    176.0000,      16.0000,   1.00000,    536.1957
    180.0000,      16.0000,   1.00000,    524.3303
    184.0000,      16.0000,   1.00000,    522.4958
    188.0000,      16.0000,   1.00000,    529.0538
    192.0000,      16.0000,   1.00000,    524.3806
    196.0000,      16.0000,   1.00000,    540.5334
    200.0000,      16.0000,   1.00000,    541.8797
    204.0000,      16.0000,   1.00000,    544.5717
    208.0000,      16.0000,   1.00000,    558.3814
    212.0000,      16.0000,   1.00000,    541.6969
    216.0000,      16.0000,   1.00000,    533.7114
    220.0000,      16.0000,   1.00000,    528.6660
    224.0000,      16.0000,   1.00000,    525.5491
    228.0000,      16.0000,   1.00000,    541.5060
     22.0000,       4.0000,   5.00000,    296.2640
     26.0000,       4.0000,   5.00000,    309.7141
     30.0000,       4.0000,   5.00000,    309.1409
     34.0000,       4.0000,   5.00000,    356.1271
     38.0000,       4.0000,   5.00000,    392.8881
     42.0000,       4.0000,   5.00000,    359.7932
     46.0000,       4.0000,   5.00000,    358.4318
     50.0000,       4.0000,   5.00000,    380.2019
     54.0000,       4.0000,   5.00000,    403.7299
     58.0000,       4.0000,   5.00000,    401.2814
     62.0000,       4.0000,   5.00000,    403.9582
     66.0000,       4.0000,   5.00000,    430.5554
     70.0000,       4.0000,   5.00000,    379.7937
     74.0000,       4.0000,   5.00000,    417.2482
     78.0000,       4.0000,   5.00000,    427.9192
     82.0000,       4.0000,   5.00000,    440.4210
     86.0000,       4.0000,   5.00000,    464.4664
     90.0000,       4.0000,   5.00000,    487.7344
     94.0000,       4.0000,   5.00000,    411.2413
     98.0000,       4.0000,   5.00000,    439.2462
    102.0000,       4.0000,   5.00000,    494.1831
    106.0000,       4.0000,   5.00000,    456.4964
    110.0000,       4.0000,   5.00000,    562.2047
    114.0000,       4.0000,   5.00000,    574.1542
    118.0000,       4.0000,   5.00000,    565.1124
    122.0000,       4.0000,   5.00000,    537.4526
    126.0000,       4.0000,   5.00000,    507.0137
    130.0000,       4.0000,   5.00000,    505.1687
    134.0000,       4.0000,   5.00000,    547.5181
    138.0000,       4.0000,   5.00000,    564.5767
    142.0000,       4.0000,   5.00000,    561.1415
    146.0000,       4.0000,   5.00000,    601.5433
    150.0000,       4.0000,   5.00000,    555.5659
    154.0000,       4.0000,   5.00000,    578.3914
    158.0000,       4.0000,   5.00000,    585.9163
    162.0000,       4.0000,   5.00000,    609.6642
    166.0000,       4.0000,   5.00000,    570.1176
    170.0000,       4.0000,   5.00000,    559.9260
    174.0000,       4.0000,   5.00000,    535.3682
    178.0000,       4.0000,   5.00000,    519.1267
    182.0000,       4.0000,   5.00000,    524.6126
    186.0000,       4.0000,   5.00000,    521.8141
    190.0000,       4.0000,   5.00000,    526.0340
    194.0000,       4.0000,   5.00000,    528.3619
    198.0000,       4.0000,   5.00000,    506.4603
    202.0000,       4.0000,   5.00000,    584.7444
    206.0000,       4.0000,   5.00000,    558.1330
    210.0000,       4.0000,   5.00000,    568.2778
    214.0000,       4.0000,   5.00000,    544.1219
    218.0000,       4.0000,   5.00000,    554.9768
    222.0000,       4.0000,   5.00000,    538.7170
    226.0000,       4.0000,   5.00000,    540.8512
    230.0000,       4.0000,   5.00000,    520.1499
     26.0000,       4.0000,   6.00000,    315.5506
     30.0000,       4.0000,   6.00000,    310.7068
     34.0000,       4.0000,   6.00000,    356.2377
     38.0000,       4.0000,   6.00000,    393.8885
     42.0000,       4.0000,   6.00000,    354.6288
     46.0000,       4.0000,   6.00000,    365.7631
     50.0000,       4.0000,   6.00000,    381.0953
     54.0000,       4.0000,   6.00000,    406.5493
     58.0000,       4.0000,   6.00000,    397.4183
     62.0000,       4.0000,   6.00000,    396.9902
     66.0000,       4.0000,   6.00000,    426.8622
     70.0000,       4.0000,   6.00000,    383.9265
     74.0000,       4.0000,   6.00000,    418.4369
     78.0000,       4.0000,   6.00000,    420.6812
     82.0000,       4.0000,   6.00000,    446.5901
     86.0000,       4.0000,   6.00000,    462.5357
     90.0000,       4.0000,   6.00000,    482.6372
     94.0000,       4.0000,   6.00000,    413.3106
     98.0000,       4.0000,   6.00000,    441.3839
    102.0000,       4.0000,   6.00000,    504.7954
    106.0000,       4.0000,   6.00000,    466.9414
    110.0000,       4.0000,   6.00000,    571.8414
    114.0000,       4.0000,   6.00000,    583.5396
    118.0000,       4.0000,   6.00000,    589.8734
    122.0000,       4.0000,   6.00000,    547.4886
    126.0000,       4.0000,   6.00000,    513.9779
    130.0000,       4.0000,   6.00000,    516.1417
    134.0000,       4.0000,   6.00000,    543.0013
    138.0000,       4.0000,   6.00000,    557.0594
    142.0000,       4.0000,   6.00000,    561.0003
    146.0000,       4.0000,   6.00000,    610.1036
    150.0000,       4.0000,   6.00000,    570.8355
    154.0000,       4.0000,   6.00000,    598.1287
    158.0000,       4.0000,   6.00000,    599.6306
    162.0000,       4.0000,   6.00000,    623.9857
    166.0000,       4.0000,   6.00000,    582.1393
    170.0000,       4.0000,   6.00000,    565.9639
    174.0000,       4.0000,   6.00000,    552.6783
    178.0000,       4.0000,   6.00000,    519.8240
    182.0000,       4.0000,   6.00000,    527.2085
    186.0000,       4.0000,   6.00000,    519.6835
    190.0000,       4.0000,   6.00000,    530.4593
    194.0000,       4.0000,   6.00000,    528.3812
    198.0000,       4.0000,   6.00000,    508.2846
    202.0000,       4.0000,   6.00000,    590.4257
    206.0000,       4.0000,   6.00000,    564.6895
    210.0000,       4.0000,   6.00000,    560.5190
    214.0000,       4.0000,   6.00000,    539.0591
    218.0000,       4.0000,   6.00000,    556.1122
    222.0000,       4.0000,   6.00000,    547.5410
    226.0000,       4.0000,   6.00000,    534.5921
     30.0000,      20.0000,   1.00000,    335.4852
     34.0000,      20.0000,   1.00000,    342.1110
     38.0000,      20.0000,   1.00000,    346.6360
     42.0000,      20.0000,   1.00000,    368.3004
     46.0000,      20.0000,   1.00000,    383.3011
     50.0000,      20.0000,   1.00000,    385.5143
     54.0000,      20.0000,   1.00000,    388.1958
     58.0000,      20.0000,   1.00000,    399.6020
     62.0000,      20.0000,   1.00000,    393.3839
     66.0000,      20.0000,   1.00000,    405.1943
     70.0000,      20.0000,   1.00000,    419.3235
     74.0000,      20.0000,   1.00000,    424.4049
     78.0000,      20.0000,   1.00000,    434.1206
     82.0000,      20.0000,   1.00000,    451.0705
     86.0000,      20.0000,   1.00000,    445.1499
     90.0000,      20.0000,   1.00000,    445.5140
     94.0000,      20.0000,   1.00000,    457.6891
     98.0000,      20.0000,   1.00000,    462.4417
    102.0000,      20.0000,   1.00000,    479.7187
    106.0000,      20.0000,   1.00000,    512.7179
    110.0000,      20.0000,   1.00000,    537.6578
    114.0000,      20.0000,   1.00000,    545.3019
    118.0000,      20.0000,   1.00000,    552.6584
    122.0000,      20.0000,   1.00000,    547.2795
    126.0000,      20.0000,   1.00000,    533.8737
    130.0000,      20.0000,   1.00000,    526.7955
    134.0000,      20.0000,   1.00000,    525.5905
    138.0000,      20.0000,   1.00000,    536.2782
    142.0000,      20.0000,   1.00000,    552.5063
    146.0000,      20.0000,   1.00000,    568.9634
    150.0000,      20.0000,   1.00000,    584.8457
    154.0000,      20.0000,   1.00000,    599.6044
    158.0000,      20.0000,   1.00000,    589.6794
    162.0000,      20.0000,   1.00000,    586.2770
    166.0000,      20.0000,   1.00000,    578.3380
    170.0000,      20.0000,   1.00000,    570.6764
    174.0000,      20.0000,   1.00000,    547.5793
    178.0000,      20.0000,   1.00000,    538.2249
    182.0000,      20.0000,   1.00000,    525.1748
    186.0000,      20.0000,   1.00000,    523.2516
    190.0000,      20.0000,   1.00000,    520.2875
    194.0000,      20.0000,   1.00000,    537.3094
    198.0000,      20.0000,   1.00000,    541.8293
    202.0000,      20.0000,   1.00000,    549.2580
    206.0000,      20.0000,   1.00000,    539.6992
    210.0000,      20.0000,   1.00000,    543.8564
    214.0000,      20.0000,   1.00000,    536.5383
    218.0000,      20.0000,   1.00000,    537.0558
    222.0000,      20.0000,   1.00000,    530.5372
     30.0000,       4.0000,   7.00000,    310.2164
     34.0000,       4.0000,   7.00000,    355.7892
     38.0000,       4.0000,   7.00000,    385.7252
     42.0000,       4.0000,   7.00000,    353.7243
     46.0000,       4.0000,   7.00000,    363.6673
     50.0000,       4.0000,   7.00000,    387.0829
     54.0000,       4.0000,   7.00000,    410.4782
     58.0000,       4.0000,   7.00000,    401.1569
     62.0000,       4.0000,   7.00000,    391.7184
     66.0000,       4.0000,   7.00000,    428.9199
     70.0000,       4.0000,   7.00000,    390.6317
     74.0000,       4.0000,   7.00000,    417.1737
     78.0000,       4.0000,   7.00000,    423.7613
     82.0000,       4.0000,   7.00000,    437.7948
     86.0000,       4.0000,   7.00000,    456.5242
     90.0000,       4.0000,   7.00000,    478.1125
     94.0000,       4.0000,   7.00000,    409.9972
     98.0000,       4.0000,   7.00000,    449.8486
    102.0000,       4.0000,   7.00000,    512.0196
    106.0000,       4.0000,   7.00000,    471.2332
    110.0000,       4.0000,   7.00000,    575.6641
    114.0000,       4.0000,   7.00000,    588.0743
    118.0000,       4.0000,   7.00000,    585.8989
    122.0000,       4.0000,   7.00000,    558.6598
    126.0000,       4.0000,   7.00000,    514.4246
    130.0000,       4.0000,   7.00000,    508.3636
    134.0000,       4.0000,   7.00000,    536.9155
    138.0000,       4.0000,   7.00000,    540.6428
    142.0000,       4.0000,   7.00000,    549.3393
    146.0000,       4.0000,   7.00000,    605.0784
    150.0000,       4.0000,   7.00000,    577.3814
    154.0000,       4.0000,   7.00000,    610.4923
    158.0000,       4.0000,   7.00000,    613.7110
    162.0000,       4.0000,   7.00000,    633.1193
    166.0000,       4.0000,   7.00000,    589.3585
    170.0000,       4.0000,   7.00000,    576.1342
    174.0000,       4.0000,   7.00000,    545.5613
    178.0000,       4.0000,   7.00000,    519.5075
    182.0000,       4.0000,   7.00000,    519.2570
    186.0000,       4.0000,   7.00000,    511.6653
    190.0000,       4.0000,   7.00000,    516.2621
    194.0000,       4.0000,   7.00000,    520.4700
    198.0000,       4.0000,   7.00000,    502.9007
    202.0000,       4.0000,   7.00000,    590.8358
    206.0000,       4.0000,   7.00000,    554.9614
    210.0000,       4.0000,   7.00000,    554.1617
    214.0000,       4.0000,   7.00000,    540.3991
    218.0000,       4.0000,   7.00000,    560.7442
    222.0000,       4.0000,   7.00000,    547.9883
     34.0000,       4.0000,   8.00000,    349.9128
     38.0000,       4.0000,   8.00000,    385.9172
     42.0000,       4.0000,   8.00000,    350.0416
     46.0000,       4.0000,   8.00000,    362.0482
     50.0000,       4.0000,   8.00000,    387.5550
     54.0000,       4.0000,   8.00000,    417.9142
     58.0000,       4.0000,   8.00000,    403.5656
     62.0000,       4.0000,   8.00000,    402.3939
     66.0000,       4.0000,   8.00000,    433.1949
     70.0000,       4.0000,   8.00000,    386.5929
     74.0000,       4.0000,   8.00000,    424.3637
     78.0000,       4.0000,   8.00000,    419.9718
     82.0000,       4.0000,   8.00000,    430.4372
     86.0000,       4.0000,   8.00000,    446.8610
     90.0000,       4.0000,   8.00000,    474.2758
     94.0000,       4.0000,   8.00000,    411.9709
     98.0000,       4.0000,   8.00000,    451.6946
    102.0000,       4.0000,   8.00000,    517.5461
    106.0000,       4.0000,   8.00000,    471.4478
    110.0000,       4.0000,   8.00000,    577.7685
    114.0000,       4.0000,   8.00000,    581.1976
    118.0000,       4.0000,   8.00000,    581.2128
    122.0000,       4.0000,   8.00000,    547.8990
    126.0000,       4.0000,   8.00000,    511.4309
    130.0000,       4.0000,   8.00000,    495.1002
    134.0000,       4.0000,   8.00000,    519.8514
    138.0000,       4.0000,   8.00000,    532.2699
    142.0000,       4.0000,   8.00000,    531.7938
    146.0000,       4.0000,   8.00000,    594.3715
    150.0000,       4.0000,   8.00000,    571.3560
    154.0000,       4.0000,   8.00000,    613.4075
    158.0000,       4.0000,   8.00000,    622.6281
    162.0000,       4.0000,   8.00000,    643.1450
    166.0000,       4.0000,   8.00000,    597.2153
    170.0000,       4.0000,   8.00000,    570.9726
    174.0000,       4.0000,   8.00000,    540.2600
    178.0000,       4.0000,   8.00000,    505.9853
    182.0000,       4.0000,   8.00000,    510.0848
    186.0000,       4.0000,   8.00000,    494.5702
    190.0000,       4.0000,   8.00000,    499.1235
    194.0000,       4.0000,   8.00000,    502.9554
    198.0000,       4.0000,   8.00000,    494.6581
    202.0000,       4.0000,   8.00000,    572.5558
    206.0000,       4.0000,   8.00000,    545.8147
    210.0000,       4.0000,   8.00000,    554.6928
    214.0000,       4.0000,   8.00000,    544.1320
    218.0000,       4.0000,   8.00000,    562.3724
     42.0000,      28.0000,   1.00000,    361.3979
     46.0000,      28.0000,   1.00000,    378.6675
     50.0000,      28.0000,   1.00000,    386.5567
     54.0000,      28.0000,   1.00000,    400.9867
     58.0000,      28.0000,   1.00000,    411.6655
     62.0000,      28.0000,   1.00000,    421.9663
     66.0000,      28.0000,   1.00000,    428.6032
     70.0000,      28.0000,   1.00000,    427.3645
     74.0000,      28.0000,   1.00000,    428.3044
     78.0000,      28.0000,   1.00000,    436.0463
     82.0000,      28.0000,   1.00000,    428.2640
     86.0000,      28.0000,   1.00000,    434.8743
     90.0000,      28.0000,   1.00000,    450.2253
     94.0000,      28.0000,   1.00000,    456.1689
     98.0000,      28.0000,   1.00000,    480.3445
    102.0000,      28.0000,   1.00000,    499.5533
    106.0000,      28.0000,   1.00000,    504.7449
    110.0000,      28.0000,   1.00000,    519.7707
    114.0000,      28.0000,   1.00000,    516.7206
    118.0000,      28.0000,   1.00000,    508.4513
    122.0000,      28.0000,   1.00000,    509.9723
    126.0000,      28.0000,   1.00000,    504.2063
    130.0000,      28.0000,   1.00000,    500.3498
    134.0000,      28.0000,   1.00000,    506.7194
    138.0000,      28.0000,   1.00000,    505.5376
    142.0000,      28.0000,   1.00000,    520.2605
    146.0000,      28.0000,   1.00000,    544.1024
    150.0000,      28.0000,   1.00000,    559.6620
    154.0000,      28.0000,   1.00000,    578.6198
    158.0000,      28.0000,   1.00000,    596.9760
    162.0000,      28.0000,   1.00000,    590.1913
    166.0000,      28.0000,   1.00000,    580.9772
    170.0000,      28.0000,   1.00000,    561.0688
    174.0000,      28.0000,   1.00000,    539.4958
    178.0000,      28.0000,   1.00000,    514.8257
    182.0000,      28.0000,   1.00000,    499.0816
    186.0000,      28.0000,   1.00000,    485.1382
    190.0000,      28.0000,   1.00000,    495.8239
    194.0000,      28.0000,   1.00000,    492.5652
    198.0000,      28.0000,   1.00000,    496.9119
    202.0000,      28.0000,   1.00000,    506.7355
    206.0000,      28.0000,   1.00000,    524.9741
    210.0000,      28.0000,   1.00000,    535.0314
     42.0000,       4.0000,  10.00000,    350.8715
     46.0000,       4.0000,  10.00000,    361.2179
     50.0000,       4.0000,  10.00000,    384.8208
     54.0000,       4.0000,  10.00000,    423.0058
     58.0000,       4.0000,  10.00000,    422.5871
     62.0000,       4.0000,  10.00000,    418.2890
     66.0000,       4.0000,  10.00000,    446.2415
     70.0000,       4.0000,  10.00000,    389.8622
     74.0000,       4.0000,  10.00000,    411.6751
     78.0000,       4.0000,  10.00000,    408.5713
     82.0000,       4.0000,  10.00000,    423.3088
     86.0000,       4.0000,  10.00000,    443.0828
     90.0000,       4.0000,  10.00000,    472.2599
     94.0000,       4.0000,  10.00000,    409.3192
     98.0000,       4.0000,  10.00000,    449.0183
    102.0000,       4.0000,  10.00000,    513.1224
    106.0000,       4.0000,  10.00000,    464.5399
    110.0000,       4.0000,  10.00000,    566.0936
    114.0000,       4.0000,  10.00000,    563.7245
    118.0000,       4.0000,  10.00000,    554.3719
    122.0000,       4.0000,  10.00000,    511.5199
    126.0000,       4.0000,  10.00000,    471.6644
    130.0000,       4.0000,  10.00000,    466.4569
    134.0000,       4.0000,  10.00000,    497.0593
    138.0000,       4.0000,  10.00000,    505.3708
    142.0000,       4.0000,  10.00000,    511.7471
    146.0000,       4.0000,  10.00000,    571.0861
    150.0000,       4.0000,  10.00000,    544.0803
    154.0000,       4.0000,  10.00000,    592.7798
    158.0000,       4.0000,  10.00000,    616.4427
    162.0000,       4.0000,  10.00000,    642.2021
    166.0000,       4.0000,  10.00000,    590.8257
    170.0000,       4.0000,  10.00000,    557.2435
    174.0000,       4.0000,  10.00000,    517.6121
    178.0000,       4.0000,  10.00000,    477.9476
    182.0000,       4.0000,  10.00000,    472.3689
    186.0000,       4.0000,  10.00000,    458.0855
    190.0000,       4.0000,  10.00000,    465.5113
    194.0000,       4.0000,  10.00000,    461.6253
    198.0000,       4.0000,  10.00000,    450.5887
    202.0000,       4.0000,  10.00000,    539.8470
    206.0000,       4.0000,  10.00000,    533.9720
    210.0000,       4.0000,  10.00000,    550.6843
     54.0000,      36.0000,   1.00000,    408.8498
     58.0000,      36.0000,   1.00000,    411.1592
     62.0000,      36.0000,   1.00000,    417.3016
     66.0000,      36.0000,   1.00000,    425.2549
     70.0000,      36.0000,   1.00000,    433.4370
     74.0000,      36.0000,   1.00000,    441.4255
     78.0000,      36.0000,   1.00000,    435.5599
     82.0000,      36.0000,   1.00000,    435.6557
     86.0000,      36.0000,   1.00000,    439.2626
     90.0000,      36.0000,   1.00000,    445.0346
     94.0000,      36.0000,   1.00000,    459.0647
     98.0000,      36.0000,   1.00000,    470.8051
    102.0000,      36.0000,   1.00000,    476.4128
    106.0000,      36.0000,   1.00000,    474.4346
    110.0000,      36.0000,   1.00000,    462.3322
    114.0000,      36.0000,   1.00000,    460.6656
    118.0000,      36.0000,   1.00000,    461.8344
    122.0000,      36.0000,   1.00000,    462.8555
    126.0000,      36.0000,   1.00000,    469.6081
    130.0000,      36.0000,   1.00000,    475.7035
    134.0000,      36.0000,   1.00000,    477.7895
    138.0000,      36.0000,   1.00000,    485.5225
    142.0000,      36.0000,   1.00000,    499.2256
    146.0000,      36.0000,   1.00000,    523.6979
    150.0000,      36.0000,   1.00000,    527.6946
    154.0000,      36.0000,   1.00000,    530.8343
    158.0000,      36.0000,   1.00000,    533.0701
    162.0000,      36.0000,   1.00000,    526.7771
    166.0000,      36.0000,   1.00000,    521.7378
    170.0000,      36.0000,   1.00000,    518.3559
    174.0000,      36.0000,   1.00000,    509.4111
    178.0000,      36.0000,   1.00000,    496.6482
    182.0000,      36.0000,   1.00000,    468.4677
    186.0000,      36.0000,   1.00000,    459.2996
    190.0000,      36.0000,   1.00000,    455.9037
    194.0000,      36.0000,   1.00000,    461.0424
    198.0000,      36.0000,   1.00000,    468.2599
     54.0000,      12.0000,   4.00000,    417.7687
     58.0000,      12.0000,   4.00000,    422.7812
     62.0000,      12.0000,   4.00000,    425.8233
     66.0000,      12.0000,   4.00000,    413.8073
     70.0000,      12.0000,   4.00000,    413.8745
     74.0000,      12.0000,   4.00000,    405.1467
     78.0000,      12.0000,   4.00000,    415.6508
     82.0000,      12.0000,   4.00000,    424.2139
     86.0000,      12.0000,   4.00000,    441.4846
     90.0000,      12.0000,   4.00000,    434.7458
     94.0000,      12.0000,   4.00000,    432.5742
     98.0000,      12.0000,   4.00000,    440.9172
    102.0000,      12.0000,   4.00000,    450.0905
    106.0000,      12.0000,   4.00000,    480.9334
    110.0000,      12.0000,   4.00000,    489.8909
    114.0000,      12.0000,   4.00000,    511.2059
    118.0000,      12.0000,   4.00000,    493.4324
    122.0000,      12.0000,   4.00000,    468.4785
    126.0000,      12.0000,   4.00000,    443.3885
    130.0000,      12.0000,   4.00000,    440.7791
    134.0000,      12.0000,   4.00000,    454.0618
    138.0000,      12.0000,   4.00000,    472.3199
    142.0000,      12.0000,   4.00000,    499.9831
    146.0000,      12.0000,   4.00000,    518.6458
    150.0000,      12.0000,   4.00000,    533.4761
    154.0000,      12.0000,   4.00000,    538.2620
    158.0000,      12.0000,   4.00000,    561.5172
    162.0000,      12.0000,   4.00000,    552.4108
    166.0000,      12.0000,   4.00000,    539.8636
    170.0000,      12.0000,   4.00000,    507.7222
    174.0000,      12.0000,   4.00000,    478.0283
    178.0000,      12.0000,   4.00000,    453.1295
    182.0000,      12.0000,   4.00000,    427.0593
    186.0000,      12.0000,   4.00000,    416.8509
    190.0000,      12.0000,   4.00000,    415.2468
    194.0000,      12.0000,   4.00000,    418.6147
    198.0000,      12.0000,   4.00000,    447.2439
     66.0000,      44.0000,   1.00000,    421.7398
     70.0000,      44.0000,   1.00000,    433.7089
     74.0000,      44.0000,   1.00000,    433.8058
     78.0000,      44.0000,   1.00000,    436.0117
     82.0000,      44.0000,   1.00000,    440.3668
     86.0000,      44.0000,   1.00000,    438.7138
     90.0000,      44.0000,   1.00000,    438.8061
     94.0000,      44.0000,   1.00000,    442.4760
     98.0000,      44.0000,   1.00000,    438.4326
    102.0000,      44.0000,   1.00000,    435.4473
    106.0000,      44.0000,   1.00000,    430.7036
    110.0000,      44.0000,   1.00000,    424.4118
    114.0000,      44.0000,   1.00000,    422.9720
    118.0000,      44.0000,   1.00000,    431.3553
    122.0000,      44.0000,   1.00000,    441.4622
    126.0000,      44.0000,   1.00000,    450.8556
    130.0000,      44.0000,   1.00000,    461.4629
    134.0000,      44.0000,   1.00000,    470.9493
    138.0000,      44.0000,   1.00000,    470.1619
    142.0000,      44.0000,   1.00000,    474.0072
    146.0000,      44.0000,   1.00000,    473.6152
    150.0000,      44.0000,   1.00000,    476.1021
    154.0000,      44.0000,   1.00000,    476.3954
    158.0000,      44.0000,   1.00000,    474.0324
    162.0000,      44.0000,   1.00000,    466.2643
    166.0000,      44.0000,   1.00000,    463.3398
    170.0000,      44.0000,   1.00000,    455.7533
    174.0000,      44.0000,   1.00000,    449.8605
    178.0000,      44.0000,   1.00000,    450.5126
    182.0000,      44.0000,   1.00000,    458.1052
    186.0000,      44.0000,   1.00000,    455.7822
     66.0000,      12.0000,   5.00000,    406.8412
     70.0000,      12.0000,   5.00000,    406.5091
     74.0000,      12.0000,   5.00000,    396.4952
     78.0000,      12.0000,   5.00000,    409.2114
     82.0000,      12.0000,   5.00000,    416.2573
     86.0000,      12.0000,   5.00000,    432.9309
     90.0000,      12.0000,   5.00000,    417.5856
     94.0000,      12.0000,   5.00000,    408.9414
     98.0000,      12.0000,   5.00000,    408.2724
    102.0000,      12.0000,   5.00000,    415.6160
    106.0000,      12.0000,   5.00000,    444.4271
    110.0000,      12.0000,   5.00000,    454.5083
    114.0000,      12.0000,   5.00000,    478.5338
    118.0000,      12.0000,   5.00000,    467.1022
    122.0000,      12.0000,   5.00000,    446.9078
    126.0000,      12.0000,   5.00000,    426.2811
    130.0000,      12.0000,   5.00000,    423.7627
    134.0000,      12.0000,   5.00000,    438.3293
    138.0000,      12.0000,   5.00000,    447.5720
    142.0000,      12.0000,   5.00000,    466.3762
    146.0000,      12.0000,   5.00000,    471.7003
    150.0000,      12.0000,   5.00000,    487.1471
    154.0000,      12.0000,   5.00000,    488.8646
    158.0000,      12.0000,   5.00000,    506.5619
    162.0000,      12.0000,   5.00000,    494.8162
    166.0000,      12.0000,   5.00000,    478.4815
    170.0000,      12.0000,   5.00000,    446.2908
    174.0000,      12.0000,   5.00000,    416.5802
    178.0000,      12.0000,   5.00000,    402.6290
    182.0000,      12.0000,   5.00000,    394.8240
    186.0000,      12.0000,   5.00000,    396.0647
     78.0000,      52.0000,   1.00000,    423.9063
     82.0000,      52.0000,   1.00000,    418.0308
     86.0000,      52.0000,   1.00000,    418.7198
     90.0000,      52.0000,   1.00000,    420.8317
     94.0000,      52.0000,   1.00000,    418.8309
     98.0000,      52.0000,   1.00000,    418.7413
    102.0000,      52.0000,   1.00000,    413.3403
    106.0000,      52.0000,   1.00000,    410.1823
    110.0000,      52.0000,   1.00000,    410.8102
    114.0000,      52.0000,   1.00000,    414.7066
    118.0000,      52.0000,   1.00000,    419.3669
    122.0000,      52.0000,   1.00000,    432.5244
    126.0000,      52.0000,   1.00000,    436.3183
    130.0000,      52.0000,   1.00000,    440.3802
    134.0000,      52.0000,   1.00000,    448.5097
    138.0000,      52.0000,   1.00000,    449.7221
    142.0000,      52.0000,   1.00000,    443.6143
    146.0000,      52.0000,   1.00000,    437.7007
    150.0000,      52.0000,   1.00000,    429.5765
    154.0000,      52.0000,   1.00000,    426.5392
    158.0000,      52.0000,   1.00000,    421.5790
    162.0000,      52.0000,   1.00000,    418.5182
    166.0000,      52.0000,   1.00000,    420.2653
    170.0000,      52.0000,   1.00000,    426.2589
    174.0000,      52.0000,   1.00000,    421.4426
     78.0000,      12.0000,   6.00000,    388.1038
     82.0000,      12.0000,   6.00000,    392.4261
     86.0000,      12.0000,   6.00000,    403.0020
     90.0000,      12.0000,   6.00000,    391.5239
     94.0000,      12.0000,   6.00000,    386.5768
     98.0000,      12.0000,   6.00000,    392.4897
    102.0000,      12.0000,   6.00000,    402.1752
    106.0000,      12.0000,   6.00000,    430.8534
    110.0000,      12.0000,   6.00000,    443.4547
    114.0000,      12.0000,   6.00000,    469.7563
    118.0000,      12.0000,   6.00000,    460.9977
    122.0000,      12.0000,   6.00000,    438.9065
    126.0000,      12.0000,   6.00000,    413.1013
    130.0000,      12.0000,   6.00000,    406.6293
    134.0000,      12.0000,   6.00000,    413.6402
    138.0000,      12.0000,   6.00000,    422.5524
    142.0000,      12.0000,   6.00000,    435.5197
    146.0000,      12.0000,   6.00000,    439.0716
    150.0000,      12.0000,   6.00000,    448.0244
    154.0000,      12.0000,   6.00000,    448.2440
    158.0000,      12.0000,   6.00000,    458.2157
    162.0000,      12.0000,   6.00000,    450.4836
    166.0000,      12.0000,   6.00000,    438.2843
    170.0000,      12.0000,   6.00000,    414.4010
    174.0000,      12.0000,   6.00000,    388.9760
     84.0000,      24.0000,   3.00000,    379.7986
     88.0000,      24.0000,   3.00000,    378.7503
     92.0000,      24.0000,   3.00000,    388.7619
     96.0000,      24.0000,   3.00000,    391.9775
    100.0000,      24.0000,   3.00000,    407.2134
    104.0000,      24.0000,   3.00000,    418.6436
    108.0000,      24.0000,   3.00000,    435.8281
    112.0000,      24.0000,   3.00000,    443.5529
    116.0000,      24.0000,   3.00000,    438.1452
    120.0000,      24.0000,   3.00000,    437.1713
    124.0000,      24.0000,   3.00000,    428.9279
    128.0000,      24.0000,   3.00000,    418.0347
    132.0000,      24.0000,   3.00000,    408.6949
    136.0000,      24.0000,   3.00000,    410.5857
    140.0000,      24.0000,   3.00000,    414.6655
    144.0000,      24.0000,   3.00000,    423.6204
    148.0000,      24.0000,   3.00000,    430.1364
    152.0000,      24.0000,   3.00000,    436.1449
    156.0000,      24.0000,   3.00000,    434.9337
    160.0000,      24.0000,   3.00000,    428.4210
    164.0000,      24.0000,   3.00000,    424.0102
    168.0000,      24.0000,   3.00000,    411.5934
     90.0000,      20.0000,   4.00000,    375.0477
     94.0000,      20.0000,   4.00000,    388.0992
     98.0000,      20.0000,   4.00000,    390.1718
    102.0000,      20.0000,   4.00000,    405.4458
    106.0000,      20.0000,   4.00000,    431.8923
    110.0000,      20.0000,   4.00000,    451.2697
    114.0000,      20.0000,   4.00000,    446.9021
    118.0000,      20.0000,   4.00000,    444.9180
    122.0000,      20.0000,   4.00000,    425.3177
    126.0000,      20.0000,   4.00000,    412.3046
    130.0000,      20.0000,   4.00000,    401.6648
    134.0000,      20.0000,   4.00000,    395.2518
    138.0000,      20.0000,   4.00000,    403.5067
    142.0000,      20.0000,   4.00000,    409.6727
    146.0000,      20.0000,   4.00000,    415.1438
    150.0000,      20.0000,   4.00000,    421.4938
    154.0000,      20.0000,   4.00000,    432.0975
    158.0000,      20.0000,   4.00000,    430.0903
    162.0000,      20.0000,   4.00000,    425.8601
   2.20
ITERATION 3
MODEL RESISTIVITY
LAYER 1
61,     2.0000
      8.0000,     319.00
     12.0000,     326.99
     16.0000,     312.00
     20.0000,     293.03
     24.0000,     237.96
     28.0000,     233.39
     32.0000,     216.66
     36.0000,     254.29
     40.0000,     301.71
     44.0000,     280.31
     48.0000,     296.12
     52.0000,     331.98
     56.0000,     367.66
     60.0000,     368.72
     64.0000,     379.88
     68.0000,     426.39
     72.0000,     381.76
     76.0000,     410.10
     80.0000,     410.68
     84.0000,     418.02
     88.0000,     413.75
     92.0000,     405.34
     96.0000,     318.19
    100.0000,     319.78
    104.0000,     340.68
    108.0000,     302.17
    112.0000,     373.14
    116.0000,     362.85
    120.0000,     347.61
    124.0000,     319.66
    128.0000,     291.88
    132.0000,     291.48
    136.0000,     311.66
    140.0000,     326.20
    144.0000,     337.06
    148.0000,     370.81
    152.0000,     353.02
    156.0000,     381.43
    160.0000,     388.70
    164.0000,     411.59
    168.0000,     384.64
    172.0000,     370.18
    176.0000,     355.98
    180.0000,     339.45
    184.0000,     343.24
    188.0000,     346.52
    192.0000,     356.64
    196.0000,     356.39
    200.0000,     339.60
    204.0000,     415.52
    208.0000,     403.72
    212.0000,     418.64
    216.0000,     418.63
    220.0000,     430.50
    224.0000,     414.01
    228.0000,     391.07
    232.0000,     367.88
    236.0000,     415.02
    240.0000,     371.87
    244.0000,     324.95
           285.1738
LAYER 2
61,     4.2000
      8.0000,     302.17
     12.0000,     318.20
     16.0000,     311.37
     20.0000,     295.95
     24.0000,     240.38
     28.0000,     229.77
     32.0000,     221.58
     36.0000,     262.20
     40.0000,     299.98
     44.0000,     284.99
     48.0000,     309.80
     52.0000,     357.44
     56.0000,     407.09
     60.0000,     421.51
     64.0000,     434.32
     68.0000,     471.14
     72.0000,     419.69
     76.0000,     437.01
     80.0000,     435.52
     84.0000,     419.86
     88.0000,     415.18
     92.0000,     415.66
     96.0000,     330.01
    100.0000,     348.02
    104.0000,     379.46
    108.0000,     350.87
    112.0000,     410.66
    116.0000,     420.08
    120.0000,     407.19
    124.0000,     378.89
    128.0000,     346.09
    132.0000,     342.41
    136.0000,     359.40
    140.0000,     361.92
    144.0000,     385.98
    148.0000,     425.29
    152.0000,     411.80
    156.0000,     429.81
    160.0000,     447.33
    164.0000,     460.11
    168.0000,     429.84
    172.0000,     407.03
    176.0000,     391.21
    180.0000,     370.42
    184.0000,     372.41
    188.0000,     372.14
    192.0000,     372.49
    196.0000,     369.16
    200.0000,     372.48
    204.0000,     438.13
    208.0000,     444.94
    212.0000,     462.86
    216.0000,     468.70
    220.0000,     477.39
    224.0000,     453.69
    228.0000,     438.68
    232.0000,     411.94
    236.0000,     443.62
    240.0000,     393.63
    244.0000,     327.97
           294.9428
LAYER 3
59,     6.6200
     12.0000,     292.74
     16.0000,     301.01
     20.0000,     289.37
     24.0000,     243.28
     28.0000,     236.72
     32.0000,     252.03
     36.0000,     307.08
     40.0000,     336.79
     44.0000,     318.42
     48.0000,     348.05
     52.0000,     412.65
     56.0000,     482.81
     60.0000,     517.87
     64.0000,     529.14
     68.0000,     534.12
     72.0000,     475.61
     76.0000,     475.11
     80.0000,     467.19
     84.0000,     436.71
     88.0000,     441.93
     92.0000,     464.38
     96.0000,     392.97
    100.0000,     443.83
    104.0000,     506.37
    108.0000,     478.85
    112.0000,     529.45
    116.0000,     567.86
    120.0000,     577.42
    124.0000,     555.27
    128.0000,     514.17
    132.0000,     498.80
    136.0000,     498.66
    140.0000,     485.47
    144.0000,     522.89
    148.0000,     576.63
    152.0000,     572.82
    156.0000,     585.59
    160.0000,     620.21
    164.0000,     630.61
    168.0000,     584.68
    172.0000,     538.68
    176.0000,     505.05
    180.0000,     467.77
    184.0000,     457.22
    188.0000,     444.97
    192.0000,     431.98
    196.0000,     435.60
    200.0000,     472.95
    204.0000,     551.24
    208.0000,     583.90
    212.0000,     613.34
    216.0000,     624.24
    220.0000,     622.01
    224.0000,     594.47
    228.0000,     584.71
    232.0000,     552.10
    236.0000,     547.46
    240.0000,     450.93
           350.0725
LAYER 4
57,     9.2820
     16.0000,     282.27
     20.0000,     291.19
     24.0000,     259.05
     28.0000,     268.74
     32.0000,     309.35
     36.0000,     385.67
     40.0000,     406.37
     44.0000,     367.97
     48.0000,     385.25
     52.0000,     449.78
     56.0000,     526.29
     60.0000,     570.40
     64.0000,     571.28
     68.0000,     541.40
     72.0000,     479.90
     76.0000,     466.46
     80.0000,     454.35
     84.0000,     427.21
     88.0000,     451.68
     92.0000,     505.07
     96.0000,     461.49
    100.0000,     557.28
    104.0000,     659.00
    108.0000,     617.66
    112.0000,     654.47
    116.0000,     721.45
    120.0000,     775.66
    124.0000,     781.61
    128.0000,     739.82
    132.0000,     705.07
    136.0000,     677.39
    140.0000,     649.34
    144.0000,     696.90
    148.0000,     767.62
    152.0000,     778.76
    156.0000,     792.46
    160.0000,     838.90
    164.0000,     845.75
    168.0000,     776.72
    172.0000,     700.17
    176.0000,     640.31
    180.0000,     581.14
    184.0000,     551.97
    188.0000,     524.53
    192.0000,     503.71
    196.0000,     522.67
    200.0000,     598.56
    204.0000,     708.64
    208.0000,     766.60
    212.0000,     805.05
    216.0000,     812.37
    220.0000,     795.43
    224.0000,     766.37
    228.0000,     759.68
    232.0000,     710.61
    236.0000,     670.29
           477.9851
LAYER 5
53,    12.2102
     24.0000,     312.47
     28.0000,     375.79
     32.0000,     433.74
     36.0000,     509.15
     40.0000,     512.88
     44.0000,     453.42
     48.0000,     421.70
     52.0000,     424.44
     56.0000,     439.69
     60.0000,     441.78
     64.0000,     418.96
     68.0000,     381.61
     72.0000,     353.02
     76.0000,     346.98
     80.0000,     350.63
     84.0000,     361.67
     88.0000,     408.95
     92.0000,     478.03
     96.0000,     512.81
    100.0000,     625.40
    104.0000,     723.40
    108.0000,     699.83
    112.0000,     707.09
    116.0000,     777.04
    120.0000,     881.05
    124.0000,     961.11
    128.0000,     977.43
    132.0000,     951.54
    136.0000,     915.40
    140.0000,     900.37
    144.0000,     945.19
    148.0000,     1010.3
    152.0000,     1040.8
    156.0000,     1044.5
    160.0000,     1043.4
    164.0000,     1004.0
    168.0000,     918.70
    172.0000,     828.05
    176.0000,     752.09
    180.0000,     686.12
    184.0000,     640.42
    188.0000,     606.65
    192.0000,     597.08
    196.0000,     639.22
    200.0000,     738.07
    204.0000,     853.84
    208.0000,     922.68
    212.0000,     948.27
    216.0000,     936.07
    220.0000,     906.87
    224.0000,     876.70
    228.0000,     847.95
           743.0778
LAYER 6
49,    15.4312
     32.0000,     423.43
     36.0000,     497.41
     40.0000,     502.23
     44.0000,     457.47
     48.0000,     412.33
     52.0000,     378.10
     56.0000,     356.15
     60.0000,     335.61
     64.0000,     313.02
     68.0000,     292.72
     72.0000,     283.56
     76.0000,     288.19
     80.0000,     303.47
     84.0000,     330.73
     88.0000,     379.96
     92.0000,     444.00
     96.0000,     504.07
    100.0000,     589.47
    104.0000,     651.34
    108.0000,     646.29
    112.0000,     644.25
    116.0000,     682.07
    120.0000,     752.06
    124.0000,     821.31
    128.0000,     858.93
    132.0000,     863.76
    136.0000,     855.45
    140.0000,     856.47
    144.0000,     879.67
    148.0000,     908.79
    152.0000,     920.79
    156.0000,     910.76
    160.0000,     885.66
    164.0000,     842.34
    168.0000,     785.02
    172.0000,     728.12
    176.0000,     679.72
    180.0000,     639.40
    184.0000,     610.37
    188.0000,     592.88
    192.0000,     596.06
    196.0000,     631.80
    200.0000,     696.06
    204.0000,     760.01
    208.0000,     793.23
    212.0000,     794.43
    216.0000,     774.07
    220.0000,     752.35
           724.6912
LAYER 7
45,    18.9743
     40.0000,     455.22
     44.0000,     426.12
     48.0000,     393.11
     52.0000,     354.70
     56.0000,     325.17
     60.0000,     300.43
     64.0000,     281.88
     68.0000,     270.49
     72.0000,     269.03
     76.0000,     278.05
     80.0000,     296.96
     84.0000,     326.98
     88.0000,     371.48
     92.0000,     427.59
     96.0000,     487.74
    100.0000,     551.37
    104.0000,     593.64
    108.0000,     599.20
    112.0000,     597.34
    116.0000,     612.41
    120.0000,     646.03
    124.0000,     684.26
    128.0000,     711.42
    132.0000,     722.97
    136.0000,     725.45
    140.0000,     727.94
    144.0000,     734.46
    148.0000,     740.13
    152.0000,     737.59
    156.0000,     724.19
    160.0000,     702.15
    164.0000,     673.36
    168.0000,     641.53
    172.0000,     611.65
    176.0000,     586.76
    180.0000,     567.21
    184.0000,     554.32
    188.0000,     548.83
    192.0000,     554.52
    196.0000,     574.10
    200.0000,     602.52
    204.0000,     621.72
    208.0000,     623.41
    212.0000,     614.96
           592.3099
LAYER 8
41,    22.8718
     48.0000,     385.53
     52.0000,     345.74
     56.0000,     321.61
     60.0000,     303.97
     64.0000,     289.38
     68.0000,     281.14
     72.0000,     281.78
     76.0000,     290.99
     80.0000,     308.59
     84.0000,     335.14
     88.0000,     372.23
     92.0000,     419.40
     96.0000,     472.22
    100.0000,     523.57
    104.0000,     559.32
    108.0000,     572.39
    112.0000,     574.06
    116.0000,     577.94
    120.0000,     588.58
    124.0000,     602.09
    128.0000,     612.23
    132.0000,     616.09
    136.0000,     615.21
    140.0000,     612.44
    144.0000,     609.16
    148.0000,     604.46
    152.0000,     596.64
    156.0000,     585.00
    160.0000,     570.17
    164.0000,     553.19
    168.0000,     535.79
    172.0000,     520.12
    176.0000,     507.63
    180.0000,     498.70
    184.0000,     493.77
    188.0000,     492.21
    192.0000,     494.47
    196.0000,     499.46
    200.0000,     504.94
    204.0000,     503.37
           486.2210
LAYER 9
35,    27.1590
     60.0000,     323.83
     64.0000,     307.73
     68.0000,     301.05
     72.0000,     301.33
     76.0000,     308.42
     80.0000,     322.49
     84.0000,     343.23
     88.0000,     372.27
     92.0000,     411.17
     96.0000,     456.52
    100.0000,     501.43
    104.0000,     536.14
    108.0000,     554.91
    112.0000,     560.63
    116.0000,     560.05
    120.0000,     557.82
    124.0000,     554.90
    128.0000,     550.26
    132.0000,     543.29
    136.0000,     534.60
    140.0000,     525.19
    144.0000,     515.66
    148.0000,     506.09
    152.0000,     496.23
    156.0000,     485.84
    160.0000,     474.86
    164.0000,     463.45
    168.0000,     452.36
    172.0000,     443.20
    176.0000,     436.66
    180.0000,     432.48
    184.0000,     430.79
    188.0000,     429.31
    192.0000,     427.44
           424.1056
LAYER 10
29,    31.8749
     72.0000,     312.80
     76.0000,     320.46
     80.0000,     329.80
     84.0000,     344.40
     88.0000,     365.51
     92.0000,     399.10
     96.0000,     439.43
    100.0000,     481.69
    104.0000,     517.16
    108.0000,     540.02
    112.0000,     549.00
    116.0000,     546.88
    120.0000,     537.62
    124.0000,     524.34
    128.0000,     508.89
    132.0000,     492.51
    136.0000,     476.27
    140.0000,     460.86
    144.0000,     446.62
    148.0000,     433.60
    152.0000,     421.57
    156.0000,     410.10
    160.0000,     398.67
    164.0000,     387.42
    168.0000,     377.01
    172.0000,     370.89
    176.0000,     368.25
    180.0000,     367.19
           369.6594
LAYER 11
25,    37.0623
     80.0000,     326.67
     84.0000,     336.51
     88.0000,     352.33
     92.0000,     382.57
     96.0000,     420.36
    100.0000,     464.63
    104.0000,     502.36
    108.0000,     528.83
    112.0000,     540.08
    116.0000,     536.93
    120.0000,     523.01
    124.0000,     502.58
    128.0000,     479.24
    132.0000,     455.55
    136.0000,     433.21
    140.0000,     413.01
    144.0000,     395.08
    148.0000,     379.12
    152.0000,     364.47
    156.0000,     350.31
    160.0000,     334.83
    164.0000,     319.58
    168.0000,     305.03
    172.0000,     300.88
           305.3152
LAYER 12
21, 
     88.0000,     321.34
     92.0000,     362.89
     96.0000,     409.26
    100.0000,     456.48
    104.0000,     497.16
    108.0000,     529.53
    112.0000,     542.23
    116.0000,     536.50
    120.0000,     517.04
    124.0000,     489.59
    128.0000,     459.14
    132.0000,     429.23
    136.0000,     402.07
    140.0000,     378.43
    144.0000,     358.18
    148.0000,     340.54
    152.0000,     324.03
    156.0000,     308.91
    160.0000,     290.66
    164.0000,     266.42
           232.6219
CALCULATED APPARENT RESISTIVITY
      6.0000,       4.0000,   1.00000,    305.5244
     10.0000,       4.0000,   1.00000,    310.6923
     14.0000,       4.0000,   1.00000,    293.0900
     18.0000,       4.0000,   1.00000,    289.4757
     22.0000,       4.0000,   1.00000,    250.2561
     26.0000,       4.0000,   1.00000,    257.8121
     30.0000,       4.0000,   1.00000,    246.7815
     34.0000,       4.0000,   1.00000,    268.8320
     38.0000,       4.0000,   1.00000,    296.1881
     42.0000,       4.0000,   1.00000,    296.9204
     46.0000,       4.0000,   1.00000,    328.2573
     50.0000,       4.0000,   1.00000,    348.7075
     54.0000,       4.0000,   1.00000,    382.5522
     58.0000,       4.0000,   1.00000,    398.8047
     62.0000,       4.0000,   1.00000,    402.1227
     66.0000,       4.0000,   1.00000,    438.8097
     70.0000,       4.0000,   1.00000,    401.4514
     74.0000,       4.0000,   1.00000,    432.1314
     78.0000,       4.0000,   1.00000,    414.0077
     82.0000,       4.0000,   1.00000,    419.3136
     86.0000,       4.0000,   1.00000,    399.3687
     90.0000,       4.0000,   1.00000,    406.3988
     94.0000,       4.0000,   1.00000,    355.2251
     98.0000,       4.0000,   1.00000,    356.8879
    102.0000,       4.0000,   1.00000,    382.7338
    106.0000,       4.0000,   1.00000,    346.7523
    110.0000,       4.0000,   1.00000,    403.0577
    114.0000,       4.0000,   1.00000,    384.2371
    118.0000,       4.0000,   1.00000,    387.4398
    122.0000,       4.0000,   1.00000,    369.6237
    126.0000,       4.0000,   1.00000,    353.6544
    130.0000,       4.0000,   1.00000,    348.1497
    134.0000,       4.0000,   1.00000,    361.2191
    138.0000,       4.0000,   1.00000,    375.3353
    142.0000,       4.0000,   1.00000,    378.3861
    146.0000,       4.0000,   1.00000,    418.9184
    150.0000,       4.0000,   1.00000,    404.9385
    154.0000,       4.0000,   1.00000,    438.9706
    158.0000,       4.0000,   1.00000,    432.7773
    162.0000,       4.0000,   1.00000,    450.6978
    166.0000,       4.0000,   1.00000,    424.7292
    170.0000,       4.0000,   1.00000,    418.2043
    174.0000,       4.0000,   1.00000,    400.1090
    178.0000,       4.0000,   1.00000,    381.8842
    182.0000,       4.0000,   1.00000,    384.7370
    186.0000,       4.0000,   1.00000,    376.1403
    190.0000,       4.0000,   1.00000,    381.4171
    194.0000,       4.0000,   1.00000,    397.1884
    198.0000,       4.0000,   1.00000,    386.0959
    202.0000,       4.0000,   1.00000,    448.1574
    206.0000,       4.0000,   1.00000,    435.7878
    210.0000,       4.0000,   1.00000,    469.0227
    214.0000,       4.0000,   1.00000,    459.8669
    218.0000,       4.0000,   1.00000,    472.4838
    222.0000,       4.0000,   1.00000,    455.0834
    226.0000,       4.0000,   1.00000,    450.3465
    230.0000,       4.0000,   1.00000,    414.2714
    234.0000,       4.0000,   1.00000,    431.6747
    238.0000,       4.0000,   1.00000,    380.7454
    242.0000,       4.0000,   1.00000,    355.7108
    246.0000,       4.0000,   1.00000,    322.8705
     10.0000,       4.0000,   2.00000,    303.9925
     14.0000,       4.0000,   2.00000,    301.4643
     18.0000,       4.0000,   2.00000,    296.6490
     22.0000,       4.0000,   2.00000,    266.8927
     26.0000,       4.0000,   2.00000,    279.3660
     30.0000,       4.0000,   2.00000,    269.6783
     34.0000,       4.0000,   2.00000,    298.7829
     38.0000,       4.0000,   2.00000,    332.8477
     42.0000,       4.0000,   2.00000,    317.5710
     46.0000,       4.0000,   2.00000,    341.6796
     50.0000,       4.0000,   2.00000,    376.9198
     54.0000,       4.0000,   2.00000,    410.3975
     58.0000,       4.0000,   2.00000,    403.9806
     62.0000,       4.0000,   2.00000,    416.7840
     66.0000,       4.0000,   2.00000,    455.6229
     70.0000,       4.0000,   2.00000,    412.9467
     74.0000,       4.0000,   2.00000,    435.5457
     78.0000,       4.0000,   2.00000,    430.4263
     82.0000,       4.0000,   2.00000,    412.1447
     86.0000,       4.0000,   2.00000,    423.4991
     90.0000,       4.0000,   2.00000,    440.0155
     94.0000,       4.0000,   2.00000,    373.3582
     98.0000,       4.0000,   2.00000,    402.6320
    102.0000,       4.0000,   2.00000,    442.7514
    106.0000,       4.0000,   2.00000,    387.5693
    110.0000,       4.0000,   2.00000,    449.2440
    114.0000,       4.0000,   2.00000,    450.4032
    118.0000,       4.0000,   2.00000,    441.0039
    122.0000,       4.0000,   2.00000,    435.0814
    126.0000,       4.0000,   2.00000,    415.4633
    130.0000,       4.0000,   2.00000,    415.3855
    134.0000,       4.0000,   2.00000,    441.4786
    138.0000,       4.0000,   2.00000,    442.4887
    142.0000,       4.0000,   2.00000,    445.4063
    146.0000,       4.0000,   2.00000,    487.6299
    150.0000,       4.0000,   2.00000,    468.4304
    154.0000,       4.0000,   2.00000,    490.1250
    158.0000,       4.0000,   2.00000,    499.2822
    162.0000,       4.0000,   2.00000,    509.7770
    166.0000,       4.0000,   2.00000,    479.9555
    170.0000,       4.0000,   2.00000,    472.6422
    174.0000,       4.0000,   2.00000,    457.7472
    178.0000,       4.0000,   2.00000,    433.3411
    182.0000,       4.0000,   2.00000,    434.7512
    186.0000,       4.0000,   2.00000,    424.6200
    190.0000,       4.0000,   2.00000,    438.9608
    194.0000,       4.0000,   2.00000,    441.5758
    198.0000,       4.0000,   2.00000,    432.8936
    202.0000,       4.0000,   2.00000,    505.4925
    206.0000,       4.0000,   2.00000,    496.5042
    210.0000,       4.0000,   2.00000,    504.3387
    214.0000,       4.0000,   2.00000,    508.7346
    218.0000,       4.0000,   2.00000,    525.6014
    222.0000,       4.0000,   2.00000,    519.9827
    226.0000,       4.0000,   2.00000,    487.6512
    230.0000,       4.0000,   2.00000,    452.4897
    234.0000,       4.0000,   2.00000,    485.5232
    238.0000,       4.0000,   2.00000,    435.9019
    242.0000,       4.0000,   2.00000,    386.8222
     14.0000,       4.0000,   3.00000,    315.4024
     18.0000,       4.0000,   3.00000,    318.1646
     22.0000,       4.0000,   3.00000,    278.9272
     26.0000,       4.0000,   3.00000,    288.4193
     30.0000,       4.0000,   3.00000,    288.2304
     34.0000,       4.0000,   3.00000,    332.4595
     38.0000,       4.0000,   3.00000,    363.2010
     42.0000,       4.0000,   3.00000,    335.9598
     46.0000,       4.0000,   3.00000,    350.5294
     50.0000,       4.0000,   3.00000,    384.1672
     54.0000,       4.0000,   3.00000,    413.1896
     58.0000,       4.0000,   3.00000,    410.7150
     62.0000,       4.0000,   3.00000,    410.5970
     66.0000,       4.0000,   3.00000,    447.6758
     70.0000,       4.0000,   3.00000,    408.4592
     74.0000,       4.0000,   3.00000,    433.3165
     78.0000,       4.0000,   3.00000,    416.7397
     82.0000,       4.0000,   3.00000,    433.3732
     86.0000,       4.0000,   3.00000,    441.7952
     90.0000,       4.0000,   3.00000,    457.2018
     94.0000,       4.0000,   3.00000,    400.3780
     98.0000,       4.0000,   3.00000,    423.4285
    102.0000,       4.0000,   3.00000,    470.2838
    106.0000,       4.0000,   3.00000,    425.6853
    110.0000,       4.0000,   3.00000,    494.0873
    114.0000,       4.0000,   3.00000,    497.3926
    118.0000,       4.0000,   3.00000,    505.6664
    122.0000,       4.0000,   3.00000,    475.1395
    126.0000,       4.0000,   3.00000,    459.5375
    130.0000,       4.0000,   3.00000,    468.7999
    134.0000,       4.0000,   3.00000,    497.4102
    138.0000,       4.0000,   3.00000,    509.0462
    142.0000,       4.0000,   3.00000,    504.1752
    146.0000,       4.0000,   3.00000,    542.4836
    150.0000,       4.0000,   3.00000,    507.3056
    154.0000,       4.0000,   3.00000,    534.1839
    158.0000,       4.0000,   3.00000,    536.5012
    162.0000,       4.0000,   3.00000,    561.1006
    166.0000,       4.0000,   3.00000,    523.5372
    170.0000,       4.0000,   3.00000,    513.0217
    174.0000,       4.0000,   3.00000,    495.0090
    178.0000,       4.0000,   3.00000,    474.9396
    182.0000,       4.0000,   3.00000,    476.5428
    186.0000,       4.0000,   3.00000,    477.0973
    190.0000,       4.0000,   3.00000,    479.1922
    194.0000,       4.0000,   3.00000,    482.3094
    198.0000,       4.0000,   3.00000,    469.5577
    202.0000,       4.0000,   3.00000,    550.3893
    206.0000,       4.0000,   3.00000,    529.2388
    210.0000,       4.0000,   3.00000,    539.4110
    214.0000,       4.0000,   3.00000,    527.4227
    218.0000,       4.0000,   3.00000,    564.5029
    222.0000,       4.0000,   3.00000,    538.7950
    226.0000,       4.0000,   3.00000,    513.9657
    230.0000,       4.0000,   3.00000,    482.3029
    234.0000,       4.0000,   3.00000,    534.6673
    238.0000,       4.0000,   3.00000,    479.4612
     18.0000,      12.0000,   1.00000,    317.3138
     22.0000,      12.0000,   1.00000,    303.2402
     26.0000,      12.0000,   1.00000,    292.6836
     30.0000,      12.0000,   1.00000,    316.0770
     34.0000,      12.0000,   1.00000,    343.8602
     38.0000,      12.0000,   1.00000,    357.7074
     42.0000,      12.0000,   1.00000,    360.3888
     46.0000,      12.0000,   1.00000,    364.5048
     50.0000,      12.0000,   1.00000,    375.5067
     54.0000,      12.0000,   1.00000,    395.6831
     58.0000,      12.0000,   1.00000,    407.7691
     62.0000,      12.0000,   1.00000,    414.0560
     66.0000,      12.0000,   1.00000,    408.5149
     70.0000,      12.0000,   1.00000,    420.4155
     74.0000,      12.0000,   1.00000,    410.2176
     78.0000,      12.0000,   1.00000,    428.8608
     82.0000,      12.0000,   1.00000,    440.9626
     86.0000,      12.0000,   1.00000,    455.0017
     90.0000,      12.0000,   1.00000,    444.2799
     94.0000,      12.0000,   1.00000,    439.8448
     98.0000,      12.0000,   1.00000,    437.8946
    102.0000,      12.0000,   1.00000,    442.8079
    106.0000,      12.0000,   1.00000,    478.8876
    110.0000,      12.0000,   1.00000,    498.5542
    114.0000,      12.0000,   1.00000,    523.3799
    118.0000,      12.0000,   1.00000,    514.7100
    122.0000,      12.0000,   1.00000,    502.6984
    126.0000,      12.0000,   1.00000,    484.2812
    130.0000,      12.0000,   1.00000,    493.8839
    134.0000,      12.0000,   1.00000,    517.2125
    138.0000,      12.0000,   1.00000,    534.8821
    142.0000,      12.0000,   1.00000,    550.2275
    146.0000,      12.0000,   1.00000,    536.2120
    150.0000,      12.0000,   1.00000,    541.9063
    154.0000,      12.0000,   1.00000,    538.5862
    158.0000,      12.0000,   1.00000,    555.0709
    162.0000,      12.0000,   1.00000,    552.8637
    166.0000,      12.0000,   1.00000,    551.6771
    170.0000,      12.0000,   1.00000,    525.9333
    174.0000,      12.0000,   1.00000,    510.1918
    178.0000,      12.0000,   1.00000,    500.5240
    182.0000,      12.0000,   1.00000,    504.2913
    186.0000,      12.0000,   1.00000,    502.0895
    190.0000,      12.0000,   1.00000,    503.7512
    194.0000,      12.0000,   1.00000,    499.6227
    198.0000,      12.0000,   1.00000,    523.0912
    202.0000,      12.0000,   1.00000,    528.7990
    206.0000,      12.0000,   1.00000,    546.2247
    210.0000,      12.0000,   1.00000,    536.8190
    214.0000,      12.0000,   1.00000,    548.4051
    218.0000,      12.0000,   1.00000,    531.5552
    222.0000,      12.0000,   1.00000,    533.4166
    226.0000,      12.0000,   1.00000,    516.2661
    230.0000,      12.0000,   1.00000,    525.4630
    234.0000,      12.0000,   1.00000,    513.4393
     18.0000,       4.0000,   4.00000,    335.5186
     22.0000,       4.0000,   4.00000,    286.0285
     26.0000,       4.0000,   4.00000,    298.9497
     30.0000,       4.0000,   4.00000,    301.8340
     34.0000,       4.0000,   4.00000,    350.5574
     38.0000,       4.0000,   4.00000,    385.3338
     42.0000,       4.0000,   4.00000,    348.2293
     46.0000,       4.0000,   4.00000,    360.6193
     50.0000,       4.0000,   4.00000,    375.2279
     54.0000,       4.0000,   4.00000,    410.5819
     58.0000,       4.0000,   4.00000,    410.0675
     62.0000,       4.0000,   4.00000,    405.6355
     66.0000,       4.0000,   4.00000,    436.6530
     70.0000,       4.0000,   4.00000,    394.0523
     74.0000,       4.0000,   4.00000,    419.9500
     78.0000,       4.0000,   4.00000,    423.9350
     82.0000,       4.0000,   4.00000,    439.8844
     86.0000,       4.0000,   4.00000,    454.3587
     90.0000,       4.0000,   4.00000,    478.3344
     94.0000,       4.0000,   4.00000,    409.3003
     98.0000,       4.0000,   4.00000,    434.4142
    102.0000,       4.0000,   4.00000,    484.4080
    106.0000,       4.0000,   4.00000,    442.4749
    110.0000,       4.0000,   4.00000,    540.3823
    114.0000,       4.0000,   4.00000,    540.7415
    118.0000,       4.0000,   4.00000,    539.2272
    122.0000,       4.0000,   4.00000,    517.8571
    126.0000,       4.0000,   4.00000,    486.7902
    130.0000,       4.0000,   4.00000,    494.6240
    134.0000,       4.0000,   4.00000,    535.7120
    138.0000,       4.0000,   4.00000,    550.1611
    142.0000,       4.0000,   4.00000,    547.4565
    146.0000,       4.0000,   4.00000,    578.2533
    150.0000,       4.0000,   4.00000,    535.6910
    154.0000,       4.0000,   4.00000,    561.7231
    158.0000,       4.0000,   4.00000,    566.1006
    162.0000,       4.0000,   4.00000,    590.0376
    166.0000,       4.0000,   4.00000,    557.1863
    170.0000,       4.0000,   4.00000,    539.9875
    174.0000,       4.0000,   4.00000,    520.5292
    178.0000,       4.0000,   4.00000,    498.3665
    182.0000,       4.0000,   4.00000,    516.3090
    186.0000,       4.0000,   4.00000,    504.0495
    190.0000,       4.0000,   4.00000,    510.8546
    194.0000,       4.0000,   4.00000,    511.4257
    198.0000,       4.0000,   4.00000,    495.2382
    202.0000,       4.0000,   4.00000,    574.2665
    206.0000,       4.0000,   4.00000,    548.1666
    210.0000,       4.0000,   4.00000,    557.1467
    214.0000,       4.0000,   4.00000,    551.0501
    218.0000,       4.0000,   4.00000,    555.0652
    222.0000,       4.0000,   4.00000,    544.9990
    226.0000,       4.0000,   4.00000,    530.3265
    230.0000,       4.0000,   4.00000,    510.3569
    234.0000,       4.0000,   4.00000,    563.4893
     24.0000,      16.0000,   1.00000,    317.4712
     28.0000,      16.0000,   1.00000,    320.6107
     32.0000,      16.0000,   1.00000,    340.5825
     36.0000,      16.0000,   1.00000,    350.2662
     40.0000,      16.0000,   1.00000,    368.3948
     44.0000,      16.0000,   1.00000,    374.3477
     48.0000,      16.0000,   1.00000,    376.3640
     52.0000,      16.0000,   1.00000,    383.0652
     56.0000,      16.0000,   1.00000,    389.1352
     60.0000,      16.0000,   1.00000,    405.9661
     64.0000,      16.0000,   1.00000,    404.0019
     68.0000,      16.0000,   1.00000,    401.0455
     72.0000,      16.0000,   1.00000,    413.2537
     76.0000,      16.0000,   1.00000,    421.4268
     80.0000,      16.0000,   1.00000,    440.6780
     84.0000,      16.0000,   1.00000,    461.8885
     88.0000,      16.0000,   1.00000,    450.7941
     92.0000,      16.0000,   1.00000,    451.7513
     96.0000,      16.0000,   1.00000,    454.5360
    100.0000,      16.0000,   1.00000,    443.5321
    104.0000,      16.0000,   1.00000,    483.2241
    108.0000,      16.0000,   1.00000,    519.5072
    112.0000,      16.0000,   1.00000,    535.8160
    116.0000,      16.0000,   1.00000,    558.5222
    120.0000,      16.0000,   1.00000,    539.7323
    124.0000,      16.0000,   1.00000,    521.5543
    128.0000,      16.0000,   1.00000,    523.8455
    132.0000,      16.0000,   1.00000,    522.0024
    136.0000,      16.0000,   1.00000,    541.8405
    140.0000,      16.0000,   1.00000,    564.1678
    144.0000,      16.0000,   1.00000,    566.3264
    148.0000,      16.0000,   1.00000,    569.6974
    152.0000,      16.0000,   1.00000,    573.1146
    156.0000,      16.0000,   1.00000,    573.9548
    160.0000,      16.0000,   1.00000,    577.3320
    164.0000,      16.0000,   1.00000,    573.5731
    168.0000,      16.0000,   1.00000,    562.9774
    172.0000,      16.0000,   1.00000,    544.8563
    176.0000,      16.0000,   1.00000,    536.7778
    180.0000,      16.0000,   1.00000,    524.5797
    184.0000,      16.0000,   1.00000,    522.4569
    188.0000,      16.0000,   1.00000,    528.8482
    192.0000,      16.0000,   1.00000,    524.2367
    196.0000,      16.0000,   1.00000,    540.6517
    200.0000,      16.0000,   1.00000,    542.2791
    204.0000,      16.0000,   1.00000,    545.1924
    208.0000,      16.0000,   1.00000,    559.0803
    212.0000,      16.0000,   1.00000,    542.4619
    216.0000,      16.0000,   1.00000,    534.5428
    220.0000,      16.0000,   1.00000,    529.6883
    224.0000,      16.0000,   1.00000,    526.6966
    228.0000,      16.0000,   1.00000,    542.5919
     22.0000,       4.0000,   5.00000,    295.9288
     26.0000,       4.0000,   5.00000,    309.1704
     30.0000,       4.0000,   5.00000,    308.6515
     34.0000,       4.0000,   5.00000,    355.7429
     38.0000,       4.0000,   5.00000,    392.4969
     42.0000,       4.0000,   5.00000,    359.3440
     46.0000,       4.0000,   5.00000,    358.0175
     50.0000,       4.0000,   5.00000,    379.9642
     54.0000,       4.0000,   5.00000,    403.8005
     58.0000,       4.0000,   5.00000,    401.7024
     62.0000,       4.0000,   5.00000,    404.4072
     66.0000,       4.0000,   5.00000,    430.8618
     70.0000,       4.0000,   5.00000,    380.0585
     74.0000,       4.0000,   5.00000,    417.4313
     78.0000,       4.0000,   5.00000,    427.9537
     82.0000,       4.0000,   5.00000,    440.0492
     86.0000,       4.0000,   5.00000,    463.7296
     90.0000,       4.0000,   5.00000,    487.0264
     94.0000,       4.0000,   5.00000,    410.6886
     98.0000,       4.0000,   5.00000,    438.9761
    102.0000,       4.0000,   5.00000,    494.2679
    106.0000,       4.0000,   5.00000,    456.5773
    110.0000,       4.0000,   5.00000,    562.0851
    114.0000,       4.0000,   5.00000,    574.5935
    118.0000,       4.0000,   5.00000,    566.3887
    122.0000,       4.0000,   5.00000,    539.3330
    126.0000,       4.0000,   5.00000,    508.9901
    130.0000,       4.0000,   5.00000,    506.9786
    134.0000,       4.0000,   5.00000,    549.0179
    138.0000,       4.0000,   5.00000,    565.7803
    142.0000,       4.0000,   5.00000,    562.4667
    146.0000,       4.0000,   5.00000,    603.2480
    150.0000,       4.0000,   5.00000,    557.4009
    154.0000,       4.0000,   5.00000,    580.3019
    158.0000,       4.0000,   5.00000,    587.8705
    162.0000,       4.0000,   5.00000,    611.3732
    166.0000,       4.0000,   5.00000,    571.3813
    170.0000,       4.0000,   5.00000,    560.8009
    174.0000,       4.0000,   5.00000,    535.8638
    178.0000,       4.0000,   5.00000,    519.3137
    182.0000,       4.0000,   5.00000,    524.4990
    186.0000,       4.0000,   5.00000,    521.4674
    190.0000,       4.0000,   5.00000,    525.5374
    194.0000,       4.0000,   5.00000,    527.9435
    198.0000,       4.0000,   5.00000,    506.5576
    202.0000,       4.0000,   5.00000,    585.1978
    206.0000,       4.0000,   5.00000,    558.8188
    210.0000,       4.0000,   5.00000,    568.9611
    214.0000,       4.0000,   5.00000,    544.8070
    218.0000,       4.0000,   5.00000,    555.6038
    222.0000,       4.0000,   5.00000,    539.7098
    226.0000,       4.0000,   5.00000,    541.9687
    230.0000,       4.0000,   5.00000,    521.2953
     26.0000,       4.0000,   6.00000,    314.9542
     30.0000,       4.0000,   6.00000,    310.1307
     34.0000,       4.0000,   6.00000,    355.6090
     38.0000,       4.0000,   6.00000,    393.2166
     42.0000,       4.0000,   6.00000,    353.9643
     46.0000,       4.0000,   6.00000,    365.0926
     50.0000,       4.0000,   6.00000,    380.5366
     54.0000,       4.0000,   6.00000,    406.1926
     58.0000,       4.0000,   6.00000,    397.4427
     62.0000,       4.0000,   6.00000,    397.2123
     66.0000,       4.0000,   6.00000,    427.0701
     70.0000,       4.0000,   6.00000,    384.1192
     74.0000,       4.0000,   6.00000,    418.4985
     78.0000,       4.0000,   6.00000,    420.5120
     82.0000,       4.0000,   6.00000,    445.9369
     86.0000,       4.0000,   6.00000,    461.7623
     90.0000,       4.0000,   6.00000,    482.1106
     94.0000,       4.0000,   6.00000,    412.9915
     98.0000,       4.0000,   6.00000,    441.3955
    102.0000,       4.0000,   6.00000,    505.1821
    106.0000,       4.0000,   6.00000,    467.2654
    110.0000,       4.0000,   6.00000,    571.9293
    114.0000,       4.0000,   6.00000,    584.1192
    118.0000,       4.0000,   6.00000,    591.1312
    122.0000,       4.0000,   6.00000,    549.1585
    126.0000,       4.0000,   6.00000,    515.6454
    130.0000,       4.0000,   6.00000,    517.4839
    134.0000,       4.0000,   6.00000,    543.8117
    138.0000,       4.0000,   6.00000,    557.4178
    142.0000,       4.0000,   6.00000,    561.4601
    146.0000,       4.0000,   6.00000,    610.9735
    150.0000,       4.0000,   6.00000,    572.0798
    154.0000,       4.0000,   6.00000,    599.6121
    158.0000,       4.0000,   6.00000,    601.2620
    162.0000,       4.0000,   6.00000,    625.5005
    166.0000,       4.0000,   6.00000,    583.2701
    170.0000,       4.0000,   6.00000,    566.6275
    174.0000,       4.0000,   6.00000,    552.8965
    178.0000,       4.0000,   6.00000,    519.7265
    182.0000,       4.0000,   6.00000,    526.7482
    186.0000,       4.0000,   6.00000,    518.9775
    190.0000,       4.0000,   6.00000,    529.6158
    194.0000,       4.0000,   6.00000,    527.6819
    198.0000,       4.0000,   6.00000,    508.0988
    202.0000,       4.0000,   6.00000,    590.5622
    206.0000,       4.0000,   6.00000,    565.1399
    210.0000,       4.0000,   6.00000,    561.1816
    214.0000,       4.0000,   6.00000,    539.9291
    218.0000,       4.0000,   6.00000,    557.1306
    222.0000,       4.0000,   6.00000,    548.6634
    226.0000,       4.0000,   6.00000,    535.6616
     30.0000,      20.0000,   1.00000,    335.0132
     34.0000,      20.0000,   1.00000,    341.6223
     38.0000,      20.0000,   1.00000,    346.1544
     42.0000,      20.0000,   1.00000,    367.8823
     46.0000,      20.0000,   1.00000,    382.9291
     50.0000,      20.0000,   1.00000,    385.1370
     54.0000,      20.0000,   1.00000,    387.8357
     58.0000,      20.0000,   1.00000,    399.2898
     62.0000,      20.0000,   1.00000,    393.1606
     66.0000,      20.0000,   1.00000,    405.0132
     70.0000,      20.0000,   1.00000,    419.0524
     74.0000,      20.0000,   1.00000,    423.9444
     78.0000,      20.0000,   1.00000,    433.5292
     82.0000,      20.0000,   1.00000,    450.5408
     86.0000,      20.0000,   1.00000,    444.7792
     90.0000,      20.0000,   1.00000,    445.3371
     94.0000,      20.0000,   1.00000,    457.7419
     98.0000,      20.0000,   1.00000,    462.6964
    102.0000,      20.0000,   1.00000,    480.1428
    106.0000,      20.0000,   1.00000,    513.4186
    110.0000,      20.0000,   1.00000,    538.6740
    114.0000,      20.0000,   1.00000,    546.4586
    118.0000,      20.0000,   1.00000,    553.7797
    122.0000,      20.0000,   1.00000,    548.4391
    126.0000,      20.0000,   1.00000,    534.9568
    130.0000,      20.0000,   1.00000,    527.5900
    134.0000,      20.0000,   1.00000,    526.0249
    138.0000,      20.0000,   1.00000,    536.4659
    142.0000,      20.0000,   1.00000,    552.6483
    146.0000,      20.0000,   1.00000,    569.3206
    150.0000,      20.0000,   1.00000,    585.6158
    154.0000,      20.0000,   1.00000,    600.7556
    158.0000,      20.0000,   1.00000,    591.0411
    162.0000,      20.0000,   1.00000,    587.7162
    166.0000,      20.0000,   1.00000,    579.6537
    170.0000,      20.0000,   1.00000,    571.6125
    174.0000,      20.0000,   1.00000,    548.0237
    178.0000,      20.0000,   1.00000,    538.2298
    182.0000,      20.0000,   1.00000,    524.8298
    186.0000,      20.0000,   1.00000,    522.6718
    190.0000,      20.0000,   1.00000,    519.7115
    194.0000,      20.0000,   1.00000,    536.8647
    198.0000,      20.0000,   1.00000,    541.5929
    202.0000,      20.0000,   1.00000,    549.2859
    206.0000,      20.0000,   1.00000,    540.1180
    210.0000,      20.0000,   1.00000,    544.6405
    214.0000,      20.0000,   1.00000,    537.7141
    218.0000,      20.0000,   1.00000,    538.3190
    222.0000,      20.0000,   1.00000,    531.7819
     30.0000,       4.0000,   7.00000,    309.4747
     34.0000,       4.0000,   7.00000,    354.9755
     38.0000,       4.0000,   7.00000,    384.7730
     42.0000,       4.0000,   7.00000,    352.7515
     46.0000,       4.0000,   7.00000,    362.6948
     50.0000,       4.0000,   7.00000,    386.2104
     54.0000,       4.0000,   7.00000,    409.8927
     58.0000,       4.0000,   7.00000,    401.0398
     62.0000,       4.0000,   7.00000,    391.8670
     66.0000,       4.0000,   7.00000,    429.1377
     70.0000,       4.0000,   7.00000,    390.8228
     74.0000,       4.0000,   7.00000,    417.1329
     78.0000,       4.0000,   7.00000,    423.4013
     82.0000,       4.0000,   7.00000,    437.0322
     86.0000,       4.0000,   7.00000,    455.6768
     90.0000,       4.0000,   7.00000,    477.5601
     94.0000,       4.0000,   7.00000,    409.6948
     98.0000,       4.0000,   7.00000,    449.9646
    102.0000,       4.0000,   7.00000,    512.6449
    106.0000,       4.0000,   7.00000,    471.8358
    110.0000,       4.0000,   7.00000,    576.0936
    114.0000,       4.0000,   7.00000,    588.8668
    118.0000,       4.0000,   7.00000,    587.1965
    122.0000,       4.0000,   7.00000,    560.2693
    126.0000,       4.0000,   7.00000,    515.8598
    130.0000,       4.0000,   7.00000,    509.2990
    134.0000,       4.0000,   7.00000,    537.2084
    138.0000,       4.0000,   7.00000,    540.4755
    142.0000,       4.0000,   7.00000,    549.2006
    146.0000,       4.0000,   7.00000,    605.2881
    150.0000,       4.0000,   7.00000,    578.0990
    154.0000,       4.0000,   7.00000,    611.5959
    158.0000,       4.0000,   7.00000,    615.1055
    162.0000,       4.0000,   7.00000,    634.4884
    166.0000,       4.0000,   7.00000,    590.4384
    170.0000,       4.0000,   7.00000,    576.7232
    174.0000,       4.0000,   7.00000,    545.6205
    178.0000,       4.0000,   7.00000,    519.1711
    182.0000,       4.0000,   7.00000,    518.5602
    186.0000,       4.0000,   7.00000,    510.7303
    190.0000,       4.0000,   7.00000,    515.2180
    194.0000,       4.0000,   7.00000,    519.5394
    198.0000,       4.0000,   7.00000,    502.5035
    202.0000,       4.0000,   7.00000,    590.8069
    206.0000,       4.0000,   7.00000,    555.5117
    210.0000,       4.0000,   7.00000,    555.1478
    214.0000,       4.0000,   7.00000,    541.7801
    218.0000,       4.0000,   7.00000,    562.1610
    222.0000,       4.0000,   7.00000,    549.4324
     34.0000,       4.0000,   8.00000,    348.9026
     38.0000,       4.0000,   8.00000,    384.7243
     42.0000,       4.0000,   8.00000,    348.7618
     46.0000,       4.0000,   8.00000,    360.7506
     50.0000,       4.0000,   8.00000,    386.4636
     54.0000,       4.0000,   8.00000,    417.2294
     58.0000,       4.0000,   8.00000,    403.4437
     62.0000,       4.0000,   8.00000,    402.5734
     66.0000,       4.0000,   8.00000,    433.4267
     70.0000,       4.0000,   8.00000,    386.7321
     74.0000,       4.0000,   8.00000,    424.2410
     78.0000,       4.0000,   8.00000,    419.5506
     82.0000,       4.0000,   8.00000,    429.5948
     86.0000,       4.0000,   8.00000,    445.9003
     90.0000,       4.0000,   8.00000,    473.5431
     94.0000,       4.0000,   8.00000,    411.5091
     98.0000,       4.0000,   8.00000,    451.7377
    102.0000,       4.0000,   8.00000,    518.2669
    106.0000,       4.0000,   8.00000,    472.1981
    110.0000,       4.0000,   8.00000,    578.3423
    114.0000,       4.0000,   8.00000,    582.0941
    118.0000,       4.0000,   8.00000,    582.5530
    122.0000,       4.0000,   8.00000,    549.4113
    126.0000,       4.0000,   8.00000,    512.6567
    130.0000,       4.0000,   8.00000,    495.7381
    134.0000,       4.0000,   8.00000,    519.8277
    138.0000,       4.0000,   8.00000,    531.8061
    142.0000,       4.0000,   8.00000,    531.3640
    146.0000,       4.0000,   8.00000,    594.1855
    150.0000,       4.0000,   8.00000,    571.6725
    154.0000,       4.0000,   8.00000,    614.1660
    158.0000,       4.0000,   8.00000,    623.7947
    162.0000,       4.0000,   8.00000,    644.3513
    166.0000,       4.0000,   8.00000,    598.1588
    170.0000,       4.0000,   8.00000,    571.4756
    174.0000,       4.0000,   8.00000,    540.2065
    178.0000,       4.0000,   8.00000,    505.4961
    182.0000,       4.0000,   8.00000,    509.1890
    186.0000,       4.0000,   8.00000,    493.4763
    190.0000,       4.0000,   8.00000,    497.8928
    194.0000,       4.0000,   8.00000,    501.8352
    198.0000,       4.0000,   8.00000,    494.1024
    202.0000,       4.0000,   8.00000,    572.6082
    206.0000,       4.0000,   8.00000,    546.6423
    210.0000,       4.0000,   8.00000,    556.1520
    214.0000,       4.0000,   8.00000,    545.8926
    218.0000,       4.0000,   8.00000,    564.1653
     42.0000,      28.0000,   1.00000,    360.4766
     46.0000,      28.0000,   1.00000,    377.8911
     50.0000,      28.0000,   1.00000,    385.9323
     54.0000,      28.0000,   1.00000,    400.5553
     58.0000,      28.0000,   1.00000,    411.3502
     62.0000,      28.0000,   1.00000,    421.6168
     66.0000,      28.0000,   1.00000,    428.1584
     70.0000,      28.0000,   1.00000,    426.7380
     74.0000,      28.0000,   1.00000,    427.5246
     78.0000,      28.0000,   1.00000,    435.1719
     82.0000,      28.0000,   1.00000,    427.3440
     86.0000,      28.0000,   1.00000,    433.9431
     90.0000,      28.0000,   1.00000,    449.3953
     94.0000,      28.0000,   1.00000,    455.5290
     98.0000,      28.0000,   1.00000,    479.9753
    102.0000,      28.0000,   1.00000,    499.6180
    106.0000,      28.0000,   1.00000,    505.2881
    110.0000,      28.0000,   1.00000,    520.7421
    114.0000,      28.0000,   1.00000,    517.8459
    118.0000,      28.0000,   1.00000,    509.4197
    122.0000,      28.0000,   1.00000,    510.6250
    126.0000,      28.0000,   1.00000,    504.5279
    130.0000,      28.0000,   1.00000,    500.4030
    134.0000,      28.0000,   1.00000,    506.5919
    138.0000,      28.0000,   1.00000,    505.2966
    142.0000,      28.0000,   1.00000,    519.9772
    146.0000,      28.0000,   1.00000,    543.9075
    150.0000,      28.0000,   1.00000,    559.6752
    154.0000,      28.0000,   1.00000,    578.8862
    158.0000,      28.0000,   1.00000,    597.4601
    162.0000,      28.0000,   1.00000,    590.8135
    166.0000,      28.0000,   1.00000,    581.5948
    170.0000,      28.0000,   1.00000,    561.4858
    174.0000,      28.0000,   1.00000,    539.5597
    178.0000,      28.0000,   1.00000,    514.4863
    182.0000,      28.0000,   1.00000,    498.3324
    186.0000,      28.0000,   1.00000,    484.1364
    190.0000,      28.0000,   1.00000,    494.7506
    194.0000,      28.0000,   1.00000,    491.7394
    198.0000,      28.0000,   1.00000,    496.5398
    202.0000,      28.0000,   1.00000,    507.0021
    206.0000,      28.0000,   1.00000,    525.7923
    210.0000,      28.0000,   1.00000,    536.3201
     42.0000,       4.0000,  10.00000,    349.2095
     46.0000,       4.0000,  10.00000,    359.6157
     50.0000,       4.0000,  10.00000,    383.4648
     54.0000,       4.0000,  10.00000,    422.1240
     58.0000,       4.0000,  10.00000,    422.3486
     62.0000,       4.0000,  10.00000,    418.3220
     66.0000,       4.0000,  10.00000,    446.2954
     70.0000,       4.0000,  10.00000,    389.8499
     74.0000,       4.0000,  10.00000,    411.4329
     78.0000,       4.0000,  10.00000,    408.0100
     82.0000,       4.0000,  10.00000,    422.2229
     86.0000,       4.0000,  10.00000,    441.7879
     90.0000,       4.0000,  10.00000,    471.1534
     94.0000,       4.0000,  10.00000,    408.5344
     98.0000,       4.0000,  10.00000,    448.7433
    102.0000,       4.0000,  10.00000,    513.4509
    106.0000,       4.0000,  10.00000,    464.9116
    110.0000,       4.0000,  10.00000,    566.2435
    114.0000,       4.0000,  10.00000,    564.2059
    118.0000,       4.0000,  10.00000,    555.2932
    122.0000,       4.0000,  10.00000,    512.6185
    126.0000,       4.0000,  10.00000,    472.5310
    130.0000,       4.0000,  10.00000,    466.8488
    134.0000,       4.0000,  10.00000,    496.8866
    138.0000,       4.0000,  10.00000,    504.8163
    142.0000,       4.0000,  10.00000,    511.2346
    146.0000,       4.0000,  10.00000,    570.8123
    150.0000,       4.0000,  10.00000,    544.2214
    154.0000,       4.0000,  10.00000,    593.1804
    158.0000,       4.0000,  10.00000,    617.0773
    162.0000,       4.0000,  10.00000,    642.7918
    166.0000,       4.0000,  10.00000,    591.1991
    170.0000,       4.0000,  10.00000,    557.2345
    174.0000,       4.0000,  10.00000,    517.1736
    178.0000,       4.0000,  10.00000,    477.1781
    182.0000,       4.0000,  10.00000,    471.1783
    186.0000,       4.0000,  10.00000,    456.6212
    190.0000,       4.0000,  10.00000,    463.9150
    194.0000,       4.0000,  10.00000,    460.3503
    198.0000,       4.0000,  10.00000,    450.1469
    202.0000,       4.0000,  10.00000,    540.3014
    206.0000,       4.0000,  10.00000,    535.2506
    210.0000,       4.0000,  10.00000,    552.5405
     54.0000,      36.0000,   1.00000,    408.0304
     58.0000,      36.0000,   1.00000,    410.3049
     62.0000,      36.0000,   1.00000,    416.3537
     66.0000,      36.0000,   1.00000,    424.2072
     70.0000,      36.0000,   1.00000,    432.3070
     74.0000,      36.0000,   1.00000,    440.2144
     78.0000,      36.0000,   1.00000,    434.2648
     82.0000,      36.0000,   1.00000,    434.3297
     86.0000,      36.0000,   1.00000,    438.0187
     90.0000,      36.0000,   1.00000,    443.8094
     94.0000,      36.0000,   1.00000,    457.8083
     98.0000,      36.0000,   1.00000,    469.6078
    102.0000,      36.0000,   1.00000,    475.3977
    106.0000,      36.0000,   1.00000,    473.6686
    110.0000,      36.0000,   1.00000,    461.8223
    114.0000,      36.0000,   1.00000,    460.3854
    118.0000,      36.0000,   1.00000,    461.7236
    122.0000,      36.0000,   1.00000,    462.8122
    126.0000,      36.0000,   1.00000,    469.5888
    130.0000,      36.0000,   1.00000,    475.7683
    134.0000,      36.0000,   1.00000,    477.9682
    138.0000,      36.0000,   1.00000,    485.7582
    142.0000,      36.0000,   1.00000,    499.4807
    146.0000,      36.0000,   1.00000,    523.9290
    150.0000,      36.0000,   1.00000,    527.8614
    154.0000,      36.0000,   1.00000,    530.9214
    158.0000,      36.0000,   1.00000,    533.0555
    162.0000,      36.0000,   1.00000,    526.5836
    166.0000,      36.0000,   1.00000,    521.2925
    170.0000,      36.0000,   1.00000,    517.6592
    174.0000,      36.0000,   1.00000,    508.4896
    178.0000,      36.0000,   1.00000,    495.5252
    182.0000,      36.0000,   1.00000,    467.3335
    186.0000,      36.0000,   1.00000,    458.3054
    190.0000,      36.0000,   1.00000,    455.2069
    194.0000,      36.0000,   1.00000,    460.6196
    198.0000,      36.0000,   1.00000,    468.1300
     54.0000,      12.0000,   4.00000,    416.3235
     58.0000,      12.0000,   4.00000,    421.7008
     62.0000,      12.0000,   4.00000,    425.0000
     66.0000,      12.0000,   4.00000,    413.0829
     70.0000,      12.0000,   4.00000,    413.1236
     74.0000,      12.0000,   4.00000,    404.3069
     78.0000,      12.0000,   4.00000,    414.5251
     82.0000,      12.0000,   4.00000,    422.8392
     86.0000,      12.0000,   4.00000,    440.0251
     90.0000,      12.0000,   4.00000,    433.3786
     94.0000,      12.0000,   4.00000,    431.4475
     98.0000,      12.0000,   4.00000,    440.0584
    102.0000,      12.0000,   4.00000,    449.3414
    106.0000,      12.0000,   4.00000,    479.9816
    110.0000,      12.0000,   4.00000,    488.8036
    114.0000,      12.0000,   4.00000,    510.2618
    118.0000,      12.0000,   4.00000,    493.0179
    122.0000,      12.0000,   4.00000,    468.5724
    126.0000,      12.0000,   4.00000,    443.6790
    130.0000,      12.0000,   4.00000,    440.9904
    134.0000,      12.0000,   4.00000,    454.0615
    138.0000,      12.0000,   4.00000,    472.1711
    142.0000,      12.0000,   4.00000,    499.8676
    146.0000,      12.0000,   4.00000,    518.7237
    150.0000,      12.0000,   4.00000,    533.6951
    154.0000,      12.0000,   4.00000,    538.5261
    158.0000,      12.0000,   4.00000,    561.6428
    162.0000,      12.0000,   4.00000,    552.2150
    166.0000,      12.0000,   4.00000,    539.1743
    170.0000,      12.0000,   4.00000,    506.5764
    174.0000,      12.0000,   4.00000,    476.5385
    178.0000,      12.0000,   4.00000,    451.4037
    182.0000,      12.0000,   4.00000,    425.2828
    186.0000,      12.0000,   4.00000,    415.1440
    190.0000,      12.0000,   4.00000,    413.8122
    194.0000,      12.0000,   4.00000,    417.6066
    198.0000,      12.0000,   4.00000,    446.8524
     66.0000,      44.0000,   1.00000,    419.9578
     70.0000,      44.0000,   1.00000,    431.9067
     74.0000,      44.0000,   1.00000,    432.0035
     78.0000,      44.0000,   1.00000,    434.2590
     82.0000,      44.0000,   1.00000,    438.6512
     86.0000,      44.0000,   1.00000,    436.9893
     90.0000,      44.0000,   1.00000,    437.0161
     94.0000,      44.0000,   1.00000,    440.5922
     98.0000,      44.0000,   1.00000,    436.5782
    102.0000,      44.0000,   1.00000,    433.7108
    106.0000,      44.0000,   1.00000,    429.1639
    110.0000,      44.0000,   1.00000,    423.1049
    114.0000,      44.0000,   1.00000,    421.8688
    118.0000,      44.0000,   1.00000,    430.4254
    122.0000,      44.0000,   1.00000,    440.7270
    126.0000,      44.0000,   1.00000,    450.3230
    130.0000,      44.0000,   1.00000,    461.2018
    134.0000,      44.0000,   1.00000,    470.9699
    138.0000,      44.0000,   1.00000,    470.3614
    142.0000,      44.0000,   1.00000,    474.2530
    146.0000,      44.0000,   1.00000,    473.7679
    150.0000,      44.0000,   1.00000,    476.0507
    154.0000,      44.0000,   1.00000,    476.0990
    158.0000,      44.0000,   1.00000,    473.4886
    162.0000,      44.0000,   1.00000,    465.4564
    166.0000,      44.0000,   1.00000,    462.2814
    170.0000,      44.0000,   1.00000,    454.5293
    174.0000,      44.0000,   1.00000,    448.5349
    178.0000,      44.0000,   1.00000,    449.1707
    182.0000,      44.0000,   1.00000,    456.8004
    186.0000,      44.0000,   1.00000,    454.6370
     66.0000,      12.0000,   5.00000,    405.2529
     70.0000,      12.0000,   5.00000,    404.9969
     74.0000,      12.0000,   5.00000,    395.0275
     78.0000,      12.0000,   5.00000,    407.5550
     82.0000,      12.0000,   5.00000,    414.4485
     86.0000,      12.0000,   5.00000,    431.0749
     90.0000,      12.0000,   5.00000,    415.8759
     94.0000,      12.0000,   5.00000,    407.4594
     98.0000,      12.0000,   5.00000,    407.0103
    102.0000,      12.0000,   5.00000,    414.4186
    106.0000,      12.0000,   5.00000,    442.9480
    110.0000,      12.0000,   5.00000,    452.7680
    114.0000,      12.0000,   5.00000,    476.7779
    118.0000,      12.0000,   5.00000,    465.8147
    122.0000,      12.0000,   5.00000,    446.1567
    126.0000,      12.0000,   5.00000,    425.8884
    130.0000,      12.0000,   5.00000,    423.4568
    134.0000,      12.0000,   5.00000,    437.9715
    138.0000,      12.0000,   5.00000,    447.1677
    142.0000,      12.0000,   5.00000,    466.0189
    146.0000,      12.0000,   5.00000,    471.4694
    150.0000,      12.0000,   5.00000,    486.9513
    154.0000,      12.0000,   5.00000,    488.6002
    158.0000,      12.0000,   5.00000,    506.0115
    162.0000,      12.0000,   5.00000,    493.8484
    166.0000,      12.0000,   5.00000,    477.0414
    170.0000,      12.0000,   5.00000,    444.4983
    174.0000,      12.0000,   5.00000,    414.5547
    178.0000,      12.0000,   5.00000,    400.4417
    182.0000,      12.0000,   5.00000,    392.5753
    186.0000,      12.0000,   5.00000,    393.8636
     78.0000,      52.0000,   1.00000,    421.5780
     82.0000,      52.0000,   1.00000,    415.7016
     86.0000,      52.0000,   1.00000,    416.3003
     90.0000,      52.0000,   1.00000,    418.4205
     94.0000,      52.0000,   1.00000,    416.5755
     98.0000,      52.0000,   1.00000,    416.6728
    102.0000,      52.0000,   1.00000,    411.5059
    106.0000,      52.0000,   1.00000,    408.5584
    110.0000,      52.0000,   1.00000,    409.3998
    114.0000,      52.0000,   1.00000,    413.5016
    118.0000,      52.0000,   1.00000,    418.3312
    122.0000,      52.0000,   1.00000,    431.5849
    126.0000,      52.0000,   1.00000,    435.4585
    130.0000,      52.0000,   1.00000,    439.5341
    134.0000,      52.0000,   1.00000,    447.6819
    138.0000,      52.0000,   1.00000,    448.9490
    142.0000,      52.0000,   1.00000,    442.8778
    146.0000,      52.0000,   1.00000,    436.9260
    150.0000,      52.0000,   1.00000,    428.6680
    154.0000,      52.0000,   1.00000,    425.4829
    158.0000,      52.0000,   1.00000,    420.4093
    162.0000,      52.0000,   1.00000,    417.2799
    166.0000,      52.0000,   1.00000,    419.0157
    170.0000,      52.0000,   1.00000,    424.9607
    174.0000,      52.0000,   1.00000,    420.1107
     78.0000,      12.0000,   6.00000,    385.8752
     82.0000,      12.0000,   6.00000,    390.0842
     86.0000,      12.0000,   6.00000,    400.6684
     90.0000,      12.0000,   6.00000,    389.4751
     94.0000,      12.0000,   6.00000,    384.9510
     98.0000,      12.0000,   6.00000,    391.2403
    102.0000,      12.0000,   6.00000,    401.0770
    106.0000,      12.0000,   6.00000,    429.4770
    110.0000,      12.0000,   6.00000,    441.7709
    114.0000,      12.0000,   6.00000,    467.9911
    118.0000,      12.0000,   6.00000,    459.5785
    122.0000,      12.0000,   6.00000,    437.8449
    126.0000,      12.0000,   6.00000,    412.2066
    130.0000,      12.0000,   6.00000,    405.6233
    134.0000,      12.0000,   6.00000,    412.4059
    138.0000,      12.0000,   6.00000,    421.1682
    142.0000,      12.0000,   6.00000,    434.1130
    146.0000,      12.0000,   6.00000,    437.7784
    150.0000,      12.0000,   6.00000,    446.7713
    154.0000,      12.0000,   6.00000,    446.9872
    158.0000,      12.0000,   6.00000,    456.7772
    162.0000,      12.0000,   6.00000,    448.8297
    166.0000,      12.0000,   6.00000,    436.3807
    170.0000,      12.0000,   6.00000,    412.2665
    174.0000,      12.0000,   6.00000,    386.6493
     84.0000,      24.0000,   3.00000,    377.4269
     88.0000,      24.0000,   3.00000,    376.5799
     92.0000,      24.0000,   3.00000,    386.8220
     96.0000,      24.0000,   3.00000,    390.3123
    100.0000,      24.0000,   3.00000,    405.6863
    104.0000,      24.0000,   3.00000,    417.2220
    108.0000,      24.0000,   3.00000,    434.4944
    112.0000,      24.0000,   3.00000,    442.2856
    116.0000,      24.0000,   3.00000,    436.8741
    120.0000,      24.0000,   3.00000,    435.8760
    124.0000,      24.0000,   3.00000,    427.6408
    128.0000,      24.0000,   3.00000,    416.7017
    132.0000,      24.0000,   3.00000,    407.2621
    136.0000,      24.0000,   3.00000,    408.9879
    140.0000,      24.0000,   3.00000,    412.9314
    144.0000,      24.0000,   3.00000,    421.7932
    148.0000,      24.0000,   3.00000,    428.2934
    152.0000,      24.0000,   3.00000,    434.3214
    156.0000,      24.0000,   3.00000,    433.1228
    160.0000,      24.0000,   3.00000,    426.6148
    164.0000,      24.0000,   3.00000,    422.0695
    168.0000,      24.0000,   3.00000,    409.4673
     90.0000,      20.0000,   4.00000,    373.0573
     94.0000,      20.0000,   4.00000,    386.4892
     98.0000,      20.0000,   4.00000,    388.8771
    102.0000,      20.0000,   4.00000,    404.2027
    106.0000,      20.0000,   4.00000,    430.6093
    110.0000,      20.0000,   4.00000,    449.9106
    114.0000,      20.0000,   4.00000,    445.4683
    118.0000,      20.0000,   4.00000,    443.4199
    122.0000,      20.0000,   4.00000,    423.8678
    126.0000,      20.0000,   4.00000,    410.8238
    130.0000,      20.0000,   4.00000,    400.0384
    134.0000,      20.0000,   4.00000,    393.3917
    138.0000,      20.0000,   4.00000,    401.3705
    142.0000,      20.0000,   4.00000,    407.3800
    146.0000,      20.0000,   4.00000,    412.8221
    150.0000,      20.0000,   4.00000,    419.2210
    154.0000,      20.0000,   4.00000,    429.8459
    158.0000,      20.0000,   4.00000,    427.8402
    162.0000,      20.0000,   4.00000,    423.4920
   2.16
ITERATION 4
MODEL RESISTIVITY
LAYER 1
61,     2.0000
      8.0000,     315.83
     12.0000,     324.45
     16.0000,     309.99
     20.0000,     291.46
     24.0000,     237.08
     28.0000,     232.82
     32.0000,     216.43
     36.0000,     254.26
     40.0000,     301.81
     44.0000,     280.40
     48.0000,     296.29
     52.0000,     332.39
     56.0000,     368.47
     60.0000,     369.92
     64.0000,     381.29
     68.0000,     428.07
     72.0000,     383.43
     76.0000,     412.02
     80.0000,     412.62
     84.0000,     419.80
     88.0000,     415.28
     92.0000,     406.67
     96.0000,     319.41
    100.0000,     321.41
    104.0000,     343.06
    108.0000,     304.91
    112.0000,     376.84
    116.0000,     366.73
    120.0000,     351.51
    124.0000,     323.30
    128.0000,     295.12
    132.0000,     294.51
    136.0000,     314.59
    140.0000,     328.95
    144.0000,     340.07
    148.0000,     374.53
    152.0000,     356.90
    156.0000,     385.83
    160.0000,     393.46
    164.0000,     416.62
    168.0000,     389.23
    172.0000,     374.39
    176.0000,     359.78
    180.0000,     342.75
    184.0000,     346.27
    188.0000,     349.34
    192.0000,     359.44
    196.0000,     359.29
    200.0000,     342.72
    204.0000,     419.63
    208.0000,     408.28
    212.0000,     423.85
    216.0000,     424.06
    220.0000,     436.00
    224.0000,     418.94
    228.0000,     395.27
    232.0000,     371.24
    236.0000,     417.73
    240.0000,     373.73
    244.0000,     326.17
           286.6451
LAYER 2
61,     4.2000
      8.0000,     298.89
     12.0000,     315.68
     16.0000,     309.67
     20.0000,     294.91
     24.0000,     239.86
     28.0000,     229.56
     32.0000,     221.56
     36.0000,     262.37
     40.0000,     300.35
     44.0000,     285.22
     48.0000,     310.14
     52.0000,     357.92
     56.0000,     407.66
     60.0000,     422.12
     64.0000,     435.14
     68.0000,     472.13
     72.0000,     420.60
     76.0000,     437.80
     80.0000,     435.93
     84.0000,     419.75
     88.0000,     414.60
     92.0000,     415.78
     96.0000,     329.90
    100.0000,     348.66
    104.0000,     380.75
    108.0000,     351.56
    112.0000,     412.03
    116.0000,     421.54
    120.0000,     408.96
    124.0000,     380.70
    128.0000,     347.91
    132.0000,     344.11
    136.0000,     360.88
    140.0000,     363.75
    144.0000,     387.69
    148.0000,     427.09
    152.0000,     413.92
    156.0000,     432.48
    160.0000,     450.06
    164.0000,     463.31
    168.0000,     432.78
    172.0000,     409.64
    176.0000,     393.37
    180.0000,     372.18
    184.0000,     373.92
    188.0000,     373.46
    192.0000,     373.90
    196.0000,     370.80
    200.0000,     374.20
    204.0000,     441.09
    208.0000,     447.95
    212.0000,     466.29
    216.0000,     472.02
    220.0000,     480.81
    224.0000,     456.92
    228.0000,     441.26
    232.0000,     414.08
    236.0000,     445.39
    240.0000,     394.70
    244.0000,     328.99
           296.3649
LAYER 3
59,     6.6200
     12.0000,     291.00
     16.0000,     300.98
     20.0000,     289.66
     24.0000,     243.57
     28.0000,     237.01
     32.0000,     252.18
     36.0000,     306.89
     40.0000,     336.47
     44.0000,     318.36
     48.0000,     348.33
     52.0000,     413.05
     56.0000,     483.08
     60.0000,     518.04
     64.0000,     529.47
     68.0000,     534.12
     72.0000,     475.03
     76.0000,     473.94
     80.0000,     465.23
     84.0000,     434.07
     88.0000,     439.42
     92.0000,     463.71
     96.0000,     391.89
    100.0000,     443.97
    104.0000,     506.30
    108.0000,     476.01
    112.0000,     525.91
    116.0000,     564.02
    120.0000,     573.79
    124.0000,     552.13
    128.0000,     511.97
    132.0000,     497.06
    136.0000,     497.25
    140.0000,     485.52
    144.0000,     522.48
    148.0000,     575.05
    152.0000,     571.43
    156.0000,     584.15
    160.0000,     617.91
    164.0000,     628.31
    168.0000,     582.43
    172.0000,     536.42
    176.0000,     502.74
    180.0000,     465.59
    184.0000,     455.22
    188.0000,     443.02
    192.0000,     430.23
    196.0000,     434.04
    200.0000,     471.36
    204.0000,     550.42
    208.0000,     582.72
    212.0000,     611.87
    216.0000,     622.06
    220.0000,     619.82
    224.0000,     592.56
    228.0000,     582.60
    232.0000,     550.43
    236.0000,     545.95
    240.0000,     449.80
           350.5063
LAYER 4
57,     9.2820
     16.0000,     283.30
     20.0000,     291.72
     24.0000,     259.41
     28.0000,     269.18
     32.0000,     309.76
     36.0000,     385.34
     40.0000,     405.74
     44.0000,     368.28
     48.0000,     385.64
     52.0000,     449.51
     56.0000,     525.09
     60.0000,     568.95
     64.0000,     568.82
     68.0000,     537.04
     72.0000,     475.15
     76.0000,     462.60
     80.0000,     451.73
     84.0000,     426.49
     88.0000,     454.23
     92.0000,     511.95
     96.0000,     468.68
    100.0000,     567.44
    104.0000,     668.91
    108.0000,     620.55
    112.0000,     654.02
    116.0000,     718.91
    120.0000,     771.56
    124.0000,     777.42
    128.0000,     737.03
    132.0000,     703.59
    136.0000,     677.19
    140.0000,     651.38
    144.0000,     699.37
    148.0000,     768.57
    152.0000,     779.29
    156.0000,     791.13
    160.0000,     836.45
    164.0000,     842.33
    168.0000,     772.56
    172.0000,     695.64
    176.0000,     636.22
    180.0000,     577.66
    184.0000,     549.52
    188.0000,     522.53
    192.0000,     501.72
    196.0000,     520.75
    200.0000,     597.07
    204.0000,     707.63
    208.0000,     765.13
    212.0000,     802.90
    216.0000,     809.03
    220.0000,     791.83
    224.0000,     763.83
    228.0000,     758.32
    232.0000,     709.90
    236.0000,     669.43
           476.7816
LAYER 5
53,    12.2102
     24.0000,     313.81
     28.0000,     374.57
     32.0000,     434.37
     36.0000,     512.06
     40.0000,     516.62
     44.0000,     456.69
     48.0000,     422.37
     52.0000,     421.85
     56.0000,     434.98
     60.0000,     436.88
     64.0000,     412.68
     68.0000,     373.39
     72.0000,     345.68
     76.0000,     342.94
     80.0000,     351.22
     84.0000,     367.86
     88.0000,     421.63
     92.0000,     498.03
     96.0000,     538.37
    100.0000,     655.02
    104.0000,     752.30
    108.0000,     721.91
    112.0000,     723.98
    116.0000,     787.18
    120.0000,     882.43
    124.0000,     955.67
    128.0000,     969.05
    132.0000,     942.81
    136.0000,     908.32
    140.0000,     897.36
    144.0000,     946.42
    148.0000,     1012.7
    152.0000,     1042.4
    156.0000,     1042.8
    160.0000,     1040.7
    164.0000,     1000.3
    168.0000,     914.13
    172.0000,     823.78
    176.0000,     750.20
    180.0000,     687.44
    184.0000,     645.39
    188.0000,     613.62
    192.0000,     604.24
    196.0000,     646.47
    200.0000,     746.22
    204.0000,     861.83
    208.0000,     928.05
    212.0000,     950.60
    216.0000,     937.04
    220.0000,     909.81
    224.0000,     887.03
    228.0000,     861.74
           750.6278
LAYER 6
49,    15.4312
     32.0000,     420.80
     36.0000,     496.56
     40.0000,     502.27
     44.0000,     457.11
     48.0000,     410.72
     52.0000,     376.37
     56.0000,     356.05
     60.0000,     338.13
     64.0000,     316.28
     68.0000,     294.80
     72.0000,     284.84
     76.0000,     289.46
     80.0000,     304.83
     84.0000,     331.82
     88.0000,     379.89
     92.0000,     442.48
     96.0000,     501.96
    100.0000,     585.15
    104.0000,     646.80
    108.0000,     645.81
    112.0000,     648.13
    116.0000,     685.85
    120.0000,     750.78
    124.0000,     812.98
    128.0000,     844.62
    132.0000,     846.01
    136.0000,     837.51
    140.0000,     841.77
    144.0000,     869.81
    148.0000,     902.57
    152.0000,     916.47
    156.0000,     906.95
    160.0000,     883.31
    164.0000,     840.99
    168.0000,     783.85
    172.0000,     727.43
    176.0000,     680.83
    180.0000,     643.16
    184.0000,     616.76
    188.0000,     600.17
    192.0000,     602.00
    196.0000,     635.23
    200.0000,     696.56
    204.0000,     756.79
    208.0000,     785.76
    212.0000,     784.96
    216.0000,     767.71
    220.0000,     750.28
           733.3654
LAYER 7
45,    18.9743
     40.0000,     449.73
     44.0000,     422.34
     48.0000,     389.94
     52.0000,     354.42
     56.0000,     328.48
     60.0000,     307.71
     64.0000,     291.53
     68.0000,     280.17
     72.0000,     277.30
     76.0000,     283.78
     80.0000,     298.51
     84.0000,     322.30
     88.0000,     358.38
     92.0000,     405.08
     96.0000,     457.17
    100.0000,     515.38
    104.0000,     559.75
    108.0000,     576.07
    112.0000,     587.02
    116.0000,     610.78
    120.0000,     647.15
    124.0000,     683.26
    128.0000,     705.66
    132.0000,     712.26
    136.0000,     711.72
    140.0000,     714.24
    144.0000,     723.35
    148.0000,     732.76
    152.0000,     734.35
    156.0000,     725.08
    160.0000,     707.01
    164.0000,     680.70
    168.0000,     649.30
    172.0000,     618.59
    176.0000,     592.69
    180.0000,     572.24
    184.0000,     558.19
    188.0000,     550.25
    192.0000,     551.60
    196.0000,     565.82
    200.0000,     588.85
    204.0000,     604.05
    208.0000,     604.62
    212.0000,     598.08
           588.1154
LAYER 8
41,    22.8718
     48.0000,     381.33
     52.0000,     346.16
     56.0000,     325.44
     60.0000,     311.18
     64.0000,     300.26
     68.0000,     293.61
     72.0000,     293.31
     76.0000,     299.26
     80.0000,     310.83
     84.0000,     328.66
     88.0000,     354.82
     92.0000,     390.28
     96.0000,     433.17
    100.0000,     479.46
    104.0000,     518.82
    108.0000,     544.27
    112.0000,     561.80
    116.0000,     579.13
    120.0000,     597.64
    124.0000,     612.99
    128.0000,     620.18
    132.0000,     618.63
    136.0000,     612.45
    140.0000,     606.43
    144.0000,     602.74
    148.0000,     600.30
    152.0000,     596.86
    156.0000,     590.73
    160.0000,     581.18
    164.0000,     567.58
    168.0000,     550.76
    172.0000,     533.19
    176.0000,     517.29
    180.0000,     504.15
    184.0000,     494.80
    188.0000,     488.43
    192.0000,     485.00
    196.0000,     485.24
    200.0000,     487.43
    204.0000,     485.53
           476.1765
LAYER 9
35,    27.1590
     60.0000,     324.90
     64.0000,     314.94
     68.0000,     310.90
     72.0000,     311.34
     76.0000,     316.58
     80.0000,     325.58
     84.0000,     338.77
     88.0000,     358.61
     92.0000,     387.89
     96.0000,     425.50
    100.0000,     467.36
    104.0000,     506.24
    108.0000,     536.29
    112.0000,     556.79
    116.0000,     569.66
    120.0000,     576.10
    124.0000,     575.79
    128.0000,     568.37
    132.0000,     555.27
    136.0000,     539.66
    140.0000,     524.77
    144.0000,     512.60
    148.0000,     503.67
    152.0000,     497.36
    156.0000,     492.28
    160.0000,     486.65
    164.0000,     478.82
    168.0000,     468.45
    172.0000,     457.24
    176.0000,     446.62
    180.0000,     437.16
    184.0000,     430.67
    188.0000,     425.37
    192.0000,     420.56
           417.6129
LAYER 10
29,    31.8749
     72.0000,     316.29
     76.0000,     325.07
     80.0000,     332.53
     84.0000,     343.09
     88.0000,     359.04
     92.0000,     386.77
     96.0000,     422.90
    100.0000,     464.42
    104.0000,     504.19
    108.0000,     536.23
    112.0000,     556.83
    116.0000,     565.18
    120.0000,     562.28
    124.0000,     549.91
    128.0000,     530.48
    132.0000,     507.03
    136.0000,     482.96
    140.0000,     461.10
    144.0000,     443.19
    148.0000,     429.81
    152.0000,     420.37
    156.0000,     413.30
    160.0000,     406.42
    164.0000,     398.17
    168.0000,     388.35
    172.0000,     380.79
    176.0000,     375.38
    180.0000,     371.05
           370.8540
LAYER 11
25,    37.0623
     80.0000,     327.34
     84.0000,     336.27
     88.0000,     350.39
     92.0000,     379.07
     96.0000,     416.11
    100.0000,     461.64
    104.0000,     503.64
    108.0000,     537.28
    112.0000,     556.78
    116.0000,     560.34
    120.0000,     549.42
    124.0000,     527.41
    128.0000,     498.54
    132.0000,     467.08
    136.0000,     436.75
    140.0000,     410.14
    144.0000,     388.52
    148.0000,     371.94
    152.0000,     359.31
    156.0000,     348.63
    160.0000,     336.70
    164.0000,     323.33
    168.0000,     309.02
    172.0000,     304.42
           308.2957
LAYER 12
21, 
     88.0000,     318.73
     92.0000,     362.17
     96.0000,     410.54
    100.0000,     460.70
    104.0000,     505.68
    108.0000,     544.31
    112.0000,     562.94
    116.0000,     560.91
    120.0000,     541.54
    124.0000,     510.34
    128.0000,     473.23
    132.0000,     435.38
    136.0000,     400.72
    140.0000,     371.39
    144.0000,     348.05
    148.0000,     330.11
    152.0000,     315.61
    156.0000,     303.27
    160.0000,     287.59
    164.0000,     264.43
           229.6472
CALCULATED APPARENT RESISTIVITY
      6.0000,       4.0000,   1.00000,    303.0464
     10.0000,       4.0000,   1.00000,    308.7275
     14.0000,       4.0000,   1.00000,    291.5933
     18.0000,       4.0000,   1.00000,    288.3851
     22.0000,       4.0000,   1.00000,    249.6621
     26.0000,       4.0000,   1.00000,    257.4230
     30.0000,       4.0000,   1.00000,    246.6288
     34.0000,       4.0000,   1.00000,    268.8074
     38.0000,       4.0000,   1.00000,    296.2863
     42.0000,       4.0000,   1.00000,    297.0684
     46.0000,       4.0000,   1.00000,    328.5254
     50.0000,       4.0000,   1.00000,    349.1086
     54.0000,       4.0000,   1.00000,    383.1234
     58.0000,       4.0000,   1.00000,    399.5940
     62.0000,       4.0000,   1.00000,    403.0082
     66.0000,       4.0000,   1.00000,    439.8312
     70.0000,       4.0000,   1.00000,    402.4574
     74.0000,       4.0000,   1.00000,    433.1725
     78.0000,       4.0000,   1.00000,    414.9363
     82.0000,       4.0000,   1.00000,    420.1828
     86.0000,       4.0000,   1.00000,    400.2078
     90.0000,       4.0000,   1.00000,    407.3529
     94.0000,       4.0000,   1.00000,    356.3084
     98.0000,       4.0000,   1.00000,    358.2726
    102.0000,       4.0000,   1.00000,    384.5794
    106.0000,       4.0000,   1.00000,    348.7317
    110.0000,       4.0000,   1.00000,    405.4449
    114.0000,       4.0000,   1.00000,    386.6976
    118.0000,       4.0000,   1.00000,    390.0625
    122.0000,       4.0000,   1.00000,    372.2161
    126.0000,       4.0000,   1.00000,    356.1408
    130.0000,       4.0000,   1.00000,    350.4958
    134.0000,       4.0000,   1.00000,    363.5307
    138.0000,       4.0000,   1.00000,    377.6157
    142.0000,       4.0000,   1.00000,    380.7570
    146.0000,       4.0000,   1.00000,    421.6613
    150.0000,       4.0000,   1.00000,    407.7916
    154.0000,       4.0000,   1.00000,    442.1599
    158.0000,       4.0000,   1.00000,    436.0658
    162.0000,       4.0000,   1.00000,    454.0770
    166.0000,       4.0000,   1.00000,    427.8651
    170.0000,       4.0000,   1.00000,    421.1210
    174.0000,       4.0000,   1.00000,    402.6873
    178.0000,       4.0000,   1.00000,    384.1177
    182.0000,       4.0000,   1.00000,    386.7896
    186.0000,       4.0000,   1.00000,    378.0117
    190.0000,       4.0000,   1.00000,    383.2874
    194.0000,       4.0000,   1.00000,    399.2297
    198.0000,       4.0000,   1.00000,    388.3882
    202.0000,       4.0000,   1.00000,    451.0317
    206.0000,       4.0000,   1.00000,    438.9380
    210.0000,       4.0000,   1.00000,    472.6865
    214.0000,       4.0000,   1.00000,    463.5153
    218.0000,       4.0000,   1.00000,    476.1780
    222.0000,       4.0000,   1.00000,    458.4082
    226.0000,       4.0000,   1.00000,    453.3072
    230.0000,       4.0000,   1.00000,    416.6908
    234.0000,       4.0000,   1.00000,    433.5793
    238.0000,       4.0000,   1.00000,    382.3004
    242.0000,       4.0000,   1.00000,    356.8673
    246.0000,       4.0000,   1.00000,    324.2429
     10.0000,       4.0000,   2.00000,    302.7247
     14.0000,       4.0000,   2.00000,    300.5147
     18.0000,       4.0000,   2.00000,    295.8743
     22.0000,       4.0000,   2.00000,    266.4728
     26.0000,       4.0000,   2.00000,    279.0960
     30.0000,       4.0000,   2.00000,    269.5480
     34.0000,       4.0000,   2.00000,    298.7728
     38.0000,       4.0000,   2.00000,    332.9385
     42.0000,       4.0000,   2.00000,    317.6597
     46.0000,       4.0000,   2.00000,    341.8379
     50.0000,       4.0000,   2.00000,    377.1476
     54.0000,       4.0000,   2.00000,    410.6905
     58.0000,       4.0000,   2.00000,    404.3522
     62.0000,       4.0000,   2.00000,    417.1308
     66.0000,       4.0000,   2.00000,    455.9151
     70.0000,       4.0000,   2.00000,    413.2470
     74.0000,       4.0000,   2.00000,    435.8665
     78.0000,       4.0000,   2.00000,    430.8104
     82.0000,       4.0000,   2.00000,    412.5920
     86.0000,       4.0000,   2.00000,    424.1471
     90.0000,       4.0000,   2.00000,    440.9825
     94.0000,       4.0000,   2.00000,    374.3232
     98.0000,       4.0000,   2.00000,    403.9326
    102.0000,       4.0000,   2.00000,    444.4573
    106.0000,       4.0000,   2.00000,    389.1031
    110.0000,       4.0000,   2.00000,    450.8586
    114.0000,       4.0000,   2.00000,    452.0110
    118.0000,       4.0000,   2.00000,    442.6260
    122.0000,       4.0000,   2.00000,    436.7733
    126.0000,       4.0000,   2.00000,    417.1364
    130.0000,       4.0000,   2.00000,    417.0765
    134.0000,       4.0000,   2.00000,    443.2026
    138.0000,       4.0000,   2.00000,    444.1370
    142.0000,       4.0000,   2.00000,    447.1547
    146.0000,       4.0000,   2.00000,    489.6637
    150.0000,       4.0000,   2.00000,    470.4922
    154.0000,       4.0000,   2.00000,    492.2299
    158.0000,       4.0000,   2.00000,    501.4841
    162.0000,       4.0000,   2.00000,    511.9515
    166.0000,       4.0000,   2.00000,    481.9199
    170.0000,       4.0000,   2.00000,    474.4484
    174.0000,       4.0000,   2.00000,    459.3653
    178.0000,       4.0000,   2.00000,    434.7235
    182.0000,       4.0000,   2.00000,    436.0255
    186.0000,       4.0000,   2.00000,    425.7896
    190.0000,       4.0000,   2.00000,    440.1718
    194.0000,       4.0000,   2.00000,    442.9004
    198.0000,       4.0000,   2.00000,    434.4186
    202.0000,       4.0000,   2.00000,    507.3733
    206.0000,       4.0000,   2.00000,    498.5510
    210.0000,       4.0000,   2.00000,    506.5984
    214.0000,       4.0000,   2.00000,    511.0346
    218.0000,       4.0000,   2.00000,    527.9135
    222.0000,       4.0000,   2.00000,    522.1454
    226.0000,       4.0000,   2.00000,    489.5634
    230.0000,       4.0000,   2.00000,    454.2335
    234.0000,       4.0000,   2.00000,    487.0245
    238.0000,       4.0000,   2.00000,    437.0579
    242.0000,       4.0000,   2.00000,    387.7325
     14.0000,       4.0000,   3.00000,    314.7704
     18.0000,       4.0000,   3.00000,    317.6365
     22.0000,       4.0000,   3.00000,    278.5632
     26.0000,       4.0000,   3.00000,    288.1412
     30.0000,       4.0000,   3.00000,    288.0995
     34.0000,       4.0000,   3.00000,    332.4114
     38.0000,       4.0000,   3.00000,    363.2313
     42.0000,       4.0000,   3.00000,    335.9456
     46.0000,       4.0000,   3.00000,    350.5213
     50.0000,       4.0000,   3.00000,    384.1717
     54.0000,       4.0000,   3.00000,    413.2295
     58.0000,       4.0000,   3.00000,    410.8003
     62.0000,       4.0000,   3.00000,    410.6099
     66.0000,       4.0000,   3.00000,    447.5748
     70.0000,       4.0000,   3.00000,    408.4293
     74.0000,       4.0000,   3.00000,    433.4325
     78.0000,       4.0000,   3.00000,    417.0112
     82.0000,       4.0000,   3.00000,    433.7823
     86.0000,       4.0000,   3.00000,    442.4626
     90.0000,       4.0000,   3.00000,    458.1187
     94.0000,       4.0000,   3.00000,    401.2887
     98.0000,       4.0000,   3.00000,    424.6495
    102.0000,       4.0000,   3.00000,    471.8823
    106.0000,       4.0000,   3.00000,    427.0569
    110.0000,       4.0000,   3.00000,    495.3159
    114.0000,       4.0000,   3.00000,    498.5100
    118.0000,       4.0000,   3.00000,    506.8210
    122.0000,       4.0000,   3.00000,    476.3043
    126.0000,       4.0000,   3.00000,    460.7542
    130.0000,       4.0000,   3.00000,    470.0207
    134.0000,       4.0000,   3.00000,    498.5840
    138.0000,       4.0000,   3.00000,    510.1957
    142.0000,       4.0000,   3.00000,    505.4229
    146.0000,       4.0000,   3.00000,    543.9207
    150.0000,       4.0000,   3.00000,    508.7800
    154.0000,       4.0000,   3.00000,    535.6689
    158.0000,       4.0000,   3.00000,    537.9989
    162.0000,       4.0000,   3.00000,    562.6091
    166.0000,       4.0000,   3.00000,    524.8969
    170.0000,       4.0000,   3.00000,    514.2326
    174.0000,       4.0000,   3.00000,    496.0924
    178.0000,       4.0000,   3.00000,    475.8954
    182.0000,       4.0000,   3.00000,    477.4281
    186.0000,       4.0000,   3.00000,    477.9121
    190.0000,       4.0000,   3.00000,    479.9963
    194.0000,       4.0000,   3.00000,    483.1661
    198.0000,       4.0000,   3.00000,    470.5480
    202.0000,       4.0000,   3.00000,    551.6328
    206.0000,       4.0000,   3.00000,    530.5568
    210.0000,       4.0000,   3.00000,    540.8617
    214.0000,       4.0000,   3.00000,    528.8087
    218.0000,       4.0000,   3.00000,    565.9600
    222.0000,       4.0000,   3.00000,    540.1688
    226.0000,       4.0000,   3.00000,    515.3246
    230.0000,       4.0000,   3.00000,    483.7056
    234.0000,       4.0000,   3.00000,    535.7557
    238.0000,       4.0000,   3.00000,    480.3008
     18.0000,      12.0000,   1.00000,    316.8338
     22.0000,      12.0000,   1.00000,    302.8507
     26.0000,      12.0000,   1.00000,    292.3802
     30.0000,      12.0000,   1.00000,    315.8749
     34.0000,      12.0000,   1.00000,    343.7643
     38.0000,      12.0000,   1.00000,    357.6205
     42.0000,      12.0000,   1.00000,    360.2914
     46.0000,      12.0000,   1.00000,    364.3779
     50.0000,      12.0000,   1.00000,    375.3897
     54.0000,      12.0000,   1.00000,    395.6155
     58.0000,      12.0000,   1.00000,    407.7414
     62.0000,      12.0000,   1.00000,    414.0077
     66.0000,      12.0000,   1.00000,    408.4882
     70.0000,      12.0000,   1.00000,    420.4865
     74.0000,      12.0000,   1.00000,    410.4256
     78.0000,      12.0000,   1.00000,    429.2305
     82.0000,      12.0000,   1.00000,    441.4872
     86.0000,      12.0000,   1.00000,    455.5544
     90.0000,      12.0000,   1.00000,    444.8576
     94.0000,      12.0000,   1.00000,    440.5818
     98.0000,      12.0000,   1.00000,    438.8332
    102.0000,      12.0000,   1.00000,    443.8667
    106.0000,      12.0000,   1.00000,    480.0228
    110.0000,      12.0000,   1.00000,    499.5807
    114.0000,      12.0000,   1.00000,    524.2963
    118.0000,      12.0000,   1.00000,    515.6549
    122.0000,      12.0000,   1.00000,    503.7514
    126.0000,      12.0000,   1.00000,    485.3416
    130.0000,      12.0000,   1.00000,    494.9144
    134.0000,      12.0000,   1.00000,    518.1704
    138.0000,      12.0000,   1.00000,    535.7938
    142.0000,      12.0000,   1.00000,    551.1962
    146.0000,      12.0000,   1.00000,    537.2636
    150.0000,      12.0000,   1.00000,    543.0349
    154.0000,      12.0000,   1.00000,    539.7729
    158.0000,      12.0000,   1.00000,    556.2917
    162.0000,      12.0000,   1.00000,    554.0737
    166.0000,      12.0000,   1.00000,    552.8494
    170.0000,      12.0000,   1.00000,    526.9971
    174.0000,      12.0000,   1.00000,    511.1382
    178.0000,      12.0000,   1.00000,    501.3700
    182.0000,      12.0000,   1.00000,    505.0498
    186.0000,      12.0000,   1.00000,    502.7615
    190.0000,      12.0000,   1.00000,    504.3741
    194.0000,      12.0000,   1.00000,    500.2742
    198.0000,      12.0000,   1.00000,    523.8818
    202.0000,      12.0000,   1.00000,    529.7090
    206.0000,      12.0000,   1.00000,    547.2563
    210.0000,      12.0000,   1.00000,    537.8654
    214.0000,      12.0000,   1.00000,    549.4385
    218.0000,      12.0000,   1.00000,    532.5296
    222.0000,      12.0000,   1.00000,    534.4446
    226.0000,      12.0000,   1.00000,    517.3773
    230.0000,      12.0000,   1.00000,    526.4521
    234.0000,      12.0000,   1.00000,    514.2469
     18.0000,       4.0000,   4.00000,    335.0891
     22.0000,       4.0000,   4.00000,    285.7428
     26.0000,       4.0000,   4.00000,    298.6477
     30.0000,       4.0000,   4.00000,    301.6398
     34.0000,       4.0000,   4.00000,    350.4322
     38.0000,       4.0000,   4.00000,    385.2575
     42.0000,       4.0000,   4.00000,    348.0977
     46.0000,       4.0000,   4.00000,    360.4753
     50.0000,       4.0000,   4.00000,    375.0739
     54.0000,       4.0000,   4.00000,    410.4478
     58.0000,       4.0000,   4.00000,    410.0396
     62.0000,       4.0000,   4.00000,    405.5681
     66.0000,       4.0000,   4.00000,    436.5163
     70.0000,       4.0000,   4.00000,    394.0277
     74.0000,       4.0000,   4.00000,    420.0505
     78.0000,       4.0000,   4.00000,    424.2102
     82.0000,       4.0000,   4.00000,    440.2717
     86.0000,       4.0000,   4.00000,    454.8261
     90.0000,       4.0000,   4.00000,    479.0791
     94.0000,       4.0000,   4.00000,    410.0179
     98.0000,       4.0000,   4.00000,    435.4344
    102.0000,       4.0000,   4.00000,    485.7208
    106.0000,       4.0000,   4.00000,    443.5215
    110.0000,       4.0000,   4.00000,    541.2900
    114.0000,       4.0000,   4.00000,    541.4759
    118.0000,       4.0000,   4.00000,    540.0278
    122.0000,       4.0000,   4.00000,    518.7993
    126.0000,       4.0000,   4.00000,    487.7402
    130.0000,       4.0000,   4.00000,    495.5126
    134.0000,       4.0000,   4.00000,    536.4896
    138.0000,       4.0000,   4.00000,    550.8754
    142.0000,       4.0000,   4.00000,    548.2623
    146.0000,       4.0000,   4.00000,    579.1984
    150.0000,       4.0000,   4.00000,    536.7240
    154.0000,       4.0000,   4.00000,    562.8010
    158.0000,       4.0000,   4.00000,    567.2456
    162.0000,       4.0000,   4.00000,    591.1993
    166.0000,       4.0000,   4.00000,    558.2526
    170.0000,       4.0000,   4.00000,    540.9233
    174.0000,       4.0000,   4.00000,    521.3461
    178.0000,       4.0000,   4.00000,    499.0719
    182.0000,       4.0000,   4.00000,    516.9697
    186.0000,       4.0000,   4.00000,    504.5856
    190.0000,       4.0000,   4.00000,    511.3202
    194.0000,       4.0000,   4.00000,    511.8822
    198.0000,       4.0000,   4.00000,    495.8402
    202.0000,       4.0000,   4.00000,    575.0745
    206.0000,       4.0000,   4.00000,    549.0460
    210.0000,       4.0000,   4.00000,    558.1038
    214.0000,       4.0000,   4.00000,    551.8822
    218.0000,       4.0000,   4.00000,    555.9057
    222.0000,       4.0000,   4.00000,    545.9131
    226.0000,       4.0000,   4.00000,    531.3406
    230.0000,       4.0000,   4.00000,    511.3690
    234.0000,       4.0000,   4.00000,    564.1117
     24.0000,      16.0000,   1.00000,    317.1861
     28.0000,      16.0000,   1.00000,    320.3848
     32.0000,      16.0000,   1.00000,    340.3381
     36.0000,      16.0000,   1.00000,    350.0199
     40.0000,      16.0000,   1.00000,    368.1366
     44.0000,      16.0000,   1.00000,    374.0729
     48.0000,      16.0000,   1.00000,    376.0955
     52.0000,      16.0000,   1.00000,    382.8586
     56.0000,      16.0000,   1.00000,    388.9936
     60.0000,      16.0000,   1.00000,    405.9027
     64.0000,      16.0000,   1.00000,    404.0701
     68.0000,      16.0000,   1.00000,    401.1825
     72.0000,      16.0000,   1.00000,    413.4547
     76.0000,      16.0000,   1.00000,    421.6777
     80.0000,      16.0000,   1.00000,    440.8933
     84.0000,      16.0000,   1.00000,    462.1404
     88.0000,      16.0000,   1.00000,    450.9910
     92.0000,      16.0000,   1.00000,    452.0136
     96.0000,      16.0000,   1.00000,    454.9383
    100.0000,      16.0000,   1.00000,    443.9730
    104.0000,      16.0000,   1.00000,    483.6911
    108.0000,      16.0000,   1.00000,    519.9815
    112.0000,      16.0000,   1.00000,    536.2792
    116.0000,      16.0000,   1.00000,    559.1049
    120.0000,      16.0000,   1.00000,    540.3823
    124.0000,      16.0000,   1.00000,    522.2953
    128.0000,      16.0000,   1.00000,    524.6241
    132.0000,      16.0000,   1.00000,    522.6855
    136.0000,      16.0000,   1.00000,    542.4081
    140.0000,      16.0000,   1.00000,    564.6511
    144.0000,      16.0000,   1.00000,    566.8284
    148.0000,      16.0000,   1.00000,    570.3035
    152.0000,      16.0000,   1.00000,    573.8513
    156.0000,      16.0000,   1.00000,    574.8090
    160.0000,      16.0000,   1.00000,    578.2416
    164.0000,      16.0000,   1.00000,    574.4732
    168.0000,      16.0000,   1.00000,    563.7981
    172.0000,      16.0000,   1.00000,    545.5624
    176.0000,      16.0000,   1.00000,    537.3519
    180.0000,      16.0000,   1.00000,    524.9783
    184.0000,      16.0000,   1.00000,    522.7089
    188.0000,      16.0000,   1.00000,    529.0106
    192.0000,      16.0000,   1.00000,    524.4136
    196.0000,      16.0000,   1.00000,    540.9340
    200.0000,      16.0000,   1.00000,    542.6951
    204.0000,      16.0000,   1.00000,    545.7478
    208.0000,      16.0000,   1.00000,    559.6943
    212.0000,      16.0000,   1.00000,    543.0892
    216.0000,      16.0000,   1.00000,    535.1606
    220.0000,      16.0000,   1.00000,    530.2957
    224.0000,      16.0000,   1.00000,    527.2284
    228.0000,      16.0000,   1.00000,    542.9712
     22.0000,       4.0000,   5.00000,    295.6725
     26.0000,       4.0000,   5.00000,    308.8978
     30.0000,       4.0000,   5.00000,    308.3968
     34.0000,       4.0000,   5.00000,    355.5137
     38.0000,       4.0000,   5.00000,    392.3099
     42.0000,       4.0000,   5.00000,    359.1057
     46.0000,       4.0000,   5.00000,    357.7867
     50.0000,       4.0000,   5.00000,    379.7294
     54.0000,       4.0000,   5.00000,    403.6140
     58.0000,       4.0000,   5.00000,    401.6638
     62.0000,       4.0000,   5.00000,    404.4127
     66.0000,       4.0000,   5.00000,    430.8314
     70.0000,       4.0000,   5.00000,    380.0760
     74.0000,       4.0000,   5.00000,    417.5243
     78.0000,       4.0000,   5.00000,    428.1278
     82.0000,       4.0000,   5.00000,    440.1847
     86.0000,       4.0000,   5.00000,    463.9763
     90.0000,       4.0000,   5.00000,    487.4895
     94.0000,       4.0000,   5.00000,    411.1394
     98.0000,       4.0000,   5.00000,    439.6766
    102.0000,       4.0000,   5.00000,    495.1785
    106.0000,       4.0000,   5.00000,    457.2036
    110.0000,       4.0000,   5.00000,    562.4995
    114.0000,       4.0000,   5.00000,    575.0016
    118.0000,       4.0000,   5.00000,    566.8909
    122.0000,       4.0000,   5.00000,    540.0070
    126.0000,       4.0000,   5.00000,    509.7474
    130.0000,       4.0000,   5.00000,    507.6441
    134.0000,       4.0000,   5.00000,    549.5195
    138.0000,       4.0000,   5.00000,    566.1664
    142.0000,       4.0000,   5.00000,    562.9130
    146.0000,       4.0000,   5.00000,    603.8287
    150.0000,       4.0000,   5.00000,    558.1398
    154.0000,       4.0000,   5.00000,    581.1177
    158.0000,       4.0000,   5.00000,    588.8195
    162.0000,       4.0000,   5.00000,    612.3626
    166.0000,       4.0000,   5.00000,    572.2627
    170.0000,       4.0000,   5.00000,    561.5480
    174.0000,       4.0000,   5.00000,    536.4868
    178.0000,       4.0000,   5.00000,    519.8099
    182.0000,       4.0000,   5.00000,    524.8879
    186.0000,       4.0000,   5.00000,    521.7117
    190.0000,       4.0000,   5.00000,    525.6688
    194.0000,       4.0000,   5.00000,    528.0718
    198.0000,       4.0000,   5.00000,    506.8574
    202.0000,       4.0000,   5.00000,    585.6787
    206.0000,       4.0000,   5.00000,    559.3862
    210.0000,       4.0000,   5.00000,    569.5662
    214.0000,       4.0000,   5.00000,    545.2858
    218.0000,       4.0000,   5.00000,    556.1034
    222.0000,       4.0000,   5.00000,    540.3240
    226.0000,       4.0000,   5.00000,    542.5810
    230.0000,       4.0000,   5.00000,    521.8740
     26.0000,       4.0000,   6.00000,    314.6829
     30.0000,       4.0000,   6.00000,    309.8914
     34.0000,       4.0000,   6.00000,    355.3098
     38.0000,       4.0000,   6.00000,    392.9201
     42.0000,       4.0000,   6.00000,    353.6533
     46.0000,       4.0000,   6.00000,    364.8041
     50.0000,       4.0000,   6.00000,    380.2812
     54.0000,       4.0000,   6.00000,    406.0184
     58.0000,       4.0000,   6.00000,    397.4586
     62.0000,       4.0000,   6.00000,    397.2847
     66.0000,       4.0000,   6.00000,    427.0685
     70.0000,       4.0000,   6.00000,    384.1055
     74.0000,       4.0000,   6.00000,    418.4772
     78.0000,       4.0000,   6.00000,    420.4298
     82.0000,       4.0000,   6.00000,    445.7950
     86.0000,       4.0000,   6.00000,    461.7228
     90.0000,       4.0000,   6.00000,    482.3070
     94.0000,       4.0000,   6.00000,    413.1763
     98.0000,       4.0000,   6.00000,    441.7637
    102.0000,       4.0000,   6.00000,    505.6872
    106.0000,       4.0000,   6.00000,    467.4949
    110.0000,       4.0000,   6.00000,    571.8996
    114.0000,       4.0000,   6.00000,    584.1403
    118.0000,       4.0000,   6.00000,    591.3530
    122.0000,       4.0000,   6.00000,    549.5442
    126.0000,       4.0000,   6.00000,    516.1416
    130.0000,       4.0000,   6.00000,    517.9567
    134.0000,       4.0000,   6.00000,    544.1099
    138.0000,       4.0000,   6.00000,    557.5953
    142.0000,       4.0000,   6.00000,    561.6948
    146.0000,       4.0000,   6.00000,    611.3320
    150.0000,       4.0000,   6.00000,    572.6422
    154.0000,       4.0000,   6.00000,    600.2862
    158.0000,       4.0000,   6.00000,    602.0723
    162.0000,       4.0000,   6.00000,    626.3482
    166.0000,       4.0000,   6.00000,    583.9950
    170.0000,       4.0000,   6.00000,    567.1650
    174.0000,       4.0000,   6.00000,    553.2854
    178.0000,       4.0000,   6.00000,    519.9474
    182.0000,       4.0000,   6.00000,    526.8290
    186.0000,       4.0000,   6.00000,    518.8995
    190.0000,       4.0000,   6.00000,    529.4618
    194.0000,       4.0000,   6.00000,    527.5528
    198.0000,       4.0000,   6.00000,    508.1562
    202.0000,       4.0000,   6.00000,    590.7618
    206.0000,       4.0000,   6.00000,    565.4193
    210.0000,       4.0000,   6.00000,    561.5491
    214.0000,       4.0000,   6.00000,    540.2204
    218.0000,       4.0000,   6.00000,    557.4688
    222.0000,       4.0000,   6.00000,    548.9630
    226.0000,       4.0000,   6.00000,    535.8940
     30.0000,      20.0000,   1.00000,    334.8072
     34.0000,      20.0000,   1.00000,    341.3525
     38.0000,      20.0000,   1.00000,    345.7980
     42.0000,      20.0000,   1.00000,    367.4944
     46.0000,      20.0000,   1.00000,    382.5758
     50.0000,      20.0000,   1.00000,    384.8599
     54.0000,      20.0000,   1.00000,    387.6600
     58.0000,      20.0000,   1.00000,    399.1955
     62.0000,      20.0000,   1.00000,    393.1341
     66.0000,      20.0000,   1.00000,    405.0593
     70.0000,      20.0000,   1.00000,    419.1225
     74.0000,      20.0000,   1.00000,    423.9219
     78.0000,      20.0000,   1.00000,    433.4628
     82.0000,      20.0000,   1.00000,    450.4607
     86.0000,      20.0000,   1.00000,    444.6713
     90.0000,      20.0000,   1.00000,    445.2719
     94.0000,      20.0000,   1.00000,    457.7439
     98.0000,      20.0000,   1.00000,    462.7052
    102.0000,      20.0000,   1.00000,    480.1101
    106.0000,      20.0000,   1.00000,    513.4056
    110.0000,      20.0000,   1.00000,    538.7374
    114.0000,      20.0000,   1.00000,    546.5658
    118.0000,      20.0000,   1.00000,    554.0013
    122.0000,      20.0000,   1.00000,    548.7935
    126.0000,      20.0000,   1.00000,    535.3589
    130.0000,      20.0000,   1.00000,    528.0164
    134.0000,      20.0000,   1.00000,    526.4286
    138.0000,      20.0000,   1.00000,    536.8011
    142.0000,      20.0000,   1.00000,    552.9460
    146.0000,      20.0000,   1.00000,    569.6534
    150.0000,      20.0000,   1.00000,    586.0774
    154.0000,      20.0000,   1.00000,    601.3411
    158.0000,      20.0000,   1.00000,    591.6956
    162.0000,      20.0000,   1.00000,    588.3536
    166.0000,      20.0000,   1.00000,    580.2218
    170.0000,      20.0000,   1.00000,    572.0469
    174.0000,      20.0000,   1.00000,    548.2480
    178.0000,      20.0000,   1.00000,    538.2432
    182.0000,      20.0000,   1.00000,    524.6603
    186.0000,      20.0000,   1.00000,    522.4085
    190.0000,      20.0000,   1.00000,    519.5003
    194.0000,      20.0000,   1.00000,    536.7691
    198.0000,      20.0000,   1.00000,    541.6296
    202.0000,      20.0000,   1.00000,    549.4560
    206.0000,      20.0000,   1.00000,    540.4330
    210.0000,      20.0000,   1.00000,    545.0956
    214.0000,      20.0000,   1.00000,    538.2527
    218.0000,      20.0000,   1.00000,    538.7372
    222.0000,      20.0000,   1.00000,    531.9951
     30.0000,       4.0000,   7.00000,    309.2340
     34.0000,       4.0000,   7.00000,    354.6879
     38.0000,       4.0000,   7.00000,    384.4215
     42.0000,       4.0000,   7.00000,    352.3774
     46.0000,       4.0000,   7.00000,    362.3739
     50.0000,       4.0000,   7.00000,    385.9406
     54.0000,       4.0000,   7.00000,    409.7469
     58.0000,       4.0000,   7.00000,    401.0973
     62.0000,       4.0000,   7.00000,    391.9238
     66.0000,       4.0000,   7.00000,    429.0545
     70.0000,       4.0000,   7.00000,    390.6808
     74.0000,       4.0000,   7.00000,    416.8661
     78.0000,       4.0000,   7.00000,    423.0726
     82.0000,       4.0000,   7.00000,    436.6275
     86.0000,       4.0000,   7.00000,    455.3618
     90.0000,       4.0000,   7.00000,    477.4817
     94.0000,       4.0000,   7.00000,    409.6446
     98.0000,       4.0000,   7.00000,    450.0735
    102.0000,       4.0000,   7.00000,    512.8337
    106.0000,       4.0000,   7.00000,    471.7891
    110.0000,       4.0000,   7.00000,    575.7657
    114.0000,       4.0000,   7.00000,    588.5681
    118.0000,       4.0000,   7.00000,    587.1000
    122.0000,       4.0000,   7.00000,    560.4129
    126.0000,       4.0000,   7.00000,    516.1068
    130.0000,       4.0000,   7.00000,    509.5277
    134.0000,       4.0000,   7.00000,    537.3193
    138.0000,       4.0000,   7.00000,    540.5210
    142.0000,       4.0000,   7.00000,    549.3366
    146.0000,       4.0000,   7.00000,    605.5522
    150.0000,       4.0000,   7.00000,    578.5820
    154.0000,       4.0000,   7.00000,    612.1748
    158.0000,       4.0000,   7.00000,    615.8045
    162.0000,       4.0000,   7.00000,    635.1775
    166.0000,       4.0000,   7.00000,    590.9724
    170.0000,       4.0000,   7.00000,    577.0338
    174.0000,       4.0000,   7.00000,    545.7086
    178.0000,       4.0000,   7.00000,    519.0818
    182.0000,       4.0000,   7.00000,    518.3312
    186.0000,       4.0000,   7.00000,    510.3788
    190.0000,       4.0000,   7.00000,    514.8214
    194.0000,       4.0000,   7.00000,    519.1957
    198.0000,       4.0000,   7.00000,    502.3467
    202.0000,       4.0000,   7.00000,    590.7359
    206.0000,       4.0000,   7.00000,    555.5912
    210.0000,       4.0000,   7.00000,    555.3526
    214.0000,       4.0000,   7.00000,    541.9608
    218.0000,       4.0000,   7.00000,    562.2859
    222.0000,       4.0000,   7.00000,    549.4950
     34.0000,       4.0000,   8.00000,    348.6125
     38.0000,       4.0000,   8.00000,    384.3989
     42.0000,       4.0000,   8.00000,    348.3583
     46.0000,       4.0000,   8.00000,    360.3849
     50.0000,       4.0000,   8.00000,    386.1791
     54.0000,       4.0000,   8.00000,    417.0750
     58.0000,       4.0000,   8.00000,    403.4685
     62.0000,       4.0000,   8.00000,    402.5736
     66.0000,       4.0000,   8.00000,    433.2078
     70.0000,       4.0000,   8.00000,    386.3813
     74.0000,       4.0000,   8.00000,    423.7536
     78.0000,       4.0000,   8.00000,    419.0164
     82.0000,       4.0000,   8.00000,    428.9733
     86.0000,       4.0000,   8.00000,    445.3336
     90.0000,       4.0000,   8.00000,    473.1832
     94.0000,       4.0000,   8.00000,    411.2357
     98.0000,       4.0000,   8.00000,    451.6463
    102.0000,       4.0000,   8.00000,    518.2796
    106.0000,       4.0000,   8.00000,    472.0049
    110.0000,       4.0000,   8.00000,    577.8367
    114.0000,       4.0000,   8.00000,    581.6175
    118.0000,       4.0000,   8.00000,    582.2367
    122.0000,       4.0000,   8.00000,    549.3214
    126.0000,       4.0000,   8.00000,    512.7065
    130.0000,       4.0000,   8.00000,    495.7435
    134.0000,       4.0000,   8.00000,    519.7276
    138.0000,       4.0000,   8.00000,    531.7309
    142.0000,       4.0000,   8.00000,    531.4481
    146.0000,       4.0000,   8.00000,    594.4232
    150.0000,       4.0000,   8.00000,    572.1100
    154.0000,       4.0000,   8.00000,    614.6613
    158.0000,       4.0000,   8.00000,    624.3654
    162.0000,       4.0000,   8.00000,    644.8640
    166.0000,       4.0000,   8.00000,    598.4822
    170.0000,       4.0000,   8.00000,    571.5076
    174.0000,       4.0000,   8.00000,    540.0050
    178.0000,       4.0000,   8.00000,    505.1153
    182.0000,       4.0000,   8.00000,    508.6992
    186.0000,       4.0000,   8.00000,    492.9112
    190.0000,       4.0000,   8.00000,    497.2873
    194.0000,       4.0000,   8.00000,    501.2683
    198.0000,       4.0000,   8.00000,    493.7231
    202.0000,       4.0000,   8.00000,    572.3589
    206.0000,       4.0000,   8.00000,    546.5781
    210.0000,       4.0000,   8.00000,    556.2313
    214.0000,       4.0000,   8.00000,    545.8599
    218.0000,       4.0000,   8.00000,    564.0847
     42.0000,      28.0000,   1.00000,    360.1433
     46.0000,      28.0000,   1.00000,    377.5591
     50.0000,      28.0000,   1.00000,    385.5583
     54.0000,      28.0000,   1.00000,    400.1741
     58.0000,      28.0000,   1.00000,    410.9616
     62.0000,      28.0000,   1.00000,    421.1688
     66.0000,      28.0000,   1.00000,    427.6682
     70.0000,      28.0000,   1.00000,    426.2267
     74.0000,      28.0000,   1.00000,    426.9927
     78.0000,      28.0000,   1.00000,    434.6337
     82.0000,      28.0000,   1.00000,    426.8017
     86.0000,      28.0000,   1.00000,    433.4137
     90.0000,      28.0000,   1.00000,    448.9004
     94.0000,      28.0000,   1.00000,    455.0719
     98.0000,      28.0000,   1.00000,    479.5813
    102.0000,      28.0000,   1.00000,    499.3128
    106.0000,      28.0000,   1.00000,    505.0535
    110.0000,      28.0000,   1.00000,    520.5535
    114.0000,      28.0000,   1.00000,    517.6844
    118.0000,      28.0000,   1.00000,    509.2304
    122.0000,      28.0000,   1.00000,    510.4148
    126.0000,      28.0000,   1.00000,    504.3501
    130.0000,      28.0000,   1.00000,    500.2977
    134.0000,      28.0000,   1.00000,    506.5784
    138.0000,      28.0000,   1.00000,    505.3574
    142.0000,      28.0000,   1.00000,    520.1105
    146.0000,      28.0000,   1.00000,    544.1127
    150.0000,      28.0000,   1.00000,    559.9145
    154.0000,      28.0000,   1.00000,    579.0970
    158.0000,      28.0000,   1.00000,    597.5748
    162.0000,      28.0000,   1.00000,    590.7720
    166.0000,      28.0000,   1.00000,    581.3689
    170.0000,      28.0000,   1.00000,    561.0727
    174.0000,      28.0000,   1.00000,    538.9666
    178.0000,      28.0000,   1.00000,    513.7459
    182.0000,      28.0000,   1.00000,    497.4903
    186.0000,      28.0000,   1.00000,    483.2867
    190.0000,      28.0000,   1.00000,    493.9326
    194.0000,      28.0000,   1.00000,    491.0978
    198.0000,      28.0000,   1.00000,    496.1324
    202.0000,      28.0000,   1.00000,    506.8429
    206.0000,      28.0000,   1.00000,    525.7878
    210.0000,      28.0000,   1.00000,    536.4006
     42.0000,       4.0000,  10.00000,    348.8099
     46.0000,       4.0000,  10.00000,    359.2420
     50.0000,       4.0000,  10.00000,    383.0822
     54.0000,       4.0000,  10.00000,    421.8431
     58.0000,       4.0000,  10.00000,    422.2644
     62.0000,       4.0000,  10.00000,    418.1707
     66.0000,       4.0000,  10.00000,    445.8568
     70.0000,       4.0000,  10.00000,    389.2960
     74.0000,       4.0000,  10.00000,    410.7026
     78.0000,       4.0000,  10.00000,    407.1891
     82.0000,       4.0000,  10.00000,    421.2373
     86.0000,       4.0000,  10.00000,    440.7618
     90.0000,       4.0000,  10.00000,    470.2857
     94.0000,       4.0000,  10.00000,    407.8696
     98.0000,       4.0000,  10.00000,    448.3501
    102.0000,       4.0000,  10.00000,    513.2593
    106.0000,       4.0000,  10.00000,    464.6216
    110.0000,       4.0000,  10.00000,    565.6834
    114.0000,       4.0000,  10.00000,    563.7045
    118.0000,       4.0000,  10.00000,    554.9316
    122.0000,       4.0000,  10.00000,    512.4097
    126.0000,       4.0000,  10.00000,    472.3751
    130.0000,       4.0000,  10.00000,    466.6142
    134.0000,       4.0000,  10.00000,    496.5042
    138.0000,       4.0000,  10.00000,    504.4554
    142.0000,       4.0000,  10.00000,    511.0875
    146.0000,       4.0000,  10.00000,    570.8642
    150.0000,       4.0000,  10.00000,    544.4987
    154.0000,       4.0000,  10.00000,    593.4678
    158.0000,       4.0000,  10.00000,    617.3661
    162.0000,       4.0000,  10.00000,    642.9011
    166.0000,       4.0000,  10.00000,    591.0694
    170.0000,       4.0000,  10.00000,    556.8112
    174.0000,       4.0000,  10.00000,    516.5622
    178.0000,       4.0000,  10.00000,    476.4598
    182.0000,       4.0000,  10.00000,    470.3635
    186.0000,       4.0000,  10.00000,    455.7115
    190.0000,       4.0000,  10.00000,    462.9166
    194.0000,       4.0000,  10.00000,    459.4103
    198.0000,       4.0000,  10.00000,    449.4494
    202.0000,       4.0000,  10.00000,    539.7045
    206.0000,       4.0000,  10.00000,    534.7990
    210.0000,       4.0000,  10.00000,    552.1501
     54.0000,      36.0000,   1.00000,    407.5105
     58.0000,      36.0000,   1.00000,    409.7164
     62.0000,      36.0000,   1.00000,    415.6781
     66.0000,      36.0000,   1.00000,    423.4691
     70.0000,      36.0000,   1.00000,    431.5273
     74.0000,      36.0000,   1.00000,    439.3995
     78.0000,      36.0000,   1.00000,    433.4271
     82.0000,      36.0000,   1.00000,    433.5225
     86.0000,      36.0000,   1.00000,    437.2853
     90.0000,      36.0000,   1.00000,    443.1374
     94.0000,      36.0000,   1.00000,    457.1841
     98.0000,      36.0000,   1.00000,    469.0242
    102.0000,      36.0000,   1.00000,    474.9025
    106.0000,      36.0000,   1.00000,    473.2912
    110.0000,      36.0000,   1.00000,    461.5558
    114.0000,      36.0000,   1.00000,    460.2102
    118.0000,      36.0000,   1.00000,    461.5951
    122.0000,      36.0000,   1.00000,    462.6749
    126.0000,      36.0000,   1.00000,    469.4487
    130.0000,      36.0000,   1.00000,    475.6535
    134.0000,      36.0000,   1.00000,    477.8658
    138.0000,      36.0000,   1.00000,    485.6215
    142.0000,      36.0000,   1.00000,    499.2776
    146.0000,      36.0000,   1.00000,    523.6367
    150.0000,      36.0000,   1.00000,    527.4420
    154.0000,      36.0000,   1.00000,    530.4189
    158.0000,      36.0000,   1.00000,    532.4983
    162.0000,      36.0000,   1.00000,    525.9584
    166.0000,      36.0000,   1.00000,    520.5884
    170.0000,      36.0000,   1.00000,    516.8394
    174.0000,      36.0000,   1.00000,    507.5465
    178.0000,      36.0000,   1.00000,    494.4559
    182.0000,      36.0000,   1.00000,    466.2531
    186.0000,      36.0000,   1.00000,    457.2200
    190.0000,      36.0000,   1.00000,    454.1791
    194.0000,      36.0000,   1.00000,    459.6350
    198.0000,      36.0000,   1.00000,    467.2282
     54.0000,      12.0000,   4.00000,    416.1473
     58.0000,      12.0000,   4.00000,    421.6255
     62.0000,      12.0000,   4.00000,    424.8596
     66.0000,      12.0000,   4.00000,    412.7818
     70.0000,      12.0000,   4.00000,    412.5700
     74.0000,      12.0000,   4.00000,    403.4892
     78.0000,      12.0000,   4.00000,    413.4149
     82.0000,      12.0000,   4.00000,    421.5247
     86.0000,      12.0000,   4.00000,    438.6394
     90.0000,      12.0000,   4.00000,    432.1127
     94.0000,      12.0000,   4.00000,    430.4240
     98.0000,      12.0000,   4.00000,    439.2643
    102.0000,      12.0000,   4.00000,    448.7125
    106.0000,      12.0000,   4.00000,    479.4226
    110.0000,      12.0000,   4.00000,    488.3376
    114.0000,      12.0000,   4.00000,    509.9584
    118.0000,      12.0000,   4.00000,    492.9605
    122.0000,      12.0000,   4.00000,    468.6524
    126.0000,      12.0000,   4.00000,    443.7577
    130.0000,      12.0000,   4.00000,    440.9045
    134.0000,      12.0000,   4.00000,    453.7527
    138.0000,      12.0000,   4.00000,    471.6873
    142.0000,      12.0000,   4.00000,    499.3298
    146.0000,      12.0000,   4.00000,    518.2578
    150.0000,      12.0000,   4.00000,    533.2748
    154.0000,      12.0000,   4.00000,    538.1909
    158.0000,      12.0000,   4.00000,    561.3068
    162.0000,      12.0000,   4.00000,    551.8395
    166.0000,      12.0000,   4.00000,    538.6766
    170.0000,      12.0000,   4.00000,    505.9324
    174.0000,      12.0000,   4.00000,    475.7435
    178.0000,      12.0000,   4.00000,    450.4694
    182.0000,      12.0000,   4.00000,    424.2670
    186.0000,      12.0000,   4.00000,    414.0335
    190.0000,      12.0000,   4.00000,    412.6035
    194.0000,      12.0000,   4.00000,    416.3212
    198.0000,      12.0000,   4.00000,    445.4852
     66.0000,      44.0000,   1.00000,    419.1255
     70.0000,      44.0000,   1.00000,    430.9925
     74.0000,      44.0000,   1.00000,    431.0630
     78.0000,      44.0000,   1.00000,    433.3655
     82.0000,      44.0000,   1.00000,    437.8233
     86.0000,      44.0000,   1.00000,    436.1841
     90.0000,      44.0000,   1.00000,    436.2171
     94.0000,      44.0000,   1.00000,    439.8054
     98.0000,      44.0000,   1.00000,    435.8257
    102.0000,      44.0000,   1.00000,    433.0155
    106.0000,      44.0000,   1.00000,    428.5582
    110.0000,      44.0000,   1.00000,    422.5948
    114.0000,      44.0000,   1.00000,    421.4484
    118.0000,      44.0000,   1.00000,    430.0900
    122.0000,      44.0000,   1.00000,    440.4833
    126.0000,      44.0000,   1.00000,    450.1653
    130.0000,      44.0000,   1.00000,    461.0967
    134.0000,      44.0000,   1.00000,    470.8835
    138.0000,      44.0000,   1.00000,    470.2194
    142.0000,      44.0000,   1.00000,    473.9705
    146.0000,      44.0000,   1.00000,    473.2871
    150.0000,      44.0000,   1.00000,    475.3547
    154.0000,      44.0000,   1.00000,    475.2271
    158.0000,      44.0000,   1.00000,    472.5132
    162.0000,      44.0000,   1.00000,    464.4186
    166.0000,      44.0000,   1.00000,    461.1982
    170.0000,      44.0000,   1.00000,    453.4660
    174.0000,      44.0000,   1.00000,    447.4567
    178.0000,      44.0000,   1.00000,    448.0831
    182.0000,      44.0000,   1.00000,    455.6102
    186.0000,      44.0000,   1.00000,    453.3802
     66.0000,      12.0000,   5.00000,    405.1557
     70.0000,      12.0000,   5.00000,    404.5403
     74.0000,      12.0000,   5.00000,    394.2039
     78.0000,      12.0000,   5.00000,    406.3646
     82.0000,      12.0000,   5.00000,    412.9709
     86.0000,      12.0000,   5.00000,    429.4007
     90.0000,      12.0000,   5.00000,    414.2358
     94.0000,      12.0000,   5.00000,    405.9871
     98.0000,      12.0000,   5.00000,    405.7553
    102.0000,      12.0000,   5.00000,    413.3449
    106.0000,      12.0000,   5.00000,    442.0185
    110.0000,      12.0000,   5.00000,    452.0659
    114.0000,      12.0000,   5.00000,    476.3519
    118.0000,      12.0000,   5.00000,    465.7399
    122.0000,      12.0000,   5.00000,    446.3159
    126.0000,      12.0000,   5.00000,    426.0988
    130.0000,      12.0000,   5.00000,    423.5271
    134.0000,      12.0000,   5.00000,    437.8011
    138.0000,      12.0000,   5.00000,    446.7833
    142.0000,      12.0000,   5.00000,    465.4907
    146.0000,      12.0000,   5.00000,    470.8994
    150.0000,      12.0000,   5.00000,    486.3370
    154.0000,      12.0000,   5.00000,    487.9962
    158.0000,      12.0000,   5.00000,    505.3605
    162.0000,      12.0000,   5.00000,    493.1684
    166.0000,      12.0000,   5.00000,    476.2928
    170.0000,      12.0000,   5.00000,    443.7234
    174.0000,      12.0000,   5.00000,    413.7180
    178.0000,      12.0000,   5.00000,    399.5207
    182.0000,      12.0000,   5.00000,    391.4957
    186.0000,      12.0000,   5.00000,    392.5833
     78.0000,      52.0000,   1.00000,    420.7099
     82.0000,      52.0000,   1.00000,    414.8367
     86.0000,      52.0000,   1.00000,    415.3900
     90.0000,      52.0000,   1.00000,    417.4903
     94.0000,      52.0000,   1.00000,    415.6582
     98.0000,      52.0000,   1.00000,    415.7732
    102.0000,      52.0000,   1.00000,    410.6248
    106.0000,      52.0000,   1.00000,    407.6855
    110.0000,      52.0000,   1.00000,    408.5474
    114.0000,      52.0000,   1.00000,    412.6959
    118.0000,      52.0000,   1.00000,    417.5986
    122.0000,      52.0000,   1.00000,    430.9320
    126.0000,      52.0000,   1.00000,    434.9040
    130.0000,      52.0000,   1.00000,    439.0819
    134.0000,      52.0000,   1.00000,    447.3236
    138.0000,      52.0000,   1.00000,    448.6951
    142.0000,      52.0000,   1.00000,    442.6576
    146.0000,      52.0000,   1.00000,    436.6314
    150.0000,      52.0000,   1.00000,    428.2237
    154.0000,      52.0000,   1.00000,    424.8343
    158.0000,      52.0000,   1.00000,    419.5829
    162.0000,      52.0000,   1.00000,    416.2992
    166.0000,      52.0000,   1.00000,    417.9016
    170.0000,      52.0000,   1.00000,    423.6992
    174.0000,      52.0000,   1.00000,    418.7684
     78.0000,      12.0000,   6.00000,    384.6932
     82.0000,      12.0000,   6.00000,    388.4738
     86.0000,      12.0000,   6.00000,    398.7202
     90.0000,      12.0000,   6.00000,    387.4575
     94.0000,      12.0000,   6.00000,    383.0371
     98.0000,      12.0000,   6.00000,    389.5176
    102.0000,      12.0000,   6.00000,    399.5663
    106.0000,      12.0000,   6.00000,    428.1601
    110.0000,      12.0000,   6.00000,    440.7590
    114.0000,      12.0000,   6.00000,    467.2964
    118.0000,      12.0000,   6.00000,    459.2874
    122.0000,      12.0000,   6.00000,    437.8132
    126.0000,      12.0000,   6.00000,    412.2315
    130.0000,      12.0000,   6.00000,    405.5280
    134.0000,      12.0000,   6.00000,    412.1403
    138.0000,      12.0000,   6.00000,    420.7999
    142.0000,      12.0000,   6.00000,    433.7215
    146.0000,      12.0000,   6.00000,    437.4330
    150.0000,      12.0000,   6.00000,    446.4305
    154.0000,      12.0000,   6.00000,    446.6339
    158.0000,      12.0000,   6.00000,    456.3548
    162.0000,      12.0000,   6.00000,    448.3204
    166.0000,      12.0000,   6.00000,    435.7249
    170.0000,      12.0000,   6.00000,    411.4295
    174.0000,      12.0000,   6.00000,    385.6411
     84.0000,      24.0000,   3.00000,    375.8112
     88.0000,      24.0000,   3.00000,    374.7919
     92.0000,      24.0000,   3.00000,    384.9294
     96.0000,      24.0000,   3.00000,    388.4575
    100.0000,      24.0000,   3.00000,    403.9512
    104.0000,      24.0000,   3.00000,    415.7080
    108.0000,      24.0000,   3.00000,    433.2346
    112.0000,      24.0000,   3.00000,    441.3112
    116.0000,      24.0000,   3.00000,    436.1843
    120.0000,      24.0000,   3.00000,    435.3824
    124.0000,      24.0000,   3.00000,    427.3158
    128.0000,      24.0000,   3.00000,    416.4437
    132.0000,      24.0000,   3.00000,    407.0072
    136.0000,      24.0000,   3.00000,    408.6924
    140.0000,      24.0000,   3.00000,    412.6184
    144.0000,      24.0000,   3.00000,    421.4730
    148.0000,      24.0000,   3.00000,    427.9895
    152.0000,      24.0000,   3.00000,    434.0446
    156.0000,      24.0000,   3.00000,    432.8352
    160.0000,      24.0000,   3.00000,    426.2537
    164.0000,      24.0000,   3.00000,    421.5335
    168.0000,      24.0000,   3.00000,    408.7327
     90.0000,      20.0000,   4.00000,    370.9339
     94.0000,      20.0000,   4.00000,    384.3261
     98.0000,      20.0000,   4.00000,    386.8240
    102.0000,      20.0000,   4.00000,    402.3421
    106.0000,      20.0000,   4.00000,    429.0009
    110.0000,      20.0000,   4.00000,    448.6384
    114.0000,      20.0000,   4.00000,    444.5799
    118.0000,      20.0000,   4.00000,    442.8324
    122.0000,      20.0000,   4.00000,    423.5464
    126.0000,      20.0000,   4.00000,    410.6102
    130.0000,      20.0000,   4.00000,    399.8108
    134.0000,      20.0000,   4.00000,    393.0725
    138.0000,      20.0000,   4.00000,    400.9411
    142.0000,      20.0000,   4.00000,    406.9151
    146.0000,      20.0000,   4.00000,    412.4204
    150.0000,      20.0000,   4.00000,    418.9368
    154.0000,      20.0000,   4.00000,    429.6486
    158.0000,      20.0000,   4.00000,    427.6415
    162.0000,      20.0000,   4.00000,    423.1866
   2.17
ITERATION 5
MODEL RESISTIVITY
LAYER 1
61,     2.0000
      8.0000,     314.23
     12.0000,     323.42
     16.0000,     309.31
     20.0000,     290.94
     24.0000,     236.78
     28.0000,     232.56
     32.0000,     216.28
     36.0000,     254.21
     40.0000,     301.93
     44.0000,     280.67
     48.0000,     296.71
     52.0000,     332.92
     56.0000,     369.12
     60.0000,     370.62
     64.0000,     381.85
     68.0000,     428.36
     72.0000,     383.46
     76.0000,     411.99
     80.0000,     412.70
     84.0000,     420.08
     88.0000,     415.92
     92.0000,     407.55
     96.0000,     320.22
    100.0000,     322.45
    104.0000,     344.39
    108.0000,     306.11
    112.0000,     378.31
    116.0000,     368.47
    120.0000,     353.54
    124.0000,     325.52
    128.0000,     297.41
    132.0000,     296.99
    136.0000,     317.37
    140.0000,     331.90
    144.0000,     343.09
    148.0000,     377.66
    152.0000,     359.65
    156.0000,     388.39
    160.0000,     395.73
    164.0000,     418.54
    168.0000,     390.63
    172.0000,     375.40
    176.0000,     360.58
    180.0000,     343.47
    184.0000,     347.08
    188.0000,     350.35
    192.0000,     360.73
    196.0000,     360.89
    200.0000,     344.61
    204.0000,     422.14
    208.0000,     410.95
    212.0000,     426.67
    216.0000,     426.86
    220.0000,     438.79
    224.0000,     421.61
    228.0000,     397.82
    232.0000,     373.58
    236.0000,     419.87
    240.0000,     375.30
    244.0000,     327.05
           287.3363
LAYER 2
61,     4.2000
      8.0000,     297.09
     12.0000,     314.59
     16.0000,     309.09
     20.0000,     294.65
     24.0000,     239.73
     28.0000,     229.48
     32.0000,     221.50
     36.0000,     262.43
     40.0000,     300.55
     44.0000,     285.27
     48.0000,     310.20
     52.0000,     357.92
     56.0000,     407.61
     60.0000,     421.98
     64.0000,     435.00
     68.0000,     471.91
     72.0000,     420.52
     76.0000,     437.80
     80.0000,     436.21
     84.0000,     420.37
     88.0000,     415.39
     92.0000,     416.93
     96.0000,     331.03
    100.0000,     349.71
    104.0000,     381.79
    108.0000,     352.37
    112.0000,     412.83
    116.0000,     422.20
    120.0000,     409.82
    124.0000,     381.69
    128.0000,     348.95
    132.0000,     345.24
    136.0000,     362.13
    140.0000,     365.20
    144.0000,     389.18
    148.0000,     428.78
    152.0000,     415.41
    156.0000,     434.14
    160.0000,     451.51
    164.0000,     464.68
    168.0000,     433.79
    172.0000,     410.36
    176.0000,     393.82
    180.0000,     372.62
    184.0000,     374.39
    188.0000,     374.08
    192.0000,     374.71
    196.0000,     371.78
    200.0000,     375.24
    204.0000,     442.78
    208.0000,     449.56
    212.0000,     468.01
    216.0000,     473.77
    220.0000,     482.69
    224.0000,     458.94
    228.0000,     443.16
    232.0000,     415.94
    236.0000,     447.32
    240.0000,     395.99
    244.0000,     329.81
           297.0222
LAYER 3
59,     6.6200
     12.0000,     289.85
     16.0000,     300.99
     20.0000,     289.90
     24.0000,     243.67
     28.0000,     237.10
     32.0000,     252.14
     36.0000,     306.88
     40.0000,     336.30
     44.0000,     317.65
     48.0000,     347.41
     52.0000,     412.06
     56.0000,     482.30
     60.0000,     517.68
     64.0000,     529.95
     68.0000,     535.62
     72.0000,     477.22
     76.0000,     476.20
     80.0000,     467.45
     84.0000,     435.94
     88.0000,     440.36
     92.0000,     463.67
     96.0000,     391.93
    100.0000,     442.91
    104.0000,     504.53
    108.0000,     475.44
    112.0000,     525.52
    116.0000,     563.37
    120.0000,     573.17
    124.0000,     551.57
    128.0000,     511.18
    132.0000,     496.06
    136.0000,     496.01
    140.0000,     483.93
    144.0000,     521.22
    148.0000,     574.64
    152.0000,     571.26
    156.0000,     584.59
    160.0000,     618.54
    164.0000,     629.01
    168.0000,     583.13
    172.0000,     536.92
    176.0000,     502.88
    180.0000,     465.66
    184.0000,     454.96
    188.0000,     442.61
    192.0000,     429.62
    196.0000,     433.08
    200.0000,     470.01
    204.0000,     549.05
    208.0000,     581.38
    212.0000,     610.93
    216.0000,     621.76
    220.0000,     620.15
    224.0000,     593.22
    228.0000,     583.48
    232.0000,     551.69
    236.0000,     547.56
    240.0000,     450.46
           350.9120
LAYER 4
57,     9.2820
     16.0000,     282.93
     20.0000,     291.41
     24.0000,     259.02
     28.0000,     269.19
     32.0000,     309.82
     36.0000,     385.65
     40.0000,     405.70
     44.0000,     367.25
     48.0000,     384.26
     52.0000,     448.43
     56.0000,     525.06
     60.0000,     570.53
     64.0000,     572.34
     68.0000,     542.64
     72.0000,     481.65
     76.0000,     468.46
     80.0000,     456.22
     84.0000,     429.15
     88.0000,     453.64
     92.0000,     506.80
     96.0000,     464.18
    100.0000,     559.80
    104.0000,     660.53
    108.0000,     618.42
    112.0000,     654.65
    116.0000,     720.71
    120.0000,     774.39
    124.0000,     780.69
    128.0000,     739.14
    132.0000,     704.25
    136.0000,     675.75
    140.0000,     646.89
    144.0000,     695.55
    148.0000,     767.42
    152.0000,     779.40
    156.0000,     792.77
    160.0000,     840.48
    164.0000,     847.83
    168.0000,     778.79
    172.0000,     701.37
    176.0000,     640.59
    180.0000,     580.44
    184.0000,     550.34
    188.0000,     522.05
    192.0000,     500.27
    196.0000,     518.40
    200.0000,     594.04
    204.0000,     704.15
    208.0000,     762.68
    212.0000,     802.15
    216.0000,     809.86
    220.0000,     793.20
    224.0000,     764.62
    228.0000,     759.62
    232.0000,     711.82
    236.0000,     671.35
           476.1699
LAYER 5
53,    12.2102
     24.0000,     312.46
     28.0000,     373.86
     32.0000,     434.56
     36.0000,     513.89
     40.0000,     518.49
     44.0000,     457.94
     48.0000,     424.36
     52.0000,     425.35
     56.0000,     439.75
     60.0000,     442.30
     64.0000,     418.98
     68.0000,     380.63
     72.0000,     352.23
     76.0000,     346.31
     80.0000,     349.94
     84.0000,     361.15
     88.0000,     406.97
     92.0000,     474.47
     96.0000,     513.46
    100.0000,     625.76
    104.0000,     724.10
    108.0000,     706.00
    112.0000,     717.77
    116.0000,     788.44
    120.0000,     891.05
    124.0000,     969.40
    128.0000,     983.00
    132.0000,     952.81
    136.0000,     910.61
    140.0000,     890.38
    144.0000,     935.80
    148.0000,     1003.2
    152.0000,     1034.8
    156.0000,     1038.4
    160.0000,     1041.4
    164.0000,     1006.3
    168.0000,     924.25
    172.0000,     834.71
    176.0000,     758.38
    180.0000,     690.82
    184.0000,     643.56
    188.0000,     608.98
    192.0000,     599.38
    196.0000,     642.55
    200.0000,     743.95
    204.0000,     861.96
    208.0000,     930.94
    212.0000,     954.35
    216.0000,     937.63
    220.0000,     905.93
    224.0000,     877.31
    228.0000,     851.74
           741.7610
LAYER 6
49,    15.4312
     32.0000,     419.44
     36.0000,     499.56
     40.0000,     506.57
     44.0000,     462.19
     48.0000,     416.16
     52.0000,     381.36
     56.0000,     359.37
     60.0000,     338.90
     64.0000,     315.20
     68.0000,     292.97
     72.0000,     282.13
     76.0000,     285.01
     80.0000,     298.51
     84.0000,     324.10
     88.0000,     370.87
     92.0000,     433.30
     96.0000,     495.51
    100.0000,     580.00
    104.0000,     642.16
    108.0000,     643.37
    112.0000,     647.90
    116.0000,     688.99
    120.0000,     759.82
    124.0000,     828.86
    128.0000,     865.13
    132.0000,     866.98
    136.0000,     854.14
    140.0000,     851.04
    144.0000,     873.05
    148.0000,     901.52
    152.0000,     911.58
    156.0000,     899.04
    160.0000,     874.20
    164.0000,     832.74
    168.0000,     777.90
    172.0000,     723.30
    176.0000,     676.80
    180.0000,     637.93
    184.0000,     610.36
    188.0000,     594.87
    192.0000,     600.53
    196.0000,     639.03
    200.0000,     705.86
    204.0000,     769.88
    208.0000,     798.78
    212.0000,     793.52
    216.0000,     766.82
    220.0000,     743.27
           719.1689
LAYER 7
45,    18.9743
     40.0000,     450.73
     44.0000,     427.22
     48.0000,     394.98
     52.0000,     357.45
     56.0000,     328.26
     60.0000,     303.22
     64.0000,     283.34
     68.0000,     269.78
     72.0000,     266.15
     76.0000,     273.26
     80.0000,     290.80
     84.0000,     320.26
     88.0000,     364.81
     92.0000,     422.04
     96.0000,     484.19
    100.0000,     547.41
    104.0000,     588.65
    108.0000,     595.86
    112.0000,     596.80
    116.0000,     613.73
    120.0000,     648.47
    124.0000,     687.96
    128.0000,     716.62
    132.0000,     729.23
    136.0000,     731.74
    140.0000,     733.41
    144.0000,     738.62
    148.0000,     741.51
    152.0000,     734.30
    156.0000,     715.53
    160.0000,     689.54
    164.0000,     658.79
    168.0000,     626.95
    172.0000,     598.69
    176.0000,     576.55
    180.0000,     560.39
    184.0000,     551.13
    188.0000,     549.24
    192.0000,     557.93
    196.0000,     579.27
    200.0000,     607.47
    204.0000,     622.97
    208.0000,     618.45
    212.0000,     605.03
           584.2731
LAYER 8
41,    22.8718
     48.0000,     381.86
     52.0000,     345.63
     56.0000,     322.37
     60.0000,     304.63
     64.0000,     289.42
     68.0000,     279.48
     72.0000,     278.46
     76.0000,     286.71
     80.0000,     304.54
     84.0000,     332.83
     88.0000,     372.95
     92.0000,     423.79
     96.0000,     479.27
    100.0000,     529.96
    104.0000,     562.26
    108.0000,     571.62
    112.0000,     570.60
    116.0000,     572.93
    120.0000,     583.48
    124.0000,     598.80
    128.0000,     612.48
    132.0000,     620.70
    136.0000,     623.65
    140.0000,     623.10
    144.0000,     619.75
    148.0000,     612.26
    152.0000,     599.30
    156.0000,     581.50
    160.0000,     561.21
    164.0000,     540.53
    168.0000,     521.63
    172.0000,     506.57
    176.0000,     496.33
    180.0000,     490.56
    184.0000,     488.87
    188.0000,     489.95
    192.0000,     493.43
    196.0000,     498.18
    200.0000,     501.91
    204.0000,     497.41
           482.0729
LAYER 9
35,    27.1590
     60.0000,     320.19
     64.0000,     306.34
     68.0000,     299.58
     72.0000,     299.40
     76.0000,     306.97
     80.0000,     322.55
     84.0000,     346.16
     88.0000,     379.05
     92.0000,     421.75
     96.0000,     468.89
    100.0000,     511.79
    104.0000,     540.76
    108.0000,     552.27
    112.0000,     551.64
    116.0000,     547.13
    120.0000,     544.10
    124.0000,     543.56
    128.0000,     543.92
    132.0000,     543.26
    136.0000,     540.58
    140.0000,     535.42
    144.0000,     527.43
    148.0000,     516.46
    152.0000,     502.86
    156.0000,     487.60
    160.0000,     471.94
    164.0000,     457.06
    168.0000,     444.11
    172.0000,     434.69
    176.0000,     429.04
    180.0000,     426.38
    184.0000,     426.04
    188.0000,     425.26
    192.0000,     423.73
           424.0560
LAYER 10
29,    31.8749
     72.0000,     310.19
     76.0000,     321.63
     80.0000,     333.17
     84.0000,     350.47
     88.0000,     374.30
     92.0000,     410.16
     96.0000,     450.42
    100.0000,     488.94
    104.0000,     517.26
    108.0000,     531.46
    112.0000,     532.94
    116.0000,     526.45
    120.0000,     516.79
    124.0000,     506.82
    128.0000,     497.41
    132.0000,     488.31
    136.0000,     478.96
    140.0000,     468.76
    144.0000,     457.25
    148.0000,     444.44
    152.0000,     430.63
    156.0000,     416.33
    160.0000,     401.92
    164.0000,     388.21
    168.0000,     376.06
    172.0000,     369.13
    176.0000,     366.16
    180.0000,     365.40
           369.8990
LAYER 11
25,    37.0623
     80.0000,     328.83
     84.0000,     341.97
     88.0000,     359.62
     92.0000,     390.95
     96.0000,     427.57
    100.0000,     467.09
    104.0000,     497.19
    108.0000,     514.81
    112.0000,     518.74
    116.0000,     511.82
    120.0000,     498.35
    124.0000,     482.06
    128.0000,     465.25
    132.0000,     448.95
    136.0000,     433.43
    140.0000,     418.47
    144.0000,     403.76
    148.0000,     389.05
    152.0000,     374.12
    156.0000,     358.72
    160.0000,     341.50
    164.0000,     324.45
    168.0000,     308.06
    172.0000,     302.93
           306.8562
LAYER 12
21, 
     88.0000,     323.12
     92.0000,     367.87
     96.0000,     413.80
    100.0000,     456.99
    104.0000,     490.84
    108.0000,     514.10
    112.0000,     519.41
    116.0000,     510.00
    120.0000,     491.19
    124.0000,     467.99
    128.0000,     443.97
    132.0000,     421.12
    136.0000,     400.36
    140.0000,     381.69
    144.0000,     364.67
    148.0000,     348.65
    152.0000,     332.44
    156.0000,     316.69
    160.0000,     296.98
    164.0000,     270.19
           232.3780
CALCULATED APPARENT RESISTIVITY
      6.0000,       4.0000,   1.00000,    301.6958
     10.0000,       4.0000,   1.00000,    307.7881
     14.0000,       4.0000,   1.00000,    290.9272
     18.0000,       4.0000,   1.00000,    287.9381
     22.0000,       4.0000,   1.00000,    249.4449
     26.0000,       4.0000,   1.00000,    257.2505
     30.0000,       4.0000,   1.00000,    246.5567
     34.0000,       4.0000,   1.00000,    268.7929
     38.0000,       4.0000,   1.00000,    296.3456
     42.0000,       4.0000,   1.00000,    297.1688
     46.0000,       4.0000,   1.00000,    328.7000
     50.0000,       4.0000,   1.00000,    349.3378
     54.0000,       4.0000,   1.00000,    383.4283
     58.0000,       4.0000,   1.00000,    399.9789
     62.0000,       4.0000,   1.00000,    403.3955
     66.0000,       4.0000,   1.00000,    440.2021
     70.0000,       4.0000,   1.00000,    402.7746
     74.0000,       4.0000,   1.00000,    433.5162
     78.0000,       4.0000,   1.00000,    415.3335
     82.0000,       4.0000,   1.00000,    420.6089
     86.0000,       4.0000,   1.00000,    400.7076
     90.0000,       4.0000,   1.00000,    407.9508
     94.0000,       4.0000,   1.00000,    356.9180
     98.0000,       4.0000,   1.00000,    358.9687
    102.0000,       4.0000,   1.00000,    385.4272
    106.0000,       4.0000,   1.00000,    349.6167
    110.0000,       4.0000,   1.00000,    406.5537
    114.0000,       4.0000,   1.00000,    388.0045
    118.0000,       4.0000,   1.00000,    391.6138
    122.0000,       4.0000,   1.00000,    373.9501
    126.0000,       4.0000,   1.00000,    357.9964
    130.0000,       4.0000,   1.00000,    352.4248
    134.0000,       4.0000,   1.00000,    365.5629
    138.0000,       4.0000,   1.00000,    379.7206
    142.0000,       4.0000,   1.00000,    382.8544
    146.0000,       4.0000,   1.00000,    423.8732
    150.0000,       4.0000,   1.00000,    409.8444
    154.0000,       4.0000,   1.00000,    444.1615
    158.0000,       4.0000,   1.00000,    437.8523
    162.0000,       4.0000,   1.00000,    455.6505
    166.0000,       4.0000,   1.00000,    429.1173
    170.0000,       4.0000,   1.00000,    422.1163
    174.0000,       4.0000,   1.00000,    403.4801
    178.0000,       4.0000,   1.00000,    384.7857
    182.0000,       4.0000,   1.00000,    387.4618
    186.0000,       4.0000,   1.00000,    378.7401
    190.0000,       4.0000,   1.00000,    384.1392
    194.0000,       4.0000,   1.00000,    400.2835
    198.0000,       4.0000,   1.00000,    389.6526
    202.0000,       4.0000,   1.00000,    452.6318
    206.0000,       4.0000,   1.00000,    440.7041
    210.0000,       4.0000,   1.00000,    474.6888
    214.0000,       4.0000,   1.00000,    465.5610
    218.0000,       4.0000,   1.00000,    478.2959
    222.0000,       4.0000,   1.00000,    460.4763
    226.0000,       4.0000,   1.00000,    455.3289
    230.0000,       4.0000,   1.00000,    418.5146
    234.0000,       4.0000,   1.00000,    435.1342
    238.0000,       4.0000,   1.00000,    383.5352
    242.0000,       4.0000,   1.00000,    357.6811
    246.0000,       4.0000,   1.00000,    324.9054
     10.0000,       4.0000,   2.00000,    301.9484
     14.0000,       4.0000,   2.00000,    299.9671
     18.0000,       4.0000,   2.00000,    295.4131
     22.0000,       4.0000,   2.00000,    266.2407
     26.0000,       4.0000,   2.00000,    278.9437
     30.0000,       4.0000,   2.00000,    269.4678
     34.0000,       4.0000,   2.00000,    298.7484
     38.0000,       4.0000,   2.00000,    332.9587
     42.0000,       4.0000,   2.00000,    317.6787
     46.0000,       4.0000,   2.00000,    341.9154
     50.0000,       4.0000,   2.00000,    377.2821
     54.0000,       4.0000,   2.00000,    410.9444
     58.0000,       4.0000,   2.00000,    404.7839
     62.0000,       4.0000,   2.00000,    417.6665
     66.0000,       4.0000,   2.00000,    456.4825
     70.0000,       4.0000,   2.00000,    413.7760
     74.0000,       4.0000,   2.00000,    436.4303
     78.0000,       4.0000,   2.00000,    431.3040
     82.0000,       4.0000,   2.00000,    412.8831
     86.0000,       4.0000,   2.00000,    424.3199
     90.0000,       4.0000,   2.00000,    441.0696
     94.0000,       4.0000,   2.00000,    374.3512
     98.0000,       4.0000,   2.00000,    404.0434
    102.0000,       4.0000,   2.00000,    444.7875
    106.0000,       4.0000,   2.00000,    389.5529
    110.0000,       4.0000,   2.00000,    451.5106
    114.0000,       4.0000,   2.00000,    453.0111
    118.0000,       4.0000,   2.00000,    443.9226
    122.0000,       4.0000,   2.00000,    438.2607
    126.0000,       4.0000,   2.00000,    418.6547
    130.0000,       4.0000,   2.00000,    418.6134
    134.0000,       4.0000,   2.00000,    444.7918
    138.0000,       4.0000,   2.00000,    445.6515
    142.0000,       4.0000,   2.00000,    448.6465
    146.0000,       4.0000,   2.00000,    491.2435
    150.0000,       4.0000,   2.00000,    471.9838
    154.0000,       4.0000,   2.00000,    493.7001
    158.0000,       4.0000,   2.00000,    502.9370
    162.0000,       4.0000,   2.00000,    513.2814
    166.0000,       4.0000,   2.00000,    483.0319
    170.0000,       4.0000,   2.00000,    475.3819
    174.0000,       4.0000,   2.00000,    460.1354
    178.0000,       4.0000,   2.00000,    435.3453
    182.0000,       4.0000,   2.00000,    436.5631
    186.0000,       4.0000,   2.00000,    426.2791
    190.0000,       4.0000,   2.00000,    440.6788
    194.0000,       4.0000,   2.00000,    443.4924
    198.0000,       4.0000,   2.00000,    435.1818
    202.0000,       4.0000,   2.00000,    508.3968
    206.0000,       4.0000,   2.00000,    499.7354
    210.0000,       4.0000,   2.00000,    507.9124
    214.0000,       4.0000,   2.00000,    512.4542
    218.0000,       4.0000,   2.00000,    529.3936
    222.0000,       4.0000,   2.00000,    523.6275
    226.0000,       4.0000,   2.00000,    490.9171
    230.0000,       4.0000,   2.00000,    455.4468
    234.0000,       4.0000,   2.00000,    488.0592
    238.0000,       4.0000,   2.00000,    437.8340
    242.0000,       4.0000,   2.00000,    388.1231
     14.0000,       4.0000,   3.00000,    314.3139
     18.0000,       4.0000,   3.00000,    317.2608
     22.0000,       4.0000,   3.00000,    278.2967
     26.0000,       4.0000,   3.00000,    287.9210
     30.0000,       4.0000,   3.00000,    287.9829
     34.0000,       4.0000,   3.00000,    332.3717
     38.0000,       4.0000,   3.00000,    363.2726
     42.0000,       4.0000,   3.00000,    335.9699
     46.0000,       4.0000,   3.00000,    350.6010
     50.0000,       4.0000,   3.00000,    384.3500
     54.0000,       4.0000,   3.00000,    413.5816
     58.0000,       4.0000,   3.00000,    411.3371
     62.0000,       4.0000,   3.00000,    411.1960
     66.0000,       4.0000,   3.00000,    448.1143
     70.0000,       4.0000,   3.00000,    408.8526
     74.0000,       4.0000,   3.00000,    433.7965
     78.0000,       4.0000,   3.00000,    417.2522
     82.0000,       4.0000,   3.00000,    433.8024
     86.0000,       4.0000,   3.00000,    442.2390
     90.0000,       4.0000,   3.00000,    457.7610
     94.0000,       4.0000,   3.00000,    400.9706
     98.0000,       4.0000,   3.00000,    424.4291
    102.0000,       4.0000,   3.00000,    471.8618
    106.0000,       4.0000,   3.00000,    427.2363
    110.0000,       4.0000,   3.00000,    495.6958
    114.0000,       4.0000,   3.00000,    499.2701
    118.0000,       4.0000,   3.00000,    507.9863
    122.0000,       4.0000,   3.00000,    477.6575
    126.0000,       4.0000,   3.00000,    462.1191
    130.0000,       4.0000,   3.00000,    471.3731
    134.0000,       4.0000,   3.00000,    499.9101
    138.0000,       4.0000,   3.00000,    511.4279
    142.0000,       4.0000,   3.00000,    506.6064
    146.0000,       4.0000,   3.00000,    545.1402
    150.0000,       4.0000,   3.00000,    509.8927
    154.0000,       4.0000,   3.00000,    536.7610
    158.0000,       4.0000,   3.00000,    539.0835
    162.0000,       4.0000,   3.00000,    563.6387
    166.0000,       4.0000,   3.00000,    525.7549
    170.0000,       4.0000,   3.00000,    514.9413
    174.0000,       4.0000,   3.00000,    496.6848
    178.0000,       4.0000,   3.00000,    476.4047
    182.0000,       4.0000,   3.00000,    477.8624
    186.0000,       4.0000,   3.00000,    478.2873
    190.0000,       4.0000,   3.00000,    480.3452
    194.0000,       4.0000,   3.00000,    483.5475
    198.0000,       4.0000,   3.00000,    471.0740
    202.0000,       4.0000,   3.00000,    552.3742
    206.0000,       4.0000,   3.00000,    531.4094
    210.0000,       4.0000,   3.00000,    541.7716
    214.0000,       4.0000,   3.00000,    529.7370
    218.0000,       4.0000,   3.00000,    566.9091
    222.0000,       4.0000,   3.00000,    541.0517
    226.0000,       4.0000,   3.00000,    516.1049
    230.0000,       4.0000,   3.00000,    484.4702
    234.0000,       4.0000,   3.00000,    536.2844
    238.0000,       4.0000,   3.00000,    480.5413
     18.0000,      12.0000,   1.00000,    316.5041
     22.0000,      12.0000,   1.00000,    302.5649
     26.0000,      12.0000,   1.00000,    292.1297
     30.0000,      12.0000,   1.00000,    315.7005
     34.0000,      12.0000,   1.00000,    343.6942
     38.0000,      12.0000,   1.00000,    357.6026
     42.0000,      12.0000,   1.00000,    360.3299
     46.0000,      12.0000,   1.00000,    364.4745
     50.0000,      12.0000,   1.00000,    375.6057
     54.0000,      12.0000,   1.00000,    395.9836
     58.0000,      12.0000,   1.00000,    408.1897
     62.0000,      12.0000,   1.00000,    414.4217
     66.0000,      12.0000,   1.00000,    408.7608
     70.0000,      12.0000,   1.00000,    420.6050
     74.0000,      12.0000,   1.00000,    410.4403
     78.0000,      12.0000,   1.00000,    429.1584
     82.0000,      12.0000,   1.00000,    441.3087
     86.0000,      12.0000,   1.00000,    455.3144
     90.0000,      12.0000,   1.00000,    444.5966
     94.0000,      12.0000,   1.00000,    440.4091
     98.0000,      12.0000,   1.00000,    438.8215
    102.0000,      12.0000,   1.00000,    443.9635
    106.0000,      12.0000,   1.00000,    480.2336
    110.0000,      12.0000,   1.00000,    499.9785
    114.0000,      12.0000,   1.00000,    524.9437
    118.0000,      12.0000,   1.00000,    516.5654
    122.0000,      12.0000,   1.00000,    504.8588
    126.0000,      12.0000,   1.00000,    486.5138
    130.0000,      12.0000,   1.00000,    496.0576
    134.0000,      12.0000,   1.00000,    519.2772
    138.0000,      12.0000,   1.00000,    536.8907
    142.0000,      12.0000,   1.00000,    552.2720
    146.0000,      12.0000,   1.00000,    538.2781
    150.0000,      12.0000,   1.00000,    544.0095
    154.0000,      12.0000,   1.00000,    540.6736
    158.0000,      12.0000,   1.00000,    557.1094
    162.0000,      12.0000,   1.00000,    554.7929
    166.0000,      12.0000,   1.00000,    553.4576
    170.0000,      12.0000,   1.00000,    527.4821
    174.0000,      12.0000,   1.00000,    511.5645
    178.0000,      12.0000,   1.00000,    501.7791
    182.0000,      12.0000,   1.00000,    505.4572
    186.0000,      12.0000,   1.00000,    503.1524
    190.0000,      12.0000,   1.00000,    504.7406
    194.0000,      12.0000,   1.00000,    500.6625
    198.0000,      12.0000,   1.00000,    524.3683
    202.0000,      12.0000,   1.00000,    530.2820
    206.0000,      12.0000,   1.00000,    547.8875
    210.0000,      12.0000,   1.00000,    538.5212
    214.0000,      12.0000,   1.00000,    550.0710
    218.0000,      12.0000,   1.00000,    533.1141
    222.0000,      12.0000,   1.00000,    535.0154
    226.0000,      12.0000,   1.00000,    517.9755
    230.0000,      12.0000,   1.00000,    526.9510
    234.0000,      12.0000,   1.00000,    514.5386
     18.0000,       4.0000,   4.00000,    334.7787
     22.0000,       4.0000,   4.00000,    285.5184
     26.0000,       4.0000,   4.00000,    298.3863
     30.0000,       4.0000,   4.00000,    301.4788
     34.0000,       4.0000,   4.00000,    350.3818
     38.0000,       4.0000,   4.00000,    385.2946
     42.0000,       4.0000,   4.00000,    348.1066
     46.0000,       4.0000,   4.00000,    360.5414
     50.0000,       4.0000,   4.00000,    375.2443
     54.0000,       4.0000,   4.00000,    410.7901
     58.0000,       4.0000,   4.00000,    410.5095
     62.0000,       4.0000,   4.00000,    406.0061
     66.0000,       4.0000,   4.00000,    436.8270
     70.0000,       4.0000,   4.00000,    394.1862
     74.0000,       4.0000,   4.00000,    420.0977
     78.0000,       4.0000,   4.00000,    424.1422
     82.0000,       4.0000,   4.00000,    439.9843
     86.0000,       4.0000,   4.00000,    454.3881
     90.0000,       4.0000,   4.00000,    478.5332
     94.0000,       4.0000,   4.00000,    409.6405
     98.0000,       4.0000,   4.00000,    435.1911
    102.0000,       4.0000,   4.00000,    485.6722
    106.0000,       4.0000,   4.00000,    443.6407
    110.0000,       4.0000,   4.00000,    541.5644
    114.0000,       4.0000,   4.00000,    542.1307
    118.0000,       4.0000,   4.00000,    541.0387
    122.0000,       4.0000,   4.00000,    520.0460
    126.0000,       4.0000,   4.00000,    488.9917
    130.0000,       4.0000,   4.00000,    496.6891
    134.0000,       4.0000,   4.00000,    537.5838
    138.0000,       4.0000,   4.00000,    551.8401
    142.0000,       4.0000,   4.00000,    549.1884
    146.0000,       4.0000,   4.00000,    580.1523
    150.0000,       4.0000,   4.00000,    537.5901
    154.0000,       4.0000,   4.00000,    563.6104
    158.0000,       4.0000,   4.00000,    568.0064
    162.0000,       4.0000,   4.00000,    591.8679
    166.0000,       4.0000,   4.00000,    558.7966
    170.0000,       4.0000,   4.00000,    541.3386
    174.0000,       4.0000,   4.00000,    521.6884
    178.0000,       4.0000,   4.00000,    499.3930
    182.0000,       4.0000,   4.00000,    517.2734
    186.0000,       4.0000,   4.00000,    504.8675
    190.0000,       4.0000,   4.00000,    511.5720
    194.0000,       4.0000,   4.00000,    512.1466
    198.0000,       4.0000,   4.00000,    496.2274
    202.0000,       4.0000,   4.00000,    575.6188
    206.0000,       4.0000,   4.00000,    549.6731
    210.0000,       4.0000,   4.00000,    558.7477
    214.0000,       4.0000,   4.00000,    552.4746
    218.0000,       4.0000,   4.00000,    556.3970
    222.0000,       4.0000,   4.00000,    546.3651
    226.0000,       4.0000,   4.00000,    531.7949
    230.0000,       4.0000,   4.00000,    511.8394
    234.0000,       4.0000,   4.00000,    564.2536
     24.0000,      16.0000,   1.00000,    316.9812
     28.0000,      16.0000,   1.00000,    320.2222
     32.0000,      16.0000,   1.00000,    340.1575
     36.0000,      16.0000,   1.00000,    349.8575
     40.0000,      16.0000,   1.00000,    368.0271
     44.0000,      16.0000,   1.00000,    374.0337
     48.0000,      16.0000,   1.00000,    376.1368
     52.0000,      16.0000,   1.00000,    382.9637
     56.0000,      16.0000,   1.00000,    389.1278
     60.0000,      16.0000,   1.00000,    406.0237
     64.0000,      16.0000,   1.00000,    404.1214
     68.0000,      16.0000,   1.00000,    401.1063
     72.0000,      16.0000,   1.00000,    413.2576
     76.0000,      16.0000,   1.00000,    421.3699
     80.0000,      16.0000,   1.00000,    440.5610
     84.0000,      16.0000,   1.00000,    461.8132
     88.0000,      16.0000,   1.00000,    450.7955
     92.0000,      16.0000,   1.00000,    451.9482
     96.0000,      16.0000,   1.00000,    455.0328
    100.0000,      16.0000,   1.00000,    444.1881
    104.0000,      16.0000,   1.00000,    484.0195
    108.0000,      16.0000,   1.00000,    520.3961
    112.0000,      16.0000,   1.00000,    536.7993
    116.0000,      16.0000,   1.00000,    559.7167
    120.0000,      16.0000,   1.00000,    541.1437
    124.0000,      16.0000,   1.00000,    523.0914
    128.0000,      16.0000,   1.00000,    525.4116
    132.0000,      16.0000,   1.00000,    523.3624
    136.0000,      16.0000,   1.00000,    543.0220
    140.0000,      16.0000,   1.00000,    565.2465
    144.0000,      16.0000,   1.00000,    567.4393
    148.0000,      16.0000,   1.00000,    570.9465
    152.0000,      16.0000,   1.00000,    574.5098
    156.0000,      16.0000,   1.00000,    575.4064
    160.0000,      16.0000,   1.00000,    578.7408
    164.0000,      16.0000,   1.00000,    574.8588
    168.0000,      16.0000,   1.00000,    564.0975
    172.0000,      16.0000,   1.00000,    545.8153
    176.0000,      16.0000,   1.00000,    537.5726
    180.0000,      16.0000,   1.00000,    525.1946
    184.0000,      16.0000,   1.00000,    522.9156
    188.0000,      16.0000,   1.00000,    529.1927
    192.0000,      16.0000,   1.00000,    524.5812
    196.0000,      16.0000,   1.00000,    541.1214
    200.0000,      16.0000,   1.00000,    542.9127
    204.0000,      16.0000,   1.00000,    546.0065
    208.0000,      16.0000,   1.00000,    559.9588
    212.0000,      16.0000,   1.00000,    543.3435
    216.0000,      16.0000,   1.00000,    535.4070
    220.0000,      16.0000,   1.00000,    530.5944
    224.0000,      16.0000,   1.00000,    527.5765
    228.0000,      16.0000,   1.00000,    543.2707
     22.0000,       4.0000,   5.00000,    295.4849
     26.0000,       4.0000,   5.00000,    308.6876
     30.0000,       4.0000,   5.00000,    308.2201
     34.0000,       4.0000,   5.00000,    355.4077
     38.0000,       4.0000,   5.00000,    392.2733
     42.0000,       4.0000,   5.00000,    359.0354
     46.0000,       4.0000,   5.00000,    357.7690
     50.0000,       4.0000,   5.00000,    379.7871
     54.0000,       4.0000,   5.00000,    403.7645
     58.0000,       4.0000,   5.00000,    401.9028
     62.0000,       4.0000,   5.00000,    404.6282
     66.0000,       4.0000,   5.00000,    430.9114
     70.0000,       4.0000,   5.00000,    380.0580
     74.0000,       4.0000,   5.00000,    417.3795
     78.0000,       4.0000,   5.00000,    427.8715
     82.0000,       4.0000,   5.00000,    439.7689
     86.0000,       4.0000,   5.00000,    463.4247
     90.0000,       4.0000,   5.00000,    486.9791
     94.0000,       4.0000,   5.00000,    410.8405
     98.0000,       4.0000,   5.00000,    439.5392
    102.0000,       4.0000,   5.00000,    495.2621
    106.0000,       4.0000,   5.00000,    457.4344
    110.0000,       4.0000,   5.00000,    562.8408
    114.0000,       4.0000,   5.00000,    575.6115
    118.0000,       4.0000,   5.00000,    567.8420
    122.0000,       4.0000,   5.00000,    541.1445
    126.0000,       4.0000,   5.00000,    510.8477
    130.0000,       4.0000,   5.00000,    508.6077
    134.0000,       4.0000,   5.00000,    550.3209
    138.0000,       4.0000,   5.00000,    566.7755
    142.0000,       4.0000,   5.00000,    563.5002
    146.0000,       4.0000,   5.00000,    604.4902
    150.0000,       4.0000,   5.00000,    558.7748
    154.0000,       4.0000,   5.00000,    581.7003
    158.0000,       4.0000,   5.00000,    589.3530
    162.0000,       4.0000,   5.00000,    612.7679
    166.0000,       4.0000,   5.00000,    572.5601
    170.0000,       4.0000,   5.00000,    561.7591
    174.0000,       4.0000,   5.00000,    536.6426
    178.0000,       4.0000,   5.00000,    519.9515
    182.0000,       4.0000,   5.00000,    525.0136
    186.0000,       4.0000,   5.00000,    521.8251
    190.0000,       4.0000,   5.00000,    525.7567
    194.0000,       4.0000,   5.00000,    528.1738
    198.0000,       4.0000,   5.00000,    507.0834
    202.0000,       4.0000,   5.00000,    586.0435
    206.0000,       4.0000,   5.00000,    559.8381
    210.0000,       4.0000,   5.00000,    570.0078
    214.0000,       4.0000,   5.00000,    545.6598
    218.0000,       4.0000,   5.00000,    556.3597
    222.0000,       4.0000,   5.00000,    540.5676
    226.0000,       4.0000,   5.00000,    542.8486
    230.0000,       4.0000,   5.00000,    522.1693
     26.0000,       4.0000,   6.00000,    314.5028
     30.0000,       4.0000,   6.00000,    309.7346
     34.0000,       4.0000,   6.00000,    355.1333
     38.0000,       4.0000,   6.00000,    392.7592
     42.0000,       4.0000,   6.00000,    353.4605
     46.0000,       4.0000,   6.00000,    364.6397
     50.0000,       4.0000,   6.00000,    380.1415
     54.0000,       4.0000,   6.00000,    405.9239
     58.0000,       4.0000,   6.00000,    397.4502
     62.0000,       4.0000,   6.00000,    397.3064
     66.0000,       4.0000,   6.00000,    427.0606
     70.0000,       4.0000,   6.00000,    384.0487
     74.0000,       4.0000,   6.00000,    418.3029
     78.0000,       4.0000,   6.00000,    420.1735
     82.0000,       4.0000,   6.00000,    445.3551
     86.0000,       4.0000,   6.00000,    461.2157
     90.0000,       4.0000,   6.00000,    481.8608
     94.0000,       4.0000,   6.00000,    412.9459
     98.0000,       4.0000,   6.00000,    441.7200
    102.0000,       4.0000,   6.00000,    505.8964
    106.0000,       4.0000,   6.00000,    467.8668
    110.0000,       4.0000,   6.00000,    572.3601
    114.0000,       4.0000,   6.00000,    584.8118
    118.0000,       4.0000,   6.00000,    592.2966
    122.0000,       4.0000,   6.00000,    550.5869
    126.0000,       4.0000,   6.00000,    517.0626
    130.0000,       4.0000,   6.00000,    518.6830
    134.0000,       4.0000,   6.00000,    544.5617
    138.0000,       4.0000,   6.00000,    557.8076
    142.0000,       4.0000,   6.00000,    561.8800
    146.0000,       4.0000,   6.00000,    611.6207
    150.0000,       4.0000,   6.00000,    573.0118
    154.0000,       4.0000,   6.00000,    600.6606
    158.0000,       4.0000,   6.00000,    602.4626
    162.0000,       4.0000,   6.00000,    626.6674
    166.0000,       4.0000,   6.00000,    584.2308
    170.0000,       4.0000,   6.00000,    567.3190
    174.0000,       4.0000,   6.00000,    553.3639
    178.0000,       4.0000,   6.00000,    519.9652
    182.0000,       4.0000,   6.00000,    526.7556
    186.0000,       4.0000,   6.00000,    518.7714
    190.0000,       4.0000,   6.00000,    529.2929
    194.0000,       4.0000,   6.00000,    527.4147
    198.0000,       4.0000,   6.00000,    508.1886
    202.0000,       4.0000,   6.00000,    590.9514
    206.0000,       4.0000,   6.00000,    565.7192
    210.0000,       4.0000,   6.00000,    561.8513
    214.0000,       4.0000,   6.00000,    540.4857
    218.0000,       4.0000,   6.00000,    557.6708
    222.0000,       4.0000,   6.00000,    549.1305
    226.0000,       4.0000,   6.00000,    536.0559
     30.0000,      20.0000,   1.00000,    334.6461
     34.0000,      20.0000,   1.00000,    341.1220
     38.0000,      20.0000,   1.00000,    345.5117
     42.0000,      20.0000,   1.00000,    367.2231
     46.0000,      20.0000,   1.00000,    382.3493
     50.0000,      20.0000,   1.00000,    384.6637
     54.0000,      20.0000,   1.00000,    387.4955
     58.0000,      20.0000,   1.00000,    399.0587
     62.0000,      20.0000,   1.00000,    393.0477
     66.0000,      20.0000,   1.00000,    404.9789
     70.0000,      20.0000,   1.00000,    418.9969
     74.0000,      20.0000,   1.00000,    423.7184
     78.0000,      20.0000,   1.00000,    433.1876
     82.0000,      20.0000,   1.00000,    450.2217
     86.0000,      20.0000,   1.00000,    444.5154
     90.0000,      20.0000,   1.00000,    445.2089
     94.0000,      20.0000,   1.00000,    457.8204
     98.0000,      20.0000,   1.00000,    462.9090
    102.0000,      20.0000,   1.00000,    480.4774
    106.0000,      20.0000,   1.00000,    513.8863
    110.0000,      20.0000,   1.00000,    539.3223
    114.0000,      20.0000,   1.00000,    547.2101
    118.0000,      20.0000,   1.00000,    554.5734
    122.0000,      20.0000,   1.00000,    549.3174
    126.0000,      20.0000,   1.00000,    535.7776
    130.0000,      20.0000,   1.00000,    528.2716
    134.0000,      20.0000,   1.00000,    526.5693
    138.0000,      20.0000,   1.00000,    536.8575
    142.0000,      20.0000,   1.00000,    553.0101
    146.0000,      20.0000,   1.00000,    569.7731
    150.0000,      20.0000,   1.00000,    586.3287
    154.0000,      20.0000,   1.00000,    601.7322
    158.0000,      20.0000,   1.00000,    592.1560
    162.0000,      20.0000,   1.00000,    588.8375
    166.0000,      20.0000,   1.00000,    580.6683
    170.0000,      20.0000,   1.00000,    572.3940
    174.0000,      20.0000,   1.00000,    548.4889
    178.0000,      20.0000,   1.00000,    538.3674
    182.0000,      20.0000,   1.00000,    524.6668
    186.0000,      20.0000,   1.00000,    522.3066
    190.0000,      20.0000,   1.00000,    519.3268
    194.0000,      20.0000,   1.00000,    536.5826
    198.0000,      20.0000,   1.00000,    541.4672
    202.0000,      20.0000,   1.00000,    549.3341
    206.0000,      20.0000,   1.00000,    540.3740
    210.0000,      20.0000,   1.00000,    545.0965
    214.0000,      20.0000,   1.00000,    538.3735
    218.0000,      20.0000,   1.00000,    538.9470
    222.0000,      20.0000,   1.00000,    532.2737
     30.0000,       4.0000,   7.00000,    309.0542
     34.0000,       4.0000,   7.00000,    354.4877
     38.0000,       4.0000,   7.00000,    384.1557
     42.0000,       4.0000,   7.00000,    352.0502
     46.0000,       4.0000,   7.00000,    362.0495
     50.0000,       4.0000,   7.00000,    385.6172
     54.0000,       4.0000,   7.00000,    409.4695
     58.0000,       4.0000,   7.00000,    400.9488
     62.0000,       4.0000,   7.00000,    391.8697
     66.0000,       4.0000,   7.00000,    429.0276
     70.0000,       4.0000,   7.00000,    390.6746
     74.0000,       4.0000,   7.00000,    416.7839
     78.0000,       4.0000,   7.00000,    422.8847
     82.0000,       4.0000,   7.00000,    436.2902
     86.0000,       4.0000,   7.00000,    454.9254
     90.0000,       4.0000,   7.00000,    477.0720
     94.0000,       4.0000,   7.00000,    409.4358
     98.0000,       4.0000,   7.00000,    450.0476
    102.0000,       4.0000,   7.00000,    513.1031
    106.0000,       4.0000,   7.00000,    472.2210
    110.0000,       4.0000,   7.00000,    576.3194
    114.0000,       4.0000,   7.00000,    589.3192
    118.0000,       4.0000,   7.00000,    588.0161
    122.0000,       4.0000,   7.00000,    561.3671
    126.0000,       4.0000,   7.00000,    516.8650
    130.0000,       4.0000,   7.00000,    509.9906
    134.0000,       4.0000,   7.00000,    537.4642
    138.0000,       4.0000,   7.00000,    540.3673
    142.0000,       4.0000,   7.00000,    549.1447
    146.0000,       4.0000,   7.00000,    605.4462
    150.0000,       4.0000,   7.00000,    578.6426
    154.0000,       4.0000,   7.00000,    612.3411
    158.0000,       4.0000,   7.00000,    616.1057
    162.0000,       4.0000,   7.00000,    635.5165
    166.0000,       4.0000,   7.00000,    591.2880
    170.0000,       4.0000,   7.00000,    577.2375
    174.0000,       4.0000,   7.00000,    545.7782
    178.0000,       4.0000,   7.00000,    519.0027
    182.0000,       4.0000,   7.00000,    518.0754
    186.0000,       4.0000,   7.00000,    510.0025
    190.0000,       4.0000,   7.00000,    514.3792
    194.0000,       4.0000,   7.00000,    518.8019
    198.0000,       4.0000,   7.00000,    502.1857
    202.0000,       4.0000,   7.00000,    590.7523
    206.0000,       4.0000,   7.00000,    555.7894
    210.0000,       4.0000,   7.00000,    555.6114
    214.0000,       4.0000,   7.00000,    542.2420
    218.0000,       4.0000,   7.00000,    562.4736
    222.0000,       4.0000,   7.00000,    549.6323
     34.0000,       4.0000,   8.00000,    348.3796
     38.0000,       4.0000,   8.00000,    384.1232
     42.0000,       4.0000,   8.00000,    347.9576
     46.0000,       4.0000,   8.00000,    359.9529
     50.0000,       4.0000,   8.00000,    385.7592
     54.0000,       4.0000,   8.00000,    416.7334
     58.0000,       4.0000,   8.00000,    403.3079
     62.0000,       4.0000,   8.00000,    402.5150
     66.0000,       4.0000,   8.00000,    433.1936
     70.0000,       4.0000,   8.00000,    386.4296
     74.0000,       4.0000,   8.00000,    423.7542
     78.0000,       4.0000,   8.00000,    418.9308
     82.0000,       4.0000,   8.00000,    428.7248
     86.0000,       4.0000,   8.00000,    444.9617
     90.0000,       4.0000,   8.00000,    472.7881
     94.0000,       4.0000,   8.00000,    411.0137
     98.0000,       4.0000,   8.00000,    451.6017
    102.0000,       4.0000,   8.00000,    518.5137
    106.0000,       4.0000,   8.00000,    472.4331
    110.0000,       4.0000,   8.00000,    578.3862
    114.0000,       4.0000,   8.00000,    582.3246
    118.0000,       4.0000,   8.00000,    583.0885
    122.0000,       4.0000,   8.00000,    550.1445
    126.0000,       4.0000,   8.00000,    513.3021
    130.0000,       4.0000,   8.00000,    496.0103
    134.0000,       4.0000,   8.00000,    519.6182
    138.0000,       4.0000,   8.00000,    531.3195
    142.0000,       4.0000,   8.00000,    530.9672
    146.0000,       4.0000,   8.00000,    594.0015
    150.0000,       4.0000,   8.00000,    571.9041
    154.0000,       4.0000,   8.00000,    614.6345
    158.0000,       4.0000,   8.00000,    624.5957
    162.0000,       4.0000,   8.00000,    645.2335
    166.0000,       4.0000,   8.00000,    598.8768
    170.0000,       4.0000,   8.00000,    571.7868
    174.0000,       4.0000,   8.00000,    540.0701
    178.0000,       4.0000,   8.00000,    504.9604
    182.0000,       4.0000,   8.00000,    508.2887
    186.0000,       4.0000,   8.00000,    492.3452
    190.0000,       4.0000,   8.00000,    496.6391
    194.0000,       4.0000,   8.00000,    500.6920
    198.0000,       4.0000,   8.00000,    493.3979
    202.0000,       4.0000,   8.00000,    572.2508
    206.0000,       4.0000,   8.00000,    546.7407
    210.0000,       4.0000,   8.00000,    556.5421
    214.0000,       4.0000,   8.00000,    546.1740
    218.0000,       4.0000,   8.00000,    564.2841
     42.0000,      28.0000,   1.00000,    359.8225
     46.0000,      28.0000,   1.00000,    377.2505
     50.0000,      28.0000,   1.00000,    385.2866
     54.0000,      28.0000,   1.00000,    399.9656
     58.0000,      28.0000,   1.00000,    410.8459
     62.0000,      28.0000,   1.00000,    421.1270
     66.0000,      28.0000,   1.00000,    427.6686
     70.0000,      28.0000,   1.00000,    426.2321
     74.0000,      28.0000,   1.00000,    426.9710
     78.0000,      28.0000,   1.00000,    434.5869
     82.0000,      28.0000,   1.00000,    426.7168
     86.0000,      28.0000,   1.00000,    433.2907
     90.0000,      28.0000,   1.00000,    448.7927
     94.0000,      28.0000,   1.00000,    454.9859
     98.0000,      28.0000,   1.00000,    479.5581
    102.0000,      28.0000,   1.00000,    499.4125
    106.0000,      28.0000,   1.00000,    505.2956
    110.0000,      28.0000,   1.00000,    520.8790
    114.0000,      28.0000,   1.00000,    517.9987
    118.0000,      28.0000,   1.00000,    509.4415
    122.0000,      28.0000,   1.00000,    510.4437
    126.0000,      28.0000,   1.00000,    504.1978
    130.0000,      28.0000,   1.00000,    500.0009
    134.0000,      28.0000,   1.00000,    506.1732
    138.0000,      28.0000,   1.00000,    504.8859
    142.0000,      28.0000,   1.00000,    519.6298
    146.0000,      28.0000,   1.00000,    543.7374
    150.0000,      28.0000,   1.00000,    559.7146
    154.0000,      28.0000,   1.00000,    579.1625
    158.0000,      28.0000,   1.00000,    597.8992
    162.0000,      28.0000,   1.00000,    591.2855
    166.0000,      28.0000,   1.00000,    581.9436
    170.0000,      28.0000,   1.00000,    561.5649
    174.0000,      28.0000,   1.00000,    539.2701
    178.0000,      28.0000,   1.00000,    513.7995
    182.0000,      28.0000,   1.00000,    497.2985
    186.0000,      28.0000,   1.00000,    482.9117
    190.0000,      28.0000,   1.00000,    493.4113
    194.0000,      28.0000,   1.00000,    490.4893
    198.0000,      28.0000,   1.00000,    495.5155
    202.0000,      28.0000,   1.00000,    506.3366
    206.0000,      28.0000,   1.00000,    525.4343
    210.0000,      28.0000,   1.00000,    536.2481
     42.0000,       4.0000,  10.00000,    348.5807
     46.0000,       4.0000,  10.00000,    358.9806
     50.0000,       4.0000,  10.00000,    382.8058
     54.0000,       4.0000,  10.00000,    421.6091
     58.0000,       4.0000,  10.00000,    422.1481
     62.0000,       4.0000,  10.00000,    418.1145
     66.0000,       4.0000,  10.00000,    445.8120
     70.0000,       4.0000,  10.00000,    389.3032
     74.0000,       4.0000,  10.00000,    410.6835
     78.0000,       4.0000,  10.00000,    407.1059
     82.0000,       4.0000,  10.00000,    420.9984
     86.0000,       4.0000,  10.00000,    440.4120
     90.0000,       4.0000,  10.00000,    469.9326
     94.0000,       4.0000,  10.00000,    407.6579
     98.0000,       4.0000,  10.00000,    448.2563
    102.0000,       4.0000,  10.00000,    513.3839
    106.0000,       4.0000,  10.00000,    464.8600
    110.0000,       4.0000,  10.00000,    565.8909
    114.0000,       4.0000,  10.00000,    563.9869
    118.0000,       4.0000,  10.00000,    555.3230
    122.0000,       4.0000,  10.00000,    512.8190
    126.0000,       4.0000,  10.00000,    472.6418
    130.0000,       4.0000,  10.00000,    466.6450
    134.0000,       4.0000,  10.00000,    496.2235
    138.0000,       4.0000,  10.00000,    503.8676
    142.0000,       4.0000,  10.00000,    510.4415
    146.0000,       4.0000,  10.00000,    570.2815
    150.0000,       4.0000,  10.00000,    544.1252
    154.0000,       4.0000,  10.00000,    593.2437
    158.0000,       4.0000,  10.00000,    617.3727
    162.0000,       4.0000,  10.00000,    643.0672
    166.0000,       4.0000,  10.00000,    591.2908
    170.0000,       4.0000,  10.00000,    556.9255
    174.0000,       4.0000,  10.00000,    516.4795
    178.0000,       4.0000,  10.00000,    476.1525
    182.0000,       4.0000,  10.00000,    469.8078
    186.0000,       4.0000,  10.00000,    455.0314
    190.0000,       4.0000,  10.00000,    462.1752
    194.0000,       4.0000,  10.00000,    458.7795
    198.0000,       4.0000,  10.00000,    449.1233
    202.0000,       4.0000,  10.00000,    539.6900
    206.0000,       4.0000,  10.00000,    535.0916
    210.0000,       4.0000,  10.00000,    552.5772
     54.0000,      36.0000,   1.00000,    407.5777
     58.0000,      36.0000,   1.00000,    409.7271
     62.0000,      36.0000,   1.00000,    415.6182
     66.0000,      36.0000,   1.00000,    423.3603
     70.0000,      36.0000,   1.00000,    431.3767
     74.0000,      36.0000,   1.00000,    439.2066
     78.0000,      36.0000,   1.00000,    433.1862
     82.0000,      36.0000,   1.00000,    433.2428
     86.0000,      36.0000,   1.00000,    437.0190
     90.0000,      36.0000,   1.00000,    442.8849
     94.0000,      36.0000,   1.00000,    456.9267
     98.0000,      36.0000,   1.00000,    468.7684
    102.0000,      36.0000,   1.00000,    474.6640
    106.0000,      36.0000,   1.00000,    473.0669
    110.0000,      36.0000,   1.00000,    461.3341
    114.0000,      36.0000,   1.00000,    459.9570
    118.0000,      36.0000,   1.00000,    461.2861
    122.0000,      36.0000,   1.00000,    462.3048
    126.0000,      36.0000,   1.00000,    469.0468
    130.0000,      36.0000,   1.00000,    475.2746
    134.0000,      36.0000,   1.00000,    477.5689
    138.0000,      36.0000,   1.00000,    485.4155
    142.0000,      36.0000,   1.00000,    499.1730
    146.0000,      36.0000,   1.00000,    523.6197
    150.0000,      36.0000,   1.00000,    527.5011
    154.0000,      36.0000,   1.00000,    530.5000
    158.0000,      36.0000,   1.00000,    532.5787
    162.0000,      36.0000,   1.00000,    526.0079
    166.0000,      36.0000,   1.00000,    520.5776
    170.0000,      36.0000,   1.00000,    516.7786
    174.0000,      36.0000,   1.00000,    507.4534
    178.0000,      36.0000,   1.00000,    494.3196
    182.0000,      36.0000,   1.00000,    466.0742
    186.0000,      36.0000,   1.00000,    457.0262
    190.0000,      36.0000,   1.00000,    453.9914
    194.0000,      36.0000,   1.00000,    459.4350
    198.0000,      36.0000,   1.00000,    467.0166
     54.0000,      12.0000,   4.00000,    416.1283
     58.0000,      12.0000,   4.00000,    421.4918
     62.0000,      12.0000,   4.00000,    424.6007
     66.0000,      12.0000,   4.00000,    412.4572
     70.0000,      12.0000,   4.00000,    412.2156
     74.0000,      12.0000,   4.00000,    403.1447
     78.0000,      12.0000,   4.00000,    413.0435
     82.0000,      12.0000,   4.00000,    421.1341
     86.0000,      12.0000,   4.00000,    438.2718
     90.0000,      12.0000,   4.00000,    431.8191
     94.0000,      12.0000,   4.00000,    430.2254
     98.0000,      12.0000,   4.00000,    439.1774
    102.0000,      12.0000,   4.00000,    448.6528
    106.0000,      12.0000,   4.00000,    479.2522
    110.0000,      12.0000,   4.00000,    488.0181
    114.0000,      12.0000,   4.00000,    509.5444
    118.0000,      12.0000,   4.00000,    492.6038
    122.0000,      12.0000,   4.00000,    468.4139
    126.0000,      12.0000,   4.00000,    443.5998
    130.0000,      12.0000,   4.00000,    440.7571
    134.0000,      12.0000,   4.00000,    453.5679
    138.0000,      12.0000,   4.00000,    471.4902
    142.0000,      12.0000,   4.00000,    499.1512
    146.0000,      12.0000,   4.00000,    518.1356
    150.0000,      12.0000,   4.00000,    533.1754
    154.0000,      12.0000,   4.00000,    538.0458
    158.0000,      12.0000,   4.00000,    561.0596
    162.0000,      12.0000,   4.00000,    551.4849
    166.0000,      12.0000,   4.00000,    538.1937
    170.0000,      12.0000,   4.00000,    505.3645
    174.0000,      12.0000,   4.00000,    475.1294
    178.0000,      12.0000,   4.00000,    449.8397
    182.0000,      12.0000,   4.00000,    423.6699
    186.0000,      12.0000,   4.00000,    413.5299
    190.0000,      12.0000,   4.00000,    412.2936
    194.0000,      12.0000,   4.00000,    416.2726
    198.0000,      12.0000,   4.00000,    445.7760
     66.0000,      44.0000,   1.00000,    419.0170
     70.0000,      44.0000,   1.00000,    430.7925
     74.0000,      44.0000,   1.00000,    430.7665
     78.0000,      44.0000,   1.00000,    433.0052
     82.0000,      44.0000,   1.00000,    437.4143
     86.0000,      44.0000,   1.00000,    435.7323
     90.0000,      44.0000,   1.00000,    435.7218
     94.0000,      44.0000,   1.00000,    439.2740
     98.0000,      44.0000,   1.00000,    435.3140
    102.0000,      44.0000,   1.00000,    432.5633
    106.0000,      44.0000,   1.00000,    428.1915
    110.0000,      44.0000,   1.00000,    422.3104
    114.0000,      44.0000,   1.00000,    421.2161
    118.0000,      44.0000,   1.00000,    429.8756
    122.0000,      44.0000,   1.00000,    440.2818
    126.0000,      44.0000,   1.00000,    449.9770
    130.0000,      44.0000,   1.00000,    460.9551
    134.0000,      44.0000,   1.00000,    470.7887
    138.0000,      44.0000,   1.00000,    470.1946
    142.0000,      44.0000,   1.00000,    473.9993
    146.0000,      44.0000,   1.00000,    473.3388
    150.0000,      44.0000,   1.00000,    475.3892
    154.0000,      44.0000,   1.00000,    475.2141
    158.0000,      44.0000,   1.00000,    472.4443
    162.0000,      44.0000,   1.00000,    464.3011
    166.0000,      44.0000,   1.00000,    461.0226
    170.0000,      44.0000,   1.00000,    453.2395
    174.0000,      44.0000,   1.00000,    447.2166
    178.0000,      44.0000,   1.00000,    447.8657
    182.0000,      44.0000,   1.00000,    455.4605
    186.0000,      44.0000,   1.00000,    453.3275
     66.0000,      12.0000,   5.00000,    404.6961
     70.0000,      12.0000,   5.00000,    404.0201
     74.0000,      12.0000,   5.00000,    393.6955
     78.0000,      12.0000,   5.00000,    405.8661
     82.0000,      12.0000,   5.00000,    412.5171
     86.0000,      12.0000,   5.00000,    429.0170
     90.0000,      12.0000,   5.00000,    413.9763
     94.0000,      12.0000,   5.00000,    405.8409
     98.0000,      12.0000,   5.00000,    405.7010
    102.0000,      12.0000,   5.00000,    413.3103
    106.0000,      12.0000,   5.00000,    441.8467
    110.0000,      12.0000,   5.00000,    451.6871
    114.0000,      12.0000,   5.00000,    475.8449
    118.0000,      12.0000,   5.00000,    465.2927
    122.0000,      12.0000,   5.00000,    446.0237
    126.0000,      12.0000,   5.00000,    425.9649
    130.0000,      12.0000,   5.00000,    423.4768
    134.0000,      12.0000,   5.00000,    437.7573
    138.0000,      12.0000,   5.00000,    446.7447
    142.0000,      12.0000,   5.00000,    465.4697
    146.0000,      12.0000,   5.00000,    470.8998
    150.0000,      12.0000,   5.00000,    486.2803
    154.0000,      12.0000,   5.00000,    487.8179
    158.0000,      12.0000,   5.00000,    505.0030
    162.0000,      12.0000,   5.00000,    492.6477
    166.0000,      12.0000,   5.00000,    475.6041
    170.0000,      12.0000,   5.00000,    442.9360
    174.0000,      12.0000,   5.00000,    412.9148
    178.0000,      12.0000,   5.00000,    398.7538
    182.0000,      12.0000,   5.00000,    390.8573
    186.0000,      12.0000,   5.00000,    392.1731
     78.0000,      52.0000,   1.00000,    420.4510
     82.0000,      52.0000,   1.00000,    414.4684
     86.0000,      52.0000,   1.00000,    414.8948
     90.0000,      52.0000,   1.00000,    416.9373
     94.0000,      52.0000,   1.00000,    415.1345
     98.0000,      52.0000,   1.00000,    415.3327
    102.0000,      52.0000,   1.00000,    410.3174
    106.0000,      52.0000,   1.00000,    407.5293
    110.0000,      52.0000,   1.00000,    408.5381
    114.0000,      52.0000,   1.00000,    412.8138
    118.0000,      52.0000,   1.00000,    417.8116
    122.0000,      52.0000,   1.00000,    431.1671
    126.0000,      52.0000,   1.00000,    435.0995
    130.0000,      52.0000,   1.00000,    439.1624
    134.0000,      52.0000,   1.00000,    447.2819
    138.0000,      52.0000,   1.00000,    448.5505
    142.0000,      52.0000,   1.00000,    442.4596
    146.0000,      52.0000,   1.00000,    436.4224
    150.0000,      52.0000,   1.00000,    428.0311
    154.0000,      52.0000,   1.00000,    424.6698
    158.0000,      52.0000,   1.00000,    419.4622
    162.0000,      52.0000,   1.00000,    416.2338
    166.0000,      52.0000,   1.00000,    417.9083
    170.0000,      52.0000,   1.00000,    423.7628
    174.0000,      52.0000,   1.00000,    418.8721
     78.0000,      12.0000,   6.00000,    384.3201
     82.0000,      12.0000,   6.00000,    388.1787
     86.0000,      12.0000,   6.00000,    398.5557
     90.0000,      12.0000,   6.00000,    387.4805
     94.0000,      12.0000,   6.00000,    383.2406
     98.0000,      12.0000,   6.00000,    389.8338
    102.0000,      12.0000,   6.00000,    399.8772
    106.0000,      12.0000,   6.00000,    428.2744
    110.0000,      12.0000,   6.00000,    440.6024
    114.0000,      12.0000,   6.00000,    466.9940
    118.0000,      12.0000,   6.00000,    459.0129
    122.0000,      12.0000,   6.00000,    437.6458
    126.0000,      12.0000,   6.00000,    412.1685
    130.0000,      12.0000,   6.00000,    405.4928
    134.0000,      12.0000,   6.00000,    412.0574
    138.0000,      12.0000,   6.00000,    420.6760
    142.0000,      12.0000,   6.00000,    433.6010
    146.0000,      12.0000,   6.00000,    437.3369
    150.0000,      12.0000,   6.00000,    446.3100
    154.0000,      12.0000,   6.00000,    446.4289
    158.0000,      12.0000,   6.00000,    456.0252
    162.0000,      12.0000,   6.00000,    447.8835
    166.0000,      12.0000,   6.00000,    435.1996
    170.0000,      12.0000,   6.00000,    410.8652
    174.0000,      12.0000,   6.00000,    385.0997
     84.0000,      24.0000,   3.00000,    375.7514
     88.0000,      24.0000,   3.00000,    374.8591
     92.0000,      24.0000,   3.00000,    385.1163
     96.0000,      24.0000,   3.00000,    388.7491
    100.0000,      24.0000,   3.00000,    404.2559
    104.0000,      24.0000,   3.00000,    415.9584
    108.0000,      24.0000,   3.00000,    433.4155
    112.0000,      24.0000,   3.00000,    441.4113
    116.0000,      24.0000,   3.00000,    436.1741
    120.0000,      24.0000,   3.00000,    435.3022
    124.0000,      24.0000,   3.00000,    427.1931
    128.0000,      24.0000,   3.00000,    416.2998
    132.0000,      24.0000,   3.00000,    406.8746
    136.0000,      24.0000,   3.00000,    408.5755
    140.0000,      24.0000,   3.00000,    412.4981
    144.0000,      24.0000,   3.00000,    421.3331
    148.0000,      24.0000,   3.00000,    427.8251
    152.0000,      24.0000,   3.00000,    433.8545
    156.0000,      24.0000,   3.00000,    432.6231
    160.0000,      24.0000,   3.00000,    426.0123
    164.0000,      24.0000,   3.00000,    421.2530
    168.0000,      24.0000,   3.00000,    408.4250
     90.0000,      20.0000,   4.00000,    371.4478
     94.0000,      20.0000,   4.00000,    384.9923
     98.0000,      20.0000,   4.00000,    387.5300
    102.0000,      20.0000,   4.00000,    402.9321
    106.0000,      20.0000,   4.00000,    429.4060
    110.0000,      20.0000,   4.00000,    448.7956
    114.0000,      20.0000,   4.00000,    444.4766
    118.0000,      20.0000,   4.00000,    442.5562
    122.0000,      20.0000,   4.00000,    423.2046
    126.0000,      20.0000,   4.00000,    410.2959
    130.0000,      20.0000,   4.00000,    399.5666
    134.0000,      20.0000,   4.00000,    392.9189
    138.0000,      20.0000,   4.00000,    400.8790
    142.0000,      20.0000,   4.00000,    406.9071
    146.0000,      20.0000,   4.00000,    412.4323
    150.0000,      20.0000,   4.00000,    418.9472
    154.0000,      20.0000,   4.00000,    429.6100
    158.0000,      20.0000,   4.00000,    427.5097
    162.0000,      20.0000,   4.00000,    422.9667
   2.17
ITERATION 6
MODEL RESISTIVITY
LAYER 1
61,     2.0000
      8.0000,     313.18
     12.0000,     322.83
     16.0000,     309.77
     20.0000,     291.79
     24.0000,     237.56
     28.0000,     232.87
     32.0000,     216.37
     36.0000,     254.15
     40.0000,     301.85
     44.0000,     280.70
     48.0000,     296.92
     52.0000,     333.57
     56.0000,     370.45
     60.0000,     372.51
     64.0000,     383.74
     68.0000,     429.90
     72.0000,     384.41
     76.0000,     412.60
     80.0000,     412.94
     84.0000,     419.77
     88.0000,     415.30
     92.0000,     406.87
     96.0000,     319.79
    100.0000,     322.61
    104.0000,     345.26
    108.0000,     307.15
    112.0000,     379.45
    116.0000,     370.00
    120.0000,     355.51
    124.0000,     327.70
    128.0000,     299.42
    132.0000,     298.69
    136.0000,     318.67
    140.0000,     332.82
    144.0000,     344.33
    148.0000,     379.62
    152.0000,     362.12
    156.0000,     391.36
    160.0000,     399.16
    164.0000,     422.03
    168.0000,     393.59
    172.0000,     377.68
    176.0000,     362.14
    180.0000,     344.27
    184.0000,     347.23
    188.0000,     349.92
    192.0000,     359.97
    196.0000,     360.34
    200.0000,     344.91
    204.0000,     423.28
    208.0000,     413.01
    212.0000,     429.34
    216.0000,     429.58
    220.0000,     441.17
    224.0000,     423.36
    228.0000,     399.09
    232.0000,     374.38
    236.0000,     419.70
    240.0000,     375.04
    244.0000,     326.84
           287.8724
LAYER 2
61,     4.2000
      8.0000,     296.13
     12.0000,     313.99
     16.0000,     309.29
     20.0000,     295.37
     24.0000,     240.37
     28.0000,     229.84
     32.0000,     221.65
     36.0000,     262.69
     40.0000,     300.94
     44.0000,     285.34
     48.0000,     310.33
     52.0000,     358.22
     56.0000,     408.12
     60.0000,     422.57
     64.0000,     435.66
     68.0000,     472.33
     72.0000,     420.70
     76.0000,     437.55
     80.0000,     435.48
     84.0000,     419.38
     88.0000,     414.12
     92.0000,     416.63
     96.0000,     331.16
    100.0000,     350.53
    104.0000,     383.15
    108.0000,     353.10
    112.0000,     413.70
    116.0000,     422.95
    120.0000,     411.08
    124.0000,     383.11
    128.0000,     350.29
    132.0000,     346.09
    136.0000,     362.27
    140.0000,     365.47
    144.0000,     389.17
    148.0000,     429.02
    152.0000,     416.13
    156.0000,     435.68
    160.0000,     453.14
    164.0000,     466.92
    168.0000,     435.65
    172.0000,     411.84
    176.0000,     394.64
    180.0000,     373.00
    184.0000,     374.30
    188.0000,     373.64
    192.0000,     374.26
    196.0000,     371.64
    200.0000,     375.42
    204.0000,     444.30
    208.0000,     451.11
    212.0000,     469.85
    216.0000,     475.32
    220.0000,     484.07
    224.0000,     460.33
    228.0000,     443.84
    232.0000,     416.44
    236.0000,     447.24
    240.0000,     395.54
    244.0000,     329.74
           297.6979
LAYER 3
59,     6.6200
     12.0000,     289.50
     16.0000,     301.04
     20.0000,     289.31
     24.0000,     243.27
     28.0000,     236.99
     32.0000,     252.02
     36.0000,     306.92
     40.0000,     336.26
     44.0000,     317.37
     48.0000,     347.22
     52.0000,     412.20
     56.0000,     482.84
     60.0000,     518.47
     64.0000,     530.90
     68.0000,     536.52
     72.0000,     477.73
     76.0000,     475.93
     80.0000,     466.54
     84.0000,     435.17
     88.0000,     439.97
     92.0000,     464.55
     96.0000,     394.04
    100.0000,     446.19
    104.0000,     508.64
    108.0000,     479.69
    112.0000,     530.10
    116.0000,     568.16
    120.0000,     578.21
    124.0000,     556.38
    128.0000,     515.46
    132.0000,     499.66
    136.0000,     498.98
    140.0000,     486.88
    144.0000,     524.16
    148.0000,     577.88
    152.0000,     574.41
    156.0000,     587.78
    160.0000,     621.38
    164.0000,     631.55
    168.0000,     584.71
    172.0000,     538.09
    176.0000,     503.94
    180.0000,     466.72
    184.0000,     456.08
    188.0000,     443.83
    192.0000,     431.04
    196.0000,     434.77
    200.0000,     472.09
    204.0000,     552.06
    208.0000,     584.65
    212.0000,     614.52
    216.0000,     625.25
    220.0000,     623.32
    224.0000,     595.87
    228.0000,     585.16
    232.0000,     553.13
    236.0000,     548.20
    240.0000,     450.18
           351.4522
LAYER 4
57,     9.2820
     16.0000,     282.09
     20.0000,     286.81
     24.0000,     255.42
     28.0000,     267.80
     32.0000,     309.48
     36.0000,     385.98
     40.0000,     405.95
     44.0000,     367.17
     48.0000,     384.01
     52.0000,     448.28
     56.0000,     525.18
     60.0000,     570.90
     64.0000,     571.87
     68.0000,     541.75
     72.0000,     480.94
     76.0000,     467.89
     80.0000,     456.37
     84.0000,     431.63
     88.0000,     458.34
     92.0000,     512.24
     96.0000,     473.07
    100.0000,     570.79
    104.0000,     674.60
    108.0000,     634.83
    112.0000,     671.18
    116.0000,     737.87
    120.0000,     792.60
    124.0000,     799.54
    128.0000,     757.44
    132.0000,     722.20
    136.0000,     692.85
    140.0000,     661.92
    144.0000,     712.37
    148.0000,     786.27
    152.0000,     796.91
    156.0000,     807.64
    160.0000,     855.79
    164.0000,     860.88
    168.0000,     787.86
    172.0000,     708.34
    176.0000,     647.30
    180.0000,     586.62
    184.0000,     556.74
    188.0000,     528.71
    192.0000,     507.13
    196.0000,     525.98
    200.0000,     603.45
    204.0000,     714.95
    208.0000,     776.10
    212.0000,     817.92
    216.0000,     826.69
    220.0000,     808.47
    224.0000,     777.28
    228.0000,     771.56
    232.0000,     722.83
    236.0000,     679.21
           478.0286
LAYER 5
53,    12.2102
     24.0000,     306.94
     28.0000,     371.48
     32.0000,     434.90
     36.0000,     514.28
     40.0000,     516.82
     44.0000,     454.60
     48.0000,     421.77
     52.0000,     424.09
     56.0000,     439.30
     60.0000,     442.16
     64.0000,     419.29
     68.0000,     381.98
     72.0000,     354.12
     76.0000,     347.71
     80.0000,     350.91
     84.0000,     362.45
     88.0000,     407.76
     92.0000,     472.99
     96.0000,     512.66
    100.0000,     622.03
    104.0000,     717.74
    108.0000,     699.75
    112.0000,     708.45
    116.0000,     776.86
    120.0000,     881.52
    124.0000,     965.95
    128.0000,     987.24
    132.0000,     965.02
    136.0000,     929.27
    140.0000,     912.52
    144.0000,     960.70
    148.0000,     1028.1
    152.0000,     1056.5
    156.0000,     1055.7
    160.0000,     1056.1
    164.0000,     1016.0
    168.0000,     927.38
    172.0000,     833.75
    176.0000,     756.04
    180.0000,     687.78
    184.0000,     640.42
    188.0000,     606.14
    192.0000,     596.92
    196.0000,     640.18
    200.0000,     742.29
    204.0000,     863.63
    208.0000,     939.94
    212.0000,     969.86
    216.0000,     955.40
    220.0000,     921.60
    224.0000,     889.17
    228.0000,     864.29
           752.0174
LAYER 6
49,    15.4312
     32.0000,     420.98
     36.0000,     504.57
     40.0000,     509.27
     44.0000,     461.37
     48.0000,     414.76
     52.0000,     380.51
     56.0000,     358.88
     60.0000,     338.62
     64.0000,     315.77
     68.0000,     294.96
     72.0000,     285.19
     76.0000,     288.27
     80.0000,     301.47
     84.0000,     326.42
     88.0000,     371.37
     92.0000,     430.19
     96.0000,     488.70
    100.0000,     567.60
    104.0000,     624.13
    108.0000,     621.30
    112.0000,     621.04
    116.0000,     658.53
    120.0000,     729.34
    124.0000,     802.45
    128.0000,     845.98
    132.0000,     856.83
    136.0000,     852.87
    140.0000,     856.60
    144.0000,     882.87
    148.0000,     913.55
    152.0000,     925.18
    156.0000,     914.04
    160.0000,     889.66
    164.0000,     845.70
    168.0000,     785.93
    172.0000,     726.10
    176.0000,     674.95
    180.0000,     631.76
    184.0000,     600.39
    188.0000,     581.91
    192.0000,     585.45
    196.0000,     622.67
    200.0000,     690.56
    204.0000,     759.91
    208.0000,     797.17
    212.0000,     797.20
    216.0000,     770.02
    220.0000,     745.21
           719.8917
LAYER 7
45,    18.9743
     40.0000,     456.95
     44.0000,     433.26
     48.0000,     398.84
     52.0000,     359.56
     56.0000,     329.10
     60.0000,     303.27
     64.0000,     283.37
     68.0000,     270.69
     72.0000,     268.20
     76.0000,     276.01
     80.0000,     293.59
     84.0000,     322.18
     88.0000,     364.45
     92.0000,     417.82
     96.0000,     475.66
    100.0000,     534.86
    104.0000,     573.16
    108.0000,     578.11
    112.0000,     576.38
    116.0000,     591.14
    120.0000,     625.03
    124.0000,     664.81
    128.0000,     694.60
    132.0000,     709.16
    136.0000,     714.26
    140.0000,     718.75
    144.0000,     726.99
    148.0000,     734.07
    152.0000,     732.95
    156.0000,     721.21
    160.0000,     701.02
    164.0000,     672.98
    168.0000,     640.45
    172.0000,     608.97
    176.0000,     582.04
    180.0000,     560.24
    184.0000,     545.43
    188.0000,     538.96
    192.0000,     544.59
    196.0000,     564.90
    200.0000,     595.20
    204.0000,     614.02
    208.0000,     611.57
    212.0000,     598.30
           576.8702
LAYER 8
41,    22.8718
     48.0000,     387.23
     52.0000,     350.76
     56.0000,     325.97
     60.0000,     306.90
     64.0000,     290.54
     68.0000,     280.09
     72.0000,     279.10
     76.0000,     286.98
     80.0000,     303.64
     84.0000,     329.75
     88.0000,     366.61
     92.0000,     413.62
     96.0000,     466.34
    100.0000,     517.02
    104.0000,     552.25
    108.0000,     565.53
    112.0000,     567.27
    116.0000,     570.65
    120.0000,     580.41
    124.0000,     592.80
    128.0000,     601.56
    132.0000,     603.86
    136.0000,     601.34
    140.0000,     597.10
    144.0000,     592.90
    148.0000,     588.19
    152.0000,     581.58
    156.0000,     572.24
    160.0000,     560.30
    164.0000,     545.94
    168.0000,     530.39
    172.0000,     515.69
    176.0000,     503.41
    180.0000,     494.02
    184.0000,     488.20
    188.0000,     485.61
    192.0000,     485.94
    196.0000,     488.68
    200.0000,     492.26
    204.0000,     486.93
           472.4739
LAYER 9
35,    27.1590
     60.0000,     322.47
     64.0000,     308.64
     68.0000,     300.74
     72.0000,     299.35
     76.0000,     304.74
     80.0000,     317.12
     84.0000,     336.98
     88.0000,     365.93
     92.0000,     405.48
     96.0000,     452.34
    100.0000,     499.67
    104.0000,     537.62
    108.0000,     559.85
    112.0000,     568.10
    116.0000,     568.31
    120.0000,     565.00
    124.0000,     559.22
    128.0000,     550.28
    132.0000,     538.17
    136.0000,     524.22
    140.0000,     510.11
    144.0000,     497.05
    148.0000,     485.57
    152.0000,     475.66
    156.0000,     467.00
    160.0000,     459.05
    164.0000,     451.27
    168.0000,     443.59
    172.0000,     436.93
    176.0000,     431.73
    180.0000,     427.57
    184.0000,     424.93
    188.0000,     421.72
    192.0000,     417.39
           417.5609
LAYER 10
29,    31.8749
     72.0000,     308.92
     76.0000,     318.49
     80.0000,     326.60
     84.0000,     339.84
     88.0000,     360.06
     92.0000,     393.58
     96.0000,     435.30
    100.0000,     480.98
    104.0000,     521.90
    108.0000,     551.28
    112.0000,     566.05
    116.0000,     567.36
    120.0000,     558.34
    124.0000,     542.07
    128.0000,     521.08
    132.0000,     497.64
    136.0000,     473.97
    140.0000,     451.81
    144.0000,     432.28
    148.0000,     415.98
    152.0000,     402.94
    156.0000,     392.73
    160.0000,     384.36
    164.0000,     377.04
    168.0000,     370.35
    172.0000,     366.40
    176.0000,     364.56
    180.0000,     363.36
           367.9270
LAYER 11
25,    37.0623
     80.0000,     323.91
     84.0000,     334.94
     88.0000,     350.23
     92.0000,     380.00
     96.0000,     418.02
    100.0000,     464.79
    104.0000,     507.97
    108.0000,     542.32
    112.0000,     561.76
    116.0000,     564.68
    120.0000,     553.02
    124.0000,     530.58
    128.0000,     501.65
    132.0000,     470.18
    136.0000,     439.39
    140.0000,     411.41
    144.0000,     387.37
    148.0000,     367.64
    152.0000,     351.90
    156.0000,     339.22
    160.0000,     327.29
    164.0000,     315.70
    168.0000,     303.83
    172.0000,     301.03
           306.1665
LAYER 12
21, 
     88.0000,     317.81
     92.0000,     362.29
     96.0000,     409.35
    100.0000,     458.36
    104.0000,     503.47
    108.0000,     543.99
    112.0000,     565.64
    116.0000,     566.88
    120.0000,     550.37
    124.0000,     521.24
    128.0000,     485.26
    132.0000,     447.50
    136.0000,     411.87
    140.0000,     380.53
    144.0000,     354.36
    148.0000,     333.26
    152.0000,     316.07
    156.0000,     302.70
    160.0000,     287.64
    164.0000,     266.00
           231.2903
CALCULATED APPARENT RESISTIVITY
      6.0000,       4.0000,   1.00000,    300.9756
     10.0000,       4.0000,   1.00000,    307.2870
     14.0000,       4.0000,   1.00000,    290.9126
     18.0000,       4.0000,   1.00000,    288.0500
     22.0000,       4.0000,   1.00000,    249.7654
     26.0000,       4.0000,   1.00000,    257.4056
     30.0000,       4.0000,   1.00000,    246.7096
     34.0000,       4.0000,   1.00000,    268.8740
     38.0000,       4.0000,   1.00000,    296.4364
     42.0000,       4.0000,   1.00000,    297.2904
     46.0000,       4.0000,   1.00000,    328.9539
     50.0000,       4.0000,   1.00000,    349.8386
     54.0000,       4.0000,   1.00000,    384.2266
     58.0000,       4.0000,   1.00000,    401.0652
     62.0000,       4.0000,   1.00000,    404.4866
     66.0000,       4.0000,   1.00000,    441.1307
     70.0000,       4.0000,   1.00000,    403.3905
     74.0000,       4.0000,   1.00000,    433.7993
     78.0000,       4.0000,   1.00000,    415.3328
     82.0000,       4.0000,   1.00000,    420.3086
     86.0000,       4.0000,   1.00000,    400.4168
     90.0000,       4.0000,   1.00000,    407.8612
     94.0000,       4.0000,   1.00000,    357.0703
     98.0000,       4.0000,   1.00000,    359.5921
    102.0000,       4.0000,   1.00000,    386.5391
    106.0000,       4.0000,   1.00000,    350.8589
    110.0000,       4.0000,   1.00000,    408.0215
    114.0000,       4.0000,   1.00000,    389.7228
    118.0000,       4.0000,   1.00000,    393.5510
    122.0000,       4.0000,   1.00000,    376.0155
    126.0000,       4.0000,   1.00000,    359.9793
    130.0000,       4.0000,   1.00000,    354.1908
    134.0000,       4.0000,   1.00000,    367.1484
    138.0000,       4.0000,   1.00000,    381.1169
    142.0000,       4.0000,   1.00000,    384.4096
    146.0000,       4.0000,   1.00000,    425.8246
    150.0000,       4.0000,   1.00000,    412.1133
    154.0000,       4.0000,   1.00000,    446.7757
    158.0000,       4.0000,   1.00000,    440.6940
    162.0000,       4.0000,   1.00000,    458.4534
    166.0000,       4.0000,   1.00000,    431.5555
    170.0000,       4.0000,   1.00000,    424.0769
    174.0000,       4.0000,   1.00000,    404.8623
    178.0000,       4.0000,   1.00000,    385.6019
    182.0000,       4.0000,   1.00000,    387.8452
    186.0000,       4.0000,   1.00000,    378.8346
    190.0000,       4.0000,   1.00000,    384.1760
    194.0000,       4.0000,   1.00000,    400.4923
    198.0000,       4.0000,   1.00000,    390.4505
    202.0000,       4.0000,   1.00000,    454.0452
    206.0000,       4.0000,   1.00000,    442.6579
    210.0000,       4.0000,   1.00000,    477.0500
    214.0000,       4.0000,   1.00000,    467.9280
    218.0000,       4.0000,   1.00000,    480.5387
    222.0000,       4.0000,   1.00000,    462.3058
    226.0000,       4.0000,   1.00000,    456.6903
    230.0000,       4.0000,   1.00000,    419.5169
    234.0000,       4.0000,   1.00000,    435.5007
    238.0000,       4.0000,   1.00000,    383.9102
    242.0000,       4.0000,   1.00000,    357.7833
    246.0000,       4.0000,   1.00000,    325.5074
     10.0000,       4.0000,   2.00000,    301.1956
     14.0000,       4.0000,   2.00000,    299.6237
     18.0000,       4.0000,   2.00000,    295.1655
     22.0000,       4.0000,   2.00000,    266.1804
     26.0000,       4.0000,   2.00000,    278.7953
     30.0000,       4.0000,   2.00000,    269.4150
     34.0000,       4.0000,   2.00000,    298.7932
     38.0000,       4.0000,   2.00000,    333.0737
     42.0000,       4.0000,   2.00000,    317.8025
     46.0000,       4.0000,   2.00000,    342.0971
     50.0000,       4.0000,   2.00000,    377.5695
     54.0000,       4.0000,   2.00000,    411.4254
     58.0000,       4.0000,   2.00000,    405.4909
     62.0000,       4.0000,   2.00000,    418.3653
     66.0000,       4.0000,   2.00000,    456.9586
     70.0000,       4.0000,   2.00000,    414.1025
     74.0000,       4.0000,   2.00000,    436.6776
     78.0000,       4.0000,   2.00000,    431.4691
     82.0000,       4.0000,   2.00000,    412.9035
     86.0000,       4.0000,   2.00000,    424.4454
     90.0000,       4.0000,   2.00000,    441.5226
     94.0000,       4.0000,   2.00000,    374.8494
     98.0000,       4.0000,   2.00000,    405.0533
    102.0000,       4.0000,   2.00000,    446.4731
    106.0000,       4.0000,   2.00000,    391.1359
    110.0000,       4.0000,   2.00000,    453.1891
    114.0000,       4.0000,   2.00000,    454.9860
    118.0000,       4.0000,   2.00000,    446.1631
    122.0000,       4.0000,   2.00000,    440.6695
    126.0000,       4.0000,   2.00000,    421.0495
    130.0000,       4.0000,   2.00000,    420.9793
    134.0000,       4.0000,   2.00000,    447.1077
    138.0000,       4.0000,   2.00000,    447.8306
    142.0000,       4.0000,   2.00000,    451.0176
    146.0000,       4.0000,   2.00000,    494.0945
    150.0000,       4.0000,   2.00000,    474.8570
    154.0000,       4.0000,   2.00000,    496.6239
    158.0000,       4.0000,   2.00000,    505.9780
    162.0000,       4.0000,   2.00000,    516.2003
    166.0000,       4.0000,   2.00000,    485.4867
    170.0000,       4.0000,   2.00000,    477.4019
    174.0000,       4.0000,   2.00000,    461.6762
    178.0000,       4.0000,   2.00000,    436.4313
    182.0000,       4.0000,   2.00000,    437.3807
    186.0000,       4.0000,   2.00000,    426.9198
    190.0000,       4.0000,   2.00000,    441.2773
    194.0000,       4.0000,   2.00000,    444.3064
    198.0000,       4.0000,   2.00000,    436.4987
    202.0000,       4.0000,   2.00000,    510.3097
    206.0000,       4.0000,   2.00000,    501.9869
    210.0000,       4.0000,   2.00000,    510.4520
    214.0000,       4.0000,   2.00000,    515.0510
    218.0000,       4.0000,   2.00000,    531.9191
    222.0000,       4.0000,   2.00000,    525.8326
    226.0000,       4.0000,   2.00000,    492.8169
    230.0000,       4.0000,   2.00000,    457.0977
    234.0000,       4.0000,   2.00000,    489.1364
    238.0000,       4.0000,   2.00000,    438.5542
    242.0000,       4.0000,   2.00000,    388.6410
     14.0000,       4.0000,   3.00000,    313.8534
     18.0000,       4.0000,   3.00000,    316.9078
     22.0000,       4.0000,   3.00000,    278.1351
     26.0000,       4.0000,   3.00000,    287.5716
     30.0000,       4.0000,   3.00000,    287.7796
     34.0000,       4.0000,   3.00000,    332.3044
     38.0000,       4.0000,   3.00000,    363.3712
     42.0000,       4.0000,   3.00000,    336.0279
     46.0000,       4.0000,   3.00000,    350.6358
     50.0000,       4.0000,   3.00000,    384.4653
     54.0000,       4.0000,   3.00000,    413.9229
     58.0000,       4.0000,   3.00000,    411.9265
     62.0000,       4.0000,   3.00000,    411.7332
     66.0000,       4.0000,   3.00000,    448.4005
     70.0000,       4.0000,   3.00000,    409.0865
     74.0000,       4.0000,   3.00000,    434.1071
     78.0000,       4.0000,   3.00000,    417.6204
     82.0000,       4.0000,   3.00000,    434.0806
     86.0000,       4.0000,   3.00000,    442.5743
     90.0000,       4.0000,   3.00000,    458.2843
     94.0000,       4.0000,   3.00000,    401.5718
     98.0000,       4.0000,   3.00000,    425.5525
    102.0000,       4.0000,   3.00000,    473.6152
    106.0000,       4.0000,   3.00000,    428.8626
    110.0000,       4.0000,   3.00000,    497.2084
    114.0000,       4.0000,   3.00000,    501.0362
    118.0000,       4.0000,   3.00000,    510.2948
    122.0000,       4.0000,   3.00000,    480.2975
    126.0000,       4.0000,   3.00000,    464.8984
    130.0000,       4.0000,   3.00000,    474.1594
    134.0000,       4.0000,   3.00000,    502.6456
    138.0000,       4.0000,   3.00000,    514.1121
    142.0000,       4.0000,   3.00000,    509.5580
    146.0000,       4.0000,   3.00000,    548.5886
    150.0000,       4.0000,   3.00000,    513.2537
    154.0000,       4.0000,   3.00000,    540.0593
    158.0000,       4.0000,   3.00000,    542.3277
    162.0000,       4.0000,   3.00000,    566.7590
    166.0000,       4.0000,   3.00000,    528.3488
    170.0000,       4.0000,   3.00000,    517.0417
    174.0000,       4.0000,   3.00000,    498.3527
    178.0000,       4.0000,   3.00000,    477.7197
    182.0000,       4.0000,   3.00000,    478.9515
    186.0000,       4.0000,   3.00000,    479.1680
    190.0000,       4.0000,   3.00000,    481.1669
    194.0000,       4.0000,   3.00000,    484.5399
    198.0000,       4.0000,   3.00000,    472.5348
    202.0000,       4.0000,   3.00000,    554.4613
    206.0000,       4.0000,   3.00000,    533.7556
    210.0000,       4.0000,   3.00000,    544.3102
    214.0000,       4.0000,   3.00000,    532.2146
    218.0000,       4.0000,   3.00000,    569.3796
    222.0000,       4.0000,   3.00000,    543.3711
    226.0000,       4.0000,   3.00000,    518.3082
    230.0000,       4.0000,   3.00000,    486.5927
    234.0000,       4.0000,   3.00000,    537.6701
    238.0000,       4.0000,   3.00000,    481.5038
     18.0000,      12.0000,   1.00000,    316.2647
     22.0000,      12.0000,   1.00000,    302.3465
     26.0000,      12.0000,   1.00000,    291.9107
     30.0000,      12.0000,   1.00000,    315.4545
     34.0000,      12.0000,   1.00000,    343.5788
     38.0000,      12.0000,   1.00000,    357.5470
     42.0000,      12.0000,   1.00000,    360.3150
     46.0000,      12.0000,   1.00000,    364.4549
     50.0000,      12.0000,   1.00000,    375.7054
     54.0000,      12.0000,   1.00000,    396.3011
     58.0000,      12.0000,   1.00000,    408.6526
     62.0000,      12.0000,   1.00000,    414.8481
     66.0000,      12.0000,   1.00000,    409.0841
     70.0000,      12.0000,   1.00000,    420.8622
     74.0000,      12.0000,   1.00000,    410.7360
     78.0000,      12.0000,   1.00000,    429.5284
     82.0000,      12.0000,   1.00000,    441.6859
     86.0000,      12.0000,   1.00000,    455.6212
     90.0000,      12.0000,   1.00000,    444.9231
     94.0000,      12.0000,   1.00000,    441.0164
     98.0000,      12.0000,   1.00000,    439.8502
    102.0000,      12.0000,   1.00000,    445.2335
    106.0000,      12.0000,   1.00000,    481.5977
    110.0000,      12.0000,   1.00000,    501.3483
    114.0000,      12.0000,   1.00000,    526.4784
    118.0000,      12.0000,   1.00000,    518.5657
    122.0000,      12.0000,   1.00000,    507.3858
    126.0000,      12.0000,   1.00000,    489.2529
    130.0000,      12.0000,   1.00000,    498.7759
    134.0000,      12.0000,   1.00000,    521.9061
    138.0000,      12.0000,   1.00000,    539.5635
    142.0000,      12.0000,   1.00000,    555.1876
    146.0000,      12.0000,   1.00000,    541.3725
    150.0000,      12.0000,   1.00000,    547.2177
    154.0000,      12.0000,   1.00000,    543.8309
    158.0000,      12.0000,   1.00000,    560.1279
    162.0000,      12.0000,   1.00000,    557.5728
    166.0000,      12.0000,   1.00000,    555.9454
    170.0000,      12.0000,   1.00000,    529.5324
    174.0000,      12.0000,   1.00000,    513.2568
    178.0000,      12.0000,   1.00000,    503.2018
    182.0000,      12.0000,   1.00000,    506.6456
    186.0000,      12.0000,   1.00000,    504.1581
    190.0000,      12.0000,   1.00000,    505.6647
    194.0000,      12.0000,   1.00000,    501.7231
    198.0000,      12.0000,   1.00000,    525.8217
    202.0000,      12.0000,   1.00000,    532.0746
    206.0000,      12.0000,   1.00000,    549.8994
    210.0000,      12.0000,   1.00000,    540.5595
    214.0000,      12.0000,   1.00000,    552.0145
    218.0000,      12.0000,   1.00000,    534.9603
    222.0000,      12.0000,   1.00000,    536.9623
    226.0000,      12.0000,   1.00000,    520.0337
    230.0000,      12.0000,   1.00000,    528.7368
    234.0000,      12.0000,   1.00000,    515.9780
     18.0000,       4.0000,   4.00000,    334.4242
     22.0000,       4.0000,   4.00000,    285.3712
     26.0000,       4.0000,   4.00000,    298.0728
     30.0000,       4.0000,   4.00000,    301.2694
     34.0000,       4.0000,   4.00000,    350.2953
     38.0000,       4.0000,   4.00000,    385.2828
     42.0000,       4.0000,   4.00000,    348.0288
     46.0000,       4.0000,   4.00000,    360.4201
     50.0000,       4.0000,   4.00000,    375.2547
     54.0000,       4.0000,   4.00000,    411.0760
     58.0000,       4.0000,   4.00000,    411.0810
     62.0000,       4.0000,   4.00000,    406.5354
     66.0000,       4.0000,   4.00000,    437.1400
     70.0000,       4.0000,   4.00000,    394.4375
     74.0000,       4.0000,   4.00000,    420.3752
     78.0000,       4.0000,   4.00000,    424.4997
     82.0000,       4.0000,   4.00000,    440.2279
     86.0000,       4.0000,   4.00000,    454.5363
     90.0000,       4.0000,   4.00000,    478.8926
     94.0000,       4.0000,   4.00000,    410.1063
     98.0000,       4.0000,   4.00000,    436.1640
    102.0000,       4.0000,   4.00000,    487.1785
    106.0000,       4.0000,   4.00000,    444.9370
    110.0000,       4.0000,   4.00000,    542.7115
    114.0000,       4.0000,   4.00000,    543.5054
    118.0000,       4.0000,   4.00000,    543.0432
    122.0000,       4.0000,   4.00000,    522.7070
    126.0000,       4.0000,   4.00000,    491.8512
    130.0000,       4.0000,   4.00000,    499.4757
    134.0000,       4.0000,   4.00000,    540.2600
    138.0000,       4.0000,   4.00000,    554.4419
    142.0000,       4.0000,   4.00000,    552.0775
    146.0000,       4.0000,   4.00000,    583.5372
    150.0000,       4.0000,   4.00000,    540.9495
    154.0000,       4.0000,   4.00000,    566.9640
    158.0000,       4.0000,   4.00000,    571.2910
    162.0000,       4.0000,   4.00000,    594.9401
    166.0000,       4.0000,   4.00000,    561.3482
    170.0000,       4.0000,   4.00000,    543.3797
    174.0000,       4.0000,   4.00000,    523.3078
    178.0000,       4.0000,   4.00000,    500.6972
    182.0000,       4.0000,   4.00000,    518.3713
    186.0000,       4.0000,   4.00000,    505.7178
    190.0000,       4.0000,   4.00000,    512.2989
    194.0000,       4.0000,   4.00000,    512.9739
    198.0000,       4.0000,   4.00000,    497.5031
    202.0000,       4.0000,   4.00000,    577.4592
    206.0000,       4.0000,   4.00000,    551.7716
    210.0000,       4.0000,   4.00000,    560.9987
    214.0000,       4.0000,   4.00000,    554.5659
    218.0000,       4.0000,   4.00000,    558.3759
    222.0000,       4.0000,   4.00000,    548.3774
    226.0000,       4.0000,   4.00000,    533.8677
    230.0000,       4.0000,   4.00000,    513.8460
    234.0000,       4.0000,   4.00000,    565.5470
     24.0000,      16.0000,   1.00000,    316.8698
     28.0000,      16.0000,   1.00000,    320.1552
     32.0000,      16.0000,   1.00000,    340.0256
     36.0000,      16.0000,   1.00000,    349.6407
     40.0000,      16.0000,   1.00000,    367.7638
     44.0000,      16.0000,   1.00000,    373.8082
     48.0000,      16.0000,   1.00000,    376.0601
     52.0000,      16.0000,   1.00000,    383.0878
     56.0000,      16.0000,   1.00000,    389.4465
     60.0000,      16.0000,   1.00000,    406.4736
     64.0000,      16.0000,   1.00000,    404.6096
     68.0000,      16.0000,   1.00000,    401.4800
     72.0000,      16.0000,   1.00000,    413.5135
     76.0000,      16.0000,   1.00000,    421.4915
     80.0000,      16.0000,   1.00000,    440.5205
     84.0000,      16.0000,   1.00000,    461.7529
     88.0000,      16.0000,   1.00000,    450.7795
     92.0000,      16.0000,   1.00000,    452.1528
     96.0000,      16.0000,   1.00000,    455.5771
    100.0000,      16.0000,   1.00000,    444.9080
    104.0000,      16.0000,   1.00000,    484.8728
    108.0000,      16.0000,   1.00000,    521.3709
    112.0000,      16.0000,   1.00000,    537.9490
    116.0000,      16.0000,   1.00000,    561.2471
    120.0000,      16.0000,   1.00000,    543.0831
    124.0000,      16.0000,   1.00000,    525.3229
    128.0000,      16.0000,   1.00000,    527.8131
    132.0000,      16.0000,   1.00000,    525.6249
    136.0000,      16.0000,   1.00000,    545.1138
    140.0000,      16.0000,   1.00000,    567.2900
    144.0000,      16.0000,   1.00000,    569.6043
    148.0000,      16.0000,   1.00000,    573.3749
    152.0000,      16.0000,   1.00000,    577.1717
    156.0000,      16.0000,   1.00000,    578.0986
    160.0000,      16.0000,   1.00000,    581.2984
    164.0000,      16.0000,   1.00000,    577.1551
    168.0000,      16.0000,   1.00000,    566.0703
    172.0000,      16.0000,   1.00000,    547.4722
    176.0000,      16.0000,   1.00000,    538.9105
    180.0000,      16.0000,   1.00000,    526.2678
    184.0000,      16.0000,   1.00000,    523.7867
    188.0000,      16.0000,   1.00000,    529.9371
    192.0000,      16.0000,   1.00000,    525.3234
    196.0000,      16.0000,   1.00000,    542.0526
    200.0000,      16.0000,   1.00000,    544.0591
    204.0000,      16.0000,   1.00000,    547.3616
    208.0000,      16.0000,   1.00000,    561.3479
    212.0000,      16.0000,   1.00000,    544.6711
    216.0000,      16.0000,   1.00000,    536.6498
    220.0000,      16.0000,   1.00000,    531.8196
    224.0000,      16.0000,   1.00000,    528.7518
    228.0000,      16.0000,   1.00000,    544.3399
     22.0000,       4.0000,   5.00000,    295.3986
     26.0000,       4.0000,   5.00000,    308.4990
     30.0000,       4.0000,   5.00000,    308.1365
     34.0000,       4.0000,   5.00000,    355.3401
     38.0000,       4.0000,   5.00000,    392.1696
     42.0000,       4.0000,   5.00000,    358.7841
     46.0000,       4.0000,   5.00000,    357.5335
     50.0000,       4.0000,   5.00000,    379.7130
     54.0000,       4.0000,   5.00000,    404.0010
     58.0000,       4.0000,   5.00000,    402.4720
     62.0000,       4.0000,   5.00000,    405.2381
     66.0000,       4.0000,   5.00000,    431.3159
     70.0000,       4.0000,   5.00000,    380.3185
     74.0000,       4.0000,   5.00000,    417.5817
     78.0000,       4.0000,   5.00000,    428.0086
     82.0000,       4.0000,   5.00000,    439.6586
     86.0000,       4.0000,   5.00000,    463.2509
     90.0000,       4.0000,   5.00000,    487.0530
     94.0000,       4.0000,   5.00000,    411.0578
     98.0000,       4.0000,   5.00000,    440.2029
    102.0000,       4.0000,   5.00000,    496.4037
    106.0000,       4.0000,   5.00000,    458.3723
    110.0000,       4.0000,   5.00000,    563.5186
    114.0000,       4.0000,   5.00000,    576.6337
    118.0000,       4.0000,   5.00000,    569.5419
    122.0000,       4.0000,   5.00000,    543.5076
    126.0000,       4.0000,   5.00000,    513.4604
    130.0000,       4.0000,   5.00000,    511.1218
    134.0000,       4.0000,   5.00000,    552.5982
    138.0000,       4.0000,   5.00000,    568.8336
    142.0000,       4.0000,   5.00000,    565.7728
    146.0000,       4.0000,   5.00000,    607.3245
    150.0000,       4.0000,   5.00000,    561.7472
    154.0000,       4.0000,   5.00000,    584.7550
    158.0000,       4.0000,   5.00000,    592.4530
    162.0000,       4.0000,   5.00000,    615.6332
    166.0000,       4.0000,   5.00000,    574.8347
    170.0000,       4.0000,   5.00000,    563.5750
    174.0000,       4.0000,   5.00000,    538.0332
    178.0000,       4.0000,   5.00000,    521.0133
    182.0000,       4.0000,   5.00000,    525.8649
    186.0000,       4.0000,   5.00000,    522.4305
    190.0000,       4.0000,   5.00000,    526.1779
    194.0000,       4.0000,   5.00000,    528.6423
    198.0000,       4.0000,   5.00000,    507.9575
    202.0000,       4.0000,   5.00000,    587.4017
    206.0000,       4.0000,   5.00000,    561.4886
    210.0000,       4.0000,   5.00000,    571.7916
    214.0000,       4.0000,   5.00000,    547.2654
    218.0000,       4.0000,   5.00000,    557.8169
    222.0000,       4.0000,   5.00000,    542.0103
    226.0000,       4.0000,   5.00000,    544.2994
    230.0000,       4.0000,   5.00000,    523.6552
     26.0000,       4.0000,   6.00000,    314.4165
     30.0000,       4.0000,   6.00000,    309.7530
     34.0000,       4.0000,   6.00000,    355.1159
     38.0000,       4.0000,   6.00000,    392.5970
     42.0000,       4.0000,   6.00000,    353.1361
     46.0000,       4.0000,   6.00000,    364.2763
     50.0000,       4.0000,   6.00000,    379.9740
     54.0000,       4.0000,   6.00000,    406.0970
     58.0000,       4.0000,   6.00000,    398.0149
     62.0000,       4.0000,   6.00000,    397.9500
     66.0000,       4.0000,   6.00000,    427.4948
     70.0000,       4.0000,   6.00000,    384.3088
     74.0000,       4.0000,   6.00000,    418.3694
     78.0000,       4.0000,   6.00000,    419.9946
     82.0000,       4.0000,   6.00000,    444.8660
     86.0000,       4.0000,   6.00000,    460.6849
     90.0000,       4.0000,   6.00000,    481.6086
     94.0000,       4.0000,   6.00000,    412.8885
     98.0000,       4.0000,   6.00000,    442.0578
    102.0000,       4.0000,   6.00000,    506.6833
    106.0000,       4.0000,   6.00000,    468.5206
    110.0000,       4.0000,   6.00000,    572.7239
    114.0000,       4.0000,   6.00000,    585.5385
    118.0000,       4.0000,   6.00000,    593.7333
    122.0000,       4.0000,   6.00000,    552.5479
    126.0000,       4.0000,   6.00000,    519.2158
    130.0000,       4.0000,   6.00000,    520.7339
    134.0000,       4.0000,   6.00000,    546.2548
    138.0000,       4.0000,   6.00000,    559.1298
    142.0000,       4.0000,   6.00000,    563.3646
    146.0000,       4.0000,   6.00000,    613.6435
    150.0000,       4.0000,   6.00000,    575.3603
    154.0000,       4.0000,   6.00000,    603.2169
    158.0000,       4.0000,   6.00000,    605.1469
    162.0000,       4.0000,   6.00000,    629.2009
    166.0000,       4.0000,   6.00000,    586.1950
    170.0000,       4.0000,   6.00000,    568.7487
    174.0000,       4.0000,   6.00000,    554.3853
    178.0000,       4.0000,   6.00000,    520.6456
    182.0000,       4.0000,   6.00000,    527.1812
    186.0000,       4.0000,   6.00000,    518.9404
    190.0000,       4.0000,   6.00000,    529.2819
    194.0000,       4.0000,   6.00000,    527.4248
    198.0000,       4.0000,   6.00000,    508.6036
    202.0000,       4.0000,   6.00000,    591.7885
    206.0000,       4.0000,   6.00000,    566.8814
    210.0000,       4.0000,   6.00000,    563.1780
    214.0000,       4.0000,   6.00000,    541.6991
    218.0000,       4.0000,   6.00000,    558.7280
    222.0000,       4.0000,   6.00000,    549.9366
    226.0000,       4.0000,   6.00000,    536.7294
     30.0000,      20.0000,   1.00000,    334.5742
     34.0000,      20.0000,   1.00000,    340.9173
     38.0000,      20.0000,   1.00000,    345.2260
     42.0000,      20.0000,   1.00000,    366.8867
     46.0000,      20.0000,   1.00000,    382.0892
     50.0000,      20.0000,   1.00000,    384.5627
     54.0000,      20.0000,   1.00000,    387.6287
     58.0000,      20.0000,   1.00000,    399.3747
     62.0000,      20.0000,   1.00000,    393.4615
     66.0000,      20.0000,   1.00000,    405.4052
     70.0000,      20.0000,   1.00000,    419.2639
     74.0000,      20.0000,   1.00000,    423.6503
     78.0000,      20.0000,   1.00000,    432.8503
     82.0000,      20.0000,   1.00000,    449.7821
     86.0000,      20.0000,   1.00000,    444.0951
     90.0000,      20.0000,   1.00000,    444.9591
     94.0000,      20.0000,   1.00000,    457.8504
     98.0000,      20.0000,   1.00000,    463.1501
    102.0000,      20.0000,   1.00000,    480.8563
    106.0000,      20.0000,   1.00000,    514.5151
    110.0000,      20.0000,   1.00000,    540.3027
    114.0000,      20.0000,   1.00000,    548.4537
    118.0000,      20.0000,   1.00000,    555.9759
    122.0000,      20.0000,   1.00000,    550.9022
    126.0000,      20.0000,   1.00000,    537.4037
    130.0000,      20.0000,   1.00000,    529.8022
    134.0000,      20.0000,   1.00000,    527.9292
    138.0000,      20.0000,   1.00000,    538.0710
    142.0000,      20.0000,   1.00000,    554.1387
    146.0000,      20.0000,   1.00000,    571.0089
    150.0000,      20.0000,   1.00000,    587.8912
    154.0000,      20.0000,   1.00000,    603.5876
    158.0000,      20.0000,   1.00000,    594.0958
    162.0000,      20.0000,   1.00000,    590.7171
    166.0000,      20.0000,   1.00000,    582.3765
    170.0000,      20.0000,   1.00000,    573.7836
    174.0000,      20.0000,   1.00000,    549.4913
    178.0000,      20.0000,   1.00000,    539.0669
    182.0000,      20.0000,   1.00000,    525.0825
    186.0000,      20.0000,   1.00000,    522.5532
    190.0000,      20.0000,   1.00000,    519.5804
    194.0000,      20.0000,   1.00000,    536.9626
    198.0000,      20.0000,   1.00000,    541.9890
    202.0000,      20.0000,   1.00000,    550.0037
    206.0000,      20.0000,   1.00000,    541.1420
    210.0000,      20.0000,   1.00000,    545.9019
    214.0000,      20.0000,   1.00000,    539.2119
    218.0000,      20.0000,   1.00000,    539.6169
    222.0000,      20.0000,   1.00000,    532.7457
     30.0000,       4.0000,   7.00000,    309.0862
     34.0000,       4.0000,   7.00000,    354.4998
     38.0000,       4.0000,   7.00000,    384.0289
     42.0000,       4.0000,   7.00000,    351.6808
     46.0000,       4.0000,   7.00000,    361.6079
     50.0000,       4.0000,   7.00000,    385.3259
     54.0000,       4.0000,   7.00000,    409.5698
     58.0000,       4.0000,   7.00000,    401.4698
     62.0000,       4.0000,   7.00000,    392.4544
     66.0000,       4.0000,   7.00000,    429.4295
     70.0000,       4.0000,   7.00000,    390.8691
     74.0000,       4.0000,   7.00000,    416.6639
     78.0000,       4.0000,   7.00000,    422.4766
     82.0000,       4.0000,   7.00000,    435.5512
     86.0000,       4.0000,   7.00000,    454.0914
     90.0000,       4.0000,   7.00000,    476.4838
     94.0000,       4.0000,   7.00000,    409.0851
     98.0000,       4.0000,   7.00000,    450.0924
    102.0000,       4.0000,   7.00000,    513.6024
    106.0000,       4.0000,   7.00000,    472.6676
    110.0000,       4.0000,   7.00000,    576.5038
    114.0000,       4.0000,   7.00000,    589.8395
    118.0000,       4.0000,   7.00000,    589.1122
    122.0000,       4.0000,   7.00000,    562.9683
    126.0000,       4.0000,   7.00000,    518.5450
    130.0000,       4.0000,   7.00000,    511.4278
    134.0000,       4.0000,   7.00000,    538.4657
    138.0000,       4.0000,   7.00000,    541.0205
    142.0000,       4.0000,   7.00000,    549.9249
    146.0000,       4.0000,   7.00000,    606.6740
    150.0000,       4.0000,   7.00000,    580.2999
    154.0000,       4.0000,   7.00000,    614.2776
    158.0000,       4.0000,   7.00000,    618.3026
    162.0000,       4.0000,   7.00000,    637.6319
    166.0000,       4.0000,   7.00000,    592.9104
    170.0000,       4.0000,   7.00000,    578.2800
    174.0000,       4.0000,   7.00000,    546.3237
    178.0000,       4.0000,   7.00000,    519.1996
    182.0000,       4.0000,   7.00000,    517.9564
    186.0000,       4.0000,   7.00000,    509.6094
    190.0000,       4.0000,   7.00000,    513.8208
    194.0000,       4.0000,   7.00000,    518.3054
    198.0000,       4.0000,   7.00000,    502.1367
    202.0000,       4.0000,   7.00000,    591.0780
    206.0000,       4.0000,   7.00000,    556.5300
    210.0000,       4.0000,   7.00000,    556.6061
    214.0000,       4.0000,   7.00000,    543.2007
    218.0000,       4.0000,   7.00000,    563.1020
    222.0000,       4.0000,   7.00000,    549.9228
     34.0000,       4.0000,   8.00000,    348.3843
     38.0000,       4.0000,   8.00000,    384.0214
     42.0000,       4.0000,   8.00000,    347.5912
     46.0000,       4.0000,   8.00000,    359.4443
     50.0000,       4.0000,   8.00000,    385.3945
     54.0000,       4.0000,   8.00000,    416.7270
     58.0000,       4.0000,   8.00000,    403.7252
     62.0000,       4.0000,   8.00000,    403.0194
     66.0000,       4.0000,   8.00000,    433.4754
     70.0000,       4.0000,   8.00000,    386.4770
     74.0000,       4.0000,   8.00000,    423.5017
     78.0000,       4.0000,   8.00000,    418.4221
     82.0000,       4.0000,   8.00000,    427.8564
     86.0000,       4.0000,   8.00000,    443.9218
     90.0000,       4.0000,   8.00000,    471.8932
     94.0000,       4.0000,   8.00000,    410.3842
     98.0000,       4.0000,   8.00000,    451.3934
    102.0000,       4.0000,   8.00000,    518.8218
    106.0000,       4.0000,   8.00000,    472.7525
    110.0000,       4.0000,   8.00000,    578.4052
    114.0000,       4.0000,   8.00000,    582.6252
    118.0000,       4.0000,   8.00000,    583.9149
    122.0000,       4.0000,   8.00000,    551.3804
    126.0000,       4.0000,   8.00000,    514.5459
    130.0000,       4.0000,   8.00000,    496.8764
    134.0000,       4.0000,   8.00000,    519.9788
    138.0000,       4.0000,   8.00000,    531.3768
    142.0000,       4.0000,   8.00000,    531.2007
    146.0000,       4.0000,   8.00000,    594.6170
    150.0000,       4.0000,   8.00000,    572.9338
    154.0000,       4.0000,   8.00000,    615.9552
    158.0000,       4.0000,   8.00000,    626.2809
    162.0000,       4.0000,   8.00000,    646.9088
    166.0000,       4.0000,   8.00000,    600.0983
    170.0000,       4.0000,   8.00000,    572.4335
    174.0000,       4.0000,   8.00000,    540.1556
    178.0000,       4.0000,   8.00000,    504.6034
    182.0000,       4.0000,   8.00000,    507.5793
    186.0000,       4.0000,   8.00000,    491.3588
    190.0000,       4.0000,   8.00000,    495.4916
    194.0000,       4.0000,   8.00000,    499.6562
    198.0000,       4.0000,   8.00000,    492.8752
    202.0000,       4.0000,   8.00000,    572.1501
    206.0000,       4.0000,   8.00000,    547.1870
    210.0000,       4.0000,   8.00000,    557.3412
    214.0000,       4.0000,   8.00000,    546.8468
    218.0000,       4.0000,   8.00000,    564.5829
     42.0000,      28.0000,   1.00000,    359.5264
     46.0000,      28.0000,   1.00000,    377.0630
     50.0000,      28.0000,   1.00000,    385.1545
     54.0000,      28.0000,   1.00000,    399.8526
     58.0000,      28.0000,   1.00000,    410.7741
     62.0000,      28.0000,   1.00000,    421.0427
     66.0000,      28.0000,   1.00000,    427.5605
     70.0000,      28.0000,   1.00000,    426.0297
     74.0000,      28.0000,   1.00000,    426.6054
     78.0000,      28.0000,   1.00000,    434.0705
     82.0000,      28.0000,   1.00000,    426.0789
     86.0000,      28.0000,   1.00000,    432.5912
     90.0000,      28.0000,   1.00000,    448.1482
     94.0000,      28.0000,   1.00000,    454.4639
     98.0000,      28.0000,   1.00000,    479.2256
    102.0000,      28.0000,   1.00000,    499.3870
    106.0000,      28.0000,   1.00000,    505.6118
    110.0000,      28.0000,   1.00000,    521.4993
    114.0000,      28.0000,   1.00000,    518.7743
    118.0000,      28.0000,   1.00000,    510.1545
    122.0000,      28.0000,   1.00000,    510.9503
    126.0000,      28.0000,   1.00000,    504.5050
    130.0000,      28.0000,   1.00000,    500.1493
    134.0000,      28.0000,   1.00000,    506.2354
    138.0000,      28.0000,   1.00000,    504.8789
    142.0000,      28.0000,   1.00000,    519.5981
    146.0000,      28.0000,   1.00000,    543.8032
    150.0000,      28.0000,   1.00000,    559.9169
    154.0000,      28.0000,   1.00000,    579.4982
    158.0000,      28.0000,   1.00000,    598.3292
    162.0000,      28.0000,   1.00000,    591.7473
    166.0000,      28.0000,   1.00000,    582.3326
    170.0000,      28.0000,   1.00000,    561.7444
    174.0000,      28.0000,   1.00000,    539.1100
    178.0000,      28.0000,   1.00000,    513.2431
    182.0000,      28.0000,   1.00000,    496.4190
    186.0000,      28.0000,   1.00000,    481.9097
    190.0000,      28.0000,   1.00000,    492.4443
    194.0000,      28.0000,   1.00000,    489.7154
    198.0000,      28.0000,   1.00000,    495.0059
    202.0000,      28.0000,   1.00000,    506.1219
    206.0000,      28.0000,   1.00000,    525.3809
    210.0000,      28.0000,   1.00000,    536.2717
     42.0000,       4.0000,  10.00000,    348.1666
     46.0000,       4.0000,  10.00000,    358.4522
     50.0000,       4.0000,  10.00000,    382.3503
     54.0000,       4.0000,  10.00000,    421.4239
     58.0000,       4.0000,  10.00000,    422.3504
     62.0000,       4.0000,  10.00000,    418.3372
     66.0000,       4.0000,  10.00000,    445.7833
     70.0000,       4.0000,  10.00000,    389.1602
     74.0000,       4.0000,  10.00000,    410.3238
     78.0000,       4.0000,  10.00000,    406.5252
     82.0000,       4.0000,  10.00000,    420.0041
     86.0000,       4.0000,  10.00000,    439.1151
     90.0000,       4.0000,  10.00000,    468.6677
     94.0000,       4.0000,  10.00000,    406.6985
     98.0000,       4.0000,  10.00000,    447.7433
    102.0000,       4.0000,  10.00000,    513.3916
    106.0000,       4.0000,  10.00000,    464.8908
    110.0000,       4.0000,  10.00000,    565.5000
    114.0000,       4.0000,  10.00000,    563.8296
    118.0000,       4.0000,  10.00000,    555.6288
    122.0000,       4.0000,  10.00000,    513.4636
    126.0000,       4.0000,  10.00000,    473.2378
    130.0000,       4.0000,  10.00000,    466.8493
    134.0000,       4.0000,  10.00000,    495.8506
    138.0000,       4.0000,  10.00000,    503.1339
    142.0000,       4.0000,  10.00000,    509.8860
    146.0000,       4.0000,  10.00000,    570.1299
    150.0000,       4.0000,  10.00000,    544.4646
    154.0000,       4.0000,  10.00000,    593.7862
    158.0000,       4.0000,  10.00000,    618.2012
    162.0000,       4.0000,  10.00000,    643.8165
    166.0000,       4.0000,  10.00000,    591.6305
    170.0000,       4.0000,  10.00000,    556.6750
    174.0000,       4.0000,  10.00000,    515.6658
    178.0000,       4.0000,  10.00000,    474.8831
    182.0000,       4.0000,  10.00000,    468.0811
    186.0000,       4.0000,  10.00000,    453.0001
    190.0000,       4.0000,  10.00000,    459.9614
    194.0000,       4.0000,  10.00000,    456.7697
    198.0000,       4.0000,  10.00000,    447.7981
    202.0000,       4.0000,  10.00000,    538.8835
    206.0000,       4.0000,  10.00000,    534.9970
    210.0000,       4.0000,  10.00000,    552.8834
     54.0000,      36.0000,   1.00000,    407.3452
     58.0000,      36.0000,   1.00000,    409.4590
     62.0000,      36.0000,   1.00000,    415.2943
     66.0000,      36.0000,   1.00000,    422.9428
     70.0000,      36.0000,   1.00000,    430.8513
     74.0000,      36.0000,   1.00000,    438.5526
     78.0000,      36.0000,   1.00000,    432.4370
     82.0000,      36.0000,   1.00000,    432.4814
     86.0000,      36.0000,   1.00000,    436.3611
     90.0000,      36.0000,   1.00000,    442.3006
     94.0000,      36.0000,   1.00000,    456.3333
     98.0000,      36.0000,   1.00000,    468.1831
    102.0000,      36.0000,   1.00000,    474.1855
    106.0000,      36.0000,   1.00000,    472.7428
    110.0000,      36.0000,   1.00000,    461.1394
    114.0000,      36.0000,   1.00000,    459.8481
    118.0000,      36.0000,   1.00000,    461.1864
    122.0000,      36.0000,   1.00000,    462.1276
    126.0000,      36.0000,   1.00000,    468.8127
    130.0000,      36.0000,   1.00000,    475.0770
    134.0000,      36.0000,   1.00000,    477.4423
    138.0000,      36.0000,   1.00000,    485.3180
    142.0000,      36.0000,   1.00000,    499.0671
    146.0000,      36.0000,   1.00000,    523.4538
    150.0000,      36.0000,   1.00000,    527.2374
    154.0000,      36.0000,   1.00000,    530.1364
    158.0000,      36.0000,   1.00000,    532.1254
    162.0000,      36.0000,   1.00000,    525.3903
    166.0000,      36.0000,   1.00000,    519.7141
    170.0000,      36.0000,   1.00000,    515.6624
    174.0000,      36.0000,   1.00000,    506.1398
    178.0000,      36.0000,   1.00000,    492.8222
    182.0000,      36.0000,   1.00000,    464.5315
    186.0000,      36.0000,   1.00000,    455.4784
    190.0000,      36.0000,   1.00000,    452.5110
    194.0000,      36.0000,   1.00000,    457.9961
    198.0000,      36.0000,   1.00000,    465.6582
     54.0000,      12.0000,   4.00000,    415.8624
     58.0000,      12.0000,   4.00000,    421.4819
     62.0000,      12.0000,   4.00000,    424.6331
     66.0000,      12.0000,   4.00000,    412.3491
     70.0000,      12.0000,   4.00000,    411.8659
     74.0000,      12.0000,   4.00000,    402.5395
     78.0000,      12.0000,   4.00000,    412.1132
     82.0000,      12.0000,   4.00000,    419.9133
     86.0000,      12.0000,   4.00000,    436.9097
     90.0000,      12.0000,   4.00000,    430.5341
     94.0000,      12.0000,   4.00000,    429.1896
     98.0000,      12.0000,   4.00000,    438.4633
    102.0000,      12.0000,   4.00000,    448.1220
    106.0000,      12.0000,   4.00000,    478.6180
    110.0000,      12.0000,   4.00000,    487.2738
    114.0000,      12.0000,   4.00000,    508.8925
    118.0000,      12.0000,   4.00000,    492.3790
    122.0000,      12.0000,   4.00000,    468.5594
    126.0000,      12.0000,   4.00000,    443.8539
    130.0000,      12.0000,   4.00000,    440.7818
    134.0000,      12.0000,   4.00000,    453.2014
    138.0000,      12.0000,   4.00000,    470.8401
    142.0000,      12.0000,   4.00000,    498.4742
    146.0000,      12.0000,   4.00000,    517.7054
    150.0000,      12.0000,   4.00000,    532.9983
    154.0000,      12.0000,   4.00000,    538.0766
    158.0000,      12.0000,   4.00000,    561.0745
    162.0000,      12.0000,   4.00000,    551.2576
    166.0000,      12.0000,   4.00000,    537.4604
    170.0000,      12.0000,   4.00000,    504.0862
    174.0000,      12.0000,   4.00000,    473.3875
    178.0000,      12.0000,   4.00000,    447.6971
    182.0000,      12.0000,   4.00000,    421.2749
    186.0000,      12.0000,   4.00000,    410.9147
    190.0000,      12.0000,   4.00000,    409.5781
    194.0000,      12.0000,   4.00000,    413.6686
    198.0000,      12.0000,   4.00000,    443.4697
     66.0000,      44.0000,   1.00000,    418.3124
     70.0000,      44.0000,   1.00000,    429.9949
     74.0000,      44.0000,   1.00000,    429.9304
     78.0000,      44.0000,   1.00000,    432.1599
     82.0000,      44.0000,   1.00000,    436.5911
     86.0000,      44.0000,   1.00000,    434.8839
     90.0000,      44.0000,   1.00000,    434.8289
     94.0000,      44.0000,   1.00000,    438.3380
     98.0000,      44.0000,   1.00000,    434.3979
    102.0000,      44.0000,   1.00000,    431.7184
    106.0000,      44.0000,   1.00000,    427.4505
    110.0000,      44.0000,   1.00000,    421.6706
    114.0000,      44.0000,   1.00000,    420.6428
    118.0000,      44.0000,   1.00000,    429.3405
    122.0000,      44.0000,   1.00000,    439.8280
    126.0000,      44.0000,   1.00000,    449.6550
    130.0000,      44.0000,   1.00000,    460.8111
    134.0000,      44.0000,   1.00000,    470.8327
    138.0000,      44.0000,   1.00000,    470.3784
    142.0000,      44.0000,   1.00000,    474.1571
    146.0000,      44.0000,   1.00000,    473.2936
    150.0000,      44.0000,   1.00000,    475.0117
    154.0000,      44.0000,   1.00000,    474.4784
    158.0000,      44.0000,   1.00000,    471.4236
    162.0000,      44.0000,   1.00000,    463.0661
    166.0000,      44.0000,   1.00000,    459.6097
    170.0000,      44.0000,   1.00000,    451.7500
    174.0000,      44.0000,   1.00000,    445.6313
    178.0000,      44.0000,   1.00000,    446.1976
    182.0000,      44.0000,   1.00000,    453.6643
    186.0000,      44.0000,   1.00000,    451.5007
     66.0000,      12.0000,   5.00000,    404.3673
     70.0000,      12.0000,   5.00000,    403.4265
     74.0000,      12.0000,   5.00000,    392.8584
     78.0000,      12.0000,   5.00000,    404.6830
     82.0000,      12.0000,   5.00000,    411.0183
     86.0000,      12.0000,   5.00000,    427.2966
     90.0000,      12.0000,   5.00000,    412.3220
     94.0000,      12.0000,   5.00000,    404.4431
     98.0000,      12.0000,   5.00000,    404.6680
    102.0000,      12.0000,   5.00000,    412.5152
    106.0000,      12.0000,   5.00000,    441.0410
    110.0000,      12.0000,   5.00000,    450.8763
    114.0000,      12.0000,   5.00000,    475.1838
    118.0000,      12.0000,   5.00000,    465.1002
    122.0000,      12.0000,   5.00000,    446.2740
    126.0000,      12.0000,   5.00000,    426.4137
    130.0000,      12.0000,   5.00000,    423.7794
    134.0000,      12.0000,   5.00000,    437.7050
    138.0000,      12.0000,   5.00000,    446.4192
    142.0000,      12.0000,   5.00000,    465.0314
    146.0000,      12.0000,   5.00000,    470.5346
    150.0000,      12.0000,   5.00000,    485.9405
    154.0000,      12.0000,   5.00000,    487.4747
    158.0000,      12.0000,   5.00000,    504.5054
    162.0000,      12.0000,   5.00000,    491.9156
    166.0000,      12.0000,   5.00000,    474.4893
    170.0000,      12.0000,   5.00000,    441.4749
    174.0000,      12.0000,   5.00000,    411.0943
    178.0000,      12.0000,   5.00000,    396.5259
    182.0000,      12.0000,   5.00000,    388.2164
    186.0000,      12.0000,   5.00000,    389.1913
     78.0000,      52.0000,   1.00000,    419.4509
     82.0000,      52.0000,   1.00000,    413.4472
     86.0000,      52.0000,   1.00000,    413.7523
     90.0000,      52.0000,   1.00000,    415.7031
     94.0000,      52.0000,   1.00000,    413.9267
     98.0000,      52.0000,   1.00000,    414.2059
    102.0000,      52.0000,   1.00000,    409.3273
    106.0000,      52.0000,   1.00000,    406.6711
    110.0000,      52.0000,   1.00000,    407.8118
    114.0000,      52.0000,   1.00000,    412.2264
    118.0000,      52.0000,   1.00000,    417.3822
    122.0000,      52.0000,   1.00000,    430.8662
    126.0000,      52.0000,   1.00000,    434.9417
    130.0000,      52.0000,   1.00000,    439.0901
[truncated: 94,879 more chars]
