# Supplementary material for: Electrical resistivity tomography data across the Hockai Fault Zone (Ardenne, Belgium)
Source: Data Brief. 2016 Dec 21;11:1–4. doi: 10.1016/j.dib.2016.12.028 (PMC5220259; doi:10.1016/j.dib.2016.12.028)
Supplement: Supplementary file 2 — Supplementary material [file mmc2.zip › output/INV/vecquee01_normal.INV]

C:\__DATA__\__DATA__\Active Faults\HockaiFZ\Donn�es\ERT\working_dir\vecquee01.DAT
      4.0000
7
901
1
0
      6.0000,       4.0000,   1.00000,    282.1856
     10.0000,       4.0000,   1.00000,    297.5236
     14.0000,       4.0000,   1.00000,    297.5764
     18.0000,       4.0000,   1.00000,    296.4874
     22.0000,       4.0000,   1.00000,    260.3367
     26.0000,       4.0000,   1.00000,    257.1954
     30.0000,       4.0000,   1.00000,    237.8643
     34.0000,       4.0000,   1.00000,    251.2908
     38.0000,       4.0000,   1.00000,    285.5999
     42.0000,       4.0000,   1.00000,    287.0097
     46.0000,       4.0000,   1.00000,    317.7903
     50.0000,       4.0000,   1.00000,    345.6137
     54.0000,       4.0000,   1.00000,    377.4612
     58.0000,       4.0000,   1.00000,    394.2098
     62.0000,       4.0000,   1.00000,    402.5508
     66.0000,       4.0000,   1.00000,    431.2623
     70.0000,       4.0000,   1.00000,    403.9013
     74.0000,       4.0000,   1.00000,    427.0298
     78.0000,       4.0000,   1.00000,    399.0244
     82.0000,       4.0000,   1.00000,    405.7725
     86.0000,       4.0000,   1.00000,    375.2396
     90.0000,       4.0000,   1.00000,    372.1777
     94.0000,       4.0000,   1.00000,    330.5902
     98.0000,       4.0000,   1.00000,    326.8383
    102.0000,       4.0000,   1.00000,    358.6476
    106.0000,       4.0000,   1.00000,    322.1889
    110.0000,       4.0000,   1.00000,    388.2100
    114.0000,       4.0000,   1.00000,    361.9497
    118.0000,       4.0000,   1.00000,    365.3343
    122.0000,       4.0000,   1.00000,    343.0483
    126.0000,       4.0000,   1.00000,    329.2450
    130.0000,       4.0000,   1.00000,    324.0632
    134.0000,       4.0000,   1.00000,    331.6602
    138.0000,       4.0000,   1.00000,    364.5046
    142.0000,       4.0000,   1.00000,    364.3987
    146.0000,       4.0000,   1.00000,    409.0958
    150.0000,       4.0000,   1.00000,    400.4891
    154.0000,       4.0000,   1.00000,    435.1740
    158.0000,       4.0000,   1.00000,    410.4654
    162.0000,       4.0000,   1.00000,    430.2304
    166.0000,       4.0000,   1.00000,    396.9203
    170.0000,       4.0000,   1.00000,    394.5114
    174.0000,       4.0000,   1.00000,    380.4309
    178.0000,       4.0000,   1.00000,    371.1522
    182.0000,       4.0000,   1.00000,    374.8269
    186.0000,       4.0000,   1.00000,    364.4506
    190.0000,       4.0000,   1.00000,    369.8525
    194.0000,       4.0000,   1.00000,    385.6730
    198.0000,       4.0000,   1.00000,    360.0457
    202.0000,       4.0000,   1.00000,    434.7655
    206.0000,       4.0000,   1.00000,    413.8309
    210.0000,       4.0000,   1.00000,    453.4034
    214.0000,       4.0000,   1.00000,    447.0680
    218.0000,       4.0000,   1.00000,    453.5759
    222.0000,       4.0000,   1.00000,    447.0214
    226.0000,       4.0000,   1.00000,    421.4565
    230.0000,       4.0000,   1.00000,    397.3288
    234.0000,       4.0000,   1.00000,    417.0791
    238.0000,       4.0000,   1.00000,    366.4615
    242.0000,       4.0000,   1.00000,    354.6225
    246.0000,       4.0000,   1.00000,    303.2631
     10.0000,       4.0000,   2.00000,    295.1168
     14.0000,       4.0000,   2.00000,    303.7023
     18.0000,       4.0000,   2.00000,    298.5046
     22.0000,       4.0000,   2.00000,    271.5099
     26.0000,       4.0000,   2.00000,    282.0957
     30.0000,       4.0000,   2.00000,    266.0328
     34.0000,       4.0000,   2.00000,    291.0590
     38.0000,       4.0000,   2.00000,    330.2557
     42.0000,       4.0000,   2.00000,    320.6161
     46.0000,       4.0000,   2.00000,    350.1827
     50.0000,       4.0000,   2.00000,    384.8485
     54.0000,       4.0000,   2.00000,    430.9226
     58.0000,       4.0000,   2.00000,    424.2866
     62.0000,       4.0000,   2.00000,    437.3998
     66.0000,       4.0000,   2.00000,    481.0417
     70.0000,       4.0000,   2.00000,    432.5704
     74.0000,       4.0000,   2.00000,    449.1731
     78.0000,       4.0000,   2.00000,    432.4117
     82.0000,       4.0000,   2.00000,    416.3869
     86.0000,       4.0000,   2.00000,    423.7151
     90.0000,       4.0000,   2.00000,    435.8027
     94.0000,       4.0000,   2.00000,    380.7336
     98.0000,       4.0000,   2.00000,    410.8336
    102.0000,       4.0000,   2.00000,    454.8438
    106.0000,       4.0000,   2.00000,    404.2136
    110.0000,       4.0000,   2.00000,    477.4093
    114.0000,       4.0000,   2.00000,    473.8818
    118.0000,       4.0000,   2.00000,    460.8829
    122.0000,       4.0000,   2.00000,    456.4758
    126.0000,       4.0000,   2.00000,    434.1389
    130.0000,       4.0000,   2.00000,    426.9250
    134.0000,       4.0000,   2.00000,    456.2726
    138.0000,       4.0000,   2.00000,    462.9911
    142.0000,       4.0000,   2.00000,    465.3026
    146.0000,       4.0000,   2.00000,    503.4071
    150.0000,       4.0000,   2.00000,    485.2773
    154.0000,       4.0000,   2.00000,    517.4887
    158.0000,       4.0000,   2.00000,    520.5051
    162.0000,       4.0000,   2.00000,    523.6770
    166.0000,       4.0000,   2.00000,    499.7494
    170.0000,       4.0000,   2.00000,    489.8970
    174.0000,       4.0000,   2.00000,    473.3229
    178.0000,       4.0000,   2.00000,    451.4719
    182.0000,       4.0000,   2.00000,    446.1027
    186.0000,       4.0000,   2.00000,    436.0091
    190.0000,       4.0000,   2.00000,    451.8782
    194.0000,       4.0000,   2.00000,    453.5007
    198.0000,       4.0000,   2.00000,    437.5045
    202.0000,       4.0000,   2.00000,    517.3300
    206.0000,       4.0000,   2.00000,    514.9899
    210.0000,       4.0000,   2.00000,    520.3177
    214.0000,       4.0000,   2.00000,    525.3884
    218.0000,       4.0000,   2.00000,    551.0591
    222.0000,       4.0000,   2.00000,    540.0161
    226.0000,       4.0000,   2.00000,    508.4111
    230.0000,       4.0000,   2.00000,    470.7225
    234.0000,       4.0000,   2.00000,    508.4492
    238.0000,       4.0000,   2.00000,    457.3966
    242.0000,       4.0000,   2.00000,    381.2226
     14.0000,       4.0000,   3.00000,    300.8352
     18.0000,       4.0000,   3.00000,    318.6348
     22.0000,       4.0000,   3.00000,    277.1087
     26.0000,       4.0000,   3.00000,    285.2708
     30.0000,       4.0000,   3.00000,    284.4350
     34.0000,       4.0000,   3.00000,    328.5348
     38.0000,       4.0000,   3.00000,    359.1111
     42.0000,       4.0000,   3.00000,    338.0411
     46.0000,       4.0000,   3.00000,    355.5423
     50.0000,       4.0000,   3.00000,    391.5163
     54.0000,       4.0000,   3.00000,    423.6484
     58.0000,       4.0000,   3.00000,    421.6481
     62.0000,       4.0000,   3.00000,    426.3091
     66.0000,       4.0000,   3.00000,    462.8610
     70.0000,       4.0000,   3.00000,    419.6732
     74.0000,       4.0000,   3.00000,    435.9551
     78.0000,       4.0000,   3.00000,    419.3112
     82.0000,       4.0000,   3.00000,    432.0243
     86.0000,       4.0000,   3.00000,    440.4257
     90.0000,       4.0000,   3.00000,    456.4155
     94.0000,       4.0000,   3.00000,    406.5091
     98.0000,       4.0000,   3.00000,    427.5157
    102.0000,       4.0000,   3.00000,    480.4510
    106.0000,       4.0000,   3.00000,    438.3872
    110.0000,       4.0000,   3.00000,    517.8475
    114.0000,       4.0000,   3.00000,    522.7435
    118.0000,       4.0000,   3.00000,    534.2946
    122.0000,       4.0000,   3.00000,    498.4285
    126.0000,       4.0000,   3.00000,    481.1051
    130.0000,       4.0000,   3.00000,    493.0118
    134.0000,       4.0000,   3.00000,    521.4735
    138.0000,       4.0000,   3.00000,    531.6910
    142.0000,       4.0000,   3.00000,    523.8865
    146.0000,       4.0000,   3.00000,    564.7883
    150.0000,       4.0000,   3.00000,    524.8898
    154.0000,       4.0000,   3.00000,    554.9073
    158.0000,       4.0000,   3.00000,    560.6035
    162.0000,       4.0000,   3.00000,    582.9055
    166.0000,       4.0000,   3.00000,    542.9689
    170.0000,       4.0000,   3.00000,    534.3580
    174.0000,       4.0000,   3.00000,    510.4622
    178.0000,       4.0000,   3.00000,    485.8551
    182.0000,       4.0000,   3.00000,    485.4931
    186.0000,       4.0000,   3.00000,    485.5820
    190.0000,       4.0000,   3.00000,    487.8491
    194.0000,       4.0000,   3.00000,    490.1415
    198.0000,       4.0000,   3.00000,    477.5490
    202.0000,       4.0000,   3.00000,    560.1462
    206.0000,       4.0000,   3.00000,    539.9970
    210.0000,       4.0000,   3.00000,    552.6340
    214.0000,       4.0000,   3.00000,    545.2994
    218.0000,       4.0000,   3.00000,    585.6741
    222.0000,       4.0000,   3.00000,    562.8197
    226.0000,       4.0000,   3.00000,    536.9553
    230.0000,       4.0000,   3.00000,    502.8419
    234.0000,       4.0000,   3.00000,    555.1995
    238.0000,       4.0000,   3.00000,    480.8892
     18.0000,      12.0000,   1.00000,    303.4483
     22.0000,      12.0000,   1.00000,    299.5080
     26.0000,      12.0000,   1.00000,    292.3417
     30.0000,      12.0000,   1.00000,    314.7517
     34.0000,      12.0000,   1.00000,    341.9179
     38.0000,      12.0000,   1.00000,    361.4766
     42.0000,      12.0000,   1.00000,    363.7150
     46.0000,      12.0000,   1.00000,    368.1411
     50.0000,      12.0000,   1.00000,    381.3528
     54.0000,      12.0000,   1.00000,    398.7904
     58.0000,      12.0000,   1.00000,    411.9576
     62.0000,      12.0000,   1.00000,    421.0988
     66.0000,      12.0000,   1.00000,    412.5514
     70.0000,      12.0000,   1.00000,    422.4736
     74.0000,      12.0000,   1.00000,    411.9131
     78.0000,      12.0000,   1.00000,    425.4773
     82.0000,      12.0000,   1.00000,    442.3466
     86.0000,      12.0000,   1.00000,    457.0251
     90.0000,      12.0000,   1.00000,    446.4647
     94.0000,      12.0000,   1.00000,    442.5307
     98.0000,      12.0000,   1.00000,    440.7336
    102.0000,      12.0000,   1.00000,    442.6609
    106.0000,      12.0000,   1.00000,    484.5755
    110.0000,      12.0000,   1.00000,    507.9475
    114.0000,      12.0000,   1.00000,    538.9969
    118.0000,      12.0000,   1.00000,    530.4495
    122.0000,      12.0000,   1.00000,    517.4188
    126.0000,      12.0000,   1.00000,    501.7751
    130.0000,      12.0000,   1.00000,    511.4433
    134.0000,      12.0000,   1.00000,    535.2567
    138.0000,      12.0000,   1.00000,    558.0793
    142.0000,      12.0000,   1.00000,    569.1699
    146.0000,      12.0000,   1.00000,    548.5540
    150.0000,      12.0000,   1.00000,    559.3430
    154.0000,      12.0000,   1.00000,    552.2657
    158.0000,      12.0000,   1.00000,    568.9064
    162.0000,      12.0000,   1.00000,    569.8653
    166.0000,      12.0000,   1.00000,    566.1631
    170.0000,      12.0000,   1.00000,    536.3838
    174.0000,      12.0000,   1.00000,    518.5048
    178.0000,      12.0000,   1.00000,    505.0518
    182.0000,      12.0000,   1.00000,    507.8332
    186.0000,      12.0000,   1.00000,    505.6931
    190.0000,      12.0000,   1.00000,    509.4938
    194.0000,      12.0000,   1.00000,    506.0583
    198.0000,      12.0000,   1.00000,    528.9445
    202.0000,      12.0000,   1.00000,    533.4690
    206.0000,      12.0000,   1.00000,    549.7446
    210.0000,      12.0000,   1.00000,    544.6613
    214.0000,      12.0000,   1.00000,    557.5300
    218.0000,      12.0000,   1.00000,    546.2393
    222.0000,      12.0000,   1.00000,    552.1641
    226.0000,      12.0000,   1.00000,    530.4653
    230.0000,      12.0000,   1.00000,    539.2192
    234.0000,      12.0000,   1.00000,    508.3381
     18.0000,       4.0000,   4.00000,    326.6325
     22.0000,       4.0000,   4.00000,    281.6814
     26.0000,       4.0000,   4.00000,    296.0568
     30.0000,       4.0000,   4.00000,    298.9920
     34.0000,       4.0000,   4.00000,    346.7854
     38.0000,       4.0000,   4.00000,    385.5068
     42.0000,       4.0000,   4.00000,    348.4046
     46.0000,       4.0000,   4.00000,    363.3341
     50.0000,       4.0000,   4.00000,    376.8536
     54.0000,       4.0000,   4.00000,    414.2247
     58.0000,       4.0000,   4.00000,    413.3236
     62.0000,       4.0000,   4.00000,    411.8350
     66.0000,       4.0000,   4.00000,    441.5200
     70.0000,       4.0000,   4.00000,    395.3568
     74.0000,       4.0000,   4.00000,    419.8841
     78.0000,       4.0000,   4.00000,    419.9293
     82.0000,       4.0000,   4.00000,    436.9902
     86.0000,       4.0000,   4.00000,    450.5606
     90.0000,       4.0000,   4.00000,    474.0230
     94.0000,       4.0000,   4.00000,    409.6442
     98.0000,       4.0000,   4.00000,    432.9460
    102.0000,       4.0000,   4.00000,    483.9701
    106.0000,       4.0000,   4.00000,    445.6688
    110.0000,       4.0000,   4.00000,    549.7912
    114.0000,       4.0000,   4.00000,    555.0302
    118.0000,       4.0000,   4.00000,    555.1571
    122.0000,       4.0000,   4.00000,    531.9048
    126.0000,       4.0000,   4.00000,    502.6725
    130.0000,       4.0000,   4.00000,    511.9795
    134.0000,       4.0000,   4.00000,    554.9666
    138.0000,       4.0000,   4.00000,    566.9897
    142.0000,       4.0000,   4.00000,    562.0471
    146.0000,       4.0000,   4.00000,    593.9675
    150.0000,       4.0000,   4.00000,    550.9131
    154.0000,       4.0000,   4.00000,    575.1815
    158.0000,       4.0000,   4.00000,    580.7062
    162.0000,       4.0000,   4.00000,    605.2815
    166.0000,       4.0000,   4.00000,    571.1914
    170.0000,       4.0000,   4.00000,    549.4525
    174.0000,       4.0000,   4.00000,    525.6392
    178.0000,       4.0000,   4.00000,    501.6687
    182.0000,       4.0000,   4.00000,    519.2784
    186.0000,       4.0000,   4.00000,    505.7651
    190.0000,       4.0000,   4.00000,    510.9876
    194.0000,       4.0000,   4.00000,    512.0920
    198.0000,       4.0000,   4.00000,    497.9734
    202.0000,       4.0000,   4.00000,    575.4778
    206.0000,       4.0000,   4.00000,    551.6222
    210.0000,       4.0000,   4.00000,    565.2751
    214.0000,       4.0000,   4.00000,    559.6870
    218.0000,       4.0000,   4.00000,    569.6674
    222.0000,       4.0000,   4.00000,    558.8297
    226.0000,       4.0000,   4.00000,    545.6530
    230.0000,       4.0000,   4.00000,    520.2627
    234.0000,       4.0000,   4.00000,    557.1257
     24.0000,      16.0000,   1.00000,    308.1464
     28.0000,      16.0000,   1.00000,    321.2660
     32.0000,      16.0000,   1.00000,    343.6018
     36.0000,      16.0000,   1.00000,    355.1592
     40.0000,      16.0000,   1.00000,    374.3495
     44.0000,      16.0000,   1.00000,    379.2731
     48.0000,      16.0000,   1.00000,    378.7566
     52.0000,      16.0000,   1.00000,    385.2719
     56.0000,      16.0000,   1.00000,    390.6273
     60.0000,      16.0000,   1.00000,    403.8780
     64.0000,      16.0000,   1.00000,    399.8986
     68.0000,      16.0000,   1.00000,    399.1958
     72.0000,      16.0000,   1.00000,    409.8473
     76.0000,      16.0000,   1.00000,    418.8476
     80.0000,      16.0000,   1.00000,    441.5772
     84.0000,      16.0000,   1.00000,    463.0875
     88.0000,      16.0000,   1.00000,    451.6020
     92.0000,      16.0000,   1.00000,    452.6562
     96.0000,      16.0000,   1.00000,    455.1920
    100.0000,      16.0000,   1.00000,    443.7235
    104.0000,      16.0000,   1.00000,    481.7063
    108.0000,      16.0000,   1.00000,    518.5122
    112.0000,      16.0000,   1.00000,    535.9625
    116.0000,      16.0000,   1.00000,    556.8209
    120.0000,      16.0000,   1.00000,    541.9910
    124.0000,      16.0000,   1.00000,    527.0723
    128.0000,      16.0000,   1.00000,    529.8240
    132.0000,      16.0000,   1.00000,    527.7496
    136.0000,      16.0000,   1.00000,    551.9863
    140.0000,      16.0000,   1.00000,    575.1010
    144.0000,      16.0000,   1.00000,    575.6175
    148.0000,      16.0000,   1.00000,    574.2670
    152.0000,      16.0000,   1.00000,    581.0533
    156.0000,      16.0000,   1.00000,    581.1041
    160.0000,      16.0000,   1.00000,    583.6738
    164.0000,      16.0000,   1.00000,    576.2103
    168.0000,      16.0000,   1.00000,    566.7018
    172.0000,      16.0000,   1.00000,    545.9662
    176.0000,      16.0000,   1.00000,    538.4307
    180.0000,      16.0000,   1.00000,    524.4601
    184.0000,      16.0000,   1.00000,    522.4069
    188.0000,      16.0000,   1.00000,    528.2533
    192.0000,      16.0000,   1.00000,    526.6150
    196.0000,      16.0000,   1.00000,    537.7407
    200.0000,      16.0000,   1.00000,    541.0046
    204.0000,      16.0000,   1.00000,    546.9950
    208.0000,      16.0000,   1.00000,    561.3677
    212.0000,      16.0000,   1.00000,    545.9662
    216.0000,      16.0000,   1.00000,    538.7354
    220.0000,      16.0000,   1.00000,    535.2513
    224.0000,      16.0000,   1.00000,    529.1254
    228.0000,      16.0000,   1.00000,    529.6716
     22.0000,       4.0000,   5.00000,    286.5671
     26.0000,       4.0000,   5.00000,    308.1138
     30.0000,       4.0000,   5.00000,    310.1074
     34.0000,       4.0000,   5.00000,    359.0164
     38.0000,       4.0000,   5.00000,    393.9287
     42.0000,       4.0000,   5.00000,    361.4871
     46.0000,       4.0000,   5.00000,    358.4339
     50.0000,       4.0000,   5.00000,    381.5641
     54.0000,       4.0000,   5.00000,    407.7467
     58.0000,       4.0000,   5.00000,    403.2402
     62.0000,       4.0000,   5.00000,    404.0516
     66.0000,       4.0000,   5.00000,    431.1366
     70.0000,       4.0000,   5.00000,    378.6897
     74.0000,       4.0000,   5.00000,    412.5233
     78.0000,       4.0000,   5.00000,    425.2928
     82.0000,       4.0000,   5.00000,    432.4974
     86.0000,       4.0000,   5.00000,    458.7837
     90.0000,       4.0000,   5.00000,    481.0338
     94.0000,       4.0000,   5.00000,    406.3592
     98.0000,       4.0000,   5.00000,    435.0774
    102.0000,       4.0000,   5.00000,    489.8434
    106.0000,       4.0000,   5.00000,    453.5993
    110.0000,       4.0000,   5.00000,    562.1688
    114.0000,       4.0000,   5.00000,    574.3771
    118.0000,       4.0000,   5.00000,    567.1168
    122.0000,       4.0000,   5.00000,    545.4854
    126.0000,       4.0000,   5.00000,    516.9024
    130.0000,       4.0000,   5.00000,    515.5696
    134.0000,       4.0000,   5.00000,    559.1833
    138.0000,       4.0000,   5.00000,    572.8690
    142.0000,       4.0000,   5.00000,    567.2490
    146.0000,       4.0000,   5.00000,    605.7471
    150.0000,       4.0000,   5.00000,    563.6135
    154.0000,       4.0000,   5.00000,    586.4267
    158.0000,       4.0000,   5.00000,    599.0477
    162.0000,       4.0000,   5.00000,    615.5583
    166.0000,       4.0000,   5.00000,    576.4777
    170.0000,       4.0000,   5.00000,    562.1981
    174.0000,       4.0000,   5.00000,    533.0848
    178.0000,       4.0000,   5.00000,    517.1191
    182.0000,       4.0000,   5.00000,    521.4576
    186.0000,       4.0000,   5.00000,    518.2293
    190.0000,       4.0000,   5.00000,    521.5450
    194.0000,       4.0000,   5.00000,    521.8354
    198.0000,       4.0000,   5.00000,    504.5606
    202.0000,       4.0000,   5.00000,    583.9659
    206.0000,       4.0000,   5.00000,    560.5597
    210.0000,       4.0000,   5.00000,    570.9591
    214.0000,       4.0000,   5.00000,    549.0704
    218.0000,       4.0000,   5.00000,    562.1954
    222.0000,       4.0000,   5.00000,    543.4875
    226.0000,       4.0000,   5.00000,    547.4144
    230.0000,       4.0000,   5.00000,    509.0759
     26.0000,       4.0000,   6.00000,    311.7676
     30.0000,       4.0000,   6.00000,    313.7269
     34.0000,       4.0000,   6.00000,    362.1908
     38.0000,       4.0000,   6.00000,    396.5374
     42.0000,       4.0000,   6.00000,    355.5628
     46.0000,       4.0000,   6.00000,    366.6082
     50.0000,       4.0000,   6.00000,    384.2448
     54.0000,       4.0000,   6.00000,    410.3543
     58.0000,       4.0000,   6.00000,    400.1120
     62.0000,       4.0000,   6.00000,    397.0323
     66.0000,       4.0000,   6.00000,    426.7404
     70.0000,       4.0000,   6.00000,    380.3396
     74.0000,       4.0000,   6.00000,    415.6352
     78.0000,       4.0000,   6.00000,    418.5948
     82.0000,       4.0000,   6.00000,    441.2381
     86.0000,       4.0000,   6.00000,    456.4411
     90.0000,       4.0000,   6.00000,    477.5200
     94.0000,       4.0000,   6.00000,    407.0825
     98.0000,       4.0000,   6.00000,    437.1927
    102.0000,       4.0000,   6.00000,    500.1442
    106.0000,       4.0000,   6.00000,    462.9212
    110.0000,       4.0000,   6.00000,    562.1407
    114.0000,       4.0000,   6.00000,    577.4611
    118.0000,       4.0000,   6.00000,    586.6377
    122.0000,       4.0000,   6.00000,    547.4766
    126.0000,       4.0000,   6.00000,    514.9251
    130.0000,       4.0000,   6.00000,    518.6873
    134.0000,       4.0000,   6.00000,    544.7242
    138.0000,       4.0000,   6.00000,    554.3549
    142.0000,       4.0000,   6.00000,    554.9772
    146.0000,       4.0000,   6.00000,    614.9645
    150.0000,       4.0000,   6.00000,    576.3362
    154.0000,       4.0000,   6.00000,    598.9230
    158.0000,       4.0000,   6.00000,    604.4944
    162.0000,       4.0000,   6.00000,    627.3130
    166.0000,       4.0000,   6.00000,    580.5615
    170.0000,       4.0000,   6.00000,    563.9710
    174.0000,       4.0000,   6.00000,    549.6867
    178.0000,       4.0000,   6.00000,    514.6732
    182.0000,       4.0000,   6.00000,    521.9134
    186.0000,       4.0000,   6.00000,    513.4438
    190.0000,       4.0000,   6.00000,    522.7657
    194.0000,       4.0000,   6.00000,    518.8359
    198.0000,       4.0000,   6.00000,    503.2290
    202.0000,       4.0000,   6.00000,    587.2722
    206.0000,       4.0000,   6.00000,    563.2360
    210.0000,       4.0000,   6.00000,    563.5717
    214.0000,       4.0000,   6.00000,    539.1266
    218.0000,       4.0000,   6.00000,    556.3935
    222.0000,       4.0000,   6.00000,    543.5507
    226.0000,       4.0000,   6.00000,    520.1775
     30.0000,      20.0000,   1.00000,    332.2592
     34.0000,      20.0000,   1.00000,    346.8965
     38.0000,      20.0000,   1.00000,    352.7545
     42.0000,      20.0000,   1.00000,    372.6466
     46.0000,      20.0000,   1.00000,    387.9930
     50.0000,      20.0000,   1.00000,    388.1306
     54.0000,      20.0000,   1.00000,    387.9930
     58.0000,      20.0000,   1.00000,    397.9363
     62.0000,      20.0000,   1.00000,    390.8347
     66.0000,      20.0000,   1.00000,    400.9368
     70.0000,      20.0000,   1.00000,    413.8701
     74.0000,      20.0000,   1.00000,    420.6278
     78.0000,      20.0000,   1.00000,    430.7776
     82.0000,      20.0000,   1.00000,    449.3943
     86.0000,      20.0000,   1.00000,    446.4890
     90.0000,      20.0000,   1.00000,    447.5316
     94.0000,      20.0000,   1.00000,    460.4860
     98.0000,      20.0000,   1.00000,    463.0420
    102.0000,      20.0000,   1.00000,    479.8965
    106.0000,      20.0000,   1.00000,    510.5045
    110.0000,      20.0000,   1.00000,    532.9313
    114.0000,      20.0000,   1.00000,    541.9963
    118.0000,      20.0000,   1.00000,    547.7962
    122.0000,      20.0000,   1.00000,    544.0654
    126.0000,      20.0000,   1.00000,    532.3916
    130.0000,      20.0000,   1.00000,    522.4694
    134.0000,      20.0000,   1.00000,    525.4487
    138.0000,      20.0000,   1.00000,    535.2756
    142.0000,      20.0000,   1.00000,    550.9713
    146.0000,      20.0000,   1.00000,    568.3815
    150.0000,      20.0000,   1.00000,    582.7329
    154.0000,      20.0000,   1.00000,    602.3022
    158.0000,      20.0000,   1.00000,    592.3377
    162.0000,      20.0000,   1.00000,    588.0724
    166.0000,      20.0000,   1.00000,    579.6531
    170.0000,      20.0000,   1.00000,    570.0590
    174.0000,      20.0000,   1.00000,    548.4841
    178.0000,      20.0000,   1.00000,    537.8951
    182.0000,      20.0000,   1.00000,    522.9298
    186.0000,      20.0000,   1.00000,    521.0776
    190.0000,      20.0000,   1.00000,    518.2412
    194.0000,      20.0000,   1.00000,    535.9954
    198.0000,      20.0000,   1.00000,    541.9434
    202.0000,      20.0000,   1.00000,    548.0925
    206.0000,      20.0000,   1.00000,    541.5465
    210.0000,      20.0000,   1.00000,    544.7852
    214.0000,      20.0000,   1.00000,    538.1439
    218.0000,      20.0000,   1.00000,    533.7463
    222.0000,      20.0000,   1.00000,    514.9020
     30.0000,       4.0000,   7.00000,    310.0607
     34.0000,       4.0000,   7.00000,    361.5137
     38.0000,       4.0000,   7.00000,    390.0425
     42.0000,       4.0000,   7.00000,    354.8233
     46.0000,       4.0000,   7.00000,    364.5580
     50.0000,       4.0000,   7.00000,    390.4469
     54.0000,       4.0000,   7.00000,    413.6868
     58.0000,       4.0000,   7.00000,    404.7623
     62.0000,       4.0000,   7.00000,    392.8329
     66.0000,       4.0000,   7.00000,    429.0262
     70.0000,       4.0000,   7.00000,    386.6832
     74.0000,       4.0000,   7.00000,    416.2709
     78.0000,       4.0000,   7.00000,    421.9307
     82.0000,       4.0000,   7.00000,    432.6872
     86.0000,       4.0000,   7.00000,    451.3934
     90.0000,       4.0000,   7.00000,    474.0666
     94.0000,       4.0000,   7.00000,    403.1910
     98.0000,       4.0000,   7.00000,    445.6413
    102.0000,       4.0000,   7.00000,    507.2595
    106.0000,       4.0000,   7.00000,    466.2420
    110.0000,       4.0000,   7.00000,    563.6655
    114.0000,       4.0000,   7.00000,    581.9770
    118.0000,       4.0000,   7.00000,    579.3132
    122.0000,       4.0000,   7.00000,    555.4000
    126.0000,       4.0000,   7.00000,    510.4252
    130.0000,       4.0000,   7.00000,    504.5383
    134.0000,       4.0000,   7.00000,    531.9754
    138.0000,       4.0000,   7.00000,    530.5733
    142.0000,       4.0000,   7.00000,    543.0197
    146.0000,       4.0000,   7.00000,    600.8790
    150.0000,       4.0000,   7.00000,    575.0453
    154.0000,       4.0000,   7.00000,    612.4234
    158.0000,       4.0000,   7.00000,    616.1976
    162.0000,       4.0000,   7.00000,    637.2034
    166.0000,       4.0000,   7.00000,    588.9452
    170.0000,       4.0000,   7.00000,    571.9436
    174.0000,       4.0000,   7.00000,    541.9813
    178.0000,       4.0000,   7.00000,    513.1255
    182.0000,       4.0000,   7.00000,    512.8790
    186.0000,       4.0000,   7.00000,    504.7111
    190.0000,       4.0000,   7.00000,    508.2239
    194.0000,       4.0000,   7.00000,    511.3732
    198.0000,       4.0000,   7.00000,    502.2074
    202.0000,       4.0000,   7.00000,    587.2343
    206.0000,       4.0000,   7.00000,    555.3389
    210.0000,       4.0000,   7.00000,    556.0397
    214.0000,       4.0000,   7.00000,    540.7845
    218.0000,       4.0000,   7.00000,    557.8896
    222.0000,       4.0000,   7.00000,    529.5500
     34.0000,       4.0000,   8.00000,    349.7407
     38.0000,       4.0000,   8.00000,    386.5729
     42.0000,       4.0000,   8.00000,    350.8226
     46.0000,       4.0000,   8.00000,    360.7957
     50.0000,       4.0000,   8.00000,    388.5367
     54.0000,       4.0000,   8.00000,    420.9223
     58.0000,       4.0000,   8.00000,    408.4847
     62.0000,       4.0000,   8.00000,    403.7672
     66.0000,       4.0000,   8.00000,    436.9762
     70.0000,       4.0000,   8.00000,    385.2401
     74.0000,       4.0000,   8.00000,    424.7033
     78.0000,       4.0000,   8.00000,    420.5929
     82.0000,       4.0000,   8.00000,    426.8787
     86.0000,       4.0000,   8.00000,    442.1103
     90.0000,       4.0000,   8.00000,    472.5100
     94.0000,       4.0000,   8.00000,    404.0583
     98.0000,       4.0000,   8.00000,    447.8991
    102.0000,       4.0000,   8.00000,    512.6857
    106.0000,       4.0000,   8.00000,    465.9303
    110.0000,       4.0000,   8.00000,    567.8296
    114.0000,       4.0000,   8.00000,    575.2088
    118.0000,       4.0000,   8.00000,    574.6946
    122.0000,       4.0000,   8.00000,    543.1957
    126.0000,       4.0000,   8.00000,    504.1785
    130.0000,       4.0000,   8.00000,    485.4886
    134.0000,       4.0000,   8.00000,    509.0157
    138.0000,       4.0000,   8.00000,    515.5487
    142.0000,       4.0000,   8.00000,    522.3688
    146.0000,       4.0000,   8.00000,    584.8248
    150.0000,       4.0000,   8.00000,    566.9430
    154.0000,       4.0000,   8.00000,    607.4537
    158.0000,       4.0000,   8.00000,    623.7854
    162.0000,       4.0000,   8.00000,    646.7236
    166.0000,       4.0000,   8.00000,    597.3427
    170.0000,       4.0000,   8.00000,    566.5513
    174.0000,       4.0000,   8.00000,    536.7729
    178.0000,       4.0000,   8.00000,    500.1380
    182.0000,       4.0000,   8.00000,    505.2787
    186.0000,       4.0000,   8.00000,    487.6860
    190.0000,       4.0000,   8.00000,    491.9171
    194.0000,       4.0000,   8.00000,    495.1371
    198.0000,       4.0000,   8.00000,    492.2656
    202.0000,       4.0000,   8.00000,    571.4536
    206.0000,       4.0000,   8.00000,    545.7924
    210.0000,       4.0000,   8.00000,    556.5160
    214.0000,       4.0000,   8.00000,    540.8221
    218.0000,       4.0000,   8.00000,    546.4865
     42.0000,      28.0000,   1.00000,    351.0188
     46.0000,      28.0000,   1.00000,    373.0075
     50.0000,      28.0000,   1.00000,    381.9793
     54.0000,      28.0000,   1.00000,    395.0555
     58.0000,      28.0000,   1.00000,    404.5607
     62.0000,      28.0000,   1.00000,    420.2076
     66.0000,      28.0000,   1.00000,    426.3271
     70.0000,      28.0000,   1.00000,    425.0009
     74.0000,      28.0000,   1.00000,    425.7492
     78.0000,      28.0000,   1.00000,    434.9655
     82.0000,      28.0000,   1.00000,    427.4977
     86.0000,      28.0000,   1.00000,    436.8028
     90.0000,      28.0000,   1.00000,    453.7241
     94.0000,      28.0000,   1.00000,    458.9323
     98.0000,      28.0000,   1.00000,    482.3731
    102.0000,      28.0000,   1.00000,    502.3244
    106.0000,      28.0000,   1.00000,    508.0587
    110.0000,      28.0000,   1.00000,    523.0610
    114.0000,      28.0000,   1.00000,    518.0750
    118.0000,      28.0000,   1.00000,    507.9252
    122.0000,      28.0000,   1.00000,    504.6285
    126.0000,      28.0000,   1.00000,    493.9305
    130.0000,      28.0000,   1.00000,    490.3669
    134.0000,      28.0000,   1.00000,    496.4197
    138.0000,      28.0000,   1.00000,    494.1083
    142.0000,      28.0000,   1.00000,    510.7924
    146.0000,      28.0000,   1.00000,    536.9003
    150.0000,      28.0000,   1.00000,    553.2510
    154.0000,      28.0000,   1.00000,    572.5577
    158.0000,      28.0000,   1.00000,    595.3911
    162.0000,      28.0000,   1.00000,    591.8201
    166.0000,      28.0000,   1.00000,    584.9153
    170.0000,      28.0000,   1.00000,    566.0456
    174.0000,      28.0000,   1.00000,    543.9680
    178.0000,      28.0000,   1.00000,    516.9489
    182.0000,      28.0000,   1.00000,    499.8499
    186.0000,      28.0000,   1.00000,    485.4846
    190.0000,      28.0000,   1.00000,    494.8565
    194.0000,      28.0000,   1.00000,    492.9673
    198.0000,      28.0000,   1.00000,    498.0274
    202.0000,      28.0000,   1.00000,    508.4217
    206.0000,      28.0000,   1.00000,    524.9058
    210.0000,      28.0000,   1.00000,    525.7800
     42.0000,       4.0000,  10.00000,    335.2144
     46.0000,       4.0000,  10.00000,    348.2246
     50.0000,       4.0000,  10.00000,    378.0834
     54.0000,       4.0000,  10.00000,    419.2689
     58.0000,       4.0000,  10.00000,    425.1801
     62.0000,       4.0000,  10.00000,    419.6331
     66.0000,       4.0000,  10.00000,    452.0504
     70.0000,       4.0000,  10.00000,    390.6139
     74.0000,       4.0000,  10.00000,    417.5983
     78.0000,       4.0000,  10.00000,    412.9656
     82.0000,       4.0000,  10.00000,    423.6836
     86.0000,       4.0000,  10.00000,    441.0852
     90.0000,       4.0000,  10.00000,    472.1699
     94.0000,       4.0000,  10.00000,    399.7140
     98.0000,       4.0000,  10.00000,    446.0222
    102.0000,       4.0000,  10.00000,    511.9129
    106.0000,       4.0000,  10.00000,    463.0375
    110.0000,       4.0000,  10.00000,    558.9071
    114.0000,       4.0000,  10.00000,    560.3450
    118.0000,       4.0000,  10.00000,    551.4907
    122.0000,       4.0000,  10.00000,    509.5432
    126.0000,       4.0000,  10.00000,    465.2888
    130.0000,       4.0000,  10.00000,    455.6036
    134.0000,       4.0000,  10.00000,    486.4147
    138.0000,       4.0000,  10.00000,    487.2786
    142.0000,       4.0000,  10.00000,    501.1909
    146.0000,       4.0000,  10.00000,    562.6987
    150.0000,       4.0000,  10.00000,    539.4532
    154.0000,       4.0000,  10.00000,    587.4568
    158.0000,       4.0000,  10.00000,    620.7415
    162.0000,       4.0000,  10.00000,    648.4720
    166.0000,       4.0000,  10.00000,    594.4607
    170.0000,       4.0000,  10.00000,    558.6949
    174.0000,       4.0000,  10.00000,    519.0208
    178.0000,       4.0000,  10.00000,    473.3781
    182.0000,       4.0000,  10.00000,    470.3501
    186.0000,       4.0000,  10.00000,    454.7961
    190.0000,       4.0000,  10.00000,    461.3860
    194.0000,       4.0000,  10.00000,    459.9276
    198.0000,       4.0000,  10.00000,    455.3900
    202.0000,       4.0000,  10.00000,    545.1582
    206.0000,       4.0000,  10.00000,    538.5609
    210.0000,       4.0000,  10.00000,    547.3071
     54.0000,      36.0000,   1.00000,    385.4137
     58.0000,      36.0000,   1.00000,    393.4435
     62.0000,      36.0000,   1.00000,    405.5788
     66.0000,      36.0000,   1.00000,    417.3902
     70.0000,      36.0000,   1.00000,    428.9349
     74.0000,      36.0000,   1.00000,    440.6049
     78.0000,      36.0000,   1.00000,    434.7946
     82.0000,      36.0000,   1.00000,    437.6411
     86.0000,      36.0000,   1.00000,    443.5372
     90.0000,      36.0000,   1.00000,    451.3242
     94.0000,      36.0000,   1.00000,    466.7123
     98.0000,      36.0000,   1.00000,    478.5619
    102.0000,      36.0000,   1.00000,    483.6579
    106.0000,      36.0000,   1.00000,    481.4671
    110.0000,      36.0000,   1.00000,    467.1410
    114.0000,      36.0000,   1.00000,    464.1500
    118.0000,      36.0000,   1.00000,    462.3953
    122.0000,      36.0000,   1.00000,    460.8448
    126.0000,      36.0000,   1.00000,    469.3224
    130.0000,      36.0000,   1.00000,    475.6757
    134.0000,      36.0000,   1.00000,    478.0951
    138.0000,      36.0000,   1.00000,    485.0010
    142.0000,      36.0000,   1.00000,    499.8319
    146.0000,      36.0000,   1.00000,    522.7404
    150.0000,      36.0000,   1.00000,    525.8837
    154.0000,      36.0000,   1.00000,    527.8745
    158.0000,      36.0000,   1.00000,    528.7794
    162.0000,      36.0000,   1.00000,    528.0460
    166.0000,      36.0000,   1.00000,    522.6165
    170.0000,      36.0000,   1.00000,    519.9780
    174.0000,      36.0000,   1.00000,    512.2434
    178.0000,      36.0000,   1.00000,    499.3747
    182.0000,      36.0000,   1.00000,    470.2272
    186.0000,      36.0000,   1.00000,    460.7971
    190.0000,      36.0000,   1.00000,    456.0154
    194.0000,      36.0000,   1.00000,    460.2351
    198.0000,      36.0000,   1.00000,    460.6638
     54.0000,      12.0000,   4.00000,    392.9956
     58.0000,      12.0000,   4.00000,    406.8543
     62.0000,      12.0000,   4.00000,    419.7036
     66.0000,      12.0000,   4.00000,    411.0935
     70.0000,      12.0000,   4.00000,    417.6194
     74.0000,      12.0000,   4.00000,    411.0511
     78.0000,      12.0000,   4.00000,    421.4701
     82.0000,      12.0000,   4.00000,    428.4804
     86.0000,      12.0000,   4.00000,    446.1825
     90.0000,      12.0000,   4.00000,    437.2102
     94.0000,      12.0000,   4.00000,    437.0259
     98.0000,      12.0000,   4.00000,    444.8556
    102.0000,      12.0000,   4.00000,    454.9578
    106.0000,      12.0000,   4.00000,    479.2649
    110.0000,      12.0000,   4.00000,    486.9566
    114.0000,      12.0000,   4.00000,    507.6963
    118.0000,      12.0000,   4.00000,    492.9217
    122.0000,      12.0000,   4.00000,    468.7941
    126.0000,      12.0000,   4.00000,    444.6905
    130.0000,      12.0000,   4.00000,    442.5066
    134.0000,      12.0000,   4.00000,    453.1515
    138.0000,      12.0000,   4.00000,    473.5775
    142.0000,      12.0000,   4.00000,    503.8002
    146.0000,      12.0000,   4.00000,    519.7018
    150.0000,      12.0000,   4.00000,    534.9053
    154.0000,      12.0000,   4.00000,    539.2100
    158.0000,      12.0000,   4.00000,    563.7820
    162.0000,      12.0000,   4.00000,    556.0576
    166.0000,      12.0000,   4.00000,    543.7939
    170.0000,      12.0000,   4.00000,    510.9333
    174.0000,      12.0000,   4.00000,    479.8224
    178.0000,      12.0000,   4.00000,    453.6644
    182.0000,      12.0000,   4.00000,    425.7093
    186.0000,      12.0000,   4.00000,    416.3117
    190.0000,      12.0000,   4.00000,    414.8643
    194.0000,      12.0000,   4.00000,    424.0040
    198.0000,      12.0000,   4.00000,    447.6514
     66.0000,      44.0000,   1.00000,    391.7671
     70.0000,      44.0000,   1.00000,    415.1349
     74.0000,      44.0000,   1.00000,    422.4478
     78.0000,      44.0000,   1.00000,    432.3048
     82.0000,      44.0000,   1.00000,    443.5526
     86.0000,      44.0000,   1.00000,    446.6245
     90.0000,      44.0000,   1.00000,    447.9168
     94.0000,      44.0000,   1.00000,    452.7941
     98.0000,      44.0000,   1.00000,    449.3372
    102.0000,      44.0000,   1.00000,    445.7747
    106.0000,      44.0000,   1.00000,    438.2491
    110.0000,      44.0000,   1.00000,    430.4948
    114.0000,      44.0000,   1.00000,    428.0559
    118.0000,      44.0000,   1.00000,    435.2153
    122.0000,      44.0000,   1.00000,    448.0449
    126.0000,      44.0000,   1.00000,    456.8113
    130.0000,      44.0000,   1.00000,    469.7922
    134.0000,      44.0000,   1.00000,    478.8614
    138.0000,      44.0000,   1.00000,    478.4073
    142.0000,      44.0000,   1.00000,    480.9686
    146.0000,      44.0000,   1.00000,    478.0697
    150.0000,      44.0000,   1.00000,    476.5563
    154.0000,      44.0000,   1.00000,    478.1280
    158.0000,      44.0000,   1.00000,    470.4908
    162.0000,      44.0000,   1.00000,    458.8254
    166.0000,      44.0000,   1.00000,    457.2188
    170.0000,      44.0000,   1.00000,    450.6949
    174.0000,      44.0000,   1.00000,    441.8629
    178.0000,      44.0000,   1.00000,    443.4811
    182.0000,      44.0000,   1.00000,    454.0612
    186.0000,      44.0000,   1.00000,    447.3548
     66.0000,      12.0000,   5.00000,    381.0726
     70.0000,      12.0000,   5.00000,    395.5867
     74.0000,      12.0000,   5.00000,    392.6401
     78.0000,      12.0000,   5.00000,    411.8890
     82.0000,      12.0000,   5.00000,    421.8120
     86.0000,      12.0000,   5.00000,    443.9249
     90.0000,      12.0000,   5.00000,    425.0482
     94.0000,      12.0000,   5.00000,    418.4225
     98.0000,      12.0000,   5.00000,    414.4849
    102.0000,      12.0000,   5.00000,    422.8078
    106.0000,      12.0000,   5.00000,    443.1386
    110.0000,      12.0000,   5.00000,    450.1748
    114.0000,      12.0000,   5.00000,    473.8699
    118.0000,      12.0000,   5.00000,    469.0239
    122.0000,      12.0000,   5.00000,    451.9593
    126.0000,      12.0000,   5.00000,    433.9659
    130.0000,      12.0000,   5.00000,    432.6279
    134.0000,      12.0000,   5.00000,    446.0233
    138.0000,      12.0000,   5.00000,    456.6545
    142.0000,      12.0000,   5.00000,    478.5160
    146.0000,      12.0000,   5.00000,    479.6477
    150.0000,      12.0000,   5.00000,    494.1229
    154.0000,      12.0000,   5.00000,    489.6527
    158.0000,      12.0000,   5.00000,    509.6526
    162.0000,      12.0000,   5.00000,    494.5490
    166.0000,      12.0000,   5.00000,    479.4975
    170.0000,      12.0000,   5.00000,    445.8698
    174.0000,      12.0000,   5.00000,    415.9709
    178.0000,      12.0000,   5.00000,    398.8326
    182.0000,      12.0000,   5.00000,    390.5301
    186.0000,      12.0000,   5.00000,    389.1813
     78.0000,      52.0000,   1.00000,    403.0302
     82.0000,      52.0000,   1.00000,    408.8434
     86.0000,      52.0000,   1.00000,    414.8989
     90.0000,      52.0000,   1.00000,    422.8298
     94.0000,      52.0000,   1.00000,    423.2405
     98.0000,      52.0000,   1.00000,    427.7337
    102.0000,      52.0000,   1.00000,    423.7849
    106.0000,      52.0000,   1.00000,    419.0244
    110.0000,      52.0000,   1.00000,    421.6729
    114.0000,      52.0000,   1.00000,    423.4409
    118.0000,      52.0000,   1.00000,    428.3528
    122.0000,      52.0000,   1.00000,    442.0981
    126.0000,      52.0000,   1.00000,    443.4050
    130.0000,      52.0000,   1.00000,    444.8593
    134.0000,      52.0000,   1.00000,    450.1493
    138.0000,      52.0000,   1.00000,    448.2618
    142.0000,      52.0000,   1.00000,    443.7764
    146.0000,      52.0000,   1.00000,    436.1494
    150.0000,      52.0000,   1.00000,    427.7337
    154.0000,      52.0000,   1.00000,    421.0882
    158.0000,      52.0000,   1.00000,    408.8015
    162.0000,      52.0000,   1.00000,    407.4925
    166.0000,      52.0000,   1.00000,    404.9766
    170.0000,      52.0000,   1.00000,    413.6704
    174.0000,      52.0000,   1.00000,    405.6646
     78.0000,      12.0000,   6.00000,    376.5584
     82.0000,      12.0000,   6.00000,    387.1414
     86.0000,      12.0000,   6.00000,    405.4001
     90.0000,      12.0000,   6.00000,    393.7147
     94.0000,      12.0000,   6.00000,    390.9801
     98.0000,      12.0000,   6.00000,    396.2799
    102.0000,      12.0000,   6.00000,    408.7312
    106.0000,      12.0000,   6.00000,    430.2088
    110.0000,      12.0000,   6.00000,    439.0190
    114.0000,      12.0000,   6.00000,    465.9858
    118.0000,      12.0000,   6.00000,    461.6377
    122.0000,      12.0000,   6.00000,    442.1976
    126.0000,      12.0000,   6.00000,    416.8477
    130.0000,      12.0000,   6.00000,    409.3679
    134.0000,      12.0000,   6.00000,    415.1994
    138.0000,      12.0000,   6.00000,    424.9827
    142.0000,      12.0000,   6.00000,    440.2539
    146.0000,      12.0000,   6.00000,    441.6036
    150.0000,      12.0000,   6.00000,    448.4777
    154.0000,      12.0000,   6.00000,    443.9519
    158.0000,      12.0000,   6.00000,    454.2056
    162.0000,      12.0000,   6.00000,    442.3149
    166.0000,      12.0000,   6.00000,    430.7936
    170.0000,      12.0000,   6.00000,    407.2919
    174.0000,      12.0000,   6.00000,    377.1267
     84.0000,      24.0000,   3.00000,    367.4147
     88.0000,      24.0000,   3.00000,    372.8532
     92.0000,      24.0000,   3.00000,    388.0818
     96.0000,      24.0000,   3.00000,    393.5232
    100.0000,      24.0000,   3.00000,    406.4060
    104.0000,      24.0000,   3.00000,    416.6347
    108.0000,      24.0000,   3.00000,    435.6731
    112.0000,      24.0000,   3.00000,    442.1686
    116.0000,      24.0000,   3.00000,    435.1609
    120.0000,      24.0000,   3.00000,    432.3296
    124.0000,      24.0000,   3.00000,    425.6398
    128.0000,      24.0000,   3.00000,    413.6658
    132.0000,      24.0000,   3.00000,    404.3665
    136.0000,      24.0000,   3.00000,    409.4996
    140.0000,      24.0000,   3.00000,    410.3510
    144.0000,      24.0000,   3.00000,    419.7609
    148.0000,      24.0000,   3.00000,    422.5031
    152.0000,      24.0000,   3.00000,    431.8783
    156.0000,      24.0000,   3.00000,    424.0436
    160.0000,      24.0000,   3.00000,    415.9243
    164.0000,      24.0000,   3.00000,    412.9800
    168.0000,      24.0000,   3.00000,    397.8787
     90.0000,      20.0000,   4.00000,    362.5758
     94.0000,      20.0000,   4.00000,    380.3011
     98.0000,      20.0000,   4.00000,    385.4355
    102.0000,      20.0000,   4.00000,    396.6300
    106.0000,      20.0000,   4.00000,    423.2704
    110.0000,      20.0000,   4.00000,    441.0209
    114.0000,      20.0000,   4.00000,    434.2681
    118.0000,      20.0000,   4.00000,    431.6284
    122.0000,      20.0000,   4.00000,    411.8658
    126.0000,      20.0000,   4.00000,    400.7604
    130.0000,      20.0000,   4.00000,    389.6917
    134.0000,      20.0000,   4.00000,    384.4634
    138.0000,      20.0000,   4.00000,    394.2084
    142.0000,      20.0000,   4.00000,    397.5236
    146.0000,      20.0000,   4.00000,    400.8243
    150.0000,      20.0000,   4.00000,    406.9431
    154.0000,      20.0000,   4.00000,    416.9923
    158.0000,      20.0000,   4.00000,    411.4709
    162.0000,      20.0000,   4.00000,    403.9799
INVERSION RESULTS
INITIAL RMS ERROR
 17.48
NUMBER OF LAYERS
12
NUMBER OF BLOCKS
536
ITERATION 1
MODEL RESISTIVITY
LAYER 1
61,     2.0000
      8.0000,     265.40
     12.0000,     272.63
     16.0000,     272.26
     20.0000,     264.95
     24.0000,     231.07
     28.0000,     229.98
     32.0000,     224.72
     36.0000,     262.57
     40.0000,     304.36
     44.0000,     288.86
     48.0000,     308.24
     52.0000,     348.80
     56.0000,     390.56
     60.0000,     398.60
     64.0000,     409.01
     68.0000,     445.34
     72.0000,     400.13
     76.0000,     419.61
     80.0000,     416.74
     84.0000,     419.33
     88.0000,     419.56
     92.0000,     418.92
     96.0000,     349.49
    100.0000,     362.20
    104.0000,     390.57
    108.0000,     356.62
    112.0000,     425.65
    116.0000,     421.94
    120.0000,     410.13
    124.0000,     381.90
    128.0000,     351.44
    132.0000,     348.41
    136.0000,     366.27
    140.0000,     379.92
    144.0000,     398.05
    148.0000,     440.97
    152.0000,     429.69
    156.0000,     461.63
    160.0000,     474.17
    164.0000,     495.89
    168.0000,     462.69
    172.0000,     438.67
    176.0000,     415.73
    180.0000,     390.99
    184.0000,     387.12
    188.0000,     383.90
    192.0000,     388.96
    196.0000,     392.04
    200.0000,     388.61
    204.0000,     469.42
    208.0000,     471.06
    212.0000,     493.75
    216.0000,     499.47
    220.0000,     510.97
    224.0000,     494.46
    228.0000,     471.60
    232.0000,     441.48
    236.0000,     455.85
    240.0000,     394.15
    244.0000,     339.41
           310.6348
LAYER 2
61,     4.2000
      8.0000,     267.09
     12.0000,     273.57
     16.0000,     275.23
     20.0000,     267.19
     24.0000,     236.10
     28.0000,     231.63
     32.0000,     229.94
     36.0000,     267.58
     40.0000,     306.80
     44.0000,     296.25
     48.0000,     314.92
     52.0000,     356.43
     56.0000,     398.44
     60.0000,     409.17
     64.0000,     420.00
     68.0000,     447.09
     72.0000,     408.88
     76.0000,     421.10
     80.0000,     420.18
     84.0000,     421.09
     88.0000,     422.64
     92.0000,     417.50
     96.0000,     358.82
    100.0000,     369.99
    104.0000,     395.64
    108.0000,     374.71
    112.0000,     433.49
    116.0000,     438.66
    120.0000,     427.13
    124.0000,     399.15
    128.0000,     369.18
    132.0000,     365.24
    136.0000,     381.42
    140.0000,     394.36
    144.0000,     415.59
    148.0000,     455.25
    152.0000,     449.57
    156.0000,     476.49
    160.0000,     492.37
    164.0000,     509.11
    168.0000,     477.07
    172.0000,     449.57
    176.0000,     424.90
    180.0000,     400.14
    184.0000,     394.55
    188.0000,     391.14
    192.0000,     394.29
    196.0000,     396.10
    200.0000,     400.15
    204.0000,     473.44
    208.0000,     484.47
    212.0000,     505.13
    216.0000,     513.14
    220.0000,     522.31
    224.0000,     505.97
    228.0000,     483.27
    232.0000,     456.13
    236.0000,     460.37
    240.0000,     398.30
    244.0000,     340.42
           315.4418
LAYER 3
59,     6.6200
     12.0000,     275.65
     16.0000,     282.87
     20.0000,     277.62
     24.0000,     252.89
     28.0000,     247.16
     32.0000,     251.69
     36.0000,     290.03
     40.0000,     325.91
     44.0000,     320.34
     48.0000,     336.73
     52.0000,     376.77
     56.0000,     416.74
     60.0000,     429.18
     64.0000,     437.27
     68.0000,     450.41
     72.0000,     419.93
     76.0000,     424.38
     80.0000,     426.07
     84.0000,     428.79
     88.0000,     434.26
     92.0000,     429.48
     96.0000,     388.11
    100.0000,     400.90
    104.0000,     427.22
    108.0000,     422.09
    112.0000,     472.22
    116.0000,     487.86
    120.0000,     480.48
    124.0000,     454.34
    128.0000,     425.37
    132.0000,     419.86
    136.0000,     433.01
    140.0000,     445.75
    144.0000,     470.48
    148.0000,     507.84
    152.0000,     509.25
    156.0000,     531.75
    160.0000,     550.68
    164.0000,     561.57
    168.0000,     528.25
    172.0000,     493.72
    176.0000,     463.62
    180.0000,     436.39
    184.0000,     426.53
    188.0000,     420.98
    192.0000,     420.83
    196.0000,     422.73
    200.0000,     436.91
    204.0000,     503.39
    208.0000,     526.15
    212.0000,     545.93
    216.0000,     555.32
    220.0000,     560.53
    224.0000,     544.48
    228.0000,     521.44
    232.0000,     495.08
    236.0000,     480.72
    240.0000,     407.48
           343.6517
LAYER 4
57,     9.2820
     16.0000,     291.94
     20.0000,     297.16
     24.0000,     279.82
     28.0000,     278.02
     32.0000,     287.86
     36.0000,     327.50
     40.0000,     359.84
     44.0000,     354.01
     48.0000,     365.39
     52.0000,     399.71
     56.0000,     433.69
     60.0000,     443.25
     64.0000,     445.62
     68.0000,     447.89
     72.0000,     421.92
     76.0000,     423.47
     80.0000,     429.11
     84.0000,     437.96
     88.0000,     451.60
     92.0000,     455.55
     96.0000,     432.31
    100.0000,     452.89
    104.0000,     485.30
    108.0000,     492.10
    112.0000,     540.60
    116.0000,     564.96
    120.0000,     564.57
    124.0000,     542.51
    128.0000,     514.93
    132.0000,     507.84
    136.0000,     518.04
    140.0000,     530.38
    144.0000,     557.56
    148.0000,     594.97
    152.0000,     600.74
    156.0000,     621.16
    160.0000,     641.01
    164.0000,     647.25
    168.0000,     609.67
    172.0000,     567.02
    176.0000,     529.76
    180.0000,     497.69
    184.0000,     482.44
    188.0000,     473.21
    192.0000,     470.02
    196.0000,     472.98
    200.0000,     494.50
    204.0000,     559.36
    208.0000,     589.10
    212.0000,     607.98
    216.0000,     615.72
    220.0000,     616.38
    224.0000,     598.62
    228.0000,     574.46
    232.0000,     539.23
    236.0000,     512.19
           404.4136
LAYER 5
53,    12.2102
     24.0000,     343.58
     28.0000,     362.11
     32.0000,     377.43
     36.0000,     405.45
     40.0000,     422.00
     44.0000,     415.94
     48.0000,     414.12
     52.0000,     423.84
     56.0000,     433.83
     60.0000,     432.78
     64.0000,     425.91
     68.0000,     417.75
     72.0000,     406.11
     76.0000,     409.77
     80.0000,     424.68
     84.0000,     448.87
     88.0000,     480.95
     92.0000,     511.89
     96.0000,     535.17
    100.0000,     576.21
    104.0000,     621.28
    108.0000,     652.73
    112.0000,     695.84
    116.0000,     728.51
    120.0000,     743.18
    124.0000,     738.46
    128.0000,     723.91
    132.0000,     716.28
    136.0000,     718.32
    140.0000,     726.69
    144.0000,     747.35
    148.0000,     772.59
    152.0000,     782.40
    156.0000,     793.97
    160.0000,     802.93
    164.0000,     796.07
    168.0000,     760.31
    172.0000,     715.46
    176.0000,     673.72
    180.0000,     638.80
    184.0000,     616.20
    188.0000,     602.20
    192.0000,     597.38
    196.0000,     604.78
    200.0000,     631.21
    204.0000,     677.94
    208.0000,     707.24
    212.0000,     719.62
    216.0000,     718.75
    220.0000,     707.49
    224.0000,     681.77
    228.0000,     650.19
           571.8558
LAYER 6
49,    15.4312
     32.0000,     408.93
     36.0000,     429.81
     40.0000,     436.69
     44.0000,     429.53
     48.0000,     421.89
     52.0000,     417.21
     56.0000,     413.95
     60.0000,     407.56
     64.0000,     399.37
     68.0000,     392.35
     72.0000,     389.02
     76.0000,     396.25
     80.0000,     414.69
     84.0000,     443.67
     88.0000,     481.57
     92.0000,     523.73
     96.0000,     566.66
    100.0000,     615.06
    104.0000,     662.31
    108.0000,     701.13
    112.0000,     737.89
    116.0000,     767.33
    120.0000,     785.24
    124.0000,     790.03
    128.0000,     785.68
    132.0000,     780.11
    136.0000,     777.38
    140.0000,     778.84
    144.0000,     786.22
    148.0000,     794.90
    152.0000,     797.59
    156.0000,     798.12
    160.0000,     795.05
    164.0000,     782.48
    168.0000,     756.69
    172.0000,     725.41
    176.0000,     695.83
    180.0000,     671.47
    184.0000,     654.88
    188.0000,     645.75
    192.0000,     645.28
    196.0000,     655.12
    200.0000,     676.08
    204.0000,     703.91
    208.0000,     723.68
    212.0000,     729.27
    216.0000,     724.93
    220.0000,     710.42
           675.4128
LAYER 7
45,    18.9743
     40.0000,     431.98
     44.0000,     421.06
     48.0000,     412.85
     52.0000,     402.72
     56.0000,     394.98
     60.0000,     387.26
     64.0000,     380.01
     68.0000,     375.36
     72.0000,     375.76
     76.0000,     384.13
     80.0000,     401.71
     84.0000,     428.47
     88.0000,     463.35
     92.0000,     503.86
     96.0000,     547.27
    100.0000,     592.14
    104.0000,     634.41
    108.0000,     670.53
    112.0000,     701.10
    116.0000,     724.90
    120.0000,     740.50
    124.0000,     747.28
    128.0000,     746.82
    132.0000,     742.51
    136.0000,     737.12
    140.0000,     732.34
    144.0000,     728.81
    148.0000,     724.83
    152.0000,     718.31
    156.0000,     709.95
    160.0000,     699.59
    164.0000,     685.99
    168.0000,     669.05
    172.0000,     651.74
    176.0000,     637.13
    180.0000,     626.83
    184.0000,     621.50
    188.0000,     621.04
    192.0000,     626.82
    196.0000,     638.72
    200.0000,     653.95
    204.0000,     669.38
    208.0000,     682.60
    212.0000,     685.76
           685.4315
LAYER 8
41,    22.8718
     48.0000,     403.77
     52.0000,     388.10
     56.0000,     380.11
     60.0000,     374.25
     64.0000,     367.62
     68.0000,     363.75
     72.0000,     364.79
     76.0000,     371.70
     80.0000,     385.69
     84.0000,     406.88
     88.0000,     434.75
     92.0000,     467.98
     96.0000,     504.36
    100.0000,     541.50
    104.0000,     576.51
    108.0000,     607.04
    112.0000,     632.21
    116.0000,     651.39
    120.0000,     664.06
    124.0000,     670.12
    128.0000,     670.30
    132.0000,     666.06
    136.0000,     658.94
    140.0000,     650.07
    144.0000,     639.98
    148.0000,     628.50
    152.0000,     615.45
    156.0000,     601.46
    160.0000,     587.25
    164.0000,     573.63
    168.0000,     561.81
    172.0000,     553.51
    176.0000,     549.83
    180.0000,     550.84
    184.0000,     555.58
    188.0000,     562.25
    192.0000,     573.94
    196.0000,     589.61
    200.0000,     599.36
    204.0000,     609.59
           627.4903
LAYER 9
35,    27.1590
     60.0000,     368.16
     64.0000,     357.75
     68.0000,     353.84
     72.0000,     353.95
     76.0000,     357.44
     80.0000,     366.63
     84.0000,     381.33
     88.0000,     401.60
     92.0000,     427.22
     96.0000,     456.07
    100.0000,     486.00
    104.0000,     514.61
    108.0000,     540.03
    112.0000,     561.05
    116.0000,     576.97
    120.0000,     587.43
    124.0000,     592.40
    128.0000,     592.22
    132.0000,     587.61
    136.0000,     579.37
    140.0000,     568.22
    144.0000,     554.70
    148.0000,     539.19
    152.0000,     522.21
    156.0000,     504.68
    160.0000,     487.85
    164.0000,     473.48
    168.0000,     463.53
    172.0000,     460.01
    176.0000,     463.14
    180.0000,     472.36
    184.0000,     485.50
    188.0000,     494.56
    192.0000,     508.51
           540.1660
LAYER 10
29,    31.8749
     72.0000,     342.47
     76.0000,     341.19
     80.0000,     344.97
     84.0000,     353.37
     88.0000,     366.68
     92.0000,     387.26
     96.0000,     411.00
    100.0000,     436.32
    104.0000,     460.72
    108.0000,     482.65
    112.0000,     500.88
    116.0000,     514.65
    120.0000,     523.60
    124.0000,     527.66
    128.0000,     526.99
    132.0000,     521.96
    136.0000,     513.03
    140.0000,     500.66
    144.0000,     485.31
    148.0000,     467.46
    152.0000,     447.78
    156.0000,     427.33
    160.0000,     407.42
    164.0000,     390.72
    168.0000,     379.79
    172.0000,     378.62
    176.0000,     386.21
    180.0000,     399.74
           430.7124
LAYER 11
25,    37.0623
     80.0000,     320.81
     84.0000,     323.38
     88.0000,     332.07
     92.0000,     350.34
     96.0000,     371.77
    100.0000,     396.22
    104.0000,     418.77
    108.0000,     439.06
    112.0000,     455.76
    116.0000,     468.22
    120.0000,     476.16
    124.0000,     479.52
    128.0000,     478.38
    132.0000,     472.98
    136.0000,     463.59
    140.0000,     450.50
    144.0000,     434.01
    148.0000,     414.41
    152.0000,     392.24
    156.0000,     368.64
    160.0000,     343.64
    164.0000,     322.27
    168.0000,     305.97
    172.0000,     305.64
           320.5703
LAYER 12
21, 
     88.0000,     290.84
     92.0000,     319.38
     96.0000,     345.52
    100.0000,     369.59
    104.0000,     390.79
    108.0000,     411.47
    112.0000,     427.63
    116.0000,     439.32
    120.0000,     446.53
    124.0000,     449.29
    128.0000,     447.71
    132.0000,     441.97
    136.0000,     432.28
    140.0000,     418.82
    144.0000,     401.67
    148.0000,     380.76
    152.0000,     355.70
    156.0000,     330.56
    160.0000,     301.71
    164.0000,     269.19
           232.0437
CALCULATED APPARENT RESISTIVITY
      6.0000,       4.0000,   1.00000,    270.4996
     10.0000,       4.0000,   1.00000,    274.5834
     14.0000,       4.0000,   1.00000,    267.8219
     18.0000,       4.0000,   1.00000,    267.5631
     22.0000,       4.0000,   1.00000,    244.6440
     26.0000,       4.0000,   1.00000,    252.9082
     30.0000,       4.0000,   1.00000,    250.6228
     34.0000,       4.0000,   1.00000,    272.3649
     38.0000,       4.0000,   1.00000,    297.9113
     42.0000,       4.0000,   1.00000,    302.7016
     46.0000,       4.0000,   1.00000,    332.4807
     50.0000,       4.0000,   1.00000,    352.3610
     54.0000,       4.0000,   1.00000,    384.3572
     58.0000,       4.0000,   1.00000,    401.3606
     62.0000,       4.0000,   1.00000,    405.1108
     66.0000,       4.0000,   1.00000,    434.7801
     70.0000,       4.0000,   1.00000,    403.4171
     74.0000,       4.0000,   1.00000,    428.7509
     78.0000,       4.0000,   1.00000,    414.7047
     82.0000,       4.0000,   1.00000,    420.0378
     86.0000,       4.0000,   1.00000,    407.4506
     90.0000,       4.0000,   1.00000,    416.7761
     94.0000,       4.0000,   1.00000,    376.5674
     98.0000,       4.0000,   1.00000,    381.6062
    102.0000,       4.0000,   1.00000,    408.4560
    106.0000,       4.0000,   1.00000,    380.0879
    110.0000,       4.0000,   1.00000,    430.5748
    114.0000,       4.0000,   1.00000,    416.9068
    118.0000,       4.0000,   1.00000,    419.8269
    122.0000,       4.0000,   1.00000,    402.5191
    126.0000,       4.0000,   1.00000,    387.4486
    130.0000,       4.0000,   1.00000,    380.9171
    134.0000,       4.0000,   1.00000,    393.7790
    138.0000,       4.0000,   1.00000,    408.6324
    142.0000,       4.0000,   1.00000,    415.2395
    146.0000,       4.0000,   1.00000,    457.8310
    150.0000,       4.0000,   1.00000,    450.1266
    154.0000,       4.0000,   1.00000,    484.5910
    158.0000,       4.0000,   1.00000,    481.8926
    162.0000,       4.0000,   1.00000,    497.0561
    166.0000,       4.0000,   1.00000,    470.2021
    170.0000,       4.0000,   1.00000,    459.3507
    174.0000,       4.0000,   1.00000,    436.1610
    178.0000,       4.0000,   1.00000,    413.5282
    182.0000,       4.0000,   1.00000,    411.8217
    186.0000,       4.0000,   1.00000,    400.7018
    190.0000,       4.0000,   1.00000,    404.4859
    194.0000,       4.0000,   1.00000,    419.9702
    198.0000,       4.0000,   1.00000,    417.0691
    202.0000,       4.0000,   1.00000,    475.4263
    206.0000,       4.0000,   1.00000,    473.0950
    210.0000,       4.0000,   1.00000,    508.2826
    214.0000,       4.0000,   1.00000,    503.6647
    218.0000,       4.0000,   1.00000,    516.1830
    222.0000,       4.0000,   1.00000,    498.9183
    226.0000,       4.0000,   1.00000,    489.3565
    230.0000,       4.0000,   1.00000,    451.0453
    234.0000,       4.0000,   1.00000,    447.8959
    238.0000,       4.0000,   1.00000,    395.5938
    242.0000,       4.0000,   1.00000,    364.2649
    246.0000,       4.0000,   1.00000,    339.1682
     10.0000,       4.0000,   2.00000,    282.1405
     14.0000,       4.0000,   2.00000,    285.1310
     18.0000,       4.0000,   2.00000,    282.9586
     22.0000,       4.0000,   2.00000,    263.1317
     26.0000,       4.0000,   2.00000,    273.1320
     30.0000,       4.0000,   2.00000,    271.0162
     34.0000,       4.0000,   2.00000,    297.8637
     38.0000,       4.0000,   2.00000,    326.0845
     42.0000,       4.0000,   2.00000,    316.6461
     46.0000,       4.0000,   2.00000,    338.2249
     50.0000,       4.0000,   2.00000,    367.8007
     54.0000,       4.0000,   2.00000,    397.3062
     58.0000,       4.0000,   2.00000,    395.1519
     62.0000,       4.0000,   2.00000,    406.3748
     66.0000,       4.0000,   2.00000,    437.5048
     70.0000,       4.0000,   2.00000,    405.9738
     74.0000,       4.0000,   2.00000,    428.4914
     78.0000,       4.0000,   2.00000,    426.3334
     82.0000,       4.0000,   2.00000,    413.4998
     86.0000,       4.0000,   2.00000,    426.4811
     90.0000,       4.0000,   2.00000,    440.8918
     94.0000,       4.0000,   2.00000,    385.6924
     98.0000,       4.0000,   2.00000,    411.6977
    102.0000,       4.0000,   2.00000,    447.9105
    106.0000,       4.0000,   2.00000,    401.1033
    110.0000,       4.0000,   2.00000,    449.8773
    114.0000,       4.0000,   2.00000,    453.6656
    118.0000,       4.0000,   2.00000,    446.0034
    122.0000,       4.0000,   2.00000,    439.4116
    126.0000,       4.0000,   2.00000,    422.2938
    130.0000,       4.0000,   2.00000,    422.1300
    134.0000,       4.0000,   2.00000,    446.2197
    138.0000,       4.0000,   2.00000,    448.7600
    142.0000,       4.0000,   2.00000,    454.1389
    146.0000,       4.0000,   2.00000,    495.3505
    150.0000,       4.0000,   2.00000,    482.4364
    154.0000,       4.0000,   2.00000,    502.1717
    158.0000,       4.0000,   2.00000,    513.2695
    162.0000,       4.0000,   2.00000,    521.5957
    166.0000,       4.0000,   2.00000,    494.4443
    170.0000,       4.0000,   2.00000,    486.2166
    174.0000,       4.0000,   2.00000,    469.8479
    178.0000,       4.0000,   2.00000,    446.1759
    182.0000,       4.0000,   2.00000,    446.0469
    186.0000,       4.0000,   2.00000,    434.7641
    190.0000,       4.0000,   2.00000,    445.1526
    194.0000,       4.0000,   2.00000,    448.6440
    198.0000,       4.0000,   2.00000,    445.4211
    202.0000,       4.0000,   2.00000,    506.9676
    206.0000,       4.0000,   2.00000,    503.6603
    210.0000,       4.0000,   2.00000,    512.4741
    214.0000,       4.0000,   2.00000,    517.1746
    218.0000,       4.0000,   2.00000,    530.3259
    222.0000,       4.0000,   2.00000,    523.1177
    226.0000,       4.0000,   2.00000,    494.3846
    230.0000,       4.0000,   2.00000,    464.5543
    234.0000,       4.0000,   2.00000,    476.3611
    238.0000,       4.0000,   2.00000,    426.1580
    242.0000,       4.0000,   2.00000,    382.5727
     14.0000,       4.0000,   3.00000,    303.8003
     18.0000,       4.0000,   3.00000,    306.1432
     22.0000,       4.0000,   3.00000,    278.5568
     26.0000,       4.0000,   3.00000,    284.1440
     30.0000,       4.0000,   3.00000,    288.3406
     34.0000,       4.0000,   3.00000,    325.6403
     38.0000,       4.0000,   3.00000,    351.3748
     42.0000,       4.0000,   3.00000,    330.3677
     46.0000,       4.0000,   3.00000,    342.4223
     50.0000,       4.0000,   3.00000,    370.9872
     54.0000,       4.0000,   3.00000,    398.7368
     58.0000,       4.0000,   3.00000,    400.5141
     62.0000,       4.0000,   3.00000,    402.0033
     66.0000,       4.0000,   3.00000,    432.6470
     70.0000,       4.0000,   3.00000,    403.6991
     74.0000,       4.0000,   3.00000,    427.2503
     78.0000,       4.0000,   3.00000,    416.4368
     82.0000,       4.0000,   3.00000,    432.5041
     86.0000,       4.0000,   3.00000,    441.4814
     90.0000,       4.0000,   3.00000,    453.0753
     94.0000,       4.0000,   3.00000,    407.2099
     98.0000,       4.0000,   3.00000,    426.7131
    102.0000,       4.0000,   3.00000,    465.1170
    106.0000,       4.0000,   3.00000,    427.0551
    110.0000,       4.0000,   3.00000,    479.2472
    114.0000,       4.0000,   3.00000,    483.1886
    118.0000,       4.0000,   3.00000,    490.2853
    122.0000,       4.0000,   3.00000,    464.0205
    126.0000,       4.0000,   3.00000,    450.3517
    130.0000,       4.0000,   3.00000,    457.4827
    134.0000,       4.0000,   3.00000,    482.0952
    138.0000,       4.0000,   3.00000,    493.6581
    142.0000,       4.0000,   3.00000,    491.9899
    146.0000,       4.0000,   3.00000,    526.6581
    150.0000,       4.0000,   3.00000,    501.0386
    154.0000,       4.0000,   3.00000,    524.7366
    158.0000,       4.0000,   3.00000,    529.2280
    162.0000,       4.0000,   3.00000,    550.1259
    166.0000,       4.0000,   3.00000,    518.9192
    170.0000,       4.0000,   3.00000,    509.0078
    174.0000,       4.0000,   3.00000,    492.5406
    178.0000,       4.0000,   3.00000,    475.3792
    182.0000,       4.0000,   3.00000,    475.9609
    186.0000,       4.0000,   3.00000,    474.1001
    190.0000,       4.0000,   3.00000,    474.5349
    194.0000,       4.0000,   3.00000,    477.2113
    198.0000,       4.0000,   3.00000,    469.7896
    202.0000,       4.0000,   3.00000,    535.8665
    206.0000,       4.0000,   3.00000,    521.0675
    210.0000,       4.0000,   3.00000,    527.4680
    214.0000,       4.0000,   3.00000,    515.8054
    218.0000,       4.0000,   3.00000,    542.3793
    222.0000,       4.0000,   3.00000,    522.9310
    226.0000,       4.0000,   3.00000,    505.0214
    230.0000,       4.0000,   3.00000,    481.9603
    234.0000,       4.0000,   3.00000,    505.6848
    238.0000,       4.0000,   3.00000,    452.0293
     18.0000,      12.0000,   1.00000,    309.3798
     22.0000,      12.0000,   1.00000,    298.9495
     26.0000,      12.0000,   1.00000,    292.7174
     30.0000,      12.0000,   1.00000,    312.2815
     34.0000,      12.0000,   1.00000,    336.7007
     38.0000,      12.0000,   1.00000,    348.1006
     42.0000,      12.0000,   1.00000,    350.4715
     46.0000,      12.0000,   1.00000,    354.2947
     50.0000,      12.0000,   1.00000,    366.4098
     54.0000,      12.0000,   1.00000,    387.3421
     58.0000,      12.0000,   1.00000,    401.6176
     62.0000,      12.0000,   1.00000,    409.8725
     66.0000,      12.0000,   1.00000,    406.8398
     70.0000,      12.0000,   1.00000,    416.8957
     74.0000,      12.0000,   1.00000,    410.1637
     78.0000,      12.0000,   1.00000,    427.4715
     82.0000,      12.0000,   1.00000,    438.6345
     86.0000,      12.0000,   1.00000,    450.9225
     90.0000,      12.0000,   1.00000,    443.4829
     94.0000,      12.0000,   1.00000,    440.3792
     98.0000,      12.0000,   1.00000,    439.3117
    102.0000,      12.0000,   1.00000,    443.0072
    106.0000,      12.0000,   1.00000,    470.2019
    110.0000,      12.0000,   1.00000,    484.3363
    114.0000,      12.0000,   1.00000,    503.6585
    118.0000,      12.0000,   1.00000,    496.5983
    122.0000,      12.0000,   1.00000,    486.3838
    126.0000,      12.0000,   1.00000,    470.4922
    130.0000,      12.0000,   1.00000,    477.5244
    134.0000,      12.0000,   1.00000,    496.6096
    138.0000,      12.0000,   1.00000,    512.0609
    142.0000,      12.0000,   1.00000,    526.5005
    146.0000,      12.0000,   1.00000,    517.5732
    150.0000,      12.0000,   1.00000,    524.7303
    154.0000,      12.0000,   1.00000,    524.8739
    158.0000,      12.0000,   1.00000,    540.4916
    162.0000,      12.0000,   1.00000,    539.9184
    166.0000,      12.0000,   1.00000,    538.9885
    170.0000,      12.0000,   1.00000,    517.4364
    174.0000,      12.0000,   1.00000,    503.7672
    178.0000,      12.0000,   1.00000,    494.9410
    182.0000,      12.0000,   1.00000,    496.7958
    186.0000,      12.0000,   1.00000,    493.6846
    190.0000,      12.0000,   1.00000,    493.8478
    194.0000,      12.0000,   1.00000,    491.6886
    198.0000,      12.0000,   1.00000,    512.3967
    202.0000,      12.0000,   1.00000,    519.1492
    206.0000,      12.0000,   1.00000,    532.7904
    210.0000,      12.0000,   1.00000,    522.7880
    214.0000,      12.0000,   1.00000,    527.1444
    218.0000,      12.0000,   1.00000,    513.1808
    222.0000,      12.0000,   1.00000,    517.1587
    226.0000,      12.0000,   1.00000,    507.6097
    230.0000,      12.0000,   1.00000,    509.7117
    234.0000,      12.0000,   1.00000,    491.2290
     18.0000,       4.0000,   4.00000,    324.3821
     22.0000,       4.0000,   4.00000,    289.3415
     26.0000,       4.0000,   4.00000,    297.1639
     30.0000,       4.0000,   4.00000,    301.7787
     34.0000,       4.0000,   4.00000,    341.8438
     38.0000,       4.0000,   4.00000,    369.8577
     42.0000,       4.0000,   4.00000,    342.1890
     46.0000,       4.0000,   4.00000,    352.2623
     50.0000,       4.0000,   4.00000,    366.4170
     54.0000,       4.0000,   4.00000,    399.7076
     58.0000,       4.0000,   4.00000,    403.8979
     62.0000,       4.0000,   4.00000,    403.3039
     66.0000,       4.0000,   4.00000,    430.0687
     70.0000,       4.0000,   4.00000,    396.0890
     74.0000,       4.0000,   4.00000,    419.4818
     78.0000,       4.0000,   4.00000,    424.9005
     82.0000,       4.0000,   4.00000,    440.1879
     86.0000,       4.0000,   4.00000,    453.6687
     90.0000,       4.0000,   4.00000,    471.8793
     94.0000,       4.0000,   4.00000,    415.9059
     98.0000,       4.0000,   4.00000,    435.4118
    102.0000,       4.0000,   4.00000,    475.7042
    106.0000,       4.0000,   4.00000,    440.7983
    110.0000,       4.0000,   4.00000,    516.9717
    114.0000,       4.0000,   4.00000,    518.4619
    118.0000,       4.0000,   4.00000,    515.8774
    122.0000,       4.0000,   4.00000,    496.1448
    126.0000,       4.0000,   4.00000,    469.9455
    130.0000,       4.0000,   4.00000,    474.7235
    134.0000,       4.0000,   4.00000,    508.8985
    138.0000,       4.0000,   4.00000,    522.4993
    142.0000,       4.0000,   4.00000,    521.7079
    146.0000,       4.0000,   4.00000,    549.2331
    150.0000,       4.0000,   4.00000,    517.8156
    154.0000,       4.0000,   4.00000,    541.1520
    158.0000,       4.0000,   4.00000,    548.3832
    162.0000,       4.0000,   4.00000,    568.7695
    166.0000,       4.0000,   4.00000,    542.1810
    170.0000,       4.0000,   4.00000,    527.8326
    174.0000,       4.0000,   4.00000,    510.3857
    178.0000,       4.0000,   4.00000,    491.5451
    182.0000,       4.0000,   4.00000,    505.7491
    186.0000,       4.0000,   4.00000,    494.1505
    190.0000,       4.0000,   4.00000,    498.9300
    194.0000,       4.0000,   4.00000,    499.7686
    198.0000,       4.0000,   4.00000,    489.2343
    202.0000,       4.0000,   4.00000,    553.0626
    206.0000,       4.0000,   4.00000,    533.3245
    210.0000,       4.0000,   4.00000,    537.1563
    214.0000,       4.0000,   4.00000,    527.6183
    218.0000,       4.0000,   4.00000,    530.3445
    222.0000,       4.0000,   4.00000,    525.6991
    226.0000,       4.0000,   4.00000,    517.4666
    230.0000,       4.0000,   4.00000,    502.1347
    234.0000,       4.0000,   4.00000,    524.9085
     24.0000,      16.0000,   1.00000,    316.4151
     28.0000,      16.0000,   1.00000,    320.7705
     32.0000,      16.0000,   1.00000,    337.0013
     36.0000,      16.0000,   1.00000,    345.1921
     40.0000,      16.0000,   1.00000,    360.2339
     44.0000,      16.0000,   1.00000,    366.7283
     48.0000,      16.0000,   1.00000,    372.1599
     52.0000,      16.0000,   1.00000,    381.2048
     56.0000,      16.0000,   1.00000,    390.4047
     60.0000,      16.0000,   1.00000,    407.9164
     64.0000,      16.0000,   1.00000,    407.7654
     68.0000,      16.0000,   1.00000,    406.3116
     72.0000,      16.0000,   1.00000,    416.6203
     76.0000,      16.0000,   1.00000,    423.5541
     80.0000,      16.0000,   1.00000,    439.5578
     84.0000,      16.0000,   1.00000,    457.6339
     88.0000,      16.0000,   1.00000,    450.1771
     92.0000,      16.0000,   1.00000,    451.1936
     96.0000,      16.0000,   1.00000,    452.7874
    100.0000,      16.0000,   1.00000,    444.3057
    104.0000,      16.0000,   1.00000,    476.4390
    108.0000,      16.0000,   1.00000,    505.8995
    112.0000,      16.0000,   1.00000,    518.3748
    116.0000,      16.0000,   1.00000,    535.1429
    120.0000,      16.0000,   1.00000,    518.2892
    124.0000,      16.0000,   1.00000,    500.6405
    128.0000,      16.0000,   1.00000,    500.6377
    132.0000,      16.0000,   1.00000,    498.8262
    136.0000,      16.0000,   1.00000,    514.3548
    140.0000,      16.0000,   1.00000,    533.7290
    144.0000,      16.0000,   1.00000,    538.0183
    148.0000,      16.0000,   1.00000,    543.4660
    152.0000,      16.0000,   1.00000,    549.7017
    156.0000,      16.0000,   1.00000,    553.5487
    160.0000,      16.0000,   1.00000,    558.6192
    164.0000,      16.0000,   1.00000,    556.8882
    168.0000,      16.0000,   1.00000,    547.3149
    172.0000,      16.0000,   1.00000,    530.7485
    176.0000,      16.0000,   1.00000,    522.1803
    180.0000,      16.0000,   1.00000,    510.1934
    184.0000,      16.0000,   1.00000,    507.1719
    188.0000,      16.0000,   1.00000,    512.1378
    192.0000,      16.0000,   1.00000,    509.8135
    196.0000,      16.0000,   1.00000,    525.0710
    200.0000,      16.0000,   1.00000,    528.3420
    204.0000,      16.0000,   1.00000,    530.6787
    208.0000,      16.0000,   1.00000,    539.7023
    212.0000,      16.0000,   1.00000,    526.5291
    216.0000,      16.0000,   1.00000,    521.4154
    220.0000,      16.0000,   1.00000,    519.2455
    224.0000,      16.0000,   1.00000,    517.2539
    228.0000,      16.0000,   1.00000,    525.1567
     22.0000,       4.0000,   5.00000,    301.2574
     26.0000,       4.0000,   5.00000,    308.9359
     30.0000,       4.0000,   5.00000,    310.4661
     34.0000,       4.0000,   5.00000,    347.9251
     38.0000,       4.0000,   5.00000,    377.8540
     42.0000,       4.0000,   5.00000,    353.9302
     46.0000,       4.0000,   5.00000,    355.2603
     50.0000,       4.0000,   5.00000,    375.1689
     54.0000,       4.0000,   5.00000,    399.2348
     58.0000,       4.0000,   5.00000,    402.0257
     62.0000,       4.0000,   5.00000,    407.0270
     66.0000,       4.0000,   5.00000,    430.0565
     70.0000,       4.0000,   5.00000,    389.0186
     74.0000,       4.0000,   5.00000,    421.5629
     78.0000,       4.0000,   5.00000,    431.0511
     82.0000,       4.0000,   5.00000,    443.1121
     86.0000,       4.0000,   5.00000,    464.1142
     90.0000,       4.0000,   5.00000,    481.5549
     94.0000,       4.0000,   5.00000,    418.0021
     98.0000,       4.0000,   5.00000,    439.3368
    102.0000,       4.0000,   5.00000,    484.6837
    106.0000,       4.0000,   5.00000,    454.9692
    110.0000,       4.0000,   5.00000,    538.5879
    114.0000,       4.0000,   5.00000,    549.7514
    118.0000,       4.0000,   5.00000,    540.5042
    122.0000,       4.0000,   5.00000,    513.8555
    126.0000,       4.0000,   5.00000,    486.8426
    130.0000,       4.0000,   5.00000,    483.9565
    134.0000,       4.0000,   5.00000,    518.4841
    138.0000,       4.0000,   5.00000,    533.5775
    142.0000,       4.0000,   5.00000,    532.3881
    146.0000,       4.0000,   5.00000,    567.6821
    150.0000,       4.0000,   5.00000,    534.1802
    154.0000,       4.0000,   5.00000,    555.2386
    158.0000,       4.0000,   5.00000,    565.8810
    162.0000,       4.0000,   5.00000,    586.4486
    166.0000,       4.0000,   5.00000,    554.2372
    170.0000,       4.0000,   5.00000,    544.6580
    174.0000,       4.0000,   5.00000,    521.9345
    178.0000,       4.0000,   5.00000,    506.8786
    182.0000,       4.0000,   5.00000,    510.5836
    186.0000,       4.0000,   5.00000,    506.9450
    190.0000,       4.0000,   5.00000,    510.4656
    194.0000,       4.0000,   5.00000,    513.6638
    198.0000,       4.0000,   5.00000,    499.1896
    202.0000,       4.0000,   5.00000,    561.8834
    206.0000,       4.0000,   5.00000,    541.6620
    210.0000,       4.0000,   5.00000,    545.8804
    214.0000,       4.0000,   5.00000,    525.8983
    218.0000,       4.0000,   5.00000,    535.7523
    222.0000,       4.0000,   5.00000,    526.8679
    226.0000,       4.0000,   5.00000,    528.6043
    230.0000,       4.0000,   5.00000,    512.1596
     26.0000,       4.0000,   6.00000,    316.3686
     30.0000,       4.0000,   6.00000,    314.1162
     34.0000,       4.0000,   6.00000,    350.7227
     38.0000,       4.0000,   6.00000,    381.5453
     42.0000,       4.0000,   6.00000,    353.6623
     46.0000,       4.0000,   6.00000,    365.2888
     50.0000,       4.0000,   6.00000,    381.2224
     54.0000,       4.0000,   6.00000,    406.3507
     58.0000,       4.0000,   6.00000,    402.5705
     62.0000,       4.0000,   6.00000,    403.7684
     66.0000,       4.0000,   6.00000,    429.5018
     70.0000,       4.0000,   6.00000,    395.4742
     74.0000,       4.0000,   6.00000,    425.7567
     78.0000,       4.0000,   6.00000,    428.1261
     82.0000,       4.0000,   6.00000,    450.9288
     86.0000,       4.0000,   6.00000,    464.8250
     90.0000,       4.0000,   6.00000,    478.3579
     94.0000,       4.0000,   6.00000,    420.4864
     98.0000,       4.0000,   6.00000,    441.8774
    102.0000,       4.0000,   6.00000,    495.0245
    106.0000,       4.0000,   6.00000,    466.7241
    110.0000,       4.0000,   6.00000,    551.3058
    114.0000,       4.0000,   6.00000,    562.1601
    118.0000,       4.0000,   6.00000,    563.7144
    122.0000,       4.0000,   6.00000,    523.8588
    126.0000,       4.0000,   6.00000,    492.7723
    130.0000,       4.0000,   6.00000,    492.0809
    134.0000,       4.0000,   6.00000,    514.4897
    138.0000,       4.0000,   6.00000,    527.4236
    142.0000,       4.0000,   6.00000,    532.5483
    146.0000,       4.0000,   6.00000,    575.3833
    150.0000,       4.0000,   6.00000,    547.9172
    154.0000,       4.0000,   6.00000,    573.1719
    158.0000,       4.0000,   6.00000,    579.0327
    162.0000,       4.0000,   6.00000,    600.5786
    166.0000,       4.0000,   6.00000,    566.3204
    170.0000,       4.0000,   6.00000,    550.5631
    174.0000,       4.0000,   6.00000,    535.5558
    178.0000,       4.0000,   6.00000,    506.6070
    182.0000,       4.0000,   6.00000,    511.1627
    186.0000,       4.0000,   6.00000,    503.9963
    190.0000,       4.0000,   6.00000,    513.5909
    194.0000,       4.0000,   6.00000,    513.9982
    198.0000,       4.0000,   6.00000,    500.9781
    202.0000,       4.0000,   6.00000,    566.7381
    206.0000,       4.0000,   6.00000,    547.0444
    210.0000,       4.0000,   6.00000,    544.4340
    214.0000,       4.0000,   6.00000,    529.4570
    218.0000,       4.0000,   6.00000,    545.6685
    222.0000,       4.0000,   6.00000,    539.5552
    226.0000,       4.0000,   6.00000,    528.1451
     30.0000,      20.0000,   1.00000,    336.2241
     34.0000,      20.0000,   1.00000,    342.5354
     38.0000,      20.0000,   1.00000,    347.8145
     42.0000,      20.0000,   1.00000,    366.4706
     46.0000,      20.0000,   1.00000,    381.5539
     50.0000,      20.0000,   1.00000,    387.4275
     54.0000,      20.0000,   1.00000,    393.3971
     58.0000,      20.0000,   1.00000,    404.4491
     62.0000,      20.0000,   1.00000,    400.5645
     66.0000,      20.0000,   1.00000,    411.3918
     70.0000,      20.0000,   1.00000,    423.4820
     74.0000,      20.0000,   1.00000,    428.1329
     78.0000,      20.0000,   1.00000,    436.4413
     82.0000,      20.0000,   1.00000,    449.9595
     86.0000,      20.0000,   1.00000,    444.8610
     90.0000,      20.0000,   1.00000,    445.1679
     94.0000,      20.0000,   1.00000,    455.9379
     98.0000,      20.0000,   1.00000,    461.2044
    102.0000,      20.0000,   1.00000,    475.8458
    106.0000,      20.0000,   1.00000,    504.1902
    110.0000,      20.0000,   1.00000,    524.9891
    114.0000,      20.0000,   1.00000,    530.0230
    118.0000,      20.0000,   1.00000,    533.9181
    122.0000,      20.0000,   1.00000,    526.5925
    126.0000,      20.0000,   1.00000,    512.5739
    130.0000,      20.0000,   1.00000,    503.7069
    134.0000,      20.0000,   1.00000,    501.5394
    138.0000,      20.0000,   1.00000,    511.4664
    142.0000,      20.0000,   1.00000,    527.1904
    146.0000,      20.0000,   1.00000,    544.4340
    150.0000,      20.0000,   1.00000,    561.7108
    154.0000,      20.0000,   1.00000,    577.5205
    158.0000,      20.0000,   1.00000,    572.3774
    162.0000,      20.0000,   1.00000,    570.7952
    166.0000,      20.0000,   1.00000,    563.4749
    170.0000,      20.0000,   1.00000,    554.2317
    174.0000,      20.0000,   1.00000,    531.8750
    178.0000,      20.0000,   1.00000,    520.5632
    182.0000,      20.0000,   1.00000,    507.4268
    186.0000,      20.0000,   1.00000,    504.7207
    190.0000,      20.0000,   1.00000,    503.6324
    194.0000,      20.0000,   1.00000,    519.0490
    198.0000,      20.0000,   1.00000,    525.3358
    202.0000,      20.0000,   1.00000,    532.6627
    206.0000,      20.0000,   1.00000,    528.4577
    210.0000,      20.0000,   1.00000,    535.8726
    214.0000,      20.0000,   1.00000,    533.8249
    218.0000,      20.0000,   1.00000,    534.4537
    222.0000,      20.0000,   1.00000,    528.3848
     30.0000,       4.0000,   7.00000,    315.5543
     34.0000,       4.0000,   7.00000,    352.8815
     38.0000,       4.0000,   7.00000,    378.8914
     42.0000,       4.0000,   7.00000,    356.2393
     46.0000,       4.0000,   7.00000,    367.2446
     50.0000,       4.0000,   7.00000,    389.5132
     54.0000,       4.0000,   7.00000,    413.3604
     58.0000,       4.0000,   7.00000,    407.6920
     62.0000,       4.0000,   7.00000,    400.9832
     66.0000,       4.0000,   7.00000,    432.9386
     70.0000,       4.0000,   7.00000,    402.4782
     74.0000,       4.0000,   7.00000,    426.8186
     78.0000,       4.0000,   7.00000,    433.2799
     82.0000,       4.0000,   7.00000,    445.8177
     86.0000,       4.0000,   7.00000,    460.4187
     90.0000,       4.0000,   7.00000,    474.4595
     94.0000,       4.0000,   7.00000,    417.6978
     98.0000,       4.0000,   7.00000,    449.5986
    102.0000,       4.0000,   7.00000,    502.5011
    106.0000,       4.0000,   7.00000,    472.8533
    110.0000,       4.0000,   7.00000,    557.8576
    114.0000,       4.0000,   7.00000,    569.2117
    118.0000,       4.0000,   7.00000,    563.5978
    122.0000,       4.0000,   7.00000,    534.7120
    126.0000,       4.0000,   7.00000,    494.3875
    130.0000,       4.0000,   7.00000,    485.9277
    134.0000,       4.0000,   7.00000,    509.3208
    138.0000,       4.0000,   7.00000,    515.2161
    142.0000,       4.0000,   7.00000,    524.6157
    146.0000,       4.0000,   7.00000,    573.8046
    150.0000,       4.0000,   7.00000,    556.1329
    154.0000,       4.0000,   7.00000,    586.3930
    158.0000,       4.0000,   7.00000,    593.8595
    162.0000,       4.0000,   7.00000,    610.8634
    166.0000,       4.0000,   7.00000,    574.1599
    170.0000,       4.0000,   7.00000,    560.1022
    174.0000,       4.0000,   7.00000,    530.2566
    178.0000,       4.0000,   7.00000,    505.7308
    182.0000,       4.0000,   7.00000,    504.0342
    186.0000,       4.0000,   7.00000,    496.6349
    190.0000,       4.0000,   7.00000,    501.3855
    194.0000,       4.0000,   7.00000,    506.8087
    198.0000,       4.0000,   7.00000,    495.9313
    202.0000,       4.0000,   7.00000,    566.7123
    206.0000,       4.0000,   7.00000,    543.3762
    210.0000,       4.0000,   7.00000,    546.1384
    214.0000,       4.0000,   7.00000,    538.4908
    218.0000,       4.0000,   7.00000,    555.9863
    222.0000,       4.0000,   7.00000,    546.3669
     34.0000,       4.0000,   8.00000,    350.2920
     38.0000,       4.0000,   8.00000,    381.6445
     42.0000,       4.0000,   8.00000,    356.1204
     46.0000,       4.0000,   8.00000,    368.3869
     50.0000,       4.0000,   8.00000,    392.1032
     54.0000,       4.0000,   8.00000,    420.3354
     58.0000,       4.0000,   8.00000,    411.1023
     62.0000,       4.0000,   8.00000,    411.0550
     66.0000,       4.0000,   8.00000,    437.6185
     70.0000,       4.0000,   8.00000,    400.0627
     74.0000,       4.0000,   8.00000,    433.9469
     78.0000,       4.0000,   8.00000,    431.3176
     82.0000,       4.0000,   8.00000,    440.1693
     86.0000,       4.0000,   8.00000,    452.0675
     90.0000,       4.0000,   8.00000,    470.7658
     94.0000,       4.0000,   8.00000,    419.0524
     98.0000,       4.0000,   8.00000,    451.1034
    102.0000,       4.0000,   8.00000,    508.0393
    106.0000,       4.0000,   8.00000,    474.2016
    110.0000,       4.0000,   8.00000,    560.9672
    114.0000,       4.0000,   8.00000,    565.1979
    118.0000,       4.0000,   8.00000,    561.3715
    122.0000,       4.0000,   8.00000,    527.6940
    126.0000,       4.0000,   8.00000,    492.8478
    130.0000,       4.0000,   8.00000,    476.3372
    134.0000,       4.0000,   8.00000,    496.5811
    138.0000,       4.0000,   8.00000,    509.3388
    142.0000,       4.0000,   8.00000,    512.6465
    146.0000,       4.0000,   8.00000,    568.0231
    150.0000,       4.0000,   8.00000,    554.4525
    154.0000,       4.0000,   8.00000,    592.5024
    158.0000,       4.0000,   8.00000,    604.3629
    162.0000,       4.0000,   8.00000,    621.4025
    166.0000,       4.0000,   8.00000,    581.9823
    170.0000,       4.0000,   8.00000,    556.8925
    174.0000,       4.0000,   8.00000,    526.5043
    178.0000,       4.0000,   8.00000,    494.9399
    182.0000,       4.0000,   8.00000,    496.1834
    186.0000,       4.0000,   8.00000,    482.1879
    190.0000,       4.0000,   8.00000,    486.1530
    194.0000,       4.0000,   8.00000,    490.9063
    198.0000,       4.0000,   8.00000,    487.5195
    202.0000,       4.0000,   8.00000,    554.5553
    206.0000,       4.0000,   8.00000,    540.9451
    210.0000,       4.0000,   8.00000,    552.6958
    214.0000,       4.0000,   8.00000,    546.1251
    218.0000,       4.0000,   8.00000,    562.4482
     42.0000,      28.0000,   1.00000,    368.6237
     46.0000,      28.0000,   1.00000,    384.2261
     50.0000,      28.0000,   1.00000,    392.2158
     54.0000,      28.0000,   1.00000,    406.0217
     58.0000,      28.0000,   1.00000,    416.3208
     62.0000,      28.0000,   1.00000,    425.9821
     66.0000,      28.0000,   1.00000,    432.9108
     70.0000,      28.0000,   1.00000,    431.6305
     74.0000,      28.0000,   1.00000,    431.1075
     78.0000,      28.0000,   1.00000,    435.7777
     82.0000,      28.0000,   1.00000,    429.2195
     86.0000,      28.0000,   1.00000,    434.7528
     90.0000,      28.0000,   1.00000,    448.0875
     94.0000,      28.0000,   1.00000,    455.0980
     98.0000,      28.0000,   1.00000,    476.0548
    102.0000,      28.0000,   1.00000,    492.3485
    106.0000,      28.0000,   1.00000,    496.7481
    110.0000,      28.0000,   1.00000,    508.8636
    114.0000,      28.0000,   1.00000,    505.7355
    118.0000,      28.0000,   1.00000,    497.8660
    122.0000,      28.0000,   1.00000,    498.4564
    126.0000,      28.0000,   1.00000,    492.7552
    130.0000,      28.0000,   1.00000,    487.9289
    134.0000,      28.0000,   1.00000,    492.2134
    138.0000,      28.0000,   1.00000,    492.6103
    142.0000,      28.0000,   1.00000,    507.4041
    146.0000,      28.0000,   1.00000,    531.4447
    150.0000,      28.0000,   1.00000,    549.4910
    154.0000,      28.0000,   1.00000,    567.9746
    158.0000,      28.0000,   1.00000,    583.9973
    162.0000,      28.0000,   1.00000,    577.4285
    166.0000,      28.0000,   1.00000,    567.1012
    170.0000,      28.0000,   1.00000,    547.5087
    174.0000,      28.0000,   1.00000,    525.7353
    178.0000,      28.0000,   1.00000,    501.6551
    182.0000,      28.0000,   1.00000,    484.9316
    186.0000,      28.0000,   1.00000,    470.9562
    190.0000,      28.0000,   1.00000,    478.1193
    194.0000,      28.0000,   1.00000,    478.9323
    198.0000,      28.0000,   1.00000,    488.4846
    202.0000,      28.0000,   1.00000,    503.9743
    206.0000,      28.0000,   1.00000,    524.6918
    210.0000,      28.0000,   1.00000,    537.5792
     42.0000,       4.0000,  10.00000,    358.2261
     46.0000,       4.0000,  10.00000,    369.1154
     50.0000,       4.0000,  10.00000,    390.5186
     54.0000,       4.0000,  10.00000,    424.9329
     58.0000,       4.0000,  10.00000,    427.1221
     62.0000,       4.0000,  10.00000,    424.9705
     66.0000,       4.0000,  10.00000,    450.0704
     70.0000,       4.0000,  10.00000,    403.9911
     74.0000,       4.0000,  10.00000,    423.0587
     78.0000,       4.0000,  10.00000,    420.1524
     82.0000,       4.0000,  10.00000,    432.8766
     86.0000,       4.0000,  10.00000,    447.9991
     90.0000,       4.0000,  10.00000,    467.9785
     94.0000,       4.0000,  10.00000,    415.6924
     98.0000,       4.0000,  10.00000,    447.2589
    102.0000,       4.0000,  10.00000,    501.9583
    106.0000,       4.0000,  10.00000,    466.5072
    110.0000,       4.0000,  10.00000,    549.8779
    114.0000,       4.0000,  10.00000,    549.4871
    118.0000,       4.0000,  10.00000,    538.5395
    122.0000,       4.0000,  10.00000,    498.2055
    126.0000,       4.0000,  10.00000,    462.0249
    130.0000,       4.0000,  10.00000,    455.5630
    134.0000,       4.0000,  10.00000,    481.7882
    138.0000,       4.0000,  10.00000,    491.9881
    142.0000,       4.0000,  10.00000,    500.1762
    146.0000,       4.0000,  10.00000,    553.6317
    150.0000,       4.0000,  10.00000,    536.9309
    154.0000,       4.0000,  10.00000,    580.3115
    158.0000,       4.0000,  10.00000,    603.1356
    162.0000,       4.0000,  10.00000,    623.5967
    166.0000,       4.0000,  10.00000,    578.5243
    170.0000,       4.0000,  10.00000,    546.6360
    174.0000,       4.0000,  10.00000,    508.5935
    178.0000,       4.0000,  10.00000,    472.2522
    182.0000,       4.0000,  10.00000,    464.9159
    186.0000,       4.0000,  10.00000,    450.5272
    190.0000,       4.0000,  10.00000,    455.8370
    194.0000,       4.0000,  10.00000,    455.8344
    198.0000,       4.0000,  10.00000,    453.3900
    202.0000,       4.0000,  10.00000,    532.8741
    206.0000,       4.0000,  10.00000,    535.2926
    210.0000,       4.0000,  10.00000,    552.7952
     54.0000,      36.0000,   1.00000,    411.7843
     58.0000,      36.0000,   1.00000,    415.4767
     62.0000,      36.0000,   1.00000,    420.9526
     66.0000,      36.0000,   1.00000,    427.0776
     70.0000,      36.0000,   1.00000,    433.6210
     74.0000,      36.0000,   1.00000,    439.5127
     78.0000,      36.0000,   1.00000,    434.7053
     82.0000,      36.0000,   1.00000,    434.2077
     86.0000,      36.0000,   1.00000,    437.0650
     90.0000,      36.0000,   1.00000,    442.5111
     94.0000,      36.0000,   1.00000,    454.0285
     98.0000,      36.0000,   1.00000,    463.4586
    102.0000,      36.0000,   1.00000,    467.2050
    106.0000,      36.0000,   1.00000,    464.1944
    110.0000,      36.0000,   1.00000,    453.8079
    114.0000,      36.0000,   1.00000,    452.6620
    118.0000,      36.0000,   1.00000,    454.6916
    122.0000,      36.0000,   1.00000,    457.2601
    126.0000,      36.0000,   1.00000,    464.5992
    130.0000,      36.0000,   1.00000,    471.5689
    134.0000,      36.0000,   1.00000,    475.1404
    138.0000,      36.0000,   1.00000,    483.3906
    142.0000,      36.0000,   1.00000,    496.8245
    146.0000,      36.0000,   1.00000,    518.8813
    150.0000,      36.0000,   1.00000,    524.2627
    154.0000,      36.0000,   1.00000,    527.7870
    158.0000,      36.0000,   1.00000,    529.5751
    162.0000,      36.0000,   1.00000,    523.9130
    166.0000,      36.0000,   1.00000,    517.6487
    170.0000,      36.0000,   1.00000,    511.5393
    174.0000,      36.0000,   1.00000,    500.1012
    178.0000,      36.0000,   1.00000,    485.0271
    182.0000,      36.0000,   1.00000,    460.2992
    186.0000,      36.0000,   1.00000,    453.1810
    190.0000,      36.0000,   1.00000,    452.7743
    194.0000,      36.0000,   1.00000,    459.2620
    198.0000,      36.0000,   1.00000,    467.9643
     54.0000,      12.0000,   4.00000,    419.2481
     58.0000,      12.0000,   4.00000,    425.8342
     62.0000,      12.0000,   4.00000,    429.4868
     66.0000,      12.0000,   4.00000,    419.7085
     70.0000,      12.0000,   4.00000,    420.9736
     74.0000,      12.0000,   4.00000,    415.2232
     78.0000,      12.0000,   4.00000,    425.2138
     82.0000,      12.0000,   4.00000,    431.6590
     86.0000,      12.0000,   4.00000,    443.3102
     90.0000,      12.0000,   4.00000,    434.9156
     94.0000,      12.0000,   4.00000,    429.9291
     98.0000,      12.0000,   4.00000,    435.2202
    102.0000,      12.0000,   4.00000,    443.6784
    106.0000,      12.0000,   4.00000,    470.0456
    110.0000,      12.0000,   4.00000,    479.3635
    114.0000,      12.0000,   4.00000,    497.5665
    118.0000,      12.0000,   4.00000,    482.5096
    122.0000,      12.0000,   4.00000,    460.2846
    126.0000,      12.0000,   4.00000,    437.9209
    130.0000,      12.0000,   4.00000,    436.3374
    134.0000,      12.0000,   4.00000,    449.9068
    138.0000,      12.0000,   4.00000,    468.5817
    142.0000,      12.0000,   4.00000,    495.0828
    146.0000,      12.0000,   4.00000,    513.3972
    150.0000,      12.0000,   4.00000,    528.8119
    154.0000,      12.0000,   4.00000,    535.2260
    158.0000,      12.0000,   4.00000,    555.9532
    162.0000,      12.0000,   4.00000,    548.7261
    166.0000,      12.0000,   4.00000,    535.4139
    170.0000,      12.0000,   4.00000,    504.1212
    174.0000,      12.0000,   4.00000,    474.3088
    178.0000,      12.0000,   4.00000,    449.1745
    182.0000,      12.0000,   4.00000,    425.9639
    186.0000,      12.0000,   4.00000,    418.0972
    190.0000,      12.0000,   4.00000,    418.8277
    194.0000,      12.0000,   4.00000,    424.3440
    198.0000,      12.0000,   4.00000,    451.3377
     66.0000,      44.0000,   1.00000,    422.2984
     70.0000,      44.0000,   1.00000,    432.3640
     74.0000,      44.0000,   1.00000,    432.2628
     78.0000,      44.0000,   1.00000,    432.9825
     82.0000,      44.0000,   1.00000,    435.7651
     86.0000,      44.0000,   1.00000,    434.2644
     90.0000,      44.0000,   1.00000,    433.8072
     94.0000,      44.0000,   1.00000,    435.7026
     98.0000,      44.0000,   1.00000,    431.1526
    102.0000,      44.0000,   1.00000,    427.5753
    106.0000,      44.0000,   1.00000,    422.9366
    110.0000,      44.0000,   1.00000,    417.3823
    114.0000,      44.0000,   1.00000,    416.7092
    118.0000,      44.0000,   1.00000,    425.0893
    122.0000,      44.0000,   1.00000,    435.6086
    126.0000,      44.0000,   1.00000,    445.9399
    130.0000,      44.0000,   1.00000,    457.3922
    134.0000,      44.0000,   1.00000,    467.6199
    138.0000,      44.0000,   1.00000,    469.0018
    142.0000,      44.0000,   1.00000,    473.9514
    146.0000,      44.0000,   1.00000,    475.3143
    150.0000,      44.0000,   1.00000,    478.6409
    154.0000,      44.0000,   1.00000,    479.1645
    158.0000,      44.0000,   1.00000,    476.1115
    162.0000,      44.0000,   1.00000,    468.0505
    166.0000,      44.0000,   1.00000,    463.1879
    170.0000,      44.0000,   1.00000,    455.7800
    174.0000,      44.0000,   1.00000,    451.0721
    178.0000,      44.0000,   1.00000,    451.7703
    182.0000,      44.0000,   1.00000,    457.4943
    186.0000,      44.0000,   1.00000,    455.5158
     66.0000,      12.0000,   5.00000,    412.2603
     70.0000,      12.0000,   5.00000,    414.0589
     74.0000,      12.0000,   5.00000,    407.1042
     78.0000,      12.0000,   5.00000,    417.9550
     82.0000,      12.0000,   5.00000,    422.5978
     86.0000,      12.0000,   5.00000,    432.9826
     90.0000,      12.0000,   5.00000,    416.5594
     94.0000,      12.0000,   5.00000,    404.8589
     98.0000,      12.0000,   5.00000,    401.8932
    102.0000,      12.0000,   5.00000,    408.2346
    106.0000,      12.0000,   5.00000,    433.2818
    110.0000,      12.0000,   5.00000,    444.0735
    114.0000,      12.0000,   5.00000,    464.8795
    118.0000,      12.0000,   5.00000,    455.2805
    122.0000,      12.0000,   5.00000,    437.1596
    126.0000,      12.0000,   5.00000,    418.9220
    130.0000,      12.0000,   5.00000,    417.5698
    134.0000,      12.0000,   5.00000,    432.1346
    138.0000,      12.0000,   5.00000,    443.3986
    142.0000,      12.0000,   5.00000,    462.9000
    146.0000,      12.0000,   5.00000,    470.9800
    150.0000,      12.0000,   5.00000,    487.1015
    154.0000,      12.0000,   5.00000,    490.8841
    158.0000,      12.0000,   5.00000,    506.0060
    162.0000,      12.0000,   5.00000,    495.0424
    166.0000,      12.0000,   5.00000,    478.0702
    170.0000,      12.0000,   5.00000,    448.2816
    174.0000,      12.0000,   5.00000,    421.7767
    178.0000,      12.0000,   5.00000,    408.9666
    182.0000,      12.0000,   5.00000,    401.6648
    186.0000,      12.0000,   5.00000,    402.6846
     78.0000,      52.0000,   1.00000,    419.0887
     82.0000,      52.0000,   1.00000,    413.8939
     86.0000,      52.0000,   1.00000,    413.7089
     90.0000,      52.0000,   1.00000,    414.8327
     94.0000,      52.0000,   1.00000,    412.9451
     98.0000,      52.0000,   1.00000,    412.4995
    102.0000,      52.0000,   1.00000,    407.6846
    106.0000,      52.0000,   1.00000,    404.4505
    110.0000,      52.0000,   1.00000,    404.5665
    114.0000,      52.0000,   1.00000,    407.6464
    118.0000,      52.0000,   1.00000,    411.8210
    122.0000,      52.0000,   1.00000,    423.5623
    126.0000,      52.0000,   1.00000,    428.3623
    130.0000,      52.0000,   1.00000,    433.6229
    134.0000,      52.0000,   1.00000,    442.5179
    138.0000,      52.0000,   1.00000,    445.5299
    142.0000,      52.0000,   1.00000,    441.6892
    146.0000,      52.0000,   1.00000,    437.3683
    150.0000,      52.0000,   1.00000,    430.8673
    154.0000,      52.0000,   1.00000,    428.5059
    158.0000,      52.0000,   1.00000,    425.7071
    162.0000,      52.0000,   1.00000,    424.7846
    166.0000,      52.0000,   1.00000,    427.3386
    170.0000,      52.0000,   1.00000,    431.9763
    174.0000,      52.0000,   1.00000,    427.5925
     78.0000,      12.0000,   6.00000,    396.2885
     82.0000,      12.0000,   6.00000,    398.2874
     86.0000,      12.0000,   6.00000,    403.4906
     90.0000,      12.0000,   6.00000,    390.1982
     94.0000,      12.0000,   6.00000,    382.3829
     98.0000,      12.0000,   6.00000,    385.5069
    102.0000,      12.0000,   6.00000,    394.2243
    106.0000,      12.0000,   6.00000,    419.2849
    110.0000,      12.0000,   6.00000,    431.9798
    114.0000,      12.0000,   6.00000,    453.8365
    118.0000,      12.0000,   6.00000,    445.3892
    122.0000,      12.0000,   6.00000,    424.6521
    126.0000,      12.0000,   6.00000,    401.4785
    130.0000,      12.0000,   6.00000,    396.2319
    134.0000,      12.0000,   6.00000,    404.1005
    138.0000,      12.0000,   6.00000,    414.6823
    142.0000,      12.0000,   6.00000,    429.0037
    146.0000,      12.0000,   6.00000,    435.1229
    150.0000,      12.0000,   6.00000,    445.4040
    154.0000,      12.0000,   6.00000,    448.0857
    158.0000,      12.0000,   6.00000,    458.9457
    162.0000,      12.0000,   6.00000,    454.1453
    166.0000,      12.0000,   6.00000,    443.6149
    170.0000,      12.0000,   6.00000,    421.0596
    174.0000,      12.0000,   6.00000,    397.1030
     84.0000,      24.0000,   3.00000,    382.4341
     88.0000,      24.0000,   3.00000,    379.4125
     92.0000,      24.0000,   3.00000,    385.7025
     96.0000,      24.0000,   3.00000,    387.1774
    100.0000,      24.0000,   3.00000,    398.9319
    104.0000,      24.0000,   3.00000,    408.6649
    108.0000,      24.0000,   3.00000,    423.0515
    112.0000,      24.0000,   3.00000,    429.0554
    116.0000,      24.0000,   3.00000,    424.0015
    120.0000,      24.0000,   3.00000,    421.9772
    124.0000,      24.0000,   3.00000,    414.3488
    128.0000,      24.0000,   3.00000,    404.9163
    132.0000,      24.0000,   3.00000,    397.4585
    136.0000,      24.0000,   3.00000,    400.4001
    140.0000,      24.0000,   3.00000,    405.9677
    144.0000,      24.0000,   3.00000,    416.2032
    148.0000,      24.0000,   3.00000,    424.5980
    152.0000,      24.0000,   3.00000,    433.0666
    156.0000,      24.0000,   3.00000,    435.3079
    160.0000,      24.0000,   3.00000,    432.2605
    164.0000,      24.0000,   3.00000,    429.0869
    168.0000,      24.0000,   3.00000,    418.1060
     90.0000,      20.0000,   4.00000,    374.2270
     94.0000,      20.0000,   4.00000,    382.7046
     98.0000,      20.0000,   4.00000,    383.3943
    102.0000,      20.0000,   4.00000,    395.6625
    106.0000,      20.0000,   4.00000,    417.8657
    110.0000,      20.0000,   4.00000,    434.1598
    114.0000,      20.0000,   4.00000,    430.4769
    118.0000,      20.0000,   4.00000,    427.1593
    122.0000,      20.0000,   4.00000,    409.3238
    126.0000,      20.0000,   4.00000,    396.8475
    130.0000,      20.0000,   4.00000,    387.4322
    134.0000,      20.0000,   4.00000,    382.7799
    138.0000,      20.0000,   4.00000,    391.2412
    142.0000,      20.0000,   4.00000,    398.8143
    146.0000,      20.0000,   4.00000,    406.9627
    150.0000,      20.0000,   4.00000,    416.3084
    154.0000,      20.0000,   4.00000,    428.9727
    158.0000,      20.0000,   4.00000,    429.7623
    162.0000,      20.0000,   4.00000,    427.4631
   4.21
ITERATION 2
MODEL RESISTIVITY
LAYER 1
61,     2.0000
      8.0000,     284.31
     12.0000,     289.55
     16.0000,     284.75
     20.0000,     274.52
     24.0000,     234.45
     28.0000,     232.62
     32.0000,     224.69
     36.0000,     263.51
     40.0000,     306.85
     44.0000,     288.85
     48.0000,     307.55
     52.0000,     347.78
     56.0000,     388.85
     60.0000,     395.05
     64.0000,     405.60
     68.0000,     445.05
     72.0000,     398.56
     76.0000,     420.41
     80.0000,     417.76
     84.0000,     420.56
     88.0000,     419.49
     92.0000,     417.55
     96.0000,     342.40
    100.0000,     353.32
    104.0000,     380.91
    108.0000,     344.59
    112.0000,     415.41
    116.0000,     410.20
    120.0000,     397.75
    124.0000,     369.29
    128.0000,     338.78
    132.0000,     336.07
    136.0000,     354.21
    140.0000,     367.28
    144.0000,     383.25
    148.0000,     423.91
    152.0000,     409.85
    156.0000,     440.53
    160.0000,     451.63
    164.0000,     473.93
    168.0000,     442.10
    172.0000,     420.69
    176.0000,     400.30
    180.0000,     377.75
    184.0000,     376.13
    188.0000,     374.55
    192.0000,     380.66
    196.0000,     382.92
    200.0000,     376.29
    204.0000,     457.12
    208.0000,     455.33
    212.0000,     476.51
    216.0000,     481.13
    220.0000,     493.14
    224.0000,     476.73
    228.0000,     454.35
    232.0000,     425.87
    236.0000,     450.43
    240.0000,     392.18
    244.0000,     337.42
           305.5168
LAYER 2
61,     4.2000
      8.0000,     283.25
     12.0000,     288.79
     16.0000,     286.65
     20.0000,     275.66
     24.0000,     238.43
     28.0000,     232.83
     32.0000,     229.59
     36.0000,     268.61
     40.0000,     308.41
     44.0000,     295.81
     48.0000,     315.13
     52.0000,     358.07
     56.0000,     401.72
     60.0000,     412.74
     64.0000,     424.09
     68.0000,     453.50
     72.0000,     412.35
     76.0000,     425.74
     80.0000,     424.21
     84.0000,     422.48
     88.0000,     422.81
     92.0000,     418.10
     96.0000,     352.91
    100.0000,     364.94
    104.0000,     391.93
    108.0000,     368.08
    112.0000,     428.31
    116.0000,     433.68
    120.0000,     422.06
    124.0000,     394.06
    128.0000,     363.42
    132.0000,     359.41
    136.0000,     375.54
    140.0000,     386.36
    144.0000,     407.09
    148.0000,     446.05
    152.0000,     437.91
    156.0000,     462.90
    160.0000,     478.54
    164.0000,     495.02
    168.0000,     463.55
    172.0000,     437.76
    176.0000,     415.40
    180.0000,     391.95
    184.0000,     388.29
    188.0000,     385.86
    192.0000,     388.85
    196.0000,     389.64
    200.0000,     392.60
    204.0000,     465.71
    208.0000,     474.80
    212.0000,     494.59
    216.0000,     502.03
    220.0000,     511.26
    224.0000,     493.66
    228.0000,     472.24
    232.0000,     446.04
    236.0000,     459.16
    240.0000,     398.94
    244.0000,     338.32
           311.0802
LAYER 3
59,     6.6200
     12.0000,     286.90
     16.0000,     290.54
     20.0000,     281.19
     24.0000,     251.30
     28.0000,     245.27
     32.0000,     251.39
     36.0000,     293.06
     40.0000,     329.15
     44.0000,     321.08
     48.0000,     339.27
     52.0000,     383.55
     56.0000,     428.74
     60.0000,     444.80
     64.0000,     453.62
     68.0000,     465.57
     72.0000,     430.20
     76.0000,     433.45
     80.0000,     433.08
     84.0000,     431.57
     88.0000,     437.70
     92.0000,     436.85
     96.0000,     390.18
    100.0000,     408.62
    104.0000,     440.75
    108.0000,     431.06
    112.0000,     483.02
    116.0000,     501.59
    120.0000,     496.75
    124.0000,     471.38
    128.0000,     440.62
    132.0000,     433.65
    136.0000,     444.94
    140.0000,     453.99
    144.0000,     480.17
    148.0000,     520.05
    152.0000,     520.60
    156.0000,     541.79
    160.0000,     562.65
    164.0000,     573.42
    168.0000,     537.87
    172.0000,     501.77
    176.0000,     471.10
    180.0000,     442.27
    184.0000,     432.29
    188.0000,     425.94
    192.0000,     424.25
    196.0000,     426.50
    200.0000,     443.95
    204.0000,     514.51
    208.0000,     538.32
    212.0000,     559.23
    216.0000,     568.66
    220.0000,     572.49
    224.0000,     553.67
    228.0000,     531.33
    232.0000,     504.44
    236.0000,     494.59
    240.0000,     415.85
           343.8317
LAYER 4
57,     9.2820
     16.0000,     296.69
     20.0000,     295.98
     24.0000,     274.66
     28.0000,     274.19
     32.0000,     288.78
     36.0000,     334.30
     40.0000,     366.63
     44.0000,     356.58
     48.0000,     369.07
     52.0000,     408.52
     56.0000,     449.53
     60.0000,     464.57
     64.0000,     466.64
     68.0000,     463.36
     72.0000,     430.92
     76.0000,     428.94
     80.0000,     431.22
     84.0000,     436.22
     88.0000,     453.64
     92.0000,     466.34
     96.0000,     441.87
    100.0000,     474.43
    104.0000,     517.81
    108.0000,     518.08
    112.0000,     568.25
    116.0000,     598.83
    120.0000,     605.92
    124.0000,     587.66
    128.0000,     558.04
    132.0000,     547.33
    136.0000,     552.82
    140.0000,     560.12
    144.0000,     590.63
    148.0000,     634.14
    152.0000,     642.01
    156.0000,     662.35
    160.0000,     685.38
    164.0000,     690.41
    168.0000,     646.36
    172.0000,     597.13
    176.0000,     554.74
    180.0000,     517.11
    184.0000,     498.64
    188.0000,     486.46
    192.0000,     481.17
    196.0000,     487.27
    200.0000,     517.95
    204.0000,     593.55
    208.0000,     628.27
    212.0000,     650.00
    216.0000,     657.49
    220.0000,     654.87
    224.0000,     633.02
    228.0000,     608.41
    232.0000,     570.43
    236.0000,     543.19
           418.8170
LAYER 5
53,    12.2102
     24.0000,     339.82
     28.0000,     360.76
     32.0000,     381.32
     36.0000,     415.11
     40.0000,     431.22
     44.0000,     419.60
     48.0000,     414.80
     52.0000,     424.69
     56.0000,     436.70
     60.0000,     436.76
     64.0000,     426.07
     68.0000,     409.82
     72.0000,     391.69
     76.0000,     390.18
     80.0000,     400.88
     84.0000,     423.07
     88.0000,     459.97
     92.0000,     501.15
     96.0000,     532.82
    100.0000,     590.49
    104.0000,     648.83
    108.0000,     677.43
    112.0000,     721.66
    116.0000,     764.77
    120.0000,     796.25
    124.0000,     805.71
    128.0000,     795.81
    132.0000,     785.10
    136.0000,     780.98
    140.0000,     785.65
    144.0000,     810.72
    148.0000,     844.22
    152.0000,     859.57
    156.0000,     870.73
    160.0000,     876.16
    164.0000,     859.70
    168.0000,     810.12
    172.0000,     751.68
    176.0000,     698.37
    180.0000,     653.37
    184.0000,     623.35
    188.0000,     604.59
    192.0000,     599.56
    196.0000,     614.75
    200.0000,     656.04
    204.0000,     718.24
    208.0000,     756.45
    212.0000,     772.05
    216.0000,     770.03
    220.0000,     755.19
    224.0000,     727.60
    228.0000,     694.79
           614.0667
LAYER 6
49,    15.4312
     32.0000,     410.51
     36.0000,     435.68
     40.0000,     442.02
     44.0000,     430.31
     48.0000,     418.15
     52.0000,     409.84
     56.0000,     404.16
     60.0000,     395.16
     64.0000,     382.49
     68.0000,     369.41
     72.0000,     360.94
     76.0000,     363.76
     80.0000,     378.60
     84.0000,     405.97
     88.0000,     446.46
     92.0000,     495.25
     96.0000,     546.57
    100.0000,     606.98
    104.0000,     663.19
    108.0000,     702.34
    112.0000,     740.27
    116.0000,     777.60
    120.0000,     809.17
    124.0000,     827.15
    128.0000,     829.48
    132.0000,     823.51
    136.0000,     816.95
    140.0000,     815.79
    144.0000,     824.45
    148.0000,     836.60
    152.0000,     841.46
    156.0000,     839.70
    160.0000,     830.35
    164.0000,     807.86
    168.0000,     770.68
    172.0000,     728.50
    176.0000,     689.36
    180.0000,     656.90
    184.0000,     634.33
    188.0000,     622.05
    192.0000,     622.69
    196.0000,     639.29
    200.0000,     671.17
    204.0000,     709.44
    208.0000,     735.83
    212.0000,     743.86
    216.0000,     740.92
    220.0000,     726.93
           699.1910
LAYER 7
45,    18.9743
     40.0000,     432.94
     44.0000,     418.56
     48.0000,     406.76
     52.0000,     392.49
     56.0000,     381.16
     60.0000,     369.79
     64.0000,     358.67
     68.0000,     349.82
     72.0000,     346.55
     76.0000,     351.81
     80.0000,     366.94
     84.0000,     392.60
     88.0000,     428.77
     92.0000,     473.16
     96.0000,     522.39
    100.0000,     574.43
    104.0000,     621.91
    108.0000,     659.22
    112.0000,     690.49
    116.0000,     717.83
    120.0000,     739.80
    124.0000,     752.91
    128.0000,     755.58
    132.0000,     750.48
    136.0000,     742.14
    140.0000,     734.66
    144.0000,     730.07
    148.0000,     726.39
    152.0000,     720.17
    156.0000,     710.54
    160.0000,     696.99
    164.0000,     678.46
    168.0000,     655.56
    172.0000,     631.90
    176.0000,     611.03
    180.0000,     595.06
    184.0000,     585.42
    188.0000,     582.75
    192.0000,     588.96
    196.0000,     604.29
    200.0000,     625.17
    204.0000,     645.63
    208.0000,     662.89
    212.0000,     668.87
           675.2952
LAYER 8
41,    22.8718
     48.0000,     398.38
     52.0000,     379.03
     56.0000,     368.19
     60.0000,     359.72
     64.0000,     350.49
     68.0000,     343.86
     72.0000,     342.63
     76.0000,     347.87
     80.0000,     360.70
     84.0000,     381.57
     88.0000,     410.43
     92.0000,     446.23
     96.0000,     486.46
    100.0000,     527.90
    104.0000,     565.99
    108.0000,     597.41
    112.0000,     622.34
    116.0000,     641.53
    120.0000,     654.77
    124.0000,     661.08
    128.0000,     660.11
    132.0000,     653.17
    136.0000,     642.66
    140.0000,     630.92
    144.0000,     619.35
    148.0000,     607.91
    152.0000,     596.01
    156.0000,     583.45
    160.0000,     570.28
    164.0000,     556.68
    168.0000,     543.50
    172.0000,     532.33
    176.0000,     524.66
    180.0000,     521.29
    184.0000,     522.28
    188.0000,     526.78
    192.0000,     537.58
    196.0000,     553.44
    200.0000,     564.99
    204.0000,     577.45
           598.6118
LAYER 9
35,    27.1590
     60.0000,     360.38
     64.0000,     348.56
     68.0000,     343.26
     72.0000,     342.39
     76.0000,     345.71
     80.0000,     354.96
     84.0000,     370.13
     88.0000,     391.43
     92.0000,     418.86
     96.0000,     450.21
    100.0000,     482.71
    104.0000,     513.04
    108.0000,     538.63
    112.0000,     558.40
    116.0000,     572.12
    120.0000,     579.77
    124.0000,     581.35
    128.0000,     577.23
    132.0000,     568.39
    136.0000,     556.31
    140.0000,     542.50
    144.0000,     528.07
    148.0000,     513.62
    152.0000,     499.50
    156.0000,     486.02
    160.0000,     473.56
    164.0000,     462.81
    168.0000,     454.73
    172.0000,     450.65
    176.0000,     451.22
    180.0000,     456.63
    184.0000,     465.88
    188.0000,     473.15
    192.0000,     485.68
           514.3693
LAYER 10
29,    31.8749
     72.0000,     341.09
     76.0000,     342.06
     80.0000,     346.91
     84.0000,     356.55
     88.0000,     370.87
     92.0000,     392.55
     96.0000,     417.56
    100.0000,     444.08
    104.0000,     469.05
    108.0000,     490.32
    112.0000,     506.47
    116.0000,     516.87
    120.0000,     521.44
    124.0000,     520.48
    128.0000,     514.59
    132.0000,     504.69
    136.0000,     491.91
    140.0000,     477.34
    144.0000,     461.90
    148.0000,     446.30
    152.0000,     431.06
    156.0000,     416.67
    160.0000,     403.60
    164.0000,     393.06
    168.0000,     386.36
    172.0000,     385.98
    176.0000,     391.80
    180.0000,     402.29
           426.5574
LAYER 11
25,    37.0623
     80.0000,     334.55
     84.0000,     340.06
     88.0000,     349.88
     92.0000,     367.92
     96.0000,     389.11
    100.0000,     413.43
    104.0000,     435.51
    108.0000,     454.43
    112.0000,     468.53
    116.0000,     477.11
    120.0000,     480.14
    124.0000,     477.97
    128.0000,     471.30
    132.0000,     460.99
    136.0000,     448.00
    140.0000,     433.21
    144.0000,     417.36
    148.0000,     400.99
    152.0000,     384.52
    156.0000,     368.52
    160.0000,     352.59
    164.0000,     339.41
    168.0000,     329.67
    172.0000,     330.66
           342.8607
LAYER 12
21, 
     88.0000,     321.57
     92.0000,     346.51
     96.0000,     370.57
    100.0000,     393.45
    104.0000,     413.64
    108.0000,     432.61
    112.0000,     446.03
    116.0000,     453.77
    120.0000,     456.00
    124.0000,     453.19
    128.0000,     446.08
    132.0000,     435.50
    136.0000,     422.36
    140.0000,     407.44
    144.0000,     391.30
    148.0000,     374.19
    152.0000,     355.92
    156.0000,     339.00
    160.0000,     320.36
    164.0000,     299.29
           274.0728
CALCULATED APPARENT RESISTIVITY
      6.0000,       4.0000,   1.00000,    285.1338
     10.0000,       4.0000,   1.00000,    287.7948
     14.0000,       4.0000,   1.00000,    277.3392
     18.0000,       4.0000,   1.00000,    275.5556
     22.0000,       4.0000,   1.00000,    247.6170
     26.0000,       4.0000,   1.00000,    255.8562
     30.0000,       4.0000,   1.00000,    251.2331
     34.0000,       4.0000,   1.00000,    273.4634
     38.0000,       4.0000,   1.00000,    299.5760
     42.0000,       4.0000,   1.00000,    303.0832
     46.0000,       4.0000,   1.00000,    333.3595
     50.0000,       4.0000,   1.00000,    353.2915
     54.0000,       4.0000,   1.00000,    385.8776
     58.0000,       4.0000,   1.00000,    402.7026
     62.0000,       4.0000,   1.00000,    406.1595
     66.0000,       4.0000,   1.00000,    437.8644
     70.0000,       4.0000,   1.00000,    404.3197
     74.0000,       4.0000,   1.00000,    431.2664
     78.0000,       4.0000,   1.00000,    415.9556
     82.0000,       4.0000,   1.00000,    421.1776
     86.0000,       4.0000,   1.00000,    406.6003
     90.0000,       4.0000,   1.00000,    415.9108
     94.0000,       4.0000,   1.00000,    372.0912
     98.0000,       4.0000,   1.00000,    376.6847
    102.0000,       4.0000,   1.00000,    403.7450
    106.0000,       4.0000,   1.00000,    372.7534
    110.0000,       4.0000,   1.00000,    425.5988
    114.0000,       4.0000,   1.00000,    410.4073
    118.0000,       4.0000,   1.00000,    413.6781
    122.0000,       4.0000,   1.00000,    396.1665
    126.0000,       4.0000,   1.00000,    380.6012
    130.0000,       4.0000,   1.00000,    374.0867
    134.0000,       4.0000,   1.00000,    386.8008
    138.0000,       4.0000,   1.00000,    401.0147
    142.0000,       4.0000,   1.00000,    406.3253
    146.0000,       4.0000,   1.00000,    448.3148
    150.0000,       4.0000,   1.00000,    438.3394
    154.0000,       4.0000,   1.00000,    472.6132
    158.0000,       4.0000,   1.00000,    468.7847
    162.0000,       4.0000,   1.00000,    484.7891
    166.0000,       4.0000,   1.00000,    458.0540
    170.0000,       4.0000,   1.00000,    448.4496
    174.0000,       4.0000,   1.00000,    426.7395
    178.0000,       4.0000,   1.00000,    405.2435
    182.0000,       4.0000,   1.00000,    404.8995
    186.0000,       4.0000,   1.00000,    394.5215
    190.0000,       4.0000,   1.00000,    398.7397
    194.0000,       4.0000,   1.00000,    414.5323
    198.0000,       4.0000,   1.00000,    409.5341
    202.0000,       4.0000,   1.00000,    469.5777
    206.0000,       4.0000,   1.00000,    464.5640
    210.0000,       4.0000,   1.00000,    499.7017
    214.0000,       4.0000,   1.00000,    494.0171
    218.0000,       4.0000,   1.00000,    506.7887
    222.0000,       4.0000,   1.00000,    489.4966
    226.0000,       4.0000,   1.00000,    481.7877
    230.0000,       4.0000,   1.00000,    443.6720
    234.0000,       4.0000,   1.00000,    446.3909
    238.0000,       4.0000,   1.00000,    393.8854
    242.0000,       4.0000,   1.00000,    363.4188
    246.0000,       4.0000,   1.00000,    336.3100
     10.0000,       4.0000,   2.00000,    291.8163
     14.0000,       4.0000,   2.00000,    292.4848
     18.0000,       4.0000,   2.00000,    289.2549
     22.0000,       4.0000,   2.00000,    265.6804
     26.0000,       4.0000,   2.00000,    275.9566
     30.0000,       4.0000,   2.00000,    271.6647
     34.0000,       4.0000,   2.00000,    299.4200
     38.0000,       4.0000,   2.00000,    329.1565
     42.0000,       4.0000,   2.00000,    317.6324
     46.0000,       4.0000,   2.00000,    339.7817
     50.0000,       4.0000,   2.00000,    370.8980
     54.0000,       4.0000,   2.00000,    401.3486
     58.0000,       4.0000,   2.00000,    397.7668
     62.0000,       4.0000,   2.00000,    409.3037
     66.0000,       4.0000,   2.00000,    442.4362
     70.0000,       4.0000,   2.00000,    407.7208
     74.0000,       4.0000,   2.00000,    430.7119
     78.0000,       4.0000,   2.00000,    427.9421
     82.0000,       4.0000,   2.00000,    413.4709
     86.0000,       4.0000,   2.00000,    426.4948
     90.0000,       4.0000,   2.00000,    442.0385
     94.0000,       4.0000,   2.00000,    382.9355
     98.0000,       4.0000,   2.00000,    410.4270
    102.0000,       4.0000,   2.00000,    448.3549
    106.0000,       4.0000,   2.00000,    398.3461
    110.0000,       4.0000,   2.00000,    451.0015
    114.0000,       4.0000,   2.00000,    454.2395
    118.0000,       4.0000,   2.00000,    446.2565
    122.0000,       4.0000,   2.00000,    439.9976
    126.0000,       4.0000,   2.00000,    421.9945
    130.0000,       4.0000,   2.00000,    421.8258
    134.0000,       4.0000,   2.00000,    446.4090
    138.0000,       4.0000,   2.00000,    448.1145
    142.0000,       4.0000,   2.00000,    452.7424
    146.0000,       4.0000,   2.00000,    494.4204
    150.0000,       4.0000,   2.00000,    479.2854
    154.0000,       4.0000,   2.00000,    499.3129
    158.0000,       4.0000,   2.00000,    509.8746
    162.0000,       4.0000,   2.00000,    518.8228
    166.0000,       4.0000,   2.00000,    490.6716
    170.0000,       4.0000,   2.00000,    482.6309
    174.0000,       4.0000,   2.00000,    466.7318
    178.0000,       4.0000,   2.00000,    442.8117
    182.0000,       4.0000,   2.00000,    443.2449
    186.0000,       4.0000,   2.00000,    432.3387
    190.0000,       4.0000,   2.00000,    443.8538
    194.0000,       4.0000,   2.00000,    447.1889
    198.0000,       4.0000,   2.00000,    442.5964
    202.0000,       4.0000,   2.00000,    507.8313
    206.0000,       4.0000,   2.00000,    502.8736
    210.0000,       4.0000,   2.00000,    511.4894
    214.0000,       4.0000,   2.00000,    516.4001
    218.0000,       4.0000,   2.00000,    530.4838
    222.0000,       4.0000,   2.00000,    523.8929
    226.0000,       4.0000,   2.00000,    494.2191
    230.0000,       4.0000,   2.00000,    462.7389
    234.0000,       4.0000,   2.00000,    480.8263
    238.0000,       4.0000,   2.00000,    430.1559
    242.0000,       4.0000,   2.00000,    384.2542
     14.0000,       4.0000,   3.00000,    309.6855
     18.0000,       4.0000,   3.00000,    311.6202
     22.0000,       4.0000,   3.00000,    280.1746
     26.0000,       4.0000,   3.00000,    286.3962
     30.0000,       4.0000,   3.00000,    289.0490
     34.0000,       4.0000,   3.00000,    328.4276
     38.0000,       4.0000,   3.00000,    355.3097
     42.0000,       4.0000,   3.00000,    331.9579
     46.0000,       4.0000,   3.00000,    344.3141
     50.0000,       4.0000,   3.00000,    374.2986
     54.0000,       4.0000,   3.00000,    402.5499
     58.0000,       4.0000,   3.00000,    403.0555
     62.0000,       4.0000,   3.00000,    403.9197
     66.0000,       4.0000,   3.00000,    436.2603
     70.0000,       4.0000,   3.00000,    404.4550
     74.0000,       4.0000,   3.00000,    428.6395
     78.0000,       4.0000,   3.00000,    416.2689
     82.0000,       4.0000,   3.00000,    432.7311
     86.0000,       4.0000,   3.00000,    441.8375
     90.0000,       4.0000,   3.00000,    454.8834
     94.0000,       4.0000,   3.00000,    405.7799
     98.0000,       4.0000,   3.00000,    426.8926
    102.0000,       4.0000,   3.00000,    468.1323
    106.0000,       4.0000,   3.00000,    427.5632
    110.0000,       4.0000,   3.00000,    484.3990
    114.0000,       4.0000,   3.00000,    488.2081
    118.0000,       4.0000,   3.00000,    496.0796
    122.0000,       4.0000,   3.00000,    468.8014
    126.0000,       4.0000,   3.00000,    454.5675
    130.0000,       4.0000,   3.00000,    462.1678
    134.0000,       4.0000,   3.00000,    487.7404
    138.0000,       4.0000,   3.00000,    499.1508
    142.0000,       4.0000,   3.00000,    496.5809
    146.0000,       4.0000,   3.00000,    532.4321
    150.0000,       4.0000,   3.00000,    503.8181
    154.0000,       4.0000,   3.00000,    528.2101
    158.0000,       4.0000,   3.00000,    531.9381
    162.0000,       4.0000,   3.00000,    553.8475
    166.0000,       4.0000,   3.00000,    520.5986
    170.0000,       4.0000,   3.00000,    510.3600
    174.0000,       4.0000,   3.00000,    493.4391
    178.0000,       4.0000,   3.00000,    475.4577
    182.0000,       4.0000,   3.00000,    476.3352
    186.0000,       4.0000,   3.00000,    475.1846
    190.0000,       4.0000,   3.00000,    476.0348
    194.0000,       4.0000,   3.00000,    478.8713
    198.0000,       4.0000,   3.00000,    470.1111
    202.0000,       4.0000,   3.00000,    541.0089
    206.0000,       4.0000,   3.00000,    524.4781
    210.0000,       4.0000,   3.00000,    531.8566
    214.0000,       4.0000,   3.00000,    520.1557
    218.0000,       4.0000,   3.00000,    549.7140
    222.0000,       4.0000,   3.00000,    528.5475
    226.0000,       4.0000,   3.00000,    508.8936
    230.0000,       4.0000,   3.00000,    483.7150
    234.0000,       4.0000,   3.00000,    515.6258
    238.0000,       4.0000,   3.00000,    460.7128
     18.0000,      12.0000,   1.00000,    313.4736
     22.0000,      12.0000,   1.00000,    301.6578
     26.0000,      12.0000,   1.00000,    294.0439
     30.0000,      12.0000,   1.00000,    314.5674
     34.0000,      12.0000,   1.00000,    339.7117
     38.0000,      12.0000,   1.00000,    351.3661
     42.0000,      12.0000,   1.00000,    353.2569
     46.0000,      12.0000,   1.00000,    356.7575
     50.0000,      12.0000,   1.00000,    368.5031
     54.0000,      12.0000,   1.00000,    389.4446
     58.0000,      12.0000,   1.00000,    403.3012
     62.0000,      12.0000,   1.00000,    411.0424
     66.0000,      12.0000,   1.00000,    407.2486
     70.0000,      12.0000,   1.00000,    417.7195
     74.0000,      12.0000,   1.00000,    409.9133
     78.0000,      12.0000,   1.00000,    427.7095
     82.0000,      12.0000,   1.00000,    439.1469
     86.0000,      12.0000,   1.00000,    452.1303
     90.0000,      12.0000,   1.00000,    444.0918
     94.0000,      12.0000,   1.00000,    441.0344
     98.0000,      12.0000,   1.00000,    440.1178
    102.0000,      12.0000,   1.00000,    444.3096
    106.0000,      12.0000,   1.00000,    473.9220
    110.0000,      12.0000,   1.00000,    489.3902
    114.0000,      12.0000,   1.00000,    510.3950
    118.0000,      12.0000,   1.00000,    503.1824
    122.0000,      12.0000,   1.00000,    492.8268
    126.0000,      12.0000,   1.00000,    476.2373
    130.0000,      12.0000,   1.00000,    483.8571
    134.0000,      12.0000,   1.00000,    503.9037
    138.0000,      12.0000,   1.00000,    519.8069
    142.0000,      12.0000,   1.00000,    534.5181
    146.0000,      12.0000,   1.00000,    524.1360
    150.0000,      12.0000,   1.00000,    530.8037
    154.0000,      12.0000,   1.00000,    529.7990
    158.0000,      12.0000,   1.00000,    545.5314
    162.0000,      12.0000,   1.00000,    544.3120
    166.0000,      12.0000,   1.00000,    543.1777
    170.0000,      12.0000,   1.00000,    520.3202
    174.0000,      12.0000,   1.00000,    505.9985
    178.0000,      12.0000,   1.00000,    496.8652
    182.0000,      12.0000,   1.00000,    499.2512
    186.0000,      12.0000,   1.00000,    496.3147
    190.0000,      12.0000,   1.00000,    496.8175
    194.0000,      12.0000,   1.00000,    494.2214
    198.0000,      12.0000,   1.00000,    516.1247
    202.0000,      12.0000,   1.00000,    522.9489
    206.0000,      12.0000,   1.00000,    537.9690
    210.0000,      12.0000,   1.00000,    528.1618
    214.0000,      12.0000,   1.00000,    534.4919
    218.0000,      12.0000,   1.00000,    519.6949
    222.0000,      12.0000,   1.00000,    523.3172
    226.0000,      12.0000,   1.00000,    512.0853
    230.0000,      12.0000,   1.00000,    516.3869
    234.0000,      12.0000,   1.00000,    499.5013
     18.0000,       4.0000,   4.00000,    329.1998
     22.0000,       4.0000,   4.00000,    289.6239
     26.0000,       4.0000,   4.00000,    298.8405
     30.0000,       4.0000,   4.00000,    302.6362
     34.0000,       4.0000,   4.00000,    345.1254
     38.0000,       4.0000,   4.00000,    374.7316
     42.0000,       4.0000,   4.00000,    343.8712
     46.0000,       4.0000,   4.00000,    354.1605
     50.0000,       4.0000,   4.00000,    368.3833
     54.0000,       4.0000,   4.00000,    402.4271
     58.0000,       4.0000,   4.00000,    405.4181
     62.0000,       4.0000,   4.00000,    403.8033
     66.0000,       4.0000,   4.00000,    431.7921
     70.0000,       4.0000,   4.00000,    395.1448
     74.0000,       4.0000,   4.00000,    419.2357
     78.0000,       4.0000,   4.00000,    424.3232
     82.0000,       4.0000,   4.00000,    439.9377
     86.0000,       4.0000,   4.00000,    453.9507
     90.0000,       4.0000,   4.00000,    474.3549
     94.0000,       4.0000,   4.00000,    414.5556
     98.0000,       4.0000,   4.00000,    436.2361
    102.0000,       4.0000,   4.00000,    479.7596
    106.0000,       4.0000,   4.00000,    442.1940
    110.0000,       4.0000,   4.00000,    524.8027
    114.0000,       4.0000,   4.00000,    525.9558
    118.0000,       4.0000,   4.00000,    524.0323
    122.0000,       4.0000,   4.00000,    504.2192
    126.0000,       4.0000,   4.00000,    476.5794
    130.0000,       4.0000,   4.00000,    482.0986
    134.0000,       4.0000,   4.00000,    518.0762
    138.0000,       4.0000,   4.00000,    531.7034
    142.0000,       4.0000,   4.00000,    530.3362
    146.0000,       4.0000,   4.00000,    558.9116
    150.0000,       4.0000,   4.00000,    524.1055
    154.0000,       4.0000,   4.00000,    548.1041
    158.0000,       4.0000,   4.00000,    554.3531
    162.0000,       4.0000,   4.00000,    575.5997
    166.0000,       4.0000,   4.00000,    546.9925
    170.0000,       4.0000,   4.00000,    531.7205
    174.0000,       4.0000,   4.00000,    513.6485
    178.0000,       4.0000,   4.00000,    493.7142
    182.0000,       4.0000,   4.00000,    508.9550
    186.0000,       4.0000,   4.00000,    497.1457
    190.0000,       4.0000,   4.00000,    502.4666
    194.0000,       4.0000,   4.00000,    503.3306
    198.0000,       4.0000,   4.00000,    491.3524
    202.0000,       4.0000,   4.00000,    560.2704
    206.0000,       4.0000,   4.00000,    538.8586
    210.0000,       4.0000,   4.00000,    544.1263
    214.0000,       4.0000,   4.00000,    535.6532
    218.0000,       4.0000,   4.00000,    538.6688
    222.0000,       4.0000,   4.00000,    532.7799
    226.0000,       4.0000,   4.00000,    523.1856
    230.0000,       4.0000,   4.00000,    506.7002
    234.0000,       4.0000,   4.00000,    538.1950
     24.0000,      16.0000,   1.00000,    318.0639
     28.0000,      16.0000,   1.00000,    322.0911
     32.0000,      16.0000,   1.00000,    339.6081
     36.0000,      16.0000,   1.00000,    347.9362
     40.0000,      16.0000,   1.00000,    363.3863
     44.0000,      16.0000,   1.00000,    369.3274
     48.0000,      16.0000,   1.00000,    373.6043
     52.0000,      16.0000,   1.00000,    381.9449
     56.0000,      16.0000,   1.00000,    390.3802
     60.0000,      16.0000,   1.00000,    407.9503
     64.0000,      16.0000,   1.00000,    407.3116
     68.0000,      16.0000,   1.00000,    405.3214
     72.0000,      16.0000,   1.00000,    416.0366
     76.0000,      16.0000,   1.00000,    423.1428
     80.0000,      16.0000,   1.00000,    439.9593
     84.0000,      16.0000,   1.00000,    459.1739
     88.0000,      16.0000,   1.00000,    450.9545
     92.0000,      16.0000,   1.00000,    452.3211
     96.0000,      16.0000,   1.00000,    454.5919
    100.0000,      16.0000,   1.00000,    445.4148
    104.0000,      16.0000,   1.00000,    479.9099
    108.0000,      16.0000,   1.00000,    511.3001
    112.0000,      16.0000,   1.00000,    524.8249
    116.0000,      16.0000,   1.00000,    543.5953
    120.0000,      16.0000,   1.00000,    526.3112
    124.0000,      16.0000,   1.00000,    508.6018
    128.0000,      16.0000,   1.00000,    509.3758
    132.0000,      16.0000,   1.00000,    507.4185
    136.0000,      16.0000,   1.00000,    523.9786
    140.0000,      16.0000,   1.00000,    544.0403
    144.0000,      16.0000,   1.00000,    547.6539
    148.0000,      16.0000,   1.00000,    552.4921
    152.0000,      16.0000,   1.00000,    557.8513
    156.0000,      16.0000,   1.00000,    560.7462
    160.0000,      16.0000,   1.00000,    565.2971
    164.0000,      16.0000,   1.00000,    562.8831
    168.0000,      16.0000,   1.00000,    552.8741
    172.0000,      16.0000,   1.00000,    535.6906
    176.0000,      16.0000,   1.00000,    527.1848
    180.0000,      16.0000,   1.00000,    515.0587
    184.0000,      16.0000,   1.00000,    512.2026
    188.0000,      16.0000,   1.00000,    517.5679
    192.0000,      16.0000,   1.00000,    514.7059
    196.0000,      16.0000,   1.00000,    530.7432
    200.0000,      16.0000,   1.00000,    533.9641
    204.0000,      16.0000,   1.00000,    536.7751
    208.0000,      16.0000,   1.00000,    547.5410
    212.0000,      16.0000,   1.00000,    533.5709
    216.0000,      16.0000,   1.00000,    527.8781
    220.0000,      16.0000,   1.00000,    525.2958
    224.0000,      16.0000,   1.00000,    523.1982
    228.0000,      16.0000,   1.00000,    533.6269
     22.0000,       4.0000,   5.00000,    300.8639
     26.0000,       4.0000,   5.00000,    310.0436
     30.0000,       4.0000,   5.00000,    310.9729
     34.0000,       4.0000,   5.00000,    351.2802
     38.0000,       4.0000,   5.00000,    382.8980
     42.0000,       4.0000,   5.00000,    355.8532
     46.0000,       4.0000,   5.00000,    356.1312
     50.0000,       4.0000,   5.00000,    376.5410
     54.0000,       4.0000,   5.00000,    400.6042
     58.0000,       4.0000,   5.00000,    402.1406
     62.0000,       4.0000,   5.00000,    406.6811
     66.0000,       4.0000,   5.00000,    430.7355
     70.0000,       4.0000,   5.00000,    386.5428
     74.0000,       4.0000,   5.00000,    420.4366
     78.0000,       4.0000,   5.00000,    430.0895
     82.0000,       4.0000,   5.00000,    442.2833
     86.0000,       4.0000,   5.00000,    464.4476
     90.0000,       4.0000,   5.00000,    484.1227
     94.0000,       4.0000,   5.00000,    416.6670
     98.0000,       4.0000,   5.00000,    440.4297
    102.0000,       4.0000,   5.00000,    489.1122
    106.0000,       4.0000,   5.00000,    456.6154
    110.0000,       4.0000,   5.00000,    546.8339
    114.0000,       4.0000,   5.00000,    558.4762
    118.0000,       4.0000,   5.00000,    549.7950
    122.0000,       4.0000,   5.00000,    523.1965
    126.0000,       4.0000,   5.00000,    495.2451
    130.0000,       4.0000,   5.00000,    492.5638
    134.0000,       4.0000,   5.00000,    529.1378
    138.0000,       4.0000,   5.00000,    544.4206
    142.0000,       4.0000,   5.00000,    542.5114
    146.0000,       4.0000,   5.00000,    579.4911
    150.0000,       4.0000,   5.00000,    542.2547
    154.0000,       4.0000,   5.00000,    563.7520
    158.0000,       4.0000,   5.00000,    573.4363
    162.0000,       4.0000,   5.00000,    594.7477
    166.0000,       4.0000,   5.00000,    560.0258
    170.0000,       4.0000,   5.00000,    550.0280
    174.0000,       4.0000,   5.00000,    526.5592
    178.0000,       4.0000,   5.00000,    510.9169
    182.0000,       4.0000,   5.00000,    514.9632
    186.0000,       4.0000,   5.00000,    511.5155
    190.0000,       4.0000,   5.00000,    515.2751
    194.0000,       4.0000,   5.00000,    518.3901
    198.0000,       4.0000,   5.00000,    502.1762
    202.0000,       4.0000,   5.00000,    570.2735
    206.0000,       4.0000,   5.00000,    548.4499
    210.0000,       4.0000,   5.00000,    554.4909
    214.0000,       4.0000,   5.00000,    533.6006
    218.0000,       4.0000,   5.00000,    543.8541
    222.0000,       4.0000,   5.00000,    533.3871
    226.0000,       4.0000,   5.00000,    535.5224
    230.0000,       4.0000,   5.00000,    518.0206
     26.0000,       4.0000,   6.00000,    317.0676
     30.0000,       4.0000,   6.00000,    314.0262
     34.0000,       4.0000,   6.00000,    353.6685
     38.0000,       4.0000,   6.00000,    386.4541
     42.0000,       4.0000,   6.00000,    354.8882
     46.0000,       4.0000,   6.00000,    366.1132
     50.0000,       4.0000,   6.00000,    381.9282
     54.0000,       4.0000,   6.00000,    407.2954
     58.0000,       4.0000,   6.00000,    402.0388
     62.0000,       4.0000,   6.00000,    402.8123
     66.0000,       4.0000,   6.00000,    429.7690
     70.0000,       4.0000,   6.00000,    392.8647
     74.0000,       4.0000,   6.00000,    424.2390
     78.0000,       4.0000,   6.00000,    426.3641
     82.0000,       4.0000,   6.00000,    450.1679
     86.0000,       4.0000,   6.00000,    464.9480
     90.0000,       4.0000,   6.00000,    480.8565
     94.0000,       4.0000,   6.00000,    419.3915
     98.0000,       4.0000,   6.00000,    443.1423
    102.0000,       4.0000,   6.00000,    499.8575
    106.0000,       4.0000,   6.00000,    468.3866
    110.0000,       4.0000,   6.00000,    559.2944
    114.0000,       4.0000,   6.00000,    570.5433
    118.0000,       4.0000,   6.00000,    573.8730
    122.0000,       4.0000,   6.00000,    533.4396
    126.0000,       4.0000,   6.00000,    501.5663
    130.0000,       4.0000,   6.00000,    501.6234
    134.0000,       4.0000,   6.00000,    525.1022
    138.0000,       4.0000,   6.00000,    538.0408
    142.0000,       4.0000,   6.00000,    542.7228
    146.0000,       4.0000,   6.00000,    587.5685
    150.0000,       4.0000,   6.00000,    556.5958
    154.0000,       4.0000,   6.00000,    582.4728
    158.0000,       4.0000,   6.00000,    587.1064
    162.0000,       4.0000,   6.00000,    609.4586
    166.0000,       4.0000,   6.00000,    572.6372
    170.0000,       4.0000,   6.00000,    556.3880
    174.0000,       4.0000,   6.00000,    541.6047
    178.0000,       4.0000,   6.00000,    511.3188
    182.0000,       4.0000,   6.00000,    516.5576
    186.0000,       4.0000,   6.00000,    509.3245
    190.0000,       4.0000,   6.00000,    519.3830
    194.0000,       4.0000,   6.00000,    519.3908
    198.0000,       4.0000,   6.00000,    504.7055
    202.0000,       4.0000,   6.00000,    576.2582
    206.0000,       4.0000,   6.00000,    555.1395
    210.0000,       4.0000,   6.00000,    552.4393
    214.0000,       4.0000,   6.00000,    536.2057
    218.0000,       4.0000,   6.00000,    553.1811
    222.0000,       4.0000,   6.00000,    546.5427
    226.0000,       4.0000,   6.00000,    534.7917
     30.0000,      20.0000,   1.00000,    337.6149
     34.0000,      20.0000,   1.00000,    344.1585
     38.0000,      20.0000,   1.00000,    349.3425
     42.0000,      20.0000,   1.00000,    368.7239
     46.0000,      20.0000,   1.00000,    383.5527
     50.0000,      20.0000,   1.00000,    388.2761
     54.0000,      20.0000,   1.00000,    393.3405
     58.0000,      20.0000,   1.00000,    404.4448
     62.0000,      20.0000,   1.00000,    399.7065
     66.0000,      20.0000,   1.00000,    410.7345
     70.0000,      20.0000,   1.00000,    423.3128
     74.0000,      20.0000,   1.00000,    427.9606
     78.0000,      20.0000,   1.00000,    436.6223
     82.0000,      20.0000,   1.00000,    451.2821
     86.0000,      20.0000,   1.00000,    446.0131
     90.0000,      20.0000,   1.00000,    446.5559
     94.0000,      20.0000,   1.00000,    458.1123
     98.0000,      20.0000,   1.00000,    463.4108
    102.0000,      20.0000,   1.00000,    478.9496
    106.0000,      20.0000,   1.00000,    508.8571
    110.0000,      20.0000,   1.00000,    531.0417
    114.0000,      20.0000,   1.00000,    536.8850
    118.0000,      20.0000,   1.00000,    541.8976
    122.0000,      20.0000,   1.00000,    535.2676
    126.0000,      20.0000,   1.00000,    521.4207
    130.0000,      20.0000,   1.00000,    512.8826
    134.0000,      20.0000,   1.00000,    510.8178
    138.0000,      20.0000,   1.00000,    520.8719
    142.0000,      20.0000,   1.00000,    536.7059
    146.0000,      20.0000,   1.00000,    553.7123
    150.0000,      20.0000,   1.00000,    570.6743
    154.0000,      20.0000,   1.00000,    586.3090
    158.0000,      20.0000,   1.00000,    579.8220
    162.0000,      20.0000,   1.00000,    577.7596
    166.0000,      20.0000,   1.00000,    570.1536
    170.0000,      20.0000,   1.00000,    561.0953
    174.0000,      20.0000,   1.00000,    538.2136
    178.0000,      20.0000,   1.00000,    527.2944
    182.0000,      20.0000,   1.00000,    514.1285
    186.0000,      20.0000,   1.00000,    511.6082
    190.0000,      20.0000,   1.00000,    510.1611
    194.0000,      20.0000,   1.00000,    526.5111
    198.0000,      20.0000,   1.00000,    532.8089
    202.0000,      20.0000,   1.00000,    540.6948
    206.0000,      20.0000,   1.00000,    535.5587
    210.0000,      20.0000,   1.00000,    542.7352
    214.0000,      20.0000,   1.00000,    539.7938
    218.0000,      20.0000,   1.00000,    540.7005
    222.0000,      20.0000,   1.00000,    534.6945
     30.0000,       4.0000,   7.00000,    315.0740
     34.0000,       4.0000,   7.00000,    355.2626
     38.0000,       4.0000,   7.00000,    382.8711
     42.0000,       4.0000,   7.00000,    357.2486
     46.0000,       4.0000,   7.00000,    367.7850
     50.0000,       4.0000,   7.00000,    390.5134
     54.0000,       4.0000,   7.00000,    414.4729
     58.0000,       4.0000,   7.00000,    407.6117
     62.0000,       4.0000,   7.00000,    399.9508
     66.0000,       4.0000,   7.00000,    433.4261
     70.0000,       4.0000,   7.00000,    400.2702
     74.0000,       4.0000,   7.00000,    425.1857
     78.0000,       4.0000,   7.00000,    431.5722
     82.0000,       4.0000,   7.00000,    444.6576
     86.0000,       4.0000,   7.00000,    460.6103
     90.0000,       4.0000,   7.00000,    477.1896
     94.0000,       4.0000,   7.00000,    416.7612
     98.0000,       4.0000,   7.00000,    451.4418
    102.0000,       4.0000,   7.00000,    507.7440
    106.0000,       4.0000,   7.00000,    474.5016
    110.0000,       4.0000,   7.00000,    565.7379
    114.0000,       4.0000,   7.00000,    577.4707
    118.0000,       4.0000,   7.00000,    573.0889
    122.0000,       4.0000,   7.00000,    544.8153
    126.0000,       4.0000,   7.00000,    503.1192
    130.0000,       4.0000,   7.00000,    495.0965
    134.0000,       4.0000,   7.00000,    519.8261
    138.0000,       4.0000,   7.00000,    524.8778
    142.0000,       4.0000,   7.00000,    534.0508
    146.0000,       4.0000,   7.00000,    585.3660
    150.0000,       4.0000,   7.00000,    564.7096
    154.0000,       4.0000,   7.00000,    595.9519
    158.0000,       4.0000,   7.00000,    602.3121
    162.0000,       4.0000,   7.00000,    620.0817
    166.0000,       4.0000,   7.00000,    580.9709
    170.0000,       4.0000,   7.00000,    566.8112
    174.0000,       4.0000,   7.00000,    536.4383
    178.0000,       4.0000,   7.00000,    511.2256
    182.0000,       4.0000,   7.00000,    509.9594
    186.0000,       4.0000,   7.00000,    502.6169
    190.0000,       4.0000,   7.00000,    507.5885
    194.0000,       4.0000,   7.00000,    513.0042
    198.0000,       4.0000,   7.00000,    500.5901
    202.0000,       4.0000,   7.00000,    577.6460
    206.0000,       4.0000,   7.00000,    551.2278
    210.0000,       4.0000,   7.00000,    553.6217
    214.0000,       4.0000,   7.00000,    545.0326
    218.0000,       4.0000,   7.00000,    563.7925
    222.0000,       4.0000,   7.00000,    553.4541
     34.0000,       4.0000,   8.00000,    352.0618
     38.0000,       4.0000,   8.00000,    385.2368
     42.0000,       4.0000,   8.00000,    356.7810
     46.0000,       4.0000,   8.00000,    369.0638
     50.0000,       4.0000,   8.00000,    393.5554
     54.0000,       4.0000,   8.00000,    422.6196
     58.0000,       4.0000,   8.00000,    411.7285
     62.0000,       4.0000,   8.00000,    411.1220
     66.0000,       4.0000,   8.00000,    438.7626
     70.0000,       4.0000,   8.00000,    397.9549
     74.0000,       4.0000,   8.00000,    432.9807
     78.0000,       4.0000,   8.00000,    429.7278
     82.0000,       4.0000,   8.00000,    439.0909
     86.0000,       4.0000,   8.00000,    452.3235
     90.0000,       4.0000,   8.00000,    473.8047
     94.0000,       4.0000,   8.00000,    418.5980
     98.0000,       4.0000,   8.00000,    453.4040
    102.0000,       4.0000,   8.00000,    513.8292
    106.0000,       4.0000,   8.00000,    476.0994
    110.0000,       4.0000,   8.00000,    569.2125
    114.0000,       4.0000,   8.00000,    573.2480
    118.0000,       4.0000,   8.00000,    570.7676
    122.0000,       4.0000,   8.00000,    537.1835
    126.0000,       4.0000,   8.00000,    501.5576
    130.0000,       4.0000,   8.00000,    484.7721
    134.0000,       4.0000,   8.00000,    506.1202
    138.0000,       4.0000,   8.00000,    518.6605
    142.0000,       4.0000,   8.00000,    520.9121
    146.0000,       4.0000,   8.00000,    578.7670
    150.0000,       4.0000,   8.00000,    562.4092
    154.0000,       4.0000,   8.00000,    601.8770
    158.0000,       4.0000,   8.00000,    613.1479
    162.0000,       4.0000,   8.00000,    631.2871
    166.0000,       4.0000,   8.00000,    589.6114
    170.0000,       4.0000,   8.00000,    563.9380
    174.0000,       4.0000,   8.00000,    533.1656
    178.0000,       4.0000,   8.00000,    500.5858
    182.0000,       4.0000,   8.00000,    502.6846
    186.0000,       4.0000,   8.00000,    488.4944
    190.0000,       4.0000,   8.00000,    492.9634
    194.0000,       4.0000,   8.00000,    497.8600
    198.0000,       4.0000,   8.00000,    493.4872
    202.0000,       4.0000,   8.00000,    565.4687
    206.0000,       4.0000,   8.00000,    548.7878
    210.0000,       4.0000,   8.00000,    560.6373
    214.0000,       4.0000,   8.00000,    553.5447
    218.0000,       4.0000,   8.00000,    570.9379
     42.0000,      28.0000,   1.00000,    369.9396
     46.0000,      28.0000,   1.00000,    386.3610
     50.0000,      28.0000,   1.00000,    394.5997
     54.0000,      28.0000,   1.00000,    408.6228
     58.0000,      28.0000,   1.00000,    418.8113
     62.0000,      28.0000,   1.00000,    428.3627
     66.0000,      28.0000,   1.00000,    434.9590
     70.0000,      28.0000,   1.00000,    433.3647
     74.0000,      28.0000,   1.00000,    432.9705
     78.0000,      28.0000,   1.00000,    438.3728
     82.0000,      28.0000,   1.00000,    431.2948
     86.0000,      28.0000,   1.00000,    437.1375
     90.0000,      28.0000,   1.00000,    451.2337
     94.0000,      28.0000,   1.00000,    458.1769
     98.0000,      28.0000,   1.00000,    480.4396
    102.0000,      28.0000,   1.00000,    497.8554
    106.0000,      28.0000,   1.00000,    502.7168
    110.0000,      28.0000,   1.00000,    516.0093
    114.0000,      28.0000,   1.00000,    513.0378
    118.0000,      28.0000,   1.00000,    505.0126
    122.0000,      28.0000,   1.00000,    505.9521
    126.0000,      28.0000,   1.00000,    500.1497
    130.0000,      28.0000,   1.00000,    495.4486
    134.0000,      28.0000,   1.00000,    500.2554
    138.0000,      28.0000,   1.00000,    500.1305
    142.0000,      28.0000,   1.00000,    515.0048
    146.0000,      28.0000,   1.00000,    539.2694
    150.0000,      28.0000,   1.00000,    556.9249
    154.0000,      28.0000,   1.00000,    575.7603
    158.0000,      28.0000,   1.00000,    592.5226
    162.0000,      28.0000,   1.00000,    585.8508
    166.0000,      28.0000,   1.00000,    575.8400
    170.0000,      28.0000,   1.00000,    556.1443
    174.0000,      28.0000,   1.00000,    534.3878
    178.0000,      28.0000,   1.00000,    510.1046
    182.0000,      28.0000,   1.00000,    493.6481
    186.0000,      28.0000,   1.00000,    479.7688
    190.0000,      28.0000,   1.00000,    488.4268
    194.0000,      28.0000,   1.00000,    488.8037
    198.0000,      28.0000,   1.00000,    497.8126
    202.0000,      28.0000,   1.00000,    512.8207
    206.0000,      28.0000,   1.00000,    533.7789
    210.0000,      28.0000,   1.00000,    546.6148
     42.0000,       4.0000,  10.00000,    359.4574
     46.0000,       4.0000,  10.00000,    370.6766
     50.0000,       4.0000,  10.00000,    393.4903
     54.0000,       4.0000,  10.00000,    429.5648
     58.0000,       4.0000,  10.00000,    430.7924
     62.0000,       4.0000,  10.00000,    427.6650
     66.0000,       4.0000,  10.00000,    453.5053
     70.0000,       4.0000,  10.00000,    403.3608
     74.0000,       4.0000,  10.00000,    422.9262
     78.0000,       4.0000,  10.00000,    419.5114
     82.0000,       4.0000,  10.00000,    432.7112
     86.0000,       4.0000,  10.00000,    449.0982
     90.0000,       4.0000,  10.00000,    471.9655
     94.0000,       4.0000,  10.00000,    416.1343
     98.0000,       4.0000,  10.00000,    450.7098
    102.0000,       4.0000,  10.00000,    509.2121
    106.0000,       4.0000,  10.00000,    469.6961
    110.0000,       4.0000,  10.00000,    559.4371
    114.0000,       4.0000,  10.00000,    558.5953
    118.0000,       4.0000,  10.00000,    548.2651
    122.0000,       4.0000,  10.00000,    507.0691
    126.0000,       4.0000,  10.00000,    469.4005
    130.0000,       4.0000,  10.00000,    462.9904
    134.0000,       4.0000,  10.00000,    490.3826
    138.0000,       4.0000,  10.00000,    499.8906
    142.0000,       4.0000,  10.00000,    507.6335
    146.0000,       4.0000,  10.00000,    563.4936
    150.0000,       4.0000,  10.00000,    543.8623
    154.0000,       4.0000,  10.00000,    589.2815
    158.0000,       4.0000,  10.00000,    612.5475
    162.0000,       4.0000,  10.00000,    634.7540
    166.0000,       4.0000,  10.00000,    587.4130
    170.0000,       4.0000,  10.00000,    554.8553
    174.0000,       4.0000,  10.00000,    516.1478
    178.0000,       4.0000,  10.00000,    478.6677
    182.0000,       4.0000,  10.00000,    471.9782
    186.0000,       4.0000,  10.00000,    457.8317
    190.0000,       4.0000,  10.00000,    464.2513
    194.0000,       4.0000,  10.00000,    463.8564
    198.0000,       4.0000,  10.00000,    459.6979
    202.0000,       4.0000,  10.00000,    544.8373
    206.0000,       4.0000,  10.00000,    545.5843
    210.0000,       4.0000,  10.00000,    563.8093
     54.0000,      36.0000,   1.00000,    416.6493
     58.0000,      36.0000,   1.00000,    420.0244
     62.0000,      36.0000,   1.00000,    425.7684
     66.0000,      36.0000,   1.00000,    432.2031
     70.0000,      36.0000,   1.00000,    438.8073
     74.0000,      36.0000,   1.00000,    444.8667
     78.0000,      36.0000,   1.00000,    439.3130
     82.0000,      36.0000,   1.00000,    438.7046
     86.0000,      36.0000,   1.00000,    441.7285
     90.0000,      36.0000,   1.00000,    447.3504
     94.0000,      36.0000,   1.00000,    459.8647
     98.0000,      36.0000,   1.00000,    470.2964
    102.0000,      36.0000,   1.00000,    474.9540
    106.0000,      36.0000,   1.00000,    472.6102
    110.0000,      36.0000,   1.00000,    462.0558
    114.0000,      36.0000,   1.00000,    461.1689
    118.0000,      36.0000,   1.00000,    463.2810
    122.0000,      36.0000,   1.00000,    465.5790
    126.0000,      36.0000,   1.00000,    472.9554
    130.0000,      36.0000,   1.00000,    479.7963
    134.0000,      36.0000,   1.00000,    483.0219
    138.0000,      36.0000,   1.00000,    491.2039
    142.0000,      36.0000,   1.00000,    504.7780
    146.0000,      36.0000,   1.00000,    527.7123
    150.0000,      36.0000,   1.00000,    532.8168
    154.0000,      36.0000,   1.00000,    536.3450
    158.0000,      36.0000,   1.00000,    538.4161
    162.0000,      36.0000,   1.00000,    532.6331
    166.0000,      36.0000,   1.00000,    526.7069
    170.0000,      36.0000,   1.00000,    521.3676
    174.0000,      36.0000,   1.00000,    510.6309
    178.0000,      36.0000,   1.00000,    496.2704
    182.0000,      36.0000,   1.00000,    470.7151
    186.0000,      36.0000,   1.00000,    463.7447
    190.0000,      36.0000,   1.00000,    463.4230
    194.0000,      36.0000,   1.00000,    470.4599
    198.0000,      36.0000,   1.00000,    479.7133
     54.0000,      12.0000,   4.00000,    425.9734
     58.0000,      12.0000,   4.00000,    432.4035
     62.0000,      12.0000,   4.00000,    435.9236
     66.0000,      12.0000,   4.00000,    424.8502
     70.0000,      12.0000,   4.00000,    425.0396
     74.0000,      12.0000,   4.00000,    417.5204
     78.0000,      12.0000,   4.00000,    427.1569
     82.0000,      12.0000,   4.00000,    433.7825
     86.0000,      12.0000,   4.00000,    446.9675
     90.0000,      12.0000,   4.00000,    438.8718
     94.0000,      12.0000,   4.00000,    434.8399
     98.0000,      12.0000,   4.00000,    441.5010
    102.0000,      12.0000,   4.00000,    450.8267
    106.0000,      12.0000,   4.00000,    479.4084
    110.0000,      12.0000,   4.00000,    489.2667
    114.0000,      12.0000,   4.00000,    509.2700
    118.0000,      12.0000,   4.00000,    493.6988
    122.0000,      12.0000,   4.00000,    470.6174
    126.0000,      12.0000,   4.00000,    447.1246
    130.0000,      12.0000,   4.00000,    445.0343
    134.0000,      12.0000,   4.00000,    458.5007
    138.0000,      12.0000,   4.00000,    477.1331
    142.0000,      12.0000,   4.00000,    504.2679
    146.0000,      12.0000,   4.00000,    522.9324
    150.0000,      12.0000,   4.00000,    538.6001
    154.0000,      12.0000,   4.00000,    544.8179
    158.0000,      12.0000,   4.00000,    566.8563
    162.0000,      12.0000,   4.00000,    559.1822
    166.0000,      12.0000,   4.00000,    545.9124
    170.0000,      12.0000,   4.00000,    513.8784
    174.0000,      12.0000,   4.00000,    483.7393
    178.0000,      12.0000,   4.00000,    458.5747
    182.0000,      12.0000,   4.00000,    434.7028
    186.0000,      12.0000,   4.00000,    426.7830
    190.0000,      12.0000,   4.00000,    427.7562
    194.0000,      12.0000,   4.00000,    433.5983
    198.0000,      12.0000,   4.00000,    462.9371
     66.0000,      44.0000,   1.00000,    429.0025
     70.0000,      44.0000,   1.00000,    439.7000
     74.0000,      44.0000,   1.00000,    439.6589
     78.0000,      44.0000,   1.00000,    440.6443
     82.0000,      44.0000,   1.00000,    443.8312
     86.0000,      44.0000,   1.00000,    442.2319
     90.0000,      44.0000,   1.00000,    442.0054
     94.0000,      44.0000,   1.00000,    444.6095
     98.0000,      44.0000,   1.00000,    440.4680
    102.0000,      44.0000,   1.00000,    437.4410
    106.0000,      44.0000,   1.00000,    433.1768
    110.0000,      44.0000,   1.00000,    427.7867
    114.0000,      44.0000,   1.00000,    427.2788
    118.0000,      44.0000,   1.00000,    436.2051
    122.0000,      44.0000,   1.00000,    447.1082
    126.0000,      44.0000,   1.00000,    457.6367
    130.0000,      44.0000,   1.00000,    469.3198
    134.0000,      44.0000,   1.00000,    479.6233
    138.0000,      44.0000,   1.00000,    480.5110
    142.0000,      44.0000,   1.00000,    485.2360
    146.0000,      44.0000,   1.00000,    486.0883
    150.0000,      44.0000,   1.00000,    489.1412
    154.0000,      44.0000,   1.00000,    489.4882
    158.0000,      44.0000,   1.00000,    486.4518
    162.0000,      44.0000,   1.00000,    478.3522
    166.0000,      44.0000,   1.00000,    474.0031
    170.0000,      44.0000,   1.00000,    466.5664
    174.0000,      44.0000,   1.00000,    461.7938
    178.0000,      44.0000,   1.00000,    462.8803
    182.0000,      44.0000,   1.00000,    469.8394
    186.0000,      44.0000,   1.00000,    468.4794
     66.0000,      12.0000,   5.00000,    419.3325
     70.0000,      12.0000,   5.00000,    420.0417
     74.0000,      12.0000,   5.00000,    411.5095
     78.0000,      12.0000,   5.00000,    422.5812
     82.0000,      12.0000,   5.00000,    427.6018
     86.0000,      12.0000,   5.00000,    439.8401
     90.0000,      12.0000,   5.00000,    423.4985
     94.0000,      12.0000,   5.00000,    412.7300
     98.0000,      12.0000,   5.00000,    410.9063
    102.0000,      12.0000,   5.00000,    418.2980
    106.0000,      12.0000,   5.00000,    445.6606
    110.0000,      12.0000,   5.00000,    457.1294
    114.0000,      12.0000,   5.00000,    480.0475
    118.0000,      12.0000,   5.00000,    470.2384
    122.0000,      12.0000,   5.00000,    451.4135
    126.0000,      12.0000,   5.00000,    432.1359
    130.0000,      12.0000,   5.00000,    430.3238
    134.0000,      12.0000,   5.00000,    445.0409
    138.0000,      12.0000,   5.00000,    455.8896
    142.0000,      12.0000,   5.00000,    475.6236
    146.0000,      12.0000,   5.00000,    483.1464
    150.0000,      12.0000,   5.00000,    499.5538
    154.0000,      12.0000,   5.00000,    502.9307
    158.0000,      12.0000,   5.00000,    519.3036
    162.0000,      12.0000,   5.00000,    508.0258
    166.0000,      12.0000,   5.00000,    490.9391
    170.0000,      12.0000,   5.00000,    459.8548
    174.0000,      12.0000,   5.00000,    432.1095
    178.0000,      12.0000,   5.00000,    419.0100
    182.0000,      12.0000,   5.00000,    411.8264
    186.0000,      12.0000,   5.00000,    413.6326
     78.0000,      52.0000,   1.00000,    429.5656
     82.0000,      52.0000,   1.00000,    424.4218
     86.0000,      52.0000,   1.00000,    424.9400
     90.0000,      52.0000,   1.00000,    426.6967
     94.0000,      52.0000,   1.00000,    425.0451
     98.0000,      52.0000,   1.00000,    425.0482
    102.0000,      52.0000,   1.00000,    420.3136
    106.0000,      52.0000,   1.00000,    417.3878
    110.0000,      52.0000,   1.00000,    417.9829
    114.0000,      52.0000,   1.00000,    421.6615
    118.0000,      52.0000,   1.00000,    426.3377
    122.0000,      52.0000,   1.00000,    439.1018
    126.0000,      52.0000,   1.00000,    444.0781
    130.0000,      52.0000,   1.00000,    449.4198
    134.0000,      52.0000,   1.00000,    458.6049
    138.0000,      52.0000,   1.00000,    461.3928
    142.0000,      52.0000,   1.00000,    456.9464
    146.0000,      52.0000,   1.00000,    452.0533
    150.0000,      52.0000,   1.00000,    444.8718
    154.0000,      52.0000,   1.00000,    442.0962
    158.0000,      52.0000,   1.00000,    438.4735
    162.0000,      52.0000,   1.00000,    436.8724
    166.0000,      52.0000,   1.00000,    439.3171
    170.0000,      52.0000,   1.00000,    444.5192
    174.0000,      52.0000,   1.00000,    440.2043
     78.0000,      12.0000,   6.00000,    403.4081
     82.0000,      12.0000,   6.00000,    406.0732
     86.0000,      12.0000,   6.00000,    413.2765
     90.0000,      12.0000,   6.00000,    400.4254
     94.0000,      12.0000,   6.00000,    393.5741
     98.0000,      12.0000,   6.00000,    398.0781
    102.0000,      12.0000,   6.00000,    407.9244
    106.0000,      12.0000,   6.00000,    435.4654
    110.0000,      12.0000,   6.00000,    449.0992
    114.0000,      12.0000,   6.00000,    473.5324
    118.0000,      12.0000,   6.00000,    465.0945
    122.0000,      12.0000,   6.00000,    443.5138
    126.0000,      12.0000,   6.00000,    418.8942
    130.0000,      12.0000,   6.00000,    413.0512
    134.0000,      12.0000,   6.00000,    420.8387
    138.0000,      12.0000,   6.00000,    431.2313
    142.0000,      12.0000,   6.00000,    445.7568
    146.0000,      12.0000,   6.00000,    451.4297
    150.0000,      12.0000,   6.00000,    461.9239
    154.0000,      12.0000,   6.00000,    464.1974
    158.0000,      12.0000,   6.00000,    475.4654
    162.0000,      12.0000,   6.00000,    469.8299
    166.0000,      12.0000,   6.00000,    458.6121
    170.0000,      12.0000,   6.00000,    435.0071
    174.0000,      12.0000,   6.00000,    410.1322
     84.0000,      24.0000,   3.00000,    392.5233
     88.0000,      24.0000,   3.00000,    390.2799
     92.0000,      24.0000,   3.00000,    398.3283
     96.0000,      24.0000,   3.00000,    400.7640
    100.0000,      24.0000,   3.00000,    414.3901
    104.0000,      24.0000,   3.00000,    425.4346
    108.0000,      24.0000,   3.00000,    441.7207
    112.0000,      24.0000,   3.00000,    448.9297
    116.0000,      24.0000,   3.00000,    443.9194
    120.0000,      24.0000,   3.00000,    442.3825
    124.0000,      24.0000,   3.00000,    434.3757
    128.0000,      24.0000,   3.00000,    424.2499
    132.0000,      24.0000,   3.00000,    415.9833
    136.0000,      24.0000,   3.00000,    418.7788
    140.0000,      24.0000,   3.00000,    424.1523
    144.0000,      24.0000,   3.00000,    434.5280
    148.0000,      24.0000,   3.00000,    442.9072
    152.0000,      24.0000,   3.00000,    451.2289
    156.0000,      24.0000,   3.00000,    452.8527
    160.0000,      24.0000,   3.00000,    448.9506
    164.0000,      24.0000,   3.00000,    445.4691
    168.0000,      24.0000,   3.00000,    433.7788
     90.0000,      20.0000,   4.00000,    387.0925
     94.0000,      20.0000,   4.00000,    397.6546
     98.0000,      20.0000,   4.00000,    399.3019
    102.0000,      20.0000,   4.00000,    413.4344
    106.0000,      20.0000,   4.00000,    438.2621
    110.0000,      20.0000,   4.00000,    456.5578
    114.0000,      20.0000,   4.00000,    452.9938
    118.0000,      20.0000,   4.00000,    450.2392
    122.0000,      20.0000,   4.00000,    431.2797
    126.0000,      20.0000,   4.00000,    418.0963
    130.0000,      20.0000,   4.00000,    407.8301
    134.0000,      20.0000,   4.00000,    402.4202
    138.0000,      20.0000,   4.00000,    411.2209
    142.0000,      20.0000,   4.00000,    418.7931
    146.0000,      20.0000,   4.00000,    426.7350
    150.0000,      20.0000,   4.00000,    435.9864
    154.0000,      20.0000,   4.00000,    449.1001
    158.0000,      20.0000,   4.00000,    449.4811
    162.0000,      20.0000,   4.00000,    446.9250
   3.75
ITERATION 3
MODEL RESISTIVITY
LAYER 1
61,     2.0000
      8.0000,     321.79
     12.0000,     324.74
     16.0000,     309.27
     20.0000,     291.67
     24.0000,     237.97
     28.0000,     234.42
     32.0000,     219.99
     36.0000,     259.47
     40.0000,     306.26
     44.0000,     284.02
     48.0000,     301.01
     52.0000,     339.20
     56.0000,     377.47
     60.0000,     379.64
     64.0000,     390.39
     68.0000,     435.86
     72.0000,     388.37
     76.0000,     415.56
     80.0000,     414.83
     84.0000,     419.87
     88.0000,     416.21
     92.0000,     410.33
     96.0000,     323.82
    100.0000,     329.11
    104.0000,     353.34
    108.0000,     313.82
    112.0000,     386.56
    116.0000,     377.71
    120.0000,     363.45
    124.0000,     335.01
    128.0000,     305.58
    132.0000,     304.11
    136.0000,     323.23
    140.0000,     336.08
    144.0000,     347.74
    148.0000,     383.25
    152.0000,     364.73
    156.0000,     392.87
    160.0000,     400.78
    164.0000,     423.49
    168.0000,     394.74
    172.0000,     378.43
    176.0000,     363.04
    180.0000,     345.12
    184.0000,     348.07
    188.0000,     350.39
    192.0000,     359.56
    196.0000,     360.44
    200.0000,     346.91
    204.0000,     426.33
    208.0000,     417.79
    212.0000,     435.57
    216.0000,     438.12
    220.0000,     451.33
    224.0000,     435.70
    228.0000,     414.20
    232.0000,     389.55
    236.0000,     435.07
    240.0000,     385.97
    244.0000,     332.14
           289.9389
LAYER 2
61,     4.2000
      8.0000,     308.83
     12.0000,     316.99
     16.0000,     308.28
     20.0000,     291.88
     24.0000,     240.11
     28.0000,     231.63
     32.0000,     224.82
     36.0000,     266.21
     40.0000,     306.27
     44.0000,     290.18
     48.0000,     312.60
     52.0000,     359.25
     56.0000,     407.26
     60.0000,     419.90
     64.0000,     432.20
     68.0000,     466.81
     72.0000,     418.14
     76.0000,     434.40
     80.0000,     432.04
     84.0000,     421.74
     88.0000,     418.49
     92.0000,     416.30
     96.0000,     335.71
    100.0000,     350.92
    104.0000,     381.44
    108.0000,     351.98
    112.0000,     413.55
    116.0000,     420.20
    120.0000,     408.12
    124.0000,     380.26
    128.0000,     348.15
    132.0000,     344.04
    136.0000,     360.10
    140.0000,     365.35
    144.0000,     386.44
    148.0000,     424.68
    152.0000,     412.01
    156.0000,     432.31
    160.0000,     448.37
    164.0000,     463.27
    168.0000,     432.98
    172.0000,     410.19
    176.0000,     392.96
    180.0000,     372.05
    184.0000,     372.70
    188.0000,     372.51
    192.0000,     374.60
    196.0000,     373.13
    200.0000,     375.28
    204.0000,     446.33
    208.0000,     452.72
    212.0000,     471.24
    216.0000,     478.22
    220.0000,     487.56
    224.0000,     466.75
    228.0000,     449.54
    232.0000,     424.21
    236.0000,     456.45
    240.0000,     400.63
    244.0000,     331.69
           295.5536
LAYER 3
59,     6.6200
     12.0000,     298.92
     16.0000,     301.91
     20.0000,     287.12
     24.0000,     245.02
     28.0000,     238.75
     32.0000,     250.53
     36.0000,     301.88
     40.0000,     336.82
     44.0000,     321.87
     48.0000,     347.35
     52.0000,     405.65
     56.0000,     467.74
     60.0000,     495.77
     64.0000,     506.23
     68.0000,     513.59
     72.0000,     462.74
     76.0000,     461.95
     80.0000,     453.95
     84.0000,     434.16
     88.0000,     438.99
     92.0000,     451.27
     96.0000,     389.43
    100.0000,     427.25
    104.0000,     478.89
    108.0000,     455.66
    112.0000,     509.21
    116.0000,     538.32
    120.0000,     542.97
    124.0000,     521.12
    128.0000,     484.74
    132.0000,     472.45
    136.0000,     476.60
    140.0000,     472.74
    144.0000,     504.40
    148.0000,     552.96
    152.0000,     551.81
    156.0000,     569.03
    160.0000,     597.70
    164.0000,     608.62
    168.0000,     567.08
    172.0000,     525.82
    176.0000,     493.81
    180.0000,     460.02
    184.0000,     449.38
    188.0000,     439.77
    192.0000,     431.76
    196.0000,     435.28
    200.0000,     465.09
    204.0000,     546.07
    208.0000,     575.18
    212.0000,     601.29
    216.0000,     611.98
    220.0000,     611.21
    224.0000,     584.94
    228.0000,     567.85
    232.0000,     537.92
    236.0000,     538.17
    240.0000,     438.91
           338.6340
LAYER 4
57,     9.2820
     16.0000,     297.41
     20.0000,     292.84
     24.0000,     262.64
     28.0000,     267.07
     32.0000,     297.31
     36.0000,     362.40
     40.0000,     392.10
     44.0000,     366.66
     48.0000,     383.86
     52.0000,     441.60
     56.0000,     507.34
     60.0000,     541.69
     64.0000,     543.20
     68.0000,     522.39
     72.0000,     469.33
     76.0000,     455.93
     80.0000,     443.95
     84.0000,     427.37
     88.0000,     448.30
     92.0000,     485.93
     96.0000,     454.14
    100.0000,     527.48
    104.0000,     609.77
    108.0000,     584.26
    112.0000,     632.23
    116.0000,     685.94
    120.0000,     724.64
    124.0000,     725.07
    128.0000,     690.04
    132.0000,     665.34
    136.0000,     651.57
    140.0000,     638.97
    144.0000,     681.14
    148.0000,     746.04
    152.0000,     760.72
    156.0000,     779.94
    160.0000,     816.36
    164.0000,     819.70
    168.0000,     756.77
    172.0000,     687.63
    176.0000,     631.12
    180.0000,     576.83
    184.0000,     547.95
    188.0000,     524.12
    192.0000,     508.41
    196.0000,     523.16
    200.0000,     584.84
    204.0000,     692.10
    208.0000,     743.15
    212.0000,     774.87
    216.0000,     780.80
    220.0000,     764.90
    224.0000,     731.15
    228.0000,     711.04
    232.0000,     664.56
    236.0000,     635.28
           449.6038
LAYER 5
53,    12.2102
     24.0000,     334.89
     28.0000,     367.90
     32.0000,     407.12
     36.0000,     460.57
     40.0000,     471.50
     44.0000,     435.27
     48.0000,     418.00
     52.0000,     427.60
     56.0000,     445.80
     60.0000,     450.06
     64.0000,     431.61
     68.0000,     398.85
     72.0000,     369.56
     76.0000,     359.67
     80.0000,     360.82
     84.0000,     374.00
     88.0000,     418.45
     92.0000,     482.49
     96.0000,     528.14
    100.0000,     633.37
    104.0000,     730.26
    108.0000,     734.61
    112.0000,     768.20
    116.0000,     842.94
    120.0000,     939.13
    124.0000,     1011.0
    128.0000,     1027.3
    132.0000,     1009.7
    136.0000,     985.30
    140.0000,     979.45
    144.0000,     1025.8
    148.0000,     1094.2
    152.0000,     1129.6
    156.0000,     1135.3
    160.0000,     1124.7
    164.0000,     1073.0
    168.0000,     977.57
    172.0000,     877.59
    176.0000,     791.57
    180.0000,     717.32
    184.0000,     663.41
    188.0000,     625.19
    192.0000,     612.32
    196.0000,     645.04
    200.0000,     728.07
    204.0000,     831.76
    208.0000,     888.83
    212.0000,     904.30
    216.0000,     887.23
    220.0000,     852.61
    224.0000,     815.48
    228.0000,     782.37
           697.9411
LAYER 6
49,    15.4312
     32.0000,     425.64
     36.0000,     462.38
     40.0000,     463.85
     44.0000,     431.20
     48.0000,     400.90
     52.0000,     379.26
     56.0000,     365.90
     60.0000,     351.25
     64.0000,     332.15
     68.0000,     312.77
     72.0000,     301.67
     76.0000,     303.34
     80.0000,     316.95
     84.0000,     344.90
     88.0000,     394.37
     92.0000,     460.23
     96.0000,     529.52
    100.0000,     620.31
    104.0000,     694.67
    108.0000,     716.79
    112.0000,     740.97
    116.0000,     793.43
    120.0000,     868.27
    124.0000,     936.52
    128.0000,     970.96
    132.0000,     972.58
    136.0000,     960.78
    140.0000,     957.26
    144.0000,     975.06
    148.0000,     999.91
    152.0000,     1007.0
    156.0000,     988.86
    160.0000,     950.81
    164.0000,     892.96
    168.0000,     822.31
    172.0000,     753.29
    176.0000,     693.65
    180.0000,     643.92
    184.0000,     607.01
    188.0000,     584.50
    192.0000,     583.92
    196.0000,     613.76
    200.0000,     669.68
    204.0000,     727.89
    208.0000,     759.55
    212.0000,     760.25
    216.0000,     745.90
    220.0000,     724.01
           705.8775
LAYER 7
45,    18.9743
     40.0000,     434.30
     44.0000,     401.60
     48.0000,     375.51
     52.0000,     346.79
     56.0000,     325.15
     60.0000,     306.30
     64.0000,     290.81
     68.0000,     280.24
     72.0000,     278.11
     76.0000,     286.28
     80.0000,     305.37
     84.0000,     336.94
     88.0000,     383.32
     92.0000,     442.08
     96.0000,     507.13
    100.0000,     576.03
    104.0000,     629.24
    108.0000,     653.88
    112.0000,     670.86
    116.0000,     697.41
    120.0000,     734.14
    124.0000,     768.51
    128.0000,     787.03
    132.0000,     787.25
    136.0000,     776.97
    140.0000,     766.10
    144.0000,     759.49
    148.0000,     753.17
    152.0000,     739.75
    156.0000,     716.19
    160.0000,     684.68
    164.0000,     647.97
    168.0000,     610.11
    172.0000,     575.48
    176.0000,     546.67
    180.0000,     524.35
    184.0000,     509.79
    188.0000,     504.42
    192.0000,     512.12
    196.0000,     534.43
    200.0000,     564.84
    204.0000,     590.41
    208.0000,     607.09
    212.0000,     608.66
           613.8323
LAYER 8
41,    22.8718
     48.0000,     364.32
     52.0000,     330.90
     56.0000,     311.81
     60.0000,     298.07
     64.0000,     286.11
     68.0000,     279.23
     72.0000,     280.43
     76.0000,     290.41
     80.0000,     309.61
     84.0000,     338.40
     88.0000,     377.26
     92.0000,     424.85
     96.0000,     476.94
    100.0000,     527.47
    104.0000,     566.09
    108.0000,     587.35
    112.0000,     598.38
    116.0000,     607.74
    120.0000,     617.82
    124.0000,     624.99
    128.0000,     624.54
    132.0000,     615.37
    136.0000,     600.37
    140.0000,     583.51
    144.0000,     567.13
    148.0000,     551.05
    152.0000,     534.00
    156.0000,     515.50
    160.0000,     496.32
    164.0000,     477.58
    168.0000,     460.60
    172.0000,     446.63
    176.0000,     436.71
    180.0000,     431.40
    184.0000,     431.04
    188.0000,     435.43
    192.0000,     447.61
    196.0000,     466.16
    200.0000,     480.22
    204.0000,     493.36
           514.1553
LAYER 9
35,    27.1590
     60.0000,     310.83
     64.0000,     297.30
     68.0000,     291.99
     72.0000,     293.30
     76.0000,     301.91
     80.0000,     318.16
     84.0000,     341.00
     88.0000,     370.46
     92.0000,     406.31
     96.0000,     445.09
    100.0000,     481.80
    104.0000,     510.21
    108.0000,     526.84
    112.0000,     533.34
    116.0000,     533.42
    120.0000,     529.45
    124.0000,     521.65
    128.0000,     509.52
    132.0000,     493.43
    136.0000,     474.99
    140.0000,     456.10
    144.0000,     438.17
    148.0000,     421.88
    152.0000,     407.45
    156.0000,     394.98
    160.0000,     384.68
    164.0000,     376.65
    168.0000,     371.01
    172.0000,     367.97
    176.0000,     368.31
    180.0000,     372.71
    184.0000,     380.79
    188.0000,     388.28
    192.0000,     401.42
           430.5919
LAYER 10
29,    31.8749
     72.0000,     305.04
     76.0000,     314.43
     80.0000,     325.45
     84.0000,     341.56
     88.0000,     361.40
     92.0000,     387.87
     96.0000,     416.00
    100.0000,     442.95
    104.0000,     464.10
    108.0000,     476.61
    112.0000,     480.04
    116.0000,     475.81
    120.0000,     465.82
    124.0000,     451.60
    128.0000,     434.34
    132.0000,     415.28
    136.0000,     395.82
    140.0000,     377.21
    144.0000,     360.46
    148.0000,     346.25
    152.0000,     334.97
    156.0000,     326.84
    160.0000,     321.81
    164.0000,     319.66
    168.0000,     320.11
    172.0000,     322.77
    176.0000,     328.70
    180.0000,     338.15
           358.3946
LAYER 11
25,    37.0623
     80.0000,     328.47
     84.0000,     341.47
     88.0000,     354.81
     92.0000,     372.72
     96.0000,     392.53
    100.0000,     413.79
    104.0000,     430.24
    108.0000,     439.98
    112.0000,     441.66
    116.0000,     435.74
    120.0000,     423.73
    124.0000,     407.46
    128.0000,     388.68
    132.0000,     369.00
    136.0000,     349.80
    140.0000,     332.16
    144.0000,     316.87
    148.0000,     304.49
    152.0000,     295.40
    156.0000,     289.88
    160.0000,     287.76
    164.0000,     288.68
    168.0000,     291.98
    172.0000,     296.94
           306.4406
LAYER 12
21, 
     88.0000,     347.74
     92.0000,     363.10
     96.0000,     380.48
    100.0000,     397.60
    104.0000,     411.26
    108.0000,     420.43
    112.0000,     421.51
    116.0000,     414.98
    120.0000,     402.30
    124.0000,     385.39
    128.0000,     366.20
    132.0000,     346.44
    136.0000,     327.52
    140.0000,     310.46
    144.0000,     295.95
    148.0000,     284.47
    152.0000,     276.30
    156.0000,     272.37
    160.0000,     271.66
    164.0000,     274.12
           279.2640
CALCULATED APPARENT RESISTIVITY
      6.0000,       4.0000,   1.00000,    309.9171
     10.0000,       4.0000,   1.00000,    311.5701
     14.0000,       4.0000,   1.00000,    293.4743
     18.0000,       4.0000,   1.00000,    289.1468
     22.0000,       4.0000,   1.00000,    250.5545
     26.0000,       4.0000,   1.00000,    258.6556
     30.0000,       4.0000,   1.00000,    248.8401
     34.0000,       4.0000,   1.00000,    271.7109
     38.0000,       4.0000,   1.00000,    299.1934
     42.0000,       4.0000,   1.00000,    300.1338
     46.0000,       4.0000,   1.00000,    331.6693
     50.0000,       4.0000,   1.00000,    352.0113
     54.0000,       4.0000,   1.00000,    385.8964
     58.0000,       4.0000,   1.00000,    402.3000
     62.0000,       4.0000,   1.00000,    405.2173
     66.0000,       4.0000,   1.00000,    441.2112
     70.0000,       4.0000,   1.00000,    403.3069
     74.0000,       4.0000,   1.00000,    433.4921
     78.0000,       4.0000,   1.00000,    415.5336
     82.0000,       4.0000,   1.00000,    420.4926
     86.0000,       4.0000,   1.00000,    401.3936
     90.0000,       4.0000,   1.00000,    409.7756
     94.0000,       4.0000,   1.00000,    358.8801
     98.0000,       4.0000,   1.00000,    361.8997
    102.0000,       4.0000,   1.00000,    388.7939
    106.0000,       4.0000,   1.00000,    352.9767
    110.0000,       4.0000,   1.00000,    409.7926
    114.0000,       4.0000,   1.00000,    391.5685
    118.0000,       4.0000,   1.00000,    395.2425
    122.0000,       4.0000,   1.00000,    377.4865
    126.0000,       4.0000,   1.00000,    361.2123
    130.0000,       4.0000,   1.00000,    355.1368
    134.0000,       4.0000,   1.00000,    367.7844
    138.0000,       4.0000,   1.00000,    381.0992
    142.0000,       4.0000,   1.00000,    384.1071
    146.0000,       4.0000,   1.00000,    424.8316
    150.0000,       4.0000,   1.00000,    410.7465
    154.0000,       4.0000,   1.00000,    444.5672
    158.0000,       4.0000,   1.00000,    438.6073
    162.0000,       4.0000,   1.00000,    456.1285
    166.0000,       4.0000,   1.00000,    429.7028
    170.0000,       4.0000,   1.00000,    422.4486
    174.0000,       4.0000,   1.00000,    403.7592
    178.0000,       4.0000,   1.00000,    384.7233
    182.0000,       4.0000,   1.00000,    387.1598
    186.0000,       4.0000,   1.00000,    378.4993
    190.0000,       4.0000,   1.00000,    383.8484
    194.0000,       4.0000,   1.00000,    400.3514
    198.0000,       4.0000,   1.00000,    391.0445
    202.0000,       4.0000,   1.00000,    454.4193
    206.0000,       4.0000,   1.00000,    444.0943
    210.0000,       4.0000,   1.00000,    478.9271
    214.0000,       4.0000,   1.00000,    471.3511
    218.0000,       4.0000,   1.00000,    484.7679
    222.0000,       4.0000,   1.00000,    467.7450
    226.0000,       4.0000,   1.00000,    463.6898
    230.0000,       4.0000,   1.00000,    426.2319
    234.0000,       4.0000,   1.00000,    441.3026
    238.0000,       4.0000,   1.00000,    387.7094
    242.0000,       4.0000,   1.00000,    359.1070
    246.0000,       4.0000,   1.00000,    324.6028
     10.0000,       4.0000,   2.00000,    306.8169
     14.0000,       4.0000,   2.00000,    303.3467
     18.0000,       4.0000,   2.00000,    298.3678
     22.0000,       4.0000,   2.00000,    267.7373
     26.0000,       4.0000,   2.00000,    279.3575
     30.0000,       4.0000,   2.00000,    270.3876
     34.0000,       4.0000,   2.00000,    299.8929
     38.0000,       4.0000,   2.00000,    333.4165
     42.0000,       4.0000,   2.00000,    317.9841
     46.0000,       4.0000,   2.00000,    341.9099
     50.0000,       4.0000,   2.00000,    376.7343
     54.0000,       4.0000,   2.00000,    409.6502
     58.0000,       4.0000,   2.00000,    403.3201
     62.0000,       4.0000,   2.00000,    415.7612
     66.0000,       4.0000,   2.00000,    453.5602
     70.0000,       4.0000,   2.00000,    411.5470
     74.0000,       4.0000,   2.00000,    434.7559
     78.0000,       4.0000,   2.00000,    430.1596
     82.0000,       4.0000,   2.00000,    411.8720
     86.0000,       4.0000,   2.00000,    423.9819
     90.0000,       4.0000,   2.00000,    441.0926
     94.0000,       4.0000,   2.00000,    374.3614
     98.0000,       4.0000,   2.00000,    404.2486
    102.0000,       4.0000,   2.00000,    445.2298
    106.0000,       4.0000,   2.00000,    389.5979
    110.0000,       4.0000,   2.00000,    450.4219
    114.0000,       4.0000,   2.00000,    452.3404
    118.0000,       4.0000,   2.00000,    443.6559
    122.0000,       4.0000,   2.00000,    438.0216
    126.0000,       4.0000,   2.00000,    418.4075
    130.0000,       4.0000,   2.00000,    418.4113
    134.0000,       4.0000,   2.00000,    444.2163
    138.0000,       4.0000,   2.00000,    444.6609
    142.0000,       4.0000,   2.00000,    447.8514
    146.0000,       4.0000,   2.00000,    490.4793
    150.0000,       4.0000,   2.00000,    470.9525
    154.0000,       4.0000,   2.00000,    491.8940
    158.0000,       4.0000,   2.00000,    501.3276
    162.0000,       4.0000,   2.00000,    511.7020
    166.0000,       4.0000,   2.00000,    481.5323
    170.0000,       4.0000,   2.00000,    473.7812
    174.0000,       4.0000,   2.00000,    458.7797
    178.0000,       4.0000,   2.00000,    434.2570
    182.0000,       4.0000,   2.00000,    435.6563
    186.0000,       4.0000,   2.00000,    425.5561
    190.0000,       4.0000,   2.00000,    439.5593
    194.0000,       4.0000,   2.00000,    442.5941
    198.0000,       4.0000,   2.00000,    434.9034
    202.0000,       4.0000,   2.00000,    507.7767
    206.0000,       4.0000,   2.00000,    499.5116
    210.0000,       4.0000,   2.00000,    507.6900
    214.0000,       4.0000,   2.00000,    513.1000
    218.0000,       4.0000,   2.00000,    529.3887
    222.0000,       4.0000,   2.00000,    524.0143
    226.0000,       4.0000,   2.00000,    491.9219
    230.0000,       4.0000,   2.00000,    456.1707
    234.0000,       4.0000,   2.00000,    487.2484
    238.0000,       4.0000,   2.00000,    436.1103
    242.0000,       4.0000,   2.00000,    384.5591
     14.0000,       4.0000,   3.00000,    317.4994
     18.0000,       4.0000,   3.00000,    319.3242
     22.0000,       4.0000,   3.00000,    280.0836
     26.0000,       4.0000,   3.00000,    288.4513
     30.0000,       4.0000,   3.00000,    288.1435
     34.0000,       4.0000,   3.00000,    331.9701
     38.0000,       4.0000,   3.00000,    361.9597
     42.0000,       4.0000,   3.00000,    334.3169
     46.0000,       4.0000,   3.00000,    348.2072
     50.0000,       4.0000,   3.00000,    381.5839
     54.0000,       4.0000,   3.00000,    410.9212
     58.0000,       4.0000,   3.00000,    408.9099
     62.0000,       4.0000,   3.00000,    408.6818
     66.0000,       4.0000,   3.00000,    444.9653
     70.0000,       4.0000,   3.00000,    406.6943
     74.0000,       4.0000,   3.00000,    431.8665
     78.0000,       4.0000,   3.00000,    415.9221
     82.0000,       4.0000,   3.00000,    432.6471
     86.0000,       4.0000,   3.00000,    441.3290
     90.0000,       4.0000,   3.00000,    456.8347
     94.0000,       4.0000,   3.00000,    400.6699
     98.0000,       4.0000,   3.00000,    424.4799
    102.0000,       4.0000,   3.00000,    471.5339
    106.0000,       4.0000,   3.00000,    426.5185
    110.0000,       4.0000,   3.00000,    493.7168
    114.0000,       4.0000,   3.00000,    497.3660
    118.0000,       4.0000,   3.00000,    506.6090
    122.0000,       4.0000,   3.00000,    477.1344
    126.0000,       4.0000,   3.00000,    461.7381
    130.0000,       4.0000,   3.00000,    470.6733
    134.0000,       4.0000,   3.00000,    498.7294
    138.0000,       4.0000,   3.00000,    510.0963
    142.0000,       4.0000,   3.00000,    505.6802
    146.0000,       4.0000,   3.00000,    544.1352
    150.0000,       4.0000,   3.00000,    509.0109
    154.0000,       4.0000,   3.00000,    535.0599
    158.0000,       4.0000,   3.00000,    537.2786
    162.0000,       4.0000,   3.00000,    561.5093
    166.0000,       4.0000,   3.00000,    523.8784
    170.0000,       4.0000,   3.00000,    512.8233
    174.0000,       4.0000,   3.00000,    494.7961
    178.0000,       4.0000,   3.00000,    474.8085
    182.0000,       4.0000,   3.00000,    476.1613
    186.0000,       4.0000,   3.00000,    476.4338
    190.0000,       4.0000,   3.00000,    478.1318
    194.0000,       4.0000,   3.00000,    481.1089
    198.0000,       4.0000,   3.00000,    468.9709
    202.0000,       4.0000,   3.00000,    549.4177
    206.0000,       4.0000,   3.00000,    528.8774
    210.0000,       4.0000,   3.00000,    538.2560
    214.0000,       4.0000,   3.00000,    526.4900
    218.0000,       4.0000,   3.00000,    562.3846
    222.0000,       4.0000,   3.00000,    536.8888
    226.0000,       4.0000,   3.00000,    512.4544
    230.0000,       4.0000,   3.00000,    481.6333
    234.0000,       4.0000,   3.00000,    531.9665
    238.0000,       4.0000,   3.00000,    475.1167
     18.0000,      12.0000,   1.00000,    318.0320
     22.0000,      12.0000,   1.00000,    303.6606
     26.0000,      12.0000,   1.00000,    293.2298
     30.0000,      12.0000,   1.00000,    316.0722
     34.0000,      12.0000,   1.00000,    343.1907
     38.0000,      12.0000,   1.00000,    356.0605
     42.0000,      12.0000,   1.00000,    357.8367
     46.0000,      12.0000,   1.00000,    361.3831
     50.0000,      12.0000,   1.00000,    372.4951
     54.0000,      12.0000,   1.00000,    393.3023
     58.0000,      12.0000,   1.00000,    406.0684
     62.0000,      12.0000,   1.00000,    412.6223
     66.0000,      12.0000,   1.00000,    407.2818
     70.0000,      12.0000,   1.00000,    418.9398
     74.0000,      12.0000,   1.00000,    409.1023
     78.0000,      12.0000,   1.00000,    427.9551
     82.0000,      12.0000,   1.00000,    439.9804
     86.0000,      12.0000,   1.00000,    454.1349
     90.0000,      12.0000,   1.00000,    444.1298
     94.0000,      12.0000,   1.00000,    440.4562
     98.0000,      12.0000,   1.00000,    439.3882
    102.0000,      12.0000,   1.00000,    444.5656
    106.0000,      12.0000,   1.00000,    479.8109
    110.0000,      12.0000,   1.00000,    498.8016
    114.0000,      12.0000,   1.00000,    523.6187
    118.0000,      12.0000,   1.00000,    515.9020
    122.0000,      12.0000,   1.00000,    504.9387
    126.0000,      12.0000,   1.00000,    486.8986
    130.0000,      12.0000,   1.00000,    496.0106
    134.0000,      12.0000,   1.00000,    518.5556
    138.0000,      12.0000,   1.00000,    535.7476
    142.0000,      12.0000,   1.00000,    551.1077
    146.0000,      12.0000,   1.00000,    537.4275
    150.0000,      12.0000,   1.00000,    542.9231
    154.0000,      12.0000,   1.00000,    539.4017
    158.0000,      12.0000,   1.00000,    555.4185
    162.0000,      12.0000,   1.00000,    552.8892
    166.0000,      12.0000,   1.00000,    551.3179
    170.0000,      12.0000,   1.00000,    525.4776
    174.0000,      12.0000,   1.00000,    509.5223
    178.0000,      12.0000,   1.00000,    499.5825
    182.0000,      12.0000,   1.00000,    502.9792
    186.0000,      12.0000,   1.00000,    500.3241
    190.0000,      12.0000,   1.00000,    501.4004
    194.0000,      12.0000,   1.00000,    497.3342
    198.0000,      12.0000,   1.00000,    520.8497
    202.0000,      12.0000,   1.00000,    526.8348
    206.0000,      12.0000,   1.00000,    543.9861
    210.0000,      12.0000,   1.00000,    534.3618
    214.0000,      12.0000,   1.00000,    544.8611
    218.0000,      12.0000,   1.00000,    527.7098
    222.0000,      12.0000,   1.00000,    529.5749
    226.0000,      12.0000,   1.00000,    513.6249
    230.0000,      12.0000,   1.00000,    522.8043
    234.0000,      12.0000,   1.00000,    509.9060
     18.0000,       4.0000,   4.00000,    335.6081
     22.0000,       4.0000,   4.00000,    286.5701
     26.0000,       4.0000,   4.00000,    298.9627
     30.0000,       4.0000,   4.00000,    301.3781
     34.0000,       4.0000,   4.00000,    349.1699
     38.0000,       4.0000,   4.00000,    382.8755
     42.0000,       4.0000,   4.00000,    345.7649
     46.0000,       4.0000,   4.00000,    357.4296
     50.0000,       4.0000,   4.00000,    371.9832
     54.0000,       4.0000,   4.00000,    407.5975
     58.0000,       4.0000,   4.00000,    407.9846
     62.0000,       4.0000,   4.00000,    404.0666
     66.0000,       4.0000,   4.00000,    434.8137
     70.0000,       4.0000,   4.00000,    392.8734
     74.0000,       4.0000,   4.00000,    418.7423
     78.0000,       4.0000,   4.00000,    423.1432
     82.0000,       4.0000,   4.00000,    439.1334
     86.0000,       4.0000,   4.00000,    453.8336
     90.0000,       4.0000,   4.00000,    478.1682
     94.0000,       4.0000,   4.00000,    410.0596
     98.0000,       4.0000,   4.00000,    435.8102
    102.0000,       4.0000,   4.00000,    486.0384
    106.0000,       4.0000,   4.00000,    443.5916
    110.0000,       4.0000,   4.00000,    540.3474
    114.0000,       4.0000,   4.00000,    541.0286
    118.0000,       4.0000,   4.00000,    540.4203
    122.0000,       4.0000,   4.00000,    520.2188
    126.0000,       4.0000,   4.00000,    489.4960
    130.0000,       4.0000,   4.00000,    496.8477
    134.0000,       4.0000,   4.00000,    537.1321
    138.0000,       4.0000,   4.00000,    551.0986
    142.0000,       4.0000,   4.00000,    548.5281
    146.0000,       4.0000,   4.00000,    579.3588
    150.0000,       4.0000,   4.00000,    536.9387
    154.0000,       4.0000,   4.00000,    562.3527
    158.0000,       4.0000,   4.00000,    566.4626
    162.0000,       4.0000,   4.00000,    589.6852
    166.0000,       4.0000,   4.00000,    556.6815
    170.0000,       4.0000,   4.00000,    539.1591
    174.0000,       4.0000,   4.00000,    519.5736
    178.0000,       4.0000,   4.00000,    497.1308
    182.0000,       4.0000,   4.00000,    514.4172
    186.0000,       4.0000,   4.00000,    501.9135
    190.0000,       4.0000,   4.00000,    508.0583
    194.0000,       4.0000,   4.00000,    508.4465
    198.0000,       4.0000,   4.00000,    492.5617
    202.0000,       4.0000,   4.00000,    570.9027
    206.0000,       4.0000,   4.00000,    545.3198
    210.0000,       4.0000,   4.00000,    553.1876
    214.0000,       4.0000,   4.00000,    546.9320
    218.0000,       4.0000,   4.00000,    549.6776
    222.0000,       4.0000,   4.00000,    540.0585
    226.0000,       4.0000,   4.00000,    526.5740
    230.0000,       4.0000,   4.00000,    507.7224
    234.0000,       4.0000,   4.00000,    558.7547
     24.0000,      16.0000,   1.00000,    316.8766
     28.0000,      16.0000,   1.00000,    320.0988
     32.0000,      16.0000,   1.00000,    340.1173
     36.0000,      16.0000,   1.00000,    349.1611
     40.0000,      16.0000,   1.00000,    366.2861
     44.0000,      16.0000,   1.00000,    371.6945
     48.0000,      16.0000,   1.00000,    373.7595
     52.0000,      16.0000,   1.00000,    380.5956
     56.0000,      16.0000,   1.00000,    387.1318
     60.0000,      16.0000,   1.00000,    404.5201
     64.0000,      16.0000,   1.00000,    403.0324
     68.0000,      16.0000,   1.00000,    400.2724
     72.0000,      16.0000,   1.00000,    412.4655
     76.0000,      16.0000,   1.00000,    420.5869
     80.0000,      16.0000,   1.00000,    439.6289
     84.0000,      16.0000,   1.00000,    461.1631
     88.0000,      16.0000,   1.00000,    450.9377
     92.0000,      16.0000,   1.00000,    452.6338
     96.0000,      16.0000,   1.00000,    456.0530
    100.0000,      16.0000,   1.00000,    445.4339
    104.0000,      16.0000,   1.00000,    485.0080
    108.0000,      16.0000,   1.00000,    520.8616
    112.0000,      16.0000,   1.00000,    537.0104
    116.0000,      16.0000,   1.00000,    560.0023
    120.0000,      16.0000,   1.00000,    541.6929
    124.0000,      16.0000,   1.00000,    523.6777
    128.0000,      16.0000,   1.00000,    525.9988
    132.0000,      16.0000,   1.00000,    523.6846
    136.0000,      16.0000,   1.00000,    542.5615
    140.0000,      16.0000,   1.00000,    564.1008
    144.0000,      16.0000,   1.00000,    566.1211
    148.0000,      16.0000,   1.00000,    569.4479
    152.0000,      16.0000,   1.00000,    572.6998
    156.0000,      16.0000,   1.00000,    573.3074
    160.0000,      16.0000,   1.00000,    576.5269
    164.0000,      16.0000,   1.00000,    572.5009
    168.0000,      16.0000,   1.00000,    561.5180
    172.0000,      16.0000,   1.00000,    543.0353
    176.0000,      16.0000,   1.00000,    534.4760
    180.0000,      16.0000,   1.00000,    521.8262
    184.0000,      16.0000,   1.00000,    519.0037
    188.0000,      16.0000,   1.00000,    524.7723
    192.0000,      16.0000,   1.00000,    519.9578
    196.0000,      16.0000,   1.00000,    536.2762
    200.0000,      16.0000,   1.00000,    538.0192
    204.0000,      16.0000,   1.00000,    540.6172
    208.0000,      16.0000,   1.00000,    554.1060
    212.0000,      16.0000,   1.00000,    537.3258
    216.0000,      16.0000,   1.00000,    529.2214
    220.0000,      16.0000,   1.00000,    524.9670
    224.0000,      16.0000,   1.00000,    522.8320
    228.0000,      16.0000,   1.00000,    538.9587
     22.0000,       4.0000,   5.00000,    295.7609
     26.0000,       4.0000,   5.00000,    308.2823
     30.0000,       4.0000,   5.00000,    307.8487
     34.0000,       4.0000,   5.00000,    354.0334
     38.0000,       4.0000,   5.00000,    389.7788
     42.0000,       4.0000,   5.00000,    356.7534
     46.0000,       4.0000,   5.00000,    355.3163
     50.0000,       4.0000,   5.00000,    376.9835
     54.0000,       4.0000,   5.00000,    400.8784
     58.0000,       4.0000,   5.00000,    399.6765
     62.0000,       4.0000,   5.00000,    403.1542
     66.0000,       4.0000,   5.00000,    429.5248
     70.0000,       4.0000,   5.00000,    379.5496
     74.0000,       4.0000,   5.00000,    416.7906
     78.0000,       4.0000,   5.00000,    427.3116
     82.0000,       4.0000,   5.00000,    439.6128
     86.0000,       4.0000,   5.00000,    463.7339
     90.0000,       4.0000,   5.00000,    487.6034
     94.0000,       4.0000,   5.00000,    412.0695
     98.0000,       4.0000,   5.00000,    440.7314
    102.0000,       4.0000,   5.00000,    496.3478
    106.0000,       4.0000,   5.00000,    458.4527
    110.0000,       4.0000,   5.00000,    563.0466
    114.0000,       4.0000,   5.00000,    575.8848
    118.0000,       4.0000,   5.00000,    568.4380
    122.0000,       4.0000,   5.00000,    541.9451
    126.0000,       4.0000,   5.00000,    511.7766
    130.0000,       4.0000,   5.00000,    509.5361
    134.0000,       4.0000,   5.00000,    550.6831
    138.0000,       4.0000,   5.00000,    566.5756
    142.0000,       4.0000,   5.00000,    563.0565
    146.0000,       4.0000,   5.00000,    603.5913
    150.0000,       4.0000,   5.00000,    557.9321
    154.0000,       4.0000,   5.00000,    580.1583
    158.0000,       4.0000,   5.00000,    587.5329
    162.0000,       4.0000,   5.00000,    610.3053
    166.0000,       4.0000,   5.00000,    570.1044
    170.0000,       4.0000,   5.00000,    559.0676
    174.0000,       4.0000,   5.00000,    533.9067
    178.0000,       4.0000,   5.00000,    516.8758
    182.0000,       4.0000,   5.00000,    521.2951
    186.0000,       4.0000,   5.00000,    517.8198
    190.0000,       4.0000,   5.00000,    521.3828
    194.0000,       4.0000,   5.00000,    523.4617
    198.0000,       4.0000,   5.00000,    502.4826
    202.0000,       4.0000,   5.00000,    580.0677
    206.0000,       4.0000,   5.00000,    554.1333
    210.0000,       4.0000,   5.00000,    563.2112
    214.0000,       4.0000,   5.00000,    539.4913
    218.0000,       4.0000,   5.00000,    549.1569
    222.0000,       4.0000,   5.00000,    534.3578
    226.0000,       4.0000,   5.00000,    537.7612
    230.0000,       4.0000,   5.00000,    518.3235
     26.0000,       4.0000,   6.00000,    313.3315
     30.0000,       4.0000,   6.00000,    308.5459
     34.0000,       4.0000,   6.00000,    353.7227
     38.0000,       4.0000,   6.00000,    390.7633
     42.0000,       4.0000,   6.00000,    352.0416
     46.0000,       4.0000,   6.00000,    362.9203
     50.0000,       4.0000,   6.00000,    378.3245
     54.0000,       4.0000,   6.00000,    403.8985
     58.0000,       4.0000,   6.00000,    395.7668
     62.0000,       4.0000,   6.00000,    395.9590
     66.0000,       4.0000,   6.00000,    425.7824
     70.0000,       4.0000,   6.00000,    383.8991
     74.0000,       4.0000,   6.00000,    418.1441
     78.0000,       4.0000,   6.00000,    420.3029
     82.0000,       4.0000,   6.00000,    446.0115
     86.0000,       4.0000,   6.00000,    462.3159
     90.0000,       4.0000,   6.00000,    482.9923
     94.0000,       4.0000,   6.00000,    414.5209
     98.0000,       4.0000,   6.00000,    443.1997
    102.0000,       4.0000,   6.00000,    507.3186
    106.0000,       4.0000,   6.00000,    469.5177
    110.0000,       4.0000,   6.00000,    573.7672
    114.0000,       4.0000,   6.00000,    586.0336
    118.0000,       4.0000,   6.00000,    593.2841
    122.0000,       4.0000,   6.00000,    551.5866
    126.0000,       4.0000,   6.00000,    517.9237
    130.0000,       4.0000,   6.00000,    519.3755
    134.0000,       4.0000,   6.00000,    544.8174
    138.0000,       4.0000,   6.00000,    557.5512
    142.0000,       4.0000,   6.00000,    561.1567
    146.0000,       4.0000,   6.00000,    610.1479
    150.0000,       4.0000,   6.00000,    571.4560
    154.0000,       4.0000,   6.00000,    598.2332
    158.0000,       4.0000,   6.00000,    599.6809
    162.0000,       4.0000,   6.00000,    623.3116
    166.0000,       4.0000,   6.00000,    581.0222
    170.0000,       4.0000,   6.00000,    563.7050
    174.0000,       4.0000,   6.00000,    549.6244
    178.0000,       4.0000,   6.00000,    516.2521
    182.0000,       4.0000,   6.00000,    522.3768
    186.0000,       4.0000,   6.00000,    514.3014
    190.0000,       4.0000,   6.00000,    524.3477
    194.0000,       4.0000,   6.00000,    522.3005
    198.0000,       4.0000,   6.00000,    502.9936
    202.0000,       4.0000,   6.00000,    584.1688
    206.0000,       4.0000,   6.00000,    559.2938
    210.0000,       4.0000,   6.00000,    554.7343
    214.0000,       4.0000,   6.00000,    534.4908
    218.0000,       4.0000,   6.00000,    551.3785
    222.0000,       4.0000,   6.00000,    543.9645
    226.0000,       4.0000,   6.00000,    532.1016
     30.0000,      20.0000,   1.00000,    333.7804
     34.0000,      20.0000,   1.00000,    340.6095
     38.0000,      20.0000,   1.00000,    345.4836
     42.0000,      20.0000,   1.00000,    366.7156
     46.0000,      20.0000,   1.00000,    381.3409
     50.0000,      20.0000,   1.00000,    383.6706
     54.0000,      20.0000,   1.00000,    386.6907
     58.0000,      20.0000,   1.00000,    398.0293
     62.0000,      20.0000,   1.00000,    391.9668
     66.0000,      20.0000,   1.00000,    403.9326
     70.0000,      20.0000,   1.00000,    418.0743
     74.0000,      20.0000,   1.00000,    423.1438
     78.0000,      20.0000,   1.00000,    432.9956
     82.0000,      20.0000,   1.00000,    450.2351
     86.0000,      20.0000,   1.00000,    444.7988
     90.0000,      20.0000,   1.00000,    445.7927
     94.0000,      20.0000,   1.00000,    458.8184
     98.0000,      20.0000,   1.00000,    464.2097
    102.0000,      20.0000,   1.00000,    481.8505
    106.0000,      20.0000,   1.00000,    515.1198
    110.0000,      20.0000,   1.00000,    540.3439
    114.0000,      20.0000,   1.00000,    548.0228
    118.0000,      20.0000,   1.00000,    555.1039
    122.0000,      20.0000,   1.00000,    549.7502
    126.0000,      20.0000,   1.00000,    535.9709
    130.0000,      20.0000,   1.00000,    527.9116
    134.0000,      20.0000,   1.00000,    525.6821
    138.0000,      20.0000,   1.00000,    535.4658
    142.0000,      20.0000,   1.00000,    551.1662
    146.0000,      20.0000,   1.00000,    567.4035
    150.0000,      20.0000,   1.00000,    583.4920
    154.0000,      20.0000,   1.00000,    598.4465
    158.0000,      20.0000,   1.00000,    588.7670
    162.0000,      20.0000,   1.00000,    585.3909
    166.0000,      20.0000,   1.00000,    577.1712
    170.0000,      20.0000,   1.00000,    568.6705
    174.0000,      20.0000,   1.00000,    544.6554
    178.0000,      20.0000,   1.00000,    534.3690
    182.0000,      20.0000,   1.00000,    520.5862
    186.0000,      20.0000,   1.00000,    517.7577
    190.0000,      20.0000,   1.00000,    514.5189
    194.0000,      20.0000,   1.00000,    531.3120
    198.0000,      20.0000,   1.00000,    535.9600
    202.0000,      20.0000,   1.00000,    543.4013
    206.0000,      20.0000,   1.00000,    534.4298
    210.0000,      20.0000,   1.00000,    539.0417
    214.0000,      20.0000,   1.00000,    532.9641
    218.0000,      20.0000,   1.00000,    534.4048
    222.0000,      20.0000,   1.00000,    528.8511
     30.0000,       4.0000,   7.00000,    307.3856
     34.0000,       4.0000,   7.00000,    352.4878
     38.0000,       4.0000,   7.00000,    382.7225
     42.0000,       4.0000,   7.00000,    351.4431
     46.0000,       4.0000,   7.00000,    361.2872
     50.0000,       4.0000,   7.00000,    384.6720
     54.0000,       4.0000,   7.00000,    408.4115
     58.0000,       4.0000,   7.00000,    399.7368
     62.0000,       4.0000,   7.00000,    390.7813
     66.0000,       4.0000,   7.00000,    427.8407
     70.0000,       4.0000,   7.00000,    390.4846
     74.0000,       4.0000,   7.00000,    416.9079
     78.0000,       4.0000,   7.00000,    423.5584
     82.0000,       4.0000,   7.00000,    437.5503
     86.0000,       4.0000,   7.00000,    456.2531
     90.0000,       4.0000,   7.00000,    478.1260
     94.0000,       4.0000,   7.00000,    410.8949
     98.0000,       4.0000,   7.00000,    451.3827
    102.0000,       4.0000,   7.00000,    514.5211
    106.0000,       4.0000,   7.00000,    474.0664
    110.0000,       4.0000,   7.00000,    578.0076
    114.0000,       4.0000,   7.00000,    590.6616
    118.0000,       4.0000,   7.00000,    588.8572
    122.0000,       4.0000,   7.00000,    561.9721
    126.0000,       4.0000,   7.00000,    517.1863
    130.0000,       4.0000,   7.00000,    509.8345
    134.0000,       4.0000,   7.00000,    536.7863
    138.0000,       4.0000,   7.00000,    539.3929
    142.0000,       4.0000,   7.00000,    547.7526
    146.0000,       4.0000,   7.00000,    603.0850
    150.0000,       4.0000,   7.00000,    576.0585
    154.0000,       4.0000,   7.00000,    608.7762
    158.0000,       4.0000,   7.00000,    612.1052
    162.0000,       4.0000,   7.00000,    630.8575
    166.0000,       4.0000,   7.00000,    586.8985
    170.0000,       4.0000,   7.00000,    572.6213
    174.0000,       4.0000,   7.00000,    541.3593
    178.0000,       4.0000,   7.00000,    514.6652
    182.0000,       4.0000,   7.00000,    513.4495
    186.0000,       4.0000,   7.00000,    505.3456
    190.0000,       4.0000,   7.00000,    509.4522
    194.0000,       4.0000,   7.00000,    513.5315
    198.0000,       4.0000,   7.00000,    496.7351
    202.0000,       4.0000,   7.00000,    583.6141
    206.0000,       4.0000,   7.00000,    549.4050
    210.0000,       4.0000,   7.00000,    548.8784
    214.0000,       4.0000,   7.00000,    537.1133
    218.0000,       4.0000,   7.00000,    557.4887
    222.0000,       4.0000,   7.00000,    545.9999
     34.0000,       4.0000,   8.00000,    346.1890
     38.0000,       4.0000,   8.00000,    382.2094
     42.0000,       4.0000,   8.00000,    347.8011
     46.0000,       4.0000,   8.00000,    360.0276
     50.0000,       4.0000,   8.00000,    385.6899
     54.0000,       4.0000,   8.00000,    416.1675
     58.0000,       4.0000,   8.00000,    402.6546
     62.0000,       4.0000,   8.00000,    401.8142
     66.0000,       4.0000,   8.00000,    432.2603
     70.0000,       4.0000,   8.00000,    386.4080
     74.0000,       4.0000,   8.00000,    424.0096
     78.0000,       4.0000,   8.00000,    419.7569
     82.0000,       4.0000,   8.00000,    429.9877
     86.0000,       4.0000,   8.00000,    446.0386
     90.0000,       4.0000,   8.00000,    473.3423
     94.0000,       4.0000,   8.00000,    411.9975
     98.0000,       4.0000,   8.00000,    452.3829
    102.0000,       4.0000,   8.00000,    519.4109
    106.0000,       4.0000,   8.00000,    473.9013
    110.0000,       4.0000,   8.00000,    579.4765
    114.0000,       4.0000,   8.00000,    582.9429
    118.0000,       4.0000,   8.00000,    583.2080
    122.0000,       4.0000,   8.00000,    549.8867
    126.0000,       4.0000,   8.00000,    512.6366
    130.0000,       4.0000,   8.00000,    494.8046
    134.0000,       4.0000,   8.00000,    517.6828
    138.0000,       4.0000,   8.00000,    529.0766
    142.0000,       4.0000,   8.00000,    528.3478
    146.0000,       4.0000,   8.00000,    590.4212
    150.0000,       4.0000,   8.00000,    568.2419
    154.0000,       4.0000,   8.00000,    609.9120
    158.0000,       4.0000,   8.00000,    619.3486
    162.0000,       4.0000,   8.00000,    639.1358
    166.0000,       4.0000,   8.00000,    593.2053
    170.0000,       4.0000,   8.00000,    566.4070
    174.0000,       4.0000,   8.00000,    535.1351
    178.0000,       4.0000,   8.00000,    500.4347
    182.0000,       4.0000,   8.00000,    503.4868
    186.0000,       4.0000,   8.00000,    487.8572
    190.0000,       4.0000,   8.00000,    491.9148
    194.0000,       4.0000,   8.00000,    495.6151
    198.0000,       4.0000,   8.00000,    487.9972
    202.0000,       4.0000,   8.00000,    565.5276
    206.0000,       4.0000,   8.00000,    540.9398
    210.0000,       4.0000,   8.00000,    550.8139
    214.0000,       4.0000,   8.00000,    542.3212
    218.0000,       4.0000,   8.00000,    560.7092
     42.0000,      28.0000,   1.00000,    359.8477
     46.0000,      28.0000,   1.00000,    377.5314
     50.0000,      28.0000,   1.00000,    386.1294
     54.0000,      28.0000,   1.00000,    400.8147
     58.0000,      28.0000,   1.00000,    411.3345
     62.0000,      28.0000,   1.00000,    421.2107
     66.0000,      28.0000,   1.00000,    427.6480
     70.0000,      28.0000,   1.00000,    426.0172
     74.0000,      28.0000,   1.00000,    426.4628
     78.0000,      28.0000,   1.00000,    433.7879
     82.0000,      28.0000,   1.00000,    426.0204
     86.0000,      28.0000,   1.00000,    432.6149
     90.0000,      28.0000,   1.00000,    448.2313
     94.0000,      28.0000,   1.00000,    454.7009
     98.0000,      28.0000,   1.00000,    479.2994
    102.0000,      28.0000,   1.00000,    498.8474
    106.0000,      28.0000,   1.00000,    504.3900
    110.0000,      28.0000,   1.00000,    519.6141
    114.0000,      28.0000,   1.00000,    516.4010
    118.0000,      28.0000,   1.00000,    507.5742
    122.0000,      28.0000,   1.00000,    508.3077
    126.0000,      28.0000,   1.00000,    501.7355
    130.0000,      28.0000,   1.00000,    496.9467
    134.0000,      28.0000,   1.00000,    502.3778
    138.0000,      28.0000,   1.00000,    500.5002
    142.0000,      28.0000,   1.00000,    514.6444
    146.0000,      28.0000,   1.00000,    538.4286
    150.0000,      28.0000,   1.00000,    554.2534
    154.0000,      28.0000,   1.00000,    573.6171
    158.0000,      28.0000,   1.00000,    592.1539
    162.0000,      28.0000,   1.00000,    585.7473
    166.0000,      28.0000,   1.00000,    576.6835
    170.0000,      28.0000,   1.00000,    556.7733
    174.0000,      28.0000,   1.00000,    534.9037
    178.0000,      28.0000,   1.00000,    509.8904
    182.0000,      28.0000,   1.00000,    493.4822
    186.0000,      28.0000,   1.00000,    479.0568
    190.0000,      28.0000,   1.00000,    489.2194
    194.0000,      28.0000,   1.00000,    486.3238
    198.0000,      28.0000,   1.00000,    491.3838
    202.0000,      28.0000,   1.00000,    502.6634
    206.0000,      28.0000,   1.00000,    522.1885
    210.0000,      28.0000,   1.00000,    533.5558
     42.0000,       4.0000,  10.00000,    347.6039
     46.0000,       4.0000,  10.00000,    358.8430
     50.0000,       4.0000,  10.00000,    383.4208
     54.0000,       4.0000,  10.00000,    422.0914
     58.0000,       4.0000,  10.00000,    422.3598
     62.0000,       4.0000,  10.00000,    418.2909
     66.0000,       4.0000,  10.00000,    446.0141
     70.0000,       4.0000,  10.00000,    390.0597
     74.0000,       4.0000,  10.00000,    411.0800
     78.0000,       4.0000,  10.00000,    407.3080
     82.0000,       4.0000,  10.00000,    421.2342
     86.0000,       4.0000,  10.00000,    440.1754
     90.0000,       4.0000,  10.00000,    468.8452
     94.0000,       4.0000,  10.00000,    407.0980
     98.0000,       4.0000,  10.00000,    447.0936
    102.0000,       4.0000,  10.00000,    511.8326
    106.0000,       4.0000,  10.00000,    464.1067
    110.0000,       4.0000,  10.00000,    564.5031
    114.0000,       4.0000,  10.00000,    562.0848
    118.0000,       4.0000,  10.00000,    552.7408
    122.0000,       4.0000,  10.00000,    510.0058
    126.0000,       4.0000,  10.00000,    469.6579
    130.0000,       4.0000,  10.00000,    463.1554
    134.0000,       4.0000,  10.00000,    491.8782
    138.0000,       4.0000,  10.00000,    499.0084
    142.0000,       4.0000,  10.00000,    505.0417
    146.0000,       4.0000,  10.00000,    563.8027
    150.0000,       4.0000,  10.00000,    538.0596
    154.0000,       4.0000,  10.00000,    586.2936
    158.0000,       4.0000,  10.00000,    609.9597
    162.0000,       4.0000,  10.00000,    635.1619
    166.0000,       4.0000,  10.00000,    584.3519
    170.0000,       4.0000,  10.00000,    550.6962
    174.0000,       4.0000,  10.00000,    511.1802
    178.0000,       4.0000,  10.00000,    471.7137
    182.0000,       4.0000,  10.00000,    465.4500
    186.0000,       4.0000,  10.00000,    451.0362
    190.0000,       4.0000,  10.00000,    458.1209
    194.0000,       4.0000,  10.00000,    454.8361
    198.0000,       4.0000,  10.00000,    445.3352
    202.0000,       4.0000,  10.00000,    535.3793
    206.0000,       4.0000,  10.00000,    531.9720
    210.0000,       4.0000,  10.00000,    549.7543
     54.0000,      36.0000,   1.00000,    407.7021
     58.0000,      36.0000,   1.00000,    410.4419
     62.0000,      36.0000,   1.00000,    416.7296
     66.0000,      36.0000,   1.00000,    424.1324
     70.0000,      36.0000,   1.00000,    431.4461
     74.0000,      36.0000,   1.00000,    438.5360
     78.0000,      36.0000,   1.00000,    432.0854
     82.0000,      36.0000,   1.00000,    431.6289
     86.0000,      36.0000,   1.00000,    435.0524
     90.0000,      36.0000,   1.00000,    440.5759
     94.0000,      36.0000,   1.00000,    454.2358
     98.0000,      36.0000,   1.00000,    465.6723
    102.0000,      36.0000,   1.00000,    471.0667
    106.0000,      36.0000,   1.00000,    469.0094
    110.0000,      36.0000,   1.00000,    457.0645
    114.0000,      36.0000,   1.00000,    455.4820
    118.0000,      36.0000,   1.00000,    456.6581
    122.0000,      36.0000,   1.00000,    457.5615
    126.0000,      36.0000,   1.00000,    464.0625
    130.0000,      36.0000,   1.00000,    469.9251
    134.0000,      36.0000,   1.00000,    471.9340
    138.0000,      36.0000,   1.00000,    479.3726
    142.0000,      36.0000,   1.00000,    492.6254
    146.0000,      36.0000,   1.00000,    516.6077
    150.0000,      36.0000,   1.00000,    520.6801
    154.0000,      36.0000,   1.00000,    524.0497
    158.0000,      36.0000,   1.00000,    526.8107
    162.0000,      36.0000,   1.00000,    520.9527
    166.0000,      36.0000,   1.00000,    516.2040
    170.0000,      36.0000,   1.00000,    512.8211
    174.0000,      36.0000,   1.00000,    503.7608
    178.0000,      36.0000,   1.00000,    490.7886
    182.0000,      36.0000,   1.00000,    462.9909
    186.0000,      36.0000,   1.00000,    454.4879
    190.0000,      36.0000,   1.00000,    452.2791
    194.0000,      36.0000,   1.00000,    458.5002
    198.0000,      36.0000,   1.00000,    466.8525
     54.0000,      12.0000,   4.00000,    416.0623
     58.0000,      12.0000,   4.00000,    422.0453
     62.0000,      12.0000,   4.00000,    425.7235
     66.0000,      12.0000,   4.00000,    413.5765
     70.0000,      12.0000,   4.00000,    412.9680
     74.0000,      12.0000,   4.00000,    403.5352
     78.0000,      12.0000,   4.00000,    412.8955
     82.0000,      12.0000,   4.00000,    420.1569
     86.0000,      12.0000,   4.00000,    436.1503
     90.0000,      12.0000,   4.00000,    428.8727
     94.0000,      12.0000,   4.00000,    426.5108
     98.0000,      12.0000,   4.00000,    434.9969
    102.0000,      12.0000,   4.00000,    444.2747
    106.0000,      12.0000,   4.00000,    474.5403
    110.0000,      12.0000,   4.00000,    483.1616
    114.0000,      12.0000,   4.00000,    504.1546
    118.0000,      12.0000,   4.00000,    487.1035
    122.0000,      12.0000,   4.00000,    462.8859
    126.0000,      12.0000,   4.00000,    437.9552
    130.0000,      12.0000,   4.00000,    434.7182
    134.0000,      12.0000,   4.00000,    447.0150
    138.0000,      12.0000,   4.00000,    464.4169
    142.0000,      12.0000,   4.00000,    491.3074
    146.0000,      12.0000,   4.00000,    509.8627
    150.0000,      12.0000,   4.00000,    524.6729
    154.0000,      12.0000,   4.00000,    529.7035
    158.0000,      12.0000,   4.00000,    552.8865
    162.0000,      12.0000,   4.00000,    544.1730
    166.0000,      12.0000,   4.00000,    531.8326
    170.0000,      12.0000,   4.00000,    500.0249
    174.0000,      12.0000,   4.00000,    470.5639
    178.0000,      12.0000,   4.00000,    445.9012
    182.0000,      12.0000,   4.00000,    420.4505
    186.0000,      12.0000,   4.00000,    411.0233
    190.0000,      12.0000,   4.00000,    410.7025
    194.0000,      12.0000,   4.00000,    415.5840
    198.0000,      12.0000,   4.00000,    445.9491
     66.0000,      44.0000,   1.00000,    418.4132
     70.0000,      44.0000,   1.00000,    430.1176
     74.0000,      44.0000,   1.00000,    430.1455
     78.0000,      44.0000,   1.00000,    431.8734
     82.0000,      44.0000,   1.00000,    435.6912
     86.0000,      44.0000,   1.00000,    433.6039
     90.0000,      44.0000,   1.00000,    433.1837
     94.0000,      44.0000,   1.00000,    436.0844
     98.0000,      44.0000,   1.00000,    431.5239
    102.0000,      44.0000,   1.00000,    428.2599
    106.0000,      44.0000,   1.00000,    423.5212
    110.0000,      44.0000,   1.00000,    417.3669
    114.0000,      44.0000,   1.00000,    416.0113
    118.0000,      44.0000,   1.00000,    424.4326
    122.0000,      44.0000,   1.00000,    434.6339
    126.0000,      44.0000,   1.00000,    444.1346
    130.0000,      44.0000,   1.00000,    455.0460
    134.0000,      44.0000,   1.00000,    464.7246
    138.0000,      44.0000,   1.00000,    464.2235
    142.0000,      44.0000,   1.00000,    468.0997
    146.0000,      44.0000,   1.00000,    467.8137
    150.0000,      44.0000,   1.00000,    470.2645
    154.0000,      44.0000,   1.00000,    470.5547
    158.0000,      44.0000,   1.00000,    468.1622
    162.0000,      44.0000,   1.00000,    460.4350
    166.0000,      44.0000,   1.00000,    457.4918
    170.0000,      44.0000,   1.00000,    450.2133
    174.0000,      44.0000,   1.00000,    444.8807
    178.0000,      44.0000,   1.00000,    446.2958
    182.0000,      44.0000,   1.00000,    454.7622
    186.0000,      44.0000,   1.00000,    453.6190
     66.0000,      12.0000,   5.00000,    405.0687
     70.0000,      12.0000,   5.00000,    404.6127
     74.0000,      12.0000,   5.00000,    394.3548
     78.0000,      12.0000,   5.00000,    405.8830
     82.0000,      12.0000,   5.00000,    411.5738
     86.0000,      12.0000,   5.00000,    426.7863
     90.0000,      12.0000,   5.00000,    410.9536
     94.0000,      12.0000,   5.00000,    401.9167
     98.0000,      12.0000,   5.00000,    401.1269
    102.0000,      12.0000,   5.00000,    408.4103
    106.0000,      12.0000,   5.00000,    436.5496
    110.0000,      12.0000,   5.00000,    446.2730
    114.0000,      12.0000,   5.00000,    469.8538
    118.0000,      12.0000,   5.00000,    459.1029
    122.0000,      12.0000,   5.00000,    439.7149
    126.0000,      12.0000,   5.00000,    419.5419
    130.0000,      12.0000,   5.00000,    416.6678
    134.0000,      12.0000,   5.00000,    430.4555
    138.0000,      12.0000,   5.00000,    439.2410
    142.0000,      12.0000,   5.00000,    457.6097
    146.0000,      12.0000,   5.00000,    463.1856
    150.0000,      12.0000,   5.00000,    478.5807
    154.0000,      12.0000,   5.00000,    480.5304
    158.0000,      12.0000,   5.00000,    497.7850
    162.0000,      12.0000,   5.00000,    486.1960
    166.0000,      12.0000,   5.00000,    470.0182
    170.0000,      12.0000,   5.00000,    438.6191
    174.0000,      12.0000,   5.00000,    409.9944
    178.0000,      12.0000,   5.00000,    397.0396
    182.0000,      12.0000,   5.00000,    390.2681
    186.0000,      12.0000,   5.00000,    392.6232
     78.0000,      52.0000,   1.00000,    419.0821
     82.0000,      52.0000,   1.00000,    413.4083
     86.0000,      52.0000,   1.00000,    414.1187
     90.0000,      52.0000,   1.00000,    415.9611
     94.0000,      52.0000,   1.00000,    413.7742
     98.0000,      52.0000,   1.00000,    413.5407
    102.0000,      52.0000,   1.00000,    408.1193
    106.0000,      52.0000,   1.00000,    404.9014
    110.0000,      52.0000,   1.00000,    405.3720
    114.0000,      52.0000,   1.00000,    409.0670
    118.0000,      52.0000,   1.00000,    413.5559
    122.0000,      52.0000,   1.00000,    426.4947
    126.0000,      52.0000,   1.00000,    430.4807
    130.0000,      52.0000,   1.00000,    434.6384
    134.0000,      52.0000,   1.00000,    442.9715
    138.0000,      52.0000,   1.00000,    444.4422
    142.0000,      52.0000,   1.00000,    438.7055
    146.0000,      52.0000,   1.00000,    432.9713
    150.0000,      52.0000,   1.00000,    424.9345
    154.0000,      52.0000,   1.00000,    421.8327
    158.0000,      52.0000,   1.00000,    416.9787
    162.0000,      52.0000,   1.00000,    414.2326
    166.0000,      52.0000,   1.00000,    416.4598
    170.0000,      52.0000,   1.00000,    422.8765
    174.0000,      52.0000,   1.00000,    418.8525
     78.0000,      12.0000,   6.00000,    384.9850
     82.0000,      12.0000,   6.00000,    388.4409
     86.0000,      12.0000,   6.00000,    398.3219
     90.0000,      12.0000,   6.00000,    386.7029
     94.0000,      12.0000,   6.00000,    381.6521
     98.0000,      12.0000,   6.00000,    387.4876
    102.0000,      12.0000,   6.00000,    397.2171
    106.0000,      12.0000,   6.00000,    425.2714
    110.0000,      12.0000,   6.00000,    437.3252
    114.0000,      12.0000,   6.00000,    462.9520
    118.0000,      12.0000,   6.00000,    454.3116
    122.0000,      12.0000,   6.00000,    432.4537
    126.0000,      12.0000,   6.00000,    406.7762
    130.0000,      12.0000,   6.00000,    399.7002
    134.0000,      12.0000,   6.00000,    405.8979
    138.0000,      12.0000,   6.00000,    414.1996
    142.0000,      12.0000,   6.00000,    426.8557
    146.0000,      12.0000,   6.00000,    430.5952
    150.0000,      12.0000,   6.00000,    439.6715
    154.0000,      12.0000,   6.00000,    440.2757
    158.0000,      12.0000,   6.00000,    450.3080
    162.0000,      12.0000,   6.00000,    443.1502
    166.0000,      12.0000,   6.00000,    431.7126
    170.0000,      12.0000,   6.00000,    408.9444
    174.0000,      12.0000,   6.00000,    384.8353
     84.0000,      24.0000,   3.00000,    376.6654
     88.0000,      24.0000,   3.00000,    375.4735
     92.0000,      24.0000,   3.00000,    385.3944
     96.0000,      24.0000,   3.00000,    388.6056
    100.0000,      24.0000,   3.00000,    403.5090
    104.0000,      24.0000,   3.00000,    414.6484
    108.0000,      24.0000,   3.00000,    431.5699
    112.0000,      24.0000,   3.00000,    439.0494
    116.0000,      24.0000,   3.00000,    433.3281
    120.0000,      24.0000,   3.00000,    431.9793
    124.0000,      24.0000,   3.00000,    423.2406
    128.0000,      24.0000,   3.00000,    411.8893
    132.0000,      24.0000,   3.00000,    402.0476
    136.0000,      24.0000,   3.00000,    403.3367
    140.0000,      24.0000,   3.00000,    406.9921
    144.0000,      24.0000,   3.00000,    415.6629
    148.0000,      24.0000,   3.00000,    422.2290
    152.0000,      24.0000,   3.00000,    428.4880
    156.0000,      24.0000,   3.00000,    427.9273
    160.0000,      24.0000,   3.00000,    422.4069
    164.0000,      24.0000,   3.00000,    418.8545
    168.0000,      24.0000,   3.00000,    407.3560
     90.0000,      20.0000,   4.00000,    373.0493
     94.0000,      20.0000,   4.00000,    385.9865
     98.0000,      20.0000,   4.00000,    388.3063
    102.0000,      20.0000,   4.00000,    403.3018
    106.0000,      20.0000,   4.00000,    429.3455
    110.0000,      20.0000,   4.00000,    448.2354
    114.0000,      20.0000,   4.00000,    443.6247
    118.0000,      20.0000,   4.00000,    441.1489
    122.0000,      20.0000,   4.00000,    421.0897
    126.0000,      20.0000,   4.00000,    407.2576
    130.0000,      20.0000,   4.00000,    395.7427
    134.0000,      20.0000,   4.00000,    388.4931
    138.0000,      20.0000,   4.00000,    395.8446
    142.0000,      20.0000,   4.00000,    401.5191
    146.0000,      20.0000,   4.00000,    406.9201
    150.0000,      20.0000,   4.00000,    413.6369
    154.0000,      20.0000,   4.00000,    424.9122
    158.0000,      20.0000,   4.00000,    423.9465
    162.0000,      20.0000,   4.00000,    420.7732
   2.45
ITERATION 4
MODEL RESISTIVITY
LAYER 1
61,     2.0000
      8.0000,     319.01
     12.0000,     322.32
     16.0000,     307.39
     20.0000,     290.18
     24.0000,     237.17
     28.0000,     233.93
     32.0000,     219.83
     36.0000,     259.44
     40.0000,     306.34
     44.0000,     284.25
     48.0000,     301.42
     52.0000,     339.78
     56.0000,     378.25
     60.0000,     380.57
     64.0000,     391.26
     68.0000,     436.51
     72.0000,     388.74
     76.0000,     415.64
     80.0000,     414.74
     84.0000,     419.67
     88.0000,     416.14
     92.0000,     410.46
     96.0000,     324.25
    100.0000,     329.91
    104.0000,     354.58
    108.0000,     315.24
    112.0000,     388.45
    116.0000,     379.88
    120.0000,     365.77
    124.0000,     337.35
    128.0000,     307.89
    132.0000,     306.56
    136.0000,     325.96
    140.0000,     339.05
    144.0000,     351.00
    148.0000,     387.00
    152.0000,     368.53
    156.0000,     397.03
    160.0000,     405.00
    164.0000,     427.68
    168.0000,     398.43
    172.0000,     381.71
    176.0000,     365.94
    180.0000,     347.66
    184.0000,     350.43
    188.0000,     352.58
    192.0000,     361.61
    196.0000,     362.41
    200.0000,     348.95
    204.0000,     428.76
    208.0000,     420.27
    212.0000,     438.14
    216.0000,     440.43
    220.0000,     453.34
    224.0000,     437.15
    228.0000,     415.12
    232.0000,     390.18
    236.0000,     435.23
    240.0000,     386.09
    244.0000,     332.55
           291.6560
LAYER 2
61,     4.2000
      8.0000,     306.07
     12.0000,     314.59
     16.0000,     306.58
     20.0000,     290.71
     24.0000,     239.48
     28.0000,     231.32
     32.0000,     224.66
     36.0000,     266.14
     40.0000,     306.36
     44.0000,     290.23
     48.0000,     312.71
     52.0000,     359.36
     56.0000,     407.40
     60.0000,     419.99
     64.0000,     432.21
     68.0000,     466.81
     72.0000,     418.02
     76.0000,     434.28
     80.0000,     431.98
     84.0000,     421.86
     88.0000,     418.71
     92.0000,     416.59
     96.0000,     336.33
    100.0000,     351.54
    104.0000,     382.27
    108.0000,     353.09
    112.0000,     414.89
    116.0000,     421.60
    120.0000,     409.58
    124.0000,     381.65
    128.0000,     349.47
    132.0000,     345.43
    136.0000,     361.67
    140.0000,     367.10
    144.0000,     388.34
    148.0000,     427.02
    152.0000,     414.27
    156.0000,     434.98
    160.0000,     451.10
    164.0000,     466.17
    168.0000,     435.54
    172.0000,     412.49
    176.0000,     394.96
    180.0000,     373.84
    184.0000,     374.36
    188.0000,     374.03
    192.0000,     376.11
    196.0000,     374.61
    200.0000,     376.65
    204.0000,     448.02
    208.0000,     454.28
    212.0000,     472.82
    216.0000,     479.45
    220.0000,     488.64
    224.0000,     467.46
    228.0000,     449.79
    232.0000,     424.24
    236.0000,     456.09
    240.0000,     400.50
    244.0000,     332.40
           297.6164
LAYER 3
59,     6.6200
     12.0000,     296.99
     16.0000,     301.11
     20.0000,     286.82
     24.0000,     244.70
     28.0000,     238.40
     32.0000,     250.05
     36.0000,     301.42
     40.0000,     336.53
     44.0000,     321.42
     48.0000,     346.95
     52.0000,     405.38
     56.0000,     467.64
     60.0000,     495.70
     64.0000,     506.29
     68.0000,     514.17
     72.0000,     463.42
     76.0000,     462.99
     80.0000,     455.13
     84.0000,     435.18
     88.0000,     439.61
     92.0000,     451.40
     96.0000,     389.56
    100.0000,     426.66
    104.0000,     477.82
    108.0000,     455.05
    112.0000,     508.04
    116.0000,     536.85
    120.0000,     541.47
    124.0000,     519.57
    128.0000,     483.17
    132.0000,     470.87
    136.0000,     474.99
    140.0000,     471.04
    144.0000,     502.64
    148.0000,     551.40
    152.0000,     549.76
    156.0000,     567.13
    160.0000,     595.76
    164.0000,     607.09
    168.0000,     565.74
    172.0000,     524.70
    176.0000,     492.78
    180.0000,     459.20
    184.0000,     448.71
    188.0000,     439.14
    192.0000,     431.28
    196.0000,     434.76
    200.0000,     464.15
    204.0000,     544.64
    208.0000,     573.14
    212.0000,     598.78
    216.0000,     608.87
    220.0000,     608.18
    224.0000,     582.16
    228.0000,     565.20
    232.0000,     535.75
    236.0000,     536.31
    240.0000,     438.96
           340.9606
LAYER 4
57,     9.2820
     16.0000,     297.24
     20.0000,     293.32
     24.0000,     262.54
     28.0000,     266.57
     32.0000,     296.70
     36.0000,     362.20
     40.0000,     392.18
     44.0000,     366.36
     48.0000,     383.85
     52.0000,     442.39
     56.0000,     509.20
     60.0000,     544.30
     64.0000,     546.26
     68.0000,     526.01
     72.0000,     472.78
     76.0000,     459.55
     80.0000,     447.22
     84.0000,     429.42
     88.0000,     449.24
     92.0000,     485.96
     96.0000,     453.60
    100.0000,     525.67
    104.0000,     606.87
    108.0000,     581.55
    112.0000,     627.93
    116.0000,     681.12
    120.0000,     720.27
    124.0000,     721.31
    128.0000,     686.57
    132.0000,     661.76
    136.0000,     647.47
    140.0000,     634.11
    144.0000,     676.27
    148.0000,     741.50
    152.0000,     754.94
    156.0000,     773.65
    160.0000,     809.90
    164.0000,     813.88
    168.0000,     751.53
    172.0000,     683.01
    176.0000,     626.97
    180.0000,     573.17
    184.0000,     544.63
    188.0000,     520.96
    192.0000,     505.51
    196.0000,     520.43
    200.0000,     581.81
    204.0000,     688.07
    208.0000,     738.39
    212.0000,     769.52
    216.0000,     775.06
    220.0000,     759.84
    224.0000,     727.45
    228.0000,     708.55
    232.0000,     663.31
    236.0000,     634.91
           452.7463
LAYER 5
53,    12.2102
     24.0000,     336.63
     28.0000,     369.65
     32.0000,     409.64
     36.0000,     464.89
     40.0000,     476.16
     44.0000,     438.29
     48.0000,     420.21
     52.0000,     430.03
     56.0000,     449.06
     60.0000,     453.93
     64.0000,     435.34
     68.0000,     402.04
     72.0000,     372.07
     76.0000,     361.46
     80.0000,     361.44
     84.0000,     373.00
     88.0000,     416.25
     92.0000,     479.95
     96.0000,     525.93
    100.0000,     631.26
    104.0000,     727.57
    108.0000,     730.50
    112.0000,     761.81
    116.0000,     837.12
    120.0000,     937.38
    124.0000,     1014.6
    128.0000,     1034.2
    132.0000,     1016.7
    136.0000,     990.48
    140.0000,     983.03
    144.0000,     1030.5
    148.0000,     1100.8
    152.0000,     1135.2
    156.0000,     1138.8
    160.0000,     1126.5
    164.0000,     1073.3
    168.0000,     976.21
    172.0000,     874.82
    176.0000,     787.63
    180.0000,     712.36
    184.0000,     657.66
    188.0000,     619.13
    192.0000,     606.91
    196.0000,     641.47
    200.0000,     727.23
    204.0000,     833.85
    208.0000,     893.97
    212.0000,     911.80
    216.0000,     896.84
    220.0000,     864.19
    224.0000,     829.66
    228.0000,     797.21
           709.9014
LAYER 6
49,    15.4312
     32.0000,     429.48
     36.0000,     468.13
     40.0000,     469.77
     44.0000,     435.17
     48.0000,     403.06
     52.0000,     379.96
     56.0000,     365.86
     60.0000,     350.66
     64.0000,     330.99
     68.0000,     311.09
     72.0000,     299.55
     76.0000,     300.72
     80.0000,     313.58
     84.0000,     340.61
     88.0000,     389.53
     92.0000,     455.67
     96.0000,     525.90
    100.0000,     617.53
    104.0000,     691.65
    108.0000,     712.21
    112.0000,     734.88
    116.0000,     788.52
    120.0000,     867.98
    124.0000,     942.58
    128.0000,     981.98
    132.0000,     985.45
    136.0000,     973.28
    140.0000,     969.41
    144.0000,     988.39
    148.0000,     1014.5
    152.0000,     1020.8
    156.0000,     999.95
    160.0000,     958.69
    164.0000,     897.66
    168.0000,     824.12
    172.0000,     752.69
    176.0000,     691.07
    180.0000,     639.68
    184.0000,     601.58
    188.0000,     578.72
    192.0000,     579.07
    196.0000,     611.38
    200.0000,     671.16
    204.0000,     734.01
    208.0000,     770.69
    212.0000,     775.33
    216.0000,     764.99
    220.0000,     745.19
           729.5556
LAYER 7
45,    18.9743
     40.0000,     438.99
     44.0000,     404.41
     48.0000,     376.65
     52.0000,     345.83
     56.0000,     322.80
     60.0000,     302.92
     64.0000,     286.69
     68.0000,     275.62
     72.0000,     273.22
     76.0000,     281.24
     80.0000,     300.20
     84.0000,     331.74
     88.0000,     378.50
     92.0000,     438.24
     96.0000,     504.64
    100.0000,     574.57
    104.0000,     627.67
    108.0000,     651.05
    112.0000,     666.89
    116.0000,     694.05
    120.0000,     733.51
    124.0000,     771.77
    128.0000,     793.64
    132.0000,     795.62
    136.0000,     785.81
    140.0000,     775.08
    144.0000,     768.90
    148.0000,     762.78
    152.0000,     748.57
    156.0000,     723.31
    160.0000,     689.72
    164.0000,     650.98
    168.0000,     611.33
    172.0000,     575.16
    176.0000,     545.03
    180.0000,     521.60
    184.0000,     506.32
    188.0000,     500.96
    192.0000,     509.82
    196.0000,     534.56
    200.0000,     568.49
    204.0000,     598.29
    208.0000,     620.17
    212.0000,     625.70
           637.2543
LAYER 8
41,    22.8718
     48.0000,     365.82
     52.0000,     329.72
     56.0000,     309.25
     60.0000,     294.60
     64.0000,     281.76
     68.0000,     274.32
     72.0000,     275.38
     76.0000,     285.58
     80.0000,     305.31
     84.0000,     334.95
     88.0000,     375.04
     92.0000,     424.18
     96.0000,     477.80
    100.0000,     529.28
    104.0000,     567.71
    108.0000,     587.75
    112.0000,     597.42
    116.0000,     606.21
    120.0000,     616.77
    124.0000,     625.07
    128.0000,     625.68
    132.0000,     617.08
    136.0000,     602.23
    140.0000,     585.44
    144.0000,     569.23
    148.0000,     553.31
    152.0000,     536.24
    156.0000,     517.50
    160.0000,     497.99
    164.0000,     478.92
    168.0000,     461.60
    172.0000,     447.26
    176.0000,     436.94
    180.0000,     431.29
    184.0000,     430.85
    188.0000,     435.72
    192.0000,     449.40
    196.0000,     470.35
    200.0000,     486.82
    204.0000,     503.41
           530.7918
LAYER 9
35,    27.1590
     60.0000,     310.05
     64.0000,     295.16
     68.0000,     289.25
     72.0000,     290.50
     76.0000,     299.64
     80.0000,     316.95
     84.0000,     341.22
     88.0000,     372.35
     92.0000,     409.92
     96.0000,     450.09
    100.0000,     487.41
    104.0000,     515.34
    108.0000,     530.50
    112.0000,     535.12
    116.0000,     533.50
    120.0000,     528.30
    124.0000,     519.69
    128.0000,     507.00
    132.0000,     490.48
    136.0000,     471.78
    140.0000,     452.91
    144.0000,     435.31
    148.0000,     419.65
    152.0000,     406.04
    156.0000,     394.52
    160.0000,     385.21
    164.0000,     378.11
    168.0000,     373.25
    172.0000,     370.74
    176.0000,     371.43
    180.0000,     376.19
    184.0000,     384.79
    188.0000,     393.02
    192.0000,     407.86
           440.7974
LAYER 10
29,    31.8749
     72.0000,     305.78
     76.0000,     316.28
     80.0000,     328.44
     84.0000,     346.11
     88.0000,     367.54
     92.0000,     395.59
     96.0000,     424.72
    100.0000,     451.82
    104.0000,     472.11
    108.0000,     482.82
    112.0000,     483.89
    116.0000,     477.18
    120.0000,     464.93
    124.0000,     448.83
    128.0000,     430.15
    132.0000,     410.13
    136.0000,     390.21
    140.0000,     371.68
    144.0000,     355.52
    148.0000,     342.38
    152.0000,     332.57
    156.0000,     326.17
    160.0000,     323.04
    164.0000,     322.69
    168.0000,     324.72
    172.0000,     328.47
    176.0000,     335.29
    180.0000,     345.54
           367.1155
LAYER 11
25,    37.0623
     80.0000,     334.92
     84.0000,     349.82
     88.0000,     364.55
     92.0000,     383.61
     96.0000,     404.00
    100.0000,     425.06
    104.0000,     440.36
    108.0000,     448.05
    112.0000,     447.07
    116.0000,     438.28
    120.0000,     423.54
    124.0000,     404.92
    128.0000,     384.35
    132.0000,     363.50
    136.0000,     343.79
    140.0000,     326.31
    144.0000,     311.82
    148.0000,     300.84
    152.0000,     293.66
    156.0000,     290.41
    160.0000,     290.86
    164.0000,     294.06
    168.0000,     299.32
    172.0000,     305.57
           316.2406
LAYER 12
21, 
     88.0000,     359.08
     92.0000,     375.72
     96.0000,     393.59
    100.0000,     410.40
    104.0000,     422.93
    108.0000,     429.92
    112.0000,     428.27
    116.0000,     418.77
    120.0000,     403.25
    124.0000,     383.89
    128.0000,     362.81
    132.0000,     341.84
    136.0000,     322.42
    140.0000,     305.57
    144.0000,     291.96
    148.0000,     282.05
    152.0000,     276.12
    156.0000,     274.58
    160.0000,     276.59
    164.0000,     281.76
           289.1778
CALCULATED APPARENT RESISTIVITY
      6.0000,       4.0000,   1.00000,    307.7390
     10.0000,       4.0000,   1.00000,    309.6941
     14.0000,       4.0000,   1.00000,    292.0680
     18.0000,       4.0000,   1.00000,    288.0379
     22.0000,       4.0000,   1.00000,    249.9367
     26.0000,       4.0000,   1.00000,    258.2182
     30.0000,       4.0000,   1.00000,    248.6577
     34.0000,       4.0000,   1.00000,    271.6569
     38.0000,       4.0000,   1.00000,    299.2490
     42.0000,       4.0000,   1.00000,    300.2934
     46.0000,       4.0000,   1.00000,    331.9494
     50.0000,       4.0000,   1.00000,    352.3941
     54.0000,       4.0000,   1.00000,    386.3751
     58.0000,       4.0000,   1.00000,    402.8620
     62.0000,       4.0000,   1.00000,    405.7592
     66.0000,       4.0000,   1.00000,    441.6610
     70.0000,       4.0000,   1.00000,    403.6604
     74.0000,       4.0000,   1.00000,    433.7011
     78.0000,       4.0000,   1.00000,    415.6981
     82.0000,       4.0000,   1.00000,    420.5886
     86.0000,       4.0000,   1.00000,    401.5670
     90.0000,       4.0000,   1.00000,    410.0324
     94.0000,       4.0000,   1.00000,    359.3029
     98.0000,       4.0000,   1.00000,    362.5107
    102.0000,       4.0000,   1.00000,    389.6604
    106.0000,       4.0000,   1.00000,    354.0360
    110.0000,       4.0000,   1.00000,    411.1092
    114.0000,       4.0000,   1.00000,    393.0616
    118.0000,       4.0000,   1.00000,    396.9031
    122.0000,       4.0000,   1.00000,    379.2368
    126.0000,       4.0000,   1.00000,    363.0430
    130.0000,       4.0000,   1.00000,    357.0335
    134.0000,       4.0000,   1.00000,    369.8349
    138.0000,       4.0000,   1.00000,    383.3296
    142.0000,       4.0000,   1.00000,    386.4814
    146.0000,       4.0000,   1.00000,    427.5313
    150.0000,       4.0000,   1.00000,    413.4981
    154.0000,       4.0000,   1.00000,    447.5496
    158.0000,       4.0000,   1.00000,    441.5392
    162.0000,       4.0000,   1.00000,    459.0266
    166.0000,       4.0000,   1.00000,    432.3271
    170.0000,       4.0000,   1.00000,    424.8563
    174.0000,       4.0000,   1.00000,    405.8672
    178.0000,       4.0000,   1.00000,    386.5874
    182.0000,       4.0000,   1.00000,    388.8812
    186.0000,       4.0000,   1.00000,    380.0571
    190.0000,       4.0000,   1.00000,    385.3407
    194.0000,       4.0000,   1.00000,    401.8177
    198.0000,       4.0000,   1.00000,    392.5590
    202.0000,       4.0000,   1.00000,    456.0408
    206.0000,       4.0000,   1.00000,    445.7094
    210.0000,       4.0000,   1.00000,    480.6069
    214.0000,       4.0000,   1.00000,    472.7938
    218.0000,       4.0000,   1.00000,    486.0495
    222.0000,       4.0000,   1.00000,    468.7107
    226.0000,       4.0000,   1.00000,    464.3358
    230.0000,       4.0000,   1.00000,    426.8279
    234.0000,       4.0000,   1.00000,    441.7945
    238.0000,       4.0000,   1.00000,    388.5853
    242.0000,       4.0000,   1.00000,    360.1018
    246.0000,       4.0000,   1.00000,    326.5959
     10.0000,       4.0000,   2.00000,    305.6747
     14.0000,       4.0000,   2.00000,    302.5283
     18.0000,       4.0000,   2.00000,    297.6929
     22.0000,       4.0000,   2.00000,    267.3503
     26.0000,       4.0000,   2.00000,    279.1208
     30.0000,       4.0000,   2.00000,    270.3280
     34.0000,       4.0000,   2.00000,    299.9473
     38.0000,       4.0000,   2.00000,    333.5428
     42.0000,       4.0000,   2.00000,    318.1835
     46.0000,       4.0000,   2.00000,    342.2185
     50.0000,       4.0000,   2.00000,    377.1019
     54.0000,       4.0000,   2.00000,    410.0858
     58.0000,       4.0000,   2.00000,    403.8500
     62.0000,       4.0000,   2.00000,    416.2971
     66.0000,       4.0000,   2.00000,    454.0537
     70.0000,       4.0000,   2.00000,    411.9909
     74.0000,       4.0000,   2.00000,    435.1467
     78.0000,       4.0000,   2.00000,    430.5000
     82.0000,       4.0000,   2.00000,    412.1408
     86.0000,       4.0000,   2.00000,    424.2229
     90.0000,       4.0000,   2.00000,    441.3054
     94.0000,       4.0000,   2.00000,    374.6248
     98.0000,       4.0000,   2.00000,    404.5690
    102.0000,       4.0000,   2.00000,    445.6922
    106.0000,       4.0000,   2.00000,    390.2066
    110.0000,       4.0000,   2.00000,    451.1110
    114.0000,       4.0000,   2.00000,    453.2476
    118.0000,       4.0000,   2.00000,    444.7224
    122.0000,       4.0000,   2.00000,    439.2171
    126.0000,       4.0000,   2.00000,    419.6918
    130.0000,       4.0000,   2.00000,    419.7900
    134.0000,       4.0000,   2.00000,    445.7566
    138.0000,       4.0000,   2.00000,    446.2675
    142.0000,       4.0000,   2.00000,    449.5481
    146.0000,       4.0000,   2.00000,    492.3690
    150.0000,       4.0000,   2.00000,    472.8515
    154.0000,       4.0000,   2.00000,    493.8709
    158.0000,       4.0000,   2.00000,    503.3136
    162.0000,       4.0000,   2.00000,    513.5634
    166.0000,       4.0000,   2.00000,    483.2037
    170.0000,       4.0000,   2.00000,    475.3008
    174.0000,       4.0000,   2.00000,    460.0854
    178.0000,       4.0000,   2.00000,    435.3845
    182.0000,       4.0000,   2.00000,    436.6871
    186.0000,       4.0000,   2.00000,    426.4854
    190.0000,       4.0000,   2.00000,    440.4617
    194.0000,       4.0000,   2.00000,    443.5125
    198.0000,       4.0000,   2.00000,    435.9521
    202.0000,       4.0000,   2.00000,    508.9073
    206.0000,       4.0000,   2.00000,    500.7055
    210.0000,       4.0000,   2.00000,    508.9795
    214.0000,       4.0000,   2.00000,    514.2892
    218.0000,       4.0000,   2.00000,    530.6080
    222.0000,       4.0000,   2.00000,    525.1153
    226.0000,       4.0000,   2.00000,    493.0383
    230.0000,       4.0000,   2.00000,    457.5449
    234.0000,       4.0000,   2.00000,    488.8158
    238.0000,       4.0000,   2.00000,    437.6503
    242.0000,       4.0000,   2.00000,    386.3373
     14.0000,       4.0000,   3.00000,    317.2610
     18.0000,       4.0000,   3.00000,    319.1583
     22.0000,       4.0000,   3.00000,    280.0448
     26.0000,       4.0000,   3.00000,    288.4821
     30.0000,       4.0000,   3.00000,    288.3181
     34.0000,       4.0000,   3.00000,    332.2372
     38.0000,       4.0000,   3.00000,    362.3121
     42.0000,       4.0000,   3.00000,    334.6682
     46.0000,       4.0000,   3.00000,    348.6260
     50.0000,       4.0000,   3.00000,    382.0633
     54.0000,       4.0000,   3.00000,    411.4753
     58.0000,       4.0000,   3.00000,    409.5318
     62.0000,       4.0000,   3.00000,    409.2880
     66.0000,       4.0000,   3.00000,    445.5014
     70.0000,       4.0000,   3.00000,    407.1517
     74.0000,       4.0000,   3.00000,    432.2567
     78.0000,       4.0000,   3.00000,    416.2765
     82.0000,       4.0000,   3.00000,    432.8896
     86.0000,       4.0000,   3.00000,    441.4884
     90.0000,       4.0000,   3.00000,    456.9055
     94.0000,       4.0000,   3.00000,    400.7714
     98.0000,       4.0000,   3.00000,    424.5731
    102.0000,       4.0000,   3.00000,    471.7043
    106.0000,       4.0000,   3.00000,    426.8666
    110.0000,       4.0000,   3.00000,    494.0746
    114.0000,       4.0000,   3.00000,    497.9292
    118.0000,       4.0000,   3.00000,    507.3715
    122.0000,       4.0000,   3.00000,    478.0347
    126.0000,       4.0000,   3.00000,    462.7357
    130.0000,       4.0000,   3.00000,    471.7896
    134.0000,       4.0000,   3.00000,    499.9783
    138.0000,       4.0000,   3.00000,    511.4130
    142.0000,       4.0000,   3.00000,    507.0576
    146.0000,       4.0000,   3.00000,    545.6364
    150.0000,       4.0000,   3.00000,    510.4756
    154.0000,       4.0000,   3.00000,    536.5630
    158.0000,       4.0000,   3.00000,    538.7409
    162.0000,       4.0000,   3.00000,    562.8657
    166.0000,       4.0000,   3.00000,    525.0281
    170.0000,       4.0000,   3.00000,    513.8054
    174.0000,       4.0000,   3.00000,    495.6020
    178.0000,       4.0000,   3.00000,    475.5135
    182.0000,       4.0000,   3.00000,    476.8076
    186.0000,       4.0000,   3.00000,    477.0313
    190.0000,       4.0000,   3.00000,    478.7675
    194.0000,       4.0000,   3.00000,    481.8472
    198.0000,       4.0000,   3.00000,    469.9480
    202.0000,       4.0000,   3.00000,    550.6497
    206.0000,       4.0000,   3.00000,    530.3144
    210.0000,       4.0000,   3.00000,    539.9450
    214.0000,       4.0000,   3.00000,    528.2466
    218.0000,       4.0000,   3.00000,    564.3320
    222.0000,       4.0000,   3.00000,    539.0064
    226.0000,       4.0000,   3.00000,    514.8011
    230.0000,       4.0000,   3.00000,    484.3032
    234.0000,       4.0000,   3.00000,    534.6559
    238.0000,       4.0000,   3.00000,    477.7630
     18.0000,      12.0000,   1.00000,    318.1854
     22.0000,      12.0000,   1.00000,    303.8690
     26.0000,      12.0000,   1.00000,    293.4967
     30.0000,      12.0000,   1.00000,    316.4130
     34.0000,      12.0000,   1.00000,    343.6425
     38.0000,      12.0000,   1.00000,    356.5435
     42.0000,      12.0000,   1.00000,    358.3428
     46.0000,      12.0000,   1.00000,    361.9020
     50.0000,      12.0000,   1.00000,    373.0693
     54.0000,      12.0000,   1.00000,    393.9346
     58.0000,      12.0000,   1.00000,    406.7169
     62.0000,      12.0000,   1.00000,    413.2120
     66.0000,      12.0000,   1.00000,    407.7705
     70.0000,      12.0000,   1.00000,    419.3204
     74.0000,      12.0000,   1.00000,    409.4107
     78.0000,      12.0000,   1.00000,    428.1933
     82.0000,      12.0000,   1.00000,    440.1547
     86.0000,      12.0000,   1.00000,    454.2331
     90.0000,      12.0000,   1.00000,    444.1802
     94.0000,      12.0000,   1.00000,    440.5039
     98.0000,      12.0000,   1.00000,    439.5023
    102.0000,      12.0000,   1.00000,    444.7721
    106.0000,      12.0000,   1.00000,    480.1077
    110.0000,      12.0000,   1.00000,    499.2335
    114.0000,      12.0000,   1.00000,    524.1808
    118.0000,      12.0000,   1.00000,    516.6133
    122.0000,      12.0000,   1.00000,    505.7727
    126.0000,      12.0000,   1.00000,    487.8499
    130.0000,      12.0000,   1.00000,    497.0449
    134.0000,      12.0000,   1.00000,    519.6843
    138.0000,      12.0000,   1.00000,    536.9691
    142.0000,      12.0000,   1.00000,    552.4100
    146.0000,      12.0000,   1.00000,    538.7572
    150.0000,      12.0000,   1.00000,    544.2973
    154.0000,      12.0000,   1.00000,    540.7673
    158.0000,      12.0000,   1.00000,    556.7454
    162.0000,      12.0000,   1.00000,    554.1130
    166.0000,      12.0000,   1.00000,    552.4080
    170.0000,      12.0000,   1.00000,    526.3959
    174.0000,      12.0000,   1.00000,    510.3350
    178.0000,      12.0000,   1.00000,    500.3343
    182.0000,      12.0000,   1.00000,    503.6960
    186.0000,      12.0000,   1.00000,    501.0740
    190.0000,      12.0000,   1.00000,    502.2262
    194.0000,      12.0000,   1.00000,    498.3294
    198.0000,      12.0000,   1.00000,    522.1453
    202.0000,      12.0000,   1.00000,    528.4698
    206.0000,      12.0000,   1.00000,    545.9704
    210.0000,      12.0000,   1.00000,    536.6136
    214.0000,      12.0000,   1.00000,    547.3724
    218.0000,      12.0000,   1.00000,    530.5138
    222.0000,      12.0000,   1.00000,    532.7070
    226.0000,      12.0000,   1.00000,    517.0441
    230.0000,      12.0000,   1.00000,    526.2928
    234.0000,      12.0000,   1.00000,    513.4280
     18.0000,       4.0000,   4.00000,    335.9429
     22.0000,       4.0000,   4.00000,    286.9410
     26.0000,       4.0000,   4.00000,    299.3165
     30.0000,       4.0000,   4.00000,    301.8012
     34.0000,       4.0000,   4.00000,    349.7200
     38.0000,       4.0000,   4.00000,    383.4927
     42.0000,       4.0000,   4.00000,    346.3049
     46.0000,       4.0000,   4.00000,    357.9888
     50.0000,       4.0000,   4.00000,    372.5870
     54.0000,       4.0000,   4.00000,    408.2764
     58.0000,       4.0000,   4.00000,    408.7035
     62.0000,       4.0000,   4.00000,    404.6989
     66.0000,       4.0000,   4.00000,    435.3261
     70.0000,       4.0000,   4.00000,    393.2653
     74.0000,       4.0000,   4.00000,    419.0460
     78.0000,       4.0000,   4.00000,    423.3912
     82.0000,       4.0000,   4.00000,    439.2546
     86.0000,       4.0000,   4.00000,    453.8662
     90.0000,       4.0000,   4.00000,    478.0785
     94.0000,       4.0000,   4.00000,    410.0590
     98.0000,       4.0000,   4.00000,    435.8118
    102.0000,       4.0000,   4.00000,    486.1251
    106.0000,       4.0000,   4.00000,    443.8688
    110.0000,       4.0000,   4.00000,    540.5983
    114.0000,       4.0000,   4.00000,    541.5064
    118.0000,       4.0000,   4.00000,    541.0970
    122.0000,       4.0000,   4.00000,    521.0482
    126.0000,       4.0000,   4.00000,    490.4428
    130.0000,       4.0000,   4.00000,    497.8482
    134.0000,       4.0000,   4.00000,    538.2332
    138.0000,       4.0000,   4.00000,    552.2506
    142.0000,       4.0000,   4.00000,    549.7564
    146.0000,       4.0000,   4.00000,    580.7160
    150.0000,       4.0000,   4.00000,    538.2625
    154.0000,       4.0000,   4.00000,    563.7026
    158.0000,       4.0000,   4.00000,    567.7746
    162.0000,       4.0000,   4.00000,    590.8747
    166.0000,       4.0000,   4.00000,    557.6812
    170.0000,       4.0000,   4.00000,    539.9797
    174.0000,       4.0000,   4.00000,    520.2388
    178.0000,       4.0000,   4.00000,    497.7484
    182.0000,       4.0000,   4.00000,    515.0146
    186.0000,       4.0000,   4.00000,    502.5349
    190.0000,       4.0000,   4.00000,    508.7933
    194.0000,       4.0000,   4.00000,    509.3697
    198.0000,       4.0000,   4.00000,    493.8766
    202.0000,       4.0000,   4.00000,    572.7023
    206.0000,       4.0000,   4.00000,    547.4660
    210.0000,       4.0000,   4.00000,    555.7648
    214.0000,       4.0000,   4.00000,    549.6520
    218.0000,       4.0000,   4.00000,    552.8879
    222.0000,       4.0000,   4.00000,    543.5587
    226.0000,       4.0000,   4.00000,    530.3160
    230.0000,       4.0000,   4.00000,    511.5116
    234.0000,       4.0000,   4.00000,    562.7366
     24.0000,      16.0000,   1.00000,    317.6133
     28.0000,      16.0000,   1.00000,    320.8642
     32.0000,      16.0000,   1.00000,    340.8870
     36.0000,      16.0000,   1.00000,    349.9154
     40.0000,      16.0000,   1.00000,    367.0566
     44.0000,      16.0000,   1.00000,    372.4608
     48.0000,      16.0000,   1.00000,    374.5168
     52.0000,      16.0000,   1.00000,    381.3588
     56.0000,      16.0000,   1.00000,    387.8735
     60.0000,      16.0000,   1.00000,    405.2079
     64.0000,      16.0000,   1.00000,    403.6127
     68.0000,      16.0000,   1.00000,    400.7083
     72.0000,      16.0000,   1.00000,    412.7647
     76.0000,      16.0000,   1.00000,    420.7585
     80.0000,      16.0000,   1.00000,    439.7180
     84.0000,      16.0000,   1.00000,    461.1714
     88.0000,      16.0000,   1.00000,    450.9547
     92.0000,      16.0000,   1.00000,    452.6831
     96.0000,      16.0000,   1.00000,    456.1873
    100.0000,      16.0000,   1.00000,    445.7005
    104.0000,      16.0000,   1.00000,    485.3723
    108.0000,      16.0000,   1.00000,    521.3600
    112.0000,      16.0000,   1.00000,    537.6564
    116.0000,      16.0000,   1.00000,    560.7378
    120.0000,      16.0000,   1.00000,    542.5502
    124.0000,      16.0000,   1.00000,    524.5813
    128.0000,      16.0000,   1.00000,    526.9404
    132.0000,      16.0000,   1.00000,    524.6467
    136.0000,      16.0000,   1.00000,    543.5302
    140.0000,      16.0000,   1.00000,    565.1354
    144.0000,      16.0000,   1.00000,    567.2387
    148.0000,      16.0000,   1.00000,    570.6742
    152.0000,      16.0000,   1.00000,    574.0254
    156.0000,      16.0000,   1.00000,    574.6492
    160.0000,      16.0000,   1.00000,    577.8491
    164.0000,      16.0000,   1.00000,    573.7575
    168.0000,      16.0000,   1.00000,    562.6907
    172.0000,      16.0000,   1.00000,    544.1353
    176.0000,      16.0000,   1.00000,    535.5177
    180.0000,      16.0000,   1.00000,    522.8940
    184.0000,      16.0000,   1.00000,    520.1653
    188.0000,      16.0000,   1.00000,    526.0718
    192.0000,      16.0000,   1.00000,    521.5028
    196.0000,      16.0000,   1.00000,    538.2316
    200.0000,      16.0000,   1.00000,    540.4346
    204.0000,      16.0000,   1.00000,    543.5627
    208.0000,      16.0000,   1.00000,    557.4728
    212.0000,      16.0000,   1.00000,    541.1526
    216.0000,      16.0000,   1.00000,    533.4894
    220.0000,      16.0000,   1.00000,    529.5626
    224.0000,      16.0000,   1.00000,    527.5060
    228.0000,      16.0000,   1.00000,    543.7607
     22.0000,       4.0000,   5.00000,    296.4885
     26.0000,       4.0000,   5.00000,    308.9824
     30.0000,       4.0000,   5.00000,    308.5545
     34.0000,       4.0000,   5.00000,    354.8381
     38.0000,       4.0000,   5.00000,    390.6496
     42.0000,       4.0000,   5.00000,    357.4834
     46.0000,       4.0000,   5.00000,    356.0358
     50.0000,       4.0000,   5.00000,    377.7104
     54.0000,       4.0000,   5.00000,    401.6490
     58.0000,       4.0000,   5.00000,    400.4496
     62.0000,       4.0000,   5.00000,    403.8188
     66.0000,       4.0000,   5.00000,    430.0254
     70.0000,       4.0000,   5.00000,    379.9070
     74.0000,       4.0000,   5.00000,    417.0190
     78.0000,       4.0000,   5.00000,    427.4581
     82.0000,       4.0000,   5.00000,    439.6265
     86.0000,       4.0000,   5.00000,    463.6382
     90.0000,       4.0000,   5.00000,    487.4497
     94.0000,       4.0000,   5.00000,    412.0613
     98.0000,       4.0000,   5.00000,    440.7677
    102.0000,       4.0000,   5.00000,    496.5045
    106.0000,       4.0000,   5.00000,    458.7936
    110.0000,       4.0000,   5.00000,    563.3625
    114.0000,       4.0000,   5.00000,    576.4114
    118.0000,       4.0000,   5.00000,    569.2031
    122.0000,       4.0000,   5.00000,    542.8619
    126.0000,       4.0000,   5.00000,    512.7452
    130.0000,       4.0000,   5.00000,    510.5349
    134.0000,       4.0000,   5.00000,    551.6979
    138.0000,       4.0000,   5.00000,    567.5989
    142.0000,       4.0000,   5.00000,    564.1733
    146.0000,       4.0000,   5.00000,    604.8936
    150.0000,       4.0000,   5.00000,    559.2512
    154.0000,       4.0000,   5.00000,    581.5411
    158.0000,       4.0000,   5.00000,    588.9108
    162.0000,       4.0000,   5.00000,    611.5787
    166.0000,       4.0000,   5.00000,    571.2019
    170.0000,       4.0000,   5.00000,    560.0296
    174.0000,       4.0000,   5.00000,    534.7297
    178.0000,       4.0000,   5.00000,    517.6553
    182.0000,       4.0000,   5.00000,    522.1436
    186.0000,       4.0000,   5.00000,    518.7375
    190.0000,       4.0000,   5.00000,    522.4828
    194.0000,       4.0000,   5.00000,    524.8758
    198.0000,       4.0000,   5.00000,    504.3936
    202.0000,       4.0000,   5.00000,    582.7075
    206.0000,       4.0000,   5.00000,    557.2180
    210.0000,       4.0000,   5.00000,    566.8273
    214.0000,       4.0000,   5.00000,    543.3843
    218.0000,       4.0000,   5.00000,    553.6630
    222.0000,       4.0000,   5.00000,    539.1710
    226.0000,       4.0000,   5.00000,    542.5463
    230.0000,       4.0000,   5.00000,    523.1658
     26.0000,       4.0000,   6.00000,    314.3321
     30.0000,       4.0000,   6.00000,    309.5344
     34.0000,       4.0000,   6.00000,    354.7880
     38.0000,       4.0000,   6.00000,    391.8642
     42.0000,       4.0000,   6.00000,    352.9677
     46.0000,       4.0000,   6.00000,    363.8066
     50.0000,       4.0000,   6.00000,    379.1931
     54.0000,       4.0000,   6.00000,    404.7718
     58.0000,       4.0000,   6.00000,    396.6104
     62.0000,       4.0000,   6.00000,    396.6852
     66.0000,       4.0000,   6.00000,    426.3644
     70.0000,       4.0000,   6.00000,    384.2874
     74.0000,       4.0000,   6.00000,    418.3737
     78.0000,       4.0000,   6.00000,    420.4295
     82.0000,       4.0000,   6.00000,    445.9606
     86.0000,       4.0000,   6.00000,    462.2105
     90.0000,       4.0000,   6.00000,    482.8871
     94.0000,       4.0000,   6.00000,    414.5979
     98.0000,       4.0000,   6.00000,    443.3570
    102.0000,       4.0000,   6.00000,    507.6183
    106.0000,       4.0000,   6.00000,    470.0042
    110.0000,       4.0000,   6.00000,    574.2512
    114.0000,       4.0000,   6.00000,    586.7444
    118.0000,       4.0000,   6.00000,    594.2114
    122.0000,       4.0000,   6.00000,    552.6386
    126.0000,       4.0000,   6.00000,    518.9850
    130.0000,       4.0000,   6.00000,    520.3919
    134.0000,       4.0000,   6.00000,    545.8111
    138.0000,       4.0000,   6.00000,    558.4884
    142.0000,       4.0000,   6.00000,    562.1876
    146.0000,       4.0000,   6.00000,    611.4193
    150.0000,       4.0000,   6.00000,    572.8333
    154.0000,       4.0000,   6.00000,    599.7523
    158.0000,       4.0000,   6.00000,    601.2532
    162.0000,       4.0000,   6.00000,    624.8542
    166.0000,       4.0000,   6.00000,    582.4212
    170.0000,       4.0000,   6.00000,    564.9999
    174.0000,       4.0000,   6.00000,    550.7841
    178.0000,       4.0000,   6.00000,    517.4175
    182.0000,       4.0000,   6.00000,    523.6412
    186.0000,       4.0000,   6.00000,    515.6812
    190.0000,       4.0000,   6.00000,    525.9935
    194.0000,       4.0000,   6.00000,    524.3505
    198.0000,       4.0000,   6.00000,    505.6217
    202.0000,       4.0000,   6.00000,    587.7592
    206.0000,       4.0000,   6.00000,    563.3554
    210.0000,       4.0000,   6.00000,    559.4518
    214.0000,       4.0000,   6.00000,    539.5238
    218.0000,       4.0000,   6.00000,    557.0686
    222.0000,       4.0000,   6.00000,    549.6781
    226.0000,       4.0000,   6.00000,    537.7914
     30.0000,      20.0000,   1.00000,    334.9451
     34.0000,      20.0000,   1.00000,    341.7194
     38.0000,      20.0000,   1.00000,    346.5383
     42.0000,      20.0000,   1.00000,    367.7512
     46.0000,      20.0000,   1.00000,    382.3743
     50.0000,      20.0000,   1.00000,    384.6510
     54.0000,      20.0000,   1.00000,    387.6199
     58.0000,      20.0000,   1.00000,    398.8859
     62.0000,      20.0000,   1.00000,    392.7462
     66.0000,      20.0000,   1.00000,    404.5871
     70.0000,      20.0000,   1.00000,    418.5717
     74.0000,      20.0000,   1.00000,    423.4704
     78.0000,      20.0000,   1.00000,    433.1594
     82.0000,      20.0000,   1.00000,    450.3361
     86.0000,      20.0000,   1.00000,    444.9256
     90.0000,      20.0000,   1.00000,    445.9803
     94.0000,      20.0000,   1.00000,    459.1105
     98.0000,      20.0000,   1.00000,    464.6223
    102.0000,      20.0000,   1.00000,    482.4013
    106.0000,      20.0000,   1.00000,    515.8370
    110.0000,      20.0000,   1.00000,    541.2446
    114.0000,      20.0000,   1.00000,    549.0484
    118.0000,      20.0000,   1.00000,    556.1378
    122.0000,      20.0000,   1.00000,    550.7708
    126.0000,      20.0000,   1.00000,    536.9759
    130.0000,      20.0000,   1.00000,    528.8639
    134.0000,      20.0000,   1.00000,    526.5942
    138.0000,      20.0000,   1.00000,    536.4005
    142.0000,      20.0000,   1.00000,    552.1384
    146.0000,      20.0000,   1.00000,    568.5087
    150.0000,      20.0000,   1.00000,    584.7957
    154.0000,      20.0000,   1.00000,    599.9418
    158.0000,      20.0000,   1.00000,    590.3763
    162.0000,      20.0000,   1.00000,    587.0822
    166.0000,      20.0000,   1.00000,    578.8866
    170.0000,      20.0000,   1.00000,    570.3500
    174.0000,      20.0000,   1.00000,    546.3344
    178.0000,      20.0000,   1.00000,    536.0862
    182.0000,      20.0000,   1.00000,    522.3964
    186.0000,      20.0000,   1.00000,    519.7712
    190.0000,      20.0000,   1.00000,    516.8324
    194.0000,      20.0000,   1.00000,    534.0925
    198.0000,      20.0000,   1.00000,    539.2673
    202.0000,      20.0000,   1.00000,    547.2819
    206.0000,      20.0000,   1.00000,    538.8594
    210.0000,      20.0000,   1.00000,    544.0600
    214.0000,      20.0000,   1.00000,    538.4308
    218.0000,      20.0000,   1.00000,    540.0106
    222.0000,      20.0000,   1.00000,    534.5081
     30.0000,       4.0000,   7.00000,    308.6169
     34.0000,       4.0000,   7.00000,    353.8429
     38.0000,       4.0000,   7.00000,    384.1054
     42.0000,       4.0000,   7.00000,    352.5723
     46.0000,       4.0000,   7.00000,    362.3629
     50.0000,       4.0000,   7.00000,    385.7114
     54.0000,       4.0000,   7.00000,    409.4506
     58.0000,       4.0000,   7.00000,    400.7240
     62.0000,       4.0000,   7.00000,    391.6423
     66.0000,       4.0000,   7.00000,    428.5491
     70.0000,       4.0000,   7.00000,    390.9827
     74.0000,       4.0000,   7.00000,    417.2350
     78.0000,       4.0000,   7.00000,    423.7339
     82.0000,       4.0000,   7.00000,    437.5839
     86.0000,       4.0000,   7.00000,    456.2547
     90.0000,       4.0000,   7.00000,    478.1722
     94.0000,       4.0000,   7.00000,    411.1248
     98.0000,       4.0000,   7.00000,    451.7013
    102.0000,       4.0000,   7.00000,    515.0209
    106.0000,       4.0000,   7.00000,    474.7414
    110.0000,       4.0000,   7.00000,    578.7343
    114.0000,       4.0000,   7.00000,    591.6191
    118.0000,       4.0000,   7.00000,    589.9976
    122.0000,       4.0000,   7.00000,    563.1672
    126.0000,       4.0000,   7.00000,    518.3520
    130.0000,       4.0000,   7.00000,    510.9112
    134.0000,       4.0000,   7.00000,    537.7927
    138.0000,       4.0000,   7.00000,    540.3487
    142.0000,       4.0000,   7.00000,    548.7806
    146.0000,       4.0000,   7.00000,    604.3823
    150.0000,       4.0000,   7.00000,    577.5240
    154.0000,       4.0000,   7.00000,    610.4878
    158.0000,       4.0000,   7.00000,    613.9750
    162.0000,       4.0000,   7.00000,    632.7989
    166.0000,       4.0000,   7.00000,    588.7328
    170.0000,       4.0000,   7.00000,    574.3433
    174.0000,       4.0000,   7.00000,    542.9910
    178.0000,       4.0000,   7.00000,    516.2980
    182.0000,       4.0000,   7.00000,    515.2098
    186.0000,       4.0000,   7.00000,    507.2660
    190.0000,       4.0000,   7.00000,    511.7120
    194.0000,       4.0000,   7.00000,    516.2578
    198.0000,       4.0000,   7.00000,    500.1011
    202.0000,       4.0000,   7.00000,    588.1461
    206.0000,       4.0000,   7.00000,    554.4333
    210.0000,       4.0000,   7.00000,    554.6440
    214.0000,       4.0000,   7.00000,    543.1791
    218.0000,       4.0000,   7.00000,    564.0248
    222.0000,       4.0000,   7.00000,    552.5417
     34.0000,       4.0000,   8.00000,    347.8291
     38.0000,       4.0000,   8.00000,    383.9308
     42.0000,       4.0000,   8.00000,    349.1966
     46.0000,       4.0000,   8.00000,    361.3154
     50.0000,       4.0000,   8.00000,    386.9491
     54.0000,       4.0000,   8.00000,    417.4451
     58.0000,       4.0000,   8.00000,    403.8774
     62.0000,       4.0000,   8.00000,    402.8651
     66.0000,       4.0000,   8.00000,    433.1477
     70.0000,       4.0000,   8.00000,    387.0661
     74.0000,       4.0000,   8.00000,    424.4842
     78.0000,       4.0000,   8.00000,    420.1087
     82.0000,       4.0000,   8.00000,    430.2145
     86.0000,       4.0000,   8.00000,    446.2583
     90.0000,       4.0000,   8.00000,    473.6122
     94.0000,       4.0000,   8.00000,    412.4142
     98.0000,       4.0000,   8.00000,    452.9148
    102.0000,       4.0000,   8.00000,    520.1503
    106.0000,       4.0000,   8.00000,    474.8081
    110.0000,       4.0000,   8.00000,    580.4741
    114.0000,       4.0000,   8.00000,    584.1558
    118.0000,       4.0000,   8.00000,    584.5824
    122.0000,       4.0000,   8.00000,    551.2668
    126.0000,       4.0000,   8.00000,    513.9164
    130.0000,       4.0000,   8.00000,    495.9845
    134.0000,       4.0000,   8.00000,    518.7947
    138.0000,       4.0000,   8.00000,    530.1257
    142.0000,       4.0000,   8.00000,    529.5056
    146.0000,       4.0000,   8.00000,    591.8585
    150.0000,       4.0000,   8.00000,    569.8671
    154.0000,       4.0000,   8.00000,    611.8817
    158.0000,       4.0000,   8.00000,    621.5925
    162.0000,       4.0000,   8.00000,    641.5579
    166.0000,       4.0000,   8.00000,    595.5107
    170.0000,       4.0000,   8.00000,    568.6548
    174.0000,       4.0000,   8.00000,    537.2711
    178.0000,       4.0000,   8.00000,    502.5558
    182.0000,       4.0000,   8.00000,    505.7730
    186.0000,       4.0000,   8.00000,    490.3235
    190.0000,       4.0000,   8.00000,    494.7629
    194.0000,       4.0000,   8.00000,    499.0035
    198.0000,       4.0000,   8.00000,    492.0493
    202.0000,       4.0000,   8.00000,    570.9299
    206.0000,       4.0000,   8.00000,    546.8758
    210.0000,       4.0000,   8.00000,    557.5278
    214.0000,       4.0000,   8.00000,    549.1420
    218.0000,       4.0000,   8.00000,    568.0258
     42.0000,      28.0000,   1.00000,    361.6513
     46.0000,      28.0000,   1.00000,    379.3197
     50.0000,      28.0000,   1.00000,    387.8363
     54.0000,      28.0000,   1.00000,    402.3893
     58.0000,      28.0000,   1.00000,    412.8158
     62.0000,      28.0000,   1.00000,    422.5764
     66.0000,      28.0000,   1.00000,    428.8514
     70.0000,      28.0000,   1.00000,    427.0616
     74.0000,      28.0000,   1.00000,    427.3839
     78.0000,      28.0000,   1.00000,    434.6438
     82.0000,      28.0000,   1.00000,    426.8372
     86.0000,      28.0000,   1.00000,    433.4289
     90.0000,      28.0000,   1.00000,    449.0950
     94.0000,      28.0000,   1.00000,    455.6512
     98.0000,      28.0000,   1.00000,    480.3843
    102.0000,      28.0000,   1.00000,    500.1277
    106.0000,      28.0000,   1.00000,    505.8730
    110.0000,      28.0000,   1.00000,    521.2281
    114.0000,      28.0000,   1.00000,    518.0593
    118.0000,      28.0000,   1.00000,    509.1801
    122.0000,      28.0000,   1.00000,    509.8191
    126.0000,      28.0000,   1.00000,    503.1506
    130.0000,      28.0000,   1.00000,    498.3004
    134.0000,      28.0000,   1.00000,    503.7420
    138.0000,      28.0000,   1.00000,    501.9314
    142.0000,      28.0000,   1.00000,    516.1919
    146.0000,      28.0000,   1.00000,    540.1600
    150.0000,      28.0000,   1.00000,    556.2416
    154.0000,      28.0000,   1.00000,    575.8806
    158.0000,      28.0000,   1.00000,    594.6967
    162.0000,      28.0000,   1.00000,    588.5386
    166.0000,      28.0000,   1.00000,    579.6671
    170.0000,      28.0000,   1.00000,    559.8702
    174.0000,      28.0000,   1.00000,    538.0839
    178.0000,      28.0000,   1.00000,    513.1610
    182.0000,      28.0000,   1.00000,    496.9277
    186.0000,      28.0000,   1.00000,    482.7711
    190.0000,      28.0000,   1.00000,    493.4500
    194.0000,      28.0000,   1.00000,    491.0863
    198.0000,      28.0000,   1.00000,    496.7603
    202.0000,      28.0000,   1.00000,    508.6458
    206.0000,      28.0000,   1.00000,    528.6647
    210.0000,      28.0000,   1.00000,    540.4333
     42.0000,       4.0000,  10.00000,    349.6714
     46.0000,       4.0000,  10.00000,    360.7867
     50.0000,       4.0000,  10.00000,    385.3065
     54.0000,       4.0000,  10.00000,    423.9800
     58.0000,       4.0000,  10.00000,    424.1448
     62.0000,       4.0000,  10.00000,    419.8687
     66.0000,       4.0000,  10.00000,    447.3998
     70.0000,       4.0000,  10.00000,    391.1351
     74.0000,       4.0000,  10.00000,    412.0485
     78.0000,       4.0000,  10.00000,    408.1891
     82.0000,       4.0000,  10.00000,    422.0143
     86.0000,       4.0000,  10.00000,    440.9540
     90.0000,       4.0000,  10.00000,    469.6972
     94.0000,       4.0000,  10.00000,    408.0140
     98.0000,       4.0000,  10.00000,    448.1680
    102.0000,       4.0000,  10.00000,    513.1890
    106.0000,       4.0000,  10.00000,    465.5314
    110.0000,       4.0000,  10.00000,    566.0548
    114.0000,       4.0000,  10.00000,    563.8085
    118.0000,       4.0000,  10.00000,    554.5894
    122.0000,       4.0000,  10.00000,    511.8194
    126.0000,       4.0000,  10.00000,    471.3418
    130.0000,       4.0000,  10.00000,    464.7363
    134.0000,       4.0000,  10.00000,    493.4451
    138.0000,       4.0000,  10.00000,    500.5797
    142.0000,       4.0000,  10.00000,    506.7617
    146.0000,       4.0000,  10.00000,    565.9286
    150.0000,       4.0000,  10.00000,    540.3889
    154.0000,       4.0000,  10.00000,    589.0468
    158.0000,       4.0000,  10.00000,    613.0437
    162.0000,       4.0000,  10.00000,    638.5464
    166.0000,       4.0000,  10.00000,    587.6388
    170.0000,       4.0000,  10.00000,    553.9159
    174.0000,       4.0000,  10.00000,    514.2719
    178.0000,       4.0000,  10.00000,    474.7531
    182.0000,       4.0000,  10.00000,    468.6634
    186.0000,       4.0000,  10.00000,    454.4390
    190.0000,       4.0000,  10.00000,    461.9659
    194.0000,       4.0000,  10.00000,    459.2877
    198.0000,       4.0000,  10.00000,    450.5122
    202.0000,       4.0000,  10.00000,    542.2501
    206.0000,       4.0000,  10.00000,    539.2718
    210.0000,       4.0000,  10.00000,    557.7687
     54.0000,      36.0000,   1.00000,    410.2114
     58.0000,      36.0000,   1.00000,    412.7600
     62.0000,      36.0000,   1.00000,    418.8918
     66.0000,      36.0000,   1.00000,    426.1629
     70.0000,      36.0000,   1.00000,    433.3707
     74.0000,      36.0000,   1.00000,    440.3457
     78.0000,      36.0000,   1.00000,    433.7918
     82.0000,      36.0000,   1.00000,    433.2813
     86.0000,      36.0000,   1.00000,    436.7210
     90.0000,      36.0000,   1.00000,    442.3198
     94.0000,      36.0000,   1.00000,    456.0853
     98.0000,      36.0000,   1.00000,    467.6533
    102.0000,      36.0000,   1.00000,    473.1932
    106.0000,      36.0000,   1.00000,    471.2429
    110.0000,      36.0000,   1.00000,    459.3544
    114.0000,      36.0000,   1.00000,    457.8149
    118.0000,      36.0000,   1.00000,    459.0167
    122.0000,      36.0000,   1.00000,    459.9190
    126.0000,      36.0000,   1.00000,    466.4595
    130.0000,      36.0000,   1.00000,    472.4070
    134.0000,      36.0000,   1.00000,    474.5305
    138.0000,      36.0000,   1.00000,    482.1410
    142.0000,      36.0000,   1.00000,    495.6121
    146.0000,      36.0000,   1.00000,    519.8288
    150.0000,      36.0000,   1.00000,    524.1261
    154.0000,      36.0000,   1.00000,    527.6699
    158.0000,      36.0000,   1.00000,    530.5664
    162.0000,      36.0000,   1.00000,    524.8415
    166.0000,      36.0000,   1.00000,    520.1866
    170.0000,      36.0000,   1.00000,    516.9362
    174.0000,      36.0000,   1.00000,    508.0436
    178.0000,      36.0000,   1.00000,    495.2756
    182.0000,      36.0000,   1.00000,    467.6881
    186.0000,      36.0000,   1.00000,    459.6563
    190.0000,      36.0000,   1.00000,    457.9339
    194.0000,      36.0000,   1.00000,    464.6099
    198.0000,      36.0000,   1.00000,    473.3969
     54.0000,      12.0000,   4.00000,    418.9678
     58.0000,      12.0000,   4.00000,    424.7999
     62.0000,      12.0000,   4.00000,    428.2517
     66.0000,      12.0000,   4.00000,    415.8178
     70.0000,      12.0000,   4.00000,    414.9941
     74.0000,      12.0000,   4.00000,    405.3357
     78.0000,      12.0000,   4.00000,    414.5916
     82.0000,      12.0000,   4.00000,    421.8026
     86.0000,      12.0000,   4.00000,    437.8579
     90.0000,      12.0000,   4.00000,    430.6520
     94.0000,      12.0000,   4.00000,    428.4064
     98.0000,      12.0000,   4.00000,    437.0650
    102.0000,      12.0000,   4.00000,    446.5017
    106.0000,      12.0000,   4.00000,    476.9287
    110.0000,      12.0000,   4.00000,    485.6471
    114.0000,      12.0000,   4.00000,    506.8123
    118.0000,      12.0000,   4.00000,    489.8316
    122.0000,      12.0000,   4.00000,    465.6063
    126.0000,      12.0000,   4.00000,    440.6341
    130.0000,      12.0000,   4.00000,    437.4096
    134.0000,      12.0000,   4.00000,    449.7936
    138.0000,      12.0000,   4.00000,    467.3633
    142.0000,      12.0000,   4.00000,    494.5683
    146.0000,      12.0000,   4.00000,    513.4217
    150.0000,      12.0000,   4.00000,    528.6206
    154.0000,      12.0000,   4.00000,    533.9175
    158.0000,      12.0000,   4.00000,    557.3885
    162.0000,      12.0000,   4.00000,    548.7228
    166.0000,      12.0000,   4.00000,    536.2726
    170.0000,      12.0000,   4.00000,    504.2470
    174.0000,      12.0000,   4.00000,    474.6444
    178.0000,      12.0000,   4.00000,    449.9643
    182.0000,      12.0000,   4.00000,    424.6067
    186.0000,      12.0000,   4.00000,    415.4822
    190.0000,      12.0000,   4.00000,    415.6283
    194.0000,      12.0000,   4.00000,    421.0625
    198.0000,      12.0000,   4.00000,    452.4936
     66.0000,      44.0000,   1.00000,    421.3487
     70.0000,      44.0000,   1.00000,    432.9433
     74.0000,      44.0000,   1.00000,    432.8506
     78.0000,      44.0000,   1.00000,    434.4821
     82.0000,      44.0000,   1.00000,    438.2775
     86.0000,      44.0000,   1.00000,    436.1775
     90.0000,      44.0000,   1.00000,    435.7805
     94.0000,      44.0000,   1.00000,    438.7837
     98.0000,      44.0000,   1.00000,    434.3584
    102.0000,      44.0000,   1.00000,    431.2395
    106.0000,      44.0000,   1.00000,    426.6352
    110.0000,      44.0000,   1.00000,    420.5975
    114.0000,      44.0000,   1.00000,    419.3572
    118.0000,      44.0000,   1.00000,    427.9245
    122.0000,      44.0000,   1.00000,    438.2798
    126.0000,      44.0000,   1.00000,    447.9680
    130.0000,      44.0000,   1.00000,    459.0827
    134.0000,      44.0000,   1.00000,    468.9546
    138.0000,      44.0000,   1.00000,    468.6565
    142.0000,      44.0000,   1.00000,    472.7226
    146.0000,      44.0000,   1.00000,    472.5521
    150.0000,      44.0000,   1.00000,    475.0840
    154.0000,      44.0000,   1.00000,    475.3962
    158.0000,      44.0000,   1.00000,    472.9914
    162.0000,      44.0000,   1.00000,    465.2998
    166.0000,      44.0000,   1.00000,    462.4073
    170.0000,      44.0000,   1.00000,    455.1842
    174.0000,      44.0000,   1.00000,    450.0125
    178.0000,      44.0000,   1.00000,    451.6230
    182.0000,      44.0000,   1.00000,    460.4451
    186.0000,      44.0000,   1.00000,    459.6482
     66.0000,      12.0000,   5.00000,    408.2813
     70.0000,      12.0000,   5.00000,    407.5528
     74.0000,      12.0000,   5.00000,    397.0112
     78.0000,      12.0000,   5.00000,    408.4561
     82.0000,      12.0000,   5.00000,    414.1336
     86.0000,      12.0000,   5.00000,    429.4484
     90.0000,      12.0000,   5.00000,    413.6711
     94.0000,      12.0000,   5.00000,    404.7447
     98.0000,      12.0000,   5.00000,    404.1594
    102.0000,      12.0000,   5.00000,    411.6680
    106.0000,      12.0000,   5.00000,    440.0876
    110.0000,      12.0000,   5.00000,    449.9693
    114.0000,      12.0000,   5.00000,    473.8374
    118.0000,      12.0000,   5.00000,    463.1868
    122.0000,      12.0000,   5.00000,    443.8070
    126.0000,      12.0000,   5.00000,    423.5997
    130.0000,      12.0000,   5.00000,    420.7904
    134.0000,      12.0000,   5.00000,    434.7244
    138.0000,      12.0000,   5.00000,    443.7139
    142.0000,      12.0000,   5.00000,    462.4176
    146.0000,      12.0000,   5.00000,    468.2350
    150.0000,      12.0000,   5.00000,    483.9529
    154.0000,      12.0000,   5.00000,    486.0537
    158.0000,      12.0000,   5.00000,    503.5293
    162.0000,      12.0000,   5.00000,    491.8631
    166.0000,      12.0000,   5.00000,    475.4684
    170.0000,      12.0000,   5.00000,    443.6884
    174.0000,      12.0000,   5.00000,    414.8055
    178.0000,      12.0000,   5.00000,    401.7409
    182.0000,      12.0000,   5.00000,    394.9720
    186.0000,      12.0000,   5.00000,    397.5731
     78.0000,      52.0000,   1.00000,    422.6836
     82.0000,      52.0000,   1.00000,    416.9343
     86.0000,      52.0000,   1.00000,    417.6219
     90.0000,      52.0000,   1.00000,    419.5145
     94.0000,      52.0000,   1.00000,    417.4326
     98.0000,      52.0000,   1.00000,    417.3669
    102.0000,      52.0000,   1.00000,    412.0980
    106.0000,      52.0000,   1.00000,    409.0515
    110.0000,      52.0000,   1.00000,    409.7302
    114.0000,      52.0000,   1.00000,    413.6562
    118.0000,      52.0000,   1.00000,    418.3805
    122.0000,      52.0000,   1.00000,    431.6068
    126.0000,      52.0000,   1.00000,    435.8025
    130.0000,      52.0000,   1.00000,    440.1318
    134.0000,      52.0000,   1.00000,    448.6408
    138.0000,      52.0000,   1.00000,    450.2448
    142.0000,      52.0000,   1.00000,    444.5463
    146.0000,      52.0000,   1.00000,    438.8003
    150.0000,      52.0000,   1.00000,    430.7266
    154.0000,      52.0000,   1.00000,    427.5786
    158.0000,      52.0000,   1.00000,    422.6802
    162.0000,      52.0000,   1.00000,    419.9180
    166.0000,      52.0000,   1.00000,    422.2032
    170.0000,      52.0000,   1.00000,    428.6855
    174.0000,      52.0000,   1.00000,    424.7576
     78.0000,      12.0000,   6.00000,    388.4932
     82.0000,      12.0000,   6.00000,    391.9439
     86.0000,      12.0000,   6.00000,    401.9750
     90.0000,      12.0000,   6.00000,    390.4246
     94.0000,      12.0000,   6.00000,    385.5361
     98.0000,      12.0000,   6.00000,    391.6443
    102.0000,      12.0000,   6.00000,    401.6562
    106.0000,      12.0000,   6.00000,    430.0871
    110.0000,      12.0000,   6.00000,    442.3616
    114.0000,      12.0000,   6.00000,    468.4118
    118.0000,      12.0000,   6.00000,    459.8944
    122.0000,      12.0000,   6.00000,    437.9734
    126.0000,      12.0000,   6.00000,    412.1413
    130.0000,      12.0000,   6.00000,    405.0387
    134.0000,      12.0000,   6.00000,    411.3200
    138.0000,      12.0000,   6.00000,    419.7720
    142.0000,      12.0000,   6.00000,    432.7161
    146.0000,      12.0000,   6.00000,    436.6361
    150.0000,      12.0000,   6.00000,    446.0068
    154.0000,      12.0000,   6.00000,    446.7431
    158.0000,      12.0000,   6.00000,    456.9856
    162.0000,      12.0000,   6.00000,    449.7093
    166.0000,      12.0000,   6.00000,    438.0180
    170.0000,      12.0000,   6.00000,    414.7805
    174.0000,      12.0000,   6.00000,    390.3067
     84.0000,      24.0000,   3.00000,    380.7016
     88.0000,      24.0000,   3.00000,    379.6011
     92.0000,      24.0000,   3.00000,    389.7531
     96.0000,      24.0000,   3.00000,    393.1599
    100.0000,      24.0000,   3.00000,    408.3734
    104.0000,      24.0000,   3.00000,    419.8050
    108.0000,      24.0000,   3.00000,    437.1135
    112.0000,      24.0000,   3.00000,    444.8656
    116.0000,      24.0000,   3.00000,    439.2116
    120.0000,      24.0000,   3.00000,    437.9809
    124.0000,      24.0000,   3.00000,    429.2438
    128.0000,      24.0000,   3.00000,    417.8458
    132.0000,      24.0000,   3.00000,    407.9612
    136.0000,      24.0000,   3.00000,    409.3560
    140.0000,      24.0000,   3.00000,    413.1208
    144.0000,      24.0000,   3.00000,    421.9997
    148.0000,      24.0000,   3.00000,    428.7646
    152.0000,      24.0000,   3.00000,    435.2174
    156.0000,      24.0000,   3.00000,    434.7365
    160.0000,      24.0000,   3.00000,    429.1492
    164.0000,      24.0000,   3.00000,    425.4403
    168.0000,      24.0000,   3.00000,    413.6598
     90.0000,      20.0000,   4.00000,    377.8472
     94.0000,      20.0000,   4.00000,    391.1082
     98.0000,      20.0000,   4.00000,    393.6229
    102.0000,      20.0000,   4.00000,    408.9214
    106.0000,      20.0000,   4.00000,    435.4183
    110.0000,      20.0000,   4.00000,    454.6608
    114.0000,      20.0000,   4.00000,    450.1349
    118.0000,      20.0000,   4.00000,    447.7420
    122.0000,      20.0000,   4.00000,    427.5295
    126.0000,      20.0000,   4.00000,    413.5937
    130.0000,      20.0000,   4.00000,    401.9685
    134.0000,      20.0000,   4.00000,    394.6719
    138.0000,      20.0000,   4.00000,    402.2096
    142.0000,      20.0000,   4.00000,    408.0383
    146.0000,      20.0000,   4.00000,    413.6325
    150.0000,      20.0000,   4.00000,    420.5905
    154.0000,      20.0000,   4.00000,    432.1480
    158.0000,      20.0000,   4.00000,    431.1440
    162.0000,      20.0000,   4.00000,    427.8883
   2.44
REFERENCE MODEL USED
CONSTANT REFERENCE MODEL METHOD
Reference resistivity is
456.436
TOPOGRAPHICAL DATA
2
64
      0.0000     531.5300
      4.0000     531.5600
      8.0000     531.5700
     12.0000     531.6100
     16.0000     531.6900
     20.0000     531.7700
     24.0000     531.8200
     28.0000     531.7700
     32.0000     531.7600
     36.0000     531.8800
     40.0000     531.9500
     44.0000     531.9100
     48.0000     532.0100
     52.0000     532.0800
     56.0000     532.1000
     60.0000     532.1400
     64.0000     532.1900
     68.0000     532.2200
     72.0000     532.2000
     76.0000     532.2200
     80.0000     532.2800
     84.0000     532.2600
     88.0000     532.2800
     92.0000     532.2400
     96.0000     532.2500
    100.0000     532.2200
    104.0000     532.1500
    108.0000     532.2100
    112.0000     532.2100
    116.0000     532.1800
    120.0000     532.2100
    124.0000     532.2200
    128.0000     532.1800
    132.0000     532.1500
    136.0000     532.0000
    140.0000     532.0200
    144.0000     531.9700
    148.0000     531.9000
    152.0000     531.8500
    156.0000     531.7700
    160.0000     531.7400
    164.0000     531.7200
    168.0000     531.7100
    172.0000     531.6700
    176.0000     531.7500
    180.0000     531.6900
    184.0000     531.7000
    188.0000     531.6700
    192.0000     531.5800
    196.0000     531.5000
    200.0000     531.4600
    204.0000     531.5300
    208.0000     531.5100
    212.0000     531.6000
    216.0000     531.5700
    220.0000     531.5100
    224.0000     531.4800
    228.0000     531.4400
    232.0000     531.4500
    236.0000     531.4500
    240.0000     531.4800
    244.0000     531.4300
    248.0000     531.3900
    252.0000     531.3600
1
DAMPED FINITE-ELEMENT METHOD USED FOR TOPOGRAPHIC MODELLING WITH DAMPING FACTOR OF 0.75
       0.00118
     532.10181
      -0.00206
COORDINATES FOR ELECTRODES
       0.00000       -0.57178
       3.99982       -0.53358
       7.99978       -0.51533
      11.99949       -0.46712
      15.99851       -0.37887
      19.99754       -0.29063
      23.99711       -0.23241
      27.99689       -0.27416
      31.99689       -0.27594
      35.99483       -0.14771
      39.99407       -0.06947
      43.99394       -0.10128
      47.99248        0.00699
      51.99171        0.08523
      55.99161        0.11342
      59.99132        0.16169
      63.99089        0.21991
      67.99072        0.25811
      71.99069        0.24639
      75.99059        0.27458
      79.99001        0.34287
      83.98999        0.33109
      87.98988        0.35934
      91.98976        0.32753
      95.98972        0.34578
      99.98965        0.32398
     103.98918        0.26226
     107.98859        0.33049
     111.98859        0.33873
     115.98853        0.31693
     119.98834        0.35519
     123.98830        0.37338
     127.98817        0.34163
     131.98811        0.31990
     135.98561        0.17810
     139.98550        0.20635
     143.98529        0.16454
     147.98480        0.10282
     151.98459        0.06101
     155.98395       -0.01072
     159.98389       -0.03251
     163.98387       -0.04430
     167.98387       -0.04601
     171.98375       -0.07782
     175.98279        0.01043
     179.98245       -0.04134
     183.98241       -0.02309
     187.98236       -0.04489
     191.98152       -0.12662
     195.98090       -0.19841
     199.98076       -0.23015
     203.98000       -0.15191
     207.98000       -0.16370
     211.97879       -0.06550
     215.97873       -0.08724
     219.97841       -0.13900
     223.97835       -0.16080
     227.97823       -0.19254
     231.97818       -0.17430
     235.97818       -0.16607
     239.97800       -0.12787
     243.97778       -0.16962
     247.97766       -0.20137
     251.97762       -0.22316
Shift matrix
  0    0.0000    2.0000    4.2000    6.6200    9.2820   12.2102   15.4312   18.9743   22.8718   27.1590   31.8749   37.0623   42.7686 
  1   -0.5718   -0.2586   -0.1080   -0.0414   -0.0144   -0.0045   -0.0013   -0.0003   -0.0001    0.0000    0.0000    0.0000    0.0000 
  2   -0.5336   -0.2374   -0.0974   -0.0366   -0.0124   -0.0038   -0.0010   -0.0002   -0.0001    0.0000    0.0000    0.0000    0.0000 
  3   -0.5153   -0.2274   -0.0925   -0.0344   -0.0116   -0.0035   -0.0009   -0.0002    0.0000    0.0000    0.0000    0.0000    0.0000 
  4   -0.4671   -0.2017   -0.0800   -0.0290   -0.0095   -0.0028   -0.0007   -0.0002    0.0000    0.0000    0.0000    0.0000    0.0000 
  5   -0.3789   -0.1566   -0.0592   -0.0203   -0.0063   -0.0017   -0.0004   -0.0001    0.0000    0.0000    0.0000    0.0000    0.0000 
  6   -0.2906   -0.1144   -0.0410   -0.0133   -0.0038   -0.0010   -0.0002    0.0000    0.0000    0.0000    0.0000    0.0000    0.0000 
  7   -0.2324   -0.0884   -0.0305   -0.0095   -0.0026   -0.0006   -0.0001    0.0000    0.0000    0.0000    0.0000    0.0000    0.0000 
  8   -0.2742   -0.1069   -0.0379   -0.0121   -0.0035   -0.0009   -0.0002    0.0000    0.0000    0.0000    0.0000    0.0000    0.0000 
  9   -0.2759   -0.1077   -0.0383   -0.0123   -0.0035   -0.0009   -0.0002    0.0000    0.0000    0.0000    0.0000    0.0000    0.0000 
 10   -0.1477   -0.0531   -0.0172   -0.0050   -0.0013   -0.0003   -0.0001    0.0000    0.0000    0.0000    0.0000    0.0000    0.0000 
 11   -0.0695   -0.0236   -0.0072   -0.0019   -0.0005   -0.0001    0.0000    0.0000    0.0000    0.0000    0.0000    0.0000    0.0000 
 12   -0.1013   -0.0352   -0.0110   -0.0031   -0.0008   -0.0002    0.0000    0.0000    0.0000    0.0000    0.0000    0.0000    0.0000 
 13    0.0070    0.0022    0.0006    0.0002    0.0000    0.0000    0.0000    0.0000    0.0000    0.0000    0.0000    0.0000    0.0000 
 14    0.0852    0.0253    0.0066    0.0015    0.0003    0.0001    0.0000    0.0000    0.0000    0.0000    0.0000    0.0000    0.0000 
 15    0.1134    0.0327    0.0083    0.0018    0.0004    0.0001    0.0000    0.0000    0.0000    0.0000    0.0000    0.0000    0.0000 
 16    0.1617    0.0442    0.0106    0.0022    0.0004    0.0001    0.0000    0.0000    0.0000    0.0000    0.0000    0.0000    0.0000 
 17    0.2199    0.0561    0.0125    0.0024    0.0004    0.0001    0.0000    0.0000    0.0000    0.0000    0.0000    0.0000    0.0000 
 18    0.2581    0.0627    0.0132    0.0024    0.0004    0.0000    0.0000    0.0000    0.0000    0.0000    0.0000    0.0000    0.0000 
 19    0.2464    0.0608    0.0131    0.0024    0.0004    0.0000    0.0000    0.0000    0.0000    0.0000    0.0000    0.0000    0.0000 
 20    0.2746    0.0653    0.0134    0.0024    0.0003    0.0000    0.0000    0.0000    0.0000    0.0000    0.0000    0.0000    0.0000 
 21    0.3429    0.0737    0.0136    0.0021    0.0003    0.0000    0.0000    0.0000    0.0000    0.0000    0.0000    0.0000    0.0000 
 22    0.3311    0.0725    0.0136    0.0022    0.0003    0.0000    0.0000    0.0000    0.0000    0.0000    0.0000    0.0000    0.0000 
 23    0.3593    0.0752    0.0135    0.0020    0.0003    0.0000    0.0000    0.0000    0.0000    0.0000    0.0000    0.0000    0.0000 
 24    0.3275    0.0721    0.0136    0.0022    0.0003    0.0000    0.0000    0.0000    0.0000    0.0000    0.0000    0.0000    0.0000 
 25    0.3458    0.0740    0.0136    0.0021    0.0003    0.0000    0.0000    0.0000    0.0000    0.0000    0.0000    0.0000    0.0000 
 26    0.3240    0.0717    0.0136    0.0022    0.0003    0.0000    0.0000    0.0000    0.0000    0.0000    0.0000    0.0000    0.0000 
 27    0.2623    0.0634    0.0133    0.0024    0.0004    0.0000    0.0000    0.0000    0.0000    0.0000    0.0000    0.0000    0.0000 
 28    0.3305    0.0724    0.0136    0.0022    0.0003    0.0000    0.0000    0.0000    0.0000    0.0000    0.0000    0.0000    0.0000 
 29    0.3387    0.0733    0.0136    0.0021    0.0003    0.0000    0.0000    0.0000    0.0000    0.0000    0.0000    0.0000    0.0000 
 30    0.3169    0.0709    0.0136    0.0022    0.0003    0.0000    0.0000    0.0000    0.0000    0.0000    0.0000    0.0000    0.0000 
 31    0.3552    0.0749    0.0135    0.0021    0.0003    0.0000    0.0000    0.0000    0.0000    0.0000    0.0000    0.0000    0.0000 
 32    0.3734    0.0764    0.0133    0.0020    0.0002    0.0000    0.0000    0.0000    0.0000    0.0000    0.0000    0.0000    0.0000 
 33    0.3416    0.0736    0.0136    0.0021    0.0003    0.0000    0.0000    0.0000    0.0000    0.0000    0.0000    0.0000    0.0000 
 34    0.3199    0.0712    0.0136    0.0022    0.0003    0.0000    0.0000    0.0000    0.0000    0.0000    0.0000    0.0000    0.0000 
 35    0.1781    0.0478    0.0112    0.0023    0.0004    0.0001    0.0000    0.0000    0.0000    0.0000    0.0000    0.0000    0.0000 
 36    0.2064    0.0536    0.0121    0.0024    0.0004    0.0001    0.0000    0.0000    0.0000    0.0000    0.0000    0.0000    0.0000 
 37    0.1645    0.0448    0.0107    0.0022    0.0004    0.0001    0.0000    0.0000    0.0000    0.0000    0.0000    0.0000    0.0000 
 38    0.1028    0.0299    0.0077    0.0017    0.0003    0.0001    0.0000    0.0000    0.0000    0.0000    0.0000    0.0000    0.0000 
 39    0.0610    0.0185    0.0050    0.0012    0.0002    0.0000    0.0000    0.0000    0.0000    0.0000    0.0000    0.0000    0.0000 
 40   -0.0107   -0.0035   -0.0010   -0.0003   -0.0001    0.0000    0.0000    0.0000    0.0000    0.0000    0.0000    0.0000    0.0000 
 41   -0.0325   -0.0107   -0.0032   -0.0008   -0.0002    0.0000    0.0000    0.0000    0.0000    0.0000    0.0000    0.0000    0.0000 
 42   -0.0443   -0.0147   -0.0044   -0.0012   -0.0003   -0.0001    0.0000    0.0000    0.0000    0.0000    0.0000    0.0000    0.0000 
 43   -0.0460   -0.0153   -0.0046   -0.0012   -0.0003   -0.0001    0.0000    0.0000    0.0000    0.0000    0.0000    0.0000    0.0000 
 44   -0.0778   -0.0266   -0.0082   -0.0022   -0.0005   -0.0001    0.0000    0.0000    0.0000    0.0000    0.0000    0.0000    0.0000 
 45    0.0104    0.0033    0.0009    0.0002    0.0001    0.0000    0.0000    0.0000    0.0000    0.0000    0.0000    0.0000    0.0000 
 46   -0.0413   -0.0137   -0.0041   -0.0011   -0.0002    0.0000    0.0000    0.0000    0.0000    0.0000    0.0000    0.0000    0.0000 
 47   -0.0231   -0.0075   -0.0022   -0.0006   -0.0001    0.0000    0.0000    0.0000    0.0000    0.0000    0.0000    0.0000    0.0000 
 48   -0.0449   -0.0149   -0.0045   -0.0012   -0.0003   -0.0001    0.0000    0.0000    0.0000    0.0000    0.0000    0.0000    0.0000 
 49   -0.1266   -0.0448   -0.0143   -0.0041   -0.0010   -0.0002    0.0000    0.0000    0.0000    0.0000    0.0000    0.0000    0.0000 
 50   -0.1984   -0.0738   -0.0249   -0.0075   -0.0020   -0.0005   -0.0001    0.0000    0.0000    0.0000    0.0000    0.0000    0.0000 
 51   -0.2302   -0.0874   -0.0301   -0.0093   -0.0026   -0.0006   -0.0001    0.0000    0.0000    0.0000    0.0000    0.0000    0.0000 
 52   -0.1519   -0.0548   -0.0178   -0.0052   -0.0013   -0.0003   -0.0001    0.0000    0.0000    0.0000    0.0000    0.0000    0.0000 
 53   -0.1637   -0.0595   -0.0195   -0.0057   -0.0015   -0.0003   -0.0001    0.0000    0.0000    0.0000    0.0000    0.0000    0.0000 
 54   -0.0655   -0.0222   -0.0067   -0.0018   -0.0004   -0.0001    0.0000    0.0000    0.0000    0.0000    0.0000    0.0000    0.0000 
 55   -0.0872   -0.0300   -0.0093   -0.0026   -0.0006   -0.0001    0.0000    0.0000    0.0000    0.0000    0.0000    0.0000    0.0000 
 56   -0.1390   -0.0497   -0.0160   -0.0046   -0.0012   -0.0003    0.0000    0.0000    0.0000    0.0000    0.0000    0.0000    0.0000 
 57   -0.1608   -0.0583   -0.0191   -0.0056   -0.0015   -0.0003   -0.0001    0.0000    0.0000    0.0000    0.0000    0.0000    0.0000 
 58   -0.1925   -0.0714   -0.0239   -0.0072   -0.0019   -0.0004   -0.0001    0.0000    0.0000    0.0000    0.0000    0.0000    0.0000 
 59   -0.1743   -0.0638   -0.0211   -0.0063   -0.0016   -0.0004   -0.0001    0.0000    0.0000    0.0000    0.0000    0.0000    0.0000 
 60   -0.1661   -0.0605   -0.0199   -0.0059   -0.0015   -0.0003   -0.0001    0.0000    0.0000    0.0000    0.0000    0.0000    0.0000 
 61   -0.1279   -0.0453   -0.0145   -0.0041   -0.0010   -0.0002    0.0000    0.0000    0.0000    0.0000    0.0000    0.0000    0.0000 
 62   -0.1696   -0.0619   -0.0204   -0.0060   -0.0016   -0.0004   -0.0001    0.0000    0.0000    0.0000    0.0000    0.0000    0.0000 
 63   -0.2014   -0.0751   -0.0253   -0.0077   -0.0021   -0.0005   -0.0001    0.0000    0.0000    0.0000    0.0000    0.0000    0.0000 
 64   -0.2232   -0.0843   -0.0289   -0.0089   -0.0024   -0.0006   -0.0001    0.0000    0.0000    0.0000    0.0000    0.0000    0.0000 
Topography damping parameter
   0.9452
Blocks sensitivity and uncertainity values (with smoothness constrain)
                     Resistivity      
Block No.  Sensitivity  % Uncertainity
     1       0.7099        2.80
     2       1.0105        2.23
     3       1.3548        1.97
     4       1.6981        1.77
     5       1.9754        1.60
     6       2.3200        1.50
     7       2.6684        1.38
     8       3.1171        1.30
     9       3.4412        1.28
    10       3.5994        1.20
    11       3.7963        1.19
    12       4.0359        1.18
    13       4.2884        1.17
    14       4.4108        1.15
    15       4.5246        1.14
    16       4.7175        1.15
    17       4.6036        1.12
    18       4.8037        1.13
    19       4.8632        1.12
    20       4.9969        1.11
    21       5.1362        1.11
    22       5.2614        1.12
    23       4.9589        1.10
    24       5.1508        1.10
    25       5.4260        1.11
    26       5.2073        1.09
    27       5.6721        1.10
    28       5.7091        1.09
    29       5.7008        1.09
    30       5.5519        1.08
    31       5.3578        1.08
    32       5.2986        1.09
    33       5.3647        1.11
    34       5.3313        1.12
    35       5.3023        1.11
    36       5.4447        1.13
    37       5.2266        1.12
    38       5.2628        1.14
    39       5.2253        1.14
    40       5.2384        1.15
    41       5.0193        1.15
    42       4.8631        1.16
    43       4.6854        1.17
    44       4.5215        1.16
    45       4.4328        1.18
    46       4.2783        1.18
    47       4.1886        1.19
    48       4.0513        1.21
    49       3.9063        1.20
    50       4.0552        1.22
    51       3.9367        1.20
    52       3.8505        1.20
    53       3.5968        1.25
    54       3.4153        1.27
    55       3.0496        1.35
    56       2.6431        1.45
    57       2.2355        1.56
    58       1.8902        1.73
    59       1.4411        1.92
    60       1.0277        2.19
    61       0.8001        2.76
    62       0.5161        2.87
    63       0.4304        2.87
    64       0.5465        2.85
    65       0.6589        2.80
    66       0.7465        2.74
    67       0.8635        2.67
    68       0.9756        2.59
    69       1.1292        2.53
    70       1.2360        2.53
    71       1.2598        2.49
    72       1.2995        2.50
    73       1.3755        2.51
    74       1.4606        2.52
    75       1.4670        2.54
    76       1.4840        2.55
    77       1.5710        2.55
    78       1.5040        2.57
    79       1.5858        2.55
    80       1.6139        2.56
    81       1.6682        2.55
    82       1.7371        2.54
    83       1.8500        2.51
    84       1.7451        2.53
    85       1.8668        2.50
    86       2.0248        2.46
    87       1.8849        2.50
    88       2.1172        2.46
    89       2.1044        2.48
    90       2.1092        2.47
    91       2.0568        2.48
    92       1.9863        2.48
    93       1.9906        2.47
    94       2.0583        2.45
    95       2.0698        2.44
    96       2.0714        2.43
    97       2.1783        2.41
    98       2.0857        2.42
    99       2.1468        2.39
   100       2.1337        2.39
   101       2.1632        2.38
   102       2.0332        2.39
   103       1.9548        2.40
   104       1.8633        2.41
   105       1.7553        2.43
   106       1.7105        2.44
   107       1.6467        2.44
   108       1.6035        2.44
   109       1.5596        2.43
   110       1.4886        2.44
   111       1.5708        2.43
   112       1.4531        2.46
   113       1.4180        2.46
   114       1.2968        2.53
   115       1.2418        2.54
   116       1.1210        2.60
   117       0.9827        2.68
   118       0.8493        2.75
   119       0.7348        2.80
   120       0.5657        2.86
   121       0.4248        2.88
   122       0.5640        2.88
   123       0.6271        3.43
   124       0.3426        4.40
   125       0.4240        4.39
   126       0.4996        4.36
   127       0.5778        4.31
   128       0.6368        4.28
   129       0.7135        4.22
   130       0.7795        4.20
   131       0.7876        4.19
   132       0.8103        4.20
   133       0.8486        4.21
   134       0.8896        4.21
   135       0.8962        4.24
   136       0.9128        4.25
   137       0.9566        4.21
   138       0.9469        4.24
   139       0.9844        4.21
   140       1.0149        4.20
   141       1.0512        4.18
   142       1.1007        4.16
   143       1.1664        4.10
   144       1.1266        4.14
   145       1.1780        4.10
   146       1.2457        4.06
   147       1.1812        4.14
   148       1.2736        4.08
   149       1.2814        4.10
   150       1.2734        4.10
   151       1.2452        4.11
   152       1.2112        4.12
   153       1.2186        4.10
   154       1.2528        4.07
   155       1.2565        4.07
   156       1.2663        4.07
   157       1.3081        4.03
   158       1.2680        4.07
   159       1.2864        4.04
   160       1.2886        4.05
   161       1.2940        4.03
   162       1.2337        4.05
   163       1.1920        4.05
   164       1.1492        4.06
   165       1.0980        4.08
   166       1.0738        4.08
   167       1.0455        4.09
   168       1.0160        4.09
   169       0.9816        4.09
   170       0.9414        4.13
   171       0.9559        4.11
   172       0.8939        4.17
   173       0.8560        4.18
   174       0.8008        4.24
   175       0.7545        4.26
   176       0.6835        4.33
   177       0.6058        4.36
   178       0.5243        4.39
   179       0.4529        4.41
   180       0.3455        4.42
   181       0.6609        3.45
   182       0.6011        5.07
   183       0.2877        7.04
   184       0.3455        7.04
   185       0.3930        6.97
   186       0.4333        6.95
   187       0.4808        6.91
   188       0.5187        6.86
   189       0.5400        6.84
   190       0.5618        6.84
   191       0.5833        6.85
   192       0.6079        6.85
   193       0.6304        6.86
   194       0.6514        6.84
   195       0.6735        6.80
   196       0.6939        6.78
   197       0.7151        6.74
   198       0.7361        6.70
   199       0.7661        6.66
   200       0.7953        6.62
   201       0.8253        6.55
   202       0.8200        6.60
   203       0.8244        6.60
   204       0.8364        6.58
   205       0.8127        6.69
   206       0.8304        6.66
   207       0.8362        6.67
   208       0.8297        6.70
   209       0.8146        6.71
   210       0.8000        6.73
   211       0.8042        6.70
   212       0.8173        6.67
   213       0.8211        6.67
   214       0.8244        6.67
   215       0.8310        6.65
   216       0.8162        6.69
   217       0.8163        6.68
   218       0.8154        6.68
   219       0.8103        6.66
   220       0.7890        6.68
   221       0.7716        6.67
   222       0.7546        6.66
   223       0.7402        6.67
   224       0.7276        6.66
   225       0.7116        6.66
   226       0.6925        6.68
   227       0.6677        6.71
   228       0.6397        6.78
   229       0.6178        6.80
   230       0.5868        6.88
   231       0.5583        6.92
   232       0.5278        6.98
   233       0.4920        7.02
   234       0.4464        7.06
   235       0.3942        7.09
   236       0.3384        7.12
   237       0.2871        7.09
   238       0.5906        5.13
   239       0.6401        6.55
   240       0.2610        8.99
   241       0.2944        9.12
   242       0.3267        9.15
   243       0.3567        9.28
   244       0.3828        9.37
   245       0.4087        9.31
   246       0.4306        9.26
   247       0.4525        9.23
   248       0.4754        9.20
   249       0.4970        9.15
   250       0.5244        9.09
   251       0.5515        9.05
   252       0.5749        9.00
   253       0.5969        8.95
   254       0.6159        8.91
   255       0.6254        8.89
   256       0.6286        8.86
   257       0.6179        8.94
   258       0.6019        9.02
   259       0.5929        9.07
   260       0.5816        9.15
   261       0.5758        9.17
   262       0.5728        9.20
   263       0.5681        9.23
   264       0.5627        9.27
   265       0.5615        9.29
   266       0.5650        9.27
   267       0.5718        9.25
   268       0.5786        9.23
   269       0.5788        9.23
   270       0.5753        9.23
   271       0.5744        9.24
   272       0.5738        9.23
   273       0.5694        9.22
   274       0.5624        9.21
   275       0.5569        9.21
   276       0.5517        9.19
   277       0.5450        9.18
   278       0.5384        9.18
   279       0.5298        9.17
   280       0.5192        9.17
   281       0.5064        9.19
   282       0.4884        9.23
   283       0.4641        9.30
   284       0.4372        9.37
   285       0.4135        9.42
   286       0.3908        9.47
   287       0.3659        9.35
   288       0.3374        9.19
   289       0.3045        9.15
   290       0.2682        9.02
   291       0.6277        6.61
   292       0.6300        6.49
   293       0.2381        8.41
   294       0.2598        8.59
   295       0.2826        8.68
   296       0.3137        8.88
   297       0.3407        9.03
   298       0.3641        9.00
   299       0.3869        8.97
   300       0.4107        8.94
   301       0.4352        8.90
   302       0.4565        8.87
   303       0.4734        8.85
   304       0.4868        8.83
   305       0.4954        8.81
   306       0.4970        8.80
   307       0.4952        8.80
   308       0.4886        8.83
   309       0.4764        8.86
   310       0.4707        8.89
   311       0.4667        8.91
   312       0.4621        8.93
   313       0.4587        8.94
   314       0.4572        8.95
   315       0.4586        8.96
   316       0.4633        8.97
   317       0.4706        8.96
   318       0.4776        8.94
   319       0.4835        8.93
   320       0.4830        8.93
   321       0.4781        8.94
   322       0.4744        8.94
   323       0.4695        8.94
   324       0.4621        8.94
   325       0.4554        8.95
   326       0.4527        8.94
   327       0.4512        8.93
   328       0.4475        8.93
   329       0.4438        8.93
   330       0.4378        8.93
   331       0.4295        8.93
   332       0.4166        8.95
   333       0.3956        8.98
   334       0.3671        9.02
   335       0.3396        9.06
   336       0.3166        8.91
   337       0.2965        8.70
   338       0.2758        8.59
   339       0.2542        8.40
   340       0.6657        6.46
   341       0.5800        6.38
   342       0.2207        7.74
   343       0.2451        7.93
   344       0.2702        8.04
   345       0.2927        8.27
   346       0.3144        8.44
   347       0.3352        8.43
   348       0.3547        8.41
   349       0.3711        8.39
   350       0.3834        8.38
   351       0.3914        8.37
   352       0.3948        8.36
   353       0.3939        8.36
   354       0.3907        8.36
   355       0.3857        8.37
   356       0.3793        8.38
   357       0.3775        8.39
   358       0.3782        8.40
   359       0.3802        8.40
   360       0.3789        8.40
   361       0.3756        8.41
   362       0.3763        8.41
   363       0.3811        8.41
   364       0.3879        8.40
   365       0.3939        8.40
   366       0.3974        8.39
   367       0.3963        8.39
   368       0.3921        8.39
   369       0.3875        8.40
   370       0.3827        8.40
   371       0.3794        8.40
   372       0.3783        8.40
   373       0.3797        8.40
   374       0.3817        8.40
   375       0.3816        8.40
   376       0.3789        8.40
   377       0.3728        8.40
   378       0.3636        8.41
   379       0.3491        8.42
   380       0.3284        8.43
   381       0.3042        8.26
   382       0.2808        8.04
   383       0.2607        7.93
   384       0.2457        7.73
   385       0.6531        6.34
   386       0.5393        6.16
   387       0.2148        7.05
   388       0.2333        7.24
   389       0.2506        7.35
   390       0.2676        7.59
   391       0.2838        7.78
   392       0.2974        7.77
   393       0.3073        7.77
   394       0.3131        7.76
   395       0.3148        7.76
   396       0.3132        7.76
   397       0.3096        7.75
   398       0.3056        7.76
   399       0.3024        7.76
   400       0.3024        7.76
   401       0.3060        7.76
   402       0.3105        7.76
   403       0.3137        7.76
   404       0.3157        7.76
   405       0.3179        7.76
   406       0.3217        7.76
   407       0.3268        7.76
   408       0.3317        7.76
   409       0.3351        7.75
   410       0.3355        7.75
   411       0.3337        7.75
   412       0.3310        7.75
   413       0.3284        7.75
   414       0.3262        7.76
   415       0.3249        7.76
   416       0.3245        7.76
   417       0.3239        7.76
   418       0.3219        7.76
   419       0.3177        7.76
   420       0.3107        7.76
   421       0.3016        7.77
   422       0.2884        7.57
   423       0.2709        7.34
   424       0.2546        7.23
   425       0.2386        7.04
   426       0.6076        6.13
   427       0.5365        5.44
   428       0.2119        6.39
   429       0.2250        6.56
   430       0.2358        6.66
   431       0.2433        6.90
   432       0.2475        7.10
   433       0.2491        7.10
   434       0.2484        7.10
   435       0.2462        7.09
   436       0.2439        7.09
   437       0.2427        7.09
   438       0.2441        7.09
   439       0.2481        7.09
   440       0.2536        7.09
   441       0.2592        7.09
   442       0.2644        7.09
   443       0.2694        7.09
   444       0.2747        7.09
   445       0.2800        7.09
   446       0.2846        7.09
   447       0.2881        7.08
   448       0.2894        7.08
   449       0.2888        7.08
   450       0.2867        7.08
   451       0.2835        7.08
   452       0.2799        7.09
   453       0.2762        7.09
   454       0.2729        7.09
   455       0.2697        7.09
   456       0.2658        7.09
   457       0.2604        6.89
   458       0.2526        6.66
   459       0.2449        6.55
   460       0.2353        6.38
   461       0.5977        5.41
   462       0.5155        5.11
   463       0.1877        5.74
   464       0.1914        5.90
   465       0.1931        6.01
   466       0.1939        6.24
   467       0.1933        6.43
   468       0.1931        6.43
   469       0.1939        6.43
   470       0.1965        6.43
   471       0.2010        6.43
   472       0.2070        6.43
   473       0.2137        6.43
   474       0.2206        6.43
   475       0.2273        6.43
   476       0.2338        6.43
   477       0.2397        6.43
   478       0.2445        6.42
   479       0.2479        6.42
   480       0.2494        6.42
   481       0.2487        6.42
   482       0.2459        6.42
   483       0.2412        6.42
   484       0.2351        6.43
   485       0.2285        6.43
   486       0.2221        6.23
   487       0.2169        6.00
   488       0.2118        5.90
   489       0.2067        5.74
   490       0.5476        5.10
   491       0.4364        5.07
   492       0.1449        5.11
   493       0.1480        5.27
   494       0.1498        5.37
   495       0.1513        5.58
   496       0.1528        5.77
   497       0.1565        5.77
   498       0.1617        5.77
   499       0.1682        5.77
   500       0.1754        5.77
   501       0.1829        5.77
   502       0.1905        5.77
   503       0.1975        5.77
   504       0.2036        5.77
   505       0.2083        5.76
   506       0.2115        5.76
   507       0.2125        5.76
   508       0.2110        5.76
   509       0.2069        5.76
   510       0.2000        5.77
   511       0.1906        5.58
   512       0.1802        5.36
   513       0.1699        5.27
   514       0.1636        5.11
   515       0.4482        5.07
   516       0.5389        5.14
   517       0.1727        5.13
   518       0.1748        5.29
   519       0.1775        5.39
   520       0.1814        5.64
   521       0.1879        5.88
   522       0.1953        5.88
   523       0.2034        5.88
   524       0.2116        5.88
   525       0.2195        5.87
   526       0.2268        5.87
   527       0.2329        5.87
   528       0.2373        5.87
   529       0.2398        5.87
   530       0.2399        5.87
   531       0.2370        5.87
   532       0.2307        5.64
   533       0.2212        5.39
   534       0.2077        5.29
   535       0.1900        5.13
   536       0.5320        5.14
Average Sensitivity 3.7694
Model inversion constraint
0
Data inversion constraint
0
INITIAL DAMPING FACTOR  0.150
MINIMUM DAMPING FACTOR  0.015
VERTICAL TO HORIZONTAL FILTER RATIO   1.00
Flatness filter is directly used on model parameters.
Jacobian matrix is recalculated for first 2 iterations only.
Finer mesh used.
Factor to increase damping factor with depth is   1.20
Damping factor is optimised for each iteration
Normal least-sqaures constrain used on data
Normal least-squares constrain used on model
Finite-element method was used in forward modelling.
Logarithm of apparent resistivity values used as inversion parameter.
No limit imposed on range of model resistivity values
Effect of side blocks is severely reduced
Relative change in RMS error for convergence is 1.0000
Minimum change in RMS error for line search is 0.5000
Ratio of maximum number of model blocks to data points 30.00
Factor to increase model depth range is 1.05
Position of electrodes are not rounded to nearest unit electrode spacing.
Position of electrodes for dipole-dipole array are automatically switched
Recalculation of Jacobian matrix is not restarted in quasi-Newton steps.
Standard Gauss-Newton inversion method used
Width of model cells is 1.00 times the unit electrode spacing
REFERENCE MODEL USED
CONSTANT REFERENCE MODEL METHOD
Reference resistivity is 456.4364 with multiplication factor 1.00
Number of nodes between adjacent electrodes is 4


Mean Error -0.0007
Average absolute error 0.0172
Standard deviation of error distribution 0.0244
Error Distribution
      0.0000,      4.0000,  1.00000,   282.19,   307.74, -0.0867   ***
      4.0000,      4.0000,  1.00000,   297.52,   309.69, -0.0401
      8.0000,      4.0000,  1.00000,   297.58,   292.07,  0.0187
     12.0000,      4.0000,  1.00000,   296.49,   288.04,  0.0289
     16.0000,      4.0000,  1.00000,   260.34,   249.94,  0.0408
     20.0000,      4.0000,  1.00000,   257.20,   258.22, -0.0040
     24.0000,      4.0000,  1.00000,   237.86,   248.66, -0.0444
     28.0000,      4.0000,  1.00000,   251.29,   271.66, -0.0779   ***
     32.0000,      4.0000,  1.00000,   285.60,   299.25, -0.0467
     36.0000,      4.0000,  1.00000,   287.01,   300.29, -0.0452
     40.0000,      4.0000,  1.00000,   317.79,   331.95, -0.0436
     44.0000,      4.0000,  1.00000,   345.61,   352.39, -0.0194
     48.0000,      4.0000,  1.00000,   377.46,   386.38, -0.0233
     52.0000,      4.0000,  1.00000,   394.21,   402.86, -0.0217
     56.0000,      4.0000,  1.00000,   402.55,   405.76, -0.0079
     60.0000,      4.0000,  1.00000,   431.26,   441.66, -0.0238
     64.0000,      4.0000,  1.00000,   403.90,   403.66,  0.0006
     68.0000,      4.0000,  1.00000,   427.03,   433.70, -0.0155
     72.0000,      4.0000,  1.00000,   399.02,   415.70, -0.0409
     76.0000,      4.0000,  1.00000,   405.77,   420.59, -0.0359
     80.0000,      4.0000,  1.00000,   375.24,   401.57, -0.0678   ***
     84.0000,      4.0000,  1.00000,   372.18,   410.03, -0.0969   ***
     88.0000,      4.0000,  1.00000,   330.59,   359.30, -0.0833   ***
     92.0000,      4.0000,  1.00000,   326.84,   362.51, -0.1036   ***
     96.0000,      4.0000,  1.00000,   358.65,   389.66, -0.0829   ***
    100.0000,      4.0000,  1.00000,   322.19,   354.04, -0.0943   ***
    104.0000,      4.0000,  1.00000,   388.21,   411.11, -0.0573
    108.0000,      4.0000,  1.00000,   361.95,   393.06, -0.0825   ***
    112.0000,      4.0000,  1.00000,   365.33,   396.90, -0.0829   ***
    116.0000,      4.0000,  1.00000,   343.05,   379.24, -0.1003   ***
    120.0000,      4.0000,  1.00000,   329.24,   363.04, -0.0977   ***
    124.0000,      4.0000,  1.00000,   324.06,   357.03, -0.0969   ***
    128.0000,      4.0000,  1.00000,   331.66,   369.83, -0.1089   ***
    132.0000,      4.0000,  1.00000,   364.50,   383.33, -0.0504
    136.0000,      4.0000,  1.00000,   364.40,   386.48, -0.0588
    140.0000,      4.0000,  1.00000,   409.10,   427.53, -0.0441
    144.0000,      4.0000,  1.00000,   400.49,   413.50, -0.0320
    148.0000,      4.0000,  1.00000,   435.17,   447.55, -0.0280
    152.0000,      4.0000,  1.00000,   410.47,   441.54, -0.0730   ***
    156.0000,      4.0000,  1.00000,   430.23,   459.03, -0.0648   ***
    160.0000,      4.0000,  1.00000,   396.92,   432.33, -0.0854   ***
    164.0000,      4.0000,  1.00000,   394.51,   424.86, -0.0741   ***
    168.0000,      4.0000,  1.00000,   380.43,   405.87, -0.0647   ***
    172.0000,      4.0000,  1.00000,   371.15,   386.59, -0.0407
    176.0000,      4.0000,  1.00000,   374.83,   388.88, -0.0368
    180.0000,      4.0000,  1.00000,   364.45,   380.06, -0.0419
    184.0000,      4.0000,  1.00000,   369.85,   385.34, -0.0410
    188.0000,      4.0000,  1.00000,   385.67,   401.82, -0.0410
    192.0000,      4.0000,  1.00000,   360.05,   392.56, -0.0865   ***
    196.0000,      4.0000,  1.00000,   434.77,   456.04, -0.0478
    200.0000,      4.0000,  1.00000,   413.83,   445.71, -0.0742   ***
    204.0000,      4.0000,  1.00000,   453.40,   480.61, -0.0583
    208.0000,      4.0000,  1.00000,   447.07,   472.79, -0.0559
    212.0000,      4.0000,  1.00000,   453.58,   486.05, -0.0691   ***
    216.0000,      4.0000,  1.00000,   447.02,   468.71, -0.0474
    220.0000,      4.0000,  1.00000,   421.46,   464.34, -0.0969   ***
    224.0000,      4.0000,  1.00000,   397.33,   426.83, -0.0716   ***
    228.0000,      4.0000,  1.00000,   417.08,   441.79, -0.0576
    232.0000,      4.0000,  1.00000,   366.46,   388.59, -0.0586
    236.0000,      4.0000,  1.00000,   354.62,   360.10, -0.0153
    240.0000,      4.0000,  1.00000,   303.26,   326.60, -0.0741   ***
      0.0000,      4.0000,  2.00000,   295.12,   305.67, -0.0352
      4.0000,      4.0000,  2.00000,   303.70,   302.53,  0.0039
      8.0000,      4.0000,  2.00000,   298.50,   297.69,  0.0027
     12.0000,      4.0000,  2.00000,   271.51,   267.35,  0.0154
     16.0000,      4.0000,  2.00000,   282.10,   279.12,  0.0106
     20.0000,      4.0000,  2.00000,   266.03,   270.33, -0.0160
     24.0000,      4.0000,  2.00000,   291.06,   299.95, -0.0301
     28.0000,      4.0000,  2.00000,   330.26,   333.54, -0.0099
     32.0000,      4.0000,  2.00000,   320.62,   318.18,  0.0076
     36.0000,      4.0000,  2.00000,   350.18,   342.22,  0.0230
     40.0000,      4.0000,  2.00000,   384.85,   377.10,  0.0203
     44.0000,      4.0000,  2.00000,   430.92,   410.09,  0.0496
     48.0000,      4.0000,  2.00000,   424.29,   403.85,  0.0494
     52.0000,      4.0000,  2.00000,   437.40,   416.30,  0.0494
     56.0000,      4.0000,  2.00000,   481.04,   454.05,  0.0577
     60.0000,      4.0000,  2.00000,   432.57,   411.99,  0.0487
     64.0000,      4.0000,  2.00000,   449.17,   435.15,  0.0317
     68.0000,      4.0000,  2.00000,   432.41,   430.50,  0.0044
     72.0000,      4.0000,  2.00000,   416.39,   412.14,  0.0102
     76.0000,      4.0000,  2.00000,   423.72,   424.22, -0.0012
     80.0000,      4.0000,  2.00000,   435.80,   441.31, -0.0125
     84.0000,      4.0000,  2.00000,   380.73,   374.62,  0.0162
     88.0000,      4.0000,  2.00000,   410.83,   404.57,  0.0154
     92.0000,      4.0000,  2.00000,   454.84,   445.69,  0.0203
     96.0000,      4.0000,  2.00000,   404.21,   390.21,  0.0353
    100.0000,      4.0000,  2.00000,   477.41,   451.11,  0.0567
    104.0000,      4.0000,  2.00000,   473.88,   453.25,  0.0445
    108.0000,      4.0000,  2.00000,   460.88,   444.72,  0.0357
    112.0000,      4.0000,  2.00000,   456.48,   439.22,  0.0385
    116.0000,      4.0000,  2.00000,   434.14,   419.69,  0.0338
    120.0000,      4.0000,  2.00000,   426.93,   419.79,  0.0169
    124.0000,      4.0000,  2.00000,   456.27,   445.76,  0.0233
    128.0000,      4.0000,  2.00000,   462.99,   446.27,  0.0368
    132.0000,      4.0000,  2.00000,   465.30,   449.55,  0.0344
    136.0000,      4.0000,  2.00000,   503.41,   492.37,  0.0222
    140.0000,      4.0000,  2.00000,   485.28,   472.85,  0.0259
    144.0000,      4.0000,  2.00000,   517.49,   493.87,  0.0467
    148.0000,      4.0000,  2.00000,   520.51,   503.31,  0.0336
    152.0000,      4.0000,  2.00000,   523.68,   513.56,  0.0195
    156.0000,      4.0000,  2.00000,   499.75,   483.20,  0.0337
    160.0000,      4.0000,  2.00000,   489.90,   475.30,  0.0302
    164.0000,      4.0000,  2.00000,   473.32,   460.09,  0.0284
    168.0000,      4.0000,  2.00000,   451.47,   435.38,  0.0363
    172.0000,      4.0000,  2.00000,   446.10,   436.69,  0.0213
    176.0000,      4.0000,  2.00000,   436.01,   426.49,  0.0221
    180.0000,      4.0000,  2.00000,   451.88,   440.46,  0.0256
    184.0000,      4.0000,  2.00000,   453.50,   443.51,  0.0223
    188.0000,      4.0000,  2.00000,   437.50,   435.95,  0.0036
    192.0000,      4.0000,  2.00000,   517.33,   508.91,  0.0164
    196.0000,      4.0000,  2.00000,   514.99,   500.71,  0.0281
    200.0000,      4.0000,  2.00000,   520.32,   508.98,  0.0220
    204.0000,      4.0000,  2.00000,   525.39,   514.29,  0.0214
    208.0000,      4.0000,  2.00000,   551.06,   530.61,  0.0378
    212.0000,      4.0000,  2.00000,   540.02,   525.12,  0.0280
    216.0000,      4.0000,  2.00000,   508.41,   493.04,  0.0307
    220.0000,      4.0000,  2.00000,   470.72,   457.54,  0.0284
    224.0000,      4.0000,  2.00000,   508.45,   488.82,  0.0394
    228.0000,      4.0000,  2.00000,   457.40,   437.65,  0.0441
    232.0000,      4.0000,  2.00000,   381.22,   386.34, -0.0133
      0.0000,      4.0000,  3.00000,   300.84,   317.26, -0.0532
      4.0000,      4.0000,  3.00000,   318.63,   319.16, -0.0016
      8.0000,      4.0000,  3.00000,   277.11,   280.04, -0.0105
     12.0000,      4.0000,  3.00000,   285.27,   288.48, -0.0112
     16.0000,      4.0000,  3.00000,   284.44,   288.32, -0.0136
     20.0000,      4.0000,  3.00000,   328.53,   332.24, -0.0112
     24.0000,      4.0000,  3.00000,   359.11,   362.31, -0.0089
     28.0000,      4.0000,  3.00000,   338.04,   334.67,  0.0100
     32.0000,      4.0000,  3.00000,   355.54,   348.63,  0.0196
     36.0000,      4.0000,  3.00000,   391.52,   382.06,  0.0244
     40.0000,      4.0000,  3.00000,   423.65,   411.48,  0.0292
     44.0000,      4.0000,  3.00000,   421.65,   409.53,  0.0292
     48.0000,      4.0000,  3.00000,   426.31,   409.29,  0.0407
     52.0000,      4.0000,  3.00000,   462.86,   445.50,  0.0382
     56.0000,      4.0000,  3.00000,   419.67,   407.15,  0.0303
     60.0000,      4.0000,  3.00000,   435.96,   432.26,  0.0085
     64.0000,      4.0000,  3.00000,   419.31,   416.28,  0.0073
     68.0000,      4.0000,  3.00000,   432.02,   432.89, -0.0020
     72.0000,      4.0000,  3.00000,   440.43,   441.49, -0.0024
     76.0000,      4.0000,  3.00000,   456.42,   456.91, -0.0011
     80.0000,      4.0000,  3.00000,   406.51,   400.77,  0.0142
     84.0000,      4.0000,  3.00000,   427.52,   424.57,  0.0069
     88.0000,      4.0000,  3.00000,   480.45,   471.70,  0.0184
     92.0000,      4.0000,  3.00000,   438.39,   426.87,  0.0266
     96.0000,      4.0000,  3.00000,   517.85,   494.07,  0.0470
    100.0000,      4.0000,  3.00000,   522.74,   497.93,  0.0486
    104.0000,      4.0000,  3.00000,   534.29,   507.37,  0.0517
    108.0000,      4.0000,  3.00000,   498.43,   478.03,  0.0418
    112.0000,      4.0000,  3.00000,   481.11,   462.74,  0.0389
    116.0000,      4.0000,  3.00000,   493.01,   471.79,  0.0440
    120.0000,      4.0000,  3.00000,   521.47,   499.98,  0.0421
    124.0000,      4.0000,  3.00000,   531.69,   511.41,  0.0389
    128.0000,      4.0000,  3.00000,   523.89,   507.06,  0.0327
    132.0000,      4.0000,  3.00000,   564.79,   545.64,  0.0345
    136.0000,      4.0000,  3.00000,   524.89,   510.48,  0.0278
    140.0000,      4.0000,  3.00000,   554.91,   536.56,  0.0336
    144.0000,      4.0000,  3.00000,   560.60,   538.74,  0.0398
    148.0000,      4.0000,  3.00000,   582.91,   562.87,  0.0350
    152.0000,      4.0000,  3.00000,   542.97,   525.03,  0.0336
    156.0000,      4.0000,  3.00000,   534.36,   513.81,  0.0392
    160.0000,      4.0000,  3.00000,   510.46,   495.60,  0.0295
    164.0000,      4.0000,  3.00000,   485.86,   475.51,  0.0215
    168.0000,      4.0000,  3.00000,   485.49,   476.81,  0.0181
    172.0000,      4.0000,  3.00000,   485.58,   477.03,  0.0178
    176.0000,      4.0000,  3.00000,   487.85,   478.77,  0.0188
    180.0000,      4.0000,  3.00000,   490.14,   481.85,  0.0171
    184.0000,      4.0000,  3.00000,   477.55,   469.95,  0.0160
    188.0000,      4.0000,  3.00000,   560.15,   550.65,  0.0171
    192.0000,      4.0000,  3.00000,   540.00,   530.31,  0.0181
    196.0000,      4.0000,  3.00000,   552.63,   539.95,  0.0232
    200.0000,      4.0000,  3.00000,   545.30,   528.25,  0.0318
    204.0000,      4.0000,  3.00000,   585.67,   564.33,  0.0371
    208.0000,      4.0000,  3.00000,   562.82,   539.01,  0.0432
    212.0000,      4.0000,  3.00000,   536.96,   514.80,  0.0421
    216.0000,      4.0000,  3.00000,   502.84,   484.30,  0.0376
    220.0000,      4.0000,  3.00000,   555.20,   534.66,  0.0377
    224.0000,      4.0000,  3.00000,   480.89,   477.76,  0.0065
      0.0000,     12.0000,  1.00000,   303.45,   318.19, -0.0474
      4.0000,     12.0000,  1.00000,   299.51,   303.87, -0.0145
      8.0000,     12.0000,  1.00000,   292.34,   293.50, -0.0039
     12.0000,     12.0000,  1.00000,   314.75,   316.41, -0.0053
     16.0000,     12.0000,  1.00000,   341.92,   343.64, -0.0050
     20.0000,     12.0000,  1.00000,   361.48,   356.54,  0.0137
     24.0000,     12.0000,  1.00000,   363.72,   358.34,  0.0149
     28.0000,     12.0000,  1.00000,   368.14,   361.90,  0.0171
     32.0000,     12.0000,  1.00000,   381.35,   373.07,  0.0220
     36.0000,     12.0000,  1.00000,   398.79,   393.93,  0.0123
     40.0000,     12.0000,  1.00000,   411.96,   406.72,  0.0128
     44.0000,     12.0000,  1.00000,   421.10,   413.21,  0.0189
     48.0000,     12.0000,  1.00000,   412.55,   407.77,  0.0117
     52.0000,     12.0000,  1.00000,   422.47,   419.32,  0.0075
     56.0000,     12.0000,  1.00000,   411.91,   409.41,  0.0061
     60.0000,     12.0000,  1.00000,   425.48,   428.19, -0.0064
     64.0000,     12.0000,  1.00000,   442.35,   440.15,  0.0050
     68.0000,     12.0000,  1.00000,   457.03,   454.23,  0.0061
     72.0000,     12.0000,  1.00000,   446.46,   444.18,  0.0051
     76.0000,     12.0000,  1.00000,   442.53,   440.50,  0.0046
     80.0000,     12.0000,  1.00000,   440.73,   439.50,  0.0028
     84.0000,     12.0000,  1.00000,   442.66,   444.77, -0.0048
     88.0000,     12.0000,  1.00000,   484.58,   480.11,  0.0093
     92.0000,     12.0000,  1.00000,   507.95,   499.23,  0.0173
     96.0000,     12.0000,  1.00000,   539.00,   524.18,  0.0279
    100.0000,     12.0000,  1.00000,   530.45,   516.61,  0.0264
    104.0000,     12.0000,  1.00000,   517.42,   505.77,  0.0228
    108.0000,     12.0000,  1.00000,   501.78,   487.85,  0.0281
    112.0000,     12.0000,  1.00000,   511.44,   497.04,  0.0286
    116.0000,     12.0000,  1.00000,   535.26,   519.68,  0.0295
    120.0000,     12.0000,  1.00000,   558.08,   536.97,  0.0386
    124.0000,     12.0000,  1.00000,   569.17,   552.41,  0.0299
    128.0000,     12.0000,  1.00000,   548.55,   538.76,  0.0180
    132.0000,     12.0000,  1.00000,   559.34,   544.30,  0.0273
    136.0000,     12.0000,  1.00000,   552.27,   540.77,  0.0210
    140.0000,     12.0000,  1.00000,   568.91,   556.75,  0.0216
    144.0000,     12.0000,  1.00000,   569.87,   554.11,  0.0280
    148.0000,     12.0000,  1.00000,   566.16,   552.41,  0.0246
    152.0000,     12.0000,  1.00000,   536.38,   526.40,  0.0188
    156.0000,     12.0000,  1.00000,   518.50,   510.33,  0.0159
    160.0000,     12.0000,  1.00000,   505.05,   500.33,  0.0094
    164.0000,     12.0000,  1.00000,   507.83,   503.70,  0.0082
    168.0000,     12.0000,  1.00000,   505.69,   501.07,  0.0092
    172.0000,     12.0000,  1.00000,   509.49,   502.23,  0.0144
    176.0000,     12.0000,  1.00000,   506.06,   498.33,  0.0154
    180.0000,     12.0000,  1.00000,   528.94,   522.15,  0.0129
    184.0000,     12.0000,  1.00000,   533.47,   528.47,  0.0094
    188.0000,     12.0000,  1.00000,   549.74,   545.97,  0.0069
    192.0000,     12.0000,  1.00000,   544.66,   536.61,  0.0149
    196.0000,     12.0000,  1.00000,   557.53,   547.37,  0.0184
    200.0000,     12.0000,  1.00000,   546.24,   530.51,  0.0292
    204.0000,     12.0000,  1.00000,   552.16,   532.71,  0.0359
    208.0000,     12.0000,  1.00000,   530.47,   517.04,  0.0256
    212.0000,     12.0000,  1.00000,   539.22,   526.29,  0.0243
    216.0000,     12.0000,  1.00000,   508.34,   513.43, -0.0100
      0.0000,      4.0000,  4.00000,   326.63,   335.94, -0.0281
      4.0000,      4.0000,  4.00000,   281.68,   286.94, -0.0185
      8.0000,      4.0000,  4.00000,   296.06,   299.32, -0.0110
     12.0000,      4.0000,  4.00000,   298.99,   301.80, -0.0094
     16.0000,      4.0000,  4.00000,   346.79,   349.72, -0.0084
     20.0000,      4.0000,  4.00000,   385.51,   383.49,  0.0052
     24.0000,      4.0000,  4.00000,   348.40,   346.30,  0.0060
     28.0000,      4.0000,  4.00000,   363.33,   357.99,  0.0148
     32.0000,      4.0000,  4.00000,   376.85,   372.59,  0.0114
     36.0000,      4.0000,  4.00000,   414.22,   408.28,  0.0145
     40.0000,      4.0000,  4.00000,   413.32,   408.70,  0.0112
     44.0000,      4.0000,  4.00000,   411.83,   404.70,  0.0175
     48.0000,      4.0000,  4.00000,   441.52,   435.33,  0.0141
     52.0000,      4.0000,  4.00000,   395.36,   393.27,  0.0053
     56.0000,      4.0000,  4.00000,   419.88,   419.05,  0.0020
     60.0000,      4.0000,  4.00000,   419.93,   423.39, -0.0082
     64.0000,      4.0000,  4.00000,   436.99,   439.25, -0.0052
     68.0000,      4.0000,  4.00000,   450.56,   453.87, -0.0073
     72.0000,      4.0000,  4.00000,   474.02,   478.08, -0.0085
     76.0000,      4.0000,  4.00000,   409.64,   410.06, -0.0010
     80.0000,      4.0000,  4.00000,   432.95,   435.81, -0.0066
     84.0000,      4.0000,  4.00000,   483.97,   486.13, -0.0044
     88.0000,      4.0000,  4.00000,   445.67,   443.87,  0.0040
     92.0000,      4.0000,  4.00000,   549.79,   540.60,  0.0169
     96.0000,      4.0000,  4.00000,   555.03,   541.51,  0.0247
    100.0000,      4.0000,  4.00000,   555.16,   541.10,  0.0257
    104.0000,      4.0000,  4.00000,   531.90,   521.05,  0.0206
    108.0000,      4.0000,  4.00000,   502.67,   490.44,  0.0246
    112.0000,      4.0000,  4.00000,   511.98,   497.85,  0.0280
    116.0000,      4.0000,  4.00000,   554.97,   538.23,  0.0306
    120.0000,      4.0000,  4.00000,   566.99,   552.25,  0.0263
    124.0000,      4.0000,  4.00000,   562.05,   549.76,  0.0221
    128.0000,      4.0000,  4.00000,   593.97,   580.72,  0.0226
    132.0000,      4.0000,  4.00000,   550.91,   538.26,  0.0232
    136.0000,      4.0000,  4.00000,   575.18,   563.70,  0.0202
    140.0000,      4.0000,  4.00000,   580.71,   567.77,  0.0225
    144.0000,      4.0000,  4.00000,   605.28,   590.87,  0.0241
    148.0000,      4.0000,  4.00000,   571.19,   557.68,  0.0239
    152.0000,      4.0000,  4.00000,   549.45,   539.98,  0.0174
    156.0000,      4.0000,  4.00000,   525.64,   520.24,  0.0103
    160.0000,      4.0000,  4.00000,   501.67,   497.75,  0.0078
    164.0000,      4.0000,  4.00000,   519.28,   515.01,  0.0082
    168.0000,      4.0000,  4.00000,   505.77,   502.53,  0.0064
    172.0000,      4.0000,  4.00000,   510.99,   508.79,  0.0043
    176.0000,      4.0000,  4.00000,   512.09,   509.37,  0.0053
    180.0000,      4.0000,  4.00000,   497.97,   493.88,  0.0083
    184.0000,      4.0000,  4.00000,   575.48,   572.70,  0.0048
    188.0000,      4.0000,  4.00000,   551.62,   547.47,  0.0076
    192.0000,      4.0000,  4.00000,   565.28,   555.76,  0.0170
    196.0000,      4.0000,  4.00000,   559.69,   549.65,  0.0181
    200.0000,      4.0000,  4.00000,   569.67,   552.89,  0.0299
    204.0000,      4.0000,  4.00000,   558.83,   543.56,  0.0277
    208.0000,      4.0000,  4.00000,   545.65,   530.32,  0.0285
    212.0000,      4.0000,  4.00000,   520.26,   511.51,  0.0170
    216.0000,      4.0000,  4.00000,   557.13,   562.74, -0.0100
      0.0000,     16.0000,  1.00000,   308.15,   317.61, -0.0303
      4.0000,     16.0000,  1.00000,   321.27,   320.86,  0.0013
      8.0000,     16.0000,  1.00000,   343.60,   340.89,  0.0079
     12.0000,     16.0000,  1.00000,   355.16,   349.92,  0.0149
     16.0000,     16.0000,  1.00000,   374.35,   367.06,  0.0197
     20.0000,     16.0000,  1.00000,   379.27,   372.46,  0.0181
     24.0000,     16.0000,  1.00000,   378.76,   374.52,  0.0113
     28.0000,     16.0000,  1.00000,   385.27,   381.36,  0.0102
     32.0000,     16.0000,  1.00000,   390.63,   387.87,  0.0071
     36.0000,     16.0000,  1.00000,   403.88,   405.21, -0.0033
     40.0000,     16.0000,  1.00000,   399.90,   403.61, -0.0092
     44.0000,     16.0000,  1.00000,   399.20,   400.71, -0.0038
     48.0000,     16.0000,  1.00000,   409.85,   412.76, -0.0071
     52.0000,     16.0000,  1.00000,   418.85,   420.76, -0.0046
     56.0000,     16.0000,  1.00000,   441.58,   439.72,  0.0042
     60.0000,     16.0000,  1.00000,   463.09,   461.17,  0.0041
     64.0000,     16.0000,  1.00000,   451.60,   450.95,  0.0014
     68.0000,     16.0000,  1.00000,   452.66,   452.68, -0.0001
     72.0000,     16.0000,  1.00000,   455.19,   456.19, -0.0022
     76.0000,     16.0000,  1.00000,   443.72,   445.70, -0.0044
     80.0000,     16.0000,  1.00000,   481.71,   485.37, -0.0076
     84.0000,     16.0000,  1.00000,   518.51,   521.36, -0.0055
     88.0000,     16.0000,  1.00000,   535.96,   537.66, -0.0032
     92.0000,     16.0000,  1.00000,   556.82,   560.74, -0.0070
     96.0000,     16.0000,  1.00000,   541.99,   542.55, -0.0010
    100.0000,     16.0000,  1.00000,   527.07,   524.58,  0.0047
    104.0000,     16.0000,  1.00000,   529.82,   526.94,  0.0055
    108.0000,     16.0000,  1.00000,   527.75,   524.65,  0.0059
    112.0000,     16.0000,  1.00000,   551.99,   543.53,  0.0154
    116.0000,     16.0000,  1.00000,   575.10,   565.14,  0.0175
    120.0000,     16.0000,  1.00000,   575.62,   567.24,  0.0147
    124.0000,     16.0000,  1.00000,   574.27,   570.67,  0.0063
    128.0000,     16.0000,  1.00000,   581.05,   574.03,  0.0122
    132.0000,     16.0000,  1.00000,   581.10,   574.65,  0.0112
    136.0000,     16.0000,  1.00000,   583.67,   577.85,  0.0100
    140.0000,     16.0000,  1.00000,   576.21,   573.76,  0.0043
    144.0000,     16.0000,  1.00000,   566.70,   562.69,  0.0071
    148.0000,     16.0000,  1.00000,   545.97,   544.14,  0.0034
    152.0000,     16.0000,  1.00000,   538.43,   535.52,  0.0054
    156.0000,     16.0000,  1.00000,   524.46,   522.89,  0.0030
    160.0000,     16.0000,  1.00000,   522.41,   520.17,  0.0043
    164.0000,     16.0000,  1.00000,   528.25,   526.07,  0.0041
    168.0000,     16.0000,  1.00000,   526.61,   521.50,  0.0098
    172.0000,     16.0000,  1.00000,   537.74,   538.23, -0.0009
    176.0000,     16.0000,  1.00000,   541.00,   540.43,  0.0011
    180.0000,     16.0000,  1.00000,   546.99,   543.56,  0.0063
    184.0000,     16.0000,  1.00000,   561.37,   557.47,  0.0070
    188.0000,     16.0000,  1.00000,   545.97,   541.15,  0.0089
    192.0000,     16.0000,  1.00000,   538.74,   533.49,  0.0098
    196.0000,     16.0000,  1.00000,   535.25,   529.56,  0.0107
    200.0000,     16.0000,  1.00000,   529.13,   527.51,  0.0031
    204.0000,     16.0000,  1.00000,   529.67,   543.76, -0.0263
      0.0000,      4.0000,  5.00000,   286.57,   296.49, -0.0340
      4.0000,      4.0000,  5.00000,   308.11,   308.98, -0.0028
      8.0000,      4.0000,  5.00000,   310.11,   308.55,  0.0050
     12.0000,      4.0000,  5.00000,   359.02,   354.84,  0.0117
     16.0000,      4.0000,  5.00000,   393.93,   390.65,  0.0084
     20.0000,      4.0000,  5.00000,   361.49,   357.48,  0.0111
     24.0000,      4.0000,  5.00000,   358.43,   356.04,  0.0067
     28.0000,      4.0000,  5.00000,   381.56,   377.71,  0.0102
     32.0000,      4.0000,  5.00000,   407.75,   401.65,  0.0151
     36.0000,      4.0000,  5.00000,   403.24,   400.45,  0.0069
     40.0000,      4.0000,  5.00000,   404.05,   403.82,  0.0006
     44.0000,      4.0000,  5.00000,   431.14,   430.03,  0.0026
     48.0000,      4.0000,  5.00000,   378.69,   379.91, -0.0032
     52.0000,      4.0000,  5.00000,   412.52,   417.02, -0.0108
     56.0000,      4.0000,  5.00000,   425.29,   427.46, -0.0051
     60.0000,      4.0000,  5.00000,   432.50,   439.63, -0.0163
     64.0000,      4.0000,  5.00000,   458.78,   463.64, -0.0105
     68.0000,      4.0000,  5.00000,   481.03,   487.45, -0.0132
     72.0000,      4.0000,  5.00000,   406.36,   412.06, -0.0139
     76.0000,      4.0000,  5.00000,   435.08,   440.77, -0.0130
     80.0000,      4.0000,  5.00000,   489.84,   496.50, -0.0135
     84.0000,      4.0000,  5.00000,   453.60,   458.79, -0.0114
     88.0000,      4.0000,  5.00000,   562.17,   563.36, -0.0021
     92.0000,      4.0000,  5.00000,   574.38,   576.41, -0.0035
     96.0000,      4.0000,  5.00000,   567.12,   569.20, -0.0037
    100.0000,      4.0000,  5.00000,   545.49,   542.86,  0.0048
    104.0000,      4.0000,  5.00000,   516.90,   512.75,  0.0081
    108.0000,      4.0000,  5.00000,   515.57,   510.53,  0.0098
    112.0000,      4.0000,  5.00000,   559.18,   551.70,  0.0135
    116.0000,      4.0000,  5.00000,   572.87,   567.60,  0.0092
    120.0000,      4.0000,  5.00000,   567.25,   564.17,  0.0054
    124.0000,      4.0000,  5.00000,   605.75,   604.89,  0.0014
    128.0000,      4.0000,  5.00000,   563.61,   559.25,  0.0078
    132.0000,      4.0000,  5.00000,   586.43,   581.54,  0.0084
    136.0000,      4.0000,  5.00000,   599.05,   588.91,  0.0171
    140.0000,      4.0000,  5.00000,   615.56,   611.58,  0.0065
    144.0000,      4.0000,  5.00000,   576.48,   571.20,  0.0092
    148.0000,      4.0000,  5.00000,   562.20,   560.03,  0.0039
    152.0000,      4.0000,  5.00000,   533.08,   534.73, -0.0031
    156.0000,      4.0000,  5.00000,   517.12,   517.66, -0.0010
    160.0000,      4.0000,  5.00000,   521.46,   522.14, -0.0013
    164.0000,      4.0000,  5.00000,   518.23,   518.74, -0.0010
    168.0000,      4.0000,  5.00000,   521.55,   522.48, -0.0018
    172.0000,      4.0000,  5.00000,   521.84,   524.88, -0.0058
    176.0000,      4.0000,  5.00000,   504.56,   504.39,  0.0003
    180.0000,      4.0000,  5.00000,   583.97,   582.71,  0.0022
    184.0000,      4.0000,  5.00000,   560.56,   557.22,  0.0060
    188.0000,      4.0000,  5.00000,   570.96,   566.83,  0.0073
    192.0000,      4.0000,  5.00000,   549.07,   543.38,  0.0104
    196.0000,      4.0000,  5.00000,   562.20,   553.66,  0.0153
    200.0000,      4.0000,  5.00000,   543.49,   539.17,  0.0080
    204.0000,      4.0000,  5.00000,   547.41,   542.55,  0.0089
    208.0000,      4.0000,  5.00000,   509.08,   523.17, -0.0273
      0.0000,      4.0000,  6.00000,   311.77,   314.33, -0.0082
      4.0000,      4.0000,  6.00000,   313.73,   309.53,  0.0135
      8.0000,      4.0000,  6.00000,   362.19,   354.79,  0.0207
     12.0000,      4.0000,  6.00000,   396.54,   391.86,  0.0119
     16.0000,      4.0000,  6.00000,   355.56,   352.97,  0.0073
     20.0000,      4.0000,  6.00000,   366.61,   363.81,  0.0077
     24.0000,      4.0000,  6.00000,   384.24,   379.19,  0.0132
     28.0000,      4.0000,  6.00000,   410.35,   404.77,  0.0137
     32.0000,      4.0000,  6.00000,   400.11,   396.61,  0.0088
     36.0000,      4.0000,  6.00000,   397.03,   396.69,  0.0009
     40.0000,      4.0000,  6.00000,   426.74,   426.36,  0.0009
     44.0000,      4.0000,  6.00000,   380.34,   384.29, -0.0103
     48.0000,      4.0000,  6.00000,   415.64,   418.37, -0.0066
     52.0000,      4.0000,  6.00000,   418.59,   420.43, -0.0044
     56.0000,      4.0000,  6.00000,   441.24,   445.96, -0.0106
     60.0000,      4.0000,  6.00000,   456.44,   462.21, -0.0126
     64.0000,      4.0000,  6.00000,   477.52,   482.89, -0.0112
     68.0000,      4.0000,  6.00000,   407.08,   414.60, -0.0183
     72.0000,      4.0000,  6.00000,   437.19,   443.36, -0.0140
     76.0000,      4.0000,  6.00000,   500.14,   507.62, -0.0148
     80.0000,      4.0000,  6.00000,   462.92,   470.00, -0.0152
     84.0000,      4.0000,  6.00000,   562.14,   574.25, -0.0213
     88.0000,      4.0000,  6.00000,   577.46,   586.74, -0.0159
     92.0000,      4.0000,  6.00000,   586.64,   594.21, -0.0128
     96.0000,      4.0000,  6.00000,   547.48,   552.64, -0.0094
    100.0000,      4.0000,  6.00000,   514.93,   518.98, -0.0079
    104.0000,      4.0000,  6.00000,   518.69,   520.39, -0.0033
    108.0000,      4.0000,  6.00000,   544.72,   545.81, -0.0020
    112.0000,      4.0000,  6.00000,   554.35,   558.49, -0.0074
    116.0000,      4.0000,  6.00000,   554.98,   562.19, -0.0129
    120.0000,      4.0000,  6.00000,   614.96,   611.42,  0.0058
    124.0000,      4.0000,  6.00000,   576.34,   572.83,  0.0061
    128.0000,      4.0000,  6.00000,   598.92,   599.75, -0.0014
    132.0000,      4.0000,  6.00000,   604.49,   601.25,  0.0054
    136.0000,      4.0000,  6.00000,   627.31,   624.85,  0.0039
    140.0000,      4.0000,  6.00000,   580.56,   582.42, -0.0032
    144.0000,      4.0000,  6.00000,   563.97,   565.00, -0.0018
    148.0000,      4.0000,  6.00000,   549.69,   550.78, -0.0020
    152.0000,      4.0000,  6.00000,   514.67,   517.42, -0.0053
    156.0000,      4.0000,  6.00000,   521.91,   523.64, -0.0033
    160.0000,      4.0000,  6.00000,   513.44,   515.68, -0.0043
    164.0000,      4.0000,  6.00000,   522.77,   525.99, -0.0062
    168.0000,      4.0000,  6.00000,   518.84,   524.35, -0.0106
    172.0000,      4.0000,  6.00000,   503.23,   505.62, -0.0047
    176.0000,      4.0000,  6.00000,   587.27,   587.76, -0.0008
    180.0000,      4.0000,  6.00000,   563.24,   563.36, -0.0002
    184.0000,      4.0000,  6.00000,   563.57,   559.45,  0.0073
    188.0000,      4.0000,  6.00000,   539.13,   539.52, -0.0007
    192.0000,      4.0000,  6.00000,   556.39,   557.07, -0.0012
    196.0000,      4.0000,  6.00000,   543.55,   549.68, -0.0112
    200.0000,      4.0000,  6.00000,   520.18,   537.79, -0.0333
      0.0000,     20.0000,  1.00000,   332.26,   334.95, -0.0081
      4.0000,     20.0000,  1.00000,   346.90,   341.72,  0.0150
      8.0000,     20.0000,  1.00000,   352.75,   346.54,  0.0178
     12.0000,     20.0000,  1.00000,   372.65,   367.75,  0.0132
     16.0000,     20.0000,  1.00000,   387.99,   382.37,  0.0146
     20.0000,     20.0000,  1.00000,   388.13,   384.65,  0.0090
     24.0000,     20.0000,  1.00000,   387.99,   387.62,  0.0010
     28.0000,     20.0000,  1.00000,   397.94,   398.89, -0.0024
     32.0000,     20.0000,  1.00000,   390.83,   392.75, -0.0049
     36.0000,     20.0000,  1.00000,   400.94,   404.59, -0.0091
     40.0000,     20.0000,  1.00000,   413.87,   418.57, -0.0113
     44.0000,     20.0000,  1.00000,   420.63,   423.47, -0.0067
     48.0000,     20.0000,  1.00000,   430.78,   433.16, -0.0055
     52.0000,     20.0000,  1.00000,   449.39,   450.34, -0.0021
     56.0000,     20.0000,  1.00000,   446.49,   444.93,  0.0035
     60.0000,     20.0000,  1.00000,   447.53,   445.98,  0.0035
     64.0000,     20.0000,  1.00000,   460.49,   459.11,  0.0030
     68.0000,     20.0000,  1.00000,   463.04,   464.62, -0.0034
     72.0000,     20.0000,  1.00000,   479.90,   482.40, -0.0052
     76.0000,     20.0000,  1.00000,   510.50,   515.84, -0.0104
     80.0000,     20.0000,  1.00000,   532.93,   541.24, -0.0155
     84.0000,     20.0000,  1.00000,   542.00,   549.05, -0.0129
     88.0000,     20.0000,  1.00000,   547.80,   556.14, -0.0151
     92.0000,     20.0000,  1.00000,   544.07,   550.77, -0.0122
     96.0000,     20.0000,  1.00000,   532.39,   536.98, -0.0086
    100.0000,     20.0000,  1.00000,   522.47,   528.86, -0.0122
    104.0000,     20.0000,  1.00000,   525.45,   526.59, -0.0022
    108.0000,     20.0000,  1.00000,   535.28,   536.40, -0.0021
    112.0000,     20.0000,  1.00000,   550.97,   552.14, -0.0021
    116.0000,     20.0000,  1.00000,   568.38,   568.51, -0.0002
    120.0000,     20.0000,  1.00000,   582.73,   584.80, -0.0035
    124.0000,     20.0000,  1.00000,   602.30,   599.94,  0.0039
    128.0000,     20.0000,  1.00000,   592.34,   590.38,  0.0033
    132.0000,     20.0000,  1.00000,   588.07,   587.08,  0.0017
    136.0000,     20.0000,  1.00000,   579.65,   578.89,  0.0013
    140.0000,     20.0000,  1.00000,   570.06,   570.35, -0.0005
    144.0000,     20.0000,  1.00000,   548.48,   546.33,  0.0039
    148.0000,     20.0000,  1.00000,   537.90,   536.09,  0.0034
    152.0000,     20.0000,  1.00000,   522.93,   522.40,  0.0010
    156.0000,     20.0000,  1.00000,   521.08,   519.77,  0.0025
    160.0000,     20.0000,  1.00000,   518.24,   516.83,  0.0027
    164.0000,     20.0000,  1.00000,   536.00,   534.09,  0.0036
    168.0000,     20.0000,  1.00000,   541.94,   539.27,  0.0050
    172.0000,     20.0000,  1.00000,   548.09,   547.28,  0.0015
    176.0000,     20.0000,  1.00000,   541.55,   538.86,  0.0050
    180.0000,     20.0000,  1.00000,   544.79,   544.06,  0.0013
    184.0000,     20.0000,  1.00000,   538.14,   538.43, -0.0005
    188.0000,     20.0000,  1.00000,   533.75,   540.01, -0.0117
    192.0000,     20.0000,  1.00000,   514.90,   534.51, -0.0374
      0.0000,      4.0000,  7.00000,   310.06,   308.62,  0.0047
      4.0000,      4.0000,  7.00000,   361.51,   353.84,  0.0214
      8.0000,      4.0000,  7.00000,   390.04,   384.11,  0.0153
     12.0000,      4.0000,  7.00000,   354.82,   352.57,  0.0064
     16.0000,      4.0000,  7.00000,   364.56,   362.36,  0.0060
     20.0000,      4.0000,  7.00000,   390.45,   385.71,  0.0122
     24.0000,      4.0000,  7.00000,   413.69,   409.45,  0.0103
     28.0000,      4.0000,  7.00000,   404.76,   400.72,  0.0100
     32.0000,      4.0000,  7.00000,   392.83,   391.64,  0.0030
     36.0000,      4.0000,  7.00000,   429.03,   428.55,  0.0011
     40.0000,      4.0000,  7.00000,   386.68,   390.98, -0.0111
     44.0000,      4.0000,  7.00000,   416.27,   417.23, -0.0023
     48.0000,      4.0000,  7.00000,   421.93,   423.73, -0.0043
     52.0000,      4.0000,  7.00000,   432.69,   437.58, -0.0113
     56.0000,      4.0000,  7.00000,   451.39,   456.25, -0.0107
     60.0000,      4.0000,  7.00000,   474.07,   478.17, -0.0086
     64.0000,      4.0000,  7.00000,   403.19,   411.12, -0.0195
     68.0000,      4.0000,  7.00000,   445.64,   451.70, -0.0135
     72.0000,      4.0000,  7.00000,   507.26,   515.02, -0.0152
     76.0000,      4.0000,  7.00000,   466.24,   474.74, -0.0181
     80.0000,      4.0000,  7.00000,   563.67,   578.73, -0.0264
     84.0000,      4.0000,  7.00000,   581.98,   591.62, -0.0164
     88.0000,      4.0000,  7.00000,   579.31,   590.00, -0.0183
     92.0000,      4.0000,  7.00000,   555.40,   563.17, -0.0139
     96.0000,      4.0000,  7.00000,   510.43,   518.35, -0.0154
    100.0000,      4.0000,  7.00000,   504.54,   510.91, -0.0126
    104.0000,      4.0000,  7.00000,   531.98,   537.79, -0.0109
    108.0000,      4.0000,  7.00000,   530.57,   540.35, -0.0183
    112.0000,      4.0000,  7.00000,   543.02,   548.78, -0.0106
    116.0000,      4.0000,  7.00000,   600.88,   604.38, -0.0058
    120.0000,      4.0000,  7.00000,   575.05,   577.52, -0.0043
    124.0000,      4.0000,  7.00000,   612.42,   610.49,  0.0032
    128.0000,      4.0000,  7.00000,   616.20,   613.98,  0.0036
    132.0000,      4.0000,  7.00000,   637.20,   632.80,  0.0069
    136.0000,      4.0000,  7.00000,   588.95,   588.73,  0.0004
    140.0000,      4.0000,  7.00000,   571.94,   574.34, -0.0042
    144.0000,      4.0000,  7.00000,   541.98,   542.99, -0.0019
    148.0000,      4.0000,  7.00000,   513.13,   516.30, -0.0062
    152.0000,      4.0000,  7.00000,   512.88,   515.21, -0.0045
    156.0000,      4.0000,  7.00000,   504.71,   507.27, -0.0050
    160.0000,      4.0000,  7.00000,   508.22,   511.71, -0.0068
    164.0000,      4.0000,  7.00000,   511.37,   516.26, -0.0095
    168.0000,      4.0000,  7.00000,   502.21,   500.10,  0.0042
    172.0000,      4.0000,  7.00000,   587.23,   588.15, -0.0016
    176.0000,      4.0000,  7.00000,   555.34,   554.43,  0.0016
    180.0000,      4.0000,  7.00000,   556.04,   554.64,  0.0025
    184.0000,      4.0000,  7.00000,   540.78,   543.18, -0.0044
    188.0000,      4.0000,  7.00000,   557.89,   564.02, -0.0109
    192.0000,      4.0000,  7.00000,   529.55,   552.54, -0.0425
      0.0000,      4.0000,  8.00000,   349.74,   347.83,  0.0055
      4.0000,      4.0000,  8.00000,   386.57,   383.93,  0.0069
      8.0000,      4.0000,  8.00000,   350.82,   349.20,  0.0046
     12.0000,      4.0000,  8.00000,   360.80,   361.32, -0.0014
     16.0000,      4.0000,  8.00000,   388.54,   386.95,  0.0041
     20.0000,      4.0000,  8.00000,   420.92,   417.45,  0.0083
     24.0000,      4.0000,  8.00000,   408.48,   403.88,  0.0113
     28.0000,      4.0000,  8.00000,   403.77,   402.87,  0.0022
     32.0000,      4.0000,  8.00000,   436.98,   433.15,  0.0088
     36.0000,      4.0000,  8.00000,   385.24,   387.07, -0.0047
     40.0000,      4.0000,  8.00000,   424.70,   424.48,  0.0005
     44.0000,      4.0000,  8.00000,   420.59,   420.11,  0.0012
     48.0000,      4.0000,  8.00000,   426.88,   430.21, -0.0078
     52.0000,      4.0000,  8.00000,   442.11,   446.26, -0.0093
     56.0000,      4.0000,  8.00000,   472.51,   473.61, -0.0023
     60.0000,      4.0000,  8.00000,   404.06,   412.41, -0.0205
     64.0000,      4.0000,  8.00000,   447.90,   452.91, -0.0111
     68.0000,      4.0000,  8.00000,   512.69,   520.15, -0.0145
     72.0000,      4.0000,  8.00000,   465.93,   474.81, -0.0189
     76.0000,      4.0000,  8.00000,   567.83,   580.47, -0.0220
     80.0000,      4.0000,  8.00000,   575.21,   584.16, -0.0154
     84.0000,      4.0000,  8.00000,   574.69,   584.58, -0.0171
     88.0000,      4.0000,  8.00000,   543.20,   551.27, -0.0147
     92.0000,      4.0000,  8.00000,   504.18,   513.92, -0.0191
     96.0000,      4.0000,  8.00000,   485.49,   495.98, -0.0214
    100.0000,      4.0000,  8.00000,   509.02,   518.79, -0.0190
    104.0000,      4.0000,  8.00000,   515.55,   530.13, -0.0279
    108.0000,      4.0000,  8.00000,   522.37,   529.51, -0.0136
    112.0000,      4.0000,  8.00000,   584.82,   591.86, -0.0120
    116.0000,      4.0000,  8.00000,   566.94,   569.87, -0.0051
    120.0000,      4.0000,  8.00000,   607.45,   611.88, -0.0073
    124.0000,      4.0000,  8.00000,   623.79,   621.59,  0.0035
    128.0000,      4.0000,  8.00000,   646.72,   641.56,  0.0080
    132.0000,      4.0000,  8.00000,   597.34,   595.51,  0.0031
    136.0000,      4.0000,  8.00000,   566.55,   568.65, -0.0037
    140.0000,      4.0000,  8.00000,   536.77,   537.27, -0.0009
    144.0000,      4.0000,  8.00000,   500.14,   502.56, -0.0048
    148.0000,      4.0000,  8.00000,   505.28,   505.77, -0.0010
    152.0000,      4.0000,  8.00000,   487.69,   490.32, -0.0054
    156.0000,      4.0000,  8.00000,   491.92,   494.76, -0.0058
    160.0000,      4.0000,  8.00000,   495.14,   499.00, -0.0078
    164.0000,      4.0000,  8.00000,   492.27,   492.05,  0.0004
    168.0000,      4.0000,  8.00000,   571.45,   570.93,  0.0009
    172.0000,      4.0000,  8.00000,   545.79,   546.88, -0.0020
    176.0000,      4.0000,  8.00000,   556.52,   557.53, -0.0018
    180.0000,      4.0000,  8.00000,   540.82,   549.14, -0.0153
    184.0000,      4.0000,  8.00000,   546.49,   568.03, -0.0387
      0.0000,     28.0000,  1.00000,   351.02,   361.65, -0.0298
      4.0000,     28.0000,  1.00000,   373.01,   379.32, -0.0168
      8.0000,     28.0000,  1.00000,   381.98,   387.84, -0.0152
     12.0000,     28.0000,  1.00000,   395.06,   402.39, -0.0184
     16.0000,     28.0000,  1.00000,   404.56,   412.82, -0.0202
     20.0000,     28.0000,  1.00000,   420.21,   422.58, -0.0056
     24.0000,     28.0000,  1.00000,   426.33,   428.85, -0.0059
     28.0000,     28.0000,  1.00000,   425.00,   427.06, -0.0048
     32.0000,     28.0000,  1.00000,   425.75,   427.38, -0.0038
     36.0000,     28.0000,  1.00000,   434.97,   434.64,  0.0007
     40.0000,     28.0000,  1.00000,   427.50,   426.84,  0.0015
     44.0000,     28.0000,  1.00000,   436.80,   433.43,  0.0078
     48.0000,     28.0000,  1.00000,   453.72,   449.10,  0.0103
     52.0000,     28.0000,  1.00000,   458.93,   455.65,  0.0072
     56.0000,     28.0000,  1.00000,   482.37,   480.38,  0.0041
     60.0000,     28.0000,  1.00000,   502.32,   500.13,  0.0044
     64.0000,     28.0000,  1.00000,   508.06,   505.87,  0.0043
     68.0000,     28.0000,  1.00000,   523.06,   521.23,  0.0035
     72.0000,     28.0000,  1.00000,   518.08,   518.06,  0.0000
     76.0000,     28.0000,  1.00000,   507.93,   509.18, -0.0025
     80.0000,     28.0000,  1.00000,   504.63,   509.82, -0.0102
     84.0000,     28.0000,  1.00000,   493.93,   503.15, -0.0185
     88.0000,     28.0000,  1.00000,   490.37,   498.30, -0.0160
     92.0000,     28.0000,  1.00000,   496.42,   503.74, -0.0146
     96.0000,     28.0000,  1.00000,   494.11,   501.93, -0.0157
    100.0000,     28.0000,  1.00000,   510.79,   516.19, -0.0105
    104.0000,     28.0000,  1.00000,   536.90,   540.16, -0.0061
    108.0000,     28.0000,  1.00000,   553.25,   556.24, -0.0054
    112.0000,     28.0000,  1.00000,   572.56,   575.88, -0.0058
    116.0000,     28.0000,  1.00000,   595.39,   594.70,  0.0012
    120.0000,     28.0000,  1.00000,   591.82,   588.54,  0.0056
    124.0000,     28.0000,  1.00000,   584.92,   579.67,  0.0090
    128.0000,     28.0000,  1.00000,   566.05,   559.87,  0.0110
    132.0000,     28.0000,  1.00000,   543.97,   538.08,  0.0109
    136.0000,     28.0000,  1.00000,   516.95,   513.16,  0.0074
    140.0000,     28.0000,  1.00000,   499.85,   496.93,  0.0059
    144.0000,     28.0000,  1.00000,   485.48,   482.77,  0.0056
    148.0000,     28.0000,  1.00000,   494.86,   493.45,  0.0028
    152.0000,     28.0000,  1.00000,   492.97,   491.09,  0.0038
    156.0000,     28.0000,  1.00000,   498.03,   496.76,  0.0025
    160.0000,     28.0000,  1.00000,   508.42,   508.65, -0.0004
    164.0000,     28.0000,  1.00000,   524.91,   528.66, -0.0071
    168.0000,     28.0000,  1.00000,   525.78,   540.43, -0.0275
      0.0000,      4.0000, 10.00000,   335.21,   349.67, -0.0422
      4.0000,      4.0000, 10.00000,   348.22,   360.79, -0.0354
      8.0000,      4.0000, 10.00000,   378.08,   385.31, -0.0189
     12.0000,      4.0000, 10.00000,   419.27,   423.98, -0.0112
     16.0000,      4.0000, 10.00000,   425.18,   424.14,  0.0024
     20.0000,      4.0000, 10.00000,   419.63,   419.87, -0.0006
     24.0000,      4.0000, 10.00000,   452.05,   447.40,  0.0103
     28.0000,      4.0000, 10.00000,   390.61,   391.14, -0.0013
     32.0000,      4.0000, 10.00000,   417.60,   412.05,  0.0134
     36.0000,      4.0000, 10.00000,   412.97,   408.19,  0.0116
     40.0000,      4.0000, 10.00000,   423.68,   422.01,  0.0039
     44.0000,      4.0000, 10.00000,   441.09,   440.95,  0.0003
     48.0000,      4.0000, 10.00000,   472.17,   469.70,  0.0053
     52.0000,      4.0000, 10.00000,   399.71,   408.01, -0.0206
     56.0000,      4.0000, 10.00000,   446.02,   448.17, -0.0048
     60.0000,      4.0000, 10.00000,   511.91,   513.19, -0.0025
     64.0000,      4.0000, 10.00000,   463.04,   465.53, -0.0054
     68.0000,      4.0000, 10.00000,   558.91,   566.05, -0.0127
     72.0000,      4.0000, 10.00000,   560.35,   563.81, -0.0062
     76.0000,      4.0000, 10.00000,   551.49,   554.59, -0.0056
     80.0000,      4.0000, 10.00000,   509.54,   511.82, -0.0045
     84.0000,      4.0000, 10.00000,   465.29,   471.34, -0.0129
     88.0000,      4.0000, 10.00000,   455.60,   464.74, -0.0198
     92.0000,      4.0000, 10.00000,   486.41,   493.45, -0.0144
     96.0000,      4.0000, 10.00000,   487.28,   500.58, -0.0269
    100.0000,      4.0000, 10.00000,   501.19,   506.76, -0.0111
    104.0000,      4.0000, 10.00000,   562.70,   565.93, -0.0057
    108.0000,      4.0000, 10.00000,   539.45,   540.39, -0.0017
    112.0000,      4.0000, 10.00000,   587.46,   589.05, -0.0027
    116.0000,      4.0000, 10.00000,   620.74,   613.04,  0.0125
    120.0000,      4.0000, 10.00000,   648.47,   638.55,  0.0154
    124.0000,      4.0000, 10.00000,   594.46,   587.64,  0.0115
    128.0000,      4.0000, 10.00000,   558.69,   553.92,  0.0086
    132.0000,      4.0000, 10.00000,   519.02,   514.27,  0.0092
    136.0000,      4.0000, 10.00000,   473.38,   474.75, -0.0029
    140.0000,      4.0000, 10.00000,   470.35,   468.66,  0.0036
    144.0000,      4.0000, 10.00000,   454.80,   454.44,  0.0008
    148.0000,      4.0000, 10.00000,   461.39,   461.97, -0.0013
    152.0000,      4.0000, 10.00000,   459.93,   459.29,  0.0014
    156.0000,      4.0000, 10.00000,   455.39,   450.51,  0.0108
    160.0000,      4.0000, 10.00000,   545.16,   542.25,  0.0053
    164.0000,      4.0000, 10.00000,   538.56,   539.27, -0.0013
    168.0000,      4.0000, 10.00000,   547.31,   557.77, -0.0189
      0.0000,     36.0000,  1.00000,   385.41,   410.21, -0.0624   ***
      4.0000,     36.0000,  1.00000,   393.44,   412.76, -0.0479
      8.0000,     36.0000,  1.00000,   405.58,   418.89, -0.0323
     12.0000,     36.0000,  1.00000,   417.39,   426.16, -0.0208
     16.0000,     36.0000,  1.00000,   428.93,   433.37, -0.0103
     20.0000,     36.0000,  1.00000,   440.60,   440.35,  0.0006
     24.0000,     36.0000,  1.00000,   434.79,   433.79,  0.0023
     28.0000,     36.0000,  1.00000,   437.64,   433.28,  0.0100
     32.0000,     36.0000,  1.00000,   443.54,   436.72,  0.0155
     36.0000,     36.0000,  1.00000,   451.32,   442.32,  0.0202
     40.0000,     36.0000,  1.00000,   466.71,   456.09,  0.0230
     44.0000,     36.0000,  1.00000,   478.56,   467.65,  0.0231
     48.0000,     36.0000,  1.00000,   483.66,   473.19,  0.0219
     52.0000,     36.0000,  1.00000,   481.47,   471.24,  0.0215
     56.0000,     36.0000,  1.00000,   467.14,   459.35,  0.0168
     60.0000,     36.0000,  1.00000,   464.15,   457.81,  0.0137
     64.0000,     36.0000,  1.00000,   462.40,   459.02,  0.0073
     68.0000,     36.0000,  1.00000,   460.84,   459.92,  0.0020
     72.0000,     36.0000,  1.00000,   469.32,   466.46,  0.0061
     76.0000,     36.0000,  1.00000,   475.68,   472.41,  0.0069
     80.0000,     36.0000,  1.00000,   478.10,   474.53,  0.0075
     84.0000,     36.0000,  1.00000,   485.00,   482.14,  0.0059
     88.0000,     36.0000,  1.00000,   499.83,   495.61,  0.0085
     92.0000,     36.0000,  1.00000,   522.74,   519.83,  0.0056
     96.0000,     36.0000,  1.00000,   525.88,   524.13,  0.0033
    100.0000,     36.0000,  1.00000,   527.87,   527.67,  0.0004
    104.0000,     36.0000,  1.00000,   528.78,   530.57, -0.0034
    108.0000,     36.0000,  1.00000,   528.05,   524.84,  0.0061
    112.0000,     36.0000,  1.00000,   522.62,   520.19,  0.0047
    116.0000,     36.0000,  1.00000,   519.98,   516.94,  0.0059
    120.0000,     36.0000,  1.00000,   512.24,   508.04,  0.0082
    124.0000,     36.0000,  1.00000,   499.37,   495.28,  0.0082
    128.0000,     36.0000,  1.00000,   470.23,   467.69,  0.0054
    132.0000,     36.0000,  1.00000,   460.80,   459.66,  0.0025
    136.0000,     36.0000,  1.00000,   456.02,   457.93, -0.0042
    140.0000,     36.0000,  1.00000,   460.24,   464.61, -0.0095
    144.0000,     36.0000,  1.00000,   460.66,   473.40, -0.0273
      0.0000,     12.0000,  4.00000,   393.00,   418.97, -0.0640   ***
      4.0000,     12.0000,  4.00000,   406.85,   424.80, -0.0432
      8.0000,     12.0000,  4.00000,   419.70,   428.25, -0.0202
     12.0000,     12.0000,  4.00000,   411.09,   415.82, -0.0114
     16.0000,     12.0000,  4.00000,   417.62,   414.99,  0.0063
     20.0000,     12.0000,  4.00000,   411.05,   405.34,  0.0140
     24.0000,     12.0000,  4.00000,   421.47,   414.59,  0.0165
     28.0000,     12.0000,  4.00000,   428.48,   421.80,  0.0157
     32.0000,     12.0000,  4.00000,   446.18,   437.86,  0.0188
     36.0000,     12.0000,  4.00000,   437.21,   430.65,  0.0151
     40.0000,     12.0000,  4.00000,   437.03,   428.41,  0.0199
     44.0000,     12.0000,  4.00000,   444.86,   437.07,  0.0177
     48.0000,     12.0000,  4.00000,   454.96,   446.50,  0.0188
     52.0000,     12.0000,  4.00000,   479.26,   476.93,  0.0049
     56.0000,     12.0000,  4.00000,   486.96,   485.65,  0.0027
     60.0000,     12.0000,  4.00000,   507.70,   506.81,  0.0017
     64.0000,     12.0000,  4.00000,   492.92,   489.83,  0.0063
     68.0000,     12.0000,  4.00000,   468.79,   465.61,  0.0068
     72.0000,     12.0000,  4.00000,   444.69,   440.63,  0.0092
     76.0000,     12.0000,  4.00000,   442.51,   437.41,  0.0116
     80.0000,     12.0000,  4.00000,   453.15,   449.79,  0.0074
     84.0000,     12.0000,  4.00000,   473.58,   467.36,  0.0132
     88.0000,     12.0000,  4.00000,   503.80,   494.57,  0.0185
     92.0000,     12.0000,  4.00000,   519.70,   513.42,  0.0122
     96.0000,     12.0000,  4.00000,   534.91,   528.62,  0.0118
    100.0000,     12.0000,  4.00000,   539.21,   533.92,  0.0099
    104.0000,     12.0000,  4.00000,   563.78,   557.39,  0.0114
    108.0000,     12.0000,  4.00000,   556.06,   548.72,  0.0133
    112.0000,     12.0000,  4.00000,   543.79,   536.27,  0.0139
    116.0000,     12.0000,  4.00000,   510.93,   504.25,  0.0132
    120.0000,     12.0000,  4.00000,   479.82,   474.64,  0.0109
    124.0000,     12.0000,  4.00000,   453.66,   449.96,  0.0082
    128.0000,     12.0000,  4.00000,   425.71,   424.61,  0.0026
    132.0000,     12.0000,  4.00000,   416.31,   415.48,  0.0020
    136.0000,     12.0000,  4.00000,   414.86,   415.63, -0.0018
    140.0000,     12.0000,  4.00000,   424.00,   421.06,  0.0070
    144.0000,     12.0000,  4.00000,   447.65,   452.49, -0.0108
      0.0000,     44.0000,  1.00000,   391.77,   421.35, -0.0728   ***
      4.0000,     44.0000,  1.00000,   415.13,   432.94, -0.0420
      8.0000,     44.0000,  1.00000,   422.45,   432.85, -0.0243
     12.0000,     44.0000,  1.00000,   432.30,   434.48, -0.0050
     16.0000,     44.0000,  1.00000,   443.55,   438.28,  0.0120
     20.0000,     44.0000,  1.00000,   446.62,   436.18,  0.0237
     24.0000,     44.0000,  1.00000,   447.92,   435.78,  0.0275
     28.0000,     44.0000,  1.00000,   452.79,   438.78,  0.0314
     32.0000,     44.0000,  1.00000,   449.34,   434.36,  0.0339
     36.0000,     44.0000,  1.00000,   445.77,   431.24,  0.0332
     40.0000,     44.0000,  1.00000,   438.25,   426.64,  0.0269
     44.0000,     44.0000,  1.00000,   430.49,   420.60,  0.0233
     48.0000,     44.0000,  1.00000,   428.06,   419.36,  0.0205
     52.0000,     44.0000,  1.00000,   435.22,   427.92,  0.0169
     56.0000,     44.0000,  1.00000,   448.04,   438.28,  0.0220
     60.0000,     44.0000,  1.00000,   456.81,   447.97,  0.0195
     64.0000,     44.0000,  1.00000,   469.79,   459.08,  0.0231
     68.0000,     44.0000,  1.00000,   478.86,   468.95,  0.0209
     72.0000,     44.0000,  1.00000,   478.41,   468.66,  0.0206
     76.0000,     44.0000,  1.00000,   480.97,   472.72,  0.0173
     80.0000,     44.0000,  1.00000,   478.07,   472.55,  0.0116
     84.0000,     44.0000,  1.00000,   476.56,   475.08,  0.0031
     88.0000,     44.0000,  1.00000,   478.13,   475.40,  0.0057
     92.0000,     44.0000,  1.00000,   470.49,   472.99, -0.0053
     96.0000,     44.0000,  1.00000,   458.83,   465.30, -0.0140
    100.0000,     44.0000,  1.00000,   457.22,   462.41, -0.0113
    104.0000,     44.0000,  1.00000,   450.69,   455.18, -0.0099
    108.0000,     44.0000,  1.00000,   441.86,   450.01, -0.0183
    112.0000,     44.0000,  1.00000,   443.48,   451.62, -0.0182
    116.0000,     44.0000,  1.00000,   454.06,   460.45, -0.0140
    120.0000,     44.0000,  1.00000,   447.35,   459.65, -0.0271
      0.0000,     12.0000,  5.00000,   381.07,   408.28, -0.0690   ***
      4.0000,     12.0000,  5.00000,   395.59,   407.55, -0.0298
      8.0000,     12.0000,  5.00000,   392.64,   397.01, -0.0111
     12.0000,     12.0000,  5.00000,   411.89,   408.46,  0.0084
     16.0000,     12.0000,  5.00000,   421.81,   414.13,  0.0184
     20.0000,     12.0000,  5.00000,   443.92,   429.45,  0.0332
     24.0000,     12.0000,  5.00000,   425.05,   413.67,  0.0271
     28.0000,     12.0000,  5.00000,   418.42,   404.74,  0.0332
     32.0000,     12.0000,  5.00000,   414.48,   404.16,  0.0252
     36.0000,     12.0000,  5.00000,   422.81,   411.67,  0.0267
     40.0000,     12.0000,  5.00000,   443.14,   440.09,  0.0069
     44.0000,     12.0000,  5.00000,   450.17,   449.97,  0.0005
     48.0000,     12.0000,  5.00000,   473.87,   473.84,  0.0001
     52.0000,     12.0000,  5.00000,   469.02,   463.19,  0.0125
     56.0000,     12.0000,  5.00000,   451.96,   443.81,  0.0182
     60.0000,     12.0000,  5.00000,   433.97,   423.60,  0.0242
     64.0000,     12.0000,  5.00000,   432.63,   420.79,  0.0277
     68.0000,     12.0000,  5.00000,   446.02,   434.72,  0.0257
     72.0000,     12.0000,  5.00000,   456.65,   443.71,  0.0287
     76.0000,     12.0000,  5.00000,   478.52,   462.42,  0.0342
     80.0000,     12.0000,  5.00000,   479.65,   468.23,  0.0241
     84.0000,     12.0000,  5.00000,   494.12,   483.95,  0.0208
     88.0000,     12.0000,  5.00000,   489.65,   486.05,  0.0074
     92.0000,     12.0000,  5.00000,   509.65,   503.53,  0.0121
     96.0000,     12.0000,  5.00000,   494.55,   491.86,  0.0054
    100.0000,     12.0000,  5.00000,   479.50,   475.47,  0.0084
    104.0000,     12.0000,  5.00000,   445.87,   443.69,  0.0049
    108.0000,     12.0000,  5.00000,   415.97,   414.81,  0.0028
    112.0000,     12.0000,  5.00000,   398.83,   401.74, -0.0073
    116.0000,     12.0000,  5.00000,   390.53,   394.97, -0.0113
    120.0000,     12.0000,  5.00000,   389.18,   397.57, -0.0213
      0.0000,     52.0000,  1.00000,   403.03,   422.68, -0.0476
      4.0000,     52.0000,  1.00000,   408.84,   416.93, -0.0196
      8.0000,     52.0000,  1.00000,   414.90,   417.62, -0.0065
     12.0000,     52.0000,  1.00000,   422.83,   419.51,  0.0079
     16.0000,     52.0000,  1.00000,   423.24,   417.43,  0.0138
     20.0000,     52.0000,  1.00000,   427.73,   417.37,  0.0245
     24.0000,     52.0000,  1.00000,   423.78,   412.10,  0.0280
     28.0000,     52.0000,  1.00000,   419.02,   409.05,  0.0241
     32.0000,     52.0000,  1.00000,   421.67,   409.73,  0.0287
     36.0000,     52.0000,  1.00000,   423.44,   413.66,  0.0234
     40.0000,     52.0000,  1.00000,   428.35,   418.38,  0.0236
     44.0000,     52.0000,  1.00000,   442.10,   431.61,  0.0240
     48.0000,     52.0000,  1.00000,   443.40,   435.80,  0.0173
     52.0000,     52.0000,  1.00000,   444.86,   440.13,  0.0107
     56.0000,     52.0000,  1.00000,   450.15,   448.64,  0.0034
     60.0000,     52.0000,  1.00000,   448.26,   450.24, -0.0044
     64.0000,     52.0000,  1.00000,   443.78,   444.55, -0.0017
     68.0000,     52.0000,  1.00000,   436.15,   438.80, -0.0061
     72.0000,     52.0000,  1.00000,   427.73,   430.73, -0.0070
     76.0000,     52.0000,  1.00000,   421.09,   427.58, -0.0153
     80.0000,     52.0000,  1.00000,   408.80,   422.68, -0.0334
     84.0000,     52.0000,  1.00000,   407.49,   419.92, -0.0300
     88.0000,     52.0000,  1.00000,   404.98,   422.20, -0.0417
     92.0000,     52.0000,  1.00000,   413.67,   428.69, -0.0357
     96.0000,     52.0000,  1.00000,   405.66,   424.76, -0.0460
      0.0000,     12.0000,  6.00000,   376.56,   388.49, -0.0312
      4.0000,     12.0000,  6.00000,   387.14,   391.94, -0.0123
      8.0000,     12.0000,  6.00000,   405.40,   401.98,  0.0085
     12.0000,     12.0000,  6.00000,   393.71,   390.42,  0.0084
     16.0000,     12.0000,  6.00000,   390.98,   385.54,  0.0140
     20.0000,     12.0000,  6.00000,   396.28,   391.64,  0.0118
     24.0000,     12.0000,  6.00000,   408.73,   401.66,  0.0175
     28.0000,     12.0000,  6.00000,   430.21,   430.09,  0.0003
     32.0000,     12.0000,  6.00000,   439.02,   442.36, -0.0076
     36.0000,     12.0000,  6.00000,   465.99,   468.41, -0.0052
     40.0000,     12.0000,  6.00000,   461.64,   459.89,  0.0038
     44.0000,     12.0000,  6.00000,   442.20,   437.97,  0.0096
     48.0000,     12.0000,  6.00000,   416.85,   412.14,  0.0114
     52.0000,     12.0000,  6.00000,   409.37,   405.04,  0.0106
     56.0000,     12.0000,  6.00000,   415.20,   411.32,  0.0094
     60.0000,     12.0000,  6.00000,   424.98,   419.77,  0.0123
     64.0000,     12.0000,  6.00000,   440.25,   432.72,  0.0173
     68.0000,     12.0000,  6.00000,   441.60,   436.64,  0.0113
     72.0000,     12.0000,  6.00000,   448.48,   446.01,  0.0055
     76.0000,     12.0000,  6.00000,   443.95,   446.74, -0.0063
     80.0000,     12.0000,  6.00000,   454.21,   456.99, -0.0061
     84.0000,     12.0000,  6.00000,   442.31,   449.71, -0.0166
     88.0000,     12.0000,  6.00000,   430.79,   438.02, -0.0166
     92.0000,     12.0000,  6.00000,   407.29,   414.78, -0.0182
     96.0000,     12.0000,  6.00000,   377.13,   390.31, -0.0344
      0.0000,     24.0000,  3.00000,   367.41,   380.70, -0.0355
      4.0000,     24.0000,  3.00000,   372.85,   379.60, -0.0179
      8.0000,     24.0000,  3.00000,   388.08,   389.75, -0.0043
     12.0000,     24.0000,  3.00000,   393.52,   393.16,  0.0009
     16.0000,     24.0000,  3.00000,   406.41,   408.37, -0.0048
     20.0000,     24.0000,  3.00000,   416.63,   419.80, -0.0076
     24.0000,     24.0000,  3.00000,   435.67,   437.11, -0.0033
     28.0000,     24.0000,  3.00000,   442.17,   444.87, -0.0061
     32.0000,     24.0000,  3.00000,   435.16,   439.21, -0.0093
     36.0000,     24.0000,  3.00000,   432.33,   437.98, -0.0130
     40.0000,     24.0000,  3.00000,   425.64,   429.24, -0.0084
     44.0000,     24.0000,  3.00000,   413.67,   417.85, -0.0101
     48.0000,     24.0000,  3.00000,   404.37,   407.96, -0.0089
     52.0000,     24.0000,  3.00000,   409.50,   409.36,  0.0004
     56.0000,     24.0000,  3.00000,   410.35,   413.12, -0.0067
     60.0000,     24.0000,  3.00000,   419.76,   422.00, -0.0053
     64.0000,     24.0000,  3.00000,   422.50,   428.76, -0.0147
     68.0000,     24.0000,  3.00000,   431.88,   435.22, -0.0077
     72.0000,     24.0000,  3.00000,   424.04,   434.74, -0.0249
     76.0000,     24.0000,  3.00000,   415.92,   429.15, -0.0313
     80.0000,     24.0000,  3.00000,   412.98,   425.44, -0.0297
     84.0000,     24.0000,  3.00000,   397.88,   413.66, -0.0389
      0.0000,     20.0000,  4.00000,   362.58,   377.85, -0.0413
      4.0000,     20.0000,  4.00000,   380.30,   391.11, -0.0280
      8.0000,     20.0000,  4.00000,   385.44,   393.62, -0.0210
     12.0000,     20.0000,  4.00000,   396.63,   408.92, -0.0305
     16.0000,     20.0000,  4.00000,   423.27,   435.42, -0.0283
     20.0000,     20.0000,  4.00000,   441.02,   454.66, -0.0305
     24.0000,     20.0000,  4.00000,   434.27,   450.13, -0.0359
     28.0000,     20.0000,  4.00000,   431.63,   447.74, -0.0367
     32.0000,     20.0000,  4.00000,   411.87,   427.53, -0.0373
     36.0000,     20.0000,  4.00000,   400.76,   413.59, -0.0315
     40.0000,     20.0000,  4.00000,   389.69,   401.97, -0.0310
     44.0000,     20.0000,  4.00000,   384.46,   394.67, -0.0262
     48.0000,     20.0000,  4.00000,   394.21,   402.21, -0.0201
     52.0000,     20.0000,  4.00000,   397.52,   408.04, -0.0261
     56.0000,     20.0000,  4.00000,   400.82,   413.63, -0.0315
     60.0000,     20.0000,  4.00000,   406.94,   420.59, -0.0330
     64.0000,     20.0000,  4.00000,   416.99,   432.15, -0.0357
     68.0000,     20.0000,  4.00000,   411.47,   431.14, -0.0467
     72.0000,     20.0000,  4.00000,   403.98,   427.89, -0.0575

Iteration  Time for this iteration  Total Time   RMS Error
     1               8.84               8.84        4.210
     2               5.69              14.53        3.751
     3               1.77              16.30        2.452
     4               2.25              18.55        2.437

RES2DINV ver. 3.56.22
Windows XP Version 5.1
Key ID number is K3-BE42BE42-BE42
