# Supplementary material for: Electrical resistivity tomography data across the Hockai Fault Zone (Ardenne, Belgium)
Source: Data Brief. 2016 Dec 21;11:1–4. doi: 10.1016/j.dib.2016.12.028 (PMC5220259; doi:10.1016/j.dib.2016.12.028)
Supplement: Supplementary file 2 — Supplementary material [file mmc2.zip › output/INV/vecquee01_robust.INV]

C:\__DATA__\__DATA__\Active Faults\HockaiFZ\Donn�es\ERT\working_dir\vecquee01.DAT
      4.0000
7
901
1
0
      6.0000,       4.0000,   1.00000,    282.1856
     10.0000,       4.0000,   1.00000,    297.5236
     14.0000,       4.0000,   1.00000,    297.5764
     18.0000,       4.0000,   1.00000,    296.4874
     22.0000,       4.0000,   1.00000,    260.3367
     26.0000,       4.0000,   1.00000,    257.1954
     30.0000,       4.0000,   1.00000,    237.8643
     34.0000,       4.0000,   1.00000,    251.2908
     38.0000,       4.0000,   1.00000,    285.5999
     42.0000,       4.0000,   1.00000,    287.0097
     46.0000,       4.0000,   1.00000,    317.7903
     50.0000,       4.0000,   1.00000,    345.6137
     54.0000,       4.0000,   1.00000,    377.4612
     58.0000,       4.0000,   1.00000,    394.2098
     62.0000,       4.0000,   1.00000,    402.5508
     66.0000,       4.0000,   1.00000,    431.2623
     70.0000,       4.0000,   1.00000,    403.9013
     74.0000,       4.0000,   1.00000,    427.0298
     78.0000,       4.0000,   1.00000,    399.0244
     82.0000,       4.0000,   1.00000,    405.7725
     86.0000,       4.0000,   1.00000,    375.2396
     90.0000,       4.0000,   1.00000,    372.1777
     94.0000,       4.0000,   1.00000,    330.5902
     98.0000,       4.0000,   1.00000,    326.8383
    102.0000,       4.0000,   1.00000,    358.6476
    106.0000,       4.0000,   1.00000,    322.1889
    110.0000,       4.0000,   1.00000,    388.2100
    114.0000,       4.0000,   1.00000,    361.9497
    118.0000,       4.0000,   1.00000,    365.3343
    122.0000,       4.0000,   1.00000,    343.0483
    126.0000,       4.0000,   1.00000,    329.2450
    130.0000,       4.0000,   1.00000,    324.0632
    134.0000,       4.0000,   1.00000,    331.6602
    138.0000,       4.0000,   1.00000,    364.5046
    142.0000,       4.0000,   1.00000,    364.3987
    146.0000,       4.0000,   1.00000,    409.0958
    150.0000,       4.0000,   1.00000,    400.4891
    154.0000,       4.0000,   1.00000,    435.1740
    158.0000,       4.0000,   1.00000,    410.4654
    162.0000,       4.0000,   1.00000,    430.2304
    166.0000,       4.0000,   1.00000,    396.9203
    170.0000,       4.0000,   1.00000,    394.5114
    174.0000,       4.0000,   1.00000,    380.4309
    178.0000,       4.0000,   1.00000,    371.1522
    182.0000,       4.0000,   1.00000,    374.8269
    186.0000,       4.0000,   1.00000,    364.4506
    190.0000,       4.0000,   1.00000,    369.8525
    194.0000,       4.0000,   1.00000,    385.6730
    198.0000,       4.0000,   1.00000,    360.0457
    202.0000,       4.0000,   1.00000,    434.7655
    206.0000,       4.0000,   1.00000,    413.8309
    210.0000,       4.0000,   1.00000,    453.4034
    214.0000,       4.0000,   1.00000,    447.0680
    218.0000,       4.0000,   1.00000,    453.5759
    222.0000,       4.0000,   1.00000,    447.0214
    226.0000,       4.0000,   1.00000,    421.4565
    230.0000,       4.0000,   1.00000,    397.3288
    234.0000,       4.0000,   1.00000,    417.0791
    238.0000,       4.0000,   1.00000,    366.4615
    242.0000,       4.0000,   1.00000,    354.6225
    246.0000,       4.0000,   1.00000,    303.2631
     10.0000,       4.0000,   2.00000,    295.1168
     14.0000,       4.0000,   2.00000,    303.7023
     18.0000,       4.0000,   2.00000,    298.5046
     22.0000,       4.0000,   2.00000,    271.5099
     26.0000,       4.0000,   2.00000,    282.0957
     30.0000,       4.0000,   2.00000,    266.0328
     34.0000,       4.0000,   2.00000,    291.0590
     38.0000,       4.0000,   2.00000,    330.2557
     42.0000,       4.0000,   2.00000,    320.6161
     46.0000,       4.0000,   2.00000,    350.1827
     50.0000,       4.0000,   2.00000,    384.8485
     54.0000,       4.0000,   2.00000,    430.9226
     58.0000,       4.0000,   2.00000,    424.2866
     62.0000,       4.0000,   2.00000,    437.3998
     66.0000,       4.0000,   2.00000,    481.0417
     70.0000,       4.0000,   2.00000,    432.5704
     74.0000,       4.0000,   2.00000,    449.1731
     78.0000,       4.0000,   2.00000,    432.4117
     82.0000,       4.0000,   2.00000,    416.3869
     86.0000,       4.0000,   2.00000,    423.7151
     90.0000,       4.0000,   2.00000,    435.8027
     94.0000,       4.0000,   2.00000,    380.7336
     98.0000,       4.0000,   2.00000,    410.8336
    102.0000,       4.0000,   2.00000,    454.8438
    106.0000,       4.0000,   2.00000,    404.2136
    110.0000,       4.0000,   2.00000,    477.4093
    114.0000,       4.0000,   2.00000,    473.8818
    118.0000,       4.0000,   2.00000,    460.8829
    122.0000,       4.0000,   2.00000,    456.4758
    126.0000,       4.0000,   2.00000,    434.1389
    130.0000,       4.0000,   2.00000,    426.9250
    134.0000,       4.0000,   2.00000,    456.2726
    138.0000,       4.0000,   2.00000,    462.9911
    142.0000,       4.0000,   2.00000,    465.3026
    146.0000,       4.0000,   2.00000,    503.4071
    150.0000,       4.0000,   2.00000,    485.2773
    154.0000,       4.0000,   2.00000,    517.4887
    158.0000,       4.0000,   2.00000,    520.5051
    162.0000,       4.0000,   2.00000,    523.6770
    166.0000,       4.0000,   2.00000,    499.7494
    170.0000,       4.0000,   2.00000,    489.8970
    174.0000,       4.0000,   2.00000,    473.3229
    178.0000,       4.0000,   2.00000,    451.4719
    182.0000,       4.0000,   2.00000,    446.1027
    186.0000,       4.0000,   2.00000,    436.0091
    190.0000,       4.0000,   2.00000,    451.8782
    194.0000,       4.0000,   2.00000,    453.5007
    198.0000,       4.0000,   2.00000,    437.5045
    202.0000,       4.0000,   2.00000,    517.3300
    206.0000,       4.0000,   2.00000,    514.9899
    210.0000,       4.0000,   2.00000,    520.3177
    214.0000,       4.0000,   2.00000,    525.3884
    218.0000,       4.0000,   2.00000,    551.0591
    222.0000,       4.0000,   2.00000,    540.0161
    226.0000,       4.0000,   2.00000,    508.4111
    230.0000,       4.0000,   2.00000,    470.7225
    234.0000,       4.0000,   2.00000,    508.4492
    238.0000,       4.0000,   2.00000,    457.3966
    242.0000,       4.0000,   2.00000,    381.2226
     14.0000,       4.0000,   3.00000,    300.8352
     18.0000,       4.0000,   3.00000,    318.6348
     22.0000,       4.0000,   3.00000,    277.1087
     26.0000,       4.0000,   3.00000,    285.2708
     30.0000,       4.0000,   3.00000,    284.4350
     34.0000,       4.0000,   3.00000,    328.5348
     38.0000,       4.0000,   3.00000,    359.1111
     42.0000,       4.0000,   3.00000,    338.0411
     46.0000,       4.0000,   3.00000,    355.5423
     50.0000,       4.0000,   3.00000,    391.5163
     54.0000,       4.0000,   3.00000,    423.6484
     58.0000,       4.0000,   3.00000,    421.6481
     62.0000,       4.0000,   3.00000,    426.3091
     66.0000,       4.0000,   3.00000,    462.8610
     70.0000,       4.0000,   3.00000,    419.6732
     74.0000,       4.0000,   3.00000,    435.9551
     78.0000,       4.0000,   3.00000,    419.3112
     82.0000,       4.0000,   3.00000,    432.0243
     86.0000,       4.0000,   3.00000,    440.4257
     90.0000,       4.0000,   3.00000,    456.4155
     94.0000,       4.0000,   3.00000,    406.5091
     98.0000,       4.0000,   3.00000,    427.5157
    102.0000,       4.0000,   3.00000,    480.4510
    106.0000,       4.0000,   3.00000,    438.3872
    110.0000,       4.0000,   3.00000,    517.8475
    114.0000,       4.0000,   3.00000,    522.7435
    118.0000,       4.0000,   3.00000,    534.2946
    122.0000,       4.0000,   3.00000,    498.4285
    126.0000,       4.0000,   3.00000,    481.1051
    130.0000,       4.0000,   3.00000,    493.0118
    134.0000,       4.0000,   3.00000,    521.4735
    138.0000,       4.0000,   3.00000,    531.6910
    142.0000,       4.0000,   3.00000,    523.8865
    146.0000,       4.0000,   3.00000,    564.7883
    150.0000,       4.0000,   3.00000,    524.8898
    154.0000,       4.0000,   3.00000,    554.9073
    158.0000,       4.0000,   3.00000,    560.6035
    162.0000,       4.0000,   3.00000,    582.9055
    166.0000,       4.0000,   3.00000,    542.9689
    170.0000,       4.0000,   3.00000,    534.3580
    174.0000,       4.0000,   3.00000,    510.4622
    178.0000,       4.0000,   3.00000,    485.8551
    182.0000,       4.0000,   3.00000,    485.4931
    186.0000,       4.0000,   3.00000,    485.5820
    190.0000,       4.0000,   3.00000,    487.8491
    194.0000,       4.0000,   3.00000,    490.1415
    198.0000,       4.0000,   3.00000,    477.5490
    202.0000,       4.0000,   3.00000,    560.1462
    206.0000,       4.0000,   3.00000,    539.9970
    210.0000,       4.0000,   3.00000,    552.6340
    214.0000,       4.0000,   3.00000,    545.2994
    218.0000,       4.0000,   3.00000,    585.6741
    222.0000,       4.0000,   3.00000,    562.8197
    226.0000,       4.0000,   3.00000,    536.9553
    230.0000,       4.0000,   3.00000,    502.8419
    234.0000,       4.0000,   3.00000,    555.1995
    238.0000,       4.0000,   3.00000,    480.8892
     18.0000,      12.0000,   1.00000,    303.4483
     22.0000,      12.0000,   1.00000,    299.5080
     26.0000,      12.0000,   1.00000,    292.3417
     30.0000,      12.0000,   1.00000,    314.7517
     34.0000,      12.0000,   1.00000,    341.9179
     38.0000,      12.0000,   1.00000,    361.4766
     42.0000,      12.0000,   1.00000,    363.7150
     46.0000,      12.0000,   1.00000,    368.1411
     50.0000,      12.0000,   1.00000,    381.3528
     54.0000,      12.0000,   1.00000,    398.7904
     58.0000,      12.0000,   1.00000,    411.9576
     62.0000,      12.0000,   1.00000,    421.0988
     66.0000,      12.0000,   1.00000,    412.5514
     70.0000,      12.0000,   1.00000,    422.4736
     74.0000,      12.0000,   1.00000,    411.9131
     78.0000,      12.0000,   1.00000,    425.4773
     82.0000,      12.0000,   1.00000,    442.3466
     86.0000,      12.0000,   1.00000,    457.0251
     90.0000,      12.0000,   1.00000,    446.4647
     94.0000,      12.0000,   1.00000,    442.5307
     98.0000,      12.0000,   1.00000,    440.7336
    102.0000,      12.0000,   1.00000,    442.6609
    106.0000,      12.0000,   1.00000,    484.5755
    110.0000,      12.0000,   1.00000,    507.9475
    114.0000,      12.0000,   1.00000,    538.9969
    118.0000,      12.0000,   1.00000,    530.4495
    122.0000,      12.0000,   1.00000,    517.4188
    126.0000,      12.0000,   1.00000,    501.7751
    130.0000,      12.0000,   1.00000,    511.4433
    134.0000,      12.0000,   1.00000,    535.2567
    138.0000,      12.0000,   1.00000,    558.0793
    142.0000,      12.0000,   1.00000,    569.1699
    146.0000,      12.0000,   1.00000,    548.5540
    150.0000,      12.0000,   1.00000,    559.3430
    154.0000,      12.0000,   1.00000,    552.2657
    158.0000,      12.0000,   1.00000,    568.9064
    162.0000,      12.0000,   1.00000,    569.8653
    166.0000,      12.0000,   1.00000,    566.1631
    170.0000,      12.0000,   1.00000,    536.3838
    174.0000,      12.0000,   1.00000,    518.5048
    178.0000,      12.0000,   1.00000,    505.0518
    182.0000,      12.0000,   1.00000,    507.8332
    186.0000,      12.0000,   1.00000,    505.6931
    190.0000,      12.0000,   1.00000,    509.4938
    194.0000,      12.0000,   1.00000,    506.0583
    198.0000,      12.0000,   1.00000,    528.9445
    202.0000,      12.0000,   1.00000,    533.4690
    206.0000,      12.0000,   1.00000,    549.7446
    210.0000,      12.0000,   1.00000,    544.6613
    214.0000,      12.0000,   1.00000,    557.5300
    218.0000,      12.0000,   1.00000,    546.2393
    222.0000,      12.0000,   1.00000,    552.1641
    226.0000,      12.0000,   1.00000,    530.4653
    230.0000,      12.0000,   1.00000,    539.2192
    234.0000,      12.0000,   1.00000,    508.3381
     18.0000,       4.0000,   4.00000,    326.6325
     22.0000,       4.0000,   4.00000,    281.6814
     26.0000,       4.0000,   4.00000,    296.0568
     30.0000,       4.0000,   4.00000,    298.9920
     34.0000,       4.0000,   4.00000,    346.7854
     38.0000,       4.0000,   4.00000,    385.5068
     42.0000,       4.0000,   4.00000,    348.4046
     46.0000,       4.0000,   4.00000,    363.3341
     50.0000,       4.0000,   4.00000,    376.8536
     54.0000,       4.0000,   4.00000,    414.2247
     58.0000,       4.0000,   4.00000,    413.3236
     62.0000,       4.0000,   4.00000,    411.8350
     66.0000,       4.0000,   4.00000,    441.5200
     70.0000,       4.0000,   4.00000,    395.3568
     74.0000,       4.0000,   4.00000,    419.8841
     78.0000,       4.0000,   4.00000,    419.9293
     82.0000,       4.0000,   4.00000,    436.9902
     86.0000,       4.0000,   4.00000,    450.5606
     90.0000,       4.0000,   4.00000,    474.0230
     94.0000,       4.0000,   4.00000,    409.6442
     98.0000,       4.0000,   4.00000,    432.9460
    102.0000,       4.0000,   4.00000,    483.9701
    106.0000,       4.0000,   4.00000,    445.6688
    110.0000,       4.0000,   4.00000,    549.7912
    114.0000,       4.0000,   4.00000,    555.0302
    118.0000,       4.0000,   4.00000,    555.1571
    122.0000,       4.0000,   4.00000,    531.9048
    126.0000,       4.0000,   4.00000,    502.6725
    130.0000,       4.0000,   4.00000,    511.9795
    134.0000,       4.0000,   4.00000,    554.9666
    138.0000,       4.0000,   4.00000,    566.9897
    142.0000,       4.0000,   4.00000,    562.0471
    146.0000,       4.0000,   4.00000,    593.9675
    150.0000,       4.0000,   4.00000,    550.9131
    154.0000,       4.0000,   4.00000,    575.1815
    158.0000,       4.0000,   4.00000,    580.7062
    162.0000,       4.0000,   4.00000,    605.2815
    166.0000,       4.0000,   4.00000,    571.1914
    170.0000,       4.0000,   4.00000,    549.4525
    174.0000,       4.0000,   4.00000,    525.6392
    178.0000,       4.0000,   4.00000,    501.6687
    182.0000,       4.0000,   4.00000,    519.2784
    186.0000,       4.0000,   4.00000,    505.7651
    190.0000,       4.0000,   4.00000,    510.9876
    194.0000,       4.0000,   4.00000,    512.0920
    198.0000,       4.0000,   4.00000,    497.9734
    202.0000,       4.0000,   4.00000,    575.4778
    206.0000,       4.0000,   4.00000,    551.6222
    210.0000,       4.0000,   4.00000,    565.2751
    214.0000,       4.0000,   4.00000,    559.6870
    218.0000,       4.0000,   4.00000,    569.6674
    222.0000,       4.0000,   4.00000,    558.8297
    226.0000,       4.0000,   4.00000,    545.6530
    230.0000,       4.0000,   4.00000,    520.2627
    234.0000,       4.0000,   4.00000,    557.1257
     24.0000,      16.0000,   1.00000,    308.1464
     28.0000,      16.0000,   1.00000,    321.2660
     32.0000,      16.0000,   1.00000,    343.6018
     36.0000,      16.0000,   1.00000,    355.1592
     40.0000,      16.0000,   1.00000,    374.3495
     44.0000,      16.0000,   1.00000,    379.2731
     48.0000,      16.0000,   1.00000,    378.7566
     52.0000,      16.0000,   1.00000,    385.2719
     56.0000,      16.0000,   1.00000,    390.6273
     60.0000,      16.0000,   1.00000,    403.8780
     64.0000,      16.0000,   1.00000,    399.8986
     68.0000,      16.0000,   1.00000,    399.1958
     72.0000,      16.0000,   1.00000,    409.8473
     76.0000,      16.0000,   1.00000,    418.8476
     80.0000,      16.0000,   1.00000,    441.5772
     84.0000,      16.0000,   1.00000,    463.0875
     88.0000,      16.0000,   1.00000,    451.6020
     92.0000,      16.0000,   1.00000,    452.6562
     96.0000,      16.0000,   1.00000,    455.1920
    100.0000,      16.0000,   1.00000,    443.7235
    104.0000,      16.0000,   1.00000,    481.7063
    108.0000,      16.0000,   1.00000,    518.5122
    112.0000,      16.0000,   1.00000,    535.9625
    116.0000,      16.0000,   1.00000,    556.8209
    120.0000,      16.0000,   1.00000,    541.9910
    124.0000,      16.0000,   1.00000,    527.0723
    128.0000,      16.0000,   1.00000,    529.8240
    132.0000,      16.0000,   1.00000,    527.7496
    136.0000,      16.0000,   1.00000,    551.9863
    140.0000,      16.0000,   1.00000,    575.1010
    144.0000,      16.0000,   1.00000,    575.6175
    148.0000,      16.0000,   1.00000,    574.2670
    152.0000,      16.0000,   1.00000,    581.0533
    156.0000,      16.0000,   1.00000,    581.1041
    160.0000,      16.0000,   1.00000,    583.6738
    164.0000,      16.0000,   1.00000,    576.2103
    168.0000,      16.0000,   1.00000,    566.7018
    172.0000,      16.0000,   1.00000,    545.9662
    176.0000,      16.0000,   1.00000,    538.4307
    180.0000,      16.0000,   1.00000,    524.4601
    184.0000,      16.0000,   1.00000,    522.4069
    188.0000,      16.0000,   1.00000,    528.2533
    192.0000,      16.0000,   1.00000,    526.6150
    196.0000,      16.0000,   1.00000,    537.7407
    200.0000,      16.0000,   1.00000,    541.0046
    204.0000,      16.0000,   1.00000,    546.9950
    208.0000,      16.0000,   1.00000,    561.3677
    212.0000,      16.0000,   1.00000,    545.9662
    216.0000,      16.0000,   1.00000,    538.7354
    220.0000,      16.0000,   1.00000,    535.2513
    224.0000,      16.0000,   1.00000,    529.1254
    228.0000,      16.0000,   1.00000,    529.6716
     22.0000,       4.0000,   5.00000,    286.5671
     26.0000,       4.0000,   5.00000,    308.1138
     30.0000,       4.0000,   5.00000,    310.1074
     34.0000,       4.0000,   5.00000,    359.0164
     38.0000,       4.0000,   5.00000,    393.9287
     42.0000,       4.0000,   5.00000,    361.4871
     46.0000,       4.0000,   5.00000,    358.4339
     50.0000,       4.0000,   5.00000,    381.5641
     54.0000,       4.0000,   5.00000,    407.7467
     58.0000,       4.0000,   5.00000,    403.2402
     62.0000,       4.0000,   5.00000,    404.0516
     66.0000,       4.0000,   5.00000,    431.1366
     70.0000,       4.0000,   5.00000,    378.6897
     74.0000,       4.0000,   5.00000,    412.5233
     78.0000,       4.0000,   5.00000,    425.2928
     82.0000,       4.0000,   5.00000,    432.4974
     86.0000,       4.0000,   5.00000,    458.7837
     90.0000,       4.0000,   5.00000,    481.0338
     94.0000,       4.0000,   5.00000,    406.3592
     98.0000,       4.0000,   5.00000,    435.0774
    102.0000,       4.0000,   5.00000,    489.8434
    106.0000,       4.0000,   5.00000,    453.5993
    110.0000,       4.0000,   5.00000,    562.1688
    114.0000,       4.0000,   5.00000,    574.3771
    118.0000,       4.0000,   5.00000,    567.1168
    122.0000,       4.0000,   5.00000,    545.4854
    126.0000,       4.0000,   5.00000,    516.9024
    130.0000,       4.0000,   5.00000,    515.5696
    134.0000,       4.0000,   5.00000,    559.1833
    138.0000,       4.0000,   5.00000,    572.8690
    142.0000,       4.0000,   5.00000,    567.2490
    146.0000,       4.0000,   5.00000,    605.7471
    150.0000,       4.0000,   5.00000,    563.6135
    154.0000,       4.0000,   5.00000,    586.4267
    158.0000,       4.0000,   5.00000,    599.0477
    162.0000,       4.0000,   5.00000,    615.5583
    166.0000,       4.0000,   5.00000,    576.4777
    170.0000,       4.0000,   5.00000,    562.1981
    174.0000,       4.0000,   5.00000,    533.0848
    178.0000,       4.0000,   5.00000,    517.1191
    182.0000,       4.0000,   5.00000,    521.4576
    186.0000,       4.0000,   5.00000,    518.2293
    190.0000,       4.0000,   5.00000,    521.5450
    194.0000,       4.0000,   5.00000,    521.8354
    198.0000,       4.0000,   5.00000,    504.5606
    202.0000,       4.0000,   5.00000,    583.9659
    206.0000,       4.0000,   5.00000,    560.5597
    210.0000,       4.0000,   5.00000,    570.9591
    214.0000,       4.0000,   5.00000,    549.0704
    218.0000,       4.0000,   5.00000,    562.1954
    222.0000,       4.0000,   5.00000,    543.4875
    226.0000,       4.0000,   5.00000,    547.4144
    230.0000,       4.0000,   5.00000,    509.0759
     26.0000,       4.0000,   6.00000,    311.7676
     30.0000,       4.0000,   6.00000,    313.7269
     34.0000,       4.0000,   6.00000,    362.1908
     38.0000,       4.0000,   6.00000,    396.5374
     42.0000,       4.0000,   6.00000,    355.5628
     46.0000,       4.0000,   6.00000,    366.6082
     50.0000,       4.0000,   6.00000,    384.2448
     54.0000,       4.0000,   6.00000,    410.3543
     58.0000,       4.0000,   6.00000,    400.1120
     62.0000,       4.0000,   6.00000,    397.0323
     66.0000,       4.0000,   6.00000,    426.7404
     70.0000,       4.0000,   6.00000,    380.3396
     74.0000,       4.0000,   6.00000,    415.6352
     78.0000,       4.0000,   6.00000,    418.5948
     82.0000,       4.0000,   6.00000,    441.2381
     86.0000,       4.0000,   6.00000,    456.4411
     90.0000,       4.0000,   6.00000,    477.5200
     94.0000,       4.0000,   6.00000,    407.0825
     98.0000,       4.0000,   6.00000,    437.1927
    102.0000,       4.0000,   6.00000,    500.1442
    106.0000,       4.0000,   6.00000,    462.9212
    110.0000,       4.0000,   6.00000,    562.1407
    114.0000,       4.0000,   6.00000,    577.4611
    118.0000,       4.0000,   6.00000,    586.6377
    122.0000,       4.0000,   6.00000,    547.4766
    126.0000,       4.0000,   6.00000,    514.9251
    130.0000,       4.0000,   6.00000,    518.6873
    134.0000,       4.0000,   6.00000,    544.7242
    138.0000,       4.0000,   6.00000,    554.3549
    142.0000,       4.0000,   6.00000,    554.9772
    146.0000,       4.0000,   6.00000,    614.9645
    150.0000,       4.0000,   6.00000,    576.3362
    154.0000,       4.0000,   6.00000,    598.9230
    158.0000,       4.0000,   6.00000,    604.4944
    162.0000,       4.0000,   6.00000,    627.3130
    166.0000,       4.0000,   6.00000,    580.5615
    170.0000,       4.0000,   6.00000,    563.9710
    174.0000,       4.0000,   6.00000,    549.6867
    178.0000,       4.0000,   6.00000,    514.6732
    182.0000,       4.0000,   6.00000,    521.9134
    186.0000,       4.0000,   6.00000,    513.4438
    190.0000,       4.0000,   6.00000,    522.7657
    194.0000,       4.0000,   6.00000,    518.8359
    198.0000,       4.0000,   6.00000,    503.2290
    202.0000,       4.0000,   6.00000,    587.2722
    206.0000,       4.0000,   6.00000,    563.2360
    210.0000,       4.0000,   6.00000,    563.5717
    214.0000,       4.0000,   6.00000,    539.1266
    218.0000,       4.0000,   6.00000,    556.3935
    222.0000,       4.0000,   6.00000,    543.5507
    226.0000,       4.0000,   6.00000,    520.1775
     30.0000,      20.0000,   1.00000,    332.2592
     34.0000,      20.0000,   1.00000,    346.8965
     38.0000,      20.0000,   1.00000,    352.7545
     42.0000,      20.0000,   1.00000,    372.6466
     46.0000,      20.0000,   1.00000,    387.9930
     50.0000,      20.0000,   1.00000,    388.1306
     54.0000,      20.0000,   1.00000,    387.9930
     58.0000,      20.0000,   1.00000,    397.9363
     62.0000,      20.0000,   1.00000,    390.8347
     66.0000,      20.0000,   1.00000,    400.9368
     70.0000,      20.0000,   1.00000,    413.8701
     74.0000,      20.0000,   1.00000,    420.6278
     78.0000,      20.0000,   1.00000,    430.7776
     82.0000,      20.0000,   1.00000,    449.3943
     86.0000,      20.0000,   1.00000,    446.4890
     90.0000,      20.0000,   1.00000,    447.5316
     94.0000,      20.0000,   1.00000,    460.4860
     98.0000,      20.0000,   1.00000,    463.0420
    102.0000,      20.0000,   1.00000,    479.8965
    106.0000,      20.0000,   1.00000,    510.5045
    110.0000,      20.0000,   1.00000,    532.9313
    114.0000,      20.0000,   1.00000,    541.9963
    118.0000,      20.0000,   1.00000,    547.7962
    122.0000,      20.0000,   1.00000,    544.0654
    126.0000,      20.0000,   1.00000,    532.3916
    130.0000,      20.0000,   1.00000,    522.4694
    134.0000,      20.0000,   1.00000,    525.4487
    138.0000,      20.0000,   1.00000,    535.2756
    142.0000,      20.0000,   1.00000,    550.9713
    146.0000,      20.0000,   1.00000,    568.3815
    150.0000,      20.0000,   1.00000,    582.7329
    154.0000,      20.0000,   1.00000,    602.3022
    158.0000,      20.0000,   1.00000,    592.3377
    162.0000,      20.0000,   1.00000,    588.0724
    166.0000,      20.0000,   1.00000,    579.6531
    170.0000,      20.0000,   1.00000,    570.0590
    174.0000,      20.0000,   1.00000,    548.4841
    178.0000,      20.0000,   1.00000,    537.8951
    182.0000,      20.0000,   1.00000,    522.9298
    186.0000,      20.0000,   1.00000,    521.0776
    190.0000,      20.0000,   1.00000,    518.2412
    194.0000,      20.0000,   1.00000,    535.9954
    198.0000,      20.0000,   1.00000,    541.9434
    202.0000,      20.0000,   1.00000,    548.0925
    206.0000,      20.0000,   1.00000,    541.5465
    210.0000,      20.0000,   1.00000,    544.7852
    214.0000,      20.0000,   1.00000,    538.1439
    218.0000,      20.0000,   1.00000,    533.7463
    222.0000,      20.0000,   1.00000,    514.9020
     30.0000,       4.0000,   7.00000,    310.0607
     34.0000,       4.0000,   7.00000,    361.5137
     38.0000,       4.0000,   7.00000,    390.0425
     42.0000,       4.0000,   7.00000,    354.8233
     46.0000,       4.0000,   7.00000,    364.5580
     50.0000,       4.0000,   7.00000,    390.4469
     54.0000,       4.0000,   7.00000,    413.6868
     58.0000,       4.0000,   7.00000,    404.7623
     62.0000,       4.0000,   7.00000,    392.8329
     66.0000,       4.0000,   7.00000,    429.0262
     70.0000,       4.0000,   7.00000,    386.6832
     74.0000,       4.0000,   7.00000,    416.2709
     78.0000,       4.0000,   7.00000,    421.9307
     82.0000,       4.0000,   7.00000,    432.6872
     86.0000,       4.0000,   7.00000,    451.3934
     90.0000,       4.0000,   7.00000,    474.0666
     94.0000,       4.0000,   7.00000,    403.1910
     98.0000,       4.0000,   7.00000,    445.6413
    102.0000,       4.0000,   7.00000,    507.2595
    106.0000,       4.0000,   7.00000,    466.2420
    110.0000,       4.0000,   7.00000,    563.6655
    114.0000,       4.0000,   7.00000,    581.9770
    118.0000,       4.0000,   7.00000,    579.3132
    122.0000,       4.0000,   7.00000,    555.4000
    126.0000,       4.0000,   7.00000,    510.4252
    130.0000,       4.0000,   7.00000,    504.5383
    134.0000,       4.0000,   7.00000,    531.9754
    138.0000,       4.0000,   7.00000,    530.5733
    142.0000,       4.0000,   7.00000,    543.0197
    146.0000,       4.0000,   7.00000,    600.8790
    150.0000,       4.0000,   7.00000,    575.0453
    154.0000,       4.0000,   7.00000,    612.4234
    158.0000,       4.0000,   7.00000,    616.1976
    162.0000,       4.0000,   7.00000,    637.2034
    166.0000,       4.0000,   7.00000,    588.9452
    170.0000,       4.0000,   7.00000,    571.9436
    174.0000,       4.0000,   7.00000,    541.9813
    178.0000,       4.0000,   7.00000,    513.1255
    182.0000,       4.0000,   7.00000,    512.8790
    186.0000,       4.0000,   7.00000,    504.7111
    190.0000,       4.0000,   7.00000,    508.2239
    194.0000,       4.0000,   7.00000,    511.3732
    198.0000,       4.0000,   7.00000,    502.2074
    202.0000,       4.0000,   7.00000,    587.2343
    206.0000,       4.0000,   7.00000,    555.3389
    210.0000,       4.0000,   7.00000,    556.0397
    214.0000,       4.0000,   7.00000,    540.7845
    218.0000,       4.0000,   7.00000,    557.8896
    222.0000,       4.0000,   7.00000,    529.5500
     34.0000,       4.0000,   8.00000,    349.7407
     38.0000,       4.0000,   8.00000,    386.5729
     42.0000,       4.0000,   8.00000,    350.8226
     46.0000,       4.0000,   8.00000,    360.7957
     50.0000,       4.0000,   8.00000,    388.5367
     54.0000,       4.0000,   8.00000,    420.9223
     58.0000,       4.0000,   8.00000,    408.4847
     62.0000,       4.0000,   8.00000,    403.7672
     66.0000,       4.0000,   8.00000,    436.9762
     70.0000,       4.0000,   8.00000,    385.2401
     74.0000,       4.0000,   8.00000,    424.7033
     78.0000,       4.0000,   8.00000,    420.5929
     82.0000,       4.0000,   8.00000,    426.8787
     86.0000,       4.0000,   8.00000,    442.1103
     90.0000,       4.0000,   8.00000,    472.5100
     94.0000,       4.0000,   8.00000,    404.0583
     98.0000,       4.0000,   8.00000,    447.8991
    102.0000,       4.0000,   8.00000,    512.6857
    106.0000,       4.0000,   8.00000,    465.9303
    110.0000,       4.0000,   8.00000,    567.8296
    114.0000,       4.0000,   8.00000,    575.2088
    118.0000,       4.0000,   8.00000,    574.6946
    122.0000,       4.0000,   8.00000,    543.1957
    126.0000,       4.0000,   8.00000,    504.1785
    130.0000,       4.0000,   8.00000,    485.4886
    134.0000,       4.0000,   8.00000,    509.0157
    138.0000,       4.0000,   8.00000,    515.5487
    142.0000,       4.0000,   8.00000,    522.3688
    146.0000,       4.0000,   8.00000,    584.8248
    150.0000,       4.0000,   8.00000,    566.9430
    154.0000,       4.0000,   8.00000,    607.4537
    158.0000,       4.0000,   8.00000,    623.7854
    162.0000,       4.0000,   8.00000,    646.7236
    166.0000,       4.0000,   8.00000,    597.3427
    170.0000,       4.0000,   8.00000,    566.5513
    174.0000,       4.0000,   8.00000,    536.7729
    178.0000,       4.0000,   8.00000,    500.1380
    182.0000,       4.0000,   8.00000,    505.2787
    186.0000,       4.0000,   8.00000,    487.6860
    190.0000,       4.0000,   8.00000,    491.9171
    194.0000,       4.0000,   8.00000,    495.1371
    198.0000,       4.0000,   8.00000,    492.2656
    202.0000,       4.0000,   8.00000,    571.4536
    206.0000,       4.0000,   8.00000,    545.7924
    210.0000,       4.0000,   8.00000,    556.5160
    214.0000,       4.0000,   8.00000,    540.8221
    218.0000,       4.0000,   8.00000,    546.4865
     42.0000,      28.0000,   1.00000,    351.0188
     46.0000,      28.0000,   1.00000,    373.0075
     50.0000,      28.0000,   1.00000,    381.9793
     54.0000,      28.0000,   1.00000,    395.0555
     58.0000,      28.0000,   1.00000,    404.5607
     62.0000,      28.0000,   1.00000,    420.2076
     66.0000,      28.0000,   1.00000,    426.3271
     70.0000,      28.0000,   1.00000,    425.0009
     74.0000,      28.0000,   1.00000,    425.7492
     78.0000,      28.0000,   1.00000,    434.9655
     82.0000,      28.0000,   1.00000,    427.4977
     86.0000,      28.0000,   1.00000,    436.8028
     90.0000,      28.0000,   1.00000,    453.7241
     94.0000,      28.0000,   1.00000,    458.9323
     98.0000,      28.0000,   1.00000,    482.3731
    102.0000,      28.0000,   1.00000,    502.3244
    106.0000,      28.0000,   1.00000,    508.0587
    110.0000,      28.0000,   1.00000,    523.0610
    114.0000,      28.0000,   1.00000,    518.0750
    118.0000,      28.0000,   1.00000,    507.9252
    122.0000,      28.0000,   1.00000,    504.6285
    126.0000,      28.0000,   1.00000,    493.9305
    130.0000,      28.0000,   1.00000,    490.3669
    134.0000,      28.0000,   1.00000,    496.4197
    138.0000,      28.0000,   1.00000,    494.1083
    142.0000,      28.0000,   1.00000,    510.7924
    146.0000,      28.0000,   1.00000,    536.9003
    150.0000,      28.0000,   1.00000,    553.2510
    154.0000,      28.0000,   1.00000,    572.5577
    158.0000,      28.0000,   1.00000,    595.3911
    162.0000,      28.0000,   1.00000,    591.8201
    166.0000,      28.0000,   1.00000,    584.9153
    170.0000,      28.0000,   1.00000,    566.0456
    174.0000,      28.0000,   1.00000,    543.9680
    178.0000,      28.0000,   1.00000,    516.9489
    182.0000,      28.0000,   1.00000,    499.8499
    186.0000,      28.0000,   1.00000,    485.4846
    190.0000,      28.0000,   1.00000,    494.8565
    194.0000,      28.0000,   1.00000,    492.9673
    198.0000,      28.0000,   1.00000,    498.0274
    202.0000,      28.0000,   1.00000,    508.4217
    206.0000,      28.0000,   1.00000,    524.9058
    210.0000,      28.0000,   1.00000,    525.7800
     42.0000,       4.0000,  10.00000,    335.2144
     46.0000,       4.0000,  10.00000,    348.2246
     50.0000,       4.0000,  10.00000,    378.0834
     54.0000,       4.0000,  10.00000,    419.2689
     58.0000,       4.0000,  10.00000,    425.1801
     62.0000,       4.0000,  10.00000,    419.6331
     66.0000,       4.0000,  10.00000,    452.0504
     70.0000,       4.0000,  10.00000,    390.6139
     74.0000,       4.0000,  10.00000,    417.5983
     78.0000,       4.0000,  10.00000,    412.9656
     82.0000,       4.0000,  10.00000,    423.6836
     86.0000,       4.0000,  10.00000,    441.0852
     90.0000,       4.0000,  10.00000,    472.1699
     94.0000,       4.0000,  10.00000,    399.7140
     98.0000,       4.0000,  10.00000,    446.0222
    102.0000,       4.0000,  10.00000,    511.9129
    106.0000,       4.0000,  10.00000,    463.0375
    110.0000,       4.0000,  10.00000,    558.9071
    114.0000,       4.0000,  10.00000,    560.3450
    118.0000,       4.0000,  10.00000,    551.4907
    122.0000,       4.0000,  10.00000,    509.5432
    126.0000,       4.0000,  10.00000,    465.2888
    130.0000,       4.0000,  10.00000,    455.6036
    134.0000,       4.0000,  10.00000,    486.4147
    138.0000,       4.0000,  10.00000,    487.2786
    142.0000,       4.0000,  10.00000,    501.1909
    146.0000,       4.0000,  10.00000,    562.6987
    150.0000,       4.0000,  10.00000,    539.4532
    154.0000,       4.0000,  10.00000,    587.4568
    158.0000,       4.0000,  10.00000,    620.7415
    162.0000,       4.0000,  10.00000,    648.4720
    166.0000,       4.0000,  10.00000,    594.4607
    170.0000,       4.0000,  10.00000,    558.6949
    174.0000,       4.0000,  10.00000,    519.0208
    178.0000,       4.0000,  10.00000,    473.3781
    182.0000,       4.0000,  10.00000,    470.3501
    186.0000,       4.0000,  10.00000,    454.7961
    190.0000,       4.0000,  10.00000,    461.3860
    194.0000,       4.0000,  10.00000,    459.9276
    198.0000,       4.0000,  10.00000,    455.3900
    202.0000,       4.0000,  10.00000,    545.1582
    206.0000,       4.0000,  10.00000,    538.5609
    210.0000,       4.0000,  10.00000,    547.3071
     54.0000,      36.0000,   1.00000,    385.4137
     58.0000,      36.0000,   1.00000,    393.4435
     62.0000,      36.0000,   1.00000,    405.5788
     66.0000,      36.0000,   1.00000,    417.3902
     70.0000,      36.0000,   1.00000,    428.9349
     74.0000,      36.0000,   1.00000,    440.6049
     78.0000,      36.0000,   1.00000,    434.7946
     82.0000,      36.0000,   1.00000,    437.6411
     86.0000,      36.0000,   1.00000,    443.5372
     90.0000,      36.0000,   1.00000,    451.3242
     94.0000,      36.0000,   1.00000,    466.7123
     98.0000,      36.0000,   1.00000,    478.5619
    102.0000,      36.0000,   1.00000,    483.6579
    106.0000,      36.0000,   1.00000,    481.4671
    110.0000,      36.0000,   1.00000,    467.1410
    114.0000,      36.0000,   1.00000,    464.1500
    118.0000,      36.0000,   1.00000,    462.3953
    122.0000,      36.0000,   1.00000,    460.8448
    126.0000,      36.0000,   1.00000,    469.3224
    130.0000,      36.0000,   1.00000,    475.6757
    134.0000,      36.0000,   1.00000,    478.0951
    138.0000,      36.0000,   1.00000,    485.0010
    142.0000,      36.0000,   1.00000,    499.8319
    146.0000,      36.0000,   1.00000,    522.7404
    150.0000,      36.0000,   1.00000,    525.8837
    154.0000,      36.0000,   1.00000,    527.8745
    158.0000,      36.0000,   1.00000,    528.7794
    162.0000,      36.0000,   1.00000,    528.0460
    166.0000,      36.0000,   1.00000,    522.6165
    170.0000,      36.0000,   1.00000,    519.9780
    174.0000,      36.0000,   1.00000,    512.2434
    178.0000,      36.0000,   1.00000,    499.3747
    182.0000,      36.0000,   1.00000,    470.2272
    186.0000,      36.0000,   1.00000,    460.7971
    190.0000,      36.0000,   1.00000,    456.0154
    194.0000,      36.0000,   1.00000,    460.2351
    198.0000,      36.0000,   1.00000,    460.6638
     54.0000,      12.0000,   4.00000,    392.9956
     58.0000,      12.0000,   4.00000,    406.8543
     62.0000,      12.0000,   4.00000,    419.7036
     66.0000,      12.0000,   4.00000,    411.0935
     70.0000,      12.0000,   4.00000,    417.6194
     74.0000,      12.0000,   4.00000,    411.0511
     78.0000,      12.0000,   4.00000,    421.4701
     82.0000,      12.0000,   4.00000,    428.4804
     86.0000,      12.0000,   4.00000,    446.1825
     90.0000,      12.0000,   4.00000,    437.2102
     94.0000,      12.0000,   4.00000,    437.0259
     98.0000,      12.0000,   4.00000,    444.8556
    102.0000,      12.0000,   4.00000,    454.9578
    106.0000,      12.0000,   4.00000,    479.2649
    110.0000,      12.0000,   4.00000,    486.9566
    114.0000,      12.0000,   4.00000,    507.6963
    118.0000,      12.0000,   4.00000,    492.9217
    122.0000,      12.0000,   4.00000,    468.7941
    126.0000,      12.0000,   4.00000,    444.6905
    130.0000,      12.0000,   4.00000,    442.5066
    134.0000,      12.0000,   4.00000,    453.1515
    138.0000,      12.0000,   4.00000,    473.5775
    142.0000,      12.0000,   4.00000,    503.8002
    146.0000,      12.0000,   4.00000,    519.7018
    150.0000,      12.0000,   4.00000,    534.9053
    154.0000,      12.0000,   4.00000,    539.2100
    158.0000,      12.0000,   4.00000,    563.7820
    162.0000,      12.0000,   4.00000,    556.0576
    166.0000,      12.0000,   4.00000,    543.7939
    170.0000,      12.0000,   4.00000,    510.9333
    174.0000,      12.0000,   4.00000,    479.8224
    178.0000,      12.0000,   4.00000,    453.6644
    182.0000,      12.0000,   4.00000,    425.7093
    186.0000,      12.0000,   4.00000,    416.3117
    190.0000,      12.0000,   4.00000,    414.8643
    194.0000,      12.0000,   4.00000,    424.0040
    198.0000,      12.0000,   4.00000,    447.6514
     66.0000,      44.0000,   1.00000,    391.7671
     70.0000,      44.0000,   1.00000,    415.1349
     74.0000,      44.0000,   1.00000,    422.4478
     78.0000,      44.0000,   1.00000,    432.3048
     82.0000,      44.0000,   1.00000,    443.5526
     86.0000,      44.0000,   1.00000,    446.6245
     90.0000,      44.0000,   1.00000,    447.9168
     94.0000,      44.0000,   1.00000,    452.7941
     98.0000,      44.0000,   1.00000,    449.3372
    102.0000,      44.0000,   1.00000,    445.7747
    106.0000,      44.0000,   1.00000,    438.2491
    110.0000,      44.0000,   1.00000,    430.4948
    114.0000,      44.0000,   1.00000,    428.0559
    118.0000,      44.0000,   1.00000,    435.2153
    122.0000,      44.0000,   1.00000,    448.0449
    126.0000,      44.0000,   1.00000,    456.8113
    130.0000,      44.0000,   1.00000,    469.7922
    134.0000,      44.0000,   1.00000,    478.8614
    138.0000,      44.0000,   1.00000,    478.4073
    142.0000,      44.0000,   1.00000,    480.9686
    146.0000,      44.0000,   1.00000,    478.0697
    150.0000,      44.0000,   1.00000,    476.5563
    154.0000,      44.0000,   1.00000,    478.1280
    158.0000,      44.0000,   1.00000,    470.4908
    162.0000,      44.0000,   1.00000,    458.8254
    166.0000,      44.0000,   1.00000,    457.2188
    170.0000,      44.0000,   1.00000,    450.6949
    174.0000,      44.0000,   1.00000,    441.8629
    178.0000,      44.0000,   1.00000,    443.4811
    182.0000,      44.0000,   1.00000,    454.0612
    186.0000,      44.0000,   1.00000,    447.3548
     66.0000,      12.0000,   5.00000,    381.0726
     70.0000,      12.0000,   5.00000,    395.5867
     74.0000,      12.0000,   5.00000,    392.6401
     78.0000,      12.0000,   5.00000,    411.8890
     82.0000,      12.0000,   5.00000,    421.8120
     86.0000,      12.0000,   5.00000,    443.9249
     90.0000,      12.0000,   5.00000,    425.0482
     94.0000,      12.0000,   5.00000,    418.4225
     98.0000,      12.0000,   5.00000,    414.4849
    102.0000,      12.0000,   5.00000,    422.8078
    106.0000,      12.0000,   5.00000,    443.1386
    110.0000,      12.0000,   5.00000,    450.1748
    114.0000,      12.0000,   5.00000,    473.8699
    118.0000,      12.0000,   5.00000,    469.0239
    122.0000,      12.0000,   5.00000,    451.9593
    126.0000,      12.0000,   5.00000,    433.9659
    130.0000,      12.0000,   5.00000,    432.6279
    134.0000,      12.0000,   5.00000,    446.0233
    138.0000,      12.0000,   5.00000,    456.6545
    142.0000,      12.0000,   5.00000,    478.5160
    146.0000,      12.0000,   5.00000,    479.6477
    150.0000,      12.0000,   5.00000,    494.1229
    154.0000,      12.0000,   5.00000,    489.6527
    158.0000,      12.0000,   5.00000,    509.6526
    162.0000,      12.0000,   5.00000,    494.5490
    166.0000,      12.0000,   5.00000,    479.4975
    170.0000,      12.0000,   5.00000,    445.8698
    174.0000,      12.0000,   5.00000,    415.9709
    178.0000,      12.0000,   5.00000,    398.8326
    182.0000,      12.0000,   5.00000,    390.5301
    186.0000,      12.0000,   5.00000,    389.1813
     78.0000,      52.0000,   1.00000,    403.0302
     82.0000,      52.0000,   1.00000,    408.8434
     86.0000,      52.0000,   1.00000,    414.8989
     90.0000,      52.0000,   1.00000,    422.8298
     94.0000,      52.0000,   1.00000,    423.2405
     98.0000,      52.0000,   1.00000,    427.7337
    102.0000,      52.0000,   1.00000,    423.7849
    106.0000,      52.0000,   1.00000,    419.0244
    110.0000,      52.0000,   1.00000,    421.6729
    114.0000,      52.0000,   1.00000,    423.4409
    118.0000,      52.0000,   1.00000,    428.3528
    122.0000,      52.0000,   1.00000,    442.0981
    126.0000,      52.0000,   1.00000,    443.4050
    130.0000,      52.0000,   1.00000,    444.8593
    134.0000,      52.0000,   1.00000,    450.1493
    138.0000,      52.0000,   1.00000,    448.2618
    142.0000,      52.0000,   1.00000,    443.7764
    146.0000,      52.0000,   1.00000,    436.1494
    150.0000,      52.0000,   1.00000,    427.7337
    154.0000,      52.0000,   1.00000,    421.0882
    158.0000,      52.0000,   1.00000,    408.8015
    162.0000,      52.0000,   1.00000,    407.4925
    166.0000,      52.0000,   1.00000,    404.9766
    170.0000,      52.0000,   1.00000,    413.6704
    174.0000,      52.0000,   1.00000,    405.6646
     78.0000,      12.0000,   6.00000,    376.5584
     82.0000,      12.0000,   6.00000,    387.1414
     86.0000,      12.0000,   6.00000,    405.4001
     90.0000,      12.0000,   6.00000,    393.7147
     94.0000,      12.0000,   6.00000,    390.9801
     98.0000,      12.0000,   6.00000,    396.2799
    102.0000,      12.0000,   6.00000,    408.7312
    106.0000,      12.0000,   6.00000,    430.2088
    110.0000,      12.0000,   6.00000,    439.0190
    114.0000,      12.0000,   6.00000,    465.9858
    118.0000,      12.0000,   6.00000,    461.6377
    122.0000,      12.0000,   6.00000,    442.1976
    126.0000,      12.0000,   6.00000,    416.8477
    130.0000,      12.0000,   6.00000,    409.3679
    134.0000,      12.0000,   6.00000,    415.1994
    138.0000,      12.0000,   6.00000,    424.9827
    142.0000,      12.0000,   6.00000,    440.2539
    146.0000,      12.0000,   6.00000,    441.6036
    150.0000,      12.0000,   6.00000,    448.4777
    154.0000,      12.0000,   6.00000,    443.9519
    158.0000,      12.0000,   6.00000,    454.2056
    162.0000,      12.0000,   6.00000,    442.3149
    166.0000,      12.0000,   6.00000,    430.7936
    170.0000,      12.0000,   6.00000,    407.2919
    174.0000,      12.0000,   6.00000,    377.1267
     84.0000,      24.0000,   3.00000,    367.4147
     88.0000,      24.0000,   3.00000,    372.8532
     92.0000,      24.0000,   3.00000,    388.0818
     96.0000,      24.0000,   3.00000,    393.5232
    100.0000,      24.0000,   3.00000,    406.4060
    104.0000,      24.0000,   3.00000,    416.6347
    108.0000,      24.0000,   3.00000,    435.6731
    112.0000,      24.0000,   3.00000,    442.1686
    116.0000,      24.0000,   3.00000,    435.1609
    120.0000,      24.0000,   3.00000,    432.3296
    124.0000,      24.0000,   3.00000,    425.6398
    128.0000,      24.0000,   3.00000,    413.6658
    132.0000,      24.0000,   3.00000,    404.3665
    136.0000,      24.0000,   3.00000,    409.4996
    140.0000,      24.0000,   3.00000,    410.3510
    144.0000,      24.0000,   3.00000,    419.7609
    148.0000,      24.0000,   3.00000,    422.5031
    152.0000,      24.0000,   3.00000,    431.8783
    156.0000,      24.0000,   3.00000,    424.0436
    160.0000,      24.0000,   3.00000,    415.9243
    164.0000,      24.0000,   3.00000,    412.9800
    168.0000,      24.0000,   3.00000,    397.8787
     90.0000,      20.0000,   4.00000,    362.5758
     94.0000,      20.0000,   4.00000,    380.3011
     98.0000,      20.0000,   4.00000,    385.4355
    102.0000,      20.0000,   4.00000,    396.6300
    106.0000,      20.0000,   4.00000,    423.2704
    110.0000,      20.0000,   4.00000,    441.0209
    114.0000,      20.0000,   4.00000,    434.2681
    118.0000,      20.0000,   4.00000,    431.6284
    122.0000,      20.0000,   4.00000,    411.8658
    126.0000,      20.0000,   4.00000,    400.7604
    130.0000,      20.0000,   4.00000,    389.6917
    134.0000,      20.0000,   4.00000,    384.4634
    138.0000,      20.0000,   4.00000,    394.2084
    142.0000,      20.0000,   4.00000,    397.5236
    146.0000,      20.0000,   4.00000,    400.8243
    150.0000,      20.0000,   4.00000,    406.9431
    154.0000,      20.0000,   4.00000,    416.9923
    158.0000,      20.0000,   4.00000,    411.4709
    162.0000,      20.0000,   4.00000,    403.9799
INVERSION RESULTS
INITIAL RMS ERROR
 17.48
NUMBER OF LAYERS
12
NUMBER OF BLOCKS
536
ITERATION 1
MODEL RESISTIVITY
LAYER 1
61,     2.0000
      8.0000,     265.40
     12.0000,     272.63
     16.0000,     272.26
     20.0000,     264.95
     24.0000,     231.07
     28.0000,     229.98
     32.0000,     224.72
     36.0000,     262.57
     40.0000,     304.36
     44.0000,     288.86
     48.0000,     308.24
     52.0000,     348.80
     56.0000,     390.56
     60.0000,     398.60
     64.0000,     409.01
     68.0000,     445.34
     72.0000,     400.13
     76.0000,     419.61
     80.0000,     416.74
     84.0000,     419.33
     88.0000,     419.56
     92.0000,     418.92
     96.0000,     349.49
    100.0000,     362.20
    104.0000,     390.57
    108.0000,     356.62
    112.0000,     425.65
    116.0000,     421.94
    120.0000,     410.13
    124.0000,     381.90
    128.0000,     351.44
    132.0000,     348.41
    136.0000,     366.27
    140.0000,     379.92
    144.0000,     398.05
    148.0000,     440.97
    152.0000,     429.69
    156.0000,     461.63
    160.0000,     474.17
    164.0000,     495.89
    168.0000,     462.69
    172.0000,     438.67
    176.0000,     415.73
    180.0000,     390.99
    184.0000,     387.12
    188.0000,     383.90
    192.0000,     388.96
    196.0000,     392.04
    200.0000,     388.61
    204.0000,     469.42
    208.0000,     471.06
    212.0000,     493.75
    216.0000,     499.47
    220.0000,     510.97
    224.0000,     494.46
    228.0000,     471.60
    232.0000,     441.48
    236.0000,     455.85
    240.0000,     394.15
    244.0000,     339.41
           310.6348
LAYER 2
61,     4.2000
      8.0000,     267.09
     12.0000,     273.57
     16.0000,     275.23
     20.0000,     267.19
     24.0000,     236.10
     28.0000,     231.63
     32.0000,     229.94
     36.0000,     267.58
     40.0000,     306.80
     44.0000,     296.25
     48.0000,     314.92
     52.0000,     356.43
     56.0000,     398.44
     60.0000,     409.17
     64.0000,     420.00
     68.0000,     447.09
     72.0000,     408.88
     76.0000,     421.10
     80.0000,     420.18
     84.0000,     421.09
     88.0000,     422.64
     92.0000,     417.50
     96.0000,     358.82
    100.0000,     369.99
    104.0000,     395.64
    108.0000,     374.71
    112.0000,     433.49
    116.0000,     438.66
    120.0000,     427.13
    124.0000,     399.15
    128.0000,     369.18
    132.0000,     365.24
    136.0000,     381.42
    140.0000,     394.36
    144.0000,     415.59
    148.0000,     455.25
    152.0000,     449.57
    156.0000,     476.49
    160.0000,     492.37
    164.0000,     509.11
    168.0000,     477.07
    172.0000,     449.57
    176.0000,     424.90
    180.0000,     400.14
    184.0000,     394.55
    188.0000,     391.14
    192.0000,     394.29
    196.0000,     396.10
    200.0000,     400.15
    204.0000,     473.44
    208.0000,     484.47
    212.0000,     505.13
    216.0000,     513.14
    220.0000,     522.31
    224.0000,     505.97
    228.0000,     483.27
    232.0000,     456.13
    236.0000,     460.37
    240.0000,     398.30
    244.0000,     340.42
           315.4418
LAYER 3
59,     6.6200
     12.0000,     275.65
     16.0000,     282.87
     20.0000,     277.62
     24.0000,     252.89
     28.0000,     247.16
     32.0000,     251.69
     36.0000,     290.03
     40.0000,     325.91
     44.0000,     320.34
     48.0000,     336.73
     52.0000,     376.77
     56.0000,     416.74
     60.0000,     429.18
     64.0000,     437.27
     68.0000,     450.41
     72.0000,     419.93
     76.0000,     424.38
     80.0000,     426.07
     84.0000,     428.79
     88.0000,     434.26
     92.0000,     429.48
     96.0000,     388.11
    100.0000,     400.90
    104.0000,     427.22
    108.0000,     422.09
    112.0000,     472.22
    116.0000,     487.86
    120.0000,     480.48
    124.0000,     454.34
    128.0000,     425.37
    132.0000,     419.86
    136.0000,     433.01
    140.0000,     445.75
    144.0000,     470.48
    148.0000,     507.84
    152.0000,     509.25
    156.0000,     531.75
    160.0000,     550.68
    164.0000,     561.57
    168.0000,     528.25
    172.0000,     493.72
    176.0000,     463.62
    180.0000,     436.39
    184.0000,     426.53
    188.0000,     420.98
    192.0000,     420.83
    196.0000,     422.73
    200.0000,     436.91
    204.0000,     503.39
    208.0000,     526.15
    212.0000,     545.93
    216.0000,     555.32
    220.0000,     560.53
    224.0000,     544.48
    228.0000,     521.44
    232.0000,     495.08
    236.0000,     480.72
    240.0000,     407.48
           343.6517
LAYER 4
57,     9.2820
     16.0000,     291.94
     20.0000,     297.16
     24.0000,     279.82
     28.0000,     278.02
     32.0000,     287.86
     36.0000,     327.50
     40.0000,     359.84
     44.0000,     354.01
     48.0000,     365.39
     52.0000,     399.71
     56.0000,     433.69
     60.0000,     443.25
     64.0000,     445.62
     68.0000,     447.89
     72.0000,     421.92
     76.0000,     423.47
     80.0000,     429.11
     84.0000,     437.96
     88.0000,     451.60
     92.0000,     455.55
     96.0000,     432.31
    100.0000,     452.89
    104.0000,     485.30
    108.0000,     492.10
    112.0000,     540.60
    116.0000,     564.96
    120.0000,     564.57
    124.0000,     542.51
    128.0000,     514.93
    132.0000,     507.84
    136.0000,     518.04
    140.0000,     530.38
    144.0000,     557.56
    148.0000,     594.97
    152.0000,     600.74
    156.0000,     621.16
    160.0000,     641.01
    164.0000,     647.25
    168.0000,     609.67
    172.0000,     567.02
    176.0000,     529.76
    180.0000,     497.69
    184.0000,     482.44
    188.0000,     473.21
    192.0000,     470.02
    196.0000,     472.98
    200.0000,     494.50
    204.0000,     559.36
    208.0000,     589.10
    212.0000,     607.98
    216.0000,     615.72
    220.0000,     616.38
    224.0000,     598.62
    228.0000,     574.46
    232.0000,     539.23
    236.0000,     512.19
           404.4136
LAYER 5
53,    12.2102
     24.0000,     343.58
     28.0000,     362.11
     32.0000,     377.43
     36.0000,     405.45
     40.0000,     422.00
     44.0000,     415.94
     48.0000,     414.12
     52.0000,     423.84
     56.0000,     433.83
     60.0000,     432.78
     64.0000,     425.91
     68.0000,     417.75
     72.0000,     406.11
     76.0000,     409.77
     80.0000,     424.68
     84.0000,     448.87
     88.0000,     480.95
     92.0000,     511.89
     96.0000,     535.17
    100.0000,     576.21
    104.0000,     621.28
    108.0000,     652.73
    112.0000,     695.84
    116.0000,     728.51
    120.0000,     743.18
    124.0000,     738.46
    128.0000,     723.91
    132.0000,     716.28
    136.0000,     718.32
    140.0000,     726.69
    144.0000,     747.35
    148.0000,     772.59
    152.0000,     782.40
    156.0000,     793.97
    160.0000,     802.93
    164.0000,     796.07
    168.0000,     760.31
    172.0000,     715.46
    176.0000,     673.72
    180.0000,     638.80
    184.0000,     616.20
    188.0000,     602.20
    192.0000,     597.38
    196.0000,     604.78
    200.0000,     631.21
    204.0000,     677.94
    208.0000,     707.24
    212.0000,     719.62
    216.0000,     718.75
    220.0000,     707.49
    224.0000,     681.77
    228.0000,     650.19
           571.8558
LAYER 6
49,    15.4312
     32.0000,     408.93
     36.0000,     429.81
     40.0000,     436.69
     44.0000,     429.53
     48.0000,     421.89
     52.0000,     417.21
     56.0000,     413.95
     60.0000,     407.56
     64.0000,     399.37
     68.0000,     392.35
     72.0000,     389.02
     76.0000,     396.25
     80.0000,     414.69
     84.0000,     443.67
     88.0000,     481.57
     92.0000,     523.73
     96.0000,     566.66
    100.0000,     615.06
    104.0000,     662.31
    108.0000,     701.13
    112.0000,     737.89
    116.0000,     767.33
    120.0000,     785.24
    124.0000,     790.03
    128.0000,     785.68
    132.0000,     780.11
    136.0000,     777.38
    140.0000,     778.84
    144.0000,     786.22
    148.0000,     794.90
    152.0000,     797.59
    156.0000,     798.12
    160.0000,     795.05
    164.0000,     782.48
    168.0000,     756.69
    172.0000,     725.41
    176.0000,     695.83
    180.0000,     671.47
    184.0000,     654.88
    188.0000,     645.75
    192.0000,     645.28
    196.0000,     655.12
    200.0000,     676.08
    204.0000,     703.91
    208.0000,     723.68
    212.0000,     729.27
    216.0000,     724.93
    220.0000,     710.42
           675.4128
LAYER 7
45,    18.9743
     40.0000,     431.98
     44.0000,     421.06
     48.0000,     412.85
     52.0000,     402.72
     56.0000,     394.98
     60.0000,     387.26
     64.0000,     380.01
     68.0000,     375.36
     72.0000,     375.76
     76.0000,     384.13
     80.0000,     401.71
     84.0000,     428.47
     88.0000,     463.35
     92.0000,     503.86
     96.0000,     547.27
    100.0000,     592.14
    104.0000,     634.41
    108.0000,     670.53
    112.0000,     701.10
    116.0000,     724.90
    120.0000,     740.50
    124.0000,     747.28
    128.0000,     746.82
    132.0000,     742.51
    136.0000,     737.12
    140.0000,     732.34
    144.0000,     728.81
    148.0000,     724.83
    152.0000,     718.31
    156.0000,     709.95
    160.0000,     699.59
    164.0000,     685.99
    168.0000,     669.05
    172.0000,     651.74
    176.0000,     637.13
    180.0000,     626.83
    184.0000,     621.50
    188.0000,     621.04
    192.0000,     626.82
    196.0000,     638.72
    200.0000,     653.95
    204.0000,     669.38
    208.0000,     682.60
    212.0000,     685.76
           685.4315
LAYER 8
41,    22.8718
     48.0000,     403.77
     52.0000,     388.10
     56.0000,     380.11
     60.0000,     374.25
     64.0000,     367.62
     68.0000,     363.75
     72.0000,     364.79
     76.0000,     371.70
     80.0000,     385.69
     84.0000,     406.88
     88.0000,     434.75
     92.0000,     467.98
     96.0000,     504.36
    100.0000,     541.50
    104.0000,     576.51
    108.0000,     607.04
    112.0000,     632.21
    116.0000,     651.39
    120.0000,     664.06
    124.0000,     670.12
    128.0000,     670.30
    132.0000,     666.06
    136.0000,     658.94
    140.0000,     650.07
    144.0000,     639.98
    148.0000,     628.50
    152.0000,     615.45
    156.0000,     601.46
    160.0000,     587.25
    164.0000,     573.63
    168.0000,     561.81
    172.0000,     553.51
    176.0000,     549.83
    180.0000,     550.84
    184.0000,     555.58
    188.0000,     562.25
    192.0000,     573.94
    196.0000,     589.61
    200.0000,     599.36
    204.0000,     609.59
           627.4903
LAYER 9
35,    27.1590
     60.0000,     368.16
     64.0000,     357.75
     68.0000,     353.84
     72.0000,     353.95
     76.0000,     357.44
     80.0000,     366.63
     84.0000,     381.33
     88.0000,     401.60
     92.0000,     427.22
     96.0000,     456.07
    100.0000,     486.00
    104.0000,     514.61
    108.0000,     540.03
    112.0000,     561.05
    116.0000,     576.97
    120.0000,     587.43
    124.0000,     592.40
    128.0000,     592.22
    132.0000,     587.61
    136.0000,     579.37
    140.0000,     568.22
    144.0000,     554.70
    148.0000,     539.19
    152.0000,     522.21
    156.0000,     504.68
    160.0000,     487.85
    164.0000,     473.48
    168.0000,     463.53
    172.0000,     460.01
    176.0000,     463.14
    180.0000,     472.36
    184.0000,     485.50
    188.0000,     494.56
    192.0000,     508.51
           540.1660
LAYER 10
29,    31.8749
     72.0000,     342.47
     76.0000,     341.19
     80.0000,     344.97
     84.0000,     353.37
     88.0000,     366.68
     92.0000,     387.26
     96.0000,     411.00
    100.0000,     436.32
    104.0000,     460.72
    108.0000,     482.65
    112.0000,     500.88
    116.0000,     514.65
    120.0000,     523.60
    124.0000,     527.66
    128.0000,     526.99
    132.0000,     521.96
    136.0000,     513.03
    140.0000,     500.66
    144.0000,     485.31
    148.0000,     467.46
    152.0000,     447.78
    156.0000,     427.33
    160.0000,     407.42
    164.0000,     390.72
    168.0000,     379.79
    172.0000,     378.62
    176.0000,     386.21
    180.0000,     399.74
           430.7124
LAYER 11
25,    37.0623
     80.0000,     320.81
     84.0000,     323.38
     88.0000,     332.07
     92.0000,     350.34
     96.0000,     371.77
    100.0000,     396.22
    104.0000,     418.77
    108.0000,     439.06
    112.0000,     455.76
    116.0000,     468.22
    120.0000,     476.16
    124.0000,     479.52
    128.0000,     478.38
    132.0000,     472.98
    136.0000,     463.59
    140.0000,     450.50
    144.0000,     434.01
    148.0000,     414.41
    152.0000,     392.24
    156.0000,     368.64
    160.0000,     343.64
    164.0000,     322.27
    168.0000,     305.97
    172.0000,     305.64
           320.5703
LAYER 12
21, 
     88.0000,     290.84
     92.0000,     319.38
     96.0000,     345.52
    100.0000,     369.59
    104.0000,     390.79
    108.0000,     411.47
    112.0000,     427.63
    116.0000,     439.32
    120.0000,     446.53
    124.0000,     449.29
    128.0000,     447.71
    132.0000,     441.97
    136.0000,     432.28
    140.0000,     418.82
    144.0000,     401.67
    148.0000,     380.76
    152.0000,     355.70
    156.0000,     330.56
    160.0000,     301.71
    164.0000,     269.19
           232.0437
CALCULATED APPARENT RESISTIVITY
      6.0000,       4.0000,   1.00000,    270.4996
     10.0000,       4.0000,   1.00000,    274.5834
     14.0000,       4.0000,   1.00000,    267.8219
     18.0000,       4.0000,   1.00000,    267.5631
     22.0000,       4.0000,   1.00000,    244.6440
     26.0000,       4.0000,   1.00000,    252.9082
     30.0000,       4.0000,   1.00000,    250.6228
     34.0000,       4.0000,   1.00000,    272.3649
     38.0000,       4.0000,   1.00000,    297.9113
     42.0000,       4.0000,   1.00000,    302.7016
     46.0000,       4.0000,   1.00000,    332.4807
     50.0000,       4.0000,   1.00000,    352.3610
     54.0000,       4.0000,   1.00000,    384.3572
     58.0000,       4.0000,   1.00000,    401.3606
     62.0000,       4.0000,   1.00000,    405.1108
     66.0000,       4.0000,   1.00000,    434.7801
     70.0000,       4.0000,   1.00000,    403.4171
     74.0000,       4.0000,   1.00000,    428.7509
     78.0000,       4.0000,   1.00000,    414.7047
     82.0000,       4.0000,   1.00000,    420.0378
     86.0000,       4.0000,   1.00000,    407.4506
     90.0000,       4.0000,   1.00000,    416.7761
     94.0000,       4.0000,   1.00000,    376.5674
     98.0000,       4.0000,   1.00000,    381.6062
    102.0000,       4.0000,   1.00000,    408.4560
    106.0000,       4.0000,   1.00000,    380.0879
    110.0000,       4.0000,   1.00000,    430.5748
    114.0000,       4.0000,   1.00000,    416.9068
    118.0000,       4.0000,   1.00000,    419.8269
    122.0000,       4.0000,   1.00000,    402.5191
    126.0000,       4.0000,   1.00000,    387.4486
    130.0000,       4.0000,   1.00000,    380.9171
    134.0000,       4.0000,   1.00000,    393.7790
    138.0000,       4.0000,   1.00000,    408.6324
    142.0000,       4.0000,   1.00000,    415.2395
    146.0000,       4.0000,   1.00000,    457.8310
    150.0000,       4.0000,   1.00000,    450.1266
    154.0000,       4.0000,   1.00000,    484.5910
    158.0000,       4.0000,   1.00000,    481.8926
    162.0000,       4.0000,   1.00000,    497.0561
    166.0000,       4.0000,   1.00000,    470.2021
    170.0000,       4.0000,   1.00000,    459.3507
    174.0000,       4.0000,   1.00000,    436.1610
    178.0000,       4.0000,   1.00000,    413.5282
    182.0000,       4.0000,   1.00000,    411.8217
    186.0000,       4.0000,   1.00000,    400.7018
    190.0000,       4.0000,   1.00000,    404.4859
    194.0000,       4.0000,   1.00000,    419.9702
    198.0000,       4.0000,   1.00000,    417.0691
    202.0000,       4.0000,   1.00000,    475.4263
    206.0000,       4.0000,   1.00000,    473.0950
    210.0000,       4.0000,   1.00000,    508.2826
    214.0000,       4.0000,   1.00000,    503.6647
    218.0000,       4.0000,   1.00000,    516.1830
    222.0000,       4.0000,   1.00000,    498.9183
    226.0000,       4.0000,   1.00000,    489.3565
    230.0000,       4.0000,   1.00000,    451.0453
    234.0000,       4.0000,   1.00000,    447.8959
    238.0000,       4.0000,   1.00000,    395.5938
    242.0000,       4.0000,   1.00000,    364.2649
    246.0000,       4.0000,   1.00000,    339.1682
     10.0000,       4.0000,   2.00000,    282.1405
     14.0000,       4.0000,   2.00000,    285.1310
     18.0000,       4.0000,   2.00000,    282.9586
     22.0000,       4.0000,   2.00000,    263.1317
     26.0000,       4.0000,   2.00000,    273.1320
     30.0000,       4.0000,   2.00000,    271.0162
     34.0000,       4.0000,   2.00000,    297.8637
     38.0000,       4.0000,   2.00000,    326.0845
     42.0000,       4.0000,   2.00000,    316.6461
     46.0000,       4.0000,   2.00000,    338.2249
     50.0000,       4.0000,   2.00000,    367.8007
     54.0000,       4.0000,   2.00000,    397.3062
     58.0000,       4.0000,   2.00000,    395.1519
     62.0000,       4.0000,   2.00000,    406.3748
     66.0000,       4.0000,   2.00000,    437.5048
     70.0000,       4.0000,   2.00000,    405.9738
     74.0000,       4.0000,   2.00000,    428.4914
     78.0000,       4.0000,   2.00000,    426.3334
     82.0000,       4.0000,   2.00000,    413.4998
     86.0000,       4.0000,   2.00000,    426.4811
     90.0000,       4.0000,   2.00000,    440.8918
     94.0000,       4.0000,   2.00000,    385.6924
     98.0000,       4.0000,   2.00000,    411.6977
    102.0000,       4.0000,   2.00000,    447.9105
    106.0000,       4.0000,   2.00000,    401.1033
    110.0000,       4.0000,   2.00000,    449.8773
    114.0000,       4.0000,   2.00000,    453.6656
    118.0000,       4.0000,   2.00000,    446.0034
    122.0000,       4.0000,   2.00000,    439.4116
    126.0000,       4.0000,   2.00000,    422.2938
    130.0000,       4.0000,   2.00000,    422.1300
    134.0000,       4.0000,   2.00000,    446.2197
    138.0000,       4.0000,   2.00000,    448.7600
    142.0000,       4.0000,   2.00000,    454.1389
    146.0000,       4.0000,   2.00000,    495.3505
    150.0000,       4.0000,   2.00000,    482.4364
    154.0000,       4.0000,   2.00000,    502.1717
    158.0000,       4.0000,   2.00000,    513.2695
    162.0000,       4.0000,   2.00000,    521.5957
    166.0000,       4.0000,   2.00000,    494.4443
    170.0000,       4.0000,   2.00000,    486.2166
    174.0000,       4.0000,   2.00000,    469.8479
    178.0000,       4.0000,   2.00000,    446.1759
    182.0000,       4.0000,   2.00000,    446.0469
    186.0000,       4.0000,   2.00000,    434.7641
    190.0000,       4.0000,   2.00000,    445.1526
    194.0000,       4.0000,   2.00000,    448.6440
    198.0000,       4.0000,   2.00000,    445.4211
    202.0000,       4.0000,   2.00000,    506.9676
    206.0000,       4.0000,   2.00000,    503.6603
    210.0000,       4.0000,   2.00000,    512.4741
    214.0000,       4.0000,   2.00000,    517.1746
    218.0000,       4.0000,   2.00000,    530.3259
    222.0000,       4.0000,   2.00000,    523.1177
    226.0000,       4.0000,   2.00000,    494.3846
    230.0000,       4.0000,   2.00000,    464.5543
    234.0000,       4.0000,   2.00000,    476.3611
    238.0000,       4.0000,   2.00000,    426.1580
    242.0000,       4.0000,   2.00000,    382.5727
     14.0000,       4.0000,   3.00000,    303.8003
     18.0000,       4.0000,   3.00000,    306.1432
     22.0000,       4.0000,   3.00000,    278.5568
     26.0000,       4.0000,   3.00000,    284.1440
     30.0000,       4.0000,   3.00000,    288.3406
     34.0000,       4.0000,   3.00000,    325.6403
     38.0000,       4.0000,   3.00000,    351.3748
     42.0000,       4.0000,   3.00000,    330.3677
     46.0000,       4.0000,   3.00000,    342.4223
     50.0000,       4.0000,   3.00000,    370.9872
     54.0000,       4.0000,   3.00000,    398.7368
     58.0000,       4.0000,   3.00000,    400.5141
     62.0000,       4.0000,   3.00000,    402.0033
     66.0000,       4.0000,   3.00000,    432.6470
     70.0000,       4.0000,   3.00000,    403.6991
     74.0000,       4.0000,   3.00000,    427.2503
     78.0000,       4.0000,   3.00000,    416.4368
     82.0000,       4.0000,   3.00000,    432.5041
     86.0000,       4.0000,   3.00000,    441.4814
     90.0000,       4.0000,   3.00000,    453.0753
     94.0000,       4.0000,   3.00000,    407.2099
     98.0000,       4.0000,   3.00000,    426.7131
    102.0000,       4.0000,   3.00000,    465.1170
    106.0000,       4.0000,   3.00000,    427.0551
    110.0000,       4.0000,   3.00000,    479.2472
    114.0000,       4.0000,   3.00000,    483.1886
    118.0000,       4.0000,   3.00000,    490.2853
    122.0000,       4.0000,   3.00000,    464.0205
    126.0000,       4.0000,   3.00000,    450.3517
    130.0000,       4.0000,   3.00000,    457.4827
    134.0000,       4.0000,   3.00000,    482.0952
    138.0000,       4.0000,   3.00000,    493.6581
    142.0000,       4.0000,   3.00000,    491.9899
    146.0000,       4.0000,   3.00000,    526.6581
    150.0000,       4.0000,   3.00000,    501.0386
    154.0000,       4.0000,   3.00000,    524.7366
    158.0000,       4.0000,   3.00000,    529.2280
    162.0000,       4.0000,   3.00000,    550.1259
    166.0000,       4.0000,   3.00000,    518.9192
    170.0000,       4.0000,   3.00000,    509.0078
    174.0000,       4.0000,   3.00000,    492.5406
    178.0000,       4.0000,   3.00000,    475.3792
    182.0000,       4.0000,   3.00000,    475.9609
    186.0000,       4.0000,   3.00000,    474.1001
    190.0000,       4.0000,   3.00000,    474.5349
    194.0000,       4.0000,   3.00000,    477.2113
    198.0000,       4.0000,   3.00000,    469.7896
    202.0000,       4.0000,   3.00000,    535.8665
    206.0000,       4.0000,   3.00000,    521.0675
    210.0000,       4.0000,   3.00000,    527.4680
    214.0000,       4.0000,   3.00000,    515.8054
    218.0000,       4.0000,   3.00000,    542.3793
    222.0000,       4.0000,   3.00000,    522.9310
    226.0000,       4.0000,   3.00000,    505.0214
    230.0000,       4.0000,   3.00000,    481.9603
    234.0000,       4.0000,   3.00000,    505.6848
    238.0000,       4.0000,   3.00000,    452.0293
     18.0000,      12.0000,   1.00000,    309.3798
     22.0000,      12.0000,   1.00000,    298.9495
     26.0000,      12.0000,   1.00000,    292.7174
     30.0000,      12.0000,   1.00000,    312.2815
     34.0000,      12.0000,   1.00000,    336.7007
     38.0000,      12.0000,   1.00000,    348.1006
     42.0000,      12.0000,   1.00000,    350.4715
     46.0000,      12.0000,   1.00000,    354.2947
     50.0000,      12.0000,   1.00000,    366.4098
     54.0000,      12.0000,   1.00000,    387.3421
     58.0000,      12.0000,   1.00000,    401.6176
     62.0000,      12.0000,   1.00000,    409.8725
     66.0000,      12.0000,   1.00000,    406.8398
     70.0000,      12.0000,   1.00000,    416.8957
     74.0000,      12.0000,   1.00000,    410.1637
     78.0000,      12.0000,   1.00000,    427.4715
     82.0000,      12.0000,   1.00000,    438.6345
     86.0000,      12.0000,   1.00000,    450.9225
     90.0000,      12.0000,   1.00000,    443.4829
     94.0000,      12.0000,   1.00000,    440.3792
     98.0000,      12.0000,   1.00000,    439.3117
    102.0000,      12.0000,   1.00000,    443.0072
    106.0000,      12.0000,   1.00000,    470.2019
    110.0000,      12.0000,   1.00000,    484.3363
    114.0000,      12.0000,   1.00000,    503.6585
    118.0000,      12.0000,   1.00000,    496.5983
    122.0000,      12.0000,   1.00000,    486.3838
    126.0000,      12.0000,   1.00000,    470.4922
    130.0000,      12.0000,   1.00000,    477.5244
    134.0000,      12.0000,   1.00000,    496.6096
    138.0000,      12.0000,   1.00000,    512.0609
    142.0000,      12.0000,   1.00000,    526.5005
    146.0000,      12.0000,   1.00000,    517.5732
    150.0000,      12.0000,   1.00000,    524.7303
    154.0000,      12.0000,   1.00000,    524.8739
    158.0000,      12.0000,   1.00000,    540.4916
    162.0000,      12.0000,   1.00000,    539.9184
    166.0000,      12.0000,   1.00000,    538.9885
    170.0000,      12.0000,   1.00000,    517.4364
    174.0000,      12.0000,   1.00000,    503.7672
    178.0000,      12.0000,   1.00000,    494.9410
    182.0000,      12.0000,   1.00000,    496.7958
    186.0000,      12.0000,   1.00000,    493.6846
    190.0000,      12.0000,   1.00000,    493.8478
    194.0000,      12.0000,   1.00000,    491.6886
    198.0000,      12.0000,   1.00000,    512.3967
    202.0000,      12.0000,   1.00000,    519.1492
    206.0000,      12.0000,   1.00000,    532.7904
    210.0000,      12.0000,   1.00000,    522.7880
    214.0000,      12.0000,   1.00000,    527.1444
    218.0000,      12.0000,   1.00000,    513.1808
    222.0000,      12.0000,   1.00000,    517.1587
    226.0000,      12.0000,   1.00000,    507.6097
    230.0000,      12.0000,   1.00000,    509.7117
    234.0000,      12.0000,   1.00000,    491.2290
     18.0000,       4.0000,   4.00000,    324.3821
     22.0000,       4.0000,   4.00000,    289.3415
     26.0000,       4.0000,   4.00000,    297.1639
     30.0000,       4.0000,   4.00000,    301.7787
     34.0000,       4.0000,   4.00000,    341.8438
     38.0000,       4.0000,   4.00000,    369.8577
     42.0000,       4.0000,   4.00000,    342.1890
     46.0000,       4.0000,   4.00000,    352.2623
     50.0000,       4.0000,   4.00000,    366.4170
     54.0000,       4.0000,   4.00000,    399.7076
     58.0000,       4.0000,   4.00000,    403.8979
     62.0000,       4.0000,   4.00000,    403.3039
     66.0000,       4.0000,   4.00000,    430.0687
     70.0000,       4.0000,   4.00000,    396.0890
     74.0000,       4.0000,   4.00000,    419.4818
     78.0000,       4.0000,   4.00000,    424.9005
     82.0000,       4.0000,   4.00000,    440.1879
     86.0000,       4.0000,   4.00000,    453.6687
     90.0000,       4.0000,   4.00000,    471.8793
     94.0000,       4.0000,   4.00000,    415.9059
     98.0000,       4.0000,   4.00000,    435.4118
    102.0000,       4.0000,   4.00000,    475.7042
    106.0000,       4.0000,   4.00000,    440.7983
    110.0000,       4.0000,   4.00000,    516.9717
    114.0000,       4.0000,   4.00000,    518.4619
    118.0000,       4.0000,   4.00000,    515.8774
    122.0000,       4.0000,   4.00000,    496.1448
    126.0000,       4.0000,   4.00000,    469.9455
    130.0000,       4.0000,   4.00000,    474.7235
    134.0000,       4.0000,   4.00000,    508.8985
    138.0000,       4.0000,   4.00000,    522.4993
    142.0000,       4.0000,   4.00000,    521.7079
    146.0000,       4.0000,   4.00000,    549.2331
    150.0000,       4.0000,   4.00000,    517.8156
    154.0000,       4.0000,   4.00000,    541.1520
    158.0000,       4.0000,   4.00000,    548.3832
    162.0000,       4.0000,   4.00000,    568.7695
    166.0000,       4.0000,   4.00000,    542.1810
    170.0000,       4.0000,   4.00000,    527.8326
    174.0000,       4.0000,   4.00000,    510.3857
    178.0000,       4.0000,   4.00000,    491.5451
    182.0000,       4.0000,   4.00000,    505.7491
    186.0000,       4.0000,   4.00000,    494.1505
    190.0000,       4.0000,   4.00000,    498.9300
    194.0000,       4.0000,   4.00000,    499.7686
    198.0000,       4.0000,   4.00000,    489.2343
    202.0000,       4.0000,   4.00000,    553.0626
    206.0000,       4.0000,   4.00000,    533.3245
    210.0000,       4.0000,   4.00000,    537.1563
    214.0000,       4.0000,   4.00000,    527.6183
    218.0000,       4.0000,   4.00000,    530.3445
    222.0000,       4.0000,   4.00000,    525.6991
    226.0000,       4.0000,   4.00000,    517.4666
    230.0000,       4.0000,   4.00000,    502.1347
    234.0000,       4.0000,   4.00000,    524.9085
     24.0000,      16.0000,   1.00000,    316.4151
     28.0000,      16.0000,   1.00000,    320.7705
     32.0000,      16.0000,   1.00000,    337.0013
     36.0000,      16.0000,   1.00000,    345.1921
     40.0000,      16.0000,   1.00000,    360.2339
     44.0000,      16.0000,   1.00000,    366.7283
     48.0000,      16.0000,   1.00000,    372.1599
     52.0000,      16.0000,   1.00000,    381.2048
     56.0000,      16.0000,   1.00000,    390.4047
     60.0000,      16.0000,   1.00000,    407.9164
     64.0000,      16.0000,   1.00000,    407.7654
     68.0000,      16.0000,   1.00000,    406.3116
     72.0000,      16.0000,   1.00000,    416.6203
     76.0000,      16.0000,   1.00000,    423.5541
     80.0000,      16.0000,   1.00000,    439.5578
     84.0000,      16.0000,   1.00000,    457.6339
     88.0000,      16.0000,   1.00000,    450.1771
     92.0000,      16.0000,   1.00000,    451.1936
     96.0000,      16.0000,   1.00000,    452.7874
    100.0000,      16.0000,   1.00000,    444.3057
    104.0000,      16.0000,   1.00000,    476.4390
    108.0000,      16.0000,   1.00000,    505.8995
    112.0000,      16.0000,   1.00000,    518.3748
    116.0000,      16.0000,   1.00000,    535.1429
    120.0000,      16.0000,   1.00000,    518.2892
    124.0000,      16.0000,   1.00000,    500.6405
    128.0000,      16.0000,   1.00000,    500.6377
    132.0000,      16.0000,   1.00000,    498.8262
    136.0000,      16.0000,   1.00000,    514.3548
    140.0000,      16.0000,   1.00000,    533.7290
    144.0000,      16.0000,   1.00000,    538.0183
    148.0000,      16.0000,   1.00000,    543.4660
    152.0000,      16.0000,   1.00000,    549.7017
    156.0000,      16.0000,   1.00000,    553.5487
    160.0000,      16.0000,   1.00000,    558.6192
    164.0000,      16.0000,   1.00000,    556.8882
    168.0000,      16.0000,   1.00000,    547.3149
    172.0000,      16.0000,   1.00000,    530.7485
    176.0000,      16.0000,   1.00000,    522.1803
    180.0000,      16.0000,   1.00000,    510.1934
    184.0000,      16.0000,   1.00000,    507.1719
    188.0000,      16.0000,   1.00000,    512.1378
    192.0000,      16.0000,   1.00000,    509.8135
    196.0000,      16.0000,   1.00000,    525.0710
    200.0000,      16.0000,   1.00000,    528.3420
    204.0000,      16.0000,   1.00000,    530.6787
    208.0000,      16.0000,   1.00000,    539.7023
    212.0000,      16.0000,   1.00000,    526.5291
    216.0000,      16.0000,   1.00000,    521.4154
    220.0000,      16.0000,   1.00000,    519.2455
    224.0000,      16.0000,   1.00000,    517.2539
    228.0000,      16.0000,   1.00000,    525.1567
     22.0000,       4.0000,   5.00000,    301.2574
     26.0000,       4.0000,   5.00000,    308.9359
     30.0000,       4.0000,   5.00000,    310.4661
     34.0000,       4.0000,   5.00000,    347.9251
     38.0000,       4.0000,   5.00000,    377.8540
     42.0000,       4.0000,   5.00000,    353.9302
     46.0000,       4.0000,   5.00000,    355.2603
     50.0000,       4.0000,   5.00000,    375.1689
     54.0000,       4.0000,   5.00000,    399.2348
     58.0000,       4.0000,   5.00000,    402.0257
     62.0000,       4.0000,   5.00000,    407.0270
     66.0000,       4.0000,   5.00000,    430.0565
     70.0000,       4.0000,   5.00000,    389.0186
     74.0000,       4.0000,   5.00000,    421.5629
     78.0000,       4.0000,   5.00000,    431.0511
     82.0000,       4.0000,   5.00000,    443.1121
     86.0000,       4.0000,   5.00000,    464.1142
     90.0000,       4.0000,   5.00000,    481.5549
     94.0000,       4.0000,   5.00000,    418.0021
     98.0000,       4.0000,   5.00000,    439.3368
    102.0000,       4.0000,   5.00000,    484.6837
    106.0000,       4.0000,   5.00000,    454.9692
    110.0000,       4.0000,   5.00000,    538.5879
    114.0000,       4.0000,   5.00000,    549.7514
    118.0000,       4.0000,   5.00000,    540.5042
    122.0000,       4.0000,   5.00000,    513.8555
    126.0000,       4.0000,   5.00000,    486.8426
    130.0000,       4.0000,   5.00000,    483.9565
    134.0000,       4.0000,   5.00000,    518.4841
    138.0000,       4.0000,   5.00000,    533.5775
    142.0000,       4.0000,   5.00000,    532.3881
    146.0000,       4.0000,   5.00000,    567.6821
    150.0000,       4.0000,   5.00000,    534.1802
    154.0000,       4.0000,   5.00000,    555.2386
    158.0000,       4.0000,   5.00000,    565.8810
    162.0000,       4.0000,   5.00000,    586.4486
    166.0000,       4.0000,   5.00000,    554.2372
    170.0000,       4.0000,   5.00000,    544.6580
    174.0000,       4.0000,   5.00000,    521.9345
    178.0000,       4.0000,   5.00000,    506.8786
    182.0000,       4.0000,   5.00000,    510.5836
    186.0000,       4.0000,   5.00000,    506.9450
    190.0000,       4.0000,   5.00000,    510.4656
    194.0000,       4.0000,   5.00000,    513.6638
    198.0000,       4.0000,   5.00000,    499.1896
    202.0000,       4.0000,   5.00000,    561.8834
    206.0000,       4.0000,   5.00000,    541.6620
    210.0000,       4.0000,   5.00000,    545.8804
    214.0000,       4.0000,   5.00000,    525.8983
    218.0000,       4.0000,   5.00000,    535.7523
    222.0000,       4.0000,   5.00000,    526.8679
    226.0000,       4.0000,   5.00000,    528.6043
    230.0000,       4.0000,   5.00000,    512.1596
     26.0000,       4.0000,   6.00000,    316.3686
     30.0000,       4.0000,   6.00000,    314.1162
     34.0000,       4.0000,   6.00000,    350.7227
     38.0000,       4.0000,   6.00000,    381.5453
     42.0000,       4.0000,   6.00000,    353.6623
     46.0000,       4.0000,   6.00000,    365.2888
     50.0000,       4.0000,   6.00000,    381.2224
     54.0000,       4.0000,   6.00000,    406.3507
     58.0000,       4.0000,   6.00000,    402.5705
     62.0000,       4.0000,   6.00000,    403.7684
     66.0000,       4.0000,   6.00000,    429.5018
     70.0000,       4.0000,   6.00000,    395.4742
     74.0000,       4.0000,   6.00000,    425.7567
     78.0000,       4.0000,   6.00000,    428.1261
     82.0000,       4.0000,   6.00000,    450.9288
     86.0000,       4.0000,   6.00000,    464.8250
     90.0000,       4.0000,   6.00000,    478.3579
     94.0000,       4.0000,   6.00000,    420.4864
     98.0000,       4.0000,   6.00000,    441.8774
    102.0000,       4.0000,   6.00000,    495.0245
    106.0000,       4.0000,   6.00000,    466.7241
    110.0000,       4.0000,   6.00000,    551.3058
    114.0000,       4.0000,   6.00000,    562.1601
    118.0000,       4.0000,   6.00000,    563.7144
    122.0000,       4.0000,   6.00000,    523.8588
    126.0000,       4.0000,   6.00000,    492.7723
    130.0000,       4.0000,   6.00000,    492.0809
    134.0000,       4.0000,   6.00000,    514.4897
    138.0000,       4.0000,   6.00000,    527.4236
    142.0000,       4.0000,   6.00000,    532.5483
    146.0000,       4.0000,   6.00000,    575.3833
    150.0000,       4.0000,   6.00000,    547.9172
    154.0000,       4.0000,   6.00000,    573.1719
    158.0000,       4.0000,   6.00000,    579.0327
    162.0000,       4.0000,   6.00000,    600.5786
    166.0000,       4.0000,   6.00000,    566.3204
    170.0000,       4.0000,   6.00000,    550.5631
    174.0000,       4.0000,   6.00000,    535.5558
    178.0000,       4.0000,   6.00000,    506.6070
    182.0000,       4.0000,   6.00000,    511.1627
    186.0000,       4.0000,   6.00000,    503.9963
    190.0000,       4.0000,   6.00000,    513.5909
    194.0000,       4.0000,   6.00000,    513.9982
    198.0000,       4.0000,   6.00000,    500.9781
    202.0000,       4.0000,   6.00000,    566.7381
    206.0000,       4.0000,   6.00000,    547.0444
    210.0000,       4.0000,   6.00000,    544.4340
    214.0000,       4.0000,   6.00000,    529.4570
    218.0000,       4.0000,   6.00000,    545.6685
    222.0000,       4.0000,   6.00000,    539.5552
    226.0000,       4.0000,   6.00000,    528.1451
     30.0000,      20.0000,   1.00000,    336.2241
     34.0000,      20.0000,   1.00000,    342.5354
     38.0000,      20.0000,   1.00000,    347.8145
     42.0000,      20.0000,   1.00000,    366.4706
     46.0000,      20.0000,   1.00000,    381.5539
     50.0000,      20.0000,   1.00000,    387.4275
     54.0000,      20.0000,   1.00000,    393.3971
     58.0000,      20.0000,   1.00000,    404.4491
     62.0000,      20.0000,   1.00000,    400.5645
     66.0000,      20.0000,   1.00000,    411.3918
     70.0000,      20.0000,   1.00000,    423.4820
     74.0000,      20.0000,   1.00000,    428.1329
     78.0000,      20.0000,   1.00000,    436.4413
     82.0000,      20.0000,   1.00000,    449.9595
     86.0000,      20.0000,   1.00000,    444.8610
     90.0000,      20.0000,   1.00000,    445.1679
     94.0000,      20.0000,   1.00000,    455.9379
     98.0000,      20.0000,   1.00000,    461.2044
    102.0000,      20.0000,   1.00000,    475.8458
    106.0000,      20.0000,   1.00000,    504.1902
    110.0000,      20.0000,   1.00000,    524.9891
    114.0000,      20.0000,   1.00000,    530.0230
    118.0000,      20.0000,   1.00000,    533.9181
    122.0000,      20.0000,   1.00000,    526.5925
    126.0000,      20.0000,   1.00000,    512.5739
    130.0000,      20.0000,   1.00000,    503.7069
    134.0000,      20.0000,   1.00000,    501.5394
    138.0000,      20.0000,   1.00000,    511.4664
    142.0000,      20.0000,   1.00000,    527.1904
    146.0000,      20.0000,   1.00000,    544.4340
    150.0000,      20.0000,   1.00000,    561.7108
    154.0000,      20.0000,   1.00000,    577.5205
    158.0000,      20.0000,   1.00000,    572.3774
    162.0000,      20.0000,   1.00000,    570.7952
    166.0000,      20.0000,   1.00000,    563.4749
    170.0000,      20.0000,   1.00000,    554.2317
    174.0000,      20.0000,   1.00000,    531.8750
    178.0000,      20.0000,   1.00000,    520.5632
    182.0000,      20.0000,   1.00000,    507.4268
    186.0000,      20.0000,   1.00000,    504.7207
    190.0000,      20.0000,   1.00000,    503.6324
    194.0000,      20.0000,   1.00000,    519.0490
    198.0000,      20.0000,   1.00000,    525.3358
    202.0000,      20.0000,   1.00000,    532.6627
    206.0000,      20.0000,   1.00000,    528.4577
    210.0000,      20.0000,   1.00000,    535.8726
    214.0000,      20.0000,   1.00000,    533.8249
    218.0000,      20.0000,   1.00000,    534.4537
    222.0000,      20.0000,   1.00000,    528.3848
     30.0000,       4.0000,   7.00000,    315.5543
     34.0000,       4.0000,   7.00000,    352.8815
     38.0000,       4.0000,   7.00000,    378.8914
     42.0000,       4.0000,   7.00000,    356.2393
     46.0000,       4.0000,   7.00000,    367.2446
     50.0000,       4.0000,   7.00000,    389.5132
     54.0000,       4.0000,   7.00000,    413.3604
     58.0000,       4.0000,   7.00000,    407.6920
     62.0000,       4.0000,   7.00000,    400.9832
     66.0000,       4.0000,   7.00000,    432.9386
     70.0000,       4.0000,   7.00000,    402.4782
     74.0000,       4.0000,   7.00000,    426.8186
     78.0000,       4.0000,   7.00000,    433.2799
     82.0000,       4.0000,   7.00000,    445.8177
     86.0000,       4.0000,   7.00000,    460.4187
     90.0000,       4.0000,   7.00000,    474.4595
     94.0000,       4.0000,   7.00000,    417.6978
     98.0000,       4.0000,   7.00000,    449.5986
    102.0000,       4.0000,   7.00000,    502.5011
    106.0000,       4.0000,   7.00000,    472.8533
    110.0000,       4.0000,   7.00000,    557.8576
    114.0000,       4.0000,   7.00000,    569.2117
    118.0000,       4.0000,   7.00000,    563.5978
    122.0000,       4.0000,   7.00000,    534.7120
    126.0000,       4.0000,   7.00000,    494.3875
    130.0000,       4.0000,   7.00000,    485.9277
    134.0000,       4.0000,   7.00000,    509.3208
    138.0000,       4.0000,   7.00000,    515.2161
    142.0000,       4.0000,   7.00000,    524.6157
    146.0000,       4.0000,   7.00000,    573.8046
    150.0000,       4.0000,   7.00000,    556.1329
    154.0000,       4.0000,   7.00000,    586.3930
    158.0000,       4.0000,   7.00000,    593.8595
    162.0000,       4.0000,   7.00000,    610.8634
    166.0000,       4.0000,   7.00000,    574.1599
    170.0000,       4.0000,   7.00000,    560.1022
    174.0000,       4.0000,   7.00000,    530.2566
    178.0000,       4.0000,   7.00000,    505.7308
    182.0000,       4.0000,   7.00000,    504.0342
    186.0000,       4.0000,   7.00000,    496.6349
    190.0000,       4.0000,   7.00000,    501.3855
    194.0000,       4.0000,   7.00000,    506.8087
    198.0000,       4.0000,   7.00000,    495.9313
    202.0000,       4.0000,   7.00000,    566.7123
    206.0000,       4.0000,   7.00000,    543.3762
    210.0000,       4.0000,   7.00000,    546.1384
    214.0000,       4.0000,   7.00000,    538.4908
    218.0000,       4.0000,   7.00000,    555.9863
    222.0000,       4.0000,   7.00000,    546.3669
     34.0000,       4.0000,   8.00000,    350.2920
     38.0000,       4.0000,   8.00000,    381.6445
     42.0000,       4.0000,   8.00000,    356.1204
     46.0000,       4.0000,   8.00000,    368.3869
     50.0000,       4.0000,   8.00000,    392.1032
     54.0000,       4.0000,   8.00000,    420.3354
     58.0000,       4.0000,   8.00000,    411.1023
     62.0000,       4.0000,   8.00000,    411.0550
     66.0000,       4.0000,   8.00000,    437.6185
     70.0000,       4.0000,   8.00000,    400.0627
     74.0000,       4.0000,   8.00000,    433.9469
     78.0000,       4.0000,   8.00000,    431.3176
     82.0000,       4.0000,   8.00000,    440.1693
     86.0000,       4.0000,   8.00000,    452.0675
     90.0000,       4.0000,   8.00000,    470.7658
     94.0000,       4.0000,   8.00000,    419.0524
     98.0000,       4.0000,   8.00000,    451.1034
    102.0000,       4.0000,   8.00000,    508.0393
    106.0000,       4.0000,   8.00000,    474.2016
    110.0000,       4.0000,   8.00000,    560.9672
    114.0000,       4.0000,   8.00000,    565.1979
    118.0000,       4.0000,   8.00000,    561.3715
    122.0000,       4.0000,   8.00000,    527.6940
    126.0000,       4.0000,   8.00000,    492.8478
    130.0000,       4.0000,   8.00000,    476.3372
    134.0000,       4.0000,   8.00000,    496.5811
    138.0000,       4.0000,   8.00000,    509.3388
    142.0000,       4.0000,   8.00000,    512.6465
    146.0000,       4.0000,   8.00000,    568.0231
    150.0000,       4.0000,   8.00000,    554.4525
    154.0000,       4.0000,   8.00000,    592.5024
    158.0000,       4.0000,   8.00000,    604.3629
    162.0000,       4.0000,   8.00000,    621.4025
    166.0000,       4.0000,   8.00000,    581.9823
    170.0000,       4.0000,   8.00000,    556.8925
    174.0000,       4.0000,   8.00000,    526.5043
    178.0000,       4.0000,   8.00000,    494.9399
    182.0000,       4.0000,   8.00000,    496.1834
    186.0000,       4.0000,   8.00000,    482.1879
    190.0000,       4.0000,   8.00000,    486.1530
    194.0000,       4.0000,   8.00000,    490.9063
    198.0000,       4.0000,   8.00000,    487.5195
    202.0000,       4.0000,   8.00000,    554.5553
    206.0000,       4.0000,   8.00000,    540.9451
    210.0000,       4.0000,   8.00000,    552.6958
    214.0000,       4.0000,   8.00000,    546.1251
    218.0000,       4.0000,   8.00000,    562.4482
     42.0000,      28.0000,   1.00000,    368.6237
     46.0000,      28.0000,   1.00000,    384.2261
     50.0000,      28.0000,   1.00000,    392.2158
     54.0000,      28.0000,   1.00000,    406.0217
     58.0000,      28.0000,   1.00000,    416.3208
     62.0000,      28.0000,   1.00000,    425.9821
     66.0000,      28.0000,   1.00000,    432.9108
     70.0000,      28.0000,   1.00000,    431.6305
     74.0000,      28.0000,   1.00000,    431.1075
     78.0000,      28.0000,   1.00000,    435.7777
     82.0000,      28.0000,   1.00000,    429.2195
     86.0000,      28.0000,   1.00000,    434.7528
     90.0000,      28.0000,   1.00000,    448.0875
     94.0000,      28.0000,   1.00000,    455.0980
     98.0000,      28.0000,   1.00000,    476.0548
    102.0000,      28.0000,   1.00000,    492.3485
    106.0000,      28.0000,   1.00000,    496.7481
    110.0000,      28.0000,   1.00000,    508.8636
    114.0000,      28.0000,   1.00000,    505.7355
    118.0000,      28.0000,   1.00000,    497.8660
    122.0000,      28.0000,   1.00000,    498.4564
    126.0000,      28.0000,   1.00000,    492.7552
    130.0000,      28.0000,   1.00000,    487.9289
    134.0000,      28.0000,   1.00000,    492.2134
    138.0000,      28.0000,   1.00000,    492.6103
    142.0000,      28.0000,   1.00000,    507.4041
    146.0000,      28.0000,   1.00000,    531.4447
    150.0000,      28.0000,   1.00000,    549.4910
    154.0000,      28.0000,   1.00000,    567.9746
    158.0000,      28.0000,   1.00000,    583.9973
    162.0000,      28.0000,   1.00000,    577.4285
    166.0000,      28.0000,   1.00000,    567.1012
    170.0000,      28.0000,   1.00000,    547.5087
    174.0000,      28.0000,   1.00000,    525.7353
    178.0000,      28.0000,   1.00000,    501.6551
    182.0000,      28.0000,   1.00000,    484.9316
    186.0000,      28.0000,   1.00000,    470.9562
    190.0000,      28.0000,   1.00000,    478.1193
    194.0000,      28.0000,   1.00000,    478.9323
    198.0000,      28.0000,   1.00000,    488.4846
    202.0000,      28.0000,   1.00000,    503.9743
    206.0000,      28.0000,   1.00000,    524.6918
    210.0000,      28.0000,   1.00000,    537.5792
     42.0000,       4.0000,  10.00000,    358.2261
     46.0000,       4.0000,  10.00000,    369.1154
     50.0000,       4.0000,  10.00000,    390.5186
     54.0000,       4.0000,  10.00000,    424.9329
     58.0000,       4.0000,  10.00000,    427.1221
     62.0000,       4.0000,  10.00000,    424.9705
     66.0000,       4.0000,  10.00000,    450.0704
     70.0000,       4.0000,  10.00000,    403.9911
     74.0000,       4.0000,  10.00000,    423.0587
     78.0000,       4.0000,  10.00000,    420.1524
     82.0000,       4.0000,  10.00000,    432.8766
     86.0000,       4.0000,  10.00000,    447.9991
     90.0000,       4.0000,  10.00000,    467.9785
     94.0000,       4.0000,  10.00000,    415.6924
     98.0000,       4.0000,  10.00000,    447.2589
    102.0000,       4.0000,  10.00000,    501.9583
    106.0000,       4.0000,  10.00000,    466.5072
    110.0000,       4.0000,  10.00000,    549.8779
    114.0000,       4.0000,  10.00000,    549.4871
    118.0000,       4.0000,  10.00000,    538.5395
    122.0000,       4.0000,  10.00000,    498.2055
    126.0000,       4.0000,  10.00000,    462.0249
    130.0000,       4.0000,  10.00000,    455.5630
    134.0000,       4.0000,  10.00000,    481.7882
    138.0000,       4.0000,  10.00000,    491.9881
    142.0000,       4.0000,  10.00000,    500.1762
    146.0000,       4.0000,  10.00000,    553.6317
    150.0000,       4.0000,  10.00000,    536.9309
    154.0000,       4.0000,  10.00000,    580.3115
    158.0000,       4.0000,  10.00000,    603.1356
    162.0000,       4.0000,  10.00000,    623.5967
    166.0000,       4.0000,  10.00000,    578.5243
    170.0000,       4.0000,  10.00000,    546.6360
    174.0000,       4.0000,  10.00000,    508.5935
    178.0000,       4.0000,  10.00000,    472.2522
    182.0000,       4.0000,  10.00000,    464.9159
    186.0000,       4.0000,  10.00000,    450.5272
    190.0000,       4.0000,  10.00000,    455.8370
    194.0000,       4.0000,  10.00000,    455.8344
    198.0000,       4.0000,  10.00000,    453.3900
    202.0000,       4.0000,  10.00000,    532.8741
    206.0000,       4.0000,  10.00000,    535.2926
    210.0000,       4.0000,  10.00000,    552.7952
     54.0000,      36.0000,   1.00000,    411.7843
     58.0000,      36.0000,   1.00000,    415.4767
     62.0000,      36.0000,   1.00000,    420.9526
     66.0000,      36.0000,   1.00000,    427.0776
     70.0000,      36.0000,   1.00000,    433.6210
     74.0000,      36.0000,   1.00000,    439.5127
     78.0000,      36.0000,   1.00000,    434.7053
     82.0000,      36.0000,   1.00000,    434.2077
     86.0000,      36.0000,   1.00000,    437.0650
     90.0000,      36.0000,   1.00000,    442.5111
     94.0000,      36.0000,   1.00000,    454.0285
     98.0000,      36.0000,   1.00000,    463.4586
    102.0000,      36.0000,   1.00000,    467.2050
    106.0000,      36.0000,   1.00000,    464.1944
    110.0000,      36.0000,   1.00000,    453.8079
    114.0000,      36.0000,   1.00000,    452.6620
    118.0000,      36.0000,   1.00000,    454.6916
    122.0000,      36.0000,   1.00000,    457.2601
    126.0000,      36.0000,   1.00000,    464.5992
    130.0000,      36.0000,   1.00000,    471.5689
    134.0000,      36.0000,   1.00000,    475.1404
    138.0000,      36.0000,   1.00000,    483.3906
    142.0000,      36.0000,   1.00000,    496.8245
    146.0000,      36.0000,   1.00000,    518.8813
    150.0000,      36.0000,   1.00000,    524.2627
    154.0000,      36.0000,   1.00000,    527.7870
    158.0000,      36.0000,   1.00000,    529.5751
    162.0000,      36.0000,   1.00000,    523.9130
    166.0000,      36.0000,   1.00000,    517.6487
    170.0000,      36.0000,   1.00000,    511.5393
    174.0000,      36.0000,   1.00000,    500.1012
    178.0000,      36.0000,   1.00000,    485.0271
    182.0000,      36.0000,   1.00000,    460.2992
    186.0000,      36.0000,   1.00000,    453.1810
    190.0000,      36.0000,   1.00000,    452.7743
    194.0000,      36.0000,   1.00000,    459.2620
    198.0000,      36.0000,   1.00000,    467.9643
     54.0000,      12.0000,   4.00000,    419.2481
     58.0000,      12.0000,   4.00000,    425.8342
     62.0000,      12.0000,   4.00000,    429.4868
     66.0000,      12.0000,   4.00000,    419.7085
     70.0000,      12.0000,   4.00000,    420.9736
     74.0000,      12.0000,   4.00000,    415.2232
     78.0000,      12.0000,   4.00000,    425.2138
     82.0000,      12.0000,   4.00000,    431.6590
     86.0000,      12.0000,   4.00000,    443.3102
     90.0000,      12.0000,   4.00000,    434.9156
     94.0000,      12.0000,   4.00000,    429.9291
     98.0000,      12.0000,   4.00000,    435.2202
    102.0000,      12.0000,   4.00000,    443.6784
    106.0000,      12.0000,   4.00000,    470.0456
    110.0000,      12.0000,   4.00000,    479.3635
    114.0000,      12.0000,   4.00000,    497.5665
    118.0000,      12.0000,   4.00000,    482.5096
    122.0000,      12.0000,   4.00000,    460.2846
    126.0000,      12.0000,   4.00000,    437.9209
    130.0000,      12.0000,   4.00000,    436.3374
    134.0000,      12.0000,   4.00000,    449.9068
    138.0000,      12.0000,   4.00000,    468.5817
    142.0000,      12.0000,   4.00000,    495.0828
    146.0000,      12.0000,   4.00000,    513.3972
    150.0000,      12.0000,   4.00000,    528.8119
    154.0000,      12.0000,   4.00000,    535.2260
    158.0000,      12.0000,   4.00000,    555.9532
    162.0000,      12.0000,   4.00000,    548.7261
    166.0000,      12.0000,   4.00000,    535.4139
    170.0000,      12.0000,   4.00000,    504.1212
    174.0000,      12.0000,   4.00000,    474.3088
    178.0000,      12.0000,   4.00000,    449.1745
    182.0000,      12.0000,   4.00000,    425.9639
    186.0000,      12.0000,   4.00000,    418.0972
    190.0000,      12.0000,   4.00000,    418.8277
    194.0000,      12.0000,   4.00000,    424.3440
    198.0000,      12.0000,   4.00000,    451.3377
     66.0000,      44.0000,   1.00000,    422.2984
     70.0000,      44.0000,   1.00000,    432.3640
     74.0000,      44.0000,   1.00000,    432.2628
     78.0000,      44.0000,   1.00000,    432.9825
     82.0000,      44.0000,   1.00000,    435.7651
     86.0000,      44.0000,   1.00000,    434.2644
     90.0000,      44.0000,   1.00000,    433.8072
     94.0000,      44.0000,   1.00000,    435.7026
     98.0000,      44.0000,   1.00000,    431.1526
    102.0000,      44.0000,   1.00000,    427.5753
    106.0000,      44.0000,   1.00000,    422.9366
    110.0000,      44.0000,   1.00000,    417.3823
    114.0000,      44.0000,   1.00000,    416.7092
    118.0000,      44.0000,   1.00000,    425.0893
    122.0000,      44.0000,   1.00000,    435.6086
    126.0000,      44.0000,   1.00000,    445.9399
    130.0000,      44.0000,   1.00000,    457.3922
    134.0000,      44.0000,   1.00000,    467.6199
    138.0000,      44.0000,   1.00000,    469.0018
    142.0000,      44.0000,   1.00000,    473.9514
    146.0000,      44.0000,   1.00000,    475.3143
    150.0000,      44.0000,   1.00000,    478.6409
    154.0000,      44.0000,   1.00000,    479.1645
    158.0000,      44.0000,   1.00000,    476.1115
    162.0000,      44.0000,   1.00000,    468.0505
    166.0000,      44.0000,   1.00000,    463.1879
    170.0000,      44.0000,   1.00000,    455.7800
    174.0000,      44.0000,   1.00000,    451.0721
    178.0000,      44.0000,   1.00000,    451.7703
    182.0000,      44.0000,   1.00000,    457.4943
    186.0000,      44.0000,   1.00000,    455.5158
     66.0000,      12.0000,   5.00000,    412.2603
     70.0000,      12.0000,   5.00000,    414.0589
     74.0000,      12.0000,   5.00000,    407.1042
     78.0000,      12.0000,   5.00000,    417.9550
     82.0000,      12.0000,   5.00000,    422.5978
     86.0000,      12.0000,   5.00000,    432.9826
     90.0000,      12.0000,   5.00000,    416.5594
     94.0000,      12.0000,   5.00000,    404.8589
     98.0000,      12.0000,   5.00000,    401.8932
    102.0000,      12.0000,   5.00000,    408.2346
    106.0000,      12.0000,   5.00000,    433.2818
    110.0000,      12.0000,   5.00000,    444.0735
    114.0000,      12.0000,   5.00000,    464.8795
    118.0000,      12.0000,   5.00000,    455.2805
    122.0000,      12.0000,   5.00000,    437.1596
    126.0000,      12.0000,   5.00000,    418.9220
    130.0000,      12.0000,   5.00000,    417.5698
    134.0000,      12.0000,   5.00000,    432.1346
    138.0000,      12.0000,   5.00000,    443.3986
    142.0000,      12.0000,   5.00000,    462.9000
    146.0000,      12.0000,   5.00000,    470.9800
    150.0000,      12.0000,   5.00000,    487.1015
    154.0000,      12.0000,   5.00000,    490.8841
    158.0000,      12.0000,   5.00000,    506.0060
    162.0000,      12.0000,   5.00000,    495.0424
    166.0000,      12.0000,   5.00000,    478.0702
    170.0000,      12.0000,   5.00000,    448.2816
    174.0000,      12.0000,   5.00000,    421.7767
    178.0000,      12.0000,   5.00000,    408.9666
    182.0000,      12.0000,   5.00000,    401.6648
    186.0000,      12.0000,   5.00000,    402.6846
     78.0000,      52.0000,   1.00000,    419.0887
     82.0000,      52.0000,   1.00000,    413.8939
     86.0000,      52.0000,   1.00000,    413.7089
     90.0000,      52.0000,   1.00000,    414.8327
     94.0000,      52.0000,   1.00000,    412.9451
     98.0000,      52.0000,   1.00000,    412.4995
    102.0000,      52.0000,   1.00000,    407.6846
    106.0000,      52.0000,   1.00000,    404.4505
    110.0000,      52.0000,   1.00000,    404.5665
    114.0000,      52.0000,   1.00000,    407.6464
    118.0000,      52.0000,   1.00000,    411.8210
    122.0000,      52.0000,   1.00000,    423.5623
    126.0000,      52.0000,   1.00000,    428.3623
    130.0000,      52.0000,   1.00000,    433.6229
    134.0000,      52.0000,   1.00000,    442.5179
    138.0000,      52.0000,   1.00000,    445.5299
    142.0000,      52.0000,   1.00000,    441.6892
    146.0000,      52.0000,   1.00000,    437.3683
    150.0000,      52.0000,   1.00000,    430.8673
    154.0000,      52.0000,   1.00000,    428.5059
    158.0000,      52.0000,   1.00000,    425.7071
    162.0000,      52.0000,   1.00000,    424.7846
    166.0000,      52.0000,   1.00000,    427.3386
    170.0000,      52.0000,   1.00000,    431.9763
    174.0000,      52.0000,   1.00000,    427.5925
     78.0000,      12.0000,   6.00000,    396.2885
     82.0000,      12.0000,   6.00000,    398.2874
     86.0000,      12.0000,   6.00000,    403.4906
     90.0000,      12.0000,   6.00000,    390.1982
     94.0000,      12.0000,   6.00000,    382.3829
     98.0000,      12.0000,   6.00000,    385.5069
    102.0000,      12.0000,   6.00000,    394.2243
    106.0000,      12.0000,   6.00000,    419.2849
    110.0000,      12.0000,   6.00000,    431.9798
    114.0000,      12.0000,   6.00000,    453.8365
    118.0000,      12.0000,   6.00000,    445.3892
    122.0000,      12.0000,   6.00000,    424.6521
    126.0000,      12.0000,   6.00000,    401.4785
    130.0000,      12.0000,   6.00000,    396.2319
    134.0000,      12.0000,   6.00000,    404.1005
    138.0000,      12.0000,   6.00000,    414.6823
    142.0000,      12.0000,   6.00000,    429.0037
    146.0000,      12.0000,   6.00000,    435.1229
    150.0000,      12.0000,   6.00000,    445.4040
    154.0000,      12.0000,   6.00000,    448.0857
    158.0000,      12.0000,   6.00000,    458.9457
    162.0000,      12.0000,   6.00000,    454.1453
    166.0000,      12.0000,   6.00000,    443.6149
    170.0000,      12.0000,   6.00000,    421.0596
    174.0000,      12.0000,   6.00000,    397.1030
     84.0000,      24.0000,   3.00000,    382.4341
     88.0000,      24.0000,   3.00000,    379.4125
     92.0000,      24.0000,   3.00000,    385.7025
     96.0000,      24.0000,   3.00000,    387.1774
    100.0000,      24.0000,   3.00000,    398.9319
    104.0000,      24.0000,   3.00000,    408.6649
    108.0000,      24.0000,   3.00000,    423.0515
    112.0000,      24.0000,   3.00000,    429.0554
    116.0000,      24.0000,   3.00000,    424.0015
    120.0000,      24.0000,   3.00000,    421.9772
    124.0000,      24.0000,   3.00000,    414.3488
    128.0000,      24.0000,   3.00000,    404.9163
    132.0000,      24.0000,   3.00000,    397.4585
    136.0000,      24.0000,   3.00000,    400.4001
    140.0000,      24.0000,   3.00000,    405.9677
    144.0000,      24.0000,   3.00000,    416.2032
    148.0000,      24.0000,   3.00000,    424.5980
    152.0000,      24.0000,   3.00000,    433.0666
    156.0000,      24.0000,   3.00000,    435.3079
    160.0000,      24.0000,   3.00000,    432.2605
    164.0000,      24.0000,   3.00000,    429.0869
    168.0000,      24.0000,   3.00000,    418.1060
     90.0000,      20.0000,   4.00000,    374.2270
     94.0000,      20.0000,   4.00000,    382.7046
     98.0000,      20.0000,   4.00000,    383.3943
    102.0000,      20.0000,   4.00000,    395.6625
    106.0000,      20.0000,   4.00000,    417.8657
    110.0000,      20.0000,   4.00000,    434.1598
    114.0000,      20.0000,   4.00000,    430.4769
    118.0000,      20.0000,   4.00000,    427.1593
    122.0000,      20.0000,   4.00000,    409.3238
    126.0000,      20.0000,   4.00000,    396.8475
    130.0000,      20.0000,   4.00000,    387.4322
    134.0000,      20.0000,   4.00000,    382.7799
    138.0000,      20.0000,   4.00000,    391.2412
    142.0000,      20.0000,   4.00000,    398.8143
    146.0000,      20.0000,   4.00000,    406.9627
    150.0000,      20.0000,   4.00000,    416.3084
    154.0000,      20.0000,   4.00000,    428.9727
    158.0000,      20.0000,   4.00000,    429.7623
    162.0000,      20.0000,   4.00000,    427.4631
   4.21
ITERATION 2
MODEL RESISTIVITY
LAYER 1
61,     2.0000
      8.0000,     275.23
     12.0000,     280.43
     16.0000,     280.04
     20.0000,     272.68
     24.0000,     235.83
     28.0000,     234.84
     32.0000,     229.74
     36.0000,     269.07
     40.0000,     311.57
     44.0000,     295.17
     48.0000,     313.76
     52.0000,     354.80
     56.0000,     396.63
     60.0000,     403.30
     64.0000,     412.30
     68.0000,     447.40
     72.0000,     401.84
     76.0000,     420.82
     80.0000,     418.87
     84.0000,     421.64
     88.0000,     422.04
     92.0000,     421.88
     96.0000,     351.09
    100.0000,     364.24
    104.0000,     393.43
    108.0000,     358.59
    112.0000,     430.47
    116.0000,     427.01
    120.0000,     415.21
    124.0000,     385.83
    128.0000,     353.88
    132.0000,     351.00
    136.0000,     368.54
    140.0000,     381.74
    144.0000,     399.20
    148.0000,     441.99
    152.0000,     430.61
    156.0000,     462.31
    160.0000,     474.30
    164.0000,     495.83
    168.0000,     462.73
    172.0000,     439.10
    176.0000,     416.68
    180.0000,     392.25
    184.0000,     389.00
    188.0000,     386.41
    192.0000,     391.14
    196.0000,     393.85
    200.0000,     390.80
    204.0000,     474.51
    208.0000,     475.75
    212.0000,     498.49
    216.0000,     503.84
    220.0000,     514.73
    224.0000,     498.59
    228.0000,     475.58
    232.0000,     445.92
    236.0000,     460.47
    240.0000,     398.55
    244.0000,     342.05
           315.2577
LAYER 2
61,     4.2000
      8.0000,     276.46
     12.0000,     281.12
     16.0000,     282.11
     20.0000,     274.26
     24.0000,     239.97
     28.0000,     235.98
     32.0000,     234.21
     36.0000,     272.93
     40.0000,     313.04
     44.0000,     301.72
     48.0000,     319.02
     52.0000,     360.98
     56.0000,     402.95
     60.0000,     412.46
     64.0000,     422.25
     68.0000,     448.30
     72.0000,     410.40
     76.0000,     421.87
     80.0000,     421.49
     84.0000,     422.69
     88.0000,     424.26
     92.0000,     420.85
     96.0000,     360.28
    100.0000,     371.12
    104.0000,     397.41
    108.0000,     377.23
    112.0000,     437.29
    116.0000,     441.38
    120.0000,     430.63
    124.0000,     401.96
    128.0000,     370.94
    132.0000,     367.51
    136.0000,     382.51
    140.0000,     394.93
    144.0000,     415.77
    148.0000,     454.58
    152.0000,     449.89
    156.0000,     475.61
    160.0000,     491.10
    164.0000,     506.85
    168.0000,     475.77
    172.0000,     448.58
    176.0000,     424.43
    180.0000,     400.00
    184.0000,     395.21
    188.0000,     392.62
    192.0000,     395.55
    196.0000,     397.24
    200.0000,     400.70
    204.0000,     477.72
    208.0000,     487.48
    212.0000,     508.23
    216.0000,     515.88
    220.0000,     524.12
    224.0000,     508.53
    228.0000,     485.60
    232.0000,     459.77
    236.0000,     463.96
    240.0000,     401.91
    244.0000,     342.78
           319.1721
LAYER 3
59,     6.6200
     12.0000,     282.61
     16.0000,     287.27
     20.0000,     281.88
     24.0000,     254.91
     28.0000,     249.82
     32.0000,     253.41
     36.0000,     292.34
     40.0000,     327.77
     44.0000,     323.57
     48.0000,     338.28
     52.0000,     378.40
     56.0000,     417.63
     60.0000,     429.58
     64.0000,     437.22
     68.0000,     449.56
     72.0000,     420.45
     76.0000,     423.95
     80.0000,     425.37
     84.0000,     428.06
     88.0000,     433.34
     92.0000,     430.27
     96.0000,     392.35
    100.0000,     403.99
    104.0000,     431.24
    108.0000,     428.59
    112.0000,     479.17
    116.0000,     493.66
    120.0000,     488.11
    124.0000,     464.05
    128.0000,     436.20
    132.0000,     431.44
    136.0000,     441.94
    140.0000,     453.57
    144.0000,     478.03
    148.0000,     514.47
    152.0000,     515.81
    156.0000,     536.75
    160.0000,     554.38
    164.0000,     562.83
    168.0000,     531.24
    172.0000,     495.31
    176.0000,     464.05
    180.0000,     436.31
    184.0000,     427.03
    188.0000,     422.50
    192.0000,     422.45
    196.0000,     424.22
    200.0000,     438.20
    204.0000,     507.90
    208.0000,     530.72
    212.0000,     550.48
    216.0000,     559.23
    220.0000,     563.21
    224.0000,     548.45
    228.0000,     525.21
    232.0000,     499.35
    236.0000,     485.25
    240.0000,     409.97
           345.4028
LAYER 4
57,     9.2820
     16.0000,     294.14
     20.0000,     296.87
     24.0000,     279.15
     28.0000,     277.70
     32.0000,     285.99
     36.0000,     325.33
     40.0000,     356.27
     44.0000,     352.84
     48.0000,     363.18
     52.0000,     396.99
     56.0000,     428.84
     60.0000,     439.74
     64.0000,     443.20
     68.0000,     446.73
     72.0000,     421.93
     76.0000,     423.13
     80.0000,     426.96
     84.0000,     434.25
     88.0000,     447.22
     92.0000,     451.35
     96.0000,     436.10
    100.0000,     456.89
    104.0000,     492.86
    108.0000,     500.64
    112.0000,     551.93
    116.0000,     576.74
    120.0000,     576.75
    124.0000,     559.94
    128.0000,     535.94
    132.0000,     529.89
    136.0000,     537.42
    140.0000,     548.12
    144.0000,     574.07
    148.0000,     609.52
    152.0000,     614.80
    156.0000,     632.78
    160.0000,     649.38
    164.0000,     653.45
    168.0000,     616.85
    172.0000,     571.42
    176.0000,     531.46
    180.0000,     497.93
    184.0000,     483.03
    188.0000,     475.13
    192.0000,     472.92
    196.0000,     475.67
    200.0000,     497.34
    204.0000,     564.74
    208.0000,     594.66
    212.0000,     612.77
    216.0000,     619.37
    220.0000,     619.75
    224.0000,     603.42
    228.0000,     579.84
    232.0000,     544.94
    236.0000,     517.65
           408.0663
LAYER 5
53,    12.2102
     24.0000,     337.14
     28.0000,     354.47
     32.0000,     368.55
     36.0000,     394.06
     40.0000,     408.50
     44.0000,     405.71
     48.0000,     405.13
     52.0000,     415.52
     56.0000,     428.59
     60.0000,     428.35
     64.0000,     423.87
     68.0000,     417.44
     72.0000,     407.49
     76.0000,     409.97
     80.0000,     421.91
     84.0000,     440.10
     88.0000,     467.31
     92.0000,     497.49
     96.0000,     522.92
    100.0000,     567.37
    104.0000,     616.50
    108.0000,     650.61
    112.0000,     695.96
    116.0000,     730.14
    120.0000,     745.57
    124.0000,     743.61
    128.0000,     735.78
    132.0000,     731.19
    136.0000,     732.90
    140.0000,     739.57
    144.0000,     755.82
    148.0000,     774.75
    152.0000,     781.52
    156.0000,     788.71
    160.0000,     794.37
    164.0000,     788.03
    168.0000,     753.65
    172.0000,     710.68
    176.0000,     670.62
    180.0000,     637.87
    184.0000,     617.78
    188.0000,     606.48
    192.0000,     603.11
    196.0000,     609.41
    200.0000,     633.32
    204.0000,     675.33
    208.0000,     700.27
    212.0000,     709.77
    216.0000,     709.11
    220.0000,     700.17
    224.0000,     678.96
    228.0000,     652.93
           578.3143
LAYER 6
49,    15.4312
     32.0000,     394.93
     36.0000,     413.34
     40.0000,     418.78
     44.0000,     415.08
     48.0000,     411.14
     52.0000,     409.68
     56.0000,     408.44
     60.0000,     404.64
     64.0000,     399.00
     68.0000,     393.82
     72.0000,     391.37
     76.0000,     396.89
     80.0000,     411.90
     84.0000,     435.44
     88.0000,     467.60
     92.0000,     504.96
     96.0000,     545.12
    100.0000,     593.73
    104.0000,     642.78
    108.0000,     683.02
    112.0000,     721.98
    116.0000,     752.92
    120.0000,     770.99
    124.0000,     775.69
    128.0000,     773.71
    132.0000,     771.14
    136.0000,     770.10
    140.0000,     771.82
    144.0000,     779.36
    148.0000,     787.81
    152.0000,     790.27
    156.0000,     790.75
    160.0000,     788.08
    164.0000,     776.56
    168.0000,     750.61
    172.0000,     717.35
    176.0000,     686.72
    180.0000,     663.13
    184.0000,     648.54
    188.0000,     641.39
    192.0000,     641.08
    196.0000,     649.26
    200.0000,     667.87
    204.0000,     693.45
    208.0000,     711.24
    212.0000,     715.87
    216.0000,     712.97
    220.0000,     701.97
           674.0200
LAYER 7
45,    18.9743
     40.0000,     415.12
     44.0000,     408.95
     48.0000,     403.97
     52.0000,     397.65
     56.0000,     392.50
     60.0000,     387.19
     64.0000,     382.14
     68.0000,     378.91
     72.0000,     379.25
     76.0000,     385.88
     80.0000,     400.18
     84.0000,     422.39
     88.0000,     452.52
     92.0000,     488.96
     96.0000,     529.92
    100.0000,     574.79
    104.0000,     618.39
    108.0000,     655.79
    112.0000,     687.66
    116.0000,     712.16
    120.0000,     727.78
    124.0000,     734.41
    128.0000,     734.43
    132.0000,     732.23
    136.0000,     729.01
    140.0000,     725.85
    144.0000,     723.37
    148.0000,     720.39
    152.0000,     715.20
    156.0000,     708.15
    160.0000,     698.97
    164.0000,     686.35
    168.0000,     669.88
    172.0000,     652.48
    176.0000,     637.74
    180.0000,     627.68
    184.0000,     622.84
    188.0000,     622.42
    192.0000,     626.76
    196.0000,     636.73
    200.0000,     650.57
    204.0000,     664.98
    208.0000,     677.33
    212.0000,     680.29
           680.3030
LAYER 8
41,    22.8718
     48.0000,     396.99
     52.0000,     386.34
     56.0000,     380.72
     60.0000,     376.54
     64.0000,     371.91
     68.0000,     369.23
     72.0000,     370.03
     76.0000,     375.49
     80.0000,     386.84
     84.0000,     404.62
     88.0000,     429.01
     92.0000,     459.32
     96.0000,     493.80
    100.0000,     530.13
    104.0000,     564.89
    108.0000,     595.10
    112.0000,     619.67
    116.0000,     637.88
    120.0000,     649.45
    124.0000,     654.74
    128.0000,     655.00
    132.0000,     652.38
    136.0000,     647.61
    140.0000,     641.27
    144.0000,     633.73
    148.0000,     624.87
    152.0000,     614.60
    156.0000,     603.39
    160.0000,     591.83
    164.0000,     580.56
    168.0000,     570.67
    172.0000,     563.74
    176.0000,     560.75
    180.0000,     561.45
    184.0000,     565.11
    188.0000,     570.65
    192.0000,     580.83
    196.0000,     594.81
    200.0000,     603.64
    204.0000,     613.01
           629.4950
LAYER 9
35,    27.1590
     60.0000,     371.73
     64.0000,     364.23
     68.0000,     361.45
     72.0000,     361.54
     76.0000,     364.29
     80.0000,     371.79
     84.0000,     384.23
     88.0000,     402.07
     92.0000,     425.49
     96.0000,     452.64
    100.0000,     480.77
    104.0000,     507.73
    108.0000,     531.34
    112.0000,     550.36
    116.0000,     564.25
    120.0000,     572.98
    124.0000,     576.93
    128.0000,     576.86
    132.0000,     573.78
    136.0000,     568.01
    140.0000,     559.91
    144.0000,     549.84
    148.0000,     538.11
    152.0000,     525.22
    156.0000,     511.95
    160.0000,     499.31
    164.0000,     488.66
    168.0000,     481.45
    172.0000,     479.00
    176.0000,     481.68
    180.0000,     489.91
    184.0000,     501.74
    188.0000,     509.97
    192.0000,     522.80
           552.5370
LAYER 10
29,    31.8749
     72.0000,     352.88
     76.0000,     352.03
     80.0000,     355.15
     84.0000,     362.29
     88.0000,     373.94
     92.0000,     392.59
     96.0000,     414.35
    100.0000,     437.54
    104.0000,     459.61
    108.0000,     479.00
    112.0000,     494.60
    116.0000,     505.94
    120.0000,     513.00
    124.0000,     516.06
    128.0000,     515.62
    132.0000,     512.11
    136.0000,     505.68
    140.0000,     496.55
    144.0000,     485.03
    148.0000,     471.50
    152.0000,     456.64
    156.0000,     441.35
    160.0000,     426.72
    164.0000,     414.74
    168.0000,     407.16
    172.0000,     406.39
    176.0000,     413.07
    180.0000,     425.34
           454.0954
LAYER 11
25,    37.0623
     80.0000,     336.92
     84.0000,     339.10
     88.0000,     346.66
     92.0000,     362.95
     96.0000,     382.15
    100.0000,     404.10
    104.0000,     424.00
    108.0000,     441.52
    112.0000,     455.45
    116.0000,     465.44
    120.0000,     471.55
    124.0000,     474.04
    128.0000,     473.25
    132.0000,     469.37
    136.0000,     462.45
    140.0000,     452.61
    144.0000,     440.01
    148.0000,     424.91
    152.0000,     407.73
    156.0000,     389.45
    160.0000,     370.15
    164.0000,     353.84
    168.0000,     341.59
    172.0000,     341.35
           354.3775
LAYER 12
21, 
     88.0000,     314.03
     92.0000,     338.76
     96.0000,     361.69
    100.0000,     382.96
    104.0000,     401.50
    108.0000,     419.33
    112.0000,     432.80
    116.0000,     442.16
    120.0000,     447.71
    124.0000,     449.75
    128.0000,     448.62
    132.0000,     444.40
    136.0000,     437.12
    140.0000,     426.81
    144.0000,     413.49
    148.0000,     397.05
    152.0000,     377.14
    156.0000,     357.05
    160.0000,     333.69
    164.0000,     306.79
           275.1365
CALCULATED APPARENT RESISTIVITY
      6.0000,       4.0000,   1.00000,    278.7571
     10.0000,       4.0000,   1.00000,    281.4504
     14.0000,       4.0000,   1.00000,    274.1086
     18.0000,       4.0000,   1.00000,    273.6833
     22.0000,       4.0000,   1.00000,    248.8146
     26.0000,       4.0000,   1.00000,    257.5397
     30.0000,       4.0000,   1.00000,    254.8813
     34.0000,       4.0000,   1.00000,    277.2090
     38.0000,       4.0000,   1.00000,    302.8178
     42.0000,       4.0000,   1.00000,    307.6443
     46.0000,       4.0000,   1.00000,    337.0079
     50.0000,       4.0000,   1.00000,    356.7520
     54.0000,       4.0000,   1.00000,    388.4039
     58.0000,       4.0000,   1.00000,    404.6302
     62.0000,       4.0000,   1.00000,    407.7300
     66.0000,       4.0000,   1.00000,    436.5264
     70.0000,       4.0000,   1.00000,    405.0798
     74.0000,       4.0000,   1.00000,    429.7869
     78.0000,       4.0000,   1.00000,    416.2496
     82.0000,       4.0000,   1.00000,    421.5575
     86.0000,       4.0000,   1.00000,    408.9956
     90.0000,       4.0000,   1.00000,    419.0370
     94.0000,       4.0000,   1.00000,    378.2164
     98.0000,       4.0000,   1.00000,    383.6733
    102.0000,       4.0000,   1.00000,    411.5017
    106.0000,       4.0000,   1.00000,    382.4556
    110.0000,       4.0000,   1.00000,    435.0111
    114.0000,       4.0000,   1.00000,    420.8683
    118.0000,       4.0000,   1.00000,    424.2992
    122.0000,       4.0000,   1.00000,    406.7087
    126.0000,       4.0000,   1.00000,    390.8606
    130.0000,       4.0000,   1.00000,    384.3937
    134.0000,       4.0000,   1.00000,    396.6566
    138.0000,       4.0000,   1.00000,    411.1473
    142.0000,       4.0000,   1.00000,    417.1396
    146.0000,       4.0000,   1.00000,    459.5060
    150.0000,       4.0000,   1.00000,    451.4179
    154.0000,       4.0000,   1.00000,    485.4932
    158.0000,       4.0000,   1.00000,    482.3224
    162.0000,       4.0000,   1.00000,    497.2408
    166.0000,       4.0000,   1.00000,    470.3618
    170.0000,       4.0000,   1.00000,    459.6423
    174.0000,       4.0000,   1.00000,    436.8075
    178.0000,       4.0000,   1.00000,    414.4164
    182.0000,       4.0000,   1.00000,    413.1265
    186.0000,       4.0000,   1.00000,    402.4840
    190.0000,       4.0000,   1.00000,    406.2939
    194.0000,       4.0000,   1.00000,    422.0948
    198.0000,       4.0000,   1.00000,    419.1491
    202.0000,       4.0000,   1.00000,    479.3338
    206.0000,       4.0000,   1.00000,    476.4485
    210.0000,       4.0000,   1.00000,    512.2163
    214.0000,       4.0000,   1.00000,    507.3806
    218.0000,       4.0000,   1.00000,    519.5196
    222.0000,       4.0000,   1.00000,    502.6504
    226.0000,       4.0000,   1.00000,    492.9127
    230.0000,       4.0000,   1.00000,    455.0401
    234.0000,       4.0000,   1.00000,    451.6417
    238.0000,       4.0000,   1.00000,    399.8400
    242.0000,       4.0000,   1.00000,    367.1220
    246.0000,       4.0000,   1.00000,    343.4434
     10.0000,       4.0000,   2.00000,    286.5981
     14.0000,       4.0000,   2.00000,    289.7887
     18.0000,       4.0000,   2.00000,    288.0341
     22.0000,       4.0000,   2.00000,    265.8979
     26.0000,       4.0000,   2.00000,    276.2064
     30.0000,       4.0000,   2.00000,    274.0934
     34.0000,       4.0000,   2.00000,    301.0932
     38.0000,       4.0000,   2.00000,    329.3812
     42.0000,       4.0000,   2.00000,    319.6771
     46.0000,       4.0000,   2.00000,    340.6361
     50.0000,       4.0000,   2.00000,    370.4930
     54.0000,       4.0000,   2.00000,    399.9836
     58.0000,       4.0000,   2.00000,    397.1371
     62.0000,       4.0000,   2.00000,    407.8698
     66.0000,       4.0000,   2.00000,    438.6044
     70.0000,       4.0000,   2.00000,    407.0912
     74.0000,       4.0000,   2.00000,    428.9527
     78.0000,       4.0000,   2.00000,    427.2346
     82.0000,       4.0000,   2.00000,    414.1248
     86.0000,       4.0000,   2.00000,    427.1960
     90.0000,       4.0000,   2.00000,    442.6415
     94.0000,       4.0000,   2.00000,    386.7232
     98.0000,       4.0000,   2.00000,    413.7140
    102.0000,       4.0000,   2.00000,    451.0123
    106.0000,       4.0000,   2.00000,    403.3391
    110.0000,       4.0000,   2.00000,    454.1728
    114.0000,       4.0000,   2.00000,    458.0357
    118.0000,       4.0000,   2.00000,    450.8482
    122.0000,       4.0000,   2.00000,    444.3339
    126.0000,       4.0000,   2.00000,    426.4935
    130.0000,       4.0000,   2.00000,    426.9706
    134.0000,       4.0000,   2.00000,    450.8104
    138.0000,       4.0000,   2.00000,    452.7180
    142.0000,       4.0000,   2.00000,    457.3642
    146.0000,       4.0000,   2.00000,    498.2622
    150.0000,       4.0000,   2.00000,    485.0269
    154.0000,       4.0000,   2.00000,    504.2247
    158.0000,       4.0000,   2.00000,    514.6759
    162.0000,       4.0000,   2.00000,    522.6177
    166.0000,       4.0000,   2.00000,    495.3525
    170.0000,       4.0000,   2.00000,    487.0920
    174.0000,       4.0000,   2.00000,    470.8125
    178.0000,       4.0000,   2.00000,    447.0487
    182.0000,       4.0000,   2.00000,    447.3232
    186.0000,       4.0000,   2.00000,    436.7375
    190.0000,       4.0000,   2.00000,    447.2558
    194.0000,       4.0000,   2.00000,    450.3853
    198.0000,       4.0000,   2.00000,    447.2617
    202.0000,       4.0000,   2.00000,    511.0463
    206.0000,       4.0000,   2.00000,    506.8362
    210.0000,       4.0000,   2.00000,    515.7125
    214.0000,       4.0000,   2.00000,    520.7065
    218.0000,       4.0000,   2.00000,    533.5576
    222.0000,       4.0000,   2.00000,    526.8682
    226.0000,       4.0000,   2.00000,    497.9288
    230.0000,       4.0000,   2.00000,    468.3157
    234.0000,       4.0000,   2.00000,    480.6803
    238.0000,       4.0000,   2.00000,    430.2865
    242.0000,       4.0000,   2.00000,    385.1359
     14.0000,       4.0000,   3.00000,    306.8023
     18.0000,       4.0000,   3.00000,    309.6851
     22.0000,       4.0000,   3.00000,    279.9850
     26.0000,       4.0000,   3.00000,    285.7315
     30.0000,       4.0000,   3.00000,    289.8826
     34.0000,       4.0000,   3.00000,    327.8951
     38.0000,       4.0000,   3.00000,    353.3057
     42.0000,       4.0000,   3.00000,    331.9588
     46.0000,       4.0000,   3.00000,    343.2076
     50.0000,       4.0000,   3.00000,    372.2773
     54.0000,       4.0000,   3.00000,    400.4078
     58.0000,       4.0000,   3.00000,    401.7135
     62.0000,       4.0000,   3.00000,    402.7504
     66.0000,       4.0000,   3.00000,    432.8557
     70.0000,       4.0000,   3.00000,    404.2389
     74.0000,       4.0000,   3.00000,    427.2237
     78.0000,       4.0000,   3.00000,    416.7183
     82.0000,       4.0000,   3.00000,    432.6047
     86.0000,       4.0000,   3.00000,    441.7585
     90.0000,       4.0000,   3.00000,    454.1686
     94.0000,       4.0000,   3.00000,    408.0271
     98.0000,       4.0000,   3.00000,    428.0209
    102.0000,       4.0000,   3.00000,    467.4868
    106.0000,       4.0000,   3.00000,    428.9936
    110.0000,       4.0000,   3.00000,    483.4143
    114.0000,       4.0000,   3.00000,    487.5491
    118.0000,       4.0000,   3.00000,    495.5552
    122.0000,       4.0000,   3.00000,    468.9333
    126.0000,       4.0000,   3.00000,    454.8853
    130.0000,       4.0000,   3.00000,    462.9531
    134.0000,       4.0000,   3.00000,    487.5195
    138.0000,       4.0000,   3.00000,    498.6079
    142.0000,       4.0000,   3.00000,    495.9698
    146.0000,       4.0000,   3.00000,    530.5007
    150.0000,       4.0000,   3.00000,    504.6857
    154.0000,       4.0000,   3.00000,    527.9031
    158.0000,       4.0000,   3.00000,    531.5277
    162.0000,       4.0000,   3.00000,    551.8826
    166.0000,       4.0000,   3.00000,    520.6853
    170.0000,       4.0000,   3.00000,    510.7065
    174.0000,       4.0000,   3.00000,    494.0269
    178.0000,       4.0000,   3.00000,    476.6352
    182.0000,       4.0000,   3.00000,    477.7378
    186.0000,       4.0000,   3.00000,    476.7676
    190.0000,       4.0000,   3.00000,    476.7371
    194.0000,       4.0000,   3.00000,    478.9048
    198.0000,       4.0000,   3.00000,    471.4306
    202.0000,       4.0000,   3.00000,    540.2192
    206.0000,       4.0000,   3.00000,    524.7034
    210.0000,       4.0000,   3.00000,    530.9772
    214.0000,       4.0000,   3.00000,    519.0567
    218.0000,       4.0000,   3.00000,    545.6082
    222.0000,       4.0000,   3.00000,    526.6979
    226.0000,       4.0000,   3.00000,    508.5984
    230.0000,       4.0000,   3.00000,    486.4853
    234.0000,       4.0000,   3.00000,    510.1892
    238.0000,       4.0000,   3.00000,    456.3920
     18.0000,      12.0000,   1.00000,    311.1296
     22.0000,      12.0000,   1.00000,    300.3942
     26.0000,      12.0000,   1.00000,    293.6129
     30.0000,      12.0000,   1.00000,    313.4963
     34.0000,      12.0000,   1.00000,    338.1215
     38.0000,      12.0000,   1.00000,    349.6401
     42.0000,      12.0000,   1.00000,    351.3771
     46.0000,      12.0000,   1.00000,    355.0464
     50.0000,      12.0000,   1.00000,    367.1975
     54.0000,      12.0000,   1.00000,    388.3036
     58.0000,      12.0000,   1.00000,    402.5568
     62.0000,      12.0000,   1.00000,    410.3092
     66.0000,      12.0000,   1.00000,    406.9409
     70.0000,      12.0000,   1.00000,    416.7800
     74.0000,      12.0000,   1.00000,    410.1713
     78.0000,      12.0000,   1.00000,    427.4843
     82.0000,      12.0000,   1.00000,    438.8972
     86.0000,      12.0000,   1.00000,    451.4401
     90.0000,      12.0000,   1.00000,    444.2945
     94.0000,      12.0000,   1.00000,    441.2890
     98.0000,      12.0000,   1.00000,    440.5486
    102.0000,      12.0000,   1.00000,    444.3802
    106.0000,      12.0000,   1.00000,    472.5947
    110.0000,      12.0000,   1.00000,    487.6587
    114.0000,      12.0000,   1.00000,    507.9954
    118.0000,      12.0000,   1.00000,    501.0706
    122.0000,      12.0000,   1.00000,    490.9625
    126.0000,      12.0000,   1.00000,    475.0344
    130.0000,      12.0000,   1.00000,    482.3146
    134.0000,      12.0000,   1.00000,    501.6228
    138.0000,      12.0000,   1.00000,    516.7926
    142.0000,      12.0000,   1.00000,    530.8930
    146.0000,      12.0000,   1.00000,    521.6559
    150.0000,      12.0000,   1.00000,    528.7162
    154.0000,      12.0000,   1.00000,    528.4410
    158.0000,      12.0000,   1.00000,    543.5461
    162.0000,      12.0000,   1.00000,    542.5412
    166.0000,      12.0000,   1.00000,    541.3899
    170.0000,      12.0000,   1.00000,    519.7051
    174.0000,      12.0000,   1.00000,    505.8809
    178.0000,      12.0000,   1.00000,    497.1129
    182.0000,      12.0000,   1.00000,    499.3936
    186.0000,      12.0000,   1.00000,    496.2939
    190.0000,      12.0000,   1.00000,    496.2751
    194.0000,      12.0000,   1.00000,    493.7656
    198.0000,      12.0000,   1.00000,    515.2750
    202.0000,      12.0000,   1.00000,    522.7228
    206.0000,      12.0000,   1.00000,    537.2164
    210.0000,      12.0000,   1.00000,    526.9276
    214.0000,      12.0000,   1.00000,    530.8627
    218.0000,      12.0000,   1.00000,    516.6939
    222.0000,      12.0000,   1.00000,    520.8841
    226.0000,      12.0000,   1.00000,    512.0750
    230.0000,      12.0000,   1.00000,    514.3718
    234.0000,      12.0000,   1.00000,    496.0334
     18.0000,       4.0000,   4.00000,    326.5395
     22.0000,       4.0000,   4.00000,    289.3651
     26.0000,       4.0000,   4.00000,    297.7404
     30.0000,       4.0000,   4.00000,    302.3768
     34.0000,       4.0000,   4.00000,    343.0070
     38.0000,       4.0000,   4.00000,    371.0289
     42.0000,       4.0000,   4.00000,    343.0128
     46.0000,       4.0000,   4.00000,    352.3177
     50.0000,       4.0000,   4.00000,    366.9701
     54.0000,       4.0000,   4.00000,    400.6055
     58.0000,       4.0000,   4.00000,    404.5447
     62.0000,       4.0000,   4.00000,    403.5761
     66.0000,       4.0000,   4.00000,    429.7141
     70.0000,       4.0000,   4.00000,    396.2040
     74.0000,       4.0000,   4.00000,    418.9916
     78.0000,       4.0000,   4.00000,    424.9195
     82.0000,       4.0000,   4.00000,    440.0243
     86.0000,       4.0000,   4.00000,    453.4846
     90.0000,       4.0000,   4.00000,    472.9854
     94.0000,       4.0000,   4.00000,    416.1999
     98.0000,       4.0000,   4.00000,    436.2256
    102.0000,       4.0000,   4.00000,    477.4374
    106.0000,       4.0000,   4.00000,    442.0720
    110.0000,       4.0000,   4.00000,    521.0720
    114.0000,       4.0000,   4.00000,    522.4265
    118.0000,       4.0000,   4.00000,    520.6422
    122.0000,       4.0000,   4.00000,    501.0122
    126.0000,       4.0000,   4.00000,    474.1909
    130.0000,       4.0000,   4.00000,    480.1528
    134.0000,       4.0000,   4.00000,    514.2161
    138.0000,       4.0000,   4.00000,    527.5079
    142.0000,       4.0000,   4.00000,    526.0646
    146.0000,       4.0000,   4.00000,    553.5453
    150.0000,       4.0000,   4.00000,    522.1142
    154.0000,       4.0000,   4.00000,    545.0344
    158.0000,       4.0000,   4.00000,    551.4609
    162.0000,       4.0000,   4.00000,    571.3417
    166.0000,       4.0000,   4.00000,    544.7226
    170.0000,       4.0000,   4.00000,    530.2356
    174.0000,       4.0000,   4.00000,    512.6178
    178.0000,       4.0000,   4.00000,    493.5535
    182.0000,       4.0000,   4.00000,    508.3730
    186.0000,       4.0000,   4.00000,    497.2504
    190.0000,       4.0000,   4.00000,    501.5521
    194.0000,       4.0000,   4.00000,    501.7821
    198.0000,       4.0000,   4.00000,    491.1029
    202.0000,       4.0000,   4.00000,    558.0186
    206.0000,       4.0000,   4.00000,    537.5946
    210.0000,       4.0000,   4.00000,    541.4485
    214.0000,       4.0000,   4.00000,    531.3743
    218.0000,       4.0000,   4.00000,    533.4537
    222.0000,       4.0000,   4.00000,    529.6763
    226.0000,       4.0000,   4.00000,    521.7977
    230.0000,       4.0000,   4.00000,    507.1592
    234.0000,       4.0000,   4.00000,    530.0300
     24.0000,      16.0000,   1.00000,    316.7078
     28.0000,      16.0000,   1.00000,    320.9470
     32.0000,      16.0000,   1.00000,    337.6670
     36.0000,      16.0000,   1.00000,    345.9682
     40.0000,      16.0000,   1.00000,    360.9978
     44.0000,      16.0000,   1.00000,    367.6293
     48.0000,      16.0000,   1.00000,    372.8242
     52.0000,      16.0000,   1.00000,    381.6866
     56.0000,      16.0000,   1.00000,    390.7327
     60.0000,      16.0000,   1.00000,    408.0104
     64.0000,      16.0000,   1.00000,    407.7289
     68.0000,      16.0000,   1.00000,    405.9572
     72.0000,      16.0000,   1.00000,    416.2145
     76.0000,      16.0000,   1.00000,    423.3351
     80.0000,      16.0000,   1.00000,    439.4700
     84.0000,      16.0000,   1.00000,    458.2315
     88.0000,      16.0000,   1.00000,    450.7044
     92.0000,      16.0000,   1.00000,    451.8482
     96.0000,      16.0000,   1.00000,    453.9020
    100.0000,      16.0000,   1.00000,    445.2690
    104.0000,      16.0000,   1.00000,    478.3629
    108.0000,      16.0000,   1.00000,    508.3809
    112.0000,      16.0000,   1.00000,    521.4287
    116.0000,      16.0000,   1.00000,    539.0837
    120.0000,      16.0000,   1.00000,    522.1828
    124.0000,      16.0000,   1.00000,    504.8333
    128.0000,      16.0000,   1.00000,    504.9589
    132.0000,      16.0000,   1.00000,    502.9508
    136.0000,      16.0000,   1.00000,    518.7862
    140.0000,      16.0000,   1.00000,    538.1920
    144.0000,      16.0000,   1.00000,    542.6179
    148.0000,      16.0000,   1.00000,    548.0306
    152.0000,      16.0000,   1.00000,    554.0961
    156.0000,      16.0000,   1.00000,    557.8420
    160.0000,      16.0000,   1.00000,    562.7379
    164.0000,      16.0000,   1.00000,    560.6342
    168.0000,      16.0000,   1.00000,    550.7883
    172.0000,      16.0000,   1.00000,    534.1597
    176.0000,      16.0000,   1.00000,    525.8549
    180.0000,      16.0000,   1.00000,    513.8500
    184.0000,      16.0000,   1.00000,    510.7059
    188.0000,      16.0000,   1.00000,    515.5378
    192.0000,      16.0000,   1.00000,    513.1466
    196.0000,      16.0000,   1.00000,    529.1876
    200.0000,      16.0000,   1.00000,    532.8640
    204.0000,      16.0000,   1.00000,    535.7684
    208.0000,      16.0000,   1.00000,    545.3133
    212.0000,      16.0000,   1.00000,    531.7365
    216.0000,      16.0000,   1.00000,    526.3914
    220.0000,      16.0000,   1.00000,    524.2402
    224.0000,      16.0000,   1.00000,    522.2286
    228.0000,      16.0000,   1.00000,    530.7735
     22.0000,       4.0000,   5.00000,    300.3557
     26.0000,       4.0000,   5.00000,    308.7338
     30.0000,       4.0000,   5.00000,    310.5897
     34.0000,       4.0000,   5.00000,    348.5354
     38.0000,       4.0000,   5.00000,    378.4910
     42.0000,       4.0000,   5.00000,    354.7003
     46.0000,       4.0000,   5.00000,    355.1979
     50.0000,       4.0000,   5.00000,    375.4988
     54.0000,       4.0000,   5.00000,    399.8146
     58.0000,       4.0000,   5.00000,    402.2499
     62.0000,       4.0000,   5.00000,    406.9714
     66.0000,       4.0000,   5.00000,    429.6196
     70.0000,       4.0000,   5.00000,    388.9071
     74.0000,       4.0000,   5.00000,    420.9044
     78.0000,       4.0000,   5.00000,    430.9344
     82.0000,       4.0000,   5.00000,    442.7401
     86.0000,       4.0000,   5.00000,    463.9309
     90.0000,       4.0000,   5.00000,    482.3099
     94.0000,       4.0000,   5.00000,    418.1777
     98.0000,       4.0000,   5.00000,    439.8613
    102.0000,       4.0000,   5.00000,    486.1577
    106.0000,       4.0000,   5.00000,    456.0249
    110.0000,       4.0000,   5.00000,    542.0865
    114.0000,       4.0000,   5.00000,    553.2277
    118.0000,       4.0000,   5.00000,    544.7774
    122.0000,       4.0000,   5.00000,    518.2631
    126.0000,       4.0000,   5.00000,    490.8834
    130.0000,       4.0000,   5.00000,    488.8871
    134.0000,       4.0000,   5.00000,    523.4217
    138.0000,       4.0000,   5.00000,    538.2776
    142.0000,       4.0000,   5.00000,    536.7574
    146.0000,       4.0000,   5.00000,    572.3247
    150.0000,       4.0000,   5.00000,    538.8208
    154.0000,       4.0000,   5.00000,    559.6620
    158.0000,       4.0000,   5.00000,    569.6989
    162.0000,       4.0000,   5.00000,    589.9092
    166.0000,       4.0000,   5.00000,    557.5565
    170.0000,       4.0000,   5.00000,    547.8480
    174.0000,       4.0000,   5.00000,    525.0806
    178.0000,       4.0000,   5.00000,    509.9307
    182.0000,       4.0000,   5.00000,    513.8993
    186.0000,       4.0000,   5.00000,    510.7792
    190.0000,       4.0000,   5.00000,    513.8395
    194.0000,       4.0000,   5.00000,    516.4578
    198.0000,       4.0000,   5.00000,    501.9760
    202.0000,       4.0000,   5.00000,    567.8573
    206.0000,       4.0000,   5.00000,    546.8752
    210.0000,       4.0000,   5.00000,    551.0742
    214.0000,       4.0000,   5.00000,    530.5516
    218.0000,       4.0000,   5.00000,    539.6503
    222.0000,       4.0000,   5.00000,    531.6152
    226.0000,       4.0000,   5.00000,    533.6520
    230.0000,       4.0000,   5.00000,    517.9754
     26.0000,       4.0000,   6.00000,    315.8454
     30.0000,       4.0000,   6.00000,    313.9104
     34.0000,       4.0000,   6.00000,    351.3551
     38.0000,       4.0000,   6.00000,    382.2298
     42.0000,       4.0000,   6.00000,    354.5078
     46.0000,       4.0000,   6.00000,    365.4702
     50.0000,       4.0000,   6.00000,    381.7091
     54.0000,       4.0000,   6.00000,    406.9373
     58.0000,       4.0000,   6.00000,    402.7221
     62.0000,       4.0000,   6.00000,    403.7338
     66.0000,       4.0000,   6.00000,    429.0480
     70.0000,       4.0000,   6.00000,    395.5852
     74.0000,       4.0000,   6.00000,    425.1751
     78.0000,       4.0000,   6.00000,    427.9488
     82.0000,       4.0000,   6.00000,    450.6006
     86.0000,       4.0000,   6.00000,    464.4375
     90.0000,       4.0000,   6.00000,    479.0912
     94.0000,       4.0000,   6.00000,    420.5798
     98.0000,       4.0000,   6.00000,    442.4906
    102.0000,       4.0000,   6.00000,    496.6253
    106.0000,       4.0000,   6.00000,    467.7031
    110.0000,       4.0000,   6.00000,    554.5814
    114.0000,       4.0000,   6.00000,    565.1594
    118.0000,       4.0000,   6.00000,    567.7956
    122.0000,       4.0000,   6.00000,    527.9886
    126.0000,       4.0000,   6.00000,    496.4524
    130.0000,       4.0000,   6.00000,    496.9024
    134.0000,       4.0000,   6.00000,    519.0623
    138.0000,       4.0000,   6.00000,    532.0253
    142.0000,       4.0000,   6.00000,    536.8435
    146.0000,       4.0000,   6.00000,    580.1384
    150.0000,       4.0000,   6.00000,    552.9614
    154.0000,       4.0000,   6.00000,    578.1081
    158.0000,       4.0000,   6.00000,    583.5408
    162.0000,       4.0000,   6.00000,    604.7943
    166.0000,       4.0000,   6.00000,    570.5674
    170.0000,       4.0000,   6.00000,    554.7725
    174.0000,       4.0000,   6.00000,    539.7669
    178.0000,       4.0000,   6.00000,    510.4403
    182.0000,       4.0000,   6.00000,    515.4615
    186.0000,       4.0000,   6.00000,    508.8840
    190.0000,       4.0000,   6.00000,    518.0933
    194.0000,       4.0000,   6.00000,    518.1255
    198.0000,       4.0000,   6.00000,    505.0226
    202.0000,       4.0000,   6.00000,    574.2357
    206.0000,       4.0000,   6.00000,    553.4744
    210.0000,       4.0000,   6.00000,    550.7199
    214.0000,       4.0000,   6.00000,    535.2260
    218.0000,       4.0000,   6.00000,    551.1758
    222.0000,       4.0000,   6.00000,    545.5753
    226.0000,       4.0000,   6.00000,    534.0924
     30.0000,      20.0000,   1.00000,    336.4412
     34.0000,      20.0000,   1.00000,    343.2831
     38.0000,      20.0000,   1.00000,    348.8854
     42.0000,      20.0000,   1.00000,    367.6017
     46.0000,      20.0000,   1.00000,    382.6998
     50.0000,      20.0000,   1.00000,    388.4136
     54.0000,      20.0000,   1.00000,    393.9073
     58.0000,      20.0000,   1.00000,    404.7496
     62.0000,      20.0000,   1.00000,    400.6560
     66.0000,      20.0000,   1.00000,    411.2389
     70.0000,      20.0000,   1.00000,    423.2983
     74.0000,      20.0000,   1.00000,    427.9382
     78.0000,      20.0000,   1.00000,    436.4441
     82.0000,      20.0000,   1.00000,    450.2476
     86.0000,      20.0000,   1.00000,    445.4284
     90.0000,      20.0000,   1.00000,    445.9057
     94.0000,      20.0000,   1.00000,    457.0846
     98.0000,      20.0000,   1.00000,    462.5938
    102.0000,      20.0000,   1.00000,    477.7946
    106.0000,      20.0000,   1.00000,    506.5374
    110.0000,      20.0000,   1.00000,    527.9084
    114.0000,      20.0000,   1.00000,    533.3220
    118.0000,      20.0000,   1.00000,    537.6030
    122.0000,      20.0000,   1.00000,    530.5367
    126.0000,      20.0000,   1.00000,    516.6130
    130.0000,      20.0000,   1.00000,    507.7741
    134.0000,      20.0000,   1.00000,    505.7357
    138.0000,      20.0000,   1.00000,    515.8512
    142.0000,      20.0000,   1.00000,    531.8749
    146.0000,      20.0000,   1.00000,    549.2294
    150.0000,      20.0000,   1.00000,    566.6833
    154.0000,      20.0000,   1.00000,    582.6729
    158.0000,      20.0000,   1.00000,    577.4395
    162.0000,      20.0000,   1.00000,    575.8314
    166.0000,      20.0000,   1.00000,    568.4310
    170.0000,      20.0000,   1.00000,    559.2166
    174.0000,      20.0000,   1.00000,    536.7213
    178.0000,      20.0000,   1.00000,    525.5141
    182.0000,      20.0000,   1.00000,    512.4187
    186.0000,      20.0000,   1.00000,    509.6836
    190.0000,      20.0000,   1.00000,    508.7832
    194.0000,      20.0000,   1.00000,    525.0491
    198.0000,      20.0000,   1.00000,    531.7539
    202.0000,      20.0000,   1.00000,    539.3719
    206.0000,      20.0000,   1.00000,    535.4154
    210.0000,      20.0000,   1.00000,    543.0499
    214.0000,      20.0000,   1.00000,    541.0289
    218.0000,      20.0000,   1.00000,    541.5764
    222.0000,      20.0000,   1.00000,    535.4578
     30.0000,       4.0000,   7.00000,    315.4607
     34.0000,       4.0000,   7.00000,    353.6538
     38.0000,       4.0000,   7.00000,    380.0675
     42.0000,       4.0000,   7.00000,    357.3954
     46.0000,       4.0000,   7.00000,    367.6703
     50.0000,       4.0000,   7.00000,    390.4052
     54.0000,       4.0000,   7.00000,    414.2873
     58.0000,       4.0000,   7.00000,    408.2140
     62.0000,       4.0000,   7.00000,    401.2000
     66.0000,       4.0000,   7.00000,    432.8545
     70.0000,       4.0000,   7.00000,    402.8961
     74.0000,       4.0000,   7.00000,    426.5731
     78.0000,       4.0000,   7.00000,    433.3402
     82.0000,       4.0000,   7.00000,    445.4206
     86.0000,       4.0000,   7.00000,    460.0515
     90.0000,       4.0000,   7.00000,    475.2354
     94.0000,       4.0000,   7.00000,    417.9472
     98.0000,       4.0000,   7.00000,    450.4212
    102.0000,       4.0000,   7.00000,    504.3524
    106.0000,       4.0000,   7.00000,    473.9654
    110.0000,       4.0000,   7.00000,    561.3400
    114.0000,       4.0000,   7.00000,    572.3777
    118.0000,       4.0000,   7.00000,    567.5932
    122.0000,       4.0000,   7.00000,    538.8790
    126.0000,       4.0000,   7.00000,    498.0643
    130.0000,       4.0000,   7.00000,    490.7399
    134.0000,       4.0000,   7.00000,    514.1669
    138.0000,       4.0000,   7.00000,    519.8207
    142.0000,       4.0000,   7.00000,    529.0716
    146.0000,       4.0000,   7.00000,    578.7269
    150.0000,       4.0000,   7.00000,    561.5622
    154.0000,       4.0000,   7.00000,    591.9468
    158.0000,       4.0000,   7.00000,    598.8991
    162.0000,       4.0000,   7.00000,    615.8750
    166.0000,       4.0000,   7.00000,    579.4100
    170.0000,       4.0000,   7.00000,    565.5129
    174.0000,       4.0000,   7.00000,    535.3491
    178.0000,       4.0000,   7.00000,    510.5147
    182.0000,       4.0000,   7.00000,    509.4686
    186.0000,       4.0000,   7.00000,    502.8591
    190.0000,       4.0000,   7.00000,    507.4769
    194.0000,       4.0000,   7.00000,    512.4980
    198.0000,       4.0000,   7.00000,    501.5521
    202.0000,       4.0000,   7.00000,    575.8911
    206.0000,       4.0000,   7.00000,    551.3824
    210.0000,       4.0000,   7.00000,    553.8742
    214.0000,       4.0000,   7.00000,    545.9252
    218.0000,       4.0000,   7.00000,    563.0088
    222.0000,       4.0000,   7.00000,    554.0638
     34.0000,       4.0000,   8.00000,    351.5504
     38.0000,       4.0000,   8.00000,    383.1564
     42.0000,       4.0000,   8.00000,    357.8241
     46.0000,       4.0000,   8.00000,    369.2445
     50.0000,       4.0000,   8.00000,    393.4050
     54.0000,       4.0000,   8.00000,    421.9986
     58.0000,       4.0000,   8.00000,    412.2056
     62.0000,       4.0000,   8.00000,    411.9185
     66.0000,       4.0000,   8.00000,    438.1321
     70.0000,       4.0000,   8.00000,    400.9540
     74.0000,       4.0000,   8.00000,    434.1634
     78.0000,       4.0000,   8.00000,    431.6794
     82.0000,       4.0000,   8.00000,    439.9958
     86.0000,       4.0000,   8.00000,    451.8227
     90.0000,       4.0000,   8.00000,    471.7175
     94.0000,       4.0000,   8.00000,    419.5693
     98.0000,       4.0000,   8.00000,    452.1746
    102.0000,       4.0000,   8.00000,    510.1721
    106.0000,       4.0000,   8.00000,    475.7709
    110.0000,       4.0000,   8.00000,    565.0385
    114.0000,       4.0000,   8.00000,    568.9714
    118.0000,       4.0000,   8.00000,    565.8811
    122.0000,       4.0000,   8.00000,    532.1662
    126.0000,       4.0000,   8.00000,    496.9721
    130.0000,       4.0000,   8.00000,    481.6135
    134.0000,       4.0000,   8.00000,    501.8233
    138.0000,       4.0000,   8.00000,    514.4973
    142.0000,       4.0000,   8.00000,    517.4238
    146.0000,       4.0000,   8.00000,    573.4788
    150.0000,       4.0000,   8.00000,    560.3221
    154.0000,       4.0000,   8.00000,    598.5468
    158.0000,       4.0000,   8.00000,    610.1218
    162.0000,       4.0000,   8.00000,    627.2487
    166.0000,       4.0000,   8.00000,    588.2999
    170.0000,       4.0000,   8.00000,    563.1884
    174.0000,       4.0000,   8.00000,    532.6777
    178.0000,       4.0000,   8.00000,    500.8761
    182.0000,       4.0000,   8.00000,    502.9207
    186.0000,       4.0000,   8.00000,    489.9718
    190.0000,       4.0000,   8.00000,    493.9308
    194.0000,       4.0000,   8.00000,    498.3842
    198.0000,       4.0000,   8.00000,    494.7641
    202.0000,       4.0000,   8.00000,    565.5841
    206.0000,       4.0000,   8.00000,    550.7418
    210.0000,       4.0000,   8.00000,    562.5294
    214.0000,       4.0000,   8.00000,    555.2700
    218.0000,       4.0000,   8.00000,    571.2126
     42.0000,      28.0000,   1.00000,    370.9254
     46.0000,      28.0000,   1.00000,    386.6919
     50.0000,      28.0000,   1.00000,    394.6542
     54.0000,      28.0000,   1.00000,    408.2023
     58.0000,      28.0000,   1.00000,    418.2963
     62.0000,      28.0000,   1.00000,    427.7597
     66.0000,      28.0000,   1.00000,    434.3626
     70.0000,      28.0000,   1.00000,    432.6399
     74.0000,      28.0000,   1.00000,    431.9253
     78.0000,      28.0000,   1.00000,    436.7723
     82.0000,      28.0000,   1.00000,    430.3783
     86.0000,      28.0000,   1.00000,    436.1718
     90.0000,      28.0000,   1.00000,    449.8450
     94.0000,      28.0000,   1.00000,    457.0497
     98.0000,      28.0000,   1.00000,    478.7827
    102.0000,      28.0000,   1.00000,    495.8281
    106.0000,      28.0000,   1.00000,    500.9471
    110.0000,      28.0000,   1.00000,    513.7301
    114.0000,      28.0000,   1.00000,    511.0655
    118.0000,      28.0000,   1.00000,    503.5291
    122.0000,      28.0000,   1.00000,    504.5531
    126.0000,      28.0000,   1.00000,    498.7696
    130.0000,      28.0000,   1.00000,    493.8826
    134.0000,      28.0000,   1.00000,    498.2833
    138.0000,      28.0000,   1.00000,    498.8398
    142.0000,      28.0000,   1.00000,    513.9043
    146.0000,      28.0000,   1.00000,    537.9570
    150.0000,      28.0000,   1.00000,    555.9266
    154.0000,      28.0000,   1.00000,    574.6735
    158.0000,      28.0000,   1.00000,    591.0150
    162.0000,      28.0000,   1.00000,    584.4990
    166.0000,      28.0000,   1.00000,    574.2486
    170.0000,      28.0000,   1.00000,    554.8198
    174.0000,      28.0000,   1.00000,    533.5511
    178.0000,      28.0000,   1.00000,    509.9809
    182.0000,      28.0000,   1.00000,    493.5983
    186.0000,      28.0000,   1.00000,    479.9024
    190.0000,      28.0000,   1.00000,    487.9331
    194.0000,      28.0000,   1.00000,    489.4342
    198.0000,      28.0000,   1.00000,    499.5107
    202.0000,      28.0000,   1.00000,    515.4896
    206.0000,      28.0000,   1.00000,    536.4170
    210.0000,      28.0000,   1.00000,    549.7297
     42.0000,       4.0000,  10.00000,    360.9068
     46.0000,       4.0000,  10.00000,    371.2247
     50.0000,       4.0000,  10.00000,    393.3742
     54.0000,       4.0000,  10.00000,    428.2215
     58.0000,       4.0000,  10.00000,    430.0549
     62.0000,       4.0000,  10.00000,    427.6852
     66.0000,       4.0000,  10.00000,    452.3996
     70.0000,       4.0000,  10.00000,    406.2943
     74.0000,       4.0000,  10.00000,    424.4694
     78.0000,       4.0000,  10.00000,    421.5427
     82.0000,       4.0000,  10.00000,    433.6195
     86.0000,       4.0000,  10.00000,    448.5879
     90.0000,       4.0000,  10.00000,    469.5891
     94.0000,       4.0000,  10.00000,    416.7501
     98.0000,       4.0000,  10.00000,    449.1148
    102.0000,       4.0000,  10.00000,    505.3275
    106.0000,       4.0000,  10.00000,    469.4974
    110.0000,       4.0000,  10.00000,    555.8392
    114.0000,       4.0000,  10.00000,    555.4019
    118.0000,       4.0000,  10.00000,    545.3292
    122.0000,       4.0000,  10.00000,    504.9631
    126.0000,       4.0000,  10.00000,    468.1414
    130.0000,       4.0000,  10.00000,    462.6284
    134.0000,       4.0000,  10.00000,    488.8752
    138.0000,       4.0000,  10.00000,    498.9108
    142.0000,       4.0000,  10.00000,    506.7616
    146.0000,       4.0000,  10.00000,    560.7504
    150.0000,       4.0000,  10.00000,    544.1940
    154.0000,       4.0000,  10.00000,    587.9365
    158.0000,       4.0000,  10.00000,    610.6469
    162.0000,       4.0000,  10.00000,    631.2499
    166.0000,       4.0000,  10.00000,    586.5190
    170.0000,       4.0000,  10.00000,    554.9191
    174.0000,       4.0000,  10.00000,    517.1151
    178.0000,       4.0000,  10.00000,    480.9186
    182.0000,       4.0000,  10.00000,    474.7032
    186.0000,       4.0000,  10.00000,    461.3741
    190.0000,       4.0000,  10.00000,    466.8223
    194.0000,       4.0000,  10.00000,    466.6690
    198.0000,       4.0000,  10.00000,    464.0852
    202.0000,       4.0000,  10.00000,    548.0865
    206.0000,       4.0000,  10.00000,    549.3232
    210.0000,       4.0000,  10.00000,    566.8052
     54.0000,      36.0000,   1.00000,    416.2007
     58.0000,      36.0000,   1.00000,    419.5655
     62.0000,      36.0000,   1.00000,    424.8439
     66.0000,      36.0000,   1.00000,    430.6321
     70.0000,      36.0000,   1.00000,    436.8611
     74.0000,      36.0000,   1.00000,    442.7244
     78.0000,      36.0000,   1.00000,    437.6476
     82.0000,      36.0000,   1.00000,    437.1566
     86.0000,      36.0000,   1.00000,    440.3341
     90.0000,      36.0000,   1.00000,    446.0960
     94.0000,      36.0000,   1.00000,    458.4750
     98.0000,      36.0000,   1.00000,    468.6723
    102.0000,      36.0000,   1.00000,    473.3499
    106.0000,      36.0000,   1.00000,    471.3571
    110.0000,      36.0000,   1.00000,    461.7735
    114.0000,      36.0000,   1.00000,    461.5359
    118.0000,      36.0000,   1.00000,    464.2524
    122.0000,      36.0000,   1.00000,    467.1870
    126.0000,      36.0000,   1.00000,    474.9402
    130.0000,      36.0000,   1.00000,    481.8622
    134.0000,      36.0000,   1.00000,    485.3308
    138.0000,      36.0000,   1.00000,    493.3961
    142.0000,      36.0000,   1.00000,    506.6890
    146.0000,      36.0000,   1.00000,    528.8893
    150.0000,      36.0000,   1.00000,    533.9499
    154.0000,      36.0000,   1.00000,    537.2534
    158.0000,      36.0000,   1.00000,    538.9502
    162.0000,      36.0000,   1.00000,    533.2999
    166.0000,      36.0000,   1.00000,    527.4614
    170.0000,      36.0000,   1.00000,    521.8115
    174.0000,      36.0000,   1.00000,    510.9286
    178.0000,      36.0000,   1.00000,    496.3667
    182.0000,      36.0000,   1.00000,    472.0763
    186.0000,      36.0000,   1.00000,    466.0005
    190.0000,      36.0000,   1.00000,    466.5743
    194.0000,      36.0000,   1.00000,    473.8588
    198.0000,      36.0000,   1.00000,    483.3208
     54.0000,      12.0000,   4.00000,    425.0797
     58.0000,      12.0000,   4.00000,    431.6454
     62.0000,      12.0000,   4.00000,    435.0797
     66.0000,      12.0000,   4.00000,    424.9460
     70.0000,      12.0000,   4.00000,    425.7031
     74.0000,      12.0000,   4.00000,    419.5525
     78.0000,      12.0000,   4.00000,    428.7327
     82.0000,      12.0000,   4.00000,    434.6567
     86.0000,      12.0000,   4.00000,    446.3381
     90.0000,      12.0000,   4.00000,    438.0809
     94.0000,      12.0000,   4.00000,    433.7088
     98.0000,      12.0000,   4.00000,    439.8109
    102.0000,      12.0000,   4.00000,    449.1947
    106.0000,      12.0000,   4.00000,    477.4743
    110.0000,      12.0000,   4.00000,    488.1966
    114.0000,      12.0000,   4.00000,    508.2059
    118.0000,      12.0000,   4.00000,    493.5549
    122.0000,      12.0000,   4.00000,    471.3051
    126.0000,      12.0000,   4.00000,    448.9638
    130.0000,      12.0000,   4.00000,    447.4042
    134.0000,      12.0000,   4.00000,    461.1546
    138.0000,      12.0000,   4.00000,    479.4851
    142.0000,      12.0000,   4.00000,    505.8975
    146.0000,      12.0000,   4.00000,    524.2809
    150.0000,      12.0000,   4.00000,    539.7526
    154.0000,      12.0000,   4.00000,    546.0585
    158.0000,      12.0000,   4.00000,    566.8661
    162.0000,      12.0000,   4.00000,    559.6719
    166.0000,      12.0000,   4.00000,    546.7849
    170.0000,      12.0000,   4.00000,    515.7969
    174.0000,      12.0000,   4.00000,    486.3262
    178.0000,      12.0000,   4.00000,    461.7413
    182.0000,      12.0000,   4.00000,    439.2937
    186.0000,      12.0000,   4.00000,    432.3832
    190.0000,      12.0000,   4.00000,    433.8596
    194.0000,      12.0000,   4.00000,    439.6125
    198.0000,      12.0000,   4.00000,    468.4114
     66.0000,      44.0000,   1.00000,    427.9842
     70.0000,      44.0000,   1.00000,    438.0989
     74.0000,      44.0000,   1.00000,    438.0287
     78.0000,      44.0000,   1.00000,    438.7729
     82.0000,      44.0000,   1.00000,    441.9475
     86.0000,      44.0000,   1.00000,    440.8341
     90.0000,      44.0000,   1.00000,    441.0915
     94.0000,      44.0000,   1.00000,    443.8136
     98.0000,      44.0000,   1.00000,    440.2724
    102.0000,      44.0000,   1.00000,    437.6018
    106.0000,      44.0000,   1.00000,    433.7315
    110.0000,      44.0000,   1.00000,    429.0015
    114.0000,      44.0000,   1.00000,    428.9978
    118.0000,      44.0000,   1.00000,    438.1517
    122.0000,      44.0000,   1.00000,    449.2519
    126.0000,      44.0000,   1.00000,    460.0551
    130.0000,      44.0000,   1.00000,    471.9961
    134.0000,      44.0000,   1.00000,    482.3482
    138.0000,      44.0000,   1.00000,    483.5533
    142.0000,      44.0000,   1.00000,    488.2383
    146.0000,      44.0000,   1.00000,    489.3213
    150.0000,      44.0000,   1.00000,    492.4192
    154.0000,      44.0000,   1.00000,    492.6281
    158.0000,      44.0000,   1.00000,    489.3110
    162.0000,      44.0000,   1.00000,    481.1797
    166.0000,      44.0000,   1.00000,    476.3907
    170.0000,      44.0000,   1.00000,    469.1029
    174.0000,      44.0000,   1.00000,    464.5596
    178.0000,      44.0000,   1.00000,    465.8039
    182.0000,      44.0000,   1.00000,    472.5458
    186.0000,      44.0000,   1.00000,    471.5743
     66.0000,      12.0000,   5.00000,    420.5229
     70.0000,      12.0000,   5.00000,    421.8733
     74.0000,      12.0000,   5.00000,    414.4613
     78.0000,      12.0000,   5.00000,    424.7413
     82.0000,      12.0000,   5.00000,    429.0777
     86.0000,      12.0000,   5.00000,    439.7193
     90.0000,      12.0000,   5.00000,    423.3426
     94.0000,      12.0000,   5.00000,    412.2394
     98.0000,      12.0000,   5.00000,    410.2557
    102.0000,      12.0000,   5.00000,    417.7422
    106.0000,      12.0000,   5.00000,    444.8912
    110.0000,      12.0000,   5.00000,    457.0751
    114.0000,      12.0000,   5.00000,    479.7640
    118.0000,      12.0000,   5.00000,    470.4975
    122.0000,      12.0000,   5.00000,    452.2497
    126.0000,      12.0000,   5.00000,    433.8851
    130.0000,      12.0000,   5.00000,    432.7176
    134.0000,      12.0000,   5.00000,    447.7842
    138.0000,      12.0000,   5.00000,    458.8627
    142.0000,      12.0000,   5.00000,    478.3966
    146.0000,      12.0000,   5.00000,    486.3759
    150.0000,      12.0000,   5.00000,    502.7089
    154.0000,      12.0000,   5.00000,    506.4045
    158.0000,      12.0000,   5.00000,    521.7531
    162.0000,      12.0000,   5.00000,    510.7572
    166.0000,      12.0000,   5.00000,    493.7691
    170.0000,      12.0000,   5.00000,    463.7994
    174.0000,      12.0000,   5.00000,    437.1634
    178.0000,      12.0000,   5.00000,    424.8964
    182.0000,      12.0000,   5.00000,    418.3941
    186.0000,      12.0000,   5.00000,    420.5320
     78.0000,      52.0000,   1.00000,    428.4826
     82.0000,      52.0000,   1.00000,    423.7767
     86.0000,      52.0000,   1.00000,    424.5861
     90.0000,      52.0000,   1.00000,    426.5515
     94.0000,      52.0000,   1.00000,    425.5287
     98.0000,      52.0000,   1.00000,    425.8875
    102.0000,      52.0000,   1.00000,    421.5854
    106.0000,      52.0000,   1.00000,    418.8940
    110.0000,      52.0000,   1.00000,    419.5506
    114.0000,      52.0000,   1.00000,    423.2172
    118.0000,      52.0000,   1.00000,    427.8871
    122.0000,      52.0000,   1.00000,    440.4342
    126.0000,      52.0000,   1.00000,    445.6070
    130.0000,      52.0000,   1.00000,    451.2158
    134.0000,      52.0000,   1.00000,    460.5368
    138.0000,      52.0000,   1.00000,    463.6901
    142.0000,      52.0000,   1.00000,    459.9131
    146.0000,      52.0000,   1.00000,    455.4701
    150.0000,      52.0000,   1.00000,    448.8242
    154.0000,      52.0000,   1.00000,    446.1824
    158.0000,      52.0000,   1.00000,    443.0283
    162.0000,      52.0000,   1.00000,    441.8197
    166.0000,      52.0000,   1.00000,    444.3220
    170.0000,      52.0000,   1.00000,    448.9827
    174.0000,      52.0000,   1.00000,    444.6595
     78.0000,      12.0000,   6.00000,    406.8297
     82.0000,      12.0000,   6.00000,    408.7411
     86.0000,      12.0000,   6.00000,    414.5112
     90.0000,      12.0000,   6.00000,    401.2623
     94.0000,      12.0000,   6.00000,    393.9191
     98.0000,      12.0000,   6.00000,    397.9280
    102.0000,      12.0000,   6.00000,    407.6413
    106.0000,      12.0000,   6.00000,    434.8058
    110.0000,      12.0000,   6.00000,    448.7466
    114.0000,      12.0000,   6.00000,    472.4798
    118.0000,      12.0000,   6.00000,    464.1621
    122.0000,      12.0000,   6.00000,    443.1111
    126.0000,      12.0000,   6.00000,    419.4303
    130.0000,      12.0000,   6.00000,    414.2511
    134.0000,      12.0000,   6.00000,    422.6491
    138.0000,      12.0000,   6.00000,    433.4193
    142.0000,      12.0000,   6.00000,    448.2761
    146.0000,      12.0000,   6.00000,    454.6627
    150.0000,      12.0000,   6.00000,    465.6192
    154.0000,      12.0000,   6.00000,    468.3988
    158.0000,      12.0000,   6.00000,    479.5984
    162.0000,      12.0000,   6.00000,    474.6062
    166.0000,      12.0000,   6.00000,    463.9791
    170.0000,      12.0000,   6.00000,    440.9891
    174.0000,      12.0000,   6.00000,    416.6307
     84.0000,      24.0000,   3.00000,    394.9898
     88.0000,      24.0000,   3.00000,    392.2317
     92.0000,      24.0000,   3.00000,    399.2465
     96.0000,      24.0000,   3.00000,    401.2001
    100.0000,      24.0000,   3.00000,    414.2417
    104.0000,      24.0000,   3.00000,    425.0262
    108.0000,      24.0000,   3.00000,    440.7854
    112.0000,      24.0000,   3.00000,    447.8104
    116.0000,      24.0000,   3.00000,    443.1244
    120.0000,      24.0000,   3.00000,    441.6255
    124.0000,      24.0000,   3.00000,    433.9458
    128.0000,      24.0000,   3.00000,    424.4878
    132.0000,      24.0000,   3.00000,    416.9076
    136.0000,      24.0000,   3.00000,    420.2504
    140.0000,      24.0000,   3.00000,    426.3336
    144.0000,      24.0000,   3.00000,    437.1153
    148.0000,      24.0000,   3.00000,    445.9254
    152.0000,      24.0000,   3.00000,    454.8055
    156.0000,      24.0000,   3.00000,    457.3939
    160.0000,      24.0000,   3.00000,    454.4566
    164.0000,      24.0000,   3.00000,    451.1940
    168.0000,      24.0000,   3.00000,    439.7946
     90.0000,      20.0000,   4.00000,    388.8066
     94.0000,      20.0000,   4.00000,    398.0922
     98.0000,      20.0000,   4.00000,    399.2844
    102.0000,      20.0000,   4.00000,    412.7457
    106.0000,      20.0000,   4.00000,    436.6203
    110.0000,      20.0000,   4.00000,    454.4513
    114.0000,      20.0000,   4.00000,    451.1756
    118.0000,      20.0000,   4.00000,    448.2903
    122.0000,      20.0000,   4.00000,    430.0867
    126.0000,      20.0000,   4.00000,    417.5046
    130.0000,      20.0000,   4.00000,    407.9733
    134.0000,      20.0000,   4.00000,    403.3745
    138.0000,      20.0000,   4.00000,    412.5635
    142.0000,      20.0000,   4.00000,    420.6226
    146.0000,      20.0000,   4.00000,    429.3453
    150.0000,      20.0000,   4.00000,    439.3683
    154.0000,      20.0000,   4.00000,    453.0776
    158.0000,      20.0000,   4.00000,    454.2203
    162.0000,      20.0000,   4.00000,    452.1940
   4.30
ITERATION 3
MODEL RESISTIVITY
LAYER 1
61,     2.0000
      8.0000,     301.83
     12.0000,     301.58
     16.0000,     301.02
     20.0000,     292.59
     24.0000,     244.78
     28.0000,     244.09
     32.0000,     238.52
     36.0000,     282.42
     40.0000,     327.98
     44.0000,     307.29
     48.0000,     324.93
     52.0000,     368.13
     56.0000,     411.19
     60.0000,     414.10
     64.0000,     419.89
     68.0000,     454.87
     72.0000,     405.21
     76.0000,     424.63
     80.0000,     424.47
     84.0000,     427.46
     88.0000,     428.36
     92.0000,     428.77
     96.0000,     348.69
    100.0000,     361.67
    104.0000,     391.31
    108.0000,     350.23
    112.0000,     427.73
    116.0000,     423.74
    120.0000,     410.40
    124.0000,     377.43
    128.0000,     341.60
    132.0000,     338.62
    136.0000,     355.58
    140.0000,     367.58
    144.0000,     382.98
    148.0000,     425.20
    152.0000,     412.30
    156.0000,     444.22
    160.0000,     455.59
    164.0000,     478.95
    168.0000,     447.39
    172.0000,     427.33
    176.0000,     408.91
    180.0000,     386.90
    184.0000,     385.99
    188.0000,     385.21
    192.0000,     389.64
    196.0000,     391.39
    200.0000,     388.28
    204.0000,     478.99
    208.0000,     478.59
    212.0000,     501.25
    216.0000,     505.79
    220.0000,     516.17
    224.0000,     500.19
    228.0000,     476.73
    232.0000,     447.94
    236.0000,     469.06
    240.0000,     406.33
    244.0000,     339.29
           312.7185
LAYER 2
61,     4.2000
      8.0000,     301.73
     12.0000,     301.53
     16.0000,     300.79
     20.0000,     292.57
     24.0000,     246.41
     28.0000,     243.89
     32.0000,     241.18
     36.0000,     283.32
     40.0000,     327.32
     44.0000,     311.93
     48.0000,     326.64
     52.0000,     371.14
     56.0000,     414.34
     60.0000,     421.10
     64.0000,     428.99
     68.0000,     454.34
     72.0000,     414.82
     76.0000,     424.62
     80.0000,     425.05
     84.0000,     427.09
     88.0000,     428.47
     92.0000,     428.78
     96.0000,     357.58
    100.0000,     366.49
    104.0000,     393.01
    108.0000,     373.05
    112.0000,     432.70
    116.0000,     433.20
    120.0000,     423.67
    124.0000,     392.86
    128.0000,     358.79
    132.0000,     356.62
    136.0000,     367.92
    140.0000,     378.66
    144.0000,     398.90
    148.0000,     435.01
    152.0000,     433.02
    156.0000,     455.14
    160.0000,     471.07
    164.0000,     485.53
    168.0000,     458.46
    172.0000,     434.07
    176.0000,     413.73
    180.0000,     391.65
    184.0000,     389.55
    188.0000,     389.27
    192.0000,     391.89
    196.0000,     393.21
    200.0000,     394.43
    204.0000,     480.54
    208.0000,     486.16
    212.0000,     507.43
    216.0000,     514.72
    220.0000,     521.04
    224.0000,     506.81
    228.0000,     483.04
    232.0000,     462.90
    236.0000,     469.75
    240.0000,     407.93
    244.0000,     339.20
           314.3484
LAYER 3
59,     6.6200
     12.0000,     301.30
     16.0000,     299.72
     20.0000,     293.45
     24.0000,     257.29
     28.0000,     254.32
     32.0000,     255.41
     36.0000,     298.03
     40.0000,     332.99
     44.0000,     332.13
     48.0000,     342.41
     52.0000,     384.18
     56.0000,     422.20
     60.0000,     434.09
     64.0000,     441.21
     68.0000,     453.01
     72.0000,     423.36
     76.0000,     424.14
     80.0000,     424.45
     84.0000,     426.80
     88.0000,     431.67
     92.0000,     432.69
     96.0000,     406.34
    100.0000,     415.34
    104.0000,     448.97
    108.0000,     451.62
    112.0000,     503.57
    116.0000,     516.23
    120.0000,     516.81
    124.0000,     503.84
    128.0000,     481.33
    132.0000,     478.40
    136.0000,     479.08
    140.0000,     485.66
    144.0000,     509.99
    148.0000,     544.06
    152.0000,     545.19
    156.0000,     560.78
    160.0000,     575.20
    164.0000,     576.75
    168.0000,     549.58
    172.0000,     506.22
    176.0000,     469.39
    180.0000,     438.28
    184.0000,     429.97
    188.0000,     427.88
    192.0000,     428.04
    196.0000,     429.49
    200.0000,     443.93
    204.0000,     523.81
    208.0000,     548.60
    212.0000,     569.26
    216.0000,     576.39
    220.0000,     576.91
    224.0000,     564.91
    228.0000,     539.69
    232.0000,     515.22
    236.0000,     501.79
    240.0000,     414.04
           339.4662
LAYER 4
57,     9.2820
     16.0000,     300.63
     20.0000,     298.21
     24.0000,     277.75
     28.0000,     277.48
     32.0000,     282.66
     36.0000,     324.93
     40.0000,     352.31
     44.0000,     353.71
     48.0000,     360.71
     52.0000,     393.09
     56.0000,     420.16
     60.0000,     435.04
     64.0000,     441.69
     68.0000,     449.37
     72.0000,     423.45
     76.0000,     423.57
     80.0000,     423.08
     84.0000,     424.94
     88.0000,     437.02
     92.0000,     443.29
     96.0000,     453.90
    100.0000,     481.69
    104.0000,     540.66
    108.0000,     553.04
    112.0000,     618.66
    116.0000,     651.76
    120.0000,     653.48
    124.0000,     658.99
    128.0000,     651.39
    132.0000,     648.22
    136.0000,     646.33
    140.0000,     649.65
    144.0000,     670.13
    148.0000,     698.84
    152.0000,     702.49
    156.0000,     711.68
    160.0000,     717.35
    164.0000,     715.63
    168.0000,     676.03
    172.0000,     612.70
    176.0000,     557.31
    180.0000,     513.96
    184.0000,     497.92
    188.0000,     493.03
    192.0000,     493.28
    196.0000,     495.74
    200.0000,     520.90
    204.0000,     599.90
    208.0000,     632.07
    212.0000,     647.38
    216.0000,     649.91
    220.0000,     649.29
    224.0000,     634.86
    228.0000,     611.32
    232.0000,     575.51
    236.0000,     544.99
           414.8423
LAYER 5
53,    12.2102
     24.0000,     326.51
     28.0000,     343.63
     32.0000,     355.87
     36.0000,     374.80
     40.0000,     382.48
     44.0000,     384.34
     48.0000,     385.32
     52.0000,     394.84
     56.0000,     418.69
     60.0000,     419.49
     64.0000,     419.35
     68.0000,     416.10
     72.0000,     409.32
     76.0000,     408.74
     80.0000,     413.52
     84.0000,     417.99
     88.0000,     432.12
     92.0000,     461.75
     96.0000,     498.28
    100.0000,     560.50
    104.0000,     630.55
    108.0000,     678.39
    112.0000,     735.38
    116.0000,     779.85
    120.0000,     802.53
    124.0000,     806.35
    128.0000,     814.25
    132.0000,     817.09
    136.0000,     817.75
    140.0000,     818.76
    144.0000,     820.75
    148.0000,     820.46
    152.0000,     818.56
    156.0000,     814.25
    160.0000,     812.09
    164.0000,     805.40
    168.0000,     763.69
    172.0000,     713.73
    176.0000,     670.98
    180.0000,     640.73
    184.0000,     626.51
    188.0000,     622.49
    192.0000,     622.91
    196.0000,     626.56
    200.0000,     645.33
    204.0000,     676.14
    208.0000,     690.03
    212.0000,     691.43
    216.0000,     691.00
    220.0000,     686.81
    224.0000,     676.09
    228.0000,     668.70
           611.5883
LAYER 6
49,    15.4312
     32.0000,     369.02
     36.0000,     379.98
     40.0000,     381.92
     44.0000,     383.78
     48.0000,     386.47
     52.0000,     389.18
     56.0000,     390.99
     60.0000,     392.49
     64.0000,     392.34
     68.0000,     391.30
     72.0000,     391.00
     76.0000,     392.20
     80.0000,     399.43
     84.0000,     412.29
     88.0000,     431.47
     92.0000,     458.69
     96.0000,     495.59
    100.0000,     553.06
    104.0000,     616.85
    108.0000,     666.56
    112.0000,     719.26
    116.0000,     760.69
    120.0000,     781.15
    124.0000,     785.40
    128.0000,     787.39
    132.0000,     789.80
    136.0000,     791.59
    140.0000,     794.11
    144.0000,     802.28
    148.0000,     809.73
    152.0000,     811.17
    156.0000,     811.20
    160.0000,     808.33
    164.0000,     795.96
    168.0000,     760.96
    172.0000,     709.94
    176.0000,     665.75
    180.0000,     637.32
    184.0000,     624.57
    188.0000,     620.88
    192.0000,     620.82
    196.0000,     625.00
    200.0000,     641.54
    204.0000,     668.64
    208.0000,     685.19
    212.0000,     687.99
    216.0000,     688.43
    220.0000,     685.28
           672.3740
LAYER 7
45,    18.9743
     40.0000,     380.36
     44.0000,     381.45
     48.0000,     381.72
     52.0000,     381.20
     56.0000,     380.34
     60.0000,     379.35
     64.0000,     378.65
     68.0000,     378.56
     72.0000,     378.69
     76.0000,     380.82
     80.0000,     387.30
     84.0000,     399.71
     88.0000,     419.63
     92.0000,     447.81
     96.0000,     486.09
    100.0000,     537.36
    104.0000,     591.17
    108.0000,     636.24
    112.0000,     674.81
    116.0000,     702.55
    120.0000,     717.83
    124.0000,     723.16
    128.0000,     723.88
    132.0000,     724.52
    136.0000,     724.21
    140.0000,     722.92
    144.0000,     721.26
    148.0000,     718.82
    152.0000,     714.22
    156.0000,     707.39
    160.0000,     697.80
    164.0000,     683.64
    168.0000,     663.73
    172.0000,     641.48
    176.0000,     623.09
    180.0000,     612.20
    184.0000,     608.62
    188.0000,     608.38
    192.0000,     609.79
    196.0000,     616.36
    200.0000,     629.66
    204.0000,     645.38
    208.0000,     659.73
    212.0000,     663.73
           665.1901
LAYER 8
41,    22.8718
     48.0000,     378.47
     52.0000,     375.70
     56.0000,     374.12
     60.0000,     373.01
     64.0000,     372.11
     68.0000,     371.89
     72.0000,     371.98
     76.0000,     373.32
     80.0000,     377.59
     84.0000,     386.58
     88.0000,     402.12
     92.0000,     425.52
     96.0000,     455.45
    100.0000,     490.91
    104.0000,     525.62
    108.0000,     554.04
    112.0000,     574.71
    116.0000,     587.41
    120.0000,     593.43
    124.0000,     595.15
    128.0000,     595.27
    132.0000,     595.02
    136.0000,     593.71
    140.0000,     591.07
    144.0000,     587.21
    148.0000,     582.24
    152.0000,     576.32
    156.0000,     569.87
    160.0000,     563.37
    164.0000,     557.31
    168.0000,     552.37
    172.0000,     549.48
    176.0000,     548.77
    180.0000,     548.86
    184.0000,     550.40
    188.0000,     554.19
    192.0000,     563.10
    196.0000,     576.46
    200.0000,     585.29
    204.0000,     595.22
           613.6920
LAYER 9
35,    27.1590
     60.0000,     370.94
     64.0000,     368.44
     68.0000,     367.81
     72.0000,     367.78
     76.0000,     368.05
     80.0000,     370.05
     84.0000,     375.16
     88.0000,     384.89
     92.0000,     400.41
     96.0000,     420.55
    100.0000,     441.39
    104.0000,     460.61
    108.0000,     475.21
    112.0000,     484.53
    116.0000,     489.24
    120.0000,     490.86
    124.0000,     491.00
    128.0000,     490.92
    132.0000,     490.24
    136.0000,     488.46
    140.0000,     485.51
    144.0000,     481.63
    148.0000,     477.31
    152.0000,     473.16
    156.0000,     469.72
    160.0000,     467.83
    164.0000,     467.77
    168.0000,     468.97
    172.0000,     469.87
    176.0000,     471.46
    180.0000,     477.79
    184.0000,     487.89
    188.0000,     495.51
    192.0000,     508.58
           542.8860
LAYER 10
29,    31.8749
     72.0000,     364.46
     76.0000,     364.28
     80.0000,     364.44
     84.0000,     366.17
     88.0000,     370.62
     92.0000,     380.15
     96.0000,     392.39
    100.0000,     405.44
    104.0000,     416.84
    108.0000,     424.22
    112.0000,     428.37
    116.0000,     429.78
    120.0000,     429.76
    124.0000,     429.41
    128.0000,     429.26
    132.0000,     428.28
    136.0000,     426.18
    140.0000,     422.99
    144.0000,     419.09
    148.0000,     415.29
    152.0000,     412.74
    156.0000,     408.64
    160.0000,     407.34
    164.0000,     408.66
    168.0000,     411.12
    172.0000,     411.54
    176.0000,     415.74
    180.0000,     425.53
           453.1164
LAYER 11
25,    37.0623
     80.0000,     359.07
     84.0000,     359.25
     88.0000,     361.09
     92.0000,     367.02
     96.0000,     375.07
    100.0000,     384.81
    104.0000,     392.70
    108.0000,     398.32
    112.0000,     401.67
    116.0000,     401.38
    120.0000,     400.67
    124.0000,     400.17
    128.0000,     399.93
    132.0000,     398.71
    136.0000,     396.33
    140.0000,     392.61
    144.0000,     387.33
    148.0000,     381.55
    152.0000,     375.91
    156.0000,     371.04
    160.0000,     367.84
    164.0000,     367.57
    168.0000,     369.34
    172.0000,     369.45
           374.9362
LAYER 12
21, 
     88.0000,     353.06
     92.0000,     360.54
     96.0000,     368.91
    100.0000,     377.12
    104.0000,     383.55
    108.0000,     388.73
    112.0000,     391.06
    116.0000,     391.33
    120.0000,     390.83
    124.0000,     390.42
    128.0000,     390.07
    132.0000,     388.53
    136.0000,     385.60
    140.0000,     381.28
    144.0000,     375.67
    148.0000,     369.08
    152.0000,     361.72
    156.0000,     355.63
    160.0000,     349.48
    164.0000,     343.26
           336.8166
CALCULATED APPARENT RESISTIVITY
      6.0000,       4.0000,   1.00000,    300.9736
     10.0000,       4.0000,   1.00000,    299.8215
     14.0000,       4.0000,   1.00000,    290.2628
     18.0000,       4.0000,   1.00000,    289.0656
     22.0000,       4.0000,   1.00000,    256.9162
     26.0000,       4.0000,   1.00000,    267.1649
     30.0000,       4.0000,   1.00000,    262.5512
     34.0000,       4.0000,   1.00000,    286.7278
     38.0000,       4.0000,   1.00000,    313.4991
     42.0000,       4.0000,   1.00000,    317.2054
     46.0000,       4.0000,   1.00000,    346.7746
     50.0000,       4.0000,   1.00000,    366.3951
     54.0000,       4.0000,   1.00000,    398.1397
     58.0000,       4.0000,   1.00000,    412.9234
     62.0000,       4.0000,   1.00000,    414.0639
     66.0000,       4.0000,   1.00000,    442.9650
     70.0000,       4.0000,   1.00000,    408.6682
     74.0000,       4.0000,   1.00000,    433.5146
     78.0000,       4.0000,   1.00000,    420.1111
     82.0000,       4.0000,   1.00000,    425.3022
     86.0000,       4.0000,   1.00000,    411.6187
     90.0000,       4.0000,   1.00000,    423.5319
     94.0000,       4.0000,   1.00000,    377.2908
     98.0000,       4.0000,   1.00000,    383.1879
    102.0000,       4.0000,   1.00000,    412.3771
    106.0000,       4.0000,   1.00000,    378.4778
    110.0000,       4.0000,   1.00000,    435.9710
    114.0000,       4.0000,   1.00000,    419.1921
    118.0000,       4.0000,   1.00000,    422.8336
    122.0000,       4.0000,   1.00000,    404.0329
    126.0000,       4.0000,   1.00000,    385.6470
    130.0000,       4.0000,   1.00000,    379.1716
    134.0000,       4.0000,   1.00000,    390.1049
    138.0000,       4.0000,   1.00000,    403.4526
    142.0000,       4.0000,   1.00000,    407.7556
    146.0000,       4.0000,   1.00000,    450.0100
    150.0000,       4.0000,   1.00000,    439.9796
    154.0000,       4.0000,   1.00000,    474.3064
    158.0000,       4.0000,   1.00000,    470.1113
    162.0000,       4.0000,   1.00000,    486.3980
    166.0000,       4.0000,   1.00000,    460.0324
    170.0000,       4.0000,   1.00000,    451.2157
    174.0000,       4.0000,   1.00000,    430.6561
    178.0000,       4.0000,   1.00000,    409.7213
    182.0000,       4.0000,   1.00000,    410.1266
    186.0000,       4.0000,   1.00000,    400.9638
    190.0000,       4.0000,   1.00000,    405.1453
    194.0000,       4.0000,   1.00000,    421.8549
    198.0000,       4.0000,   1.00000,    418.1573
    202.0000,       4.0000,   1.00000,    483.4465
    206.0000,       4.0000,   1.00000,    478.5931
    210.0000,       4.0000,   1.00000,    515.9758
    214.0000,       4.0000,   1.00000,    510.4649
    218.0000,       4.0000,   1.00000,    522.2476
    222.0000,       4.0000,   1.00000,    505.9117
    226.0000,       4.0000,   1.00000,    496.8784
    230.0000,       4.0000,   1.00000,    458.9301
    234.0000,       4.0000,   1.00000,    456.8754
    238.0000,       4.0000,   1.00000,    404.6986
    242.0000,       4.0000,   1.00000,    365.3964
    246.0000,       4.0000,   1.00000,    342.2181
     10.0000,       4.0000,   2.00000,    298.1218
     14.0000,       4.0000,   2.00000,    302.1149
     18.0000,       4.0000,   2.00000,    301.0995
     22.0000,       4.0000,   2.00000,    270.8750
     26.0000,       4.0000,   2.00000,    282.6527
     30.0000,       4.0000,   2.00000,    279.4549
     34.0000,       4.0000,   2.00000,    307.6126
     38.0000,       4.0000,   2.00000,    337.4726
     42.0000,       4.0000,   2.00000,    324.9877
     46.0000,       4.0000,   2.00000,    345.3206
     50.0000,       4.0000,   2.00000,    376.9898
     54.0000,       4.0000,   2.00000,    407.1024
     58.0000,       4.0000,   2.00000,    401.6431
     62.0000,       4.0000,   2.00000,    411.5649
     66.0000,       4.0000,   2.00000,    443.5267
     70.0000,       4.0000,   2.00000,    409.1581
     74.0000,       4.0000,   2.00000,    430.5381
     78.0000,       4.0000,   2.00000,    429.6064
     82.0000,       4.0000,   2.00000,    414.4040
     86.0000,       4.0000,   2.00000,    428.5392
     90.0000,       4.0000,   2.00000,    447.3039
     94.0000,       4.0000,   2.00000,    385.3490
     98.0000,       4.0000,   2.00000,    415.9424
    102.0000,       4.0000,   2.00000,    456.8622
    106.0000,       4.0000,   2.00000,    403.3039
    110.0000,       4.0000,   2.00000,    460.6496
    114.0000,       4.0000,   2.00000,    464.5488
    118.0000,       4.0000,   2.00000,    457.5639
    122.0000,       4.0000,   2.00000,    450.7939
    126.0000,       4.0000,   2.00000,    430.4138
    130.0000,       4.0000,   2.00000,    432.3446
    134.0000,       4.0000,   2.00000,    456.0399
    138.0000,       4.0000,   2.00000,    456.0597
    142.0000,       4.0000,   2.00000,    459.0370
    146.0000,       4.0000,   2.00000,    500.1568
    150.0000,       4.0000,   2.00000,    484.5093
    154.0000,       4.0000,   2.00000,    503.3359
    158.0000,       4.0000,   2.00000,    512.5602
    162.0000,       4.0000,   2.00000,    520.8598
    166.0000,       4.0000,   2.00000,    492.5358
    170.0000,       4.0000,   2.00000,    484.5322
    174.0000,       4.0000,   2.00000,    469.3790
    178.0000,       4.0000,   2.00000,    445.3494
    182.0000,       4.0000,   2.00000,    446.5674
    186.0000,       4.0000,   2.00000,    437.6798
    190.0000,       4.0000,   2.00000,    449.1314
    194.0000,       4.0000,   2.00000,    451.4465
    198.0000,       4.0000,   2.00000,    447.9366
    202.0000,       4.0000,   2.00000,    518.6088
    206.0000,       4.0000,   2.00000,    511.7891
    210.0000,       4.0000,   2.00000,    520.6388
    214.0000,       4.0000,   2.00000,    526.6541
    218.0000,       4.0000,   2.00000,    539.5695
    222.0000,       4.0000,   2.00000,    534.0620
    226.0000,       4.0000,   2.00000,    503.3997
    230.0000,       4.0000,   2.00000,    472.1351
    234.0000,       4.0000,   2.00000,    489.0771
    238.0000,       4.0000,   2.00000,    437.6104
    242.0000,       4.0000,   2.00000,    383.1931
     14.0000,       4.0000,   3.00000,    315.1917
     18.0000,       4.0000,   3.00000,    319.4573
     22.0000,       4.0000,   3.00000,    281.8570
     26.0000,       4.0000,   3.00000,    288.3949
     30.0000,       4.0000,   3.00000,    291.9005
     34.0000,       4.0000,   3.00000,    333.0288
     38.0000,       4.0000,   3.00000,    358.7449
     42.0000,       4.0000,   3.00000,    334.0727
     46.0000,       4.0000,   3.00000,    343.9622
     50.0000,       4.0000,   3.00000,    375.2032
     54.0000,       4.0000,   3.00000,    404.6668
     58.0000,       4.0000,   3.00000,    404.1457
     62.0000,       4.0000,   3.00000,    403.8535
     66.0000,       4.0000,   3.00000,    434.7820
     70.0000,       4.0000,   3.00000,    404.2425
     74.0000,       4.0000,   3.00000,    426.8285
     78.0000,       4.0000,   3.00000,    415.9310
     82.0000,       4.0000,   3.00000,    432.2448
     86.0000,       4.0000,   3.00000,    442.4938
     90.0000,       4.0000,   3.00000,    458.0120
     94.0000,       4.0000,   3.00000,    407.6458
     98.0000,       4.0000,   3.00000,    430.3007
    102.0000,       4.0000,   3.00000,    474.1438
    106.0000,       4.0000,   3.00000,    431.8025
    110.0000,       4.0000,   3.00000,    493.8975
    114.0000,       4.0000,   3.00000,    498.9135
    118.0000,       4.0000,   3.00000,    509.3924
    122.0000,       4.0000,   3.00000,    480.8537
    126.0000,       4.0000,   3.00000,    464.9432
    130.0000,       4.0000,   3.00000,    475.3426
    134.0000,       4.0000,   3.00000,    500.4651
    138.0000,       4.0000,   3.00000,    510.5759
    142.0000,       4.0000,   3.00000,    505.3835
    146.0000,       4.0000,   3.00000,    540.8731
    150.0000,       4.0000,   3.00000,    511.8739
    154.0000,       4.0000,   3.00000,    534.8242
    158.0000,       4.0000,   3.00000,    535.9828
    162.0000,       4.0000,   3.00000,    556.3560
    166.0000,       4.0000,   3.00000,    523.2822
    170.0000,       4.0000,   3.00000,    513.0269
    174.0000,       4.0000,   3.00000,    496.0370
    178.0000,       4.0000,   3.00000,    477.8223
    182.0000,       4.0000,   3.00000,    479.7401
    186.0000,       4.0000,   3.00000,    480.7553
    190.0000,       4.0000,   3.00000,    479.8479
    194.0000,       4.0000,   3.00000,    480.8609
    198.0000,       4.0000,   3.00000,    472.5474
    202.0000,       4.0000,   3.00000,    549.5500
    206.0000,       4.0000,   3.00000,    531.5983
    210.0000,       4.0000,   3.00000,    537.8297
    214.0000,       4.0000,   3.00000,    525.3757
    218.0000,       4.0000,   3.00000,    553.4233
    222.0000,       4.0000,   3.00000,    533.8359
    226.0000,       4.0000,   3.00000,    513.2991
    230.0000,       4.0000,   3.00000,    492.3428
    234.0000,       4.0000,   3.00000,    521.1255
    238.0000,       4.0000,   3.00000,    466.0018
     18.0000,      12.0000,   1.00000,    315.6407
     22.0000,      12.0000,   1.00000,    303.2240
     26.0000,      12.0000,   1.00000,    294.1110
     30.0000,      12.0000,   1.00000,    315.3219
     34.0000,      12.0000,   1.00000,    341.2314
     38.0000,      12.0000,   1.00000,    352.9561
     42.0000,      12.0000,   1.00000,    352.8133
     46.0000,      12.0000,   1.00000,    355.8033
     50.0000,      12.0000,   1.00000,    367.9287
     54.0000,      12.0000,   1.00000,    389.7861
     58.0000,      12.0000,   1.00000,    404.0982
     62.0000,      12.0000,   1.00000,    410.7101
     66.0000,      12.0000,   1.00000,    406.0052
     70.0000,      12.0000,   1.00000,    415.5838
     74.0000,      12.0000,   1.00000,    408.1484
     78.0000,      12.0000,   1.00000,    426.2074
     82.0000,      12.0000,   1.00000,    438.8172
     86.0000,      12.0000,   1.00000,    453.1049
     90.0000,      12.0000,   1.00000,    446.2008
     94.0000,      12.0000,   1.00000,    443.3489
     98.0000,      12.0000,   1.00000,    443.0217
    102.0000,      12.0000,   1.00000,    447.1201
    106.0000,      12.0000,   1.00000,    478.7737
    110.0000,      12.0000,   1.00000,    496.7754
    114.0000,      12.0000,   1.00000,    520.5233
    118.0000,      12.0000,   1.00000,    513.9067
    122.0000,      12.0000,   1.00000,    503.7398
    126.0000,      12.0000,   1.00000,    486.7019
    130.0000,      12.0000,   1.00000,    494.3981
    134.0000,      12.0000,   1.00000,    514.8940
    138.0000,      12.0000,   1.00000,    529.8366
    142.0000,      12.0000,   1.00000,    543.6581
    146.0000,      12.0000,   1.00000,    532.5772
    150.0000,      12.0000,   1.00000,    538.9739
    154.0000,      12.0000,   1.00000,    536.6710
    158.0000,      12.0000,   1.00000,    550.7251
    162.0000,      12.0000,   1.00000,    548.0908
    166.0000,      12.0000,   1.00000,    546.4100
    170.0000,      12.0000,   1.00000,    523.5861
    174.0000,      12.0000,   1.00000,    509.2529
    178.0000,      12.0000,   1.00000,    500.3860
    182.0000,      12.0000,   1.00000,    503.6597
    186.0000,      12.0000,   1.00000,    500.1576
    190.0000,      12.0000,   1.00000,    499.4770
    194.0000,      12.0000,   1.00000,    495.8245
    198.0000,      12.0000,   1.00000,    519.5231
    202.0000,      12.0000,   1.00000,    528.3429
    206.0000,      12.0000,   1.00000,    545.1824
    210.0000,      12.0000,   1.00000,    534.2929
    214.0000,      12.0000,   1.00000,    538.0442
    218.0000,      12.0000,   1.00000,    522.1516
    222.0000,      12.0000,   1.00000,    525.5623
    226.0000,      12.0000,   1.00000,    517.5545
    230.0000,      12.0000,   1.00000,    522.0200
    234.0000,      12.0000,   1.00000,    505.3272
     18.0000,       4.0000,   4.00000,    332.9905
     22.0000,       4.0000,   4.00000,    287.3808
     26.0000,       4.0000,   4.00000,    297.9091
     30.0000,       4.0000,   4.00000,    301.9388
     34.0000,       4.0000,   4.00000,    345.4501
     38.0000,       4.0000,   4.00000,    374.9762
     42.0000,       4.0000,   4.00000,    343.1628
     46.0000,       4.0000,   4.00000,    351.2664
     50.0000,       4.0000,   4.00000,    366.9960
     54.0000,       4.0000,   4.00000,    402.1503
     58.0000,       4.0000,   4.00000,    405.1083
     62.0000,       4.0000,   4.00000,    402.7509
     66.0000,       4.0000,   4.00000,    429.2483
     70.0000,       4.0000,   4.00000,    393.9664
     74.0000,       4.0000,   4.00000,    416.0733
     78.0000,       4.0000,   4.00000,    423.2321
     82.0000,       4.0000,   4.00000,    438.5219
     86.0000,       4.0000,   4.00000,    453.2441
     90.0000,       4.0000,   4.00000,    477.6345
     94.0000,       4.0000,   4.00000,    414.9972
     98.0000,       4.0000,   4.00000,    438.0478
    102.0000,       4.0000,   4.00000,    483.5716
    106.0000,       4.0000,   4.00000,    444.3053
    110.0000,       4.0000,   4.00000,    534.0419
    114.0000,       4.0000,   4.00000,    535.3095
    118.0000,       4.0000,   4.00000,    535.5674
    122.0000,       4.0000,   4.00000,    515.9691
    126.0000,       4.0000,   4.00000,    486.0801
    130.0000,       4.0000,   4.00000,    494.8034
    134.0000,       4.0000,   4.00000,    529.9270
    138.0000,       4.0000,   4.00000,    542.5936
    142.0000,       4.0000,   4.00000,    539.4413
    146.0000,       4.0000,   4.00000,    567.6873
    150.0000,       4.0000,   4.00000,    533.0265
    154.0000,       4.0000,   4.00000,    555.5206
    158.0000,       4.0000,   4.00000,    559.1431
    162.0000,       4.0000,   4.00000,    578.7262
    166.0000,       4.0000,   4.00000,    550.3738
    170.0000,       4.0000,   4.00000,    534.9007
    174.0000,       4.0000,   4.00000,    516.8344
    178.0000,       4.0000,   4.00000,    496.5384
    182.0000,       4.0000,   4.00000,    512.8348
    186.0000,       4.0000,   4.00000,    502.1882
    190.0000,       4.0000,   4.00000,    505.3748
    194.0000,       4.0000,   4.00000,    503.9951
    198.0000,       4.0000,   4.00000,    492.0747
    202.0000,       4.0000,   4.00000,    567.7836
    206.0000,       4.0000,   4.00000,    545.0360
    210.0000,       4.0000,   4.00000,    549.3081
    214.0000,       4.0000,   4.00000,    538.4493
    218.0000,       4.0000,   4.00000,    538.4659
    222.0000,       4.0000,   4.00000,    534.8257
    226.0000,       4.0000,   4.00000,    527.1670
    230.0000,       4.0000,   4.00000,    514.3199
    234.0000,       4.0000,   4.00000,    542.6748
     24.0000,      16.0000,   1.00000,    315.9744
     28.0000,      16.0000,   1.00000,    319.4163
     32.0000,      16.0000,   1.00000,    337.9177
     36.0000,      16.0000,   1.00000,    346.2170
     40.0000,      16.0000,   1.00000,    361.6714
     44.0000,      16.0000,   1.00000,    368.3990
     48.0000,      16.0000,   1.00000,    372.4016
     52.0000,      16.0000,   1.00000,    380.7334
     56.0000,      16.0000,   1.00000,    389.1728
     60.0000,      16.0000,   1.00000,    406.3757
     64.0000,      16.0000,   1.00000,    405.3734
     68.0000,      16.0000,   1.00000,    402.2367
     72.0000,      16.0000,   1.00000,    412.7650
     76.0000,      16.0000,   1.00000,    420.2860
     80.0000,      16.0000,   1.00000,    437.5685
     84.0000,      16.0000,   1.00000,    459.2757
     88.0000,      16.0000,   1.00000,    451.2647
     92.0000,      16.0000,   1.00000,    453.1961
     96.0000,      16.0000,   1.00000,    456.5195
    100.0000,      16.0000,   1.00000,    446.4761
    104.0000,      16.0000,   1.00000,    483.0678
    108.0000,      16.0000,   1.00000,    515.4048
    112.0000,      16.0000,   1.00000,    530.1802
    116.0000,      16.0000,   1.00000,    551.2047
    120.0000,      16.0000,   1.00000,    533.5208
    124.0000,      16.0000,   1.00000,    516.2574
    128.0000,      16.0000,   1.00000,    517.0167
    132.0000,      16.0000,   1.00000,    514.0590
    136.0000,      16.0000,   1.00000,    531.1168
    140.0000,      16.0000,   1.00000,    551.0525
    144.0000,      16.0000,   1.00000,    555.2083
    148.0000,      16.0000,   1.00000,    559.9927
    152.0000,      16.0000,   1.00000,    564.6905
    156.0000,      16.0000,   1.00000,    567.1889
    160.0000,      16.0000,   1.00000,    571.1963
    164.0000,      16.0000,   1.00000,    567.6773
    168.0000,      16.0000,   1.00000,    556.9837
    172.0000,      16.0000,   1.00000,    539.8197
    176.0000,      16.0000,   1.00000,    531.8444
    180.0000,      16.0000,   1.00000,    519.4175
    184.0000,      16.0000,   1.00000,    515.5477
    188.0000,      16.0000,   1.00000,    519.8015
    192.0000,      16.0000,   1.00000,    516.5047
    196.0000,      16.0000,   1.00000,    534.0820
    200.0000,      16.0000,   1.00000,    538.2615
    204.0000,      16.0000,   1.00000,    542.2805
    208.0000,      16.0000,   1.00000,    553.4650
    212.0000,      16.0000,   1.00000,    537.9316
    216.0000,      16.0000,   1.00000,    530.7953
    220.0000,      16.0000,   1.00000,    528.5178
    224.0000,      16.0000,   1.00000,    526.9398
    228.0000,      16.0000,   1.00000,    538.7021
     22.0000,       4.0000,   5.00000,    295.8387
     26.0000,       4.0000,   5.00000,    306.6607
     30.0000,       4.0000,   5.00000,    308.5239
     34.0000,       4.0000,   5.00000,    348.9701
     38.0000,       4.0000,   5.00000,    380.6284
     42.0000,       4.0000,   5.00000,    354.5752
     46.0000,       4.0000,   5.00000,    352.8976
     50.0000,       4.0000,   5.00000,    374.4929
     54.0000,       4.0000,   5.00000,    399.4642
     58.0000,       4.0000,   5.00000,    400.5581
     62.0000,       4.0000,   5.00000,    404.6769
     66.0000,       4.0000,   5.00000,    427.8805
     70.0000,       4.0000,   5.00000,    384.7209
     74.0000,       4.0000,   5.00000,    416.8498
     78.0000,       4.0000,   5.00000,    428.3285
     82.0000,       4.0000,   5.00000,    439.9540
     86.0000,       4.0000,   5.00000,    463.2690
     90.0000,       4.0000,   5.00000,    485.9514
     94.0000,       4.0000,   5.00000,    416.2816
     98.0000,       4.0000,   5.00000,    440.7771
    102.0000,       4.0000,   5.00000,    491.5971
    106.0000,       4.0000,   5.00000,    457.6605
    110.0000,       4.0000,   5.00000,    553.4536
    114.0000,       4.0000,   5.00000,    565.5253
    118.0000,       4.0000,   5.00000,    558.6939
    122.0000,       4.0000,   5.00000,    532.1291
    126.0000,       4.0000,   5.00000,    502.7419
    130.0000,       4.0000,   5.00000,    502.6143
    134.0000,       4.0000,   5.00000,    538.3754
    138.0000,       4.0000,   5.00000,    552.8329
    142.0000,       4.0000,   5.00000,    550.0380
    146.0000,       4.0000,   5.00000,    587.4251
    150.0000,       4.0000,   5.00000,    550.3619
    154.0000,       4.0000,   5.00000,    570.8269
    158.0000,       4.0000,   5.00000,    578.4421
    162.0000,       4.0000,   5.00000,    598.6328
    166.0000,       4.0000,   5.00000,    563.9222
    170.0000,       4.0000,   5.00000,    553.6139
    174.0000,       4.0000,   5.00000,    530.3521
    178.0000,       4.0000,   5.00000,    514.4809
    182.0000,       4.0000,   5.00000,    518.5372
    186.0000,       4.0000,   5.00000,    516.3185
    190.0000,       4.0000,   5.00000,    518.0893
    194.0000,       4.0000,   5.00000,    518.8842
    198.0000,       4.0000,   5.00000,    503.1512
    202.0000,       4.0000,   5.00000,    577.8178
    206.0000,       4.0000,   5.00000,    554.3958
    210.0000,       4.0000,   5.00000,    558.9257
    214.0000,       4.0000,   5.00000,    536.2122
    218.0000,       4.0000,   5.00000,    542.8588
    222.0000,       4.0000,   5.00000,    535.8510
    226.0000,       4.0000,   5.00000,    539.4468
    230.0000,       4.0000,   5.00000,    525.8624
     26.0000,       4.0000,   6.00000,    312.3157
     30.0000,       4.0000,   6.00000,    310.2617
     34.0000,       4.0000,   6.00000,    350.9873
     38.0000,       4.0000,   6.00000,    383.5488
     42.0000,       4.0000,   6.00000,    353.3128
     46.0000,       4.0000,   6.00000,    363.2507
     50.0000,       4.0000,   6.00000,    380.1192
     54.0000,       4.0000,   6.00000,    405.7493
     58.0000,       4.0000,   6.00000,    399.7315
     62.0000,       4.0000,   6.00000,    400.1319
     66.0000,       4.0000,   6.00000,    426.1524
     70.0000,       4.0000,   6.00000,    391.3386
     74.0000,       4.0000,   6.00000,    420.4876
     78.0000,       4.0000,   6.00000,    424.0205
     82.0000,       4.0000,   6.00000,    447.2912
     86.0000,       4.0000,   6.00000,    462.2374
     90.0000,       4.0000,   6.00000,    481.2231
     94.0000,       4.0000,   6.00000,    417.6815
     98.0000,       4.0000,   6.00000,    442.6621
    102.0000,       4.0000,   6.00000,    501.6228
    106.0000,       4.0000,   6.00000,    468.2518
    110.0000,       4.0000,   6.00000,    563.9005
    114.0000,       4.0000,   6.00000,    574.4412
    118.0000,       4.0000,   6.00000,    580.2064
    122.0000,       4.0000,   6.00000,    539.3706
    126.0000,       4.0000,   6.00000,    505.8277
    130.0000,       4.0000,   6.00000,    509.2315
    134.0000,       4.0000,   6.00000,    531.2571
    138.0000,       4.0000,   6.00000,    544.0781
    142.0000,       4.0000,   6.00000,    547.8914
    146.0000,       4.0000,   6.00000,    593.4438
    150.0000,       4.0000,   6.00000,    563.6255
    154.0000,       4.0000,   6.00000,    588.6649
    158.0000,       4.0000,   6.00000,    591.8965
    162.0000,       4.0000,   6.00000,    613.2934
    166.0000,       4.0000,   6.00000,    577.0954
    170.0000,       4.0000,   6.00000,    560.6156
    174.0000,       4.0000,   6.00000,    545.9034
    178.0000,       4.0000,   6.00000,    514.6929
    182.0000,       4.0000,   6.00000,    520.3257
    186.0000,       4.0000,   6.00000,    514.5842
    190.0000,       4.0000,   6.00000,    522.8686
    194.0000,       4.0000,   6.00000,    521.2554
    198.0000,       4.0000,   6.00000,    506.6581
    202.0000,       4.0000,   6.00000,    584.9132
    206.0000,       4.0000,   6.00000,    561.0148
    210.0000,       4.0000,   6.00000,    556.9019
    214.0000,       4.0000,   6.00000,    539.1345
    218.0000,       4.0000,   6.00000,    554.9054
    222.0000,       4.0000,   6.00000,    550.6675
    226.0000,       4.0000,   6.00000,    539.5286
     30.0000,      20.0000,   1.00000,    334.2377
     34.0000,      20.0000,   1.00000,    342.1897
     38.0000,      20.0000,   1.00000,    348.1833
     42.0000,      20.0000,   1.00000,    367.4335
     46.0000,      20.0000,   1.00000,    382.7057
     50.0000,      20.0000,   1.00000,    387.5803
     54.0000,      20.0000,   1.00000,    391.6496
     58.0000,      20.0000,   1.00000,    402.1762
     62.0000,      20.0000,   1.00000,    396.7622
     66.0000,      20.0000,   1.00000,    407.0563
     70.0000,      20.0000,   1.00000,    419.4998
     74.0000,      20.0000,   1.00000,    424.0752
     78.0000,      20.0000,   1.00000,    433.3764
     82.0000,      20.0000,   1.00000,    448.8802
     86.0000,      20.0000,   1.00000,    444.4409
     90.0000,      20.0000,   1.00000,    445.5299
     94.0000,      20.0000,   1.00000,    458.2982
     98.0000,      20.0000,   1.00000,    464.2570
    102.0000,      20.0000,   1.00000,    480.6946
    106.0000,      20.0000,   1.00000,    511.0889
    110.0000,      20.0000,   1.00000,    534.1074
    114.0000,      20.0000,   1.00000,    540.2607
    118.0000,      20.0000,   1.00000,    545.5508
    122.0000,      20.0000,   1.00000,    539.3713
    126.0000,      20.0000,   1.00000,    525.1473
    130.0000,      20.0000,   1.00000,    516.2586
    134.0000,      20.0000,   1.00000,    514.3694
    138.0000,      20.0000,   1.00000,    524.7188
    142.0000,      20.0000,   1.00000,    541.2374
    146.0000,      20.0000,   1.00000,    558.5518
    150.0000,      20.0000,   1.00000,    576.0180
    154.0000,      20.0000,   1.00000,    592.1566
    158.0000,      20.0000,   1.00000,    585.4907
    162.0000,      20.0000,   1.00000,    583.2891
    166.0000,      20.0000,   1.00000,    575.3633
    170.0000,      20.0000,   1.00000,    566.2328
    174.0000,      20.0000,   1.00000,    542.7863
    178.0000,      20.0000,   1.00000,    531.7274
    182.0000,      20.0000,   1.00000,    518.1356
    186.0000,      20.0000,   1.00000,    514.7761
    190.0000,      20.0000,   1.00000,    513.4423
    194.0000,      20.0000,   1.00000,    531.4138
    198.0000,      20.0000,   1.00000,    538.4073
    202.0000,      20.0000,   1.00000,    546.1807
    206.0000,      20.0000,   1.00000,    541.3742
    210.0000,      20.0000,   1.00000,    548.3827
    214.0000,      20.0000,   1.00000,    546.1335
    218.0000,      20.0000,   1.00000,    547.1797
    222.0000,      20.0000,   1.00000,    541.6169
     30.0000,       4.0000,   7.00000,    311.2162
     34.0000,       4.0000,   7.00000,    352.6418
     38.0000,       4.0000,   7.00000,    381.0724
     42.0000,       4.0000,   7.00000,    355.8483
     46.0000,       4.0000,   7.00000,    364.8659
     50.0000,       4.0000,   7.00000,    389.0128
     54.0000,       4.0000,   7.00000,    412.9035
     58.0000,       4.0000,   7.00000,    405.1246
     62.0000,       4.0000,   7.00000,    396.8363
     66.0000,       4.0000,   7.00000,    429.8764
     70.0000,       4.0000,   7.00000,    398.7640
     74.0000,       4.0000,   7.00000,    421.6127
     78.0000,       4.0000,   7.00000,    429.1313
     82.0000,       4.0000,   7.00000,    440.5677
     86.0000,       4.0000,   7.00000,    456.4090
     90.0000,       4.0000,   7.00000,    475.8435
     94.0000,       4.0000,   7.00000,    413.8698
     98.0000,       4.0000,   7.00000,    449.9991
    102.0000,       4.0000,   7.00000,    508.5031
    106.0000,       4.0000,   7.00000,    473.1912
    110.0000,       4.0000,   7.00000,    568.9630
    114.0000,       4.0000,   7.00000,    579.5218
    118.0000,       4.0000,   7.00000,    576.4886
    122.0000,       4.0000,   7.00000,    548.2816
    126.0000,       4.0000,   7.00000,    504.8416
    130.0000,       4.0000,   7.00000,    500.1055
    134.0000,       4.0000,   7.00000,    524.2248
    138.0000,       4.0000,   7.00000,    528.5005
    142.0000,       4.0000,   7.00000,    537.1767
    146.0000,       4.0000,   7.00000,    588.9676
    150.0000,       4.0000,   7.00000,    570.2443
    154.0000,       4.0000,   7.00000,    601.3387
    158.0000,       4.0000,   7.00000,    605.9581
    162.0000,       4.0000,   7.00000,    623.4385
    166.0000,       4.0000,   7.00000,    585.6210
    170.0000,       4.0000,   7.00000,    571.6957
    174.0000,       4.0000,   7.00000,    540.6096
    178.0000,       4.0000,   7.00000,    514.5958
    182.0000,       4.0000,   7.00000,    514.2869
    186.0000,       4.0000,   7.00000,    509.0287
    190.0000,       4.0000,   7.00000,    512.9457
    194.0000,       4.0000,   7.00000,    516.5346
    198.0000,       4.0000,   7.00000,    504.1378
    202.0000,       4.0000,   7.00000,    587.2668
    206.0000,       4.0000,   7.00000,    558.2276
    210.0000,       4.0000,   7.00000,    558.8177
    214.0000,       4.0000,   7.00000,    550.2188
    218.0000,       4.0000,   7.00000,    567.4357
    222.0000,       4.0000,   7.00000,    560.2175
     34.0000,       4.0000,   8.00000,    350.3284
     38.0000,       4.0000,   8.00000,    383.8173
     42.0000,       4.0000,   8.00000,    356.3429
     46.0000,       4.0000,   8.00000,    366.2112
     50.0000,       4.0000,   8.00000,    391.7639
     54.0000,       4.0000,   8.00000,    421.4341
     58.0000,       4.0000,   8.00000,    409.2679
     62.0000,       4.0000,   8.00000,    408.4456
     66.0000,       4.0000,   8.00000,    435.5928
     70.0000,       4.0000,   8.00000,    396.6479
     74.0000,       4.0000,   8.00000,    429.5691
     78.0000,       4.0000,   8.00000,    426.9284
     82.0000,       4.0000,   8.00000,    434.1158
     86.0000,       4.0000,   8.00000,    446.6526
     90.0000,       4.0000,   8.00000,    470.8852
     94.0000,       4.0000,   8.00000,    414.6147
     98.0000,       4.0000,   8.00000,    450.5087
    102.0000,       4.0000,   8.00000,    513.0652
    106.0000,       4.0000,   8.00000,    473.9449
    110.0000,       4.0000,   8.00000,    571.4252
    114.0000,       4.0000,   8.00000,    574.2155
    118.0000,       4.0000,   8.00000,    572.7188
    122.0000,       4.0000,   8.00000,    538.6129
    126.0000,       4.0000,   8.00000,    501.9034
    130.0000,       4.0000,   8.00000,    488.4599
    134.0000,       4.0000,   8.00000,    508.7937
    138.0000,       4.0000,   8.00000,    521.0646
    142.0000,       4.0000,   8.00000,    522.2556
    146.0000,       4.0000,   8.00000,    580.9113
    150.0000,       4.0000,   8.00000,    566.4388
    154.0000,       4.0000,   8.00000,    605.7111
    158.0000,       4.0000,   8.00000,    615.7913
    162.0000,       4.0000,   8.00000,    633.7028
    166.0000,       4.0000,   8.00000,    594.1135
    170.0000,       4.0000,   8.00000,    568.3648
    174.0000,       4.0000,   8.00000,    537.5186
    178.0000,       4.0000,   8.00000,    504.5495
    182.0000,       4.0000,   8.00000,    507.9674
    186.0000,       4.0000,   8.00000,    496.7119
    190.0000,       4.0000,   8.00000,    500.3202
    194.0000,       4.0000,   8.00000,    503.4203
    198.0000,       4.0000,   8.00000,    498.2438
    202.0000,       4.0000,   8.00000,    576.8326
    206.0000,       4.0000,   8.00000,    557.2778
    210.0000,       4.0000,   8.00000,    568.7422
    214.0000,       4.0000,   8.00000,    560.5852
    218.0000,       4.0000,   8.00000,    576.5374
     42.0000,      28.0000,   1.00000,    369.9861
     46.0000,      28.0000,   1.00000,    386.1825
     50.0000,      28.0000,   1.00000,    393.8818
     54.0000,      28.0000,   1.00000,    407.0650
     58.0000,      28.0000,   1.00000,    416.8387
     62.0000,      28.0000,   1.00000,    425.9122
     66.0000,      28.0000,   1.00000,    431.6863
     70.0000,      28.0000,   1.00000,    428.7913
     74.0000,      28.0000,   1.00000,    427.6366
     78.0000,      28.0000,   1.00000,    433.2792
     82.0000,      28.0000,   1.00000,    426.7007
     86.0000,      28.0000,   1.00000,    433.1312
     90.0000,      28.0000,   1.00000,    447.8994
     94.0000,      28.0000,   1.00000,    455.0605
     98.0000,      28.0000,   1.00000,    478.6162
    102.0000,      28.0000,   1.00000,    497.1399
    106.0000,      28.0000,   1.00000,    502.9862
    110.0000,      28.0000,   1.00000,    517.2495
    114.0000,      28.0000,   1.00000,    514.7599
    118.0000,      28.0000,   1.00000,    507.1595
    122.0000,      28.0000,   1.00000,    508.6320
    126.0000,      28.0000,   1.00000,    502.1634
    130.0000,      28.0000,   1.00000,    496.8212
    134.0000,      28.0000,   1.00000,    501.4961
    138.0000,      28.0000,   1.00000,    501.6211
    142.0000,      28.0000,   1.00000,    517.1487
    146.0000,      28.0000,   1.00000,    541.3841
    150.0000,      28.0000,   1.00000,    558.8002
    154.0000,      28.0000,   1.00000,    578.2615
    158.0000,      28.0000,   1.00000,    595.6040
    162.0000,      28.0000,   1.00000,    589.0621
    166.0000,      28.0000,   1.00000,    579.1300
    170.0000,      28.0000,   1.00000,    559.7759
    174.0000,      28.0000,   1.00000,    539.3972
    178.0000,      28.0000,   1.00000,    516.4169
    182.0000,      28.0000,   1.00000,    500.3466
    186.0000,      28.0000,   1.00000,    486.6338
    190.0000,      28.0000,   1.00000,    496.1316
    194.0000,      28.0000,   1.00000,    497.4626
    198.0000,      28.0000,   1.00000,    507.0236
    202.0000,      28.0000,   1.00000,    523.2220
    206.0000,      28.0000,   1.00000,    544.5421
    210.0000,      28.0000,   1.00000,    558.6041
     42.0000,       4.0000,  10.00000,    359.4145
     46.0000,       4.0000,  10.00000,    368.6832
     50.0000,       4.0000,  10.00000,    392.6051
     54.0000,       4.0000,  10.00000,    428.8416
     58.0000,       4.0000,  10.00000,    429.5829
     62.0000,       4.0000,  10.00000,    426.6281
     66.0000,       4.0000,  10.00000,    452.0734
     70.0000,       4.0000,  10.00000,    403.1677
     74.0000,       4.0000,  10.00000,    419.6663
     78.0000,       4.0000,  10.00000,    416.1487
     82.0000,       4.0000,  10.00000,    426.6839
     86.0000,       4.0000,  10.00000,    441.7840
     90.0000,       4.0000,  10.00000,    466.3683
     94.0000,       4.0000,  10.00000,    409.3675
     98.0000,       4.0000,  10.00000,    445.0233
    102.0000,       4.0000,  10.00000,    505.9189
    106.0000,       4.0000,  10.00000,    465.8520
    110.0000,       4.0000,  10.00000,    560.3376
    114.0000,       4.0000,  10.00000,    558.9517
    118.0000,       4.0000,  10.00000,    550.2251
    122.0000,       4.0000,  10.00000,    509.1270
    126.0000,       4.0000,  10.00000,    469.9731
    130.0000,       4.0000,  10.00000,    466.3719
    134.0000,       4.0000,  10.00000,    492.6299
    138.0000,       4.0000,  10.00000,    501.4190
    142.0000,       4.0000,  10.00000,    508.2000
    146.0000,       4.0000,  10.00000,    564.0486
    150.0000,       4.0000,  10.00000,    545.7267
    154.0000,       4.0000,  10.00000,    590.9112
    158.0000,       4.0000,  10.00000,    613.0999
    162.0000,       4.0000,  10.00000,    634.9949
    166.0000,       4.0000,  10.00000,    589.8895
    170.0000,       4.0000,  10.00000,    558.4494
    174.0000,       4.0000,  10.00000,    521.2144
    178.0000,       4.0000,  10.00000,    484.9140
    182.0000,       4.0000,  10.00000,    480.5627
    186.0000,       4.0000,  10.00000,    469.3034
    190.0000,       4.0000,  10.00000,    474.7539
    194.0000,       4.0000,  10.00000,    472.7477
    198.0000,       4.0000,  10.00000,    468.0364
    202.0000,       4.0000,  10.00000,    561.1209
    206.0000,       4.0000,  10.00000,    559.4869
    210.0000,       4.0000,  10.00000,    576.7367
     54.0000,      36.0000,   1.00000,    417.0820
     58.0000,      36.0000,   1.00000,    419.3989
     62.0000,      36.0000,   1.00000,    424.1673
     66.0000,      36.0000,   1.00000,    429.0983
     70.0000,      36.0000,   1.00000,    434.6143
     74.0000,      36.0000,   1.00000,    440.5456
     78.0000,      36.0000,   1.00000,    434.2673
     82.0000,      36.0000,   1.00000,    433.4922
     86.0000,      36.0000,   1.00000,    436.9435
     90.0000,      36.0000,   1.00000,    442.7615
     94.0000,      36.0000,   1.00000,    456.4669
     98.0000,      36.0000,   1.00000,    467.6644
    102.0000,      36.0000,   1.00000,    473.5544
    106.0000,      36.0000,   1.00000,    472.9302
    110.0000,      36.0000,   1.00000,    463.8610
    114.0000,      36.0000,   1.00000,    464.8536
    118.0000,      36.0000,   1.00000,    468.2878
    122.0000,      36.0000,   1.00000,    471.2986
    126.0000,      36.0000,   1.00000,    479.3779
    130.0000,      36.0000,   1.00000,    485.7769
    134.0000,      36.0000,   1.00000,    488.4989
    138.0000,      36.0000,   1.00000,    495.7846
    142.0000,      36.0000,   1.00000,    508.4891
    146.0000,      36.0000,   1.00000,    531.2180
    150.0000,      36.0000,   1.00000,    535.2290
    154.0000,      36.0000,   1.00000,    538.0947
    158.0000,      36.0000,   1.00000,    540.0792
    162.0000,      36.0000,   1.00000,    534.5565
    166.0000,      36.0000,   1.00000,    529.9518
    170.0000,      36.0000,   1.00000,    525.7726
    174.0000,      36.0000,   1.00000,    516.2928
    178.0000,      36.0000,   1.00000,    502.7875
    182.0000,      36.0000,   1.00000,    478.3162
    186.0000,      36.0000,   1.00000,    473.2661
    190.0000,      36.0000,   1.00000,    475.1446
    194.0000,      36.0000,   1.00000,    483.6004
    198.0000,      36.0000,   1.00000,    494.1862
     54.0000,      12.0000,   4.00000,    427.7383
     58.0000,      12.0000,   4.00000,    434.0187
     62.0000,      12.0000,   4.00000,    437.1951
     66.0000,      12.0000,   4.00000,    425.8608
     70.0000,      12.0000,   4.00000,    425.2262
     74.0000,      12.0000,   4.00000,    417.1970
     78.0000,      12.0000,   4.00000,    423.9525
     82.0000,      12.0000,   4.00000,    428.1807
     86.0000,      12.0000,   4.00000,    439.8660
     90.0000,      12.0000,   4.00000,    431.2500
     94.0000,      12.0000,   4.00000,    427.8842
     98.0000,      12.0000,   4.00000,    435.3289
    102.0000,      12.0000,   4.00000,    445.8921
    106.0000,      12.0000,   4.00000,    477.3701
    110.0000,      12.0000,   4.00000,    489.6263
    114.0000,      12.0000,   4.00000,    512.7346
    118.0000,      12.0000,   4.00000,    498.3758
    122.0000,      12.0000,   4.00000,    475.8679
    126.0000,      12.0000,   4.00000,    453.3532
    130.0000,      12.0000,   4.00000,    451.4220
    134.0000,      12.0000,   4.00000,    464.9307
    138.0000,      12.0000,   4.00000,    481.8020
    142.0000,      12.0000,   4.00000,    507.5053
    146.0000,      12.0000,   4.00000,    525.6551
    150.0000,      12.0000,   4.00000,    540.5515
    154.0000,      12.0000,   4.00000,    546.0888
    158.0000,      12.0000,   4.00000,    567.4150
    162.0000,      12.0000,   4.00000,    560.1630
    166.0000,      12.0000,   4.00000,    548.6915
    170.0000,      12.0000,   4.00000,    518.7686
    174.0000,      12.0000,   4.00000,    490.4780
    178.0000,      12.0000,   4.00000,    467.1494
    182.0000,      12.0000,   4.00000,    445.6418
    186.0000,      12.0000,   4.00000,    439.8397
    190.0000,      12.0000,   4.00000,    442.3712
    194.0000,      12.0000,   4.00000,    448.1027
    198.0000,      12.0000,   4.00000,    479.9012
     66.0000,      44.0000,   1.00000,    427.2263
     70.0000,      44.0000,   1.00000,    437.3211
     74.0000,      44.0000,   1.00000,    436.8419
     78.0000,      44.0000,   1.00000,    437.3026
     82.0000,      44.0000,   1.00000,    440.9823
     86.0000,      44.0000,   1.00000,    440.0185
     90.0000,      44.0000,   1.00000,    440.6947
     94.0000,      44.0000,   1.00000,    444.2495
     98.0000,      44.0000,   1.00000,    441.6534
    102.0000,      44.0000,   1.00000,    439.9510
    106.0000,      44.0000,   1.00000,    436.8965
    110.0000,      44.0000,   1.00000,    433.0332
    114.0000,      44.0000,   1.00000,    433.5880
    118.0000,      44.0000,   1.00000,    443.8079
    122.0000,      44.0000,   1.00000,    455.5707
    126.0000,      44.0000,   1.00000,    466.7240
    130.0000,      44.0000,   1.00000,    479.2180
    134.0000,      44.0000,   1.00000,    489.5667
    138.0000,      44.0000,   1.00000,    489.8813
    142.0000,      44.0000,   1.00000,    493.7026
    146.0000,      44.0000,   1.00000,    493.8612
    150.0000,      44.0000,   1.00000,    496.2806
    154.0000,      44.0000,   1.00000,    495.8797
    158.0000,      44.0000,   1.00000,    492.3635
    162.0000,      44.0000,   1.00000,    484.2093
    166.0000,      44.0000,   1.00000,    479.9246
    170.0000,      44.0000,   1.00000,    472.8649
    174.0000,      44.0000,   1.00000,    468.2519
    178.0000,      44.0000,   1.00000,    470.7119
    182.0000,      44.0000,   1.00000,    479.7372
    186.0000,      44.0000,   1.00000,    480.6575
     66.0000,      12.0000,   5.00000,    424.0066
     70.0000,      12.0000,   5.00000,    423.8633
     74.0000,      12.0000,   5.00000,    414.2898
     78.0000,      12.0000,   5.00000,    422.5135
     82.0000,      12.0000,   5.00000,    425.3328
     86.0000,      12.0000,   5.00000,    436.2048
     90.0000,      12.0000,   5.00000,    419.0234
     94.0000,      12.0000,   5.00000,    408.7411
     98.0000,      12.0000,   5.00000,    408.0127
    102.0000,      12.0000,   5.00000,    416.9577
    106.0000,      12.0000,   5.00000,    447.1929
    110.0000,      12.0000,   5.00000,    460.6483
    114.0000,      12.0000,   5.00000,    486.3273
    118.0000,      12.0000,   5.00000,    477.5511
    122.0000,      12.0000,   5.00000,    459.2334
    126.0000,      12.0000,   5.00000,    440.8768
    130.0000,      12.0000,   5.00000,    439.7898
    134.0000,      12.0000,   5.00000,    455.3509
    138.0000,      12.0000,   5.00000,    465.0855
    142.0000,      12.0000,   5.00000,    483.7783
    146.0000,      12.0000,   5.00000,    490.6718
    150.0000,      12.0000,   5.00000,    506.6203
    154.0000,      12.0000,   5.00000,    509.4637
    158.0000,      12.0000,   5.00000,    525.2229
    162.0000,      12.0000,   5.00000,    514.1925
    166.0000,      12.0000,   5.00000,    497.7764
    170.0000,      12.0000,   5.00000,    468.0032
    174.0000,      12.0000,   5.00000,    441.3808
    178.0000,      12.0000,   5.00000,    430.7080
    182.0000,      12.0000,   5.00000,    426.1897
    186.0000,      12.0000,   5.00000,    430.5868
     78.0000,      52.0000,   1.00000,    430.7097
     82.0000,      52.0000,   1.00000,    426.2906
     86.0000,      52.0000,   1.00000,    428.3541
     90.0000,      52.0000,   1.00000,    431.1431
     94.0000,      52.0000,   1.00000,    430.8279
     98.0000,      52.0000,   1.00000,    432.0076
    102.0000,      52.0000,   1.00000,    427.8205
    106.0000,      52.0000,   1.00000,    425.5576
    110.0000,      52.0000,   1.00000,    426.6530
    114.0000,      52.0000,   1.00000,    430.9265
    118.0000,      52.0000,   1.00000,    436.0446
    122.0000,      52.0000,   1.00000,    449.7546
    126.0000,      52.0000,   1.00000,    455.1407
    130.0000,      52.0000,   1.00000,    460.9367
    134.0000,      52.0000,   1.00000,    470.7745
    138.0000,      52.0000,   1.00000,    473.8830
    142.0000,      52.0000,   1.00000,    469.9999
    146.0000,      52.0000,   1.00000,    465.2491
    150.0000,      52.0000,   1.00000,    458.1665
    154.0000,      52.0000,   1.00000,    454.8729
    158.0000,      52.0000,   1.00000,    450.5618
    162.0000,      52.0000,   1.00000,    448.3375
    166.0000,      52.0000,   1.00000,    450.7578
    170.0000,      52.0000,   1.00000,    455.7887
    174.0000,      52.0000,   1.00000,    451.6627
     78.0000,      12.0000,   6.00000,    408.9066
     82.0000,      12.0000,   6.00000,    409.5824
     86.0000,      12.0000,   6.00000,    415.8312
     90.0000,      12.0000,   6.00000,    401.9341
     94.0000,      12.0000,   6.00000,    395.1379
     98.0000,      12.0000,   6.00000,    400.1763
    102.0000,      12.0000,   6.00000,    410.8777
    106.0000,      12.0000,   6.00000,    440.8182
    110.0000,      12.0000,   6.00000,    455.7032
    114.0000,      12.0000,   6.00000,    482.3687
    118.0000,      12.0000,   6.00000,    474.3875
    122.0000,      12.0000,   6.00000,    453.1259
    126.0000,      12.0000,   6.00000,    429.0056
    130.0000,      12.0000,   6.00000,    423.8401
    134.0000,      12.0000,   6.00000,    432.7126
    138.0000,      12.0000,   6.00000,    442.9364
    142.0000,      12.0000,   6.00000,    457.8790
    146.0000,      12.0000,   6.00000,    464.0182
    150.0000,      12.0000,   6.00000,    475.3714
    154.0000,      12.0000,   6.00000,    477.4774
    158.0000,      12.0000,   6.00000,    488.4800
    162.0000,      12.0000,   6.00000,    482.6880
    166.0000,      12.0000,   6.00000,    472.4055
    170.0000,      12.0000,   6.00000,    449.7608
    174.0000,      12.0000,   6.00000,    425.7264
     84.0000,      24.0000,   3.00000,    398.9301
     88.0000,      24.0000,   3.00000,    395.9071
     92.0000,      24.0000,   3.00000,    403.5841
     96.0000,      24.0000,   3.00000,    405.5865
    100.0000,      24.0000,   3.00000,    420.2069
    104.0000,      24.0000,   3.00000,    431.9352
    108.0000,      24.0000,   3.00000,    449.4758
    112.0000,      24.0000,   3.00000,    457.8945
    116.0000,      24.0000,   3.00000,    453.5098
    120.0000,      24.0000,   3.00000,    453.1209
    124.0000,      24.0000,   3.00000,    445.4253
    128.0000,      24.0000,   3.00000,    435.8537
    132.0000,      24.0000,   3.00000,    427.8745
    136.0000,      24.0000,   3.00000,    431.5050
    140.0000,      24.0000,   3.00000,    437.9416
    144.0000,      24.0000,   3.00000,    448.8974
    148.0000,      24.0000,   3.00000,    457.5753
    152.0000,      24.0000,   3.00000,    466.3095
    156.0000,      24.0000,   3.00000,    468.6960
    160.0000,      24.0000,   3.00000,    465.7655
    164.0000,      24.0000,   3.00000,    462.6631
    168.0000,      24.0000,   3.00000,    451.0800
     90.0000,      20.0000,   4.00000,    394.1535
     94.0000,      20.0000,   4.00000,    404.3398
     98.0000,      20.0000,   4.00000,    405.6905
    102.0000,      20.0000,   4.00000,    420.2555
    106.0000,      20.0000,   4.00000,    446.4210
    110.0000,      20.0000,   4.00000,    466.3625
    114.0000,      20.0000,   4.00000,    463.2791
    118.0000,      20.0000,   4.00000,    461.2491
    122.0000,      20.0000,   4.00000,    442.6535
    126.0000,      20.0000,   4.00000,    430.1230
    130.0000,      20.0000,   4.00000,    420.4504
    134.0000,      20.0000,   4.00000,    415.5980
    138.0000,      20.0000,   4.00000,    425.4432
    142.0000,      20.0000,   4.00000,    433.4539
    146.0000,      20.0000,   4.00000,    442.1171
    150.0000,      20.0000,   4.00000,    452.1872
    154.0000,      20.0000,   4.00000,    467.0865
    158.0000,      20.0000,   4.00000,    468.7837
    162.0000,      20.0000,   4.00000,    467.4061
   4.24
ITERATION 4
MODEL RESISTIVITY
LAYER 1
61,     2.0000
      8.0000,     299.62
     12.0000,     299.67
     16.0000,     299.26
     20.0000,     293.02
     24.0000,     245.18
     28.0000,     244.87
     32.0000,     239.67
     36.0000,     284.33
     40.0000,     330.67
     44.0000,     309.22
     48.0000,     327.06
     52.0000,     370.90
     56.0000,     414.16
     60.0000,     416.00
     64.0000,     420.64
     68.0000,     455.43
     72.0000,     404.99
     76.0000,     424.75
     80.0000,     424.77
     84.0000,     427.43
     88.0000,     428.70
     92.0000,     428.94
     96.0000,     345.42
    100.0000,     356.35
    104.0000,     383.32
    108.0000,     340.34
    112.0000,     416.42
    116.0000,     412.56
    120.0000,     398.90
    124.0000,     365.62
    128.0000,     329.42
    132.0000,     325.93
    136.0000,     341.94
    140.0000,     353.19
    144.0000,     367.77
    148.0000,     408.89
    152.0000,     396.02
    156.0000,     427.99
    160.0000,     439.73
    164.0000,     463.88
    168.0000,     434.78
    172.0000,     418.01
    176.0000,     403.16
    180.0000,     383.60
    184.0000,     383.46
    188.0000,     383.16
    192.0000,     387.27
    196.0000,     388.49
    200.0000,     385.42
    204.0000,     475.42
    208.0000,     475.21
    212.0000,     497.32
    216.0000,     501.41
    220.0000,     511.06
    224.0000,     494.99
    228.0000,     471.47
    232.0000,     442.78
    236.0000,     467.83
    240.0000,     406.69
    244.0000,     334.66
           307.7732
LAYER 2
61,     4.2000
      8.0000,     299.60
     12.0000,     299.65
     16.0000,     299.27
     20.0000,     293.04
     24.0000,     245.79
     28.0000,     244.86
     32.0000,     241.23
     36.0000,     284.55
     40.0000,     330.50
     44.0000,     312.63
     48.0000,     327.55
     52.0000,     372.47
     56.0000,     415.88
     60.0000,     421.81
     64.0000,     429.44
     68.0000,     455.21
     72.0000,     416.34
     76.0000,     424.76
     80.0000,     424.98
     84.0000,     427.32
     88.0000,     428.72
     92.0000,     428.93
     96.0000,     352.74
    100.0000,     359.24
    104.0000,     383.86
    108.0000,     365.46
    112.0000,     418.64
    116.0000,     418.35
    120.0000,     408.76
    124.0000,     377.45
    128.0000,     342.85
    132.0000,     341.47
    136.0000,     350.15
    140.0000,     360.11
    144.0000,     380.24
    148.0000,     414.85
    152.0000,     414.57
    156.0000,     435.14
    160.0000,     452.34
    164.0000,     466.79
    168.0000,     443.17
    172.0000,     422.13
    176.0000,     405.77
    180.0000,     386.25
    184.0000,     385.52
    188.0000,     385.56
    192.0000,     388.20
    196.0000,     389.24
    200.0000,     389.24
    204.0000,     476.13
    208.0000,     479.22
    212.0000,     500.61
    216.0000,     507.58
    220.0000,     512.95
    224.0000,     499.01
    228.0000,     474.73
    232.0000,     457.97
    236.0000,     467.90
    240.0000,     407.45
    244.0000,     334.61
           308.4056
LAYER 3
59,     6.6200
     12.0000,     299.60
     16.0000,     299.33
     20.0000,     293.42
     24.0000,     254.84
     28.0000,     253.58
     32.0000,     253.81
     36.0000,     298.50
     40.0000,     333.95
     44.0000,     334.01
     48.0000,     342.39
     52.0000,     384.04
     56.0000,     421.00
     60.0000,     434.03
     64.0000,     441.36
     68.0000,     454.22
     72.0000,     424.56
     76.0000,     424.84
     80.0000,     425.15
     84.0000,     427.18
     88.0000,     430.00
     92.0000,     430.74
     96.0000,     417.41
    100.0000,     424.65
    104.0000,     466.98
    108.0000,     469.89
    112.0000,     523.82
    116.0000,     536.27
    120.0000,     536.75
    124.0000,     535.49
    128.0000,     522.67
    132.0000,     520.92
    136.0000,     520.72
    140.0000,     523.23
    144.0000,     545.49
    148.0000,     576.65
    152.0000,     577.54
    156.0000,     588.50
    160.0000,     598.88
    164.0000,     598.87
    168.0000,     575.21
    172.0000,     522.25
    176.0000,     478.29
    180.0000,     443.20
    184.0000,     435.74
    188.0000,     434.84
    192.0000,     435.02
    196.0000,     436.29
    200.0000,     451.10
    204.0000,     536.27
    208.0000,     562.69
    212.0000,     583.38
    216.0000,     588.38
    220.0000,     588.31
    224.0000,     577.86
    228.0000,     549.20
    232.0000,     524.39
    236.0000,     512.33
    240.0000,     411.94
           334.4919
LAYER 4
57,     9.2820
     16.0000,     299.58
     20.0000,     296.72
     24.0000,     276.22
     28.0000,     276.30
     32.0000,     280.19
     36.0000,     326.22
     40.0000,     352.21
     44.0000,     353.33
     48.0000,     359.03
     52.0000,     388.93
     56.0000,     420.97
     60.0000,     434.28
     64.0000,     441.47
     68.0000,     451.18
     72.0000,     424.61
     76.0000,     424.63
     80.0000,     424.76
     84.0000,     426.02
     88.0000,     430.36
     92.0000,     438.88
     96.0000,     455.49
    100.0000,     496.59
    104.0000,     581.92
    108.0000,     598.00
    112.0000,     679.02
    116.0000,     727.12
    120.0000,     731.00
    124.0000,     738.65
    128.0000,     744.80
    132.0000,     745.85
    136.0000,     746.52
    140.0000,     747.93
    144.0000,     762.16
    148.0000,     782.01
    152.0000,     783.80
    156.0000,     785.32
    160.0000,     784.39
    164.0000,     782.71
    168.0000,     735.28
    172.0000,     650.74
    176.0000,     579.90
    180.0000,     528.70
    184.0000,     513.35
    188.0000,     511.20
    192.0000,     511.59
    196.0000,     514.14
    200.0000,     543.54
    204.0000,     629.48
    208.0000,     659.67
    212.0000,     669.42
    216.0000,     669.85
    220.0000,     669.11
    224.0000,     656.64
    228.0000,     633.40
    232.0000,     596.64
    236.0000,     564.58
           412.2343
LAYER 5
53,    12.2102
     24.0000,     324.71
     28.0000,     346.85
     32.0000,     359.27
     36.0000,     373.18
     40.0000,     376.05
     44.0000,     377.21
     48.0000,     378.61
     52.0000,     388.44
     56.0000,     418.71
     60.0000,     419.02
     64.0000,     418.77
     68.0000,     416.62
     72.0000,     411.54
     76.0000,     411.23
     80.0000,     412.96
     84.0000,     415.79
     88.0000,     425.12
     92.0000,     444.26
     96.0000,     478.70
    100.0000,     546.73
    104.0000,     630.64
    108.0000,     684.88
    112.0000,     751.53
    116.0000,     805.13
    120.0000,     831.47
    124.0000,     836.04
    128.0000,     842.63
    132.0000,     844.30
    136.0000,     844.77
    140.0000,     844.74
    144.0000,     843.98
    148.0000,     842.87
    152.0000,     840.67
    156.0000,     836.01
    160.0000,     832.70
    164.0000,     823.13
    168.0000,     767.05
    172.0000,     697.86
    176.0000,     645.15
    180.0000,     615.68
    184.0000,     606.35
    188.0000,     605.33
    192.0000,     605.70
    196.0000,     608.58
    200.0000,     628.08
    204.0000,     663.62
    208.0000,     677.67
    212.0000,     678.76
    216.0000,     678.74
    220.0000,     677.25
    224.0000,     671.34
    228.0000,     668.66
           628.4173
LAYER 6
49,    15.4312
     32.0000,     367.30
     36.0000,     375.10
     40.0000,     376.02
     44.0000,     377.07
     48.0000,     378.88
     52.0000,     383.31
     56.0000,     386.00
     60.0000,     387.59
     64.0000,     388.09
     68.0000,     388.67
     72.0000,     389.08
     76.0000,     389.87
     80.0000,     395.22
     84.0000,     407.27
     88.0000,     423.76
     92.0000,     442.90
     96.0000,     477.98
    100.0000,     544.10
    104.0000,     623.06
    108.0000,     679.74
    112.0000,     742.84
    116.0000,     793.27
    120.0000,     817.20
    124.0000,     821.93
    128.0000,     824.24
    132.0000,     826.33
    136.0000,     827.77
    140.0000,     829.29
    144.0000,     832.76
    148.0000,     834.62
    152.0000,     834.22
    156.0000,     833.14
    160.0000,     829.73
    164.0000,     814.57
    168.0000,     764.79
    172.0000,     695.38
    176.0000,     642.50
    180.0000,     614.48
    184.0000,     605.72
    188.0000,     604.67
    192.0000,     604.92
    196.0000,     607.99
    200.0000,     626.46
    204.0000,     658.77
    208.0000,     674.84
    212.0000,     676.53
    216.0000,     676.72
    220.0000,     675.82
           668.3977
LAYER 7
45,    18.9743
     40.0000,     375.23
     44.0000,     375.73
     48.0000,     375.93
     52.0000,     376.15
     56.0000,     376.23
     60.0000,     376.18
     64.0000,     376.20
     68.0000,     376.31
     72.0000,     376.53
     76.0000,     377.63
     80.0000,     381.94
     84.0000,     392.03
     88.0000,     409.14
     92.0000,     432.75
     96.0000,     469.80
    100.0000,     527.72
    104.0000,     591.58
    108.0000,     642.10
    112.0000,     684.21
    116.0000,     712.37
    120.0000,     725.33
    124.0000,     728.41
    128.0000,     728.71
    132.0000,     728.43
    136.0000,     727.72
    140.0000,     726.15
    144.0000,     723.71
    148.0000,     720.02
    152.0000,     713.27
    156.0000,     703.29
    160.0000,     689.54
    164.0000,     670.07
    168.0000,     644.08
    172.0000,     617.49
    176.0000,     598.90
    180.0000,     591.43
    184.0000,     590.79
    188.0000,     591.16
    192.0000,     592.36
    196.0000,     598.77
    200.0000,     614.45
    204.0000,     633.53
    208.0000,     651.01
    212.0000,     656.35
           659.0103
LAYER 8
41,    22.8718
     48.0000,     374.38
     52.0000,     372.80
     56.0000,     371.98
     60.0000,     371.45
     64.0000,     371.09
     68.0000,     370.98
     72.0000,     371.01
     76.0000,     371.40
     80.0000,     373.46
     84.0000,     379.17
     88.0000,     390.50
     92.0000,     408.95
     96.0000,     435.41
    100.0000,     467.33
    104.0000,     498.22
    108.0000,     520.61
    112.0000,     533.94
    116.0000,     539.81
    120.0000,     541.31
    124.0000,     541.35
    128.0000,     541.20
    132.0000,     540.87
    136.0000,     540.05
    140.0000,     538.22
    144.0000,     535.16
    148.0000,     530.92
    152.0000,     525.76
    156.0000,     520.29
    160.0000,     515.27
    164.0000,     511.46
    168.0000,     509.57
    172.0000,     509.51
    176.0000,     509.93
    180.0000,     510.56
    184.0000,     512.35
    188.0000,     517.13
    192.0000,     529.65
    196.0000,     548.47
    200.0000,     560.18
    204.0000,     573.28
           598.5634
LAYER 9
35,    27.1590
     60.0000,     370.21
     64.0000,     368.46
     68.0000,     368.09
     72.0000,     367.97
     76.0000,     367.93
     80.0000,     368.33
     84.0000,     370.26
     88.0000,     374.93
     92.0000,     383.11
     96.0000,     394.31
    100.0000,     405.10
    104.0000,     413.53
    108.0000,     417.67
    112.0000,     418.98
    116.0000,     418.93
    120.0000,     418.66
    124.0000,     418.50
    128.0000,     418.29
    132.0000,     417.94
    136.0000,     417.17
    140.0000,     415.91
    144.0000,     414.38
    148.0000,     413.02
    152.0000,     412.26
    156.0000,     412.29
    160.0000,     412.74
    164.0000,     413.00
    168.0000,     413.83
    172.0000,     414.78
    176.0000,     416.58
    180.0000,     424.45
    184.0000,     437.44
    188.0000,     447.31
    192.0000,     465.03
           516.9792
LAYER 10
29,    31.8749
     72.0000,     365.75
     76.0000,     365.46
     80.0000,     365.26
     84.0000,     364.93
     88.0000,     364.99
     92.0000,     365.82
     96.0000,     366.92
    100.0000,     367.30
    104.0000,     366.57
    108.0000,     365.07
    112.0000,     363.72
    116.0000,     363.11
    120.0000,     362.90
    124.0000,     362.61
    128.0000,     362.34
    132.0000,     361.77
    136.0000,     360.70
    140.0000,     359.25
    144.0000,     357.84
    148.0000,     356.99
    152.0000,     356.86
    156.0000,     357.39
    160.0000,     357.89
    164.0000,     358.50
    168.0000,     360.08
    172.0000,     360.54
    176.0000,     364.36
    180.0000,     374.90
           409.8084
LAYER 11
25,    37.0623
     80.0000,     361.39
     84.0000,     361.17
     88.0000,     360.29
     92.0000,     357.93
     96.0000,     355.19
    100.0000,     351.99
    104.0000,     348.97
    108.0000,     346.31
    112.0000,     344.49
    116.0000,     344.23
    120.0000,     343.75
    124.0000,     343.35
    128.0000,     343.04
    132.0000,     342.21
    136.0000,     340.70
    140.0000,     338.51
    144.0000,     335.75
    148.0000,     333.21
    152.0000,     331.36
    156.0000,     330.58
    160.0000,     330.70
    164.0000,     330.80
    168.0000,     331.35
    172.0000,     331.51
           334.3851
LAYER 12
21, 
     88.0000,     357.84
     92.0000,     355.42
     96.0000,     352.41
    100.0000,     348.80
    104.0000,     345.54
    108.0000,     342.43
    112.0000,     340.84
    116.0000,     340.54
    120.0000,     340.15
    124.0000,     339.80
    128.0000,     339.46
    132.0000,     338.44
    136.0000,     336.62
    140.0000,     334.08
    144.0000,     331.07
    148.0000,     327.90
    152.0000,     324.82
    156.0000,     322.80
    160.0000,     320.98
    164.0000,     319.30
           317.9713
CALCULATED APPARENT RESISTIVITY
      6.0000,       4.0000,   1.00000,    299.0493
     10.0000,       4.0000,   1.00000,    298.4829
     14.0000,       4.0000,   1.00000,    288.7911
     18.0000,       4.0000,   1.00000,    288.9919
     22.0000,       4.0000,   1.00000,    256.6251
     26.0000,       4.0000,   1.00000,    267.5329
     30.0000,       4.0000,   1.00000,    263.1887
     34.0000,       4.0000,   1.00000,    287.7820
     38.0000,       4.0000,   1.00000,    315.0953
     42.0000,       4.0000,   1.00000,    318.4766
     46.0000,       4.0000,   1.00000,    348.2616
     50.0000,       4.0000,   1.00000,    367.8252
     54.0000,       4.0000,   1.00000,    399.5573
     58.0000,       4.0000,   1.00000,    414.0429
     62.0000,       4.0000,   1.00000,    414.7145
     66.0000,       4.0000,   1.00000,    443.7596
     70.0000,       4.0000,   1.00000,    408.8546
     74.0000,       4.0000,   1.00000,    433.7886
     78.0000,       4.0000,   1.00000,    420.2605
     82.0000,       4.0000,   1.00000,    425.0414
     86.0000,       4.0000,   1.00000,    410.8796
     90.0000,       4.0000,   1.00000,    422.6722
     94.0000,       4.0000,   1.00000,    374.2408
     98.0000,       4.0000,   1.00000,    379.4316
    102.0000,       4.0000,   1.00000,    407.3204
    106.0000,       4.0000,   1.00000,    371.9898
    110.0000,       4.0000,   1.00000,    428.7914
    114.0000,       4.0000,   1.00000,    411.5687
    118.0000,       4.0000,   1.00000,    414.6589
    122.0000,       4.0000,   1.00000,    395.7726
    126.0000,       4.0000,   1.00000,    376.9019
    130.0000,       4.0000,   1.00000,    370.4679
    134.0000,       4.0000,   1.00000,    380.8381
    138.0000,       4.0000,   1.00000,    393.4990
    142.0000,       4.0000,   1.00000,    397.3723
    146.0000,       4.0000,   1.00000,    439.0213
    150.0000,       4.0000,   1.00000,    428.7112
    154.0000,       4.0000,   1.00000,    462.9970
    158.0000,       4.0000,   1.00000,    459.3299
    162.0000,       4.0000,   1.00000,    476.4841
    166.0000,       4.0000,   1.00000,    451.6349
    170.0000,       4.0000,   1.00000,    444.5174
    174.0000,       4.0000,   1.00000,    425.9086
    178.0000,       4.0000,   1.00000,    406.4502
    182.0000,       4.0000,   1.00000,    407.5530
    186.0000,       4.0000,   1.00000,    399.1052
    190.0000,       4.0000,   1.00000,    403.3750
    194.0000,       4.0000,   1.00000,    419.9044
    198.0000,       4.0000,   1.00000,    416.2894
    202.0000,       4.0000,   1.00000,    481.3256
    206.0000,       4.0000,   1.00000,    476.3422
    210.0000,       4.0000,   1.00000,    513.1434
    214.0000,       4.0000,   1.00000,    507.4389
    218.0000,       4.0000,   1.00000,    518.6973
    222.0000,       4.0000,   1.00000,    502.4861
    226.0000,       4.0000,   1.00000,    493.9865
    230.0000,       4.0000,   1.00000,    456.0070
    234.0000,       4.0000,   1.00000,    455.0454
    238.0000,       4.0000,   1.00000,    403.4745
    242.0000,       4.0000,   1.00000,    360.9768
    246.0000,       4.0000,   1.00000,    337.9253
     10.0000,       4.0000,   2.00000,    296.6437
     14.0000,       4.0000,   2.00000,    300.5412
     18.0000,       4.0000,   2.00000,    300.9043
     22.0000,       4.0000,   2.00000,    270.2781
     26.0000,       4.0000,   2.00000,    282.4093
     30.0000,       4.0000,   2.00000,    279.3080
     34.0000,       4.0000,   2.00000,    307.9556
     38.0000,       4.0000,   2.00000,    338.4609
     42.0000,       4.0000,   2.00000,    325.1728
     46.0000,       4.0000,   2.00000,    345.5728
     50.0000,       4.0000,   2.00000,    377.6483
     54.0000,       4.0000,   2.00000,    407.8435
     58.0000,       4.0000,   2.00000,    401.9328
     62.0000,       4.0000,   2.00000,    411.6790
     66.0000,       4.0000,   2.00000,    444.0208
     70.0000,       4.0000,   2.00000,    409.1786
     74.0000,       4.0000,   2.00000,    430.5164
     78.0000,       4.0000,   2.00000,    429.4099
     82.0000,       4.0000,   2.00000,    413.1886
     86.0000,       4.0000,   2.00000,    427.6480
     90.0000,       4.0000,   2.00000,    447.1748
     94.0000,       4.0000,   2.00000,    383.5410
     98.0000,       4.0000,   2.00000,    414.5691
    102.0000,       4.0000,   2.00000,    455.8816
    106.0000,       4.0000,   2.00000,    401.2549
    110.0000,       4.0000,   2.00000,    459.3551
    114.0000,       4.0000,   2.00000,    463.6206
    118.0000,       4.0000,   2.00000,    456.7329
    122.0000,       4.0000,   2.00000,    449.6844
    126.0000,       4.0000,   2.00000,    428.9238
    130.0000,       4.0000,   2.00000,    431.3875
    134.0000,       4.0000,   2.00000,    454.9205
    138.0000,       4.0000,   2.00000,    454.5687
    142.0000,       4.0000,   2.00000,    457.2598
    146.0000,       4.0000,   2.00000,    498.2608
    150.0000,       4.0000,   2.00000,    481.6816
    154.0000,       4.0000,   2.00000,    500.6094
    158.0000,       4.0000,   2.00000,    509.6952
    162.0000,       4.0000,   2.00000,    518.1277
    166.0000,       4.0000,   2.00000,    489.7890
    170.0000,       4.0000,   2.00000,    482.0974
    174.0000,       4.0000,   2.00000,    467.7904
    178.0000,       4.0000,   2.00000,    444.0700
    182.0000,       4.0000,   2.00000,    445.1848
    186.0000,       4.0000,   2.00000,    436.8424
    190.0000,       4.0000,   2.00000,    448.5829
    194.0000,       4.0000,   2.00000,    450.8694
    198.0000,       4.0000,   2.00000,    447.5769
    202.0000,       4.0000,   2.00000,    518.7369
    206.0000,       4.0000,   2.00000,    511.6095
    210.0000,       4.0000,   2.00000,    520.3179
    214.0000,       4.0000,   2.00000,    526.2804
    218.0000,       4.0000,   2.00000,    539.0140
    222.0000,       4.0000,   2.00000,    534.0175
    226.0000,       4.0000,   2.00000,    502.5780
    230.0000,       4.0000,   2.00000,    469.8727
    234.0000,       4.0000,   2.00000,    489.3610
    238.0000,       4.0000,   2.00000,    438.0949
    242.0000,       4.0000,   2.00000,    378.7672
     14.0000,       4.0000,   3.00000,    313.4924
     18.0000,       4.0000,   3.00000,    319.2314
     22.0000,       4.0000,   3.00000,    281.0027
     26.0000,       4.0000,   3.00000,    287.7123
     30.0000,       4.0000,   3.00000,    291.0544
     34.0000,       4.0000,   3.00000,    332.8616
     38.0000,       4.0000,   3.00000,    359.1059
     42.0000,       4.0000,   3.00000,    333.4751
     46.0000,       4.0000,   3.00000,    343.3103
     50.0000,       4.0000,   3.00000,    375.0865
     54.0000,       4.0000,   3.00000,    404.8802
     58.0000,       4.0000,   3.00000,    403.8978
     62.0000,       4.0000,   3.00000,    403.2151
     66.0000,       4.0000,   3.00000,    434.4628
     70.0000,       4.0000,   3.00000,    403.7145
     74.0000,       4.0000,   3.00000,    426.1067
     78.0000,       4.0000,   3.00000,    414.6913
     82.0000,       4.0000,   3.00000,    430.8057
     86.0000,       4.0000,   3.00000,    441.6752
     90.0000,       4.0000,   3.00000,    458.5319
     94.0000,       4.0000,   3.00000,    407.0610
     98.0000,       4.0000,   3.00000,    430.4140
    102.0000,       4.0000,   3.00000,    475.2450
    106.0000,       4.0000,   3.00000,    432.5920
    110.0000,       4.0000,   3.00000,    496.3374
    114.0000,       4.0000,   3.00000,    502.5187
    118.0000,       4.0000,   3.00000,    513.8712
    122.0000,       4.0000,   3.00000,    485.1390
    126.0000,       4.0000,   3.00000,    468.7361
    130.0000,       4.0000,   3.00000,    479.9131
    134.0000,       4.0000,   3.00000,    505.2129
    138.0000,       4.0000,   3.00000,    515.1873
    142.0000,       4.0000,   3.00000,    509.4487
    146.0000,       4.0000,   3.00000,    545.2224
    150.0000,       4.0000,   3.00000,    514.7787
    154.0000,       4.0000,   3.00000,    537.4207
    158.0000,       4.0000,   3.00000,    537.5717
    162.0000,       4.0000,   3.00000,    557.4332
    166.0000,       4.0000,   3.00000,    523.5289
    170.0000,       4.0000,   3.00000,    513.0094
    174.0000,       4.0000,   3.00000,    496.0988
    178.0000,       4.0000,   3.00000,    477.6934
    182.0000,       4.0000,   3.00000,    479.1265
    186.0000,       4.0000,   3.00000,    480.2719
    190.0000,       4.0000,   3.00000,    479.2326
    194.0000,       4.0000,   3.00000,    480.0974
    198.0000,       4.0000,   3.00000,    472.0872
    202.0000,       4.0000,   3.00000,    549.9321
    206.0000,       4.0000,   3.00000,    531.9938
    210.0000,       4.0000,   3.00000,    538.1313
    214.0000,       4.0000,   3.00000,    525.7997
    218.0000,       4.0000,   3.00000,    554.1530
    222.0000,       4.0000,   3.00000,    534.0178
    226.0000,       4.0000,   3.00000,    511.8621
    230.0000,       4.0000,   3.00000,    490.9084
    234.0000,       4.0000,   3.00000,    522.7036
    238.0000,       4.0000,   3.00000,    467.5218
     18.0000,      12.0000,   1.00000,    314.5911
     22.0000,      12.0000,   1.00000,    302.4537
     26.0000,      12.0000,   1.00000,    293.0844
     30.0000,      12.0000,   1.00000,    314.5320
     34.0000,      12.0000,   1.00000,    340.6442
     38.0000,      12.0000,   1.00000,    352.4012
     42.0000,      12.0000,   1.00000,    352.1473
     46.0000,      12.0000,   1.00000,    355.0761
     50.0000,      12.0000,   1.00000,    367.3223
     54.0000,      12.0000,   1.00000,    389.3078
     58.0000,      12.0000,   1.00000,    403.5059
     62.0000,      12.0000,   1.00000,    409.7465
     66.0000,      12.0000,   1.00000,    404.7613
     70.0000,      12.0000,   1.00000,    414.2492
     74.0000,      12.0000,   1.00000,    406.5009
     78.0000,      12.0000,   1.00000,    424.5649
     82.0000,      12.0000,   1.00000,    437.5190
     86.0000,      12.0000,   1.00000,    452.7699
     90.0000,      12.0000,   1.00000,    446.3491
     94.0000,      12.0000,   1.00000,    443.8517
     98.0000,      12.0000,   1.00000,    443.5889
    102.0000,      12.0000,   1.00000,    447.7150
    106.0000,      12.0000,   1.00000,    480.1705
    110.0000,      12.0000,   1.00000,    499.5778
    114.0000,      12.0000,   1.00000,    524.6021
    118.0000,      12.0000,   1.00000,    518.7278
    122.0000,      12.0000,   1.00000,    508.8630
    126.0000,      12.0000,   1.00000,    491.6798
    130.0000,      12.0000,   1.00000,    499.3696
    134.0000,      12.0000,   1.00000,    520.2980
    138.0000,      12.0000,   1.00000,    535.2238
    142.0000,      12.0000,   1.00000,    549.0206
    146.0000,      12.0000,   1.00000,    537.2172
    150.0000,      12.0000,   1.00000,    542.9590
    154.0000,      12.0000,   1.00000,    539.4277
    158.0000,      12.0000,   1.00000,    552.4958
    162.0000,      12.0000,   1.00000,    548.8077
    166.0000,      12.0000,   1.00000,    546.6843
    170.0000,      12.0000,   1.00000,    523.5448
    174.0000,      12.0000,   1.00000,    509.1669
    178.0000,      12.0000,   1.00000,    500.1195
    182.0000,      12.0000,   1.00000,    503.1664
    186.0000,      12.0000,   1.00000,    499.0800
    190.0000,      12.0000,   1.00000,    497.8884
    194.0000,      12.0000,   1.00000,    494.0445
    198.0000,      12.0000,   1.00000,    518.0005
    202.0000,      12.0000,   1.00000,    527.1761
    206.0000,      12.0000,   1.00000,    544.3969
    210.0000,      12.0000,   1.00000,    533.7753
    214.0000,      12.0000,   1.00000,    537.7457
    218.0000,      12.0000,   1.00000,    521.1658
    222.0000,      12.0000,   1.00000,    523.4435
    226.0000,      12.0000,   1.00000,    515.5223
    230.0000,      12.0000,   1.00000,    520.9943
    234.0000,      12.0000,   1.00000,    505.4094
     18.0000,       4.0000,   4.00000,    332.6621
     22.0000,       4.0000,   4.00000,    286.1568
     26.0000,       4.0000,   4.00000,    296.9300
     30.0000,       4.0000,   4.00000,    300.7874
     34.0000,       4.0000,   4.00000,    344.6980
     38.0000,       4.0000,   4.00000,    374.8904
     42.0000,       4.0000,   4.00000,    342.0548
     46.0000,       4.0000,   4.00000,    350.1666
     50.0000,       4.0000,   4.00000,    366.1675
     54.0000,       4.0000,   4.00000,    401.6078
     58.0000,       4.0000,   4.00000,    404.2820
     62.0000,       4.0000,   4.00000,    401.3994
     66.0000,       4.0000,   4.00000,    428.0514
     70.0000,       4.0000,   4.00000,    392.5155
     74.0000,       4.0000,   4.00000,    414.3310
     78.0000,       4.0000,   4.00000,    421.5677
     82.0000,       4.0000,   4.00000,    436.7279
     86.0000,       4.0000,   4.00000,    452.3435
     90.0000,       4.0000,   4.00000,    478.4610
     94.0000,       4.0000,   4.00000,    414.6648
     98.0000,       4.0000,   4.00000,    438.6921
    102.0000,       4.0000,   4.00000,    485.3085
    106.0000,       4.0000,   4.00000,    445.6968
    110.0000,       4.0000,   4.00000,    537.9648
    114.0000,       4.0000,   4.00000,    540.3475
    118.0000,       4.0000,   4.00000,    541.5763
    122.0000,       4.0000,   4.00000,    522.3780
    126.0000,       4.0000,   4.00000,    491.8612
    130.0000,       4.0000,   4.00000,    501.3405
    134.0000,       4.0000,   4.00000,    536.9222
    138.0000,       4.0000,   4.00000,    549.4299
    142.0000,       4.0000,   4.00000,    545.7775
    146.0000,       4.0000,   4.00000,    574.0914
    150.0000,       4.0000,   4.00000,    537.6110
    154.0000,       4.0000,   4.00000,    559.3874
    158.0000,       4.0000,   4.00000,    561.5282
    162.0000,       4.0000,   4.00000,    580.2440
    166.0000,       4.0000,   4.00000,    551.1846
    170.0000,       4.0000,   4.00000,    535.0043
    174.0000,       4.0000,   4.00000,    516.7578
    178.0000,       4.0000,   4.00000,    496.1055
    182.0000,       4.0000,   4.00000,    511.9530
    186.0000,       4.0000,   4.00000,    501.0827
    190.0000,       4.0000,   4.00000,    503.6428
    194.0000,       4.0000,   4.00000,    501.7864
    198.0000,       4.0000,   4.00000,    490.2010
    202.0000,       4.0000,   4.00000,    566.7903
    206.0000,       4.0000,   4.00000,    544.2498
    210.0000,       4.0000,   4.00000,    548.6545
    214.0000,       4.0000,   4.00000,    537.9959
    218.0000,       4.0000,   4.00000,    537.1003
    222.0000,       4.0000,   4.00000,    532.8057
    226.0000,       4.0000,   4.00000,    525.0700
    230.0000,       4.0000,   4.00000,    512.6807
    234.0000,       4.0000,   4.00000,    544.2808
     24.0000,      16.0000,   1.00000,    314.8615
     28.0000,      16.0000,   1.00000,    318.2389
     32.0000,      16.0000,   1.00000,    336.9418
     36.0000,      16.0000,   1.00000,    345.0958
     40.0000,      16.0000,   1.00000,    360.5268
     44.0000,      16.0000,   1.00000,    367.3784
     48.0000,      16.0000,   1.00000,    371.1483
     52.0000,      16.0000,   1.00000,    379.3130
     56.0000,      16.0000,   1.00000,    387.4554
     60.0000,      16.0000,   1.00000,    404.5025
     64.0000,      16.0000,   1.00000,    403.2274
     68.0000,      16.0000,   1.00000,    399.5927
     72.0000,      16.0000,   1.00000,    410.1991
     76.0000,      16.0000,   1.00000,    417.8897
     80.0000,      16.0000,   1.00000,    435.6976
     84.0000,      16.0000,   1.00000,    458.4039
     88.0000,      16.0000,   1.00000,    450.7002
     92.0000,      16.0000,   1.00000,    453.2212
     96.0000,      16.0000,   1.00000,    457.0623
    100.0000,      16.0000,   1.00000,    446.7828
    104.0000,      16.0000,   1.00000,    484.1656
    108.0000,      16.0000,   1.00000,    517.1970
    112.0000,      16.0000,   1.00000,    532.7034
    116.0000,      16.0000,   1.00000,    554.8077
    120.0000,      16.0000,   1.00000,    537.4026
    124.0000,      16.0000,   1.00000,    520.4034
    128.0000,      16.0000,   1.00000,    521.6044
    132.0000,      16.0000,   1.00000,    518.4097
    136.0000,      16.0000,   1.00000,    535.6599
    140.0000,      16.0000,   1.00000,    555.5620
    144.0000,      16.0000,   1.00000,    559.1486
    148.0000,      16.0000,   1.00000,    563.0655
    152.0000,      16.0000,   1.00000,    566.5539
    156.0000,      16.0000,   1.00000,    567.8100
    160.0000,      16.0000,   1.00000,    571.0345
    164.0000,      16.0000,   1.00000,    566.7426
    168.0000,      16.0000,   1.00000,    555.7378
    172.0000,      16.0000,   1.00000,    538.6531
    176.0000,      16.0000,   1.00000,    530.5441
    180.0000,      16.0000,   1.00000,    517.8315
    184.0000,      16.0000,   1.00000,    513.2999
    188.0000,      16.0000,   1.00000,    516.7936
    192.0000,      16.0000,   1.00000,    512.9662
    196.0000,      16.0000,   1.00000,    530.2465
    200.0000,      16.0000,   1.00000,    534.3023
    204.0000,      16.0000,   1.00000,    538.5602
    208.0000,      16.0000,   1.00000,    550.1544
    212.0000,      16.0000,   1.00000,    534.0482
    216.0000,      16.0000,   1.00000,    525.9521
    220.0000,      16.0000,   1.00000,    523.7979
    224.0000,      16.0000,   1.00000,    522.6802
    228.0000,      16.0000,   1.00000,    535.8195
     22.0000,       4.0000,   5.00000,    294.3892
     26.0000,       4.0000,   5.00000,    305.5162
     30.0000,       4.0000,   5.00000,    307.1435
     34.0000,       4.0000,   5.00000,    347.9789
     38.0000,       4.0000,   5.00000,    380.1204
     42.0000,       4.0000,   5.00000,    353.2169
     46.0000,       4.0000,   5.00000,    351.3436
     50.0000,       4.0000,   5.00000,    373.1703
     54.0000,       4.0000,   5.00000,    398.1632
     58.0000,       4.0000,   5.00000,    398.8593
     62.0000,       4.0000,   5.00000,    402.6551
     66.0000,       4.0000,   5.00000,    425.8511
     70.0000,       4.0000,   5.00000,    382.3302
     74.0000,       4.0000,   5.00000,    414.4817
     78.0000,       4.0000,   5.00000,    426.2294
     82.0000,       4.0000,   5.00000,    437.7582
     86.0000,       4.0000,   5.00000,    461.9112
     90.0000,       4.0000,   5.00000,    486.2355
     94.0000,       4.0000,   5.00000,    415.5096
     98.0000,       4.0000,   5.00000,    441.0232
    102.0000,       4.0000,   5.00000,    493.1396
    106.0000,       4.0000,   5.00000,    458.8608
    110.0000,       4.0000,   5.00000,    556.5876
    114.0000,       4.0000,   5.00000,    569.9574
    118.0000,       4.0000,   5.00000,    563.8412
    122.0000,       4.0000,   5.00000,    537.6664
    126.0000,       4.0000,   5.00000,    508.0179
    130.0000,       4.0000,   5.00000,    508.6143
    134.0000,       4.0000,   5.00000,    544.6760
    138.0000,       4.0000,   5.00000,    558.9551
    142.0000,       4.0000,   5.00000,    555.5481
    146.0000,       4.0000,   5.00000,    592.9269
    150.0000,       4.0000,   5.00000,    553.7401
    154.0000,       4.0000,   5.00000,    573.2643
    158.0000,       4.0000,   5.00000,    579.4708
    162.0000,       4.0000,   5.00000,    598.9061
    166.0000,       4.0000,   5.00000,    563.3413
    170.0000,       4.0000,   5.00000,    552.4773
    174.0000,       4.0000,   5.00000,    528.9354
    178.0000,       4.0000,   5.00000,    512.8188
    182.0000,       4.0000,   5.00000,    516.2308
    186.0000,       4.0000,   5.00000,    513.8148
    190.0000,       4.0000,   5.00000,    514.8152
    194.0000,       4.0000,   5.00000,    514.8428
    198.0000,       4.0000,   5.00000,    499.3628
    202.0000,       4.0000,   5.00000,    574.5827
    206.0000,       4.0000,   5.00000,    551.5065
    210.0000,       4.0000,   5.00000,    556.2222
    214.0000,       4.0000,   5.00000,    532.8239
    218.0000,       4.0000,   5.00000,    538.1762
    222.0000,       4.0000,   5.00000,    531.8307
    226.0000,       4.0000,   5.00000,    535.9964
    230.0000,       4.0000,   5.00000,    523.1822
     26.0000,       4.0000,   6.00000,    311.0649
     30.0000,       4.0000,   6.00000,    308.7652
     34.0000,       4.0000,   6.00000,    349.8843
     38.0000,       4.0000,   6.00000,    382.9671
     42.0000,       4.0000,   6.00000,    351.5547
     46.0000,       4.0000,   6.00000,    361.3189
     50.0000,       4.0000,   6.00000,    378.2165
     54.0000,       4.0000,   6.00000,    403.7801
     58.0000,       4.0000,   6.00000,    397.2529
     62.0000,       4.0000,   6.00000,    397.2416
     66.0000,       4.0000,   6.00000,    423.3466
     70.0000,       4.0000,   6.00000,    388.5505
     74.0000,       4.0000,   6.00000,    417.6395
     78.0000,       4.0000,   6.00000,    421.3425
     82.0000,       4.0000,   6.00000,    444.4992
     86.0000,       4.0000,   6.00000,    460.0061
     90.0000,       4.0000,   6.00000,    480.3614
     94.0000,       4.0000,   6.00000,    415.9367
     98.0000,       4.0000,   6.00000,    442.0060
    102.0000,       4.0000,   6.00000,    502.3746
    106.0000,       4.0000,   6.00000,    468.5517
    110.0000,       4.0000,   6.00000,    565.4386
    114.0000,       4.0000,   6.00000,    576.6691
    118.0000,       4.0000,   6.00000,    583.3418
    122.0000,       4.0000,   6.00000,    542.4353
    126.0000,       4.0000,   6.00000,    508.7690
    130.0000,       4.0000,   6.00000,    513.1893
    134.0000,       4.0000,   6.00000,    535.0315
    138.0000,       4.0000,   6.00000,    547.4764
    142.0000,       4.0000,   6.00000,    550.6068
    146.0000,       4.0000,   6.00000,    595.9454
    150.0000,       4.0000,   6.00000,    564.3656
    154.0000,       4.0000,   6.00000,    588.4589
    158.0000,       4.0000,   6.00000,    590.4619
    162.0000,       4.0000,   6.00000,    611.1802
    166.0000,       4.0000,   6.00000,    574.3976
    170.0000,       4.0000,   6.00000,    557.2755
    174.0000,       4.0000,   6.00000,    542.6081
    178.0000,       4.0000,   6.00000,    511.0918
    182.0000,       4.0000,   6.00000,    516.1220
    186.0000,       4.0000,   6.00000,    510.2453
    190.0000,       4.0000,   6.00000,    517.8468
    194.0000,       4.0000,   6.00000,    515.4739
    198.0000,       4.0000,   6.00000,    500.9135
    202.0000,       4.0000,   6.00000,    579.2687
    206.0000,       4.0000,   6.00000,    555.6410
    210.0000,       4.0000,   6.00000,    550.6702
    214.0000,       4.0000,   6.00000,    532.1120
    218.0000,       4.0000,   6.00000,    547.8113
    222.0000,       4.0000,   6.00000,    544.5829
    226.0000,       4.0000,   6.00000,    534.0590
     30.0000,      20.0000,   1.00000,    333.0645
     34.0000,      20.0000,   1.00000,    340.9834
     38.0000,      20.0000,   1.00000,    346.7936
     42.0000,      20.0000,   1.00000,    365.9669
     46.0000,      20.0000,   1.00000,    380.9960
     50.0000,      20.0000,   1.00000,    385.4554
     54.0000,      20.0000,   1.00000,    389.1065
     58.0000,      20.0000,   1.00000,    399.3485
     62.0000,      20.0000,   1.00000,    393.5274
     66.0000,      20.0000,   1.00000,    403.7611
     70.0000,      20.0000,   1.00000,    416.3559
     74.0000,      20.0000,   1.00000,    420.9725
     78.0000,      20.0000,   1.00000,    430.5693
     82.0000,      20.0000,   1.00000,    446.7539
     86.0000,      20.0000,   1.00000,    442.6190
     90.0000,      20.0000,   1.00000,    444.0876
     94.0000,      20.0000,   1.00000,    457.4475
     98.0000,      20.0000,   1.00000,    463.6465
    102.0000,      20.0000,   1.00000,    480.3049
    106.0000,      20.0000,   1.00000,    511.0304
    110.0000,      20.0000,   1.00000,    534.2913
    114.0000,      20.0000,   1.00000,    540.5397
    118.0000,      20.0000,   1.00000,    545.7817
    122.0000,      20.0000,   1.00000,    540.1495
    126.0000,      20.0000,   1.00000,    525.9152
    130.0000,      20.0000,   1.00000,    517.0528
    134.0000,      20.0000,   1.00000,    515.0894
    138.0000,      20.0000,   1.00000,    525.0416
    142.0000,      20.0000,   1.00000,    541.0190
    146.0000,      20.0000,   1.00000,    557.6587
    150.0000,      20.0000,   1.00000,    574.4282
    154.0000,      20.0000,   1.00000,    589.8945
    158.0000,      20.0000,   1.00000,    582.2924
    162.0000,      20.0000,   1.00000,    579.5933
    166.0000,      20.0000,   1.00000,    571.5098
    170.0000,      20.0000,   1.00000,    562.5472
    174.0000,      20.0000,   1.00000,    539.0908
    178.0000,      20.0000,   1.00000,    528.0018
    182.0000,      20.0000,   1.00000,    513.9279
    186.0000,      20.0000,   1.00000,    509.9306
    190.0000,      20.0000,   1.00000,    508.0903
    194.0000,      20.0000,   1.00000,    525.6892
    198.0000,      20.0000,   1.00000,    532.1686
    202.0000,      20.0000,   1.00000,    539.4745
    206.0000,      20.0000,   1.00000,    533.7468
    210.0000,      20.0000,   1.00000,    539.7618
    214.0000,      20.0000,   1.00000,    537.8342
    218.0000,      20.0000,   1.00000,    539.3811
    222.0000,      20.0000,   1.00000,    534.4277
     30.0000,       4.0000,   7.00000,    309.6930
     34.0000,       4.0000,   7.00000,    351.5336
     38.0000,       4.0000,   7.00000,    380.3374
     42.0000,       4.0000,   7.00000,    353.8679
     46.0000,       4.0000,   7.00000,    362.3942
     50.0000,       4.0000,   7.00000,    386.5486
     54.0000,       4.0000,   7.00000,    410.2643
     58.0000,       4.0000,   7.00000,    401.9817
     62.0000,       4.0000,   7.00000,    393.1796
     66.0000,       4.0000,   7.00000,    426.5390
     70.0000,       4.0000,   7.00000,    395.6836
     74.0000,       4.0000,   7.00000,    418.3483
     78.0000,       4.0000,   7.00000,    425.8490
     82.0000,       4.0000,   7.00000,    436.8309
     86.0000,       4.0000,   7.00000,    452.9909
     90.0000,       4.0000,   7.00000,    473.5724
     94.0000,       4.0000,   7.00000,    410.8807
     98.0000,       4.0000,   7.00000,    448.1540
    102.0000,       4.0000,   7.00000,    507.8468
    106.0000,       4.0000,   7.00000,    471.9832
    110.0000,       4.0000,   7.00000,    568.5026
    114.0000,       4.0000,   7.00000,    579.3743
    118.0000,       4.0000,   7.00000,    576.4308
    122.0000,       4.0000,   7.00000,    548.6202
    126.0000,       4.0000,   7.00000,    504.7641
    130.0000,       4.0000,   7.00000,    500.7715
    134.0000,       4.0000,   7.00000,    524.7643
    138.0000,       4.0000,   7.00000,    528.1685
    142.0000,       4.0000,   7.00000,    536.1301
    146.0000,       4.0000,   7.00000,    587.5094
    150.0000,       4.0000,   7.00000,    567.6226
    154.0000,       4.0000,   7.00000,    598.0669
    158.0000,       4.0000,   7.00000,    601.4901
    162.0000,       4.0000,   7.00000,    618.3464
    166.0000,       4.0000,   7.00000,    580.3389
    170.0000,       4.0000,   7.00000,    565.9288
    174.0000,       4.0000,   7.00000,    534.8100
    178.0000,       4.0000,   7.00000,    508.7992
    182.0000,       4.0000,   7.00000,    507.9430
    186.0000,       4.0000,   7.00000,    502.7511
    190.0000,       4.0000,   7.00000,    506.1016
    194.0000,       4.0000,   7.00000,    508.9619
    198.0000,       4.0000,   7.00000,    496.6261
    202.0000,       4.0000,   7.00000,    579.2599
    206.0000,       4.0000,   7.00000,    549.5084
    210.0000,       4.0000,   7.00000,    548.8858
    214.0000,       4.0000,   7.00000,    540.5442
    218.0000,       4.0000,   7.00000,    557.9075
    222.0000,       4.0000,   7.00000,    551.9089
     34.0000,       4.0000,   8.00000,    349.1414
     38.0000,       4.0000,   8.00000,    382.9232
     42.0000,       4.0000,   8.00000,    354.0675
     46.0000,       4.0000,   8.00000,    363.3435
     50.0000,       4.0000,   8.00000,    388.6673
     54.0000,       4.0000,   8.00000,    418.2029
     58.0000,       4.0000,   8.00000,    405.4695
     62.0000,       4.0000,   8.00000,    404.4279
     66.0000,       4.0000,   8.00000,    431.8469
     70.0000,       4.0000,   8.00000,    393.0875
     74.0000,       4.0000,   8.00000,    425.8528
     78.0000,       4.0000,   8.00000,    422.9388
     82.0000,       4.0000,   8.00000,    429.3304
     86.0000,       4.0000,   8.00000,    441.8537
     90.0000,       4.0000,   8.00000,    467.0612
     94.0000,       4.0000,   8.00000,    410.3200
     98.0000,       4.0000,   8.00000,    447.0874
    102.0000,       4.0000,   8.00000,    510.5043
    106.0000,       4.0000,   8.00000,    470.9072
    110.0000,       4.0000,   8.00000,    568.6508
    114.0000,       4.0000,   8.00000,    571.3719
    118.0000,       4.0000,   8.00000,    569.8040
    122.0000,       4.0000,   8.00000,    535.6176
    126.0000,       4.0000,   8.00000,    498.7659
    130.0000,       4.0000,   8.00000,    485.5875
    134.0000,       4.0000,   8.00000,    505.3065
    138.0000,       4.0000,   8.00000,    516.9766
    142.0000,       4.0000,   8.00000,    517.1800
    146.0000,       4.0000,   8.00000,    575.3626
    150.0000,       4.0000,   8.00000,    560.1990
    154.0000,       4.0000,   8.00000,    598.9177
    158.0000,       4.0000,   8.00000,    608.1261
    162.0000,       4.0000,   8.00000,    625.4589
    166.0000,       4.0000,   8.00000,    585.9841
    170.0000,       4.0000,   8.00000,    559.9183
    174.0000,       4.0000,   8.00000,    529.2039
    178.0000,       4.0000,   8.00000,    496.3766
    182.0000,       4.0000,   8.00000,    499.5219
    186.0000,       4.0000,   8.00000,    488.5244
    190.0000,       4.0000,   8.00000,    491.6470
    194.0000,       4.0000,   8.00000,    494.0843
    198.0000,       4.0000,   8.00000,    488.9536
    202.0000,       4.0000,   8.00000,    565.9477
    206.0000,       4.0000,   8.00000,    545.4246
    210.0000,       4.0000,   8.00000,    556.3439
    214.0000,       4.0000,   8.00000,    548.5179
    218.0000,       4.0000,   8.00000,    564.5165
     42.0000,      28.0000,   1.00000,    367.4913
     46.0000,      28.0000,   1.00000,    383.2505
     50.0000,      28.0000,   1.00000,    390.3612
     54.0000,      28.0000,   1.00000,    403.0996
     58.0000,      28.0000,   1.00000,    412.6314
     62.0000,      28.0000,   1.00000,    421.6086
     66.0000,      28.0000,   1.00000,    427.2059
     70.0000,      28.0000,   1.00000,    424.0347
     74.0000,      28.0000,   1.00000,    422.6833
     78.0000,      28.0000,   1.00000,    428.4829
     82.0000,      28.0000,   1.00000,    421.9374
     86.0000,      28.0000,   1.00000,    428.4763
     90.0000,      28.0000,   1.00000,    443.4019
     94.0000,      28.0000,   1.00000,    450.3755
     98.0000,      28.0000,   1.00000,    473.8767
    102.0000,      28.0000,   1.00000,    492.2417
    106.0000,      28.0000,   1.00000,    497.6072
    110.0000,      28.0000,   1.00000,    511.6147
    114.0000,      28.0000,   1.00000,    508.6639
    118.0000,      28.0000,   1.00000,    500.6614
    122.0000,      28.0000,   1.00000,    501.4774
    126.0000,      28.0000,   1.00000,    494.2600
    130.0000,      28.0000,   1.00000,    488.1615
    134.0000,      28.0000,   1.00000,    492.2961
    138.0000,      28.0000,   1.00000,    491.7704
    142.0000,      28.0000,   1.00000,    506.9276
    146.0000,      28.0000,   1.00000,    530.8287
    150.0000,      28.0000,   1.00000,    547.6423
    154.0000,      28.0000,   1.00000,    567.0123
    158.0000,      28.0000,   1.00000,    584.3881
    162.0000,      28.0000,   1.00000,    578.0880
    166.0000,      28.0000,   1.00000,    568.6025
    170.0000,      28.0000,   1.00000,    549.6147
    174.0000,      28.0000,   1.00000,    529.7750
    178.0000,      28.0000,   1.00000,    507.1666
    182.0000,      28.0000,   1.00000,    491.0819
    186.0000,      28.0000,   1.00000,    477.2344
    190.0000,      28.0000,   1.00000,    486.3737
    194.0000,      28.0000,   1.00000,    486.5837
    198.0000,      28.0000,   1.00000,    494.8085
    202.0000,      28.0000,   1.00000,    510.3036
    206.0000,      28.0000,   1.00000,    531.0573
    210.0000,      28.0000,   1.00000,    544.8417
     42.0000,       4.0000,  10.00000,    356.4890
     46.0000,       4.0000,  10.00000,    365.0692
     50.0000,       4.0000,  10.00000,    388.6635
     54.0000,       4.0000,  10.00000,    424.7319
     58.0000,       4.0000,  10.00000,    425.0763
     62.0000,       4.0000,  10.00000,    421.8970
     66.0000,       4.0000,  10.00000,    447.4738
     70.0000,       4.0000,  10.00000,    398.6095
     74.0000,       4.0000,  10.00000,    414.4552
     78.0000,       4.0000,  10.00000,    410.4076
     82.0000,       4.0000,  10.00000,    419.8288
     86.0000,       4.0000,  10.00000,    434.3631
     90.0000,       4.0000,  10.00000,    459.2917
     94.0000,       4.0000,  10.00000,    401.9277
     98.0000,       4.0000,  10.00000,    438.0038
    102.0000,       4.0000,  10.00000,    499.1707
    106.0000,       4.0000,  10.00000,    458.7243
    110.0000,       4.0000,  10.00000,    552.4622
    114.0000,       4.0000,  10.00000,    550.8627
    118.0000,       4.0000,  10.00000,    541.7753
    122.0000,       4.0000,  10.00000,    500.4652
    126.0000,       4.0000,  10.00000,    460.8240
    130.0000,       4.0000,  10.00000,    457.1617
    134.0000,       4.0000,  10.00000,    482.3102
    138.0000,       4.0000,  10.00000,    490.0989
    142.0000,       4.0000,  10.00000,    496.2916
    146.0000,       4.0000,  10.00000,    551.2852
    150.0000,       4.0000,  10.00000,    532.6019
    154.0000,       4.0000,  10.00000,    577.1958
    158.0000,       4.0000,  10.00000,    598.8542
    162.0000,       4.0000,  10.00000,    620.4612
    166.0000,       4.0000,  10.00000,    576.0985
    170.0000,       4.0000,  10.00000,    544.6320
    174.0000,       4.0000,  10.00000,    508.0510
    178.0000,       4.0000,  10.00000,    472.5374
    182.0000,       4.0000,  10.00000,    468.1613
    186.0000,       4.0000,  10.00000,    457.4466
    190.0000,       4.0000,  10.00000,    462.5414
    194.0000,       4.0000,  10.00000,    459.4871
    198.0000,       4.0000,  10.00000,    454.3536
    202.0000,       4.0000,  10.00000,    545.7611
    206.0000,       4.0000,  10.00000,    544.1735
    210.0000,       4.0000,  10.00000,    560.6628
     54.0000,      36.0000,   1.00000,    412.5060
     58.0000,      36.0000,   1.00000,    414.2271
     62.0000,      36.0000,   1.00000,    418.4566
     66.0000,      36.0000,   1.00000,    422.7967
     70.0000,      36.0000,   1.00000,    427.7466
     74.0000,      36.0000,   1.00000,    433.4422
     78.0000,      36.0000,   1.00000,    426.8212
     82.0000,      36.0000,   1.00000,    425.8708
     86.0000,      36.0000,   1.00000,    429.1049
     90.0000,      36.0000,   1.00000,    434.5434
     94.0000,      36.0000,   1.00000,    447.7459
     98.0000,      36.0000,   1.00000,    458.3243
    102.0000,      36.0000,   1.00000,    463.5793
    106.0000,      36.0000,   1.00000,    462.4063
    110.0000,      36.0000,   1.00000,    452.6909
    114.0000,      36.0000,   1.00000,    453.1060
    118.0000,      36.0000,   1.00000,    455.8355
    122.0000,      36.0000,   1.00000,    458.1277
    126.0000,      36.0000,   1.00000,    465.4623
    130.0000,      36.0000,   1.00000,    471.1658
    134.0000,      36.0000,   1.00000,    473.1752
    138.0000,      36.0000,   1.00000,    479.6559
    142.0000,      36.0000,   1.00000,    491.5995
    146.0000,      36.0000,   1.00000,    513.7161
    150.0000,      36.0000,   1.00000,    517.2661
    154.0000,      36.0000,   1.00000,    519.9847
    158.0000,      36.0000,   1.00000,    522.3033
    162.0000,      36.0000,   1.00000,    517.2678
    166.0000,      36.0000,   1.00000,    513.4485
    170.0000,      36.0000,   1.00000,    510.0769
    174.0000,      36.0000,   1.00000,    501.2889
    178.0000,      36.0000,   1.00000,    488.2677
    182.0000,      36.0000,   1.00000,    463.7979
    186.0000,      36.0000,   1.00000,    458.2407
    190.0000,      36.0000,   1.00000,    459.8995
    194.0000,      36.0000,   1.00000,    468.0023
    198.0000,      36.0000,   1.00000,    478.2004
     54.0000,      12.0000,   4.00000,    422.7660
     58.0000,      12.0000,   4.00000,    428.5815
     62.0000,      12.0000,   4.00000,    431.3037
     66.0000,      12.0000,   4.00000,    419.6898
     70.0000,      12.0000,   4.00000,    418.5923
     74.0000,      12.0000,   4.00000,    409.9817
     78.0000,      12.0000,   4.00000,    415.4712
     82.0000,      12.0000,   4.00000,    418.4411
     86.0000,      12.0000,   4.00000,    429.1177
     90.0000,      12.0000,   4.00000,    420.0373
     94.0000,      12.0000,   4.00000,    416.5339
     98.0000,      12.0000,   4.00000,    423.6732
    102.0000,      12.0000,   4.00000,    433.8854
    106.0000,      12.0000,   4.00000,    464.5182
    110.0000,      12.0000,   4.00000,    475.9900
    114.0000,      12.0000,   4.00000,    498.0661
    118.0000,      12.0000,   4.00000,    483.4330
    122.0000,      12.0000,   4.00000,    460.8835
    126.0000,      12.0000,   4.00000,    438.5497
    130.0000,      12.0000,   4.00000,    436.2215
    134.0000,      12.0000,   4.00000,    448.8528
    138.0000,      12.0000,   4.00000,    464.4558
    142.0000,      12.0000,   4.00000,    488.8101
    146.0000,      12.0000,   4.00000,    506.0960
    150.0000,      12.0000,   4.00000,    520.0772
    154.0000,      12.0000,   4.00000,    525.1354
    158.0000,      12.0000,   4.00000,    545.9366
    162.0000,      12.0000,   4.00000,    538.8802
    166.0000,      12.0000,   4.00000,    528.1020
    170.0000,      12.0000,   4.00000,    499.3430
    174.0000,      12.0000,   4.00000,    472.0930
    178.0000,      12.0000,   4.00000,    449.5311
    182.0000,      12.0000,   4.00000,    428.3672
    186.0000,      12.0000,   4.00000,    422.4070
    190.0000,      12.0000,   4.00000,    425.0049
    194.0000,      12.0000,   4.00000,    430.7431
    198.0000,      12.0000,   4.00000,    461.9163
     66.0000,      44.0000,   1.00000,    419.1688
     70.0000,      44.0000,   1.00000,    428.6028
     74.0000,      44.0000,   1.00000,    427.5644
     78.0000,      44.0000,   1.00000,    427.5628
     82.0000,      44.0000,   1.00000,    430.7796
     86.0000,      44.0000,   1.00000,    429.4433
     90.0000,      44.0000,   1.00000,    429.4268
     94.0000,      44.0000,   1.00000,    432.2473
     98.0000,      44.0000,   1.00000,    428.8446
    102.0000,      44.0000,   1.00000,    426.3461
    106.0000,      44.0000,   1.00000,    422.6169
    110.0000,      44.0000,   1.00000,    418.1449
    114.0000,      44.0000,   1.00000,    418.0385
    118.0000,      44.0000,   1.00000,    427.6920
    122.0000,      44.0000,   1.00000,    438.8826
    126.0000,      44.0000,   1.00000,    449.3687
    130.0000,      44.0000,   1.00000,    461.2226
    134.0000,      44.0000,   1.00000,    470.9554
    138.0000,      44.0000,   1.00000,    470.7141
    142.0000,      44.0000,   1.00000,    473.8586
    146.0000,      44.0000,   1.00000,    473.4856
    150.0000,      44.0000,   1.00000,    475.3860
    154.0000,      44.0000,   1.00000,    474.7387
    158.0000,      44.0000,   1.00000,    471.3748
    162.0000,      44.0000,   1.00000,    463.5399
    166.0000,      44.0000,   1.00000,    459.7218
    170.0000,      44.0000,   1.00000,    452.9721
    174.0000,      44.0000,   1.00000,    448.3976
    178.0000,      44.0000,   1.00000,    451.2800
    182.0000,      44.0000,   1.00000,    460.5712
    186.0000,      44.0000,   1.00000,    461.7347
     66.0000,      12.0000,   5.00000,    416.6016
     70.0000,      12.0000,   5.00000,    415.8210
     74.0000,      12.0000,   5.00000,    405.3402
     78.0000,      12.0000,   5.00000,    412.0400
     82.0000,      12.0000,   5.00000,    413.2899
     86.0000,      12.0000,   5.00000,    422.8241
     90.0000,      12.0000,   5.00000,    404.9807
     94.0000,      12.0000,   5.00000,    394.3344
     98.0000,      12.0000,   5.00000,    393.0229
    102.0000,      12.0000,   5.00000,    401.4156
    106.0000,      12.0000,   5.00000,    430.3417
    110.0000,      12.0000,   5.00000,    442.7076
    114.0000,      12.0000,   5.00000,    467.1757
    118.0000,      12.0000,   5.00000,    458.4501
    122.0000,      12.0000,   5.00000,    440.5051
    126.0000,      12.0000,   5.00000,    422.6740
    130.0000,      12.0000,   5.00000,    421.3851
    134.0000,      12.0000,   5.00000,    436.1610
    138.0000,      12.0000,   5.00000,    444.8590
    142.0000,      12.0000,   5.00000,    462.1937
    146.0000,      12.0000,   5.00000,    468.1401
    150.0000,      12.0000,   5.00000,    482.8766
    154.0000,      12.0000,   5.00000,    485.0367
    158.0000,      12.0000,   5.00000,    499.8978
    162.0000,      12.0000,   5.00000,    489.0383
    166.0000,      12.0000,   5.00000,    473.1920
    170.0000,      12.0000,   5.00000,    444.4543
    174.0000,      12.0000,   5.00000,    418.6646
    178.0000,      12.0000,   5.00000,    408.8226
    182.0000,      12.0000,   5.00000,    405.0394
    186.0000,      12.0000,   5.00000,    409.7200
     78.0000,      52.0000,   1.00000,    419.6008
     82.0000,      52.0000,   1.00000,    414.6698
     86.0000,      52.0000,   1.00000,    415.9626
     90.0000,      52.0000,   1.00000,    417.8900
     94.0000,      52.0000,   1.00000,    416.6326
     98.0000,      52.0000,   1.00000,    417.0310
    102.0000,      52.0000,   1.00000,    412.1183
    106.0000,      52.0000,   1.00000,    409.2778
    110.0000,      52.0000,   1.00000,    409.7316
    114.0000,      52.0000,   1.00000,    413.4087
    118.0000,      52.0000,   1.00000,    417.9692
    122.0000,      52.0000,   1.00000,    430.9908
    126.0000,      52.0000,   1.00000,    435.9053
    130.0000,      52.0000,   1.00000,    441.1568
    134.0000,      52.0000,   1.00000,    450.4350
    138.0000,      52.0000,   1.00000,    453.0782
    142.0000,      52.0000,   1.00000,    448.9564
    146.0000,      52.0000,   1.00000,    443.9996
    150.0000,      52.0000,   1.00000,    436.8348
    154.0000,      52.0000,   1.00000,    433.4200
    158.0000,      52.0000,   1.00000,    428.7477
    162.0000,      52.0000,   1.00000,    426.1010
    166.0000,      52.0000,   1.00000,    428.3779
    170.0000,      52.0000,   1.00000,    433.3909
    174.0000,      52.0000,   1.00000,    429.5741
     78.0000,      12.0000,   6.00000,    397.8629
     82.0000,      12.0000,   6.00000,    396.8811
     86.0000,      12.0000,   6.00000,    401.5461
     90.0000,      12.0000,   6.00000,    386.7385
     94.0000,      12.0000,   6.00000,    379.1743
     98.0000,      12.0000,   6.00000,    383.2557
    102.0000,      12.0000,   6.00000,    393.1942
    106.0000,      12.0000,   6.00000,    421.5982
    110.0000,      12.0000,   6.00000,    435.3148
    114.0000,      12.0000,   6.00000,    460.7241
    118.0000,      12.0000,   6.00000,    452.9094
    122.0000,      12.0000,   6.00000,    432.1670
    126.0000,      12.0000,   6.00000,    408.8658
    130.0000,      12.0000,   6.00000,    403.6799
    134.0000,      12.0000,   6.00000,    411.9586
    138.0000,      12.0000,   6.00000,    421.2323
    142.0000,      12.0000,   6.00000,    435.0424
    146.0000,      12.0000,   6.00000,    440.4295
    150.0000,      12.0000,   6.00000,    450.8246
    154.0000,      12.0000,   6.00000,    452.2595
    158.0000,      12.0000,   6.00000,    462.0398
    162.0000,      12.0000,   6.00000,    455.7995
    166.0000,      12.0000,   6.00000,    445.6964
    170.0000,      12.0000,   6.00000,    424.0620
    174.0000,      12.0000,   6.00000,    401.2002
     84.0000,      24.0000,   3.00000,    385.9228
     88.0000,      24.0000,   3.00000,    381.7108
     92.0000,      24.0000,   3.00000,    387.9753
     96.0000,      24.0000,   3.00000,    388.9399
    100.0000,      24.0000,   3.00000,    402.1591
    104.0000,      24.0000,   3.00000,    412.6980
    108.0000,      24.0000,   3.00000,    429.1627
    112.0000,      24.0000,   3.00000,    436.9703
    116.0000,      24.0000,   3.00000,    432.3636
    120.0000,      24.0000,   3.00000,    431.9325
    124.0000,      24.0000,   3.00000,    424.3535
    128.0000,      24.0000,   3.00000,    414.7841
    132.0000,      24.0000,   3.00000,    406.7293
    136.0000,      24.0000,   3.00000,    409.8662
    140.0000,      24.0000,   3.00000,    415.7207
    144.0000,      24.0000,   3.00000,    425.7608
    148.0000,      24.0000,   3.00000,    433.5405
    152.0000,      24.0000,   3.00000,    441.2227
    156.0000,      24.0000,   3.00000,    442.8668
    160.0000,      24.0000,   3.00000,    439.7243
    164.0000,      24.0000,   3.00000,    436.5835
    168.0000,      24.0000,   3.00000,    425.4319
     90.0000,      20.0000,   4.00000,    378.9245
     94.0000,      20.0000,   4.00000,    387.6816
     98.0000,      20.0000,   4.00000,    388.0629
    102.0000,      20.0000,   4.00000,    401.1172
    106.0000,      20.0000,   4.00000,    425.8538
    110.0000,      20.0000,   4.00000,    444.6609
    114.0000,      20.0000,   4.00000,    441.1897
    118.0000,      20.0000,   4.00000,    438.9555
    122.0000,      20.0000,   4.00000,    420.8827
    126.0000,      20.0000,   4.00000,    408.6205
    130.0000,      20.0000,   4.00000,    399.1146
    134.0000,      20.0000,   4.00000,    394.0735
    138.0000,      20.0000,   4.00000,    403.1084
    142.0000,      20.0000,   4.00000,    410.2566
    146.0000,      20.0000,   4.00000,    417.9052
    150.0000,      20.0000,   4.00000,    426.8809
    154.0000,      20.0000,   4.00000,    440.7945
    158.0000,      20.0000,   4.00000,    442.2372
    162.0000,      20.0000,   4.00000,    440.7465
   3.48
ITERATION 5
MODEL RESISTIVITY
LAYER 1
61,     2.0000
      8.0000,     299.77
     12.0000,     299.83
     16.0000,     299.45
     20.0000,     293.41
     24.0000,     245.42
     28.0000,     245.15
     32.0000,     239.91
     36.0000,     284.50
     40.0000,     330.88
     44.0000,     309.37
     48.0000,     327.21
     52.0000,     371.12
     56.0000,     414.40
     60.0000,     416.09
     64.0000,     420.55
     68.0000,     455.20
     72.0000,     404.66
     76.0000,     424.59
     80.0000,     424.62
     84.0000,     427.26
     88.0000,     428.58
     92.0000,     428.80
     96.0000,     345.00
    100.0000,     355.50
    104.0000,     381.94
    108.0000,     338.88
    112.0000,     414.79
    116.0000,     411.11
    120.0000,     397.55
    124.0000,     364.38
    128.0000,     328.23
    132.0000,     324.59
    136.0000,     340.46
    140.0000,     351.62
    144.0000,     366.15
    148.0000,     407.08
    152.0000,     394.30
    156.0000,     426.23
    160.0000,     437.98
    164.0000,     461.91
    168.0000,     432.96
    172.0000,     416.44
    176.0000,     401.83
    180.0000,     382.42
    184.0000,     382.28
    188.0000,     381.98
    192.0000,     385.87
    196.0000,     386.96
    200.0000,     383.93
    204.0000,     473.14
    208.0000,     472.94
    212.0000,     494.95
    216.0000,     498.96
    220.0000,     508.46
    224.0000,     492.48
    228.0000,     469.09
    232.0000,     440.67
    236.0000,     466.52
    240.0000,     406.73
    244.0000,     335.56
           309.0782
LAYER 2
61,     4.2000
      8.0000,     299.76
     12.0000,     299.80
     16.0000,     299.46
     20.0000,     293.44
     24.0000,     245.90
     28.0000,     245.14
     32.0000,     241.26
     36.0000,     284.67
     40.0000,     330.75
     44.0000,     312.46
     48.0000,     327.59
     52.0000,     372.46
     56.0000,     415.91
     60.0000,     421.63
     64.0000,     429.23
     68.0000,     455.01
     72.0000,     416.49
     76.0000,     424.60
     80.0000,     424.80
     84.0000,     427.17
     88.0000,     428.60
     92.0000,     428.79
     96.0000,     351.83
    100.0000,     357.97
    104.0000,     382.35
    108.0000,     364.45
    112.0000,     416.48
    116.0000,     416.17
    120.0000,     406.41
    124.0000,     374.93
    128.0000,     340.25
    132.0000,     339.02
    136.0000,     347.43
    140.0000,     357.40
    144.0000,     377.40
    148.0000,     412.03
    152.0000,     411.80
    156.0000,     432.30
    160.0000,     449.65
    164.0000,     464.20
    168.0000,     440.55
    172.0000,     419.95
    176.0000,     404.03
    180.0000,     384.68
    184.0000,     384.03
    188.0000,     384.05
    192.0000,     386.62
    196.0000,     387.53
    200.0000,     387.46
    204.0000,     473.71
    208.0000,     476.31
    212.0000,     497.72
    216.0000,     504.57
    220.0000,     509.95
    224.0000,     496.01
    228.0000,     471.82
    232.0000,     455.75
    236.0000,     466.58
    240.0000,     407.38
    244.0000,     335.52
           309.5919
LAYER 3
59,     6.6200
     12.0000,     299.75
     16.0000,     299.51
     20.0000,     293.75
     24.0000,     254.43
     28.0000,     253.37
     32.0000,     253.54
     36.0000,     298.45
     40.0000,     333.95
     44.0000,     334.04
     48.0000,     342.21
     52.0000,     383.78
     56.0000,     420.70
     60.0000,     433.65
     64.0000,     441.02
     68.0000,     454.11
     72.0000,     424.42
     76.0000,     424.66
     80.0000,     424.95
     84.0000,     427.04
     88.0000,     429.55
     92.0000,     430.27
     96.0000,     419.79
    100.0000,     426.65
    104.0000,     471.30
    108.0000,     474.14
    112.0000,     528.13
    116.0000,     540.34
    120.0000,     540.84
    124.0000,     540.06
    128.0000,     530.10
    132.0000,     528.72
    136.0000,     528.61
    140.0000,     530.79
    144.0000,     552.75
    148.0000,     583.52
    152.0000,     584.39
    156.0000,     594.52
    160.0000,     604.00
    164.0000,     604.01
    168.0000,     581.44
    172.0000,     525.91
    176.0000,     479.91
    180.0000,     443.65
    184.0000,     436.42
    188.0000,     435.64
    192.0000,     435.83
    196.0000,     437.06
    200.0000,     451.77
    204.0000,     538.32
    208.0000,     565.29
    212.0000,     586.24
    216.0000,     590.90
    220.0000,     590.87
    224.0000,     581.12
    228.0000,     551.69
    232.0000,     526.80
    236.0000,     515.23
    240.0000,     411.66
           335.4232
LAYER 4
57,     9.2820
     16.0000,     299.72
     20.0000,     296.75
     24.0000,     276.13
     28.0000,     276.19
     32.0000,     279.75
     36.0000,     326.68
     40.0000,     352.31
     44.0000,     353.38
     48.0000,     358.83
     52.0000,     388.11
     56.0000,     420.70
     60.0000,     433.86
     64.0000,     441.13
     68.0000,     451.25
     72.0000,     424.47
     76.0000,     424.48
     80.0000,     424.66
     84.0000,     426.03
     88.0000,     429.76
     92.0000,     437.56
     96.0000,     454.79
    100.0000,     497.64
    104.0000,     586.84
    108.0000,     603.12
    112.0000,     684.70
    116.0000,     735.64
    120.0000,     740.15
    124.0000,     748.36
    128.0000,     754.46
    132.0000,     755.64
    136.0000,     756.53
    140.0000,     758.08
    144.0000,     771.83
    148.0000,     790.30
    152.0000,     791.94
    156.0000,     793.11
    160.0000,     792.35
    164.0000,     790.63
    168.0000,     742.02
    172.0000,     655.09
    176.0000,     582.74
    180.0000,     530.90
    184.0000,     516.17
    188.0000,     514.38
    192.0000,     514.80
    196.0000,     517.36
    200.0000,     547.89
    204.0000,     635.35
    208.0000,     664.77
    212.0000,     673.51
    216.0000,     673.96
    220.0000,     673.32
    224.0000,     662.12
    228.0000,     639.70
    232.0000,     603.13
    236.0000,     570.57
           411.9437
LAYER 5
53,    12.2102
     24.0000,     324.91
     28.0000,     348.83
     32.0000,     361.16
     36.0000,     373.82
     40.0000,     376.16
     44.0000,     377.12
     48.0000,     378.40
     52.0000,     387.79
     56.0000,     418.49
     60.0000,     418.84
     64.0000,     418.61
     68.0000,     416.65
     72.0000,     411.91
     76.0000,     411.58
     80.0000,     412.91
     84.0000,     415.47
     88.0000,     424.29
     92.0000,     441.41
     96.0000,     474.44
    100.0000,     542.21
    104.0000,     627.36
    108.0000,     680.68
    112.0000,     747.04
    116.0000,     801.48
    120.0000,     828.15
    124.0000,     832.85
    128.0000,     839.08
    132.0000,     840.73
    136.0000,     841.36
    140.0000,     841.58
    144.0000,     841.25
    148.0000,     840.55
    152.0000,     838.85
    156.0000,     834.90
    160.0000,     831.82
    164.0000,     822.43
    168.0000,     766.08
    172.0000,     694.31
    176.0000,     641.49
    180.0000,     614.11
    184.0000,     606.33
    188.0000,     605.60
    192.0000,     606.04
    196.0000,     608.86
    200.0000,     628.78
    204.0000,     665.55
    208.0000,     679.85
    212.0000,     680.99
    216.0000,     681.05
    220.0000,     679.88
    224.0000,     674.83
    228.0000,     672.52
           635.0729
LAYER 6
49,    15.4312
     32.0000,     368.28
     36.0000,     375.43
     40.0000,     376.19
     44.0000,     377.07
     48.0000,     378.63
     52.0000,     383.19
     56.0000,     385.94
     60.0000,     387.45
     64.0000,     387.94
     68.0000,     388.47
     72.0000,     388.89
     76.0000,     389.65
     80.0000,     394.67
     84.0000,     406.50
     88.0000,     422.76
     92.0000,     440.25
     96.0000,     473.90
    100.0000,     540.26
    104.0000,     621.17
    108.0000,     676.82
    112.0000,     740.22
    116.0000,     791.91
    120.0000,     816.63
    124.0000,     821.58
    128.0000,     824.09
    132.0000,     826.24
    136.0000,     827.73
    140.0000,     829.19
    144.0000,     832.14
    148.0000,     833.62
    152.0000,     833.34
    156.0000,     832.37
    160.0000,     829.23
    164.0000,     814.72
    168.0000,     764.01
    172.0000,     692.23
    176.0000,     639.46
    180.0000,     613.26
    184.0000,     605.89
    188.0000,     605.15
    192.0000,     605.49
    196.0000,     608.46
    200.0000,     627.61
    204.0000,     661.54
    208.0000,     677.53
    212.0000,     679.08
    216.0000,     679.30
    220.0000,     678.60
           672.3932
LAYER 7
45,    18.9743
     40.0000,     375.59
     44.0000,     376.05
     48.0000,     376.28
     52.0000,     376.56
     56.0000,     376.70
     60.0000,     376.72
     64.0000,     376.78
     68.0000,     376.91
     72.0000,     377.14
     76.0000,     378.10
     80.0000,     382.01
     84.0000,     391.58
     88.0000,     408.16
     92.0000,     430.78
     96.0000,     466.75
    100.0000,     525.38
    104.0000,     590.93
    108.0000,     641.48
    112.0000,     684.04
    116.0000,     712.58
    120.0000,     725.41
    124.0000,     728.35
    128.0000,     728.80
    132.0000,     728.73
    136.0000,     728.26
    140.0000,     727.02
    144.0000,     724.92
    148.0000,     721.52
    152.0000,     715.01
    156.0000,     705.01
    160.0000,     690.97
    164.0000,     670.97
    168.0000,     644.38
    172.0000,     617.53
    176.0000,     599.62
    180.0000,     593.13
    184.0000,     592.65
    188.0000,     593.00
    192.0000,     594.15
    196.0000,     600.47
    200.0000,     617.04
    204.0000,     637.36
    208.0000,     655.43
    212.0000,     660.87
           663.6829
LAYER 8
41,    22.8718
     48.0000,     374.99
     52.0000,     373.74
     56.0000,     373.10
     60.0000,     372.68
     64.0000,     372.40
     68.0000,     372.33
     72.0000,     372.37
     76.0000,     372.73
     80.0000,     374.53
     84.0000,     379.78
     88.0000,     390.54
     92.0000,     408.36
     96.0000,     434.42
    100.0000,     466.49
    104.0000,     497.36
    108.0000,     519.08
    112.0000,     531.53
    116.0000,     536.77
    120.0000,     538.05
    124.0000,     538.15
    128.0000,     538.09
    132.0000,     537.84
    136.0000,     537.20
    140.0000,     535.70
    144.0000,     533.08
    148.0000,     529.34
    152.0000,     524.70
    156.0000,     519.81
    160.0000,     515.46
    164.0000,     512.36
    168.0000,     510.97
    172.0000,     510.95
    176.0000,     511.36
    180.0000,     512.01
    184.0000,     513.80
    188.0000,     518.71
    192.0000,     532.07
    196.0000,     552.36
    200.0000,     564.68
    204.0000,     578.38
           604.8537
LAYER 9
35,    27.1590
     60.0000,     371.67
     64.0000,     370.25
     68.0000,     369.96
     72.0000,     369.87
     76.0000,     369.87
     80.0000,     370.24
     84.0000,     372.00
     88.0000,     376.37
     92.0000,     384.20
     96.0000,     395.08
    100.0000,     405.57
    104.0000,     413.62
    108.0000,     417.41
    112.0000,     418.55
    116.0000,     418.59
    120.0000,     418.46
    124.0000,     418.38
    128.0000,     418.24
    132.0000,     417.99
    136.0000,     417.43
    140.0000,     416.51
    144.0000,     415.40
    148.0000,     414.43
    152.0000,     413.91
    156.0000,     413.96
    160.0000,     414.33
    164.0000,     414.60
    168.0000,     415.37
    172.0000,     416.29
    176.0000,     418.09
    180.0000,     426.23
    184.0000,     439.78
    188.0000,     449.94
    192.0000,     468.33
           524.2040
LAYER 10
29,    31.8749
     72.0000,     368.07
     76.0000,     367.84
     80.0000,     367.71
     84.0000,     367.53
     88.0000,     367.63
     92.0000,     368.41
     96.0000,     369.41
    100.0000,     369.77
    104.0000,     369.36
    108.0000,     368.41
    112.0000,     367.49
    116.0000,     367.05
    120.0000,     366.87
    124.0000,     366.63
    128.0000,     366.39
    132.0000,     365.93
    136.0000,     365.07
    140.0000,     363.93
    144.0000,     362.87
    148.0000,     362.25
    152.0000,     362.17
    156.0000,     362.58
    160.0000,     362.98
    164.0000,     363.52
    168.0000,     364.93
    172.0000,     365.38
    176.0000,     369.01
    180.0000,     379.41
           415.3654
LAYER 11
25,    37.0623
     80.0000,     364.40
     84.0000,     364.22
     88.0000,     363.53
     92.0000,     361.70
     96.0000,     359.55
    100.0000,     357.01
    104.0000,     354.59
    108.0000,     352.44
    112.0000,     350.94
    116.0000,     350.69
    120.0000,     350.26
    124.0000,     349.90
    128.0000,     349.60
    132.0000,     348.87
    136.0000,     347.55
    140.0000,     345.66
    144.0000,     343.32
    148.0000,     341.22
    152.0000,     339.75
    156.0000,     339.17
    160.0000,     339.26
    164.0000,     339.34
    168.0000,     339.78
    172.0000,     339.94
           342.4000
LAYER 12
21, 
     88.0000,     361.53
     92.0000,     359.71
     96.0000,     357.37
    100.0000,     354.52
    104.0000,     351.91
    108.0000,     349.35
    112.0000,     348.03
    116.0000,     347.75
    120.0000,     347.40
    124.0000,     347.07
    128.0000,     346.75
    132.0000,     345.86
    136.0000,     344.27
    140.0000,     342.09
    144.0000,     339.52
    148.0000,     336.87
    152.0000,     334.32
    156.0000,     332.69
    160.0000,     331.23
    164.0000,     329.92
           328.9139
CALCULATED APPARENT RESISTIVITY
      6.0000,       4.0000,   1.00000,    299.2297
     10.0000,       4.0000,   1.00000,    298.6884
     14.0000,       4.0000,   1.00000,    288.9626
     18.0000,       4.0000,   1.00000,    289.2864
     22.0000,       4.0000,   1.00000,    256.7763
     26.0000,       4.0000,   1.00000,    267.7312
     30.0000,       4.0000,   1.00000,    263.3518
     34.0000,       4.0000,   1.00000,    287.9019
     38.0000,       4.0000,   1.00000,    315.2423
     42.0000,       4.0000,   1.00000,    318.5557
     46.0000,       4.0000,   1.00000,    348.3381
     50.0000,       4.0000,   1.00000,    367.8773
     54.0000,       4.0000,   1.00000,    399.5931
     58.0000,       4.0000,   1.00000,    414.0036
     62.0000,       4.0000,   1.00000,    414.6107
     66.0000,       4.0000,   1.00000,    443.6514
     70.0000,       4.0000,   1.00000,    408.6639
     74.0000,       4.0000,   1.00000,    433.6722
     78.0000,       4.0000,   1.00000,    420.1024
     82.0000,       4.0000,   1.00000,    424.8595
     86.0000,       4.0000,   1.00000,    410.6623
     90.0000,       4.0000,   1.00000,    422.3888
     94.0000,       4.0000,   1.00000,    373.7848
     98.0000,       4.0000,   1.00000,    378.8239
    102.0000,       4.0000,   1.00000,    406.4940
    106.0000,       4.0000,   1.00000,    371.0930
    110.0000,       4.0000,   1.00000,    427.7443
    114.0000,       4.0000,   1.00000,    410.5448
    118.0000,       4.0000,   1.00000,    413.5756
    122.0000,       4.0000,   1.00000,    394.7079
    126.0000,       4.0000,   1.00000,    375.8479
    130.0000,       4.0000,   1.00000,    369.3901
    134.0000,       4.0000,   1.00000,    379.7358
    138.0000,       4.0000,   1.00000,    392.3163
    142.0000,       4.0000,   1.00000,    396.2029
    146.0000,       4.0000,   1.00000,    437.7355
    150.0000,       4.0000,   1.00000,    427.4802
    154.0000,       4.0000,   1.00000,    461.6851
    158.0000,       4.0000,   1.00000,    458.1207
    162.0000,       4.0000,   1.00000,    475.2103
    166.0000,       4.0000,   1.00000,    450.4533
    170.0000,       4.0000,   1.00000,    443.3871
    174.0000,       4.0000,   1.00000,    424.8655
    178.0000,       4.0000,   1.00000,    405.4581
    182.0000,       4.0000,   1.00000,    406.5420
    186.0000,       4.0000,   1.00000,    398.1551
    190.0000,       4.0000,   1.00000,    402.3400
    194.0000,       4.0000,   1.00000,    418.7144
    198.0000,       4.0000,   1.00000,    415.1822
    202.0000,       4.0000,   1.00000,    479.7937
    206.0000,       4.0000,   1.00000,    474.8379
    210.0000,       4.0000,   1.00000,    511.4290
    214.0000,       4.0000,   1.00000,    505.7224
    218.0000,       4.0000,   1.00000,    516.9363
    222.0000,       4.0000,   1.00000,    500.8760
    226.0000,       4.0000,   1.00000,    492.5688
    230.0000,       4.0000,   1.00000,    454.9755
    234.0000,       4.0000,   1.00000,    454.6488
    238.0000,       4.0000,   1.00000,    403.7282
    242.0000,       4.0000,   1.00000,    361.7169
    246.0000,       4.0000,   1.00000,    339.0377
     10.0000,       4.0000,   2.00000,    296.8226
     14.0000,       4.0000,   2.00000,    300.7252
     18.0000,       4.0000,   2.00000,    301.2096
     22.0000,       4.0000,   2.00000,    270.3912
     26.0000,       4.0000,   2.00000,    282.5786
     30.0000,       4.0000,   2.00000,    279.4452
     34.0000,       4.0000,   2.00000,    308.0517
     38.0000,       4.0000,   2.00000,    338.6077
     42.0000,       4.0000,   2.00000,    325.2075
     46.0000,       4.0000,   2.00000,    345.5810
     50.0000,       4.0000,   2.00000,    377.6530
     54.0000,       4.0000,   2.00000,    407.8478
     58.0000,       4.0000,   2.00000,    401.8691
     62.0000,       4.0000,   2.00000,    411.5925
     66.0000,       4.0000,   2.00000,    443.9264
     70.0000,       4.0000,   2.00000,    409.0282
     74.0000,       4.0000,   2.00000,    430.4298
     78.0000,       4.0000,   2.00000,    429.2659
     82.0000,       4.0000,   2.00000,    412.9340
     86.0000,       4.0000,   2.00000,    427.4040
     90.0000,       4.0000,   2.00000,    447.0053
     94.0000,       4.0000,   2.00000,    383.3369
     98.0000,       4.0000,   2.00000,    414.3129
    102.0000,       4.0000,   2.00000,    455.5891
    106.0000,       4.0000,   2.00000,    400.9882
    110.0000,       4.0000,   2.00000,    459.0920
    114.0000,       4.0000,   2.00000,    463.4167
    118.0000,       4.0000,   2.00000,    456.5087
    122.0000,       4.0000,   2.00000,    449.4159
    126.0000,       4.0000,   2.00000,    428.6914
    130.0000,       4.0000,   2.00000,    431.1758
    134.0000,       4.0000,   2.00000,    454.7229
    138.0000,       4.0000,   2.00000,    454.4106
    142.0000,       4.0000,   2.00000,    457.1246
    146.0000,       4.0000,   2.00000,    498.1121
    150.0000,       4.0000,   2.00000,    481.5018
    154.0000,       4.0000,   2.00000,    500.4558
    158.0000,       4.0000,   2.00000,    509.5872
    162.0000,       4.0000,   2.00000,    517.9344
    166.0000,       4.0000,   2.00000,    489.5196
    170.0000,       4.0000,   2.00000,    481.8321
    174.0000,       4.0000,   2.00000,    467.5023
    178.0000,       4.0000,   2.00000,    443.6759
    182.0000,       4.0000,   2.00000,    444.7555
    186.0000,       4.0000,   2.00000,    436.5102
    190.0000,       4.0000,   2.00000,    448.1434
    194.0000,       4.0000,   2.00000,    450.4486
    198.0000,       4.0000,   2.00000,    447.3516
    202.0000,       4.0000,   2.00000,    518.2822
    206.0000,       4.0000,   2.00000,    511.1736
    210.0000,       4.0000,   2.00000,    520.0204
    214.0000,       4.0000,   2.00000,    525.9302
    218.0000,       4.0000,   2.00000,    538.7274
    222.0000,       4.0000,   2.00000,    533.9347
    226.0000,       4.0000,   2.00000,    502.6160
    230.0000,       4.0000,   2.00000,    470.0080
    234.0000,       4.0000,   2.00000,    489.9440
    238.0000,       4.0000,   2.00000,    438.9548
    242.0000,       4.0000,   2.00000,    379.8425
     14.0000,       4.0000,   3.00000,    313.7257
     18.0000,       4.0000,   3.00000,    319.6067
     22.0000,       4.0000,   3.00000,    281.1637
     26.0000,       4.0000,   3.00000,    287.9096
     30.0000,       4.0000,   3.00000,    291.2032
     34.0000,       4.0000,   3.00000,    333.0189
     38.0000,       4.0000,   3.00000,    359.2924
     42.0000,       4.0000,   3.00000,    333.5180
     46.0000,       4.0000,   3.00000,    343.3442
     50.0000,       4.0000,   3.00000,    375.1380
     54.0000,       4.0000,   3.00000,    404.9721
     58.0000,       4.0000,   3.00000,    403.9053
     62.0000,       4.0000,   3.00000,    403.1520
     66.0000,       4.0000,   3.00000,    434.3944
     70.0000,       4.0000,   3.00000,    403.6077
     74.0000,       4.0000,   3.00000,    426.0345
     78.0000,       4.0000,   3.00000,    414.5309
     82.0000,       4.0000,   3.00000,    430.5820
     86.0000,       4.0000,   3.00000,    441.5017
     90.0000,       4.0000,   3.00000,    458.5431
     94.0000,       4.0000,   3.00000,    407.0508
     98.0000,       4.0000,   3.00000,    430.3826
    102.0000,       4.0000,   3.00000,    475.2453
    106.0000,       4.0000,   3.00000,    432.6810
    110.0000,       4.0000,   3.00000,    496.5494
    114.0000,       4.0000,   3.00000,    502.9024
    118.0000,       4.0000,   3.00000,    514.3139
    122.0000,       4.0000,   3.00000,    485.5651
    126.0000,       4.0000,   3.00000,    469.1672
    130.0000,       4.0000,   3.00000,    480.3877
    134.0000,       4.0000,   3.00000,    505.7543
    138.0000,       4.0000,   3.00000,    515.7743
    142.0000,       4.0000,   3.00000,    510.0810
    146.0000,       4.0000,   3.00000,    545.9023
    150.0000,       4.0000,   3.00000,    515.4155
    154.0000,       4.0000,   3.00000,    538.0670
    158.0000,       4.0000,   3.00000,    538.2195
    162.0000,       4.0000,   3.00000,    557.9675
    166.0000,       4.0000,   3.00000,    523.9539
    170.0000,       4.0000,   3.00000,    513.4000
    174.0000,       4.0000,   3.00000,    496.4238
    178.0000,       4.0000,   3.00000,    477.8996
    182.0000,       4.0000,   3.00000,    479.3277
    186.0000,       4.0000,   3.00000,    480.5228
    190.0000,       4.0000,   3.00000,    479.4618
    194.0000,       4.0000,   3.00000,    480.3654
    198.0000,       4.0000,   3.00000,    472.5905
    202.0000,       4.0000,   3.00000,    550.4224
    206.0000,       4.0000,   3.00000,    532.5835
    210.0000,       4.0000,   3.00000,    538.8930
    214.0000,       4.0000,   3.00000,    526.6877
    218.0000,       4.0000,   3.00000,    555.1793
    222.0000,       4.0000,   3.00000,    535.1440
    226.0000,       4.0000,   3.00000,    512.9226
    230.0000,       4.0000,   3.00000,    491.9185
    234.0000,       4.0000,   3.00000,    524.0986
    238.0000,       4.0000,   3.00000,    469.0531
     18.0000,      12.0000,   1.00000,    314.9118
     22.0000,      12.0000,   1.00000,    302.7635
     26.0000,      12.0000,   1.00000,    293.3074
     30.0000,      12.0000,   1.00000,    314.7505
     34.0000,      12.0000,   1.00000,    340.8525
     38.0000,      12.0000,   1.00000,    352.5816
     42.0000,      12.0000,   1.00000,    352.2937
     46.0000,      12.0000,   1.00000,    355.1981
     50.0000,      12.0000,   1.00000,    367.4764
     54.0000,      12.0000,   1.00000,    389.4616
     58.0000,      12.0000,   1.00000,    403.6110
     62.0000,      12.0000,   1.00000,    409.7709
     66.0000,      12.0000,   1.00000,    404.7209
     70.0000,      12.0000,   1.00000,    414.1867
     74.0000,      12.0000,   1.00000,    406.4049
     78.0000,      12.0000,   1.00000,    424.4480
     82.0000,      12.0000,   1.00000,    437.4130
     86.0000,      12.0000,   1.00000,    452.7872
     90.0000,      12.0000,   1.00000,    446.4364
     94.0000,      12.0000,   1.00000,    443.9807
     98.0000,      12.0000,   1.00000,    443.7033
    102.0000,      12.0000,   1.00000,    447.8088
    106.0000,      12.0000,   1.00000,    480.3376
    110.0000,      12.0000,   1.00000,    499.9470
    114.0000,      12.0000,   1.00000,    525.1406
    118.0000,      12.0000,   1.00000,    519.3757
    122.0000,      12.0000,   1.00000,    509.5559
    126.0000,      12.0000,   1.00000,    492.3624
    130.0000,      12.0000,   1.00000,    500.0685
    134.0000,      12.0000,   1.00000,    521.0631
    138.0000,      12.0000,   1.00000,    536.0552
    142.0000,      12.0000,   1.00000,    549.9141
    146.0000,      12.0000,   1.00000,    538.1483
    150.0000,      12.0000,   1.00000,    543.9021
    154.0000,      12.0000,   1.00000,    540.3459
    158.0000,      12.0000,   1.00000,    553.3682
    162.0000,      12.0000,   1.00000,    549.6211
    166.0000,      12.0000,   1.00000,    547.4418
    170.0000,      12.0000,   1.00000,    524.2413
    174.0000,      12.0000,   1.00000,    509.8246
    178.0000,      12.0000,   1.00000,    500.7640
    182.0000,      12.0000,   1.00000,    503.7773
    186.0000,      12.0000,   1.00000,    499.7064
    190.0000,      12.0000,   1.00000,    498.5380
    194.0000,      12.0000,   1.00000,    494.7694
    198.0000,      12.0000,   1.00000,    518.8246
    202.0000,      12.0000,   1.00000,    528.1722
    206.0000,      12.0000,   1.00000,    545.5562
    210.0000,      12.0000,   1.00000,    535.1052
    214.0000,      12.0000,   1.00000,    539.2809
    218.0000,      12.0000,   1.00000,    522.8118
    222.0000,      12.0000,   1.00000,    525.0417
    226.0000,      12.0000,   1.00000,    517.0352
    230.0000,      12.0000,   1.00000,    522.5329
    234.0000,      12.0000,   1.00000,    507.0912
     18.0000,       4.0000,   4.00000,    333.1469
     22.0000,       4.0000,   4.00000,    286.3709
     26.0000,       4.0000,   4.00000,    297.2040
     30.0000,       4.0000,   4.00000,    301.0056
     34.0000,       4.0000,   4.00000,    344.9155
     38.0000,       4.0000,   4.00000,    375.1810
     42.0000,       4.0000,   4.00000,    342.1738
     46.0000,       4.0000,   4.00000,    350.2972
     50.0000,       4.0000,   4.00000,    366.3265
     54.0000,       4.0000,   4.00000,    401.8134
     58.0000,       4.0000,   4.00000,    404.3869
     62.0000,       4.0000,   4.00000,    401.4170
     66.0000,       4.0000,   4.00000,    428.0568
     70.0000,       4.0000,   4.00000,    392.4531
     74.0000,       4.0000,   4.00000,    414.2971
     78.0000,       4.0000,   4.00000,    421.4701
     82.0000,       4.0000,   4.00000,    436.6001
     86.0000,       4.0000,   4.00000,    452.3130
     90.0000,       4.0000,   4.00000,    478.5911
     94.0000,       4.0000,   4.00000,    414.7731
     98.0000,       4.0000,   4.00000,    438.8149
    102.0000,       4.0000,   4.00000,    485.5007
    106.0000,       4.0000,   4.00000,    445.9685
    110.0000,       4.0000,   4.00000,    538.4235
    114.0000,       4.0000,   4.00000,    541.0290
    118.0000,       4.0000,   4.00000,    542.3580
    122.0000,       4.0000,   4.00000,    523.1790
    126.0000,       4.0000,   4.00000,    492.6779
    130.0000,       4.0000,   4.00000,    502.1948
    134.0000,       4.0000,   4.00000,    537.8787
    138.0000,       4.0000,   4.00000,    550.4462
    142.0000,       4.0000,   4.00000,    546.8293
    146.0000,       4.0000,   4.00000,    575.2426
    150.0000,       4.0000,   4.00000,    538.6895
    154.0000,       4.0000,   4.00000,    560.4694
    158.0000,       4.0000,   4.00000,    562.6143
    162.0000,       4.0000,   4.00000,    581.2794
    166.0000,       4.0000,   4.00000,    552.1230
    170.0000,       4.0000,   4.00000,    535.8666
    174.0000,       4.0000,   4.00000,    517.5312
    178.0000,       4.0000,   4.00000,    496.7916
    182.0000,       4.0000,   4.00000,    512.6660
    186.0000,       4.0000,   4.00000,    501.9200
    190.0000,       4.0000,   4.00000,    504.4419
    194.0000,       4.0000,   4.00000,    502.6125
    198.0000,       4.0000,   4.00000,    491.3024
    202.0000,       4.0000,   4.00000,    568.0471
    206.0000,       4.0000,   4.00000,    545.6508
    210.0000,       4.0000,   4.00000,    550.3027
    214.0000,       4.0000,   4.00000,    539.7512
    218.0000,       4.0000,   4.00000,    539.0059
    222.0000,       4.0000,   4.00000,    534.7292
    226.0000,       4.0000,   4.00000,    526.8510
    230.0000,       4.0000,   4.00000,    514.3431
    234.0000,       4.0000,   4.00000,    546.3780
     24.0000,      16.0000,   1.00000,    315.2728
     28.0000,      16.0000,   1.00000,    318.5773
     32.0000,      16.0000,   1.00000,    337.2951
     36.0000,      16.0000,   1.00000,    345.4135
     40.0000,      16.0000,   1.00000,    360.8468
     44.0000,      16.0000,   1.00000,    367.7285
     48.0000,      16.0000,   1.00000,    371.4729
     52.0000,      16.0000,   1.00000,    379.6233
     56.0000,      16.0000,   1.00000,    387.7292
     60.0000,      16.0000,   1.00000,    404.7333
     64.0000,      16.0000,   1.00000,    403.3730
     68.0000,      16.0000,   1.00000,    399.6701
     72.0000,      16.0000,   1.00000,    410.2458
     76.0000,      16.0000,   1.00000,    417.9358
     80.0000,      16.0000,   1.00000,    435.8199
     84.0000,      16.0000,   1.00000,    458.5999
     88.0000,      16.0000,   1.00000,    450.9583
     92.0000,      16.0000,   1.00000,    453.5401
     96.0000,      16.0000,   1.00000,    457.4352
    100.0000,      16.0000,   1.00000,    447.1667
    104.0000,      16.0000,   1.00000,    484.6235
    108.0000,      16.0000,   1.00000,    517.7827
    112.0000,      16.0000,   1.00000,    533.4297
    116.0000,      16.0000,   1.00000,    555.6702
    120.0000,      16.0000,   1.00000,    538.3587
    124.0000,      16.0000,   1.00000,    521.4070
    128.0000,      16.0000,   1.00000,    522.6619
    132.0000,      16.0000,   1.00000,    519.5104
    136.0000,      16.0000,   1.00000,    536.8155
    140.0000,      16.0000,   1.00000,    556.8174
    144.0000,      16.0000,   1.00000,    560.4510
    148.0000,      16.0000,   1.00000,    564.3950
    152.0000,      16.0000,   1.00000,    567.9252
    156.0000,      16.0000,   1.00000,    569.2094
    160.0000,      16.0000,   1.00000,    572.4579
    164.0000,      16.0000,   1.00000,    568.1385
    168.0000,      16.0000,   1.00000,    557.0956
    172.0000,      16.0000,   1.00000,    539.9803
    176.0000,      16.0000,   1.00000,    531.8435
    180.0000,      16.0000,   1.00000,    519.1517
    184.0000,      16.0000,   1.00000,    514.6368
    188.0000,      16.0000,   1.00000,    518.1705
    192.0000,      16.0000,   1.00000,    514.4487
    196.0000,      16.0000,   1.00000,    531.8511
    200.0000,      16.0000,   1.00000,    536.0679
    204.0000,      16.0000,   1.00000,    540.5773
    208.0000,      16.0000,   1.00000,    552.3925
    212.0000,      16.0000,   1.00000,    536.4169
    216.0000,      16.0000,   1.00000,    528.3785
    220.0000,      16.0000,   1.00000,    526.1805
    224.0000,      16.0000,   1.00000,    525.0084
    228.0000,      16.0000,   1.00000,    538.1872
     22.0000,       4.0000,   5.00000,    294.6868
     26.0000,       4.0000,   5.00000,    305.8829
     30.0000,       4.0000,   5.00000,    307.4547
     34.0000,       4.0000,   5.00000,    348.3016
     38.0000,       4.0000,   5.00000,    380.5242
     42.0000,       4.0000,   5.00000,    353.4780
     46.0000,       4.0000,   5.00000,    351.6006
     50.0000,       4.0000,   5.00000,    373.4596
     54.0000,       4.0000,   5.00000,    398.4857
     58.0000,       4.0000,   5.00000,    399.0743
     62.0000,       4.0000,   5.00000,    402.7955
     66.0000,       4.0000,   5.00000,    425.9682
     70.0000,       4.0000,   5.00000,    382.3576
     74.0000,       4.0000,   5.00000,    414.5474
     78.0000,       4.0000,   5.00000,    426.2705
     82.0000,       4.0000,   5.00000,    437.7912
     86.0000,       4.0000,   5.00000,    461.9940
     90.0000,       4.0000,   5.00000,    486.4899
     94.0000,       4.0000,   5.00000,    415.7245
     98.0000,       4.0000,   5.00000,    441.2871
    102.0000,       4.0000,   5.00000,    493.5446
    106.0000,       4.0000,   5.00000,    459.3277
    110.0000,       4.0000,   5.00000,    557.2193
    114.0000,       4.0000,   5.00000,    570.8190
    118.0000,       4.0000,   5.00000,    564.8011
    122.0000,       4.0000,   5.00000,    538.6478
    126.0000,       4.0000,   5.00000,    509.0439
    130.0000,       4.0000,   5.00000,    509.7014
    134.0000,       4.0000,   5.00000,    545.8642
    138.0000,       4.0000,   5.00000,    560.2127
    142.0000,       4.0000,   5.00000,    556.8525
    146.0000,       4.0000,   5.00000,    594.3447
    150.0000,       4.0000,   5.00000,    555.0715
    154.0000,       4.0000,   5.00000,    574.6439
    158.0000,       4.0000,   5.00000,    580.9354
    162.0000,       4.0000,   5.00000,    600.3859
    166.0000,       4.0000,   5.00000,    564.6957
    170.0000,       4.0000,   5.00000,    553.7678
    174.0000,       4.0000,   5.00000,    530.1282
    178.0000,       4.0000,   5.00000,    513.8918
    182.0000,       4.0000,   5.00000,    517.4258
    186.0000,       4.0000,   5.00000,    515.1674
    190.0000,       4.0000,   5.00000,    516.1343
    194.0000,       4.0000,   5.00000,    516.1993
    198.0000,       4.0000,   5.00000,    501.0182
    202.0000,       4.0000,   5.00000,    576.5068
    206.0000,       4.0000,   5.00000,    553.5888
    210.0000,       4.0000,   5.00000,    558.6065
    214.0000,       4.0000,   5.00000,    535.1932
    218.0000,       4.0000,   5.00000,    540.6302
    222.0000,       4.0000,   5.00000,    534.3466
    226.0000,       4.0000,   5.00000,    538.3527
    230.0000,       4.0000,   5.00000,    525.4301
     26.0000,       4.0000,   6.00000,    311.5401
     30.0000,       4.0000,   6.00000,    309.1841
     34.0000,       4.0000,   6.00000,    350.3487
     38.0000,       4.0000,   6.00000,    383.5353
     42.0000,       4.0000,   6.00000,    351.9450
     46.0000,       4.0000,   6.00000,    361.7281
     50.0000,       4.0000,   6.00000,    378.6276
     54.0000,       4.0000,   6.00000,    404.2386
     58.0000,       4.0000,   6.00000,    397.6030
     62.0000,       4.0000,   6.00000,    397.5118
     66.0000,       4.0000,   6.00000,    423.6237
     70.0000,       4.0000,   6.00000,    388.7353
     74.0000,       4.0000,   6.00000,    417.8872
     78.0000,       4.0000,   6.00000,    421.5692
     82.0000,       4.0000,   6.00000,    444.6849
     86.0000,       4.0000,   6.00000,    460.2369
     90.0000,       4.0000,   6.00000,    480.7521
     94.0000,       4.0000,   6.00000,    416.2866
     98.0000,       4.0000,   6.00000,    442.4467
    102.0000,       4.0000,   6.00000,    503.0180
    106.0000,       4.0000,   6.00000,    469.2447
    110.0000,       4.0000,   6.00000,    566.2986
    114.0000,       4.0000,   6.00000,    577.7064
    118.0000,       4.0000,   6.00000,    584.4667
    122.0000,       4.0000,   6.00000,    543.5568
    126.0000,       4.0000,   6.00000,    509.9410
    130.0000,       4.0000,   6.00000,    514.4528
    134.0000,       4.0000,   6.00000,    536.4006
    138.0000,       4.0000,   6.00000,    548.9066
    142.0000,       4.0000,   6.00000,    552.0903
    146.0000,       4.0000,   6.00000,    597.5676
    150.0000,       4.0000,   6.00000,    565.9363
    154.0000,       4.0000,   6.00000,    590.1691
    158.0000,       4.0000,   6.00000,    592.3151
    162.0000,       4.0000,   6.00000,    613.0861
    166.0000,       4.0000,   6.00000,    576.1848
    170.0000,       4.0000,   6.00000,    558.9910
    174.0000,       4.0000,   6.00000,    544.2000
    178.0000,       4.0000,   6.00000,    512.5835
    182.0000,       4.0000,   6.00000,    517.7474
    186.0000,       4.0000,   6.00000,    512.0505
    190.0000,       4.0000,   6.00000,    519.6714
    194.0000,       4.0000,   6.00000,    517.3694
    198.0000,       4.0000,   6.00000,    503.1029
    202.0000,       4.0000,   6.00000,    581.8461
    206.0000,       4.0000,   6.00000,    558.3558
    210.0000,       4.0000,   6.00000,    553.5756
    214.0000,       4.0000,   6.00000,    534.9774
    218.0000,       4.0000,   6.00000,    550.7799
    222.0000,       4.0000,   6.00000,    547.5731
    226.0000,       4.0000,   6.00000,    536.9483
     30.0000,      20.0000,   1.00000,    333.5826
     34.0000,      20.0000,   1.00000,    341.5071
     38.0000,      20.0000,   1.00000,    347.3144
     42.0000,      20.0000,   1.00000,    366.5025
     46.0000,      20.0000,   1.00000,    381.5359
     50.0000,      20.0000,   1.00000,    385.9576
     54.0000,      20.0000,   1.00000,    389.5677
     58.0000,      20.0000,   1.00000,    399.7855
     62.0000,      20.0000,   1.00000,    393.9086
     66.0000,      20.0000,   1.00000,    404.0963
     70.0000,      20.0000,   1.00000,    416.6819
     74.0000,      20.0000,   1.00000,    421.3023
     78.0000,      20.0000,   1.00000,    430.9017
     82.0000,      20.0000,   1.00000,    447.1772
     86.0000,      20.0000,   1.00000,    443.0961
     90.0000,      20.0000,   1.00000,    444.6270
     94.0000,      20.0000,   1.00000,    458.0855
     98.0000,      20.0000,   1.00000,    464.3453
    102.0000,      20.0000,   1.00000,    481.0768
    106.0000,      20.0000,   1.00000,    511.9300
    110.0000,      20.0000,   1.00000,    535.3090
    114.0000,      20.0000,   1.00000,    541.6318
    118.0000,      20.0000,   1.00000,    546.9229
    122.0000,      20.0000,   1.00000,    541.3585
    126.0000,      20.0000,   1.00000,    527.1780
    130.0000,      20.0000,   1.00000,    518.3647
    134.0000,      20.0000,   1.00000,    516.4726
    138.0000,      20.0000,   1.00000,    526.5067
    142.0000,      20.0000,   1.00000,    542.5403
    146.0000,      20.0000,   1.00000,    559.2735
    150.0000,      20.0000,   1.00000,    576.1788
    154.0000,      20.0000,   1.00000,    591.7784
    158.0000,      20.0000,   1.00000,    584.2221
    162.0000,      20.0000,   1.00000,    581.5715
    166.0000,      20.0000,   1.00000,    573.5128
    170.0000,      20.0000,   1.00000,    564.5151
    174.0000,      20.0000,   1.00000,    541.0515
    178.0000,      20.0000,   1.00000,    529.9840
    182.0000,      20.0000,   1.00000,    515.8935
    186.0000,      20.0000,   1.00000,    511.9281
    190.0000,      20.0000,   1.00000,    510.2430
    194.0000,      20.0000,   1.00000,    528.0408
    198.0000,      20.0000,   1.00000,    534.6883
    202.0000,      20.0000,   1.00000,    542.2158
    206.0000,      20.0000,   1.00000,    536.6186
    210.0000,      20.0000,   1.00000,    542.7379
    214.0000,      20.0000,   1.00000,    540.8817
    218.0000,      20.0000,   1.00000,    542.4378
    222.0000,      20.0000,   1.00000,    537.4286
     30.0000,       4.0000,   7.00000,    310.2434
     34.0000,       4.0000,   7.00000,    352.1587
     38.0000,       4.0000,   7.00000,    381.0811
     42.0000,       4.0000,   7.00000,    354.4082
     46.0000,       4.0000,   7.00000,    362.9203
     50.0000,       4.0000,   7.00000,    387.1095
     54.0000,       4.0000,   7.00000,    410.8699
     58.0000,       4.0000,   7.00000,    402.4830
     62.0000,       4.0000,   7.00000,    393.6118
     66.0000,       4.0000,   7.00000,    427.0136
     70.0000,       4.0000,   7.00000,    396.0872
     74.0000,       4.0000,   7.00000,    418.8328
     78.0000,       4.0000,   7.00000,    426.2678
     82.0000,       4.0000,   7.00000,    437.2022
     86.0000,       4.0000,   7.00000,    453.3989
     90.0000,       4.0000,   7.00000,    474.1429
     94.0000,       4.0000,   7.00000,    411.4028
     98.0000,       4.0000,   7.00000,    448.8015
    102.0000,       4.0000,   7.00000,    508.7451
    106.0000,       4.0000,   7.00000,    472.9156
    110.0000,       4.0000,   7.00000,    569.6439
    114.0000,       4.0000,   7.00000,    580.6727
    118.0000,       4.0000,   7.00000,    577.7551
    122.0000,       4.0000,   7.00000,    549.9177
    126.0000,       4.0000,   7.00000,    506.0864
    130.0000,       4.0000,   7.00000,    502.1734
    134.0000,       4.0000,   7.00000,    526.3054
    138.0000,       4.0000,   7.00000,    529.7728
    142.0000,       4.0000,   7.00000,    537.7787
    146.0000,       4.0000,   7.00000,    589.3629
    150.0000,       4.0000,   7.00000,    569.4911
    154.0000,       4.0000,   7.00000,    600.1439
    158.0000,       4.0000,   7.00000,    603.7424
    162.0000,       4.0000,   7.00000,    620.7072
    166.0000,       4.0000,   7.00000,    582.5858
    170.0000,       4.0000,   7.00000,    568.0731
    174.0000,       4.0000,   7.00000,    536.8280
    178.0000,       4.0000,   7.00000,    510.7038
    182.0000,       4.0000,   7.00000,    509.9928
    186.0000,       4.0000,   7.00000,    504.9993
    190.0000,       4.0000,   7.00000,    508.4131
    194.0000,       4.0000,   7.00000,    511.3727
    198.0000,       4.0000,   7.00000,    499.3535
    202.0000,       4.0000,   7.00000,    582.4809
    206.0000,       4.0000,   7.00000,    552.7355
    210.0000,       4.0000,   7.00000,    552.2719
    214.0000,       4.0000,   7.00000,    543.8717
    218.0000,       4.0000,   7.00000,    561.3624
    222.0000,       4.0000,   7.00000,    555.4214
     34.0000,       4.0000,   8.00000,    349.9308
     38.0000,       4.0000,   8.00000,    383.8416
     42.0000,       4.0000,   8.00000,    354.7521
     46.0000,       4.0000,   8.00000,    364.0107
     50.0000,       4.0000,   8.00000,    389.3615
     54.0000,       4.0000,   8.00000,    418.9864
     58.0000,       4.0000,   8.00000,    406.1431
     62.0000,       4.0000,   8.00000,    405.0616
     66.0000,       4.0000,   8.00000,    432.5689
     70.0000,       4.0000,   8.00000,    393.7255
     74.0000,       4.0000,   8.00000,    426.5735
     78.0000,       4.0000,   8.00000,    423.5920
     82.0000,       4.0000,   8.00000,    429.9200
     86.0000,       4.0000,   8.00000,    442.4669
     90.0000,       4.0000,   8.00000,    467.8524
     94.0000,       4.0000,   8.00000,    411.0407
     98.0000,       4.0000,   8.00000,    447.9614
    102.0000,       4.0000,   8.00000,    511.6715
    106.0000,       4.0000,   8.00000,    472.0933
    110.0000,       4.0000,   8.00000,    570.1014
    114.0000,       4.0000,   8.00000,    572.9825
    118.0000,       4.0000,   8.00000,    571.4272
    122.0000,       4.0000,   8.00000,    537.1451
    126.0000,       4.0000,   8.00000,    500.2731
    130.0000,       4.0000,   8.00000,    487.1578
    134.0000,       4.0000,   8.00000,    507.0135
    138.0000,       4.0000,   8.00000,    518.7809
    142.0000,       4.0000,   8.00000,    519.0648
    146.0000,       4.0000,   8.00000,    577.5226
    150.0000,       4.0000,   8.00000,    562.4063
    154.0000,       4.0000,   8.00000,    601.3814
    158.0000,       4.0000,   8.00000,    610.8148
    162.0000,       4.0000,   8.00000,    628.3129
    166.0000,       4.0000,   8.00000,    588.6855
    170.0000,       4.0000,   8.00000,    562.5197
    174.0000,       4.0000,   8.00000,    531.6501
    178.0000,       4.0000,   8.00000,    498.6822
    182.0000,       4.0000,   8.00000,    502.0061
    186.0000,       4.0000,   8.00000,    491.2203
    190.0000,       4.0000,   8.00000,    494.4134
    194.0000,       4.0000,   8.00000,    496.9860
    198.0000,       4.0000,   8.00000,    492.1912
    202.0000,       4.0000,   8.00000,    569.6952
    206.0000,       4.0000,   8.00000,    549.1536
    210.0000,       4.0000,   8.00000,    560.2379
    214.0000,       4.0000,   8.00000,    552.3146
    218.0000,       4.0000,   8.00000,    568.4711
     42.0000,      28.0000,   1.00000,    368.4358
     46.0000,      28.0000,   1.00000,    384.2028
     50.0000,      28.0000,   1.00000,    391.3004
     54.0000,      28.0000,   1.00000,    404.0211
     58.0000,      28.0000,   1.00000,    413.5697
     62.0000,      28.0000,   1.00000,    422.5963
     66.0000,      28.0000,   1.00000,    428.1813
     70.0000,      28.0000,   1.00000,    424.9920
     74.0000,      28.0000,   1.00000,    423.6421
     78.0000,      28.0000,   1.00000,    429.5013
     82.0000,      28.0000,   1.00000,    423.0024
     86.0000,      28.0000,   1.00000,    429.6182
     90.0000,      28.0000,   1.00000,    444.6456
     94.0000,      28.0000,   1.00000,    451.6971
     98.0000,      28.0000,   1.00000,    475.3244
    102.0000,      28.0000,   1.00000,    493.8244
    106.0000,      28.0000,   1.00000,    499.2937
    110.0000,      28.0000,   1.00000,    513.4124
    114.0000,      28.0000,   1.00000,    510.5392
    118.0000,      28.0000,   1.00000,    502.5697
    122.0000,      28.0000,   1.00000,    503.4081
    126.0000,      28.0000,   1.00000,    496.1748
    130.0000,      28.0000,   1.00000,    490.0603
    134.0000,      28.0000,   1.00000,    494.2709
    138.0000,      28.0000,   1.00000,    493.8780
    142.0000,      28.0000,   1.00000,    509.2331
    146.0000,      28.0000,   1.00000,    533.3581
    150.0000,      28.0000,   1.00000,    550.3792
    154.0000,      28.0000,   1.00000,    569.9221
    158.0000,      28.0000,   1.00000,    587.4340
    162.0000,      28.0000,   1.00000,    581.2112
    166.0000,      28.0000,   1.00000,    571.7804
    170.0000,      28.0000,   1.00000,    552.8236
    174.0000,      28.0000,   1.00000,    533.0081
    178.0000,      28.0000,   1.00000,    510.3947
    182.0000,      28.0000,   1.00000,    494.3200
    186.0000,      28.0000,   1.00000,    480.5390
    190.0000,      28.0000,   1.00000,    489.8806
    194.0000,      28.0000,   1.00000,    490.2391
    198.0000,      28.0000,   1.00000,    498.6319
    202.0000,      28.0000,   1.00000,    514.2715
    206.0000,      28.0000,   1.00000,    535.1799
    210.0000,      28.0000,   1.00000,    549.1176
     42.0000,       4.0000,  10.00000,    357.4758
     46.0000,       4.0000,  10.00000,    366.0502
     50.0000,       4.0000,  10.00000,    389.7054
     54.0000,       4.0000,  10.00000,    425.9098
     58.0000,       4.0000,  10.00000,    426.1981
     62.0000,       4.0000,  10.00000,    423.0249
     66.0000,       4.0000,  10.00000,    448.7195
     70.0000,       4.0000,  10.00000,    399.7195
     74.0000,       4.0000,  10.00000,    415.6733
     78.0000,       4.0000,  10.00000,    411.5611
     82.0000,       4.0000,  10.00000,    420.9331
     86.0000,       4.0000,  10.00000,    435.4771
     90.0000,       4.0000,  10.00000,    460.5773
     94.0000,       4.0000,  10.00000,    403.0827
     98.0000,       4.0000,  10.00000,    439.3651
    102.0000,       4.0000,  10.00000,    500.9166
    106.0000,       4.0000,  10.00000,    460.4546
    110.0000,       4.0000,  10.00000,    554.5808
    114.0000,       4.0000,  10.00000,    553.1633
    118.0000,       4.0000,  10.00000,    544.0850
    122.0000,       4.0000,  10.00000,    502.6158
    126.0000,       4.0000,  10.00000,    462.8566
    130.0000,       4.0000,  10.00000,    459.2121
    134.0000,       4.0000,  10.00000,    484.5295
    138.0000,       4.0000,  10.00000,    492.4772
    142.0000,       4.0000,  10.00000,    498.8326
    146.0000,       4.0000,  10.00000,    554.2144
    150.0000,       4.0000,  10.00000,    535.5659
    154.0000,       4.0000,  10.00000,    580.5149
    158.0000,       4.0000,  10.00000,    602.4600
    162.0000,       4.0000,  10.00000,    624.2899
    166.0000,       4.0000,  10.00000,    579.7269
    170.0000,       4.0000,  10.00000,    548.1028
    174.0000,       4.0000,  10.00000,    511.3231
    178.0000,       4.0000,  10.00000,    475.6552
    182.0000,       4.0000,  10.00000,    471.4781
    186.0000,       4.0000,  10.00000,    460.9771
    190.0000,       4.0000,  10.00000,    466.1793
    194.0000,       4.0000,  10.00000,    463.2048
    198.0000,       4.0000,  10.00000,    458.3368
    202.0000,       4.0000,  10.00000,    550.4815
    206.0000,       4.0000,  10.00000,    548.9073
    210.0000,       4.0000,  10.00000,    565.6084
     54.0000,      36.0000,   1.00000,    414.0759
     58.0000,      36.0000,   1.00000,    415.8002
     62.0000,      36.0000,   1.00000,    420.0521
     66.0000,      36.0000,   1.00000,    424.4077
     70.0000,      36.0000,   1.00000,    429.3817
     74.0000,      36.0000,   1.00000,    435.1342
     78.0000,      36.0000,   1.00000,    428.5435
     82.0000,      36.0000,   1.00000,    427.6702
     86.0000,      36.0000,   1.00000,    431.0092
     90.0000,      36.0000,   1.00000,    436.5453
     94.0000,      36.0000,   1.00000,    449.8769
     98.0000,      36.0000,   1.00000,    460.5948
    102.0000,      36.0000,   1.00000,    465.9780
    106.0000,      36.0000,   1.00000,    464.8927
    110.0000,      36.0000,   1.00000,    455.2283
    114.0000,      36.0000,   1.00000,    455.7226
    118.0000,      36.0000,   1.00000,    458.5432
    122.0000,      36.0000,   1.00000,    460.9247
    126.0000,      36.0000,   1.00000,    468.3764
    130.0000,      36.0000,   1.00000,    474.2048
    134.0000,      36.0000,   1.00000,    476.2990
    138.0000,      36.0000,   1.00000,    482.9015
    142.0000,      36.0000,   1.00000,    495.0249
    146.0000,      36.0000,   1.00000,    517.3609
    150.0000,      36.0000,   1.00000,    521.0746
    154.0000,      36.0000,   1.00000,    523.9174
    158.0000,      36.0000,   1.00000,    526.3315
    162.0000,      36.0000,   1.00000,    521.3601
    166.0000,      36.0000,   1.00000,    517.6054
    170.0000,      36.0000,   1.00000,    514.3267
    174.0000,      36.0000,   1.00000,    505.5981
    178.0000,      36.0000,   1.00000,    492.6076
    182.0000,      36.0000,   1.00000,    468.1057
    186.0000,      36.0000,   1.00000,    462.6413
    190.0000,      36.0000,   1.00000,    464.4034
    194.0000,      36.0000,   1.00000,    472.6545
    198.0000,      36.0000,   1.00000,    483.0326
     54.0000,      12.0000,   4.00000,    424.5739
     58.0000,      12.0000,   4.00000,    430.4359
     62.0000,      12.0000,   4.00000,    433.1909
     66.0000,      12.0000,   4.00000,    421.5626
     70.0000,      12.0000,   4.00000,    420.5164
     74.0000,      12.0000,   4.00000,    411.8852
     78.0000,      12.0000,   4.00000,    417.3819
     82.0000,      12.0000,   4.00000,    420.3258
     86.0000,      12.0000,   4.00000,    431.0679
     90.0000,      12.0000,   4.00000,    421.9890
     94.0000,      12.0000,   4.00000,    418.5651
     98.0000,      12.0000,   4.00000,    425.8767
    102.0000,      12.0000,   4.00000,    436.3026
    106.0000,      12.0000,   4.00000,    467.2538
    110.0000,      12.0000,   4.00000,    478.9564
    114.0000,      12.0000,   4.00000,    501.2769
    118.0000,      12.0000,   4.00000,    486.6534
    122.0000,      12.0000,   4.00000,    464.0303
    126.0000,      12.0000,   4.00000,    441.6522
    130.0000,      12.0000,   4.00000,    439.4181
    134.0000,      12.0000,   4.00000,    452.2218
    138.0000,      12.0000,   4.00000,    468.0105
    142.0000,      12.0000,   4.00000,    492.6330
    146.0000,      12.0000,   4.00000,    510.1213
    150.0000,      12.0000,   4.00000,    524.3724
    154.0000,      12.0000,   4.00000,    529.6425
    158.0000,      12.0000,   4.00000,    550.7450
    162.0000,      12.0000,   4.00000,    543.7495
    166.0000,      12.0000,   4.00000,    532.8948
    170.0000,      12.0000,   4.00000,    503.9115
    174.0000,      12.0000,   4.00000,    476.4618
    178.0000,      12.0000,   4.00000,    453.8212
    182.0000,      12.0000,   4.00000,    432.6676
    186.0000,      12.0000,   4.00000,    426.8429
    190.0000,      12.0000,   4.00000,    429.5856
    194.0000,      12.0000,   4.00000,    435.4982
    198.0000,      12.0000,   4.00000,    467.1441
     66.0000,      44.0000,   1.00000,    421.4238
     70.0000,      44.0000,   1.00000,    430.9309
     74.0000,      44.0000,   1.00000,    429.9327
     78.0000,      44.0000,   1.00000,    429.9839
     82.0000,      44.0000,   1.00000,    433.3161
     86.0000,      44.0000,   1.00000,    432.0861
     90.0000,      44.0000,   1.00000,    432.1898
     94.0000,      44.0000,   1.00000,    435.1644
     98.0000,      44.0000,   1.00000,    431.8753
    102.0000,      44.0000,   1.00000,    429.4673
    106.0000,      44.0000,   1.00000,    425.8170
    110.0000,      44.0000,   1.00000,    421.4322
    114.0000,      44.0000,   1.00000,    421.4538
    118.0000,      44.0000,   1.00000,    431.2929
    122.0000,      44.0000,   1.00000,    442.6686
    126.0000,      44.0000,   1.00000,    453.3517
    130.0000,      44.0000,   1.00000,    465.3939
    134.0000,      44.0000,   1.00000,    475.2946
    138.0000,      44.0000,   1.00000,    475.1918
    142.0000,      44.0000,   1.00000,    478.4815
    146.0000,      44.0000,   1.00000,    478.2006
    150.0000,      44.0000,   1.00000,    480.1762
    154.0000,      44.0000,   1.00000,    479.5716
    158.0000,      44.0000,   1.00000,    476.2310
    162.0000,      44.0000,   1.00000,    468.4416
    166.0000,      44.0000,   1.00000,    464.6939
    170.0000,      44.0000,   1.00000,    457.9538
    174.0000,      44.0000,   1.00000,    453.4137
    178.0000,      44.0000,   1.00000,    456.3618
    182.0000,      44.0000,   1.00000,    465.8000
    186.0000,      44.0000,   1.00000,    467.0671
     66.0000,      12.0000,   5.00000,    419.2128
     70.0000,      12.0000,   5.00000,    418.4897
     74.0000,      12.0000,   5.00000,    407.9631
     78.0000,      12.0000,   5.00000,    414.6934
     82.0000,      12.0000,   5.00000,    415.9206
     86.0000,      12.0000,   5.00000,    425.5438
     90.0000,      12.0000,   5.00000,    407.6584
     94.0000,      12.0000,   5.00000,    397.0656
     98.0000,      12.0000,   5.00000,    395.9334
    102.0000,      12.0000,   5.00000,    404.5734
    106.0000,      12.0000,   5.00000,    433.9091
    110.0000,      12.0000,   5.00000,    446.5777
    114.0000,      12.0000,   5.00000,    471.4180
    118.0000,      12.0000,   5.00000,    462.7598
    122.0000,      12.0000,   5.00000,    444.7473
    126.0000,      12.0000,   5.00000,    426.8576
    130.0000,      12.0000,   5.00000,    425.6875
    134.0000,      12.0000,   5.00000,    440.7012
    138.0000,      12.0000,   5.00000,    449.6158
    142.0000,      12.0000,   5.00000,    467.2497
    146.0000,      12.0000,   5.00000,    473.3636
    150.0000,      12.0000,   5.00000,    488.3598
    154.0000,      12.0000,   5.00000,    490.6762
    158.0000,      12.0000,   5.00000,    505.8155
    162.0000,      12.0000,   5.00000,    494.9540
    166.0000,      12.0000,   5.00000,    478.9596
    170.0000,      12.0000,   5.00000,    449.8720
    174.0000,      12.0000,   5.00000,    423.7852
    178.0000,      12.0000,   5.00000,    413.8379
    182.0000,      12.0000,   5.00000,    410.1167
    186.0000,      12.0000,   5.00000,    414.9960
     78.0000,      52.0000,   1.00000,    422.7160
     82.0000,      52.0000,   1.00000,    417.8479
     86.0000,      52.0000,   1.00000,    419.2697
     90.0000,      52.0000,   1.00000,    421.3456
     94.0000,      52.0000,   1.00000,    420.2205
     98.0000,      52.0000,   1.00000,    420.7702
    102.0000,      52.0000,   1.00000,    415.9676
    106.0000,      52.0000,   1.00000,    413.2528
    110.0000,      52.0000,   1.00000,    413.8524
    114.0000,      52.0000,   1.00000,    417.6961
    118.0000,      52.0000,   1.00000,    422.4323
    122.0000,      52.0000,   1.00000,    435.6961
    126.0000,      52.0000,   1.00000,    440.7926
    130.0000,      52.0000,   1.00000,    446.2216
    134.0000,      52.0000,   1.00000,    455.6923
    138.0000,      52.0000,   1.00000,    458.4892
    142.0000,      52.0000,   1.00000,    454.4421
    146.0000,      52.0000,   1.00000,    449.5263
    150.0000,      52.0000,   1.00000,    442.3860
    154.0000,      52.0000,   1.00000,    438.9970
    158.0000,      52.0000,   1.00000,    434.3144
    162.0000,      52.0000,   1.00000,    431.6713
    166.0000,      52.0000,   1.00000,    433.9774
    170.0000,      52.0000,   1.00000,    439.0419
    174.0000,      52.0000,   1.00000,    435.2670
     78.0000,      12.0000,   6.00000,    401.1650
     82.0000,      12.0000,   6.00000,    400.1546
     86.0000,      12.0000,   6.00000,    404.8912
     90.0000,      12.0000,   6.00000,    390.0162
     94.0000,      12.0000,   6.00000,    382.5028
     98.0000,      12.0000,   6.00000,    386.8236
    102.0000,      12.0000,   6.00000,    397.0908
    106.0000,      12.0000,   6.00000,    426.0251
    110.0000,      12.0000,   6.00000,    440.1212
    114.0000,      12.0000,   6.00000,    465.9793
    118.0000,      12.0000,   6.00000,    458.2330
    122.0000,      12.0000,   6.00000,    437.3693
    126.0000,      12.0000,   6.00000,    413.9301
    130.0000,      12.0000,   6.00000,    408.8199
    134.0000,      12.0000,   6.00000,    417.3182
    138.0000,      12.0000,   6.00000,    426.8282
    142.0000,      12.0000,   6.00000,    440.9613
    146.0000,      12.0000,   6.00000,    446.5412
    150.0000,      12.0000,   6.00000,    457.2270
    154.0000,      12.0000,   6.00000,    458.8367
    158.0000,      12.0000,   6.00000,    468.8640
    162.0000,      12.0000,   6.00000,    462.5709
    166.0000,      12.0000,   6.00000,    452.2637
    170.0000,      12.0000,   6.00000,    430.2391
    174.0000,      12.0000,   6.00000,    407.0365
     84.0000,      24.0000,   3.00000,    389.4488
     88.0000,      24.0000,   3.00000,    385.2629
     92.0000,      24.0000,   3.00000,    391.7047
     96.0000,      24.0000,   3.00000,    392.8258
    100.0000,      24.0000,   3.00000,    406.3649
    104.0000,      24.0000,   3.00000,    417.2363
    108.0000,      24.0000,   3.00000,    434.1050
    112.0000,      24.0000,   3.00000,    442.2111
    116.0000,      24.0000,   3.00000,    437.7253
    120.0000,      24.0000,   3.00000,    437.4231
    124.0000,      24.0000,   3.00000,    429.8910
    128.0000,      24.0000,   3.00000,    420.3394
    132.0000,      24.0000,   3.00000,    412.3249
    136.0000,      24.0000,   3.00000,    415.6590
    140.0000,      24.0000,   3.00000,    421.7183
    144.0000,      24.0000,   3.00000,    432.0307
    148.0000,      24.0000,   3.00000,    440.0640
    152.0000,      24.0000,   3.00000,    447.9667
    156.0000,      24.0000,   3.00000,    449.7221
    160.0000,      24.0000,   3.00000,    446.5677
    164.0000,      24.0000,   3.00000,    443.3671
    168.0000,      24.0000,   3.00000,    432.0279
     90.0000,      20.0000,   4.00000,    382.8015
     94.0000,      20.0000,   4.00000,    391.7974
     98.0000,      20.0000,   4.00000,    392.3556
    102.0000,      20.0000,   4.00000,    405.7629
    106.0000,      20.0000,   4.00000,    431.0107
    110.0000,      20.0000,   4.00000,    450.2591
    114.0000,      20.0000,   4.00000,    446.9490
    118.0000,      20.0000,   4.00000,    444.8449
    122.0000,      20.0000,   4.00000,    426.7071
    126.0000,      20.0000,   4.00000,    414.4258
    130.0000,      20.0000,   4.00000,    404.9356
    134.0000,      20.0000,   4.00000,    399.9815
    138.0000,      20.0000,   4.00000,    409.3038
    142.0000,      20.0000,   4.00000,    416.6878
    146.0000,      20.0000,   4.00000,    424.5723
    150.0000,      20.0000,   4.00000,    433.8119
    154.0000,      20.0000,   4.00000,    448.0412
    158.0000,      20.0000,   4.00000,    449.5612
    162.0000,      20.0000,   4.00000,    448.0862
   3.47
REFERENCE MODEL USED
CONSTANT REFERENCE MODEL METHOD
Reference resistivity is
456.436
TOPOGRAPHICAL DATA
2
64
      0.0000     531.5300
      4.0000     531.5600
      8.0000     531.5700
     12.0000     531.6100
     16.0000     531.6900
     20.0000     531.7700
     24.0000     531.8200
     28.0000     531.7700
     32.0000     531.7600
     36.0000     531.8800
     40.0000     531.9500
     44.0000     531.9100
     48.0000     532.0100
     52.0000     532.0800
     56.0000     532.1000
     60.0000     532.1400
     64.0000     532.1900
     68.0000     532.2200
     72.0000     532.2000
     76.0000     532.2200
     80.0000     532.2800
     84.0000     532.2600
     88.0000     532.2800
     92.0000     532.2400
     96.0000     532.2500
    100.0000     532.2200
    104.0000     532.1500
    108.0000     532.2100
    112.0000     532.2100
    116.0000     532.1800
    120.0000     532.2100
    124.0000     532.2200
    128.0000     532.1800
    132.0000     532.1500
    136.0000     532.0000
    140.0000     532.0200
    144.0000     531.9700
    148.0000     531.9000
    152.0000     531.8500
    156.0000     531.7700
    160.0000     531.7400
    164.0000     531.7200
    168.0000     531.7100
    172.0000     531.6700
    176.0000     531.7500
    180.0000     531.6900
    184.0000     531.7000
    188.0000     531.6700
    192.0000     531.5800
    196.0000     531.5000
    200.0000     531.4600
    204.0000     531.5300
    208.0000     531.5100
    212.0000     531.6000
    216.0000     531.5700
    220.0000     531.5100
    224.0000     531.4800
    228.0000     531.4400
    232.0000     531.4500
    236.0000     531.4500
    240.0000     531.4800
    244.0000     531.4300
    248.0000     531.3900
    252.0000     531.3600
1
DAMPED FINITE-ELEMENT METHOD USED FOR TOPOGRAPHIC MODELLING WITH DAMPING FACTOR OF 0.75
       0.00118
     532.10181
      -0.00206
COORDINATES FOR ELECTRODES
       0.00000       -0.57178
       3.99982       -0.53358
       7.99978       -0.51533
      11.99949       -0.46712
      15.99851       -0.37887
      19.99754       -0.29063
      23.99711       -0.23241
      27.99689       -0.27416
      31.99689       -0.27594
      35.99483       -0.14771
      39.99407       -0.06947
      43.99394       -0.10128
      47.99248        0.00699
      51.99171        0.08523
      55.99161        0.11342
      59.99132        0.16169
      63.99089        0.21991
      67.99072        0.25811
      71.99069        0.24639
      75.99059        0.27458
      79.99001        0.34287
      83.98999        0.33109
      87.98988        0.35934
      91.98976        0.32753
      95.98972        0.34578
      99.98965        0.32398
     103.98918        0.26226
     107.98859        0.33049
     111.98859        0.33873
     115.98853        0.31693
     119.98834        0.35519
     123.98830        0.37338
     127.98817        0.34163
     131.98811        0.31990
     135.98561        0.17810
     139.98550        0.20635
     143.98529        0.16454
     147.98480        0.10282
     151.98459        0.06101
     155.98395       -0.01072
     159.98389       -0.03251
     163.98387       -0.04430
     167.98387       -0.04601
     171.98375       -0.07782
     175.98279        0.01043
     179.98245       -0.04134
     183.98241       -0.02309
     187.98236       -0.04489
     191.98152       -0.12662
     195.98090       -0.19841
     199.98076       -0.23015
     203.98000       -0.15191
     207.98000       -0.16370
     211.97879       -0.06550
     215.97873       -0.08724
     219.97841       -0.13900
     223.97835       -0.16080
     227.97823       -0.19254
     231.97818       -0.17430
     235.97818       -0.16607
     239.97800       -0.12787
     243.97778       -0.16962
     247.97766       -0.20137
     251.97762       -0.22316
Shift matrix
  0    0.0000    2.0000    4.2000    6.6200    9.2820   12.2102   15.4312   18.9743   22.8718   27.1590   31.8749   37.0623   42.7686 
  1   -0.5718   -0.2586   -0.1080   -0.0414   -0.0144   -0.0045   -0.0013   -0.0003   -0.0001    0.0000    0.0000    0.0000    0.0000 
  2   -0.5336   -0.2374   -0.0974   -0.0366   -0.0124   -0.0038   -0.0010   -0.0002   -0.0001    0.0000    0.0000    0.0000    0.0000 
  3   -0.5153   -0.2274   -0.0925   -0.0344   -0.0116   -0.0035   -0.0009   -0.0002    0.0000    0.0000    0.0000    0.0000    0.0000 
  4   -0.4671   -0.2017   -0.0800   -0.0290   -0.0095   -0.0028   -0.0007   -0.0002    0.0000    0.0000    0.0000    0.0000    0.0000 
  5   -0.3789   -0.1566   -0.0592   -0.0203   -0.0063   -0.0017   -0.0004   -0.0001    0.0000    0.0000    0.0000    0.0000    0.0000 
  6   -0.2906   -0.1144   -0.0410   -0.0133   -0.0038   -0.0010   -0.0002    0.0000    0.0000    0.0000    0.0000    0.0000    0.0000 
  7   -0.2324   -0.0884   -0.0305   -0.0095   -0.0026   -0.0006   -0.0001    0.0000    0.0000    0.0000    0.0000    0.0000    0.0000 
  8   -0.2742   -0.1069   -0.0379   -0.0121   -0.0035   -0.0009   -0.0002    0.0000    0.0000    0.0000    0.0000    0.0000    0.0000 
  9   -0.2759   -0.1077   -0.0383   -0.0123   -0.0035   -0.0009   -0.0002    0.0000    0.0000    0.0000    0.0000    0.0000    0.0000 
 10   -0.1477   -0.0531   -0.0172   -0.0050   -0.0013   -0.0003   -0.0001    0.0000    0.0000    0.0000    0.0000    0.0000    0.0000 
 11   -0.0695   -0.0236   -0.0072   -0.0019   -0.0005   -0.0001    0.0000    0.0000    0.0000    0.0000    0.0000    0.0000    0.0000 
 12   -0.1013   -0.0352   -0.0110   -0.0031   -0.0008   -0.0002    0.0000    0.0000    0.0000    0.0000    0.0000    0.0000    0.0000 
 13    0.0070    0.0022    0.0006    0.0002    0.0000    0.0000    0.0000    0.0000    0.0000    0.0000    0.0000    0.0000    0.0000 
 14    0.0852    0.0253    0.0066    0.0015    0.0003    0.0001    0.0000    0.0000    0.0000    0.0000    0.0000    0.0000    0.0000 
 15    0.1134    0.0327    0.0083    0.0018    0.0004    0.0001    0.0000    0.0000    0.0000    0.0000    0.0000    0.0000    0.0000 
 16    0.1617    0.0442    0.0106    0.0022    0.0004    0.0001    0.0000    0.0000    0.0000    0.0000    0.0000    0.0000    0.0000 
 17    0.2199    0.0561    0.0125    0.0024    0.0004    0.0001    0.0000    0.0000    0.0000    0.0000    0.0000    0.0000    0.0000 
 18    0.2581    0.0627    0.0132    0.0024    0.0004    0.0000    0.0000    0.0000    0.0000    0.0000    0.0000    0.0000    0.0000 
 19    0.2464    0.0608    0.0131    0.0024    0.0004    0.0000    0.0000    0.0000    0.0000    0.0000    0.0000    0.0000    0.0000 
 20    0.2746    0.0653    0.0134    0.0024    0.0003    0.0000    0.0000    0.0000    0.0000    0.0000    0.0000    0.0000    0.0000 
 21    0.3429    0.0737    0.0136    0.0021    0.0003    0.0000    0.0000    0.0000    0.0000    0.0000    0.0000    0.0000    0.0000 
 22    0.3311    0.0725    0.0136    0.0022    0.0003    0.0000    0.0000    0.0000    0.0000    0.0000    0.0000    0.0000    0.0000 
 23    0.3593    0.0752    0.0135    0.0020    0.0003    0.0000    0.0000    0.0000    0.0000    0.0000    0.0000    0.0000    0.0000 
 24    0.3275    0.0721    0.0136    0.0022    0.0003    0.0000    0.0000    0.0000    0.0000    0.0000    0.0000    0.0000    0.0000 
 25    0.3458    0.0740    0.0136    0.0021    0.0003    0.0000    0.0000    0.0000    0.0000    0.0000    0.0000    0.0000    0.0000 
 26    0.3240    0.0717    0.0136    0.0022    0.0003    0.0000    0.0000    0.0000    0.0000    0.0000    0.0000    0.0000    0.0000 
 27    0.2623    0.0634    0.0133    0.0024    0.0004    0.0000    0.0000    0.0000    0.0000    0.0000    0.0000    0.0000    0.0000 
 28    0.3305    0.0724    0.0136    0.0022    0.0003    0.0000    0.0000    0.0000    0.0000    0.0000    0.0000    0.0000    0.0000 
 29    0.3387    0.0733    0.0136    0.0021    0.0003    0.0000    0.0000    0.0000    0.0000    0.0000    0.0000    0.0000    0.0000 
 30    0.3169    0.0709    0.0136    0.0022    0.0003    0.0000    0.0000    0.0000    0.0000    0.0000    0.0000    0.0000    0.0000 
 31    0.3552    0.0749    0.0135    0.0021    0.0003    0.0000    0.0000    0.0000    0.0000    0.0000    0.0000    0.0000    0.0000 
 32    0.3734    0.0764    0.0133    0.0020    0.0002    0.0000    0.0000    0.0000    0.0000    0.0000    0.0000    0.0000    0.0000 
 33    0.3416    0.0736    0.0136    0.0021    0.0003    0.0000    0.0000    0.0000    0.0000    0.0000    0.0000    0.0000    0.0000 
 34    0.3199    0.0712    0.0136    0.0022    0.0003    0.0000    0.0000    0.0000    0.0000    0.0000    0.0000    0.0000    0.0000 
 35    0.1781    0.0478    0.0112    0.0023    0.0004    0.0001    0.0000    0.0000    0.0000    0.0000    0.0000    0.0000    0.0000 
 36    0.2064    0.0536    0.0121    0.0024    0.0004    0.0001    0.0000    0.0000    0.0000    0.0000    0.0000    0.0000    0.0000 
 37    0.1645    0.0448    0.0107    0.0022    0.0004    0.0001    0.0000    0.0000    0.0000    0.0000    0.0000    0.0000    0.0000 
 38    0.1028    0.0299    0.0077    0.0017    0.0003    0.0001    0.0000    0.0000    0.0000    0.0000    0.0000    0.0000    0.0000 
 39    0.0610    0.0185    0.0050    0.0012    0.0002    0.0000    0.0000    0.0000    0.0000    0.0000    0.0000    0.0000    0.0000 
 40   -0.0107   -0.0035   -0.0010   -0.0003   -0.0001    0.0000    0.0000    0.0000    0.0000    0.0000    0.0000    0.0000    0.0000 
 41   -0.0325   -0.0107   -0.0032   -0.0008   -0.0002    0.0000    0.0000    0.0000    0.0000    0.0000    0.0000    0.0000    0.0000 
 42   -0.0443   -0.0147   -0.0044   -0.0012   -0.0003   -0.0001    0.0000    0.0000    0.0000    0.0000    0.0000    0.0000    0.0000 
 43   -0.0460   -0.0153   -0.0046   -0.0012   -0.0003   -0.0001    0.0000    0.0000    0.0000    0.0000    0.0000    0.0000    0.0000 
 44   -0.0778   -0.0266   -0.0082   -0.0022   -0.0005   -0.0001    0.0000    0.0000    0.0000    0.0000    0.0000    0.0000    0.0000 
 45    0.0104    0.0033    0.0009    0.0002    0.0001    0.0000    0.0000    0.0000    0.0000    0.0000    0.0000    0.0000    0.0000 
 46   -0.0413   -0.0137   -0.0041   -0.0011   -0.0002    0.0000    0.0000    0.0000    0.0000    0.0000    0.0000    0.0000    0.0000 
 47   -0.0231   -0.0075   -0.0022   -0.0006   -0.0001    0.0000    0.0000    0.0000    0.0000    0.0000    0.0000    0.0000    0.0000 
 48   -0.0449   -0.0149   -0.0045   -0.0012   -0.0003   -0.0001    0.0000    0.0000    0.0000    0.0000    0.0000    0.0000    0.0000 
 49   -0.1266   -0.0448   -0.0143   -0.0041   -0.0010   -0.0002    0.0000    0.0000    0.0000    0.0000    0.0000    0.0000    0.0000 
 50   -0.1984   -0.0738   -0.0249   -0.0075   -0.0020   -0.0005   -0.0001    0.0000    0.0000    0.0000    0.0000    0.0000    0.0000 
 51   -0.2302   -0.0874   -0.0301   -0.0093   -0.0026   -0.0006   -0.0001    0.0000    0.0000    0.0000    0.0000    0.0000    0.0000 
 52   -0.1519   -0.0548   -0.0178   -0.0052   -0.0013   -0.0003   -0.0001    0.0000    0.0000    0.0000    0.0000    0.0000    0.0000 
 53   -0.1637   -0.0595   -0.0195   -0.0057   -0.0015   -0.0003   -0.0001    0.0000    0.0000    0.0000    0.0000    0.0000    0.0000 
 54   -0.0655   -0.0222   -0.0067   -0.0018   -0.0004   -0.0001    0.0000    0.0000    0.0000    0.0000    0.0000    0.0000    0.0000 
 55   -0.0872   -0.0300   -0.0093   -0.0026   -0.0006   -0.0001    0.0000    0.0000    0.0000    0.0000    0.0000    0.0000    0.0000 
 56   -0.1390   -0.0497   -0.0160   -0.0046   -0.0012   -0.0003    0.0000    0.0000    0.0000    0.0000    0.0000    0.0000    0.0000 
 57   -0.1608   -0.0583   -0.0191   -0.0056   -0.0015   -0.0003   -0.0001    0.0000    0.0000    0.0000    0.0000    0.0000    0.0000 
 58   -0.1925   -0.0714   -0.0239   -0.0072   -0.0019   -0.0004   -0.0001    0.0000    0.0000    0.0000    0.0000    0.0000    0.0000 
 59   -0.1743   -0.0638   -0.0211   -0.0063   -0.0016   -0.0004   -0.0001    0.0000    0.0000    0.0000    0.0000    0.0000    0.0000 
 60   -0.1661   -0.0605   -0.0199   -0.0059   -0.0015   -0.0003   -0.0001    0.0000    0.0000    0.0000    0.0000    0.0000    0.0000 
 61   -0.1279   -0.0453   -0.0145   -0.0041   -0.0010   -0.0002    0.0000    0.0000    0.0000    0.0000    0.0000    0.0000    0.0000 
 62   -0.1696   -0.0619   -0.0204   -0.0060   -0.0016   -0.0004   -0.0001    0.0000    0.0000    0.0000    0.0000    0.0000    0.0000 
 63   -0.2014   -0.0751   -0.0253   -0.0077   -0.0021   -0.0005   -0.0001    0.0000    0.0000    0.0000    0.0000    0.0000    0.0000 
 64   -0.2232   -0.0843   -0.0289   -0.0089   -0.0024   -0.0006   -0.0001    0.0000    0.0000    0.0000    0.0000    0.0000    0.0000 
Topography damping parameter
   0.9452
Blocks sensitivity and uncertainity values (with smoothness constrain)
                     Resistivity      
Block No.  Sensitivity  % Uncertainity
     1       0.7016        0.21
     2       1.0044        0.20
     3       1.3593        0.24
     4       1.7158        0.26
     5       1.9828        0.46
     6       2.3387        0.24
     7       2.6786        0.88
     8       3.1299        0.37
     9       3.4670        0.32
    10       3.6221        1.03
    11       3.8013        0.48
    12       4.0384        0.75
    13       4.2845        0.63
    14       4.4009        0.76
    15       4.5203        1.03
    16       4.7224        0.32
    17       4.6306        1.24
    18       4.8196        0.23
    19       4.8820        0.26
    20       5.0095        0.26
    21       5.1401        0.23
    22       5.2886        0.23
    23       4.9756        1.14
    24       5.1706        0.89
    25       5.4721        0.47
    26       5.2726        1.41
    27       5.7573        0.74
    28       5.7711        0.90
    29       5.7840        1.16
    30       5.6525        1.26
    31       5.4631        1.09
    32       5.4446        1.08
    33       5.4918        1.14
    34       5.4476        1.09
    35       5.4015        1.25
    36       5.5290        1.06
    37       5.3103        1.28
    38       5.3211        1.08
    39       5.2623        1.18
    40       5.2588        0.85
    41       5.0496        1.14
    42       4.8820        0.95
    43       4.6929        0.85
    44       4.5229        0.46
    45       4.4405        0.36
    46       4.3032        0.48
    47       4.2146        0.50
    48       4.0690        0.46
    49       3.9098        0.87
    50       4.0871        0.36
    51       3.9514        0.47
    52       3.8584        0.78
    53       3.5998        0.88
    54       3.4086        0.68
    55       3.0530        0.94
    56       2.6443        0.92
    57       2.2506        1.50
    58       1.9036        0.26
    59       1.4525        0.54
    60       1.0205        0.25
    61       0.7898        0.55
    62       0.5065        0.19
    63       0.4185        0.19
    64       0.5394        0.21
    65       0.6583        0.24
    66       0.7451        0.57
    67       0.8625        0.25
    68       0.9645        0.92
    69       1.1199        0.38
    70       1.2249        0.32
    71       1.2553        1.18
    72       1.2930        0.49
    73       1.3733        0.79
    74       1.4588        0.71
    75       1.4672        1.08
    76       1.4906        1.28
    77       1.5824        0.30
    78       1.5234        1.33
    79       1.6009        0.21
    80       1.6261        0.25
    81       1.6651        0.23
    82       1.7135        0.23
    83       1.8309        0.24
    84       1.7715        1.47
    85       1.9092        1.03
    86       2.1053        0.48
    87       1.9650        2.30
    88       2.2478        0.60
    89       2.2414        0.68
    90       2.2609        1.55
    91       2.2379        1.88
    92       2.1822        1.17
    93       2.2141        1.14
    94       2.2837        1.47
    95       2.2866        1.45
    96       2.2699        1.85
    97       2.3687        0.69
    98       2.2493        0.74
    99       2.2981        1.39
   100       2.2643        1.60
   101       2.2781        0.94
   102       2.1474        1.48
   103       2.0374        1.14
   104       1.9179        0.96
   105       1.7911        0.72
   106       1.7453        0.50
   107       1.6903        0.56
   108       1.6451        0.53
   109       1.5959        0.42
   110       1.5168        0.63
   111       1.6132        0.48
   112       1.4892        0.93
   113       1.4476        0.92
   114       1.3178        1.05
   115       1.2580        0.71
   116       1.1421        1.05
   117       0.9989        0.99
   118       0.8631        1.60
   119       0.7508        0.26
   120       0.5733        0.52
   121       0.4201        0.22
   122       0.5601        0.55
   123       0.6266        0.24
   124       0.3382        0.32
   125       0.4236        0.58
   126       0.4961        1.41
   127       0.5759        0.84
   128       0.6375        0.98
   129       0.7134        2.69
   130       0.7790        0.81
   131       0.7943        0.90
   132       0.8177        2.11
   133       0.8602        1.65
   134       0.9073        0.56
   135       0.9162        0.61
   136       0.9360        0.58
   137       0.9856        0.68
   138       0.9771        0.50
   139       1.0108        0.32
   140       1.0357        0.35
   141       1.0634        0.39
   142       1.0955        0.48
   143       1.1504        0.74
   144       1.1096        2.21
   145       1.1453        2.52
   146       1.2139        1.80
   147       1.1560        1.82
   148       1.2476        2.92
   149       1.2544        0.99
   150       1.2327        0.80
   151       1.1793        1.22
   152       1.1231        1.37
   153       1.1297        0.81
   154       1.1616        0.85
   155       1.1792        1.61
   156       1.1946        3.28
   157       1.2301        1.11
   158       1.2109        1.07
   159       1.2321        2.20
   160       1.2443        0.91
   161       1.2548        0.93
   162       1.2094        3.34
   163       1.1738        3.72
   164       1.1423        3.45
   165       1.0985        2.45
   166       1.0792        1.13
   167       1.0560        0.76
   168       1.0268        0.79
   169       0.9898        1.29
   170       0.9410        3.09
   171       0.9599        3.19
   172       0.8857        2.83
   173       0.8466        1.88
   174       0.7922        0.87
   175       0.7455        0.91
   176       0.6790        2.41
   177       0.6032        2.91
   178       0.5287        2.45
   179       0.4581        2.52
   180       0.3512        0.60
   181       0.6722        0.42
   182       0.6097        0.41
   183       0.2889        1.61
   184       0.3404        1.42
   185       0.3947        1.35
   186       0.4420        3.00
   187       0.4846        4.12
   188       0.5248        1.80
   189       0.5552        1.68
   190       0.5786        2.57
   191       0.6024        1.08
   192       0.6309        0.57
   193       0.6511        0.63
   194       0.6715        0.59
   195       0.6946        1.47
   196       0.7136        0.56
   197       0.7320        0.55
   198       0.7495        0.61
   199       0.7716        0.88
   200       0.7951        0.65
   201       0.8138        1.75
   202       0.8116        3.20
   203       0.8001        4.50
   204       0.7846        3.77
   205       0.7667        3.97
   206       0.7624        4.68
   207       0.7521        2.27
   208       0.7409        1.95
   209       0.7241        2.16
   210       0.7088        1.51
   211       0.7094        1.22
   212       0.7172        1.25
   213       0.7269        1.67
   214       0.7359        3.06
   215       0.7435        1.74
   216       0.7453        1.31
   217       0.7527        1.25
   218       0.7579        1.26
   219       0.7565        1.75
   220       0.7501        3.87
   221       0.7427        4.54
   222       0.7360        4.66
   223       0.7297        3.87
   224       0.7205        2.02
   225       0.7056        1.34
   226       0.6870        1.37
   227       0.6637        2.19
   228       0.6364        4.57
   229       0.6125        3.79
   230       0.5829        2.58
   231       0.5571        1.38
   232       0.5269        1.12
   233       0.4899        1.40
   234       0.4443        2.50
   235       0.3920        3.34
   236       0.3389        3.45
   237       0.2880        3.97
   238       0.6013        0.64
   239       0.6565        3.59
   240       0.2683        3.42
   241       0.3002        2.70
   242       0.3355        1.48
   243       0.3710        0.88
   244       0.4016        0.86
   245       0.4274        0.96
   246       0.4506        1.13
   247       0.4683        1.18
   248       0.4930        1.02
   249       0.5142        1.20
   250       0.5348        1.78
   251       0.5504        1.29
   252       0.5659        1.16
   253       0.5821        1.48
   254       0.6003        1.76
   255       0.6155        1.31
   256       0.6244        1.34
   257       0.6248        1.22
   258       0.6091        1.80
   259       0.5943        2.55
   260       0.5831        2.14
   261       0.5736        2.49
   262       0.5688        2.52
   263       0.5674        1.81
   264       0.5702        1.57
   265       0.5729        1.33
   266       0.5778        1.06
   267       0.5828        1.00
   268       0.5873        1.00
   269       0.5887        1.02
   270       0.5881        1.07
   271       0.5876        1.20
   272       0.5863        1.11
   273       0.5812        1.19
   274       0.5729        1.93
   275       0.5693        1.45
   276       0.5662        1.57
   277       0.5615        1.64
   278       0.5526        1.24
   279       0.5391        0.92
   280       0.5244        0.80
   281       0.5109        0.87
   282       0.4969        1.01
   283       0.4772        1.38
   284       0.4540        1.87
   285       0.4313        1.12
   286       0.4086        0.86
   287       0.3818        0.85
   288       0.3511        0.92
   289       0.3155        1.13
   290       0.2762        0.91
   291       0.6356        3.30
   292       0.6433        1.99
   293       0.2463        0.75
   294       0.2717        0.66
   295       0.2965        0.73
   296       0.3186        0.87
   297       0.3383        1.48
   298       0.3594        1.39
   299       0.3785        1.08
   300       0.3965        0.96
   301       0.4134        0.95
   302       0.4290        0.97
   303       0.4446        1.29
   304       0.4595        2.21
   305       0.4724        2.36
   306       0.4832        1.42
   307       0.4920        1.39
   308       0.4934        1.16
   309       0.4831        1.70
   310       0.4723        2.44
   311       0.4695        2.05
   312       0.4643        2.42
   313       0.4640        2.44
   314       0.4700        1.72
   315       0.4781        1.23
   316       0.4845        1.11
   317       0.4900        1.04
   318       0.4945        1.00
   319       0.4978        1.11
   320       0.4977        1.12
   321       0.4958        0.92
   322       0.4930        0.87
   323       0.4878        0.92
   324       0.4787        1.19
   325       0.4671        2.10
   326       0.4622        1.48
   327       0.4624        1.58
   328       0.4585        1.61
   329       0.4484        1.19
   330       0.4336        0.87
   331       0.4184        0.74
   332       0.4041        0.80
   333       0.3899        0.96
   334       0.3704        1.29
   335       0.3458        1.82
   336       0.3245        1.08
   337       0.3049        0.78
   338       0.2834        0.73
   339       0.2596        0.85
   340       0.6694        0.82
   341       0.5978        0.56
   342       0.2211        0.61
   343       0.2384        0.63
   344       0.2549        0.67
   345       0.2709        0.71
   346       0.2867        0.74
   347       0.3021        0.75
   348       0.3172        0.76
   349       0.3323        0.86
   350       0.3470        1.21
   351       0.3609        1.86
   352       0.3732        2.41
   353       0.3834        2.74
   354       0.3911        2.74
   355       0.3937        2.72
   356       0.3887        3.43
   357       0.3828        3.88
   358       0.3818        3.73
   359       0.3809        3.52
   360       0.3822        2.76
   361       0.3874        1.57
   362       0.3945        0.94
   363       0.4002        0.79
   364       0.4043        0.81
   365       0.4066        0.90
   366       0.4076        1.05
   367       0.4061        1.24
   368       0.4026        1.53
   369       0.3978        1.96
   370       0.3911        2.33
   371       0.3827        2.74
   372       0.3754        3.21
   373       0.3737        3.46
   374       0.3756        3.18
   375       0.3739        2.31
   376       0.3659        1.08
   377       0.3530        0.81
   378       0.3387        0.85
   379       0.3241        1.16
   380       0.3081        1.83
   381       0.2899        2.25
   382       0.2703        2.49
   383       0.2513        1.79
   384       0.2355        1.23
   385       0.6506        1.24
   386       0.5414        0.70
   387       0.1936        0.79
   388       0.2063        0.68
   389       0.2190        0.62
   390       0.2320        0.64
   391       0.2452        0.64
   392       0.2585        0.66
   393       0.2717        0.83
   394       0.2844        1.32
   395       0.2963        1.90
   396       0.3061        2.48
   397       0.3131        2.98
   398       0.3154        3.44
   399       0.3129        3.73
   400       0.3083        3.56
   401       0.3049        2.95
   402       0.3026        2.12
   403       0.3019        1.22
   404       0.3033        0.79
   405       0.3060        0.68
   406       0.3087        0.69
   407       0.3107        0.75
   408       0.3117        0.91
   409       0.3119        1.17
   410       0.3107        1.43
   411       0.3084        1.63
   412       0.3053        1.74
   413       0.3015        1.74
   414       0.2977        1.60
   415       0.2953        1.25
   416       0.2948        0.82
   417       0.2950        0.70
   418       0.2928        0.74
   419       0.2867        0.88
   420       0.2771        1.27
   421       0.2667        1.95
   422       0.2546        2.64
   423       0.2388        2.35
   424       0.2256        2.22
   425       0.2121        2.53
   426       0.5957        2.99
   427       0.5191        0.74
   428       0.1818        0.65
   429       0.1928        0.53
   430       0.2041        0.50
   431       0.2154        0.56
   432       0.2263        0.75
   433       0.2362        1.21
   434       0.2444        1.72
   435       0.2499        2.17
   436       0.2522        2.41
   437       0.2518        2.31
   438       0.2496        1.83
   439       0.2473        1.15
   440       0.2456        0.71
   441       0.2449        0.61
   442       0.2450        0.61
   443       0.2459        0.61
   444       0.2469        0.63
   445       0.2476        0.70
   446       0.2478        0.84
   447       0.2477        0.97
   448       0.2468        0.99
   449       0.2453        0.85
   450       0.2432        0.66
   451       0.2406        0.63
   452       0.2379        0.64
   453       0.2354        0.69
   454       0.2331        0.81
   455       0.2307        0.93
   456       0.2276        1.37
   457       0.2220        2.30
   458       0.2133        2.25
   459       0.2061        2.36
   460       0.1990        3.13
   461       0.5682        3.07
   462       0.4938        0.56
   463       0.1704        0.46
   464       0.1787        0.48
   465       0.1864        0.48
   466       0.1929        0.55
   467       0.1979        0.78
   468       0.2009        0.68
   469       0.2023        0.65
   470       0.2025        0.82
   471       0.2021        0.95
   472       0.2018        0.77
   473       0.2016        0.60
   474       0.2017        0.55
   475       0.2020        0.56
   476       0.2022        0.60
   477       0.2024        0.74
   478       0.2021        0.90
   479       0.2017        0.96
   480       0.2007        0.85
   481       0.1992        0.61
   482       0.1972        0.58
   483       0.1947        0.65
   484       0.1921        0.66
   485       0.1892        0.80
   486       0.1859        0.72
   487       0.1828        0.77
   488       0.1788        1.70
   489       0.1742        2.64
   490       0.5112        3.07
   491       0.4318        0.53
   492       0.1456        0.48
   493       0.1506        0.72
   494       0.1549        0.94
   495       0.1581        1.04
   496       0.1603        1.11
   497       0.1616        1.10
   498       0.1624        1.01
   499       0.1630        0.62
   500       0.1632        0.53
   501       0.1635        0.55
   502       0.1638        0.52
   503       0.1638        0.58
   504       0.1637        0.77
   505       0.1633        0.95
   506       0.1627        1.08
   507       0.1618        1.13
   508       0.1604        1.05
   509       0.1586        0.81
   510       0.1564        0.54
   511       0.1537        0.44
   512       0.1508        0.48
   513       0.1475        0.48
   514       0.1439        0.55
   515       0.4315        1.52
   516       0.5427        0.92
   517       0.1783        0.95
   518       0.1825        1.06
   519       0.1859        1.11
   520       0.1884        1.11
   521       0.1904        0.98
   522       0.1917        0.59
   523       0.1927        0.49
   524       0.1934        0.50
   525       0.1938        0.49
   526       0.1939        0.57
   527       0.1937        0.81
   528       0.1930        1.00
   529       0.1922        1.12
   530       0.1908        1.18
   531       0.1891        1.21
   532       0.1868        1.08
   533       0.1840        0.96
   534       0.1807        0.92
   535       0.1770        0.84
   536       0.5429        1.05
Average Sensitivity 3.7421
Model inversion constraint
1
Data inversion constraint
0
INITIAL DAMPING FACTOR  0.150
MINIMUM DAMPING FACTOR  0.015
VERTICAL TO HORIZONTAL FILTER RATIO   1.00
Flatness filter is directly used on model parameters.
Jacobian matrix is recalculated after each iteration.
Finer mesh used.
Factor to increase damping factor with depth is   1.20
Damping factor is optimised for each iteration
Normal least-sqaures constrain used on data
Robust constrain used on model with epsilon factor 0.0020
Finite-element method was used in forward modelling.
Logarithm of apparent resistivity values used as inversion parameter.
No limit imposed on range of model resistivity values
Effect of side blocks is severely reduced
Relative change in RMS error for convergence is 1.0000
Minimum change in RMS error for line search is 0.5000
Ratio of maximum number of model blocks to data points 30.00
Factor to increase model depth range is 1.05
Position of electrodes are not rounded to nearest unit electrode spacing.
Position of electrodes for dipole-dipole array are automatically switched
Recalculation of Jacobian matrix is not restarted in quasi-Newton steps.
Standard Gauss-Newton inversion method used
Width of model cells is 1.00 times the unit electrode spacing
REFERENCE MODEL USED
CONSTANT REFERENCE MODEL METHOD
Reference resistivity is 456.4364 with multiplication factor 1.00
Number of nodes between adjacent electrodes is 4


Mean Error -0.0018
Average absolute error 0.0230
Standard deviation of error distribution 0.0347
Error Distribution
      0.0000,      4.0000,  1.00000,   282.19,   299.23, -0.0586
      4.0000,      4.0000,  1.00000,   297.52,   298.69, -0.0039
      8.0000,      4.0000,  1.00000,   297.58,   288.96,  0.0294
     12.0000,      4.0000,  1.00000,   296.49,   289.29,  0.0246
     16.0000,      4.0000,  1.00000,   260.34,   256.78,  0.0138
     20.0000,      4.0000,  1.00000,   257.20,   267.73, -0.0401
     24.0000,      4.0000,  1.00000,   237.86,   263.35, -0.1018   ***
     28.0000,      4.0000,  1.00000,   251.29,   287.90, -0.1360   ***
     32.0000,      4.0000,  1.00000,   285.60,   315.24, -0.0987   ***
     36.0000,      4.0000,  1.00000,   287.01,   318.56, -0.1043   ***
     40.0000,      4.0000,  1.00000,   317.79,   348.34, -0.0918   ***
     44.0000,      4.0000,  1.00000,   345.61,   367.88, -0.0624
     48.0000,      4.0000,  1.00000,   377.46,   399.59, -0.0570
     52.0000,      4.0000,  1.00000,   394.21,   414.00, -0.0490
     56.0000,      4.0000,  1.00000,   402.55,   414.61, -0.0295
     60.0000,      4.0000,  1.00000,   431.26,   443.65, -0.0283
     64.0000,      4.0000,  1.00000,   403.90,   408.66, -0.0117
     68.0000,      4.0000,  1.00000,   427.03,   433.67, -0.0154
     72.0000,      4.0000,  1.00000,   399.02,   420.10, -0.0515
     76.0000,      4.0000,  1.00000,   405.77,   424.86, -0.0460
     80.0000,      4.0000,  1.00000,   375.24,   410.66, -0.0902   ***
     84.0000,      4.0000,  1.00000,   372.18,   422.39, -0.1266   ***
     88.0000,      4.0000,  1.00000,   330.59,   373.78, -0.1228   ***
     92.0000,      4.0000,  1.00000,   326.84,   378.82, -0.1476   ***
     96.0000,      4.0000,  1.00000,   358.65,   406.49, -0.1252   ***
    100.0000,      4.0000,  1.00000,   322.19,   371.09, -0.1413   ***
    104.0000,      4.0000,  1.00000,   388.21,   427.74, -0.0970   ***
    108.0000,      4.0000,  1.00000,   361.95,   410.54, -0.1260   ***
    112.0000,      4.0000,  1.00000,   365.33,   413.58, -0.1240   ***
    116.0000,      4.0000,  1.00000,   343.05,   394.71, -0.1403   ***
    120.0000,      4.0000,  1.00000,   329.24,   375.85, -0.1324   ***
    124.0000,      4.0000,  1.00000,   324.06,   369.39, -0.1309   ***
    128.0000,      4.0000,  1.00000,   331.66,   379.74, -0.1354   ***
    132.0000,      4.0000,  1.00000,   364.50,   392.32, -0.0735
    136.0000,      4.0000,  1.00000,   364.40,   396.20, -0.0837
    140.0000,      4.0000,  1.00000,   409.10,   437.74, -0.0677
    144.0000,      4.0000,  1.00000,   400.49,   427.48, -0.0652
    148.0000,      4.0000,  1.00000,   435.17,   461.69, -0.0591
    152.0000,      4.0000,  1.00000,   410.47,   458.12, -0.1098   ***
    156.0000,      4.0000,  1.00000,   430.23,   475.21, -0.0994   ***
    160.0000,      4.0000,  1.00000,   396.92,   450.45, -0.1265   ***
    164.0000,      4.0000,  1.00000,   394.51,   443.39, -0.1168   ***
    168.0000,      4.0000,  1.00000,   380.43,   424.87, -0.1105   ***
    172.0000,      4.0000,  1.00000,   371.15,   405.46, -0.0884   ***
    176.0000,      4.0000,  1.00000,   374.83,   406.54, -0.0812
    180.0000,      4.0000,  1.00000,   364.45,   398.16, -0.0885   ***
    184.0000,      4.0000,  1.00000,   369.85,   402.34, -0.0842
    188.0000,      4.0000,  1.00000,   385.67,   418.71, -0.0822
    192.0000,      4.0000,  1.00000,   360.05,   415.18, -0.1425   ***
    196.0000,      4.0000,  1.00000,   434.77,   479.79, -0.0985   ***
    200.0000,      4.0000,  1.00000,   413.83,   474.84, -0.1375   ***
    204.0000,      4.0000,  1.00000,   453.40,   511.43, -0.1204   ***
    208.0000,      4.0000,  1.00000,   447.07,   505.72, -0.1233   ***
    212.0000,      4.0000,  1.00000,   453.58,   516.94, -0.1308   ***
    216.0000,      4.0000,  1.00000,   447.02,   500.88, -0.1138   ***
    220.0000,      4.0000,  1.00000,   421.46,   492.57, -0.1559   ***
    224.0000,      4.0000,  1.00000,   397.33,   454.98, -0.1355   ***
    228.0000,      4.0000,  1.00000,   417.08,   454.65, -0.0862
    232.0000,      4.0000,  1.00000,   366.46,   403.73, -0.0968   ***
    236.0000,      4.0000,  1.00000,   354.62,   361.72, -0.0198
    240.0000,      4.0000,  1.00000,   303.26,   339.04, -0.1115   ***
      0.0000,      4.0000,  2.00000,   295.12,   296.82, -0.0058
      4.0000,      4.0000,  2.00000,   303.70,   300.73,  0.0099
      8.0000,      4.0000,  2.00000,   298.50,   301.21, -0.0090
     12.0000,      4.0000,  2.00000,   271.51,   270.39,  0.0041
     16.0000,      4.0000,  2.00000,   282.10,   282.58, -0.0017
     20.0000,      4.0000,  2.00000,   266.03,   279.45, -0.0492
     24.0000,      4.0000,  2.00000,   291.06,   308.05, -0.0567
     28.0000,      4.0000,  2.00000,   330.26,   338.61, -0.0250
     32.0000,      4.0000,  2.00000,   320.62,   325.21, -0.0142
     36.0000,      4.0000,  2.00000,   350.18,   345.58,  0.0132
     40.0000,      4.0000,  2.00000,   384.85,   377.65,  0.0189
     44.0000,      4.0000,  2.00000,   430.92,   407.85,  0.0550
     48.0000,      4.0000,  2.00000,   424.29,   401.87,  0.0543
     52.0000,      4.0000,  2.00000,   437.40,   411.59,  0.0608
     56.0000,      4.0000,  2.00000,   481.04,   443.93,  0.0803
     60.0000,      4.0000,  2.00000,   432.57,   409.03,  0.0560
     64.0000,      4.0000,  2.00000,   449.17,   430.43,  0.0426
     68.0000,      4.0000,  2.00000,   432.41,   429.27,  0.0073
     72.0000,      4.0000,  2.00000,   416.39,   412.93,  0.0083
     76.0000,      4.0000,  2.00000,   423.72,   427.40, -0.0087
     80.0000,      4.0000,  2.00000,   435.80,   447.01, -0.0254
     84.0000,      4.0000,  2.00000,   380.73,   383.34, -0.0068
     88.0000,      4.0000,  2.00000,   410.83,   414.31, -0.0084
     92.0000,      4.0000,  2.00000,   454.84,   455.59, -0.0016
     96.0000,      4.0000,  2.00000,   404.21,   400.99,  0.0080
    100.0000,      4.0000,  2.00000,   477.41,   459.09,  0.0391
    104.0000,      4.0000,  2.00000,   473.88,   463.42,  0.0223
    108.0000,      4.0000,  2.00000,   460.88,   456.51,  0.0095
    112.0000,      4.0000,  2.00000,   456.48,   449.42,  0.0156
    116.0000,      4.0000,  2.00000,   434.14,   428.69,  0.0126
    120.0000,      4.0000,  2.00000,   426.93,   431.18, -0.0099
    124.0000,      4.0000,  2.00000,   456.27,   454.72,  0.0034
    128.0000,      4.0000,  2.00000,   462.99,   454.41,  0.0187
    132.0000,      4.0000,  2.00000,   465.30,   457.12,  0.0177
    136.0000,      4.0000,  2.00000,   503.41,   498.11,  0.0106
    140.0000,      4.0000,  2.00000,   485.28,   481.50,  0.0078
    144.0000,      4.0000,  2.00000,   517.49,   500.46,  0.0335
    148.0000,      4.0000,  2.00000,   520.51,   509.59,  0.0212
    152.0000,      4.0000,  2.00000,   523.68,   517.93,  0.0110
    156.0000,      4.0000,  2.00000,   499.75,   489.52,  0.0207
    160.0000,      4.0000,  2.00000,   489.90,   481.83,  0.0166
    164.0000,      4.0000,  2.00000,   473.32,   467.50,  0.0124
    168.0000,      4.0000,  2.00000,   451.47,   443.68,  0.0174
    172.0000,      4.0000,  2.00000,   446.10,   444.76,  0.0030
    176.0000,      4.0000,  2.00000,   436.01,   436.51, -0.0011
    180.0000,      4.0000,  2.00000,   451.88,   448.14,  0.0083
    184.0000,      4.0000,  2.00000,   453.50,   450.45,  0.0068
    188.0000,      4.0000,  2.00000,   437.50,   447.35, -0.0223
    192.0000,      4.0000,  2.00000,   517.33,   518.28, -0.0018
    196.0000,      4.0000,  2.00000,   514.99,   511.17,  0.0074
    200.0000,      4.0000,  2.00000,   520.32,   520.02,  0.0006
    204.0000,      4.0000,  2.00000,   525.39,   525.93, -0.0010
    208.0000,      4.0000,  2.00000,   551.06,   538.73,  0.0226
    212.0000,      4.0000,  2.00000,   540.02,   533.93,  0.0113
    216.0000,      4.0000,  2.00000,   508.41,   502.62,  0.0115
    220.0000,      4.0000,  2.00000,   470.72,   470.01,  0.0015
    224.0000,      4.0000,  2.00000,   508.45,   489.94,  0.0371
    228.0000,      4.0000,  2.00000,   457.40,   438.95,  0.0412
    232.0000,      4.0000,  2.00000,   381.22,   379.84,  0.0036
      0.0000,      4.0000,  3.00000,   300.84,   313.73, -0.0420
      4.0000,      4.0000,  3.00000,   318.63,   319.61, -0.0030
      8.0000,      4.0000,  3.00000,   277.11,   281.16, -0.0145
     12.0000,      4.0000,  3.00000,   285.27,   287.91, -0.0092
     16.0000,      4.0000,  3.00000,   284.44,   291.20, -0.0235
     20.0000,      4.0000,  3.00000,   328.53,   333.02, -0.0136
     24.0000,      4.0000,  3.00000,   359.11,   359.29, -0.0005
     28.0000,      4.0000,  3.00000,   338.04,   333.52,  0.0135
     32.0000,      4.0000,  3.00000,   355.54,   343.34,  0.0349
     36.0000,      4.0000,  3.00000,   391.52,   375.14,  0.0427
     40.0000,      4.0000,  3.00000,   423.65,   404.97,  0.0451
     44.0000,      4.0000,  3.00000,   421.65,   403.91,  0.0430
     48.0000,      4.0000,  3.00000,   426.31,   403.15,  0.0559
     52.0000,      4.0000,  3.00000,   462.86,   434.39,  0.0635
     56.0000,      4.0000,  3.00000,   419.67,   403.61,  0.0390
     60.0000,      4.0000,  3.00000,   435.96,   426.03,  0.0230
     64.0000,      4.0000,  3.00000,   419.31,   414.53,  0.0115
     68.0000,      4.0000,  3.00000,   432.02,   430.58,  0.0033
     72.0000,      4.0000,  3.00000,   440.43,   441.50, -0.0024
     76.0000,      4.0000,  3.00000,   456.42,   458.54, -0.0047
     80.0000,      4.0000,  3.00000,   406.51,   407.05, -0.0013
     84.0000,      4.0000,  3.00000,   427.52,   430.38, -0.0067
     88.0000,      4.0000,  3.00000,   480.45,   475.25,  0.0109
     92.0000,      4.0000,  3.00000,   438.39,   432.68,  0.0131
     96.0000,      4.0000,  3.00000,   517.85,   496.55,  0.0420
    100.0000,      4.0000,  3.00000,   522.74,   502.90,  0.0387
    104.0000,      4.0000,  3.00000,   534.29,   514.31,  0.0381
    108.0000,      4.0000,  3.00000,   498.43,   485.57,  0.0261
    112.0000,      4.0000,  3.00000,   481.11,   469.17,  0.0251
    116.0000,      4.0000,  3.00000,   493.01,   480.39,  0.0259
    120.0000,      4.0000,  3.00000,   521.47,   505.75,  0.0306
    124.0000,      4.0000,  3.00000,   531.69,   515.77,  0.0304
    128.0000,      4.0000,  3.00000,   523.89,   510.08,  0.0267
    132.0000,      4.0000,  3.00000,   564.79,   545.90,  0.0340
    136.0000,      4.0000,  3.00000,   524.89,   515.42,  0.0182
    140.0000,      4.0000,  3.00000,   554.91,   538.07,  0.0308
    144.0000,      4.0000,  3.00000,   560.60,   538.22,  0.0407
    148.0000,      4.0000,  3.00000,   582.91,   557.97,  0.0437
    152.0000,      4.0000,  3.00000,   542.97,   523.95,  0.0356
    156.0000,      4.0000,  3.00000,   534.36,   513.40,  0.0400
    160.0000,      4.0000,  3.00000,   510.46,   496.42,  0.0279
    164.0000,      4.0000,  3.00000,   485.86,   477.90,  0.0165
    168.0000,      4.0000,  3.00000,   485.49,   479.33,  0.0128
    172.0000,      4.0000,  3.00000,   485.58,   480.52,  0.0105
    176.0000,      4.0000,  3.00000,   487.85,   479.46,  0.0173
    180.0000,      4.0000,  3.00000,   490.14,   480.37,  0.0201
    184.0000,      4.0000,  3.00000,   477.55,   472.59,  0.0104
    188.0000,      4.0000,  3.00000,   560.15,   550.42,  0.0175
    192.0000,      4.0000,  3.00000,   540.00,   532.58,  0.0138
    196.0000,      4.0000,  3.00000,   552.63,   538.89,  0.0252
    200.0000,      4.0000,  3.00000,   545.30,   526.69,  0.0347
    204.0000,      4.0000,  3.00000,   585.67,   555.18,  0.0535
    208.0000,      4.0000,  3.00000,   562.82,   535.14,  0.0504
    212.0000,      4.0000,  3.00000,   536.96,   512.92,  0.0458
    216.0000,      4.0000,  3.00000,   502.84,   491.92,  0.0220
    220.0000,      4.0000,  3.00000,   555.20,   524.10,  0.0576
    224.0000,      4.0000,  3.00000,   480.89,   469.05,  0.0249
      0.0000,     12.0000,  1.00000,   303.45,   314.91, -0.0371
      4.0000,     12.0000,  1.00000,   299.51,   302.76, -0.0108
      8.0000,     12.0000,  1.00000,   292.34,   293.31, -0.0033
     12.0000,     12.0000,  1.00000,   314.75,   314.75,  0.0000
     16.0000,     12.0000,  1.00000,   341.92,   340.85,  0.0031
     20.0000,     12.0000,  1.00000,   361.48,   352.58,  0.0249
     24.0000,     12.0000,  1.00000,   363.72,   352.29,  0.0319
     28.0000,     12.0000,  1.00000,   368.14,   355.20,  0.0358
     32.0000,     12.0000,  1.00000,   381.35,   367.48,  0.0371
     36.0000,     12.0000,  1.00000,   398.79,   389.46,  0.0237
     40.0000,     12.0000,  1.00000,   411.96,   403.61,  0.0205
     44.0000,     12.0000,  1.00000,   421.10,   409.77,  0.0273
     48.0000,     12.0000,  1.00000,   412.55,   404.72,  0.0192
     52.0000,     12.0000,  1.00000,   422.47,   414.19,  0.0198
     56.0000,     12.0000,  1.00000,   411.91,   406.40,  0.0135
     60.0000,     12.0000,  1.00000,   425.48,   424.45,  0.0024
     64.0000,     12.0000,  1.00000,   442.35,   437.41,  0.0112
     68.0000,     12.0000,  1.00000,   457.03,   452.79,  0.0093
     72.0000,     12.0000,  1.00000,   446.46,   446.44,  0.0001
     76.0000,     12.0000,  1.00000,   442.53,   443.98, -0.0033
     80.0000,     12.0000,  1.00000,   440.73,   443.70, -0.0067
     84.0000,     12.0000,  1.00000,   442.66,   447.81, -0.0116
     88.0000,     12.0000,  1.00000,   484.58,   480.34,  0.0088
     92.0000,     12.0000,  1.00000,   507.95,   499.95,  0.0159
     96.0000,     12.0000,  1.00000,   539.00,   525.14,  0.0260
    100.0000,     12.0000,  1.00000,   530.45,   519.38,  0.0211
    104.0000,     12.0000,  1.00000,   517.42,   509.56,  0.0153
    108.0000,     12.0000,  1.00000,   501.78,   492.36,  0.0189
    112.0000,     12.0000,  1.00000,   511.44,   500.07,  0.0225
    116.0000,     12.0000,  1.00000,   535.26,   521.06,  0.0269
    120.0000,     12.0000,  1.00000,   558.08,   536.06,  0.0403
    124.0000,     12.0000,  1.00000,   569.17,   549.91,  0.0344
    128.0000,     12.0000,  1.00000,   548.55,   538.15,  0.0192
    132.0000,     12.0000,  1.00000,   559.34,   543.90,  0.0280
    136.0000,     12.0000,  1.00000,   552.27,   540.35,  0.0218
    140.0000,     12.0000,  1.00000,   568.91,   553.37,  0.0277
    144.0000,     12.0000,  1.00000,   569.87,   549.62,  0.0362
    148.0000,     12.0000,  1.00000,   566.16,   547.44,  0.0336
    152.0000,     12.0000,  1.00000,   536.38,   524.24,  0.0229
    156.0000,     12.0000,  1.00000,   518.50,   509.82,  0.0169
    160.0000,     12.0000,  1.00000,   505.05,   500.76,  0.0085
    164.0000,     12.0000,  1.00000,   507.83,   503.78,  0.0080
    168.0000,     12.0000,  1.00000,   505.69,   499.71,  0.0119
    172.0000,     12.0000,  1.00000,   509.49,   498.54,  0.0217
    176.0000,     12.0000,  1.00000,   506.06,   494.77,  0.0226
    180.0000,     12.0000,  1.00000,   528.94,   518.82,  0.0193
    184.0000,     12.0000,  1.00000,   533.47,   528.17,  0.0100
    188.0000,     12.0000,  1.00000,   549.74,   545.56,  0.0076
    192.0000,     12.0000,  1.00000,   544.66,   535.11,  0.0177
    196.0000,     12.0000,  1.00000,   557.53,   539.28,  0.0333
    200.0000,     12.0000,  1.00000,   546.24,   522.81,  0.0438
    204.0000,     12.0000,  1.00000,   552.16,   525.04,  0.0504
    208.0000,     12.0000,  1.00000,   530.47,   517.04,  0.0256
    212.0000,     12.0000,  1.00000,   539.22,   522.53,  0.0314
    216.0000,     12.0000,  1.00000,   508.34,   507.09,  0.0025
      0.0000,      4.0000,  4.00000,   326.63,   333.15, -0.0197
      4.0000,      4.0000,  4.00000,   281.68,   286.37, -0.0165
      8.0000,      4.0000,  4.00000,   296.06,   297.20, -0.0039
     12.0000,      4.0000,  4.00000,   298.99,   301.01, -0.0067
     16.0000,      4.0000,  4.00000,   346.79,   344.92,  0.0054
     20.0000,      4.0000,  4.00000,   385.51,   375.18,  0.0272
     24.0000,      4.0000,  4.00000,   348.40,   342.17,  0.0180
     28.0000,      4.0000,  4.00000,   363.33,   350.30,  0.0365
     32.0000,      4.0000,  4.00000,   376.85,   366.33,  0.0283
     36.0000,      4.0000,  4.00000,   414.22,   401.81,  0.0304
     40.0000,      4.0000,  4.00000,   413.32,   404.39,  0.0219
     44.0000,      4.0000,  4.00000,   411.83,   401.42,  0.0256
     48.0000,      4.0000,  4.00000,   441.52,   428.06,  0.0310
     52.0000,      4.0000,  4.00000,   395.36,   392.45,  0.0074
     56.0000,      4.0000,  4.00000,   419.88,   414.30,  0.0134
     60.0000,      4.0000,  4.00000,   419.93,   421.47, -0.0037
     64.0000,      4.0000,  4.00000,   436.99,   436.60,  0.0009
     68.0000,      4.0000,  4.00000,   450.56,   452.31, -0.0039
     72.0000,      4.0000,  4.00000,   474.02,   478.59, -0.0096
     76.0000,      4.0000,  4.00000,   409.64,   414.77, -0.0124
     80.0000,      4.0000,  4.00000,   432.95,   438.81, -0.0135
     84.0000,      4.0000,  4.00000,   483.97,   485.50, -0.0032
     88.0000,      4.0000,  4.00000,   445.67,   445.97, -0.0007
     92.0000,      4.0000,  4.00000,   549.79,   538.42,  0.0209
     96.0000,      4.0000,  4.00000,   555.03,   541.03,  0.0255
    100.0000,      4.0000,  4.00000,   555.16,   542.36,  0.0233
    104.0000,      4.0000,  4.00000,   531.90,   523.18,  0.0165
    108.0000,      4.0000,  4.00000,   502.67,   492.68,  0.0201
    112.0000,      4.0000,  4.00000,   511.98,   502.19,  0.0193
    116.0000,      4.0000,  4.00000,   554.97,   537.88,  0.0313
    120.0000,      4.0000,  4.00000,   566.99,   550.45,  0.0296
    124.0000,      4.0000,  4.00000,   562.05,   546.83,  0.0274
    128.0000,      4.0000,  4.00000,   593.97,   575.24,  0.0320
    132.0000,      4.0000,  4.00000,   550.91,   538.69,  0.0224
    136.0000,      4.0000,  4.00000,   575.18,   560.47,  0.0259
    140.0000,      4.0000,  4.00000,   580.71,   562.61,  0.0317
    144.0000,      4.0000,  4.00000,   605.28,   581.28,  0.0405
    148.0000,      4.0000,  4.00000,   571.19,   552.12,  0.0340
    152.0000,      4.0000,  4.00000,   549.45,   535.87,  0.0250
    156.0000,      4.0000,  4.00000,   525.64,   517.53,  0.0155
    160.0000,      4.0000,  4.00000,   501.67,   496.79,  0.0098
    164.0000,      4.0000,  4.00000,   519.28,   512.67,  0.0128
    168.0000,      4.0000,  4.00000,   505.77,   501.92,  0.0076
    172.0000,      4.0000,  4.00000,   510.99,   504.44,  0.0129
    176.0000,      4.0000,  4.00000,   512.09,   502.61,  0.0187
    180.0000,      4.0000,  4.00000,   497.97,   491.30,  0.0135
    184.0000,      4.0000,  4.00000,   575.48,   568.05,  0.0130
    188.0000,      4.0000,  4.00000,   551.62,   545.65,  0.0109
    192.0000,      4.0000,  4.00000,   565.28,   550.30,  0.0268
    196.0000,      4.0000,  4.00000,   559.69,   539.75,  0.0363
    200.0000,      4.0000,  4.00000,   569.67,   539.01,  0.0553
    204.0000,      4.0000,  4.00000,   558.83,   534.73,  0.0441
    208.0000,      4.0000,  4.00000,   545.65,   526.85,  0.0351
    212.0000,      4.0000,  4.00000,   520.26,   514.34,  0.0114
    216.0000,      4.0000,  4.00000,   557.13,   546.38,  0.0195
      0.0000,     16.0000,  1.00000,   308.15,   315.27, -0.0229
      4.0000,     16.0000,  1.00000,   321.27,   318.58,  0.0084
      8.0000,     16.0000,  1.00000,   343.60,   337.30,  0.0185
     12.0000,     16.0000,  1.00000,   355.16,   345.41,  0.0278
     16.0000,     16.0000,  1.00000,   374.35,   360.85,  0.0367
     20.0000,     16.0000,  1.00000,   379.27,   367.73,  0.0309
     24.0000,     16.0000,  1.00000,   378.76,   371.47,  0.0194
     28.0000,     16.0000,  1.00000,   385.27,   379.62,  0.0148
     32.0000,     16.0000,  1.00000,   390.63,   387.73,  0.0074
     36.0000,     16.0000,  1.00000,   403.88,   404.73, -0.0021
     40.0000,     16.0000,  1.00000,   399.90,   403.37, -0.0087
     44.0000,     16.0000,  1.00000,   399.20,   399.67, -0.0012
     48.0000,     16.0000,  1.00000,   409.85,   410.25, -0.0010
     52.0000,     16.0000,  1.00000,   418.85,   417.94,  0.0022
     56.0000,     16.0000,  1.00000,   441.58,   435.82,  0.0131
     60.0000,     16.0000,  1.00000,   463.09,   458.60,  0.0097
     64.0000,     16.0000,  1.00000,   451.60,   450.96,  0.0014
     68.0000,     16.0000,  1.00000,   452.66,   453.54, -0.0020
     72.0000,     16.0000,  1.00000,   455.19,   457.44, -0.0049
     76.0000,     16.0000,  1.00000,   443.72,   447.17, -0.0077
     80.0000,     16.0000,  1.00000,   481.71,   484.62, -0.0060
     84.0000,     16.0000,  1.00000,   518.51,   517.78,  0.0014
     88.0000,     16.0000,  1.00000,   535.96,   533.43,  0.0047
     92.0000,     16.0000,  1.00000,   556.82,   555.67,  0.0021
     96.0000,     16.0000,  1.00000,   541.99,   538.36,  0.0067
    100.0000,     16.0000,  1.00000,   527.07,   521.41,  0.0108
    104.0000,     16.0000,  1.00000,   529.82,   522.66,  0.0136
    108.0000,     16.0000,  1.00000,   527.75,   519.51,  0.0157
    112.0000,     16.0000,  1.00000,   551.99,   536.82,  0.0279
    116.0000,     16.0000,  1.00000,   575.10,   556.82,  0.0323
    120.0000,     16.0000,  1.00000,   575.62,   560.45,  0.0267
    124.0000,     16.0000,  1.00000,   574.27,   564.39,  0.0173
    128.0000,     16.0000,  1.00000,   581.05,   567.93,  0.0229
    132.0000,     16.0000,  1.00000,   581.10,   569.21,  0.0207
    136.0000,     16.0000,  1.00000,   583.67,   572.46,  0.0194
    140.0000,     16.0000,  1.00000,   576.21,   568.14,  0.0141
    144.0000,     16.0000,  1.00000,   566.70,   557.10,  0.0171
    148.0000,     16.0000,  1.00000,   545.97,   539.98,  0.0110
    152.0000,     16.0000,  1.00000,   538.43,   531.84,  0.0123
    156.0000,     16.0000,  1.00000,   524.46,   519.15,  0.0102
    160.0000,     16.0000,  1.00000,   522.41,   514.64,  0.0150
    164.0000,     16.0000,  1.00000,   528.25,   518.17,  0.0193
    168.0000,     16.0000,  1.00000,   526.61,   514.45,  0.0234
    172.0000,     16.0000,  1.00000,   537.74,   531.85,  0.0110
    176.0000,     16.0000,  1.00000,   541.00,   536.07,  0.0092
    180.0000,     16.0000,  1.00000,   546.99,   540.58,  0.0118
    184.0000,     16.0000,  1.00000,   561.37,   552.39,  0.0161
    188.0000,     16.0000,  1.00000,   545.97,   536.42,  0.0176
    192.0000,     16.0000,  1.00000,   538.74,   528.38,  0.0194
    196.0000,     16.0000,  1.00000,   535.25,   526.18,  0.0171
    200.0000,     16.0000,  1.00000,   529.13,   525.01,  0.0078
    204.0000,     16.0000,  1.00000,   529.67,   538.19, -0.0159
      0.0000,      4.0000,  5.00000,   286.57,   294.69, -0.0279
      4.0000,      4.0000,  5.00000,   308.11,   305.88,  0.0073
      8.0000,      4.0000,  5.00000,   310.11,   307.45,  0.0086
     12.0000,      4.0000,  5.00000,   359.02,   348.30,  0.0303
     16.0000,      4.0000,  5.00000,   393.93,   380.52,  0.0346
     20.0000,      4.0000,  5.00000,   361.49,   353.48,  0.0224
     24.0000,      4.0000,  5.00000,   358.43,   351.60,  0.0192
     28.0000,      4.0000,  5.00000,   381.56,   373.46,  0.0215
     32.0000,      4.0000,  5.00000,   407.75,   398.49,  0.0230
     36.0000,      4.0000,  5.00000,   403.24,   399.07,  0.0104
     40.0000,      4.0000,  5.00000,   404.05,   402.80,  0.0031
     44.0000,      4.0000,  5.00000,   431.14,   425.97,  0.0121
     48.0000,      4.0000,  5.00000,   378.69,   382.36, -0.0096
     52.0000,      4.0000,  5.00000,   412.52,   414.55, -0.0049
     56.0000,      4.0000,  5.00000,   425.29,   426.27, -0.0023
     60.0000,      4.0000,  5.00000,   432.50,   437.79, -0.0122
     64.0000,      4.0000,  5.00000,   458.78,   461.99, -0.0070
     68.0000,      4.0000,  5.00000,   481.03,   486.49, -0.0113
     72.0000,      4.0000,  5.00000,   406.36,   415.72, -0.0228
     76.0000,      4.0000,  5.00000,   435.08,   441.29, -0.0142
     80.0000,      4.0000,  5.00000,   489.84,   493.54, -0.0075
     84.0000,      4.0000,  5.00000,   453.60,   459.33, -0.0125
     88.0000,      4.0000,  5.00000,   562.17,   557.22,  0.0088
     92.0000,      4.0000,  5.00000,   574.38,   570.82,  0.0062
     96.0000,      4.0000,  5.00000,   567.12,   564.80,  0.0041
    100.0000,      4.0000,  5.00000,   545.49,   538.65,  0.0126
    104.0000,      4.0000,  5.00000,   516.90,   509.04,  0.0153
    108.0000,      4.0000,  5.00000,   515.57,   509.70,  0.0114
    112.0000,      4.0000,  5.00000,   559.18,   545.86,  0.0241
[truncated: 35,094 more chars]
