# Supplementary material for: Electrical resistivity tomography data across the Hockai Fault Zone (Ardenne, Belgium)
Source: Data Brief. 2016 Dec 21;11:1–4. doi: 10.1016/j.dib.2016.12.028 (PMC5220259; doi:10.1016/j.dib.2016.12.028)
Supplement: Supplementary file 2 — Supplementary material [file mmc2.zip › output/INV/vecquee02_combined.INV]

C:\__DATA__\__DATA__\Active Faults\HockaiFZ\Donn�es\ERT\working_dir\vecquee02.DAT
      4.0000
7
901
1
0
      6.0000,       4.0000,   1.00000,    478.1004
     10.0000,       4.0000,   1.00000,    578.0042
     14.0000,       4.0000,   1.00000,    564.5247
     18.0000,       4.0000,   1.00000,    631.6953
     22.0000,       4.0000,   1.00000,    598.2242
     26.0000,       4.0000,   1.00000,    665.3979
     30.0000,       4.0000,   1.00000,    646.9368
     34.0000,       4.0000,   1.00000,    658.3419
     38.0000,       4.0000,   1.00000,    708.3678
     42.0000,       4.0000,   1.00000,    665.2106
     46.0000,       4.0000,   1.00000,    706.5505
     50.0000,       4.0000,   1.00000,    670.2675
     54.0000,       4.0000,   1.00000,    720.9666
     58.0000,       4.0000,   1.00000,    703.6220
     62.0000,       4.0000,   1.00000,    813.6046
     66.0000,       4.0000,   1.00000,    809.7077
     70.0000,       4.0000,   1.00000,    680.7994
     74.0000,       4.0000,   1.00000,    603.7205
     78.0000,       4.0000,   1.00000,    591.9387
     82.0000,       4.0000,   1.00000,    568.6661
     86.0000,       4.0000,   1.00000,    553.5632
     90.0000,       4.0000,   1.00000,    587.2946
     94.0000,       4.0000,   1.00000,    569.2651
     98.0000,       4.0000,   1.00000,    571.1576
    102.0000,       4.0000,   1.00000,    562.5075
    106.0000,       4.0000,   1.00000,    551.3036
    110.0000,       4.0000,   1.00000,    525.8001
    114.0000,       4.0000,   1.00000,    550.5458
    118.0000,       4.0000,   1.00000,    552.0466
    122.0000,       4.0000,   1.00000,    516.5510
    126.0000,       4.0000,   1.00000,    506.1790
    130.0000,       4.0000,   1.00000,    478.5407
    134.0000,       4.0000,   1.00000,    475.7213
    138.0000,       4.0000,   1.00000,    390.7342
    142.0000,       4.0000,   1.00000,    355.3761
    146.0000,       4.0000,   1.00000,    330.2187
    150.0000,       4.0000,   1.00000,    280.0382
    154.0000,       4.0000,   1.00000,    277.6198
    158.0000,       4.0000,   1.00000,    250.9563
    162.0000,       4.0000,   1.00000,    211.0421
    166.0000,       4.0000,   1.00000,    200.8997
    170.0000,       4.0000,   1.00000,    188.0807
    174.0000,       4.0000,   1.00000,    183.6303
    178.0000,       4.0000,   1.00000,    208.8015
    182.0000,       4.0000,   1.00000,    192.9895
    186.0000,       4.0000,   1.00000,    225.1903
    190.0000,       4.0000,   1.00000,    225.0940
    194.0000,       4.0000,   1.00000,    270.2790
    198.0000,       4.0000,   1.00000,    292.1724
    202.0000,       4.0000,   1.00000,    297.8527
    206.0000,       4.0000,   1.00000,    296.1720
    210.0000,       4.0000,   1.00000,    303.3361
    214.0000,       4.0000,   1.00000,    277.3383
    218.0000,       4.0000,   1.00000,    308.6385
    222.0000,       4.0000,   1.00000,    268.9793
    226.0000,       4.0000,   1.00000,    277.4156
    230.0000,       4.0000,   1.00000,    256.4493
    234.0000,       4.0000,   1.00000,    252.1184
    238.0000,       4.0000,   1.00000,    261.3876
    242.0000,       4.0000,   1.00000,    239.3397
    246.0000,       4.0000,   1.00000,    218.2305
     10.0000,       4.0000,   2.00000,    438.7015
     14.0000,       4.0000,   2.00000,    529.3763
     18.0000,       4.0000,   2.00000,    602.1212
     22.0000,       4.0000,   2.00000,    566.9854
     26.0000,       4.0000,   2.00000,    637.4474
     30.0000,       4.0000,   2.00000,    653.9326
     34.0000,       4.0000,   2.00000,    615.6852
     38.0000,       4.0000,   2.00000,    718.9493
     42.0000,       4.0000,   2.00000,    682.5689
     46.0000,       4.0000,   2.00000,    688.3857
     50.0000,       4.0000,   2.00000,    700.7719
     54.0000,       4.0000,   2.00000,    636.6378
     58.0000,       4.0000,   2.00000,    600.3940
     62.0000,       4.0000,   2.00000,    722.1943
     66.0000,       4.0000,   2.00000,    788.6081
     70.0000,       4.0000,   2.00000,    559.2097
     74.0000,       4.0000,   2.00000,    514.6089
     78.0000,       4.0000,   2.00000,    634.3073
     82.0000,       4.0000,   2.00000,    595.1169
     86.0000,       4.0000,   2.00000,    565.5503
     90.0000,       4.0000,   2.00000,    595.3868
     94.0000,       4.0000,   2.00000,    583.4611
     98.0000,       4.0000,   2.00000,    598.4508
    102.0000,       4.0000,   2.00000,    615.0852
    106.0000,       4.0000,   2.00000,    576.5013
    110.0000,       4.0000,   2.00000,    531.3195
    114.0000,       4.0000,   2.00000,    586.7347
    118.0000,       4.0000,   2.00000,    594.9835
    122.0000,       4.0000,   2.00000,    509.9700
    126.0000,       4.0000,   2.00000,    474.0913
    130.0000,       4.0000,   2.00000,    484.9280
    134.0000,       4.0000,   2.00000,    475.7233
    138.0000,       4.0000,   2.00000,    398.6730
    142.0000,       4.0000,   2.00000,    365.5852
    146.0000,       4.0000,   2.00000,    346.3059
    150.0000,       4.0000,   2.00000,    302.7688
    154.0000,       4.0000,   2.00000,    298.9682
    158.0000,       4.0000,   2.00000,    279.2889
    162.0000,       4.0000,   2.00000,    239.4063
    166.0000,       4.0000,   2.00000,    219.8921
    170.0000,       4.0000,   2.00000,    211.5257
    174.0000,       4.0000,   2.00000,    205.4867
    178.0000,       4.0000,   2.00000,    221.1241
    182.0000,       4.0000,   2.00000,    219.0349
    186.0000,       4.0000,   2.00000,    234.2500
    190.0000,       4.0000,   2.00000,    231.5702
    194.0000,       4.0000,   2.00000,    280.9654
    198.0000,       4.0000,   2.00000,    316.2916
    202.0000,       4.0000,   2.00000,    298.2062
    206.0000,       4.0000,   2.00000,    316.9012
    210.0000,       4.0000,   2.00000,    327.9728
    214.0000,       4.0000,   2.00000,    303.2292
    218.0000,       4.0000,   2.00000,    349.9890
    222.0000,       4.0000,   2.00000,    322.2227
    226.0000,       4.0000,   2.00000,    319.6477
    230.0000,       4.0000,   2.00000,    294.5040
    234.0000,       4.0000,   2.00000,    292.6244
    238.0000,       4.0000,   2.00000,    321.8957
    242.0000,       4.0000,   2.00000,    280.3494
     14.0000,       4.0000,   3.00000,    451.4179
     18.0000,       4.0000,   3.00000,    567.2775
     22.0000,       4.0000,   3.00000,    541.2925
     26.0000,       4.0000,   3.00000,    593.5674
     30.0000,       4.0000,   3.00000,    585.9980
     34.0000,       4.0000,   3.00000,    585.4392
     38.0000,       4.0000,   3.00000,    657.9651
     42.0000,       4.0000,   3.00000,    650.3829
     46.0000,       4.0000,   3.00000,    667.1284
     50.0000,       4.0000,   3.00000,    576.7330
     54.0000,       4.0000,   3.00000,    518.3746
     58.0000,       4.0000,   3.00000,    518.5905
     62.0000,       4.0000,   3.00000,    696.5108
     66.0000,       4.0000,   3.00000,    730.7068
     70.0000,       4.0000,   3.00000,    503.5723
     74.0000,       4.0000,   3.00000,    434.5200
     78.0000,       4.0000,   3.00000,    520.8829
     82.0000,       4.0000,   3.00000,    572.7769
     86.0000,       4.0000,   3.00000,    549.6113
     90.0000,       4.0000,   3.00000,    561.0734
     94.0000,       4.0000,   3.00000,    557.0601
     98.0000,       4.0000,   3.00000,    588.6334
    102.0000,       4.0000,   3.00000,    582.0355
    106.0000,       4.0000,   3.00000,    535.5519
    110.0000,       4.0000,   3.00000,    501.1972
    114.0000,       4.0000,   3.00000,    561.0861
    118.0000,       4.0000,   3.00000,    564.2167
    122.0000,       4.0000,   3.00000,    474.9454
    126.0000,       4.0000,   3.00000,    440.4003
    130.0000,       4.0000,   3.00000,    450.8972
    134.0000,       4.0000,   3.00000,    465.5280
    138.0000,       4.0000,   3.00000,    402.9467
    142.0000,       4.0000,   3.00000,    358.5396
    146.0000,       4.0000,   3.00000,    332.8276
    150.0000,       4.0000,   3.00000,    307.9855
    154.0000,       4.0000,   3.00000,    316.8695
    158.0000,       4.0000,   3.00000,    299.4836
    162.0000,       4.0000,   3.00000,    259.8380
    166.0000,       4.0000,   3.00000,    235.4279
    170.0000,       4.0000,   3.00000,    234.4587
    174.0000,       4.0000,   3.00000,    238.4382
    178.0000,       4.0000,   3.00000,    258.8856
    182.0000,       4.0000,   3.00000,    242.8343
    186.0000,       4.0000,   3.00000,    246.3751
    190.0000,       4.0000,   3.00000,    238.0079
    194.0000,       4.0000,   3.00000,    300.1459
    198.0000,       4.0000,   3.00000,    323.7658
    202.0000,       4.0000,   3.00000,    316.9203
    206.0000,       4.0000,   3.00000,    303.9023
    210.0000,       4.0000,   3.00000,    320.7876
    214.0000,       4.0000,   3.00000,    306.8107
    218.0000,       4.0000,   3.00000,    365.4867
    222.0000,       4.0000,   3.00000,    340.3462
    226.0000,       4.0000,   3.00000,    324.4516
    230.0000,       4.0000,   3.00000,    294.0468
    234.0000,       4.0000,   3.00000,    317.9808
    238.0000,       4.0000,   3.00000,    342.0291
     18.0000,      12.0000,   1.00000,    480.2701
     22.0000,      12.0000,   1.00000,    550.5256
     26.0000,      12.0000,   1.00000,    545.3566
     30.0000,      12.0000,   1.00000,    548.6906
     34.0000,      12.0000,   1.00000,    584.0739
     38.0000,      12.0000,   1.00000,    613.6342
     42.0000,      12.0000,   1.00000,    631.6719
     46.0000,      12.0000,   1.00000,    583.0134
     50.0000,      12.0000,   1.00000,    507.9856
     54.0000,      12.0000,   1.00000,    472.9070
     58.0000,      12.0000,   1.00000,    552.4371
     62.0000,      12.0000,   1.00000,    629.3096
     66.0000,      12.0000,   1.00000,    636.4060
     70.0000,      12.0000,   1.00000,    545.0804
     74.0000,      12.0000,   1.00000,    454.2278
     78.0000,      12.0000,   1.00000,    442.8133
     82.0000,      12.0000,   1.00000,    496.6219
     86.0000,      12.0000,   1.00000,    548.1094
     90.0000,      12.0000,   1.00000,    542.6229
     94.0000,      12.0000,   1.00000,    555.5455
     98.0000,      12.0000,   1.00000,    552.4911
    102.0000,      12.0000,   1.00000,    528.3063
    106.0000,      12.0000,   1.00000,    500.4066
    110.0000,      12.0000,   1.00000,    498.9937
    114.0000,      12.0000,   1.00000,    498.2158
    118.0000,      12.0000,   1.00000,    487.7252
    122.0000,      12.0000,   1.00000,    466.6933
    126.0000,      12.0000,   1.00000,    435.1772
    130.0000,      12.0000,   1.00000,    429.3985
    134.0000,      12.0000,   1.00000,    434.1357
    138.0000,      12.0000,   1.00000,    412.8784
    142.0000,      12.0000,   1.00000,    363.7849
    146.0000,      12.0000,   1.00000,    332.4529
    150.0000,      12.0000,   1.00000,    319.6001
    154.0000,      12.0000,   1.00000,    316.7488
    158.0000,      12.0000,   1.00000,    304.6040
    162.0000,      12.0000,   1.00000,    276.2186
    166.0000,      12.0000,   1.00000,    258.2602
    170.0000,      12.0000,   1.00000,    250.4113
    174.0000,      12.0000,   1.00000,    264.9215
    178.0000,      12.0000,   1.00000,    268.0458
    182.0000,      12.0000,   1.00000,    262.8831
    186.0000,      12.0000,   1.00000,    251.9830
    190.0000,      12.0000,   1.00000,    273.5102
    194.0000,      12.0000,   1.00000,    294.6120
    198.0000,      12.0000,   1.00000,    323.8293
    202.0000,      12.0000,   1.00000,    318.4792
    206.0000,      12.0000,   1.00000,    310.5542
    210.0000,      12.0000,   1.00000,    298.1046
    214.0000,      12.0000,   1.00000,    327.2172
    218.0000,      12.0000,   1.00000,    335.2787
    222.0000,      12.0000,   1.00000,    334.4437
    226.0000,      12.0000,   1.00000,    313.4149
    230.0000,      12.0000,   1.00000,    313.3483
    234.0000,      12.0000,   1.00000,    312.8784
     18.0000,       4.0000,   4.00000,    512.4095
     22.0000,       4.0000,   4.00000,    513.4891
     26.0000,       4.0000,   4.00000,    556.2685
     30.0000,       4.0000,   4.00000,    547.9073
     34.0000,       4.0000,   4.00000,    544.2983
     38.0000,       4.0000,   4.00000,    635.9645
     42.0000,       4.0000,   4.00000,    605.2603
     46.0000,       4.0000,   4.00000,    580.4205
     50.0000,       4.0000,   4.00000,    486.3824
     54.0000,       4.0000,   4.00000,    446.6001
     58.0000,       4.0000,   4.00000,    489.3583
     62.0000,       4.0000,   4.00000,    637.1067
     66.0000,       4.0000,   4.00000,    680.8491
     70.0000,       4.0000,   4.00000,    473.8320
     74.0000,       4.0000,   4.00000,    394.8749
     78.0000,       4.0000,   4.00000,    445.5312
     82.0000,       4.0000,   4.00000,    483.3574
     86.0000,       4.0000,   4.00000,    521.1517
     90.0000,       4.0000,   4.00000,    543.7043
     94.0000,       4.0000,   4.00000,    534.7095
     98.0000,       4.0000,   4.00000,    548.4471
    102.0000,       4.0000,   4.00000,    533.8309
    106.0000,       4.0000,   4.00000,    494.9677
    110.0000,       4.0000,   4.00000,    463.4283
    114.0000,       4.0000,   4.00000,    502.7784
    118.0000,       4.0000,   4.00000,    499.6986
    122.0000,       4.0000,   4.00000,    443.0800
    126.0000,       4.0000,   4.00000,    422.2529
    130.0000,       4.0000,   4.00000,    423.9524
    134.0000,       4.0000,   4.00000,    446.3780
    138.0000,       4.0000,   4.00000,    394.9858
    142.0000,       4.0000,   4.00000,    352.1140
    146.0000,       4.0000,   4.00000,    332.2332
    150.0000,       4.0000,   4.00000,    309.8298
    154.0000,       4.0000,   4.00000,    329.2270
    158.0000,       4.0000,   4.00000,    314.9050
    162.0000,       4.0000,   4.00000,    269.4813
    166.0000,       4.0000,   4.00000,    252.9548
    170.0000,       4.0000,   4.00000,    253.3391
    174.0000,       4.0000,   4.00000,    262.8479
    178.0000,       4.0000,   4.00000,    283.2575
    182.0000,       4.0000,   4.00000,    257.0847
    186.0000,       4.0000,   4.00000,    259.0885
    190.0000,       4.0000,   4.00000,    253.9224
    194.0000,       4.0000,   4.00000,    308.4628
    198.0000,       4.0000,   4.00000,    344.7184
    202.0000,       4.0000,   4.00000,    315.1319
    206.0000,       4.0000,   4.00000,    305.1648
    210.0000,       4.0000,   4.00000,    311.0966
    214.0000,       4.0000,   4.00000,    303.2299
    218.0000,       4.0000,   4.00000,    367.4321
    222.0000,       4.0000,   4.00000,    328.6602
    226.0000,       4.0000,   4.00000,    317.9394
    230.0000,       4.0000,   4.00000,    301.9182
    234.0000,       4.0000,   4.00000,    311.3967
     24.0000,      16.0000,   1.00000,    482.3032
     28.0000,      16.0000,   1.00000,    514.2787
     32.0000,      16.0000,   1.00000,    552.5705
     36.0000,      16.0000,   1.00000,    559.6319
     40.0000,      16.0000,   1.00000,    540.8818
     44.0000,      16.0000,   1.00000,    502.0396
     48.0000,      16.0000,   1.00000,    464.4930
     52.0000,      16.0000,   1.00000,    467.3167
     56.0000,      16.0000,   1.00000,    491.2612
     60.0000,      16.0000,   1.00000,    535.0482
     64.0000,      16.0000,   1.00000,    547.0627
     68.0000,      16.0000,   1.00000,    530.5013
     72.0000,      16.0000,   1.00000,    490.6897
     76.0000,      16.0000,   1.00000,    424.8549
     80.0000,      16.0000,   1.00000,    412.1036
     84.0000,      16.0000,   1.00000,    440.1674
     88.0000,      16.0000,   1.00000,    484.8856
     92.0000,      16.0000,   1.00000,    530.9883
     96.0000,      16.0000,   1.00000,    516.9415
    100.0000,      16.0000,   1.00000,    488.4756
    104.0000,      16.0000,   1.00000,    468.1465
    108.0000,      16.0000,   1.00000,    451.1491
    112.0000,      16.0000,   1.00000,    428.1867
    116.0000,      16.0000,   1.00000,    415.0756
    120.0000,      16.0000,   1.00000,    416.9171
    124.0000,      16.0000,   1.00000,    416.6970
    128.0000,      16.0000,   1.00000,    418.6952
    132.0000,      16.0000,   1.00000,    411.0707
    136.0000,      16.0000,   1.00000,    396.4483
    140.0000,      16.0000,   1.00000,    385.0136
    144.0000,      16.0000,   1.00000,    360.1208
    148.0000,      16.0000,   1.00000,    344.1691
    152.0000,      16.0000,   1.00000,    330.8124
    156.0000,      16.0000,   1.00000,    311.2030
    160.0000,      16.0000,   1.00000,    303.9341
    164.0000,      16.0000,   1.00000,    287.6437
    168.0000,      16.0000,   1.00000,    275.4851
    172.0000,      16.0000,   1.00000,    276.4165
    176.0000,      16.0000,   1.00000,    271.5226
    180.0000,      16.0000,   1.00000,    275.5063
    184.0000,      16.0000,   1.00000,    278.5755
    188.0000,      16.0000,   1.00000,    287.7707
    192.0000,      16.0000,   1.00000,    309.5392
    196.0000,      16.0000,   1.00000,    313.5780
    200.0000,      16.0000,   1.00000,    321.6978
    204.0000,      16.0000,   1.00000,    322.9678
    208.0000,      16.0000,   1.00000,    310.1361
    212.0000,      16.0000,   1.00000,    317.9384
    216.0000,      16.0000,   1.00000,    306.9949
    220.0000,      16.0000,   1.00000,    307.4860
    224.0000,      16.0000,   1.00000,    318.3999
    228.0000,      16.0000,   1.00000,    310.0769
     22.0000,       4.0000,   5.00000,    463.4980
     26.0000,       4.0000,   5.00000,    532.5450
     30.0000,       4.0000,   5.00000,    531.9576
     34.0000,       4.0000,   5.00000,    530.9417
     38.0000,       4.0000,   5.00000,    600.6035
     42.0000,       4.0000,   5.00000,    548.4047
     46.0000,       4.0000,   5.00000,    498.4761
     50.0000,       4.0000,   5.00000,    450.2965
     54.0000,       4.0000,   5.00000,    433.9787
     58.0000,       4.0000,   5.00000,    450.1510
     62.0000,       4.0000,   5.00000,    599.0159
     66.0000,       4.0000,   5.00000,    638.0222
     70.0000,       4.0000,   5.00000,    447.0711
     74.0000,       4.0000,   5.00000,    372.9337
     78.0000,       4.0000,   5.00000,    418.6447
     82.0000,       4.0000,   5.00000,    427.8617
     86.0000,       4.0000,   5.00000,    455.8344
     90.0000,       4.0000,   5.00000,    531.3060
     94.0000,       4.0000,   5.00000,    514.3723
     98.0000,       4.0000,   5.00000,    507.2471
    102.0000,       4.0000,   5.00000,    500.1907
    106.0000,       4.0000,   5.00000,    464.8041
    110.0000,       4.0000,   5.00000,    414.2881
    114.0000,       4.0000,   5.00000,    446.8396
    118.0000,       4.0000,   5.00000,    449.9374
    122.0000,       4.0000,   5.00000,    406.1816
    126.0000,       4.0000,   5.00000,    401.6863
    130.0000,       4.0000,   5.00000,    417.1459
    134.0000,       4.0000,   5.00000,    423.7202
    138.0000,       4.0000,   5.00000,    380.2931
    142.0000,       4.0000,   5.00000,    355.0293
    146.0000,       4.0000,   5.00000,    341.6749
    150.0000,       4.0000,   5.00000,    320.2279
    154.0000,       4.0000,   5.00000,    336.7288
    158.0000,       4.0000,   5.00000,    321.1650
    162.0000,       4.0000,   5.00000,    280.7975
    166.0000,       4.0000,   5.00000,    263.0718
    170.0000,       4.0000,   5.00000,    269.7414
    174.0000,       4.0000,   5.00000,    270.9095
    178.0000,       4.0000,   5.00000,    287.2050
    182.0000,       4.0000,   5.00000,    269.2583
    186.0000,       4.0000,   5.00000,    274.1682
    190.0000,       4.0000,   5.00000,    265.6805
    194.0000,       4.0000,   5.00000,    327.0168
    198.0000,       4.0000,   5.00000,    344.3563
    202.0000,       4.0000,   5.00000,    319.7448
    206.0000,       4.0000,   5.00000,    305.8542
    210.0000,       4.0000,   5.00000,    318.3900
    214.0000,       4.0000,   5.00000,    296.5823
    218.0000,       4.0000,   5.00000,    345.8826
    222.0000,       4.0000,   5.00000,    320.4326
    226.0000,       4.0000,   5.00000,    316.3621
    230.0000,       4.0000,   5.00000,    297.9718
     26.0000,       4.0000,   6.00000,    490.4560
     30.0000,       4.0000,   6.00000,    523.5856
     34.0000,       4.0000,   6.00000,    521.3496
     38.0000,       4.0000,   6.00000,    555.1328
     42.0000,       4.0000,   6.00000,    485.0216
     46.0000,       4.0000,   6.00000,    479.8542
     50.0000,       4.0000,   6.00000,    433.7633
     54.0000,       4.0000,   6.00000,    416.5552
     58.0000,       4.0000,   6.00000,    430.1129
     62.0000,       4.0000,   6.00000,    559.8575
     66.0000,       4.0000,   6.00000,    605.1630
     70.0000,       4.0000,   6.00000,    419.1111
     74.0000,       4.0000,   6.00000,    356.4458
     78.0000,       4.0000,   6.00000,    398.9090
     82.0000,       4.0000,   6.00000,    409.9319
     86.0000,       4.0000,   6.00000,    425.3788
     90.0000,       4.0000,   6.00000,    475.3842
     94.0000,       4.0000,   6.00000,    489.2865
     98.0000,       4.0000,   6.00000,    494.9131
    102.0000,       4.0000,   6.00000,    474.1498
    106.0000,       4.0000,   6.00000,    431.1650
    110.0000,       4.0000,   6.00000,    379.8364
    114.0000,       4.0000,   6.00000,    407.2701
    118.0000,       4.0000,   6.00000,    414.3897
    122.0000,       4.0000,   6.00000,    375.1995
    126.0000,       4.0000,   6.00000,    379.0460
    130.0000,       4.0000,   6.00000,    398.6163
    134.0000,       4.0000,   6.00000,    415.7748
    138.0000,       4.0000,   6.00000,    373.6976
    142.0000,       4.0000,   6.00000,    353.5007
    146.0000,       4.0000,   6.00000,    351.8665
    150.0000,       4.0000,   6.00000,    328.7390
    154.0000,       4.0000,   6.00000,    342.0358
    158.0000,       4.0000,   6.00000,    324.7690
    162.0000,       4.0000,   6.00000,    286.7623
    166.0000,       4.0000,   6.00000,    272.3328
    170.0000,       4.0000,   6.00000,    272.0909
    174.0000,       4.0000,   6.00000,    269.5692
    178.0000,       4.0000,   6.00000,    288.0207
    182.0000,       4.0000,   6.00000,    274.3675
    186.0000,       4.0000,   6.00000,    284.0546
    190.0000,       4.0000,   6.00000,    279.3384
    194.0000,       4.0000,   6.00000,    330.6257
    198.0000,       4.0000,   6.00000,    349.6693
    202.0000,       4.0000,   6.00000,    318.6525
    206.0000,       4.0000,   6.00000,    312.6595
    210.0000,       4.0000,   6.00000,    318.2454
    214.0000,       4.0000,   6.00000,    288.6842
    218.0000,       4.0000,   6.00000,    329.4790
    222.0000,       4.0000,   6.00000,    309.4469
    226.0000,       4.0000,   6.00000,    307.8584
     30.0000,      20.0000,   1.00000,    491.1787
     34.0000,      20.0000,   1.00000,    511.1660
     38.0000,      20.0000,   1.00000,    483.2462
     42.0000,      20.0000,   1.00000,    462.9626
     46.0000,      20.0000,   1.00000,    460.6712
     50.0000,      20.0000,   1.00000,    451.0612
     54.0000,      20.0000,   1.00000,    465.6085
     58.0000,      20.0000,   1.00000,    497.1744
     62.0000,      20.0000,   1.00000,    483.7119
     66.0000,      20.0000,   1.00000,    468.4502
     70.0000,      20.0000,   1.00000,    482.2566
     74.0000,      20.0000,   1.00000,    447.2511
     78.0000,      20.0000,   1.00000,    405.8159
     82.0000,      20.0000,   1.00000,    413.3197
     86.0000,      20.0000,   1.00000,    429.3593
     90.0000,      20.0000,   1.00000,    435.4608
     94.0000,      20.0000,   1.00000,    462.9467
     98.0000,      20.0000,   1.00000,    481.0607
    102.0000,      20.0000,   1.00000,    446.8013
    106.0000,      20.0000,   1.00000,    414.4681
    110.0000,      20.0000,   1.00000,    397.2643
    114.0000,      20.0000,   1.00000,    377.3299
    118.0000,      20.0000,   1.00000,    368.2438
    122.0000,      20.0000,   1.00000,    381.1876
    126.0000,      20.0000,   1.00000,    386.0879
    130.0000,      20.0000,   1.00000,    382.1772
    134.0000,      20.0000,   1.00000,    387.9718
    138.0000,      20.0000,   1.00000,    391.0146
    142.0000,      20.0000,   1.00000,    377.3405
    146.0000,      20.0000,   1.00000,    363.1053
    150.0000,      20.0000,   1.00000,    351.0400
    154.0000,      20.0000,   1.00000,    331.0685
    158.0000,      20.0000,   1.00000,    308.9433
    162.0000,      20.0000,   1.00000,    305.3078
    166.0000,      20.0000,   1.00000,    290.9299
    170.0000,      20.0000,   1.00000,    277.6103
    174.0000,      20.0000,   1.00000,    270.6938
    178.0000,      20.0000,   1.00000,    276.7742
    182.0000,      20.0000,   1.00000,    280.5155
    186.0000,      20.0000,   1.00000,    301.0849
    190.0000,      20.0000,   1.00000,    312.8699
    194.0000,      20.0000,   1.00000,    317.3891
    198.0000,      20.0000,   1.00000,    319.5958
    202.0000,      20.0000,   1.00000,    330.4706
    206.0000,      20.0000,   1.00000,    322.0565
    210.0000,      20.0000,   1.00000,    314.1611
    214.0000,      20.0000,   1.00000,    302.5085
    218.0000,      20.0000,   1.00000,    301.9634
    222.0000,      20.0000,   1.00000,    292.7979
     30.0000,       4.0000,   7.00000,    488.6329
     34.0000,       4.0000,   7.00000,    491.7524
     38.0000,       4.0000,   7.00000,    514.7452
     42.0000,       4.0000,   7.00000,    473.2497
     46.0000,       4.0000,   7.00000,    469.5858
     50.0000,       4.0000,   7.00000,    422.7626
     54.0000,       4.0000,   7.00000,    397.6336
     58.0000,       4.0000,   7.00000,    414.6734
     62.0000,       4.0000,   7.00000,    537.9919
     66.0000,       4.0000,   7.00000,    566.9643
     70.0000,       4.0000,   7.00000,    401.3083
     74.0000,       4.0000,   7.00000,    338.6000
     78.0000,       4.0000,   7.00000,    388.8130
     82.0000,       4.0000,   7.00000,    405.1312
     86.0000,       4.0000,   7.00000,    409.9615
     90.0000,       4.0000,   7.00000,    435.8783
     94.0000,       4.0000,   7.00000,    452.3898
     98.0000,       4.0000,   7.00000,    483.5786
    102.0000,       4.0000,   7.00000,    458.0413
    106.0000,       4.0000,   7.00000,    401.9481
    110.0000,       4.0000,   7.00000,    356.2092
    114.0000,       4.0000,   7.00000,    382.4361
    118.0000,       4.0000,   7.00000,    385.6198
    122.0000,       4.0000,   7.00000,    353.7219
    126.0000,       4.0000,   7.00000,    352.8841
    130.0000,       4.0000,   7.00000,    376.0250
    134.0000,       4.0000,   7.00000,    408.5827
    138.0000,       4.0000,   7.00000,    379.0009
    142.0000,       4.0000,   7.00000,    356.1057
    146.0000,       4.0000,   7.00000,    354.7436
    150.0000,       4.0000,   7.00000,    335.7179
    154.0000,       4.0000,   7.00000,    352.5385
    158.0000,       4.0000,   7.00000,    330.8796
    162.0000,       4.0000,   7.00000,    290.0312
    166.0000,       4.0000,   7.00000,    271.4501
    170.0000,       4.0000,   7.00000,    268.2650
    174.0000,       4.0000,   7.00000,    268.0959
    178.0000,       4.0000,   7.00000,    289.9448
    182.0000,       4.0000,   7.00000,    274.4393
    186.0000,       4.0000,   7.00000,    289.6670
    190.0000,       4.0000,   7.00000,    282.1761
    194.0000,       4.0000,   7.00000,    335.7209
    198.0000,       4.0000,   7.00000,    356.6977
    202.0000,       4.0000,   7.00000,    326.1336
    206.0000,       4.0000,   7.00000,    312.5071
    210.0000,       4.0000,   7.00000,    315.4613
    214.0000,       4.0000,   7.00000,    285.9867
    218.0000,       4.0000,   7.00000,    332.7384
    222.0000,       4.0000,   7.00000,    300.3245
     34.0000,       4.0000,   8.00000,    439.0413
     38.0000,       4.0000,   8.00000,    506.1423
     42.0000,       4.0000,   8.00000,    476.7306
     46.0000,       4.0000,   8.00000,    461.2224
     50.0000,       4.0000,   8.00000,    406.5994
     54.0000,       4.0000,   8.00000,    386.9855
     58.0000,       4.0000,   8.00000,    393.8912
     62.0000,       4.0000,   8.00000,    516.5779
     66.0000,       4.0000,   8.00000,    544.8702
     70.0000,       4.0000,   8.00000,    374.6882
     74.0000,       4.0000,   8.00000,    326.2328
     78.0000,       4.0000,   8.00000,    379.2195
     82.0000,       4.0000,   8.00000,    395.7934
     86.0000,       4.0000,   8.00000,    397.8919
     90.0000,       4.0000,   8.00000,    427.2244
     94.0000,       4.0000,   8.00000,    425.3152
     98.0000,       4.0000,   8.00000,    448.0514
    102.0000,       4.0000,   8.00000,    439.1392
    106.0000,       4.0000,   8.00000,    391.2971
    110.0000,       4.0000,   8.00000,    341.9785
    114.0000,       4.0000,   8.00000,    365.2288
    118.0000,       4.0000,   8.00000,    370.2115
    122.0000,       4.0000,   8.00000,    332.6814
    126.0000,       4.0000,   8.00000,    334.6202
    130.0000,       4.0000,   8.00000,    359.8842
    134.0000,       4.0000,   8.00000,    398.0424
    138.0000,       4.0000,   8.00000,    378.9743
    142.0000,       4.0000,   8.00000,    361.6412
    146.0000,       4.0000,   8.00000,    353.8013
    150.0000,       4.0000,   8.00000,    336.8071
    154.0000,       4.0000,   8.00000,    361.3012
    158.0000,       4.0000,   8.00000,    338.6263
    162.0000,       4.0000,   8.00000,    288.5274
    166.0000,       4.0000,   8.00000,    262.8087
    170.0000,       4.0000,   8.00000,    266.9967
    174.0000,       4.0000,   8.00000,    267.9800
    178.0000,       4.0000,   8.00000,    286.5321
    182.0000,       4.0000,   8.00000,    277.0004
    186.0000,       4.0000,   8.00000,    284.3643
    190.0000,       4.0000,   8.00000,    279.8402
    194.0000,       4.0000,   8.00000,    338.3190
    198.0000,       4.0000,   8.00000,    362.4857
    202.0000,       4.0000,   8.00000,    326.4645
    206.0000,       4.0000,   8.00000,    307.5917
    210.0000,       4.0000,   8.00000,    308.7454
    214.0000,       4.0000,   8.00000,    290.6224
    218.0000,       4.0000,   8.00000,    329.4614
     42.0000,      28.0000,   1.00000,    425.6752
     46.0000,      28.0000,   1.00000,    439.2403
     50.0000,      28.0000,   1.00000,    449.3011
     54.0000,      28.0000,   1.00000,    451.1681
     58.0000,      28.0000,   1.00000,    431.7280
     62.0000,      28.0000,   1.00000,    411.0654
     66.0000,      28.0000,   1.00000,    405.8720
     70.0000,      28.0000,   1.00000,    416.8441
     74.0000,      28.0000,   1.00000,    422.8599
     78.0000,      28.0000,   1.00000,    406.4647
     82.0000,      28.0000,   1.00000,    389.2027
     86.0000,      28.0000,   1.00000,    398.7746
     90.0000,      28.0000,   1.00000,    411.6211
     94.0000,      28.0000,   1.00000,    396.1890
     98.0000,      28.0000,   1.00000,    380.4680
    102.0000,      28.0000,   1.00000,    371.9258
    106.0000,      28.0000,   1.00000,    372.6371
    110.0000,      28.0000,   1.00000,    374.0595
    114.0000,      28.0000,   1.00000,    351.9745
    118.0000,      28.0000,   1.00000,    334.3404
    122.0000,      28.0000,   1.00000,    340.7283
    126.0000,      28.0000,   1.00000,    347.8183
    130.0000,      28.0000,   1.00000,    349.7520
    134.0000,      28.0000,   1.00000,    358.4496
    138.0000,      28.0000,   1.00000,    363.8727
    142.0000,      28.0000,   1.00000,    377.5341
    146.0000,      28.0000,   1.00000,    378.1815
    150.0000,      28.0000,   1.00000,    360.8945
    154.0000,      28.0000,   1.00000,    333.9198
    158.0000,      28.0000,   1.00000,    316.5837
    162.0000,      28.0000,   1.00000,    301.5813
    166.0000,      28.0000,   1.00000,    296.4472
    170.0000,      28.0000,   1.00000,    277.2959
    174.0000,      28.0000,   1.00000,    271.8575
    178.0000,      28.0000,   1.00000,    270.7062
    182.0000,      28.0000,   1.00000,    282.9413
    186.0000,      28.0000,   1.00000,    296.8151
    190.0000,      28.0000,   1.00000,    308.8862
    194.0000,      28.0000,   1.00000,    313.6721
    198.0000,      28.0000,   1.00000,    319.0211
    202.0000,      28.0000,   1.00000,    320.8807
    206.0000,      28.0000,   1.00000,    331.9565
    210.0000,      28.0000,   1.00000,    324.0742
     42.0000,       4.0000,  10.00000,    446.6219
     46.0000,       4.0000,  10.00000,    450.0361
     50.0000,       4.0000,  10.00000,    390.1224
     54.0000,       4.0000,  10.00000,    361.2567
     58.0000,       4.0000,  10.00000,    366.0855
     62.0000,       4.0000,  10.00000,    482.2662
     66.0000,       4.0000,  10.00000,    507.5669
     70.0000,       4.0000,  10.00000,    355.0018
     74.0000,       4.0000,  10.00000,    304.3301
     78.0000,       4.0000,  10.00000,    352.2180
     82.0000,       4.0000,  10.00000,    377.8684
     86.0000,       4.0000,  10.00000,    388.1461
     90.0000,       4.0000,  10.00000,    420.0748
     94.0000,       4.0000,  10.00000,    408.6401
     98.0000,       4.0000,  10.00000,    410.6134
    102.0000,       4.0000,  10.00000,    391.2898
    106.0000,       4.0000,  10.00000,    364.6227
    110.0000,       4.0000,  10.00000,    337.4086
    114.0000,       4.0000,  10.00000,    351.2409
    118.0000,       4.0000,  10.00000,    346.1664
    122.0000,       4.0000,  10.00000,    314.2728
    126.0000,       4.0000,  10.00000,    318.8338
    130.0000,       4.0000,  10.00000,    342.4991
    134.0000,       4.0000,  10.00000,    381.6556
    138.0000,       4.0000,  10.00000,    363.3135
    142.0000,       4.0000,  10.00000,    355.7259
    146.0000,       4.0000,  10.00000,    361.3416
    150.0000,       4.0000,  10.00000,    345.5667
    154.0000,       4.0000,  10.00000,    361.7643
    158.0000,       4.0000,  10.00000,    331.5939
    162.0000,       4.0000,  10.00000,    286.8042
    166.0000,       4.0000,  10.00000,    261.2694
    170.0000,       4.0000,  10.00000,    263.4738
    174.0000,       4.0000,  10.00000,    265.3696
    178.0000,       4.0000,  10.00000,    282.3236
    182.0000,       4.0000,  10.00000,    268.1943
    186.0000,       4.0000,  10.00000,    276.9390
    190.0000,       4.0000,  10.00000,    274.7477
    194.0000,       4.0000,  10.00000,    330.5787
    198.0000,       4.0000,  10.00000,    357.7577
    202.0000,       4.0000,  10.00000,    323.7064
    206.0000,       4.0000,  10.00000,    314.0066
    210.0000,       4.0000,  10.00000,    319.6486
     54.0000,      36.0000,   1.00000,    409.7700
     58.0000,      36.0000,   1.00000,    405.5502
     62.0000,      36.0000,   1.00000,    394.1807
     66.0000,      36.0000,   1.00000,    383.1604
     70.0000,      36.0000,   1.00000,    383.1657
     74.0000,      36.0000,   1.00000,    395.0819
     78.0000,      36.0000,   1.00000,    401.7773
     82.0000,      36.0000,   1.00000,    390.1383
     86.0000,      36.0000,   1.00000,    368.6301
     90.0000,      36.0000,   1.00000,    365.4962
     94.0000,      36.0000,   1.00000,    369.8493
     98.0000,      36.0000,   1.00000,    367.6871
    102.0000,      36.0000,   1.00000,    363.9627
    106.0000,      36.0000,   1.00000,    353.1705
    110.0000,      36.0000,   1.00000,    341.2543
    114.0000,      36.0000,   1.00000,    336.2994
    118.0000,      36.0000,   1.00000,    342.8355
    122.0000,      36.0000,   1.00000,    349.6461
    126.0000,      36.0000,   1.00000,    344.7215
    130.0000,      36.0000,   1.00000,    346.2075
    134.0000,      36.0000,   1.00000,    345.5693
    138.0000,      36.0000,   1.00000,    347.3315
    142.0000,      36.0000,   1.00000,    346.7790
    146.0000,      36.0000,   1.00000,    343.2165
    150.0000,      36.0000,   1.00000,    335.1220
    154.0000,      36.0000,   1.00000,    319.4794
    158.0000,      36.0000,   1.00000,    312.9993
    162.0000,      36.0000,   1.00000,    305.9058
    166.0000,      36.0000,   1.00000,    290.7225
    170.0000,      36.0000,   1.00000,    284.0778
    174.0000,      36.0000,   1.00000,    273.4911
    178.0000,      36.0000,   1.00000,    277.1775
    182.0000,      36.0000,   1.00000,    280.3097
    186.0000,      36.0000,   1.00000,    285.3692
    190.0000,      36.0000,   1.00000,    294.5802
    194.0000,      36.0000,   1.00000,    303.0695
    198.0000,      36.0000,   1.00000,    307.2680
     54.0000,      12.0000,   4.00000,    338.2647
     58.0000,      12.0000,   4.00000,    382.3213
     62.0000,      12.0000,   4.00000,    431.6544
     66.0000,      12.0000,   4.00000,    425.3215
     70.0000,      12.0000,   4.00000,    369.3196
     74.0000,      12.0000,   4.00000,    322.4005
     78.0000,      12.0000,   4.00000,    326.6330
     82.0000,      12.0000,   4.00000,    352.0739
     86.0000,      12.0000,   4.00000,    372.0181
     90.0000,      12.0000,   4.00000,    384.7581
     94.0000,      12.0000,   4.00000,    401.5969
     98.0000,      12.0000,   4.00000,    396.9707
    102.0000,      12.0000,   4.00000,    380.5133
    106.0000,      12.0000,   4.00000,    344.3423
    110.0000,      12.0000,   4.00000,    329.7097
    114.0000,      12.0000,   4.00000,    326.9051
    118.0000,      12.0000,   4.00000,    334.8787
    122.0000,      12.0000,   4.00000,    333.6848
    126.0000,      12.0000,   4.00000,    324.1771
    130.0000,      12.0000,   4.00000,    341.2607
    134.0000,      12.0000,   4.00000,    353.5166
    138.0000,      12.0000,   4.00000,    355.9932
    142.0000,      12.0000,   4.00000,    343.2931
    146.0000,      12.0000,   4.00000,    332.2358
    150.0000,      12.0000,   4.00000,    337.8857
    154.0000,      12.0000,   4.00000,    333.8332
    158.0000,      12.0000,   4.00000,    318.0373
    162.0000,      12.0000,   4.00000,    289.0864
    166.0000,      12.0000,   4.00000,    264.2344
    170.0000,      12.0000,   4.00000,    258.0235
    174.0000,      12.0000,   4.00000,    266.9528
    178.0000,      12.0000,   4.00000,    267.0789
    182.0000,      12.0000,   4.00000,    269.5460
    186.0000,      12.0000,   4.00000,    263.9718
    190.0000,      12.0000,   4.00000,    282.1280
    194.0000,      12.0000,   4.00000,    311.0533
    198.0000,      12.0000,   4.00000,    327.6487
     66.0000,      44.0000,   1.00000,    370.7744
     70.0000,      44.0000,   1.00000,    377.7985
     74.0000,      44.0000,   1.00000,    378.7841
     78.0000,      44.0000,   1.00000,    382.0863
     82.0000,      44.0000,   1.00000,    385.3893
     86.0000,      44.0000,   1.00000,    372.5801
     90.0000,      44.0000,   1.00000,    347.7950
     94.0000,      44.0000,   1.00000,    347.7012
     98.0000,      44.0000,   1.00000,    355.9789
    102.0000,      44.0000,   1.00000,    356.7128
    106.0000,      44.0000,   1.00000,    359.6667
    110.0000,      44.0000,   1.00000,    357.0155
    114.0000,      44.0000,   1.00000,    359.2887
    118.0000,      44.0000,   1.00000,    350.8336
    122.0000,      44.0000,   1.00000,    342.9636
    126.0000,      44.0000,   1.00000,    341.3686
    130.0000,      44.0000,   1.00000,    339.2032
    134.0000,      44.0000,   1.00000,    342.9749
    138.0000,      44.0000,   1.00000,    336.9796
    142.0000,      44.0000,   1.00000,    323.0556
    146.0000,      44.0000,   1.00000,    313.6458
    150.0000,      44.0000,   1.00000,    310.6389
    154.0000,      44.0000,   1.00000,    300.4843
    158.0000,      44.0000,   1.00000,    294.2066
    162.0000,      44.0000,   1.00000,    289.9922
    166.0000,      44.0000,   1.00000,    287.0037
    170.0000,      44.0000,   1.00000,    282.3760
    174.0000,      44.0000,   1.00000,    279.9138
    178.0000,      44.0000,   1.00000,    282.4016
    182.0000,      44.0000,   1.00000,    280.4108
    186.0000,      44.0000,   1.00000,    290.3531
     66.0000,      12.0000,   5.00000,    408.5186
     70.0000,      12.0000,   5.00000,    364.5179
     74.0000,      12.0000,   5.00000,    312.8908
     78.0000,      12.0000,   5.00000,    317.1684
     82.0000,      12.0000,   5.00000,    341.5804
     86.0000,      12.0000,   5.00000,    365.9673
     90.0000,      12.0000,   5.00000,    377.6042
     94.0000,      12.0000,   5.00000,    394.6233
     98.0000,      12.0000,   5.00000,    392.2068
    102.0000,      12.0000,   5.00000,    381.7094
    106.0000,      12.0000,   5.00000,    357.5762
    110.0000,      12.0000,   5.00000,    344.8238
    114.0000,      12.0000,   5.00000,    340.4865
    118.0000,      12.0000,   5.00000,    337.0536
    122.0000,      12.0000,   5.00000,    325.2447
    126.0000,      12.0000,   5.00000,    322.3340
    130.0000,      12.0000,   5.00000,    342.2449
    134.0000,      12.0000,   5.00000,    349.6974
    138.0000,      12.0000,   5.00000,    344.9597
    142.0000,      12.0000,   5.00000,    328.6425
    146.0000,      12.0000,   5.00000,    316.0984
    150.0000,      12.0000,   5.00000,    320.0509
    154.0000,      12.0000,   5.00000,    312.2206
    158.0000,      12.0000,   5.00000,    297.4612
    162.0000,      12.0000,   5.00000,    271.6548
    166.0000,      12.0000,   5.00000,    257.4602
    170.0000,      12.0000,   5.00000,    254.6237
    174.0000,      12.0000,   5.00000,    262.6725
    178.0000,      12.0000,   5.00000,    262.3733
    182.0000,      12.0000,   5.00000,    270.2760
    186.0000,      12.0000,   5.00000,    267.0398
     78.0000,      52.0000,   1.00000,    371.4052
     82.0000,      52.0000,   1.00000,    379.0507
     86.0000,      52.0000,   1.00000,    377.6725
     90.0000,      52.0000,   1.00000,    366.2097
     94.0000,      52.0000,   1.00000,    353.4227
     98.0000,      52.0000,   1.00000,    353.6288
    102.0000,      52.0000,   1.00000,    355.6410
    106.0000,      52.0000,   1.00000,    361.4163
    110.0000,      52.0000,   1.00000,    361.1548
    114.0000,      52.0000,   1.00000,    363.7538
    118.0000,      52.0000,   1.00000,    358.6643
    122.0000,      52.0000,   1.00000,    351.8539
    126.0000,      52.0000,   1.00000,    340.6405
    130.0000,      52.0000,   1.00000,    332.0204
    134.0000,      52.0000,   1.00000,    324.7966
    138.0000,      52.0000,   1.00000,    316.0766
    142.0000,      52.0000,   1.00000,    309.4164
    146.0000,      52.0000,   1.00000,    303.4628
    150.0000,      52.0000,   1.00000,    296.1995
    154.0000,      52.0000,   1.00000,    290.6913
    158.0000,      52.0000,   1.00000,    283.5228
    162.0000,      52.0000,   1.00000,    275.7827
    166.0000,      52.0000,   1.00000,    271.1022
    170.0000,      52.0000,   1.00000,    274.5497
    174.0000,      52.0000,   1.00000,    280.9939
     78.0000,      12.0000,   6.00000,    313.4409
     82.0000,      12.0000,   6.00000,    346.8034
     86.0000,      12.0000,   6.00000,    371.8098
     90.0000,      12.0000,   6.00000,    388.1367
     94.0000,      12.0000,   6.00000,    407.9521
     98.0000,      12.0000,   6.00000,    405.4789
    102.0000,      12.0000,   6.00000,    387.0593
    106.0000,      12.0000,   6.00000,    359.7607
    110.0000,      12.0000,   6.00000,    346.3041
    114.0000,      12.0000,   6.00000,    344.6737
    118.0000,      12.0000,   6.00000,    342.4545
    122.0000,      12.0000,   6.00000,    326.9561
    126.0000,      12.0000,   6.00000,    323.8597
    130.0000,      12.0000,   6.00000,    333.7198
    134.0000,      12.0000,   6.00000,    336.7014
    138.0000,      12.0000,   6.00000,    332.7603
    142.0000,      12.0000,   6.00000,    323.4894
    146.0000,      12.0000,   6.00000,    316.8021
    150.0000,      12.0000,   6.00000,    311.5829
    154.0000,      12.0000,   6.00000,    302.7373
    158.0000,      12.0000,   6.00000,    286.6199
    162.0000,      12.0000,   6.00000,    257.0224
    166.0000,      12.0000,   6.00000,    242.5621
    170.0000,      12.0000,   6.00000,    242.3913
    174.0000,      12.0000,   6.00000,    255.3502
     84.0000,      24.0000,   3.00000,    352.6811
     88.0000,      24.0000,   3.00000,    385.2630
     92.0000,      24.0000,   3.00000,    395.2572
     96.0000,      24.0000,   3.00000,    393.3269
    100.0000,      24.0000,   3.00000,    386.0060
    104.0000,      24.0000,   3.00000,    377.6147
    108.0000,      24.0000,   3.00000,    369.1458
    112.0000,      24.0000,   3.00000,    350.8749
    116.0000,      24.0000,   3.00000,    333.9395
    120.0000,      24.0000,   3.00000,    329.8377
    124.0000,      24.0000,   3.00000,    335.4456
    128.0000,      24.0000,   3.00000,    331.7833
    132.0000,      24.0000,   3.00000,    329.1953
    136.0000,      24.0000,   3.00000,    326.4520
    140.0000,      24.0000,   3.00000,    318.6429
    144.0000,      24.0000,   3.00000,    315.4765
    148.0000,      24.0000,   3.00000,    311.4312
    152.0000,      24.0000,   3.00000,    299.8352
    156.0000,      24.0000,   3.00000,    282.1783
    160.0000,      24.0000,   3.00000,    267.8902
    164.0000,      24.0000,   3.00000,    260.3011
    168.0000,      24.0000,   3.00000,    252.8318
     90.0000,      20.0000,   4.00000,    397.1553
     94.0000,      20.0000,   4.00000,    408.4961
     98.0000,      20.0000,   4.00000,    407.3085
    102.0000,      20.0000,   4.00000,    387.9489
    106.0000,      20.0000,   4.00000,    372.8593
    110.0000,      20.0000,   4.00000,    354.3421
    114.0000,      20.0000,   4.00000,    338.4137
    118.0000,      20.0000,   4.00000,    326.6732
    122.0000,      20.0000,   4.00000,    326.8726
    126.0000,      20.0000,   4.00000,    328.8900
    130.0000,      20.0000,   4.00000,    329.1000
    134.0000,      20.0000,   4.00000,    326.2424
    138.0000,      20.0000,   4.00000,    327.6183
    142.0000,      20.0000,   4.00000,    317.9229
    146.0000,      20.0000,   4.00000,    311.0091
    150.0000,      20.0000,   4.00000,    300.4397
    154.0000,      20.0000,   4.00000,    290.9088
    158.0000,      20.0000,   4.00000,    280.7370
    162.0000,      20.0000,   4.00000,    266.4546
INVERSION RESULTS
INITIAL RMS ERROR
 26.68
NUMBER OF LAYERS
12
NUMBER OF BLOCKS
536
ITERATION 1
MODEL RESISTIVITY
LAYER 1
61,     2.0000
      8.0000,     572.11
     12.0000,     558.58
     16.0000,     557.46
     20.0000,     611.30
     24.0000,     590.64
     28.0000,     685.96
     32.0000,     724.44
     36.0000,     727.79
     40.0000,     828.93
     44.0000,     807.99
     48.0000,     800.16
     52.0000,     717.91
     56.0000,     680.93
     60.0000,     715.24
     64.0000,     924.86
     68.0000,     971.95
     72.0000,     674.58
     76.0000,     558.59
     80.0000,     622.25
     84.0000,     643.21
     88.0000,     653.13
     92.0000,     705.07
     96.0000,     689.50
    100.0000,     688.96
    104.0000,     663.60
    108.0000,     592.99
    112.0000,     529.54
    116.0000,     561.31
    120.0000,     559.09
    124.0000,     520.68
    128.0000,     520.73
    132.0000,     511.55
    136.0000,     489.83
    140.0000,     413.03
    144.0000,     368.82
    148.0000,     340.08
    152.0000,     301.70
    156.0000,     294.07
    160.0000,     254.84
    164.0000,     205.58
    168.0000,     180.82
    172.0000,     172.65
    176.0000,     171.32
    180.0000,     187.69
    184.0000,     185.43
    188.0000,     203.16
    192.0000,     213.98
    196.0000,     271.18
    200.0000,     306.15
    204.0000,     294.08
    208.0000,     293.05
    212.0000,     303.64
    216.0000,     284.95
    220.0000,     322.91
    224.0000,     301.22
    228.0000,     289.67
    232.0000,     265.68
    236.0000,     269.38
    240.0000,     273.06
    244.0000,     240.18
           219.9428
LAYER 2
61,     4.2000
      8.0000,     560.71
     12.0000,     552.71
     16.0000,     554.40
     20.0000,     597.67
     24.0000,     591.30
     28.0000,     674.25
     32.0000,     715.58
     36.0000,     725.00
     40.0000,     810.93
     44.0000,     798.96
     48.0000,     781.97
     52.0000,     704.73
     56.0000,     665.44
     60.0000,     704.39
     64.0000,     888.28
     68.0000,     919.72
     72.0000,     657.85
     76.0000,     547.12
     80.0000,     596.38
     84.0000,     622.50
     88.0000,     638.59
     92.0000,     683.05
     96.0000,     677.41
    100.0000,     678.30
    104.0000,     655.06
    108.0000,     590.97
    112.0000,     535.67
    116.0000,     558.05
    120.0000,     555.65
    124.0000,     523.25
    128.0000,     519.89
    132.0000,     511.04
    136.0000,     485.67
    140.0000,     416.44
    144.0000,     371.29
    148.0000,     341.59
    152.0000,     307.93
    156.0000,     296.86
    160.0000,     257.60
    164.0000,     209.32
    168.0000,     183.40
    172.0000,     175.32
    176.0000,     175.05
    180.0000,     189.00
    184.0000,     189.35
    188.0000,     204.77
    192.0000,     219.30
    196.0000,     274.04
    200.0000,     309.62
    204.0000,     300.15
    208.0000,     299.13
    212.0000,     307.73
    216.0000,     295.11
    220.0000,     326.35
    224.0000,     309.43
    228.0000,     295.08
    232.0000,     273.98
    236.0000,     275.94
    240.0000,     273.83
    244.0000,     241.88
           225.0930
LAYER 3
59,     6.6200
     12.0000,     538.42
     16.0000,     536.29
     20.0000,     563.08
     24.0000,     571.77
     28.0000,     633.20
     32.0000,     674.78
     36.0000,     691.79
     40.0000,     751.43
     44.0000,     744.44
     48.0000,     715.77
     52.0000,     645.40
     56.0000,     605.02
     60.0000,     637.18
     64.0000,     764.47
     68.0000,     774.15
     72.0000,     588.30
     76.0000,     501.69
     80.0000,     536.26
     84.0000,     570.08
     88.0000,     595.90
     92.0000,     634.24
     96.0000,     640.95
    100.0000,     644.92
    104.0000,     625.66
    108.0000,     572.90
    112.0000,     527.77
    116.0000,     535.98
    120.0000,     531.20
    124.0000,     507.17
    128.0000,     502.03
    132.0000,     495.12
    136.0000,     472.28
    140.0000,     418.67
    144.0000,     378.87
    148.0000,     352.48
    152.0000,     326.60
    156.0000,     312.45
    160.0000,     273.23
    164.0000,     226.04
    168.0000,     198.99
    172.0000,     190.75
    176.0000,     191.44
    180.0000,     202.33
    184.0000,     204.89
    188.0000,     217.92
    192.0000,     236.32
    196.0000,     286.57
    200.0000,     321.28
    204.0000,     316.56
    208.0000,     316.41
    212.0000,     324.13
    216.0000,     319.89
    220.0000,     343.35
    224.0000,     331.77
    228.0000,     315.52
    232.0000,     297.60
    236.0000,     294.22
    240.0000,     279.43
           245.7349
LAYER 4
57,     9.2820
     16.0000,     510.46
     20.0000,     524.41
     24.0000,     534.36
     28.0000,     576.84
     32.0000,     609.50
     36.0000,     624.54
     40.0000,     660.08
     44.0000,     648.89
     48.0000,     613.89
     52.0000,     550.82
     56.0000,     511.16
     60.0000,     528.44
     64.0000,     605.54
     68.0000,     606.08
     72.0000,     488.96
     76.0000,     433.81
     80.0000,     464.55
     84.0000,     503.12
     88.0000,     535.14
     92.0000,     570.51
     96.0000,     583.74
    100.0000,     589.66
    104.0000,     574.11
    108.0000,     531.31
    112.0000,     493.03
    116.0000,     490.40
    120.0000,     482.14
    124.0000,     463.87
    128.0000,     459.89
    132.0000,     457.63
    136.0000,     444.54
    140.0000,     410.41
    144.0000,     383.85
    148.0000,     367.37
    152.0000,     351.51
    156.0000,     339.29
    160.0000,     302.25
    164.0000,     256.74
    168.0000,     229.71
    172.0000,     221.76
    176.0000,     222.81
    180.0000,     231.21
    184.0000,     233.25
    188.0000,     243.48
    192.0000,     261.84
    196.0000,     306.47
    200.0000,     337.96
    204.0000,     336.28
    208.0000,     337.79
    212.0000,     346.69
    216.0000,     348.50
    220.0000,     367.82
    224.0000,     359.48
    228.0000,     343.84
    232.0000,     325.42
    236.0000,     317.38
           282.4308
LAYER 5
53,    12.2102
     24.0000,     466.67
     28.0000,     472.02
     32.0000,     479.29
     36.0000,     477.44
     40.0000,     475.86
     44.0000,     455.67
     48.0000,     423.80
     52.0000,     384.31
     56.0000,     356.68
     60.0000,     352.70
     64.0000,     367.00
     68.0000,     365.25
     72.0000,     339.89
     76.0000,     332.76
     80.0000,     356.72
     84.0000,     390.15
     88.0000,     420.90
     92.0000,     446.26
     96.0000,     459.00
    100.0000,     460.65
    104.0000,     447.73
    108.0000,     421.38
    112.0000,     394.56
    116.0000,     378.24
    120.0000,     364.69
    124.0000,     353.79
    128.0000,     351.73
    132.0000,     355.77
    136.0000,     360.78
    140.0000,     362.74
    144.0000,     367.67
    148.0000,     376.20
    152.0000,     382.97
    156.0000,     383.03
    160.0000,     364.91
    164.0000,     338.04
    168.0000,     319.69
    172.0000,     313.34
    176.0000,     312.53
    180.0000,     313.06
    184.0000,     309.92
    188.0000,     310.69
    192.0000,     319.12
    196.0000,     339.95
    200.0000,     356.04
    204.0000,     359.83
    208.0000,     365.50
    212.0000,     375.68
    216.0000,     385.21
    220.0000,     395.24
    224.0000,     393.61
    228.0000,     382.75
           358.2448
LAYER 6
49,    15.4312
     32.0000,     428.84
     36.0000,     413.04
     40.0000,     402.41
     44.0000,     380.67
     48.0000,     356.38
     52.0000,     328.70
     56.0000,     308.80
     60.0000,     300.66
     64.0000,     301.71
     68.0000,     301.88
     72.0000,     299.46
     76.0000,     305.94
     80.0000,     325.82
     84.0000,     351.33
     88.0000,     374.77
     92.0000,     391.82
     96.0000,     399.08
    100.0000,     396.26
    104.0000,     383.35
    108.0000,     362.89
    112.0000,     341.06
    116.0000,     323.06
    120.0000,     308.99
    124.0000,     299.88
    128.0000,     297.73
    132.0000,     302.05
    136.0000,     311.01
    140.0000,     322.93
    144.0000,     338.24
    148.0000,     355.72
    152.0000,     371.47
    156.0000,     380.78
    160.0000,     379.18
    164.0000,     370.68
    168.0000,     363.33
    172.0000,     359.83
    176.0000,     357.34
    180.0000,     353.16
    184.0000,     346.29
    188.0000,     340.80
    192.0000,     340.03
    196.0000,     345.38
    200.0000,     351.24
    204.0000,     355.28
    208.0000,     361.90
    212.0000,     370.75
    216.0000,     380.89
    220.0000,     386.60
           389.0950
LAYER 7
45,    18.9743
     40.0000,     382.23
     44.0000,     355.83
     48.0000,     337.67
     52.0000,     317.47
     56.0000,     302.85
     60.0000,     294.59
     64.0000,     292.72
     68.0000,     293.95
     72.0000,     297.82
     76.0000,     307.39
     80.0000,     323.32
     84.0000,     341.70
     88.0000,     357.72
     92.0000,     367.89
     96.0000,     370.16
    100.0000,     364.36
    104.0000,     351.47
    108.0000,     333.87
    112.0000,     315.14
    116.0000,     298.38
    120.0000,     285.13
    124.0000,     276.58
    128.0000,     273.65
    132.0000,     276.42
    136.0000,     284.17
    140.0000,     296.01
    144.0000,     311.19
    148.0000,     328.16
    152.0000,     344.23
    156.0000,     356.41
    160.0000,     362.67
    164.0000,     364.20
    168.0000,     363.90
    172.0000,     363.04
    176.0000,     360.73
    180.0000,     355.98
    184.0000,     349.11
    188.0000,     342.37
    192.0000,     338.08
    196.0000,     337.32
    200.0000,     338.71
    204.0000,     341.61
    208.0000,     347.34
    212.0000,     354.31
           367.2883
LAYER 8
41,    22.8718
     48.0000,     343.76
     52.0000,     324.17
     56.0000,     313.54
     60.0000,     307.89
     64.0000,     305.68
     68.0000,     306.83
     72.0000,     311.47
     76.0000,     320.19
     80.0000,     332.12
     84.0000,     344.48
     88.0000,     354.15
     92.0000,     358.73
     96.0000,     357.07
    100.0000,     349.32
    104.0000,     336.65
    108.0000,     320.96
    112.0000,     304.57
    116.0000,     289.57
    120.0000,     277.43
    124.0000,     269.15
    128.0000,     265.33
    132.0000,     266.12
    136.0000,     271.17
    140.0000,     279.84
    144.0000,     291.28
    148.0000,     304.19
    152.0000,     316.82
    156.0000,     327.42
    160.0000,     334.87
    164.0000,     339.30
    168.0000,     341.59
    172.0000,     342.26
    176.0000,     341.18
    180.0000,     338.16
    184.0000,     333.69
    188.0000,     328.87
    192.0000,     325.25
    196.0000,     324.00
    200.0000,     324.12
    204.0000,     326.40
           333.0133
LAYER 9
35,    27.1590
     60.0000,     328.78
     64.0000,     326.67
     68.0000,     327.02
     72.0000,     330.10
     76.0000,     336.85
     80.0000,     345.50
     84.0000,     353.16
     88.0000,     357.80
     92.0000,     357.84
     96.0000,     352.93
    100.0000,     343.57
    104.0000,     330.94
    108.0000,     316.51
    112.0000,     301.86
    116.0000,     288.40
    120.0000,     277.25
    124.0000,     269.14
    128.0000,     264.49
    132.0000,     263.41
    136.0000,     265.64
    140.0000,     270.69
    144.0000,     277.84
    148.0000,     286.11
    152.0000,     294.33
    156.0000,     301.46
    160.0000,     306.80
    164.0000,     310.30
    168.0000,     312.37
    172.0000,     313.43
    176.0000,     313.60
    180.0000,     312.76
    184.0000,     311.48
    188.0000,     309.47
    192.0000,     308.24
           309.5375
LAYER 10
29,    31.8749
     72.0000,     346.74
     76.0000,     355.58
     80.0000,     361.51
     84.0000,     365.89
     88.0000,     366.81
     92.0000,     362.79
     96.0000,     354.65
    100.0000,     343.30
    104.0000,     330.11
    108.0000,     316.14
    112.0000,     302.47
    116.0000,     290.04
    120.0000,     279.55
    124.0000,     271.49
    128.0000,     266.12
    132.0000,     263.46
    136.0000,     263.31
    140.0000,     265.26
    144.0000,     268.71
    148.0000,     272.92
    152.0000,     277.05
    156.0000,     280.37
    160.0000,     282.43
    164.0000,     283.31
    168.0000,     283.63
    172.0000,     284.28
    176.0000,     285.43
    180.0000,     286.47
           289.4736
LAYER 11
25,    37.0623
     80.0000,     380.24
     84.0000,     384.42
     88.0000,     382.79
     92.0000,     373.26
     96.0000,     361.02
    100.0000,     346.29
    104.0000,     331.68
    108.0000,     317.18
    112.0000,     303.63
    116.0000,     291.55
    120.0000,     281.29
    124.0000,     273.12
    128.0000,     267.14
    132.0000,     263.31
    136.0000,     261.42
    140.0000,     261.12
    144.0000,     261.89
    148.0000,     263.07
    152.0000,     263.95
    156.0000,     263.88
    160.0000,     262.29
    164.0000,     259.53
    168.0000,     256.53
    172.0000,     256.79
           260.2384
LAYER 12
21, 
     88.0000,     413.65
     92.0000,     387.91
     96.0000,     367.33
    100.0000,     349.56
    104.0000,     333.83
    108.0000,     317.58
    112.0000,     303.39
    116.0000,     291.07
    120.0000,     280.65
    124.0000,     272.21
    128.0000,     265.76
    132.0000,     261.23
    136.0000,     258.41
    140.0000,     256.93
    144.0000,     256.31
    148.0000,     255.86
    152.0000,     254.79
    156.0000,     252.51
    160.0000,     248.01
    164.0000,     240.43
           228.7546
CALCULATED APPARENT RESISTIVITY
      6.0000,       4.0000,   1.00000,    556.5520
     10.0000,       4.0000,   1.00000,    556.4548
     14.0000,       4.0000,   1.00000,    551.3869
     18.0000,       4.0000,   1.00000,    599.8638
     22.0000,       4.0000,   1.00000,    592.5467
     26.0000,       4.0000,   1.00000,    658.2511
     30.0000,       4.0000,   1.00000,    681.2116
     34.0000,       4.0000,   1.00000,    703.5517
     38.0000,       4.0000,   1.00000,    766.4437
     42.0000,       4.0000,   1.00000,    727.9448
     46.0000,       4.0000,   1.00000,    744.2302
     50.0000,       4.0000,   1.00000,    702.4633
     54.0000,       4.0000,   1.00000,    710.9620
     58.0000,       4.0000,   1.00000,    703.2170
     62.0000,       4.0000,   1.00000,    748.9826
     66.0000,       4.0000,   1.00000,    753.4239
     70.0000,       4.0000,   1.00000,    652.4283
     74.0000,       4.0000,   1.00000,    605.4120
     78.0000,       4.0000,   1.00000,    616.8383
     82.0000,       4.0000,   1.00000,    615.0899
     86.0000,       4.0000,   1.00000,    628.9193
     90.0000,       4.0000,   1.00000,    660.7283
     94.0000,       4.0000,   1.00000,    649.2408
     98.0000,       4.0000,   1.00000,    650.6139
    102.0000,       4.0000,   1.00000,    619.9396
    106.0000,       4.0000,   1.00000,    592.8495
    110.0000,       4.0000,   1.00000,    547.0325
    114.0000,       4.0000,   1.00000,    548.6746
    118.0000,       4.0000,   1.00000,    545.1405
    122.0000,       4.0000,   1.00000,    517.8666
    126.0000,       4.0000,   1.00000,    508.5294
    130.0000,       4.0000,   1.00000,    486.1107
    134.0000,       4.0000,   1.00000,    468.1082
    138.0000,       4.0000,   1.00000,    411.8802
    142.0000,       4.0000,   1.00000,    373.7952
    146.0000,       4.0000,   1.00000,    347.4666
    150.0000,       4.0000,   1.00000,    306.9227
    154.0000,       4.0000,   1.00000,    289.5336
    158.0000,       4.0000,   1.00000,    257.0269
    162.0000,       4.0000,   1.00000,    222.6529
    166.0000,       4.0000,   1.00000,    200.6221
    170.0000,       4.0000,   1.00000,    191.4737
    174.0000,       4.0000,   1.00000,    185.2171
    178.0000,       4.0000,   1.00000,    197.5170
    182.0000,       4.0000,   1.00000,    196.5423
    186.0000,       4.0000,   1.00000,    221.2218
    190.0000,       4.0000,   1.00000,    228.7967
    194.0000,       4.0000,   1.00000,    267.5063
    198.0000,       4.0000,   1.00000,    288.5974
    202.0000,       4.0000,   1.00000,    294.9590
    206.0000,       4.0000,   1.00000,    299.9446
    210.0000,       4.0000,   1.00000,    312.3424
    214.0000,       4.0000,   1.00000,    294.3044
    218.0000,       4.0000,   1.00000,    323.3051
    222.0000,       4.0000,   1.00000,    295.8908
    226.0000,       4.0000,   1.00000,    299.4916
    230.0000,       4.0000,   1.00000,    282.0061
    234.0000,       4.0000,   1.00000,    272.4314
    238.0000,       4.0000,   1.00000,    268.9502
    242.0000,       4.0000,   1.00000,    248.2774
    246.0000,       4.0000,   1.00000,    235.2406
     10.0000,       4.0000,   2.00000,    532.6329
     14.0000,       4.0000,   2.00000,    539.3000
     18.0000,       4.0000,   2.00000,    587.3848
     22.0000,       4.0000,   2.00000,    576.6115
     26.0000,       4.0000,   2.00000,    629.2574
     30.0000,       4.0000,   2.00000,    632.0816
     34.0000,       4.0000,   2.00000,    639.0170
     38.0000,       4.0000,   2.00000,    698.8678
     42.0000,       4.0000,   2.00000,    670.3849
     46.0000,       4.0000,   2.00000,    679.3356
     50.0000,       4.0000,   2.00000,    672.0864
     54.0000,       4.0000,   2.00000,    636.9590
     58.0000,       4.0000,   2.00000,    593.8618
     62.0000,       4.0000,   2.00000,    686.7379
     66.0000,       4.0000,   2.00000,    720.8444
     70.0000,       4.0000,   2.00000,    564.8188
     74.0000,       4.0000,   2.00000,    537.8964
     78.0000,       4.0000,   2.00000,    613.5894
     82.0000,       4.0000,   2.00000,    600.3769
     86.0000,       4.0000,   2.00000,    585.2388
     90.0000,       4.0000,   2.00000,    612.3527
     94.0000,       4.0000,   2.00000,    601.0975
     98.0000,       4.0000,   2.00000,    604.6335
    102.0000,       4.0000,   2.00000,    601.8273
    106.0000,       4.0000,   2.00000,    562.6630
    110.0000,       4.0000,   2.00000,    516.6855
    114.0000,       4.0000,   2.00000,    545.8702
    118.0000,       4.0000,   2.00000,    549.4708
    122.0000,       4.0000,   2.00000,    488.4995
    126.0000,       4.0000,   2.00000,    461.5936
    130.0000,       4.0000,   2.00000,    467.5179
    134.0000,       4.0000,   2.00000,    465.9749
    138.0000,       4.0000,   2.00000,    408.2166
    142.0000,       4.0000,   2.00000,    372.9803
    146.0000,       4.0000,   2.00000,    350.5697
    150.0000,       4.0000,   2.00000,    309.5052
    154.0000,       4.0000,   2.00000,    302.5052
    158.0000,       4.0000,   2.00000,    278.9378
    162.0000,       4.0000,   2.00000,    239.1653
    166.0000,       4.0000,   2.00000,    221.7258
    170.0000,       4.0000,   2.00000,    214.6613
    174.0000,       4.0000,   2.00000,    210.9237
    178.0000,       4.0000,   2.00000,    221.6968
    182.0000,       4.0000,   2.00000,    221.6735
    186.0000,       4.0000,   2.00000,    235.1074
    190.0000,       4.0000,   2.00000,    236.3566
    194.0000,       4.0000,   2.00000,    278.3606
    198.0000,       4.0000,   2.00000,    305.0865
    202.0000,       4.0000,   2.00000,    293.6222
    206.0000,       4.0000,   2.00000,    306.5892
    210.0000,       4.0000,   2.00000,    316.3731
    214.0000,       4.0000,   2.00000,    302.2931
    218.0000,       4.0000,   2.00000,    333.6013
    222.0000,       4.0000,   2.00000,    312.2915
    226.0000,       4.0000,   2.00000,    303.0835
    230.0000,       4.0000,   2.00000,    288.7912
    234.0000,       4.0000,   2.00000,    285.5261
    238.0000,       4.0000,   2.00000,    291.6557
    242.0000,       4.0000,   2.00000,    262.9283
     14.0000,       4.0000,   3.00000,    512.1367
     18.0000,       4.0000,   3.00000,    559.4576
     22.0000,       4.0000,   3.00000,    552.0850
     26.0000,       4.0000,   3.00000,    584.0392
     30.0000,       4.0000,   3.00000,    576.3812
     34.0000,       4.0000,   3.00000,    576.9955
     38.0000,       4.0000,   3.00000,    629.1141
     42.0000,       4.0000,   3.00000,    618.0901
     46.0000,       4.0000,   3.00000,    633.4741
     50.0000,       4.0000,   3.00000,    574.5160
     54.0000,       4.0000,   3.00000,    524.6805
     58.0000,       4.0000,   3.00000,    524.9044
     62.0000,       4.0000,   3.00000,    657.4440
     66.0000,       4.0000,   3.00000,    682.6956
     70.0000,       4.0000,   3.00000,    516.1985
     74.0000,       4.0000,   3.00000,    464.6471
     78.0000,       4.0000,   3.00000,    538.7744
     82.0000,       4.0000,   3.00000,    572.7856
     86.0000,       4.0000,   3.00000,    553.3089
     90.0000,       4.0000,   3.00000,    556.5920
     94.0000,       4.0000,   3.00000,    551.5496
     98.0000,       4.0000,   3.00000,    570.8953
    102.0000,       4.0000,   3.00000,    555.8600
    106.0000,       4.0000,   3.00000,    517.4822
    110.0000,       4.0000,   3.00000,    483.4005
    114.0000,       4.0000,   3.00000,    521.9880
    118.0000,       4.0000,   3.00000,    523.8896
    122.0000,       4.0000,   3.00000,    454.1574
    126.0000,       4.0000,   3.00000,    423.7751
    130.0000,       4.0000,   3.00000,    436.5555
    134.0000,       4.0000,   3.00000,    454.2146
    138.0000,       4.0000,   3.00000,    406.2639
    142.0000,       4.0000,   3.00000,    364.2809
    146.0000,       4.0000,   3.00000,    339.4414
    150.0000,       4.0000,   3.00000,    314.7630
    154.0000,       4.0000,   3.00000,    317.5363
    158.0000,       4.0000,   3.00000,    295.8071
    162.0000,       4.0000,   3.00000,    258.6967
    166.0000,       4.0000,   3.00000,    236.1894
    170.0000,       4.0000,   3.00000,    236.1844
    174.0000,       4.0000,   3.00000,    236.8323
    178.0000,       4.0000,   3.00000,    252.9079
    182.0000,       4.0000,   3.00000,    240.8793
    186.0000,       4.0000,   3.00000,    245.4602
    190.0000,       4.0000,   3.00000,    243.9285
    194.0000,       4.0000,   3.00000,    293.0962
    198.0000,       4.0000,   3.00000,    316.2284
    202.0000,       4.0000,   3.00000,    308.4514
    206.0000,       4.0000,   3.00000,    299.0588
    210.0000,       4.0000,   3.00000,    312.3596
    214.0000,       4.0000,   3.00000,    304.6173
    218.0000,       4.0000,   3.00000,    343.3721
    222.0000,       4.0000,   3.00000,    318.8050
    226.0000,       4.0000,   3.00000,    307.9630
    230.0000,       4.0000,   3.00000,    289.4082
    234.0000,       4.0000,   3.00000,    301.4706
    238.0000,       4.0000,   3.00000,    308.3392
     18.0000,      12.0000,   1.00000,    523.1783
     22.0000,      12.0000,   1.00000,    541.9691
     26.0000,      12.0000,   1.00000,    543.2592
     30.0000,      12.0000,   1.00000,    544.4497
     34.0000,      12.0000,   1.00000,    558.2763
     38.0000,      12.0000,   1.00000,    575.5751
     42.0000,      12.0000,   1.00000,    595.8581
     46.0000,      12.0000,   1.00000,    562.7476
     50.0000,      12.0000,   1.00000,    507.8108
     54.0000,      12.0000,   1.00000,    485.5921
     58.0000,      12.0000,   1.00000,    544.7397
     62.0000,      12.0000,   1.00000,    598.7957
     66.0000,      12.0000,   1.00000,    599.7756
     70.0000,      12.0000,   1.00000,    541.9826
     74.0000,      12.0000,   1.00000,    477.2739
     78.0000,      12.0000,   1.00000,    473.5898
     82.0000,      12.0000,   1.00000,    512.8007
     86.0000,      12.0000,   1.00000,    540.5201
     90.0000,      12.0000,   1.00000,    529.7024
     94.0000,      12.0000,   1.00000,    532.6380
     98.0000,      12.0000,   1.00000,    530.4099
    102.0000,      12.0000,   1.00000,    513.4349
    106.0000,      12.0000,   1.00000,    490.5223
    110.0000,      12.0000,   1.00000,    488.1392
    114.0000,      12.0000,   1.00000,    484.9541
    118.0000,      12.0000,   1.00000,    470.0847
    122.0000,      12.0000,   1.00000,    444.1723
    126.0000,      12.0000,   1.00000,    418.4378
    130.0000,      12.0000,   1.00000,    414.4938
    134.0000,      12.0000,   1.00000,    419.2634
    138.0000,      12.0000,   1.00000,    406.2491
    142.0000,      12.0000,   1.00000,    365.8468
    146.0000,      12.0000,   1.00000,    335.5620
    150.0000,      12.0000,   1.00000,    324.9594
    154.0000,      12.0000,   1.00000,    316.4697
    158.0000,      12.0000,   1.00000,    302.1808
    162.0000,      12.0000,   1.00000,    276.1737
    166.0000,      12.0000,   1.00000,    257.5787
    170.0000,      12.0000,   1.00000,    250.5079
    174.0000,      12.0000,   1.00000,    261.7397
    178.0000,      12.0000,   1.00000,    262.1001
    182.0000,      12.0000,   1.00000,    258.8381
    186.0000,      12.0000,   1.00000,    252.1277
    190.0000,      12.0000,   1.00000,    270.4059
    194.0000,      12.0000,   1.00000,    291.2685
    198.0000,      12.0000,   1.00000,    314.3105
    202.0000,      12.0000,   1.00000,    310.5342
    206.0000,      12.0000,   1.00000,    304.7396
    210.0000,      12.0000,   1.00000,    297.2425
    214.0000,      12.0000,   1.00000,    316.2573
    218.0000,      12.0000,   1.00000,    320.9650
    222.0000,      12.0000,   1.00000,    321.1031
    226.0000,      12.0000,   1.00000,    305.5673
    230.0000,      12.0000,   1.00000,    304.5685
    234.0000,      12.0000,   1.00000,    303.2833
     18.0000,       4.0000,   4.00000,    530.2864
     22.0000,       4.0000,   4.00000,    508.1186
     26.0000,       4.0000,   4.00000,    544.2769
     30.0000,       4.0000,   4.00000,    531.6216
     34.0000,       4.0000,   4.00000,    528.7694
     38.0000,       4.0000,   4.00000,    589.6498
     42.0000,       4.0000,   4.00000,    572.5885
     46.0000,       4.0000,   4.00000,    558.6512
     50.0000,       4.0000,   4.00000,    480.7420
     54.0000,       4.0000,   4.00000,    455.0262
     58.0000,       4.0000,   4.00000,    487.1953
     62.0000,       4.0000,   4.00000,    613.5891
     66.0000,       4.0000,   4.00000,    647.5035
     70.0000,       4.0000,   4.00000,    484.6715
     74.0000,       4.0000,   4.00000,    421.4149
     78.0000,       4.0000,   4.00000,    467.5126
     82.0000,       4.0000,   4.00000,    500.6021
     86.0000,       4.0000,   4.00000,    518.6909
     90.0000,       4.0000,   4.00000,    530.8483
     94.0000,       4.0000,   4.00000,    518.9925
     98.0000,       4.0000,   4.00000,    529.1963
    102.0000,       4.0000,   4.00000,    510.9878
    106.0000,       4.0000,   4.00000,    479.1469
    110.0000,       4.0000,   4.00000,    452.1838
    114.0000,       4.0000,   4.00000,    481.6222
    118.0000,       4.0000,   4.00000,    477.0616
    122.0000,       4.0000,   4.00000,    424.5486
    126.0000,       4.0000,   4.00000,    405.7845
    130.0000,       4.0000,   4.00000,    410.8846
    134.0000,       4.0000,   4.00000,    433.6219
    138.0000,       4.0000,   4.00000,    395.0051
    142.0000,       4.0000,   4.00000,    356.5687
    146.0000,       4.0000,   4.00000,    337.5721
    150.0000,       4.0000,   4.00000,    315.8452
    154.0000,       4.0000,   4.00000,    328.5824
    158.0000,       4.0000,   4.00000,    310.4255
    162.0000,       4.0000,   4.00000,    270.2819
    166.0000,       4.0000,   4.00000,    252.8153
    170.0000,       4.0000,   4.00000,    251.8317
    174.0000,       4.0000,   4.00000,    259.0333
    178.0000,       4.0000,   4.00000,    274.4149
    182.0000,       4.0000,   4.00000,    254.8516
    186.0000,       4.0000,   4.00000,    258.3729
    190.0000,       4.0000,   4.00000,    255.5316
    194.0000,       4.0000,   4.00000,    302.3291
    198.0000,       4.0000,   4.00000,    333.0138
    202.0000,       4.0000,   4.00000,    311.2127
    206.0000,       4.0000,   4.00000,    303.7764
    210.0000,       4.0000,   4.00000,    306.9980
    214.0000,       4.0000,   4.00000,    300.8848
    218.0000,       4.0000,   4.00000,    345.7057
    222.0000,       4.0000,   4.00000,    318.5676
    226.0000,       4.0000,   4.00000,    311.9343
    230.0000,       4.0000,   4.00000,    300.6745
    234.0000,       4.0000,   4.00000,    305.6003
     24.0000,      16.0000,   1.00000,    489.4696
     28.0000,      16.0000,   1.00000,    493.3681
     32.0000,      16.0000,   1.00000,    522.1691
     36.0000,      16.0000,   1.00000,    531.5392
     40.0000,      16.0000,   1.00000,    516.0077
     44.0000,      16.0000,   1.00000,    481.2242
     48.0000,      16.0000,   1.00000,    451.4844
     52.0000,      16.0000,   1.00000,    455.2441
     56.0000,      16.0000,   1.00000,    481.1717
     60.0000,      16.0000,   1.00000,    516.5814
     64.0000,      16.0000,   1.00000,    524.8627
     68.0000,      16.0000,   1.00000,    515.9458
     72.0000,      16.0000,   1.00000,    489.2492
     76.0000,      16.0000,   1.00000,    434.9274
     80.0000,      16.0000,   1.00000,    421.0844
     84.0000,      16.0000,   1.00000,    441.8552
     88.0000,      16.0000,   1.00000,    478.3340
     92.0000,      16.0000,   1.00000,    505.0717
     96.0000,      16.0000,   1.00000,    494.6219
    100.0000,      16.0000,   1.00000,    472.6222
    104.0000,      16.0000,   1.00000,    460.2787
    108.0000,      16.0000,   1.00000,    449.6003
    112.0000,      16.0000,   1.00000,    430.7278
    116.0000,      16.0000,   1.00000,    414.3380
    120.0000,      16.0000,   1.00000,    410.5448
    124.0000,      16.0000,   1.00000,    405.3008
    128.0000,      16.0000,   1.00000,    401.6278
    132.0000,      16.0000,   1.00000,    392.6991
    136.0000,      16.0000,   1.00000,    380.5939
    140.0000,      16.0000,   1.00000,    373.7469
    144.0000,      16.0000,   1.00000,    354.7900
    148.0000,      16.0000,   1.00000,    339.5072
    152.0000,      16.0000,   1.00000,    327.4177
    156.0000,      16.0000,   1.00000,    310.3263
    160.0000,      16.0000,   1.00000,    302.5778
    164.0000,      16.0000,   1.00000,    286.7633
    168.0000,      16.0000,   1.00000,    276.2069
    172.0000,      16.0000,   1.00000,    275.8961
    176.0000,      16.0000,   1.00000,    271.8304
    180.0000,      16.0000,   1.00000,    274.5937
    184.0000,      16.0000,   1.00000,    276.4315
    188.0000,      16.0000,   1.00000,    283.8757
    192.0000,      16.0000,   1.00000,    302.8192
    196.0000,      16.0000,   1.00000,    307.0955
    200.0000,      16.0000,   1.00000,    315.5531
    204.0000,      16.0000,   1.00000,    316.5080
    208.0000,      16.0000,   1.00000,    306.0720
    212.0000,      16.0000,   1.00000,    310.4584
    216.0000,      16.0000,   1.00000,    305.0620
    220.0000,      16.0000,   1.00000,    308.5560
    224.0000,      16.0000,   1.00000,    318.6975
    228.0000,      16.0000,   1.00000,    313.1402
     22.0000,       4.0000,   5.00000,    471.9618
     26.0000,       4.0000,   5.00000,    503.2962
     30.0000,       4.0000,   5.00000,    502.1319
     34.0000,       4.0000,   5.00000,    505.5874
     38.0000,       4.0000,   5.00000,    558.3884
     42.0000,       4.0000,   5.00000,    519.0086
     46.0000,       4.0000,   5.00000,    478.3028
     50.0000,       4.0000,   5.00000,    435.0107
     54.0000,       4.0000,   5.00000,    425.6509
     58.0000,       4.0000,   5.00000,    445.6109
     62.0000,       4.0000,   5.00000,    574.3379
     66.0000,       4.0000,   5.00000,    609.7654
     70.0000,       4.0000,   5.00000,    454.1533
     74.0000,       4.0000,   5.00000,    392.0987
     78.0000,       4.0000,   5.00000,    425.9569
     82.0000,       4.0000,   5.00000,    436.8205
     86.0000,       4.0000,   5.00000,    462.2780
     90.0000,       4.0000,   5.00000,    514.1285
     94.0000,       4.0000,   5.00000,    500.2894
     98.0000,       4.0000,   5.00000,    491.5746
    102.0000,       4.0000,   5.00000,    480.0208
    106.0000,       4.0000,   5.00000,    450.3440
    110.0000,       4.0000,   5.00000,    415.3637
    114.0000,       4.0000,   5.00000,    436.8552
    118.0000,       4.0000,   5.00000,    437.0684
    122.0000,       4.0000,   5.00000,    397.2799
    126.0000,       4.0000,   5.00000,    387.7162
    130.0000,       4.0000,   5.00000,    401.0624
    134.0000,       4.0000,   5.00000,    411.8558
    138.0000,       4.0000,   5.00000,    375.9592
    142.0000,       4.0000,   5.00000,    354.2008
    146.0000,       4.0000,   5.00000,    341.7142
    150.0000,       4.0000,   5.00000,    319.9102
    154.0000,       4.0000,   5.00000,    332.2891
    158.0000,       4.0000,   5.00000,    317.5764
    162.0000,       4.0000,   5.00000,    280.8032
    166.0000,       4.0000,   5.00000,    263.4489
    170.0000,       4.0000,   5.00000,    267.7171
    174.0000,       4.0000,   5.00000,    268.7234
    178.0000,       4.0000,   5.00000,    283.0110
    182.0000,       4.0000,   5.00000,    267.7545
    186.0000,       4.0000,   5.00000,    272.3928
    190.0000,       4.0000,   5.00000,    265.9886
    194.0000,       4.0000,   5.00000,    316.7299
    198.0000,       4.0000,   5.00000,    336.3303
    202.0000,       4.0000,   5.00000,    317.7736
    206.0000,       4.0000,   5.00000,    306.8606
    210.0000,       4.0000,   5.00000,    311.9782
    214.0000,       4.0000,   5.00000,    295.7661
    218.0000,       4.0000,   5.00000,    335.5910
    222.0000,       4.0000,   5.00000,    319.1464
    226.0000,       4.0000,   5.00000,    317.9412
    230.0000,       4.0000,   5.00000,    305.1177
     26.0000,       4.0000,   6.00000,    476.5638
     30.0000,       4.0000,   6.00000,    481.8561
     34.0000,       4.0000,   6.00000,    490.1208
     38.0000,       4.0000,   6.00000,    520.0298
     42.0000,       4.0000,   6.00000,    461.8164
     46.0000,       4.0000,   6.00000,    448.5697
     50.0000,       4.0000,   6.00000,    412.0728
     54.0000,       4.0000,   6.00000,    401.2590
     58.0000,       4.0000,   6.00000,    419.7264
     62.0000,       4.0000,   6.00000,    535.2512
     66.0000,       4.0000,   6.00000,    570.5650
     70.0000,       4.0000,   6.00000,    423.7745
     74.0000,       4.0000,   6.00000,    366.3028
     78.0000,       4.0000,   6.00000,    397.7573
     82.0000,       4.0000,   6.00000,    407.6023
     86.0000,       4.0000,   6.00000,    422.0180
     90.0000,       4.0000,   6.00000,    468.1591
     94.0000,       4.0000,   6.00000,    479.0402
     98.0000,       4.0000,   6.00000,    480.7666
    102.0000,       4.0000,   6.00000,    457.8982
    106.0000,       4.0000,   6.00000,    421.7956
    110.0000,       4.0000,   6.00000,    381.2080
    114.0000,       4.0000,   6.00000,    401.5066
    118.0000,       4.0000,   6.00000,    407.9453
    122.0000,       4.0000,   6.00000,    372.0053
    126.0000,       4.0000,   6.00000,    370.1172
    130.0000,       4.0000,   6.00000,    385.7320
    134.0000,       4.0000,   6.00000,    401.2319
    138.0000,       4.0000,   6.00000,    366.3791
    142.0000,       4.0000,   6.00000,    349.7692
    146.0000,       4.0000,   6.00000,    345.9603
    150.0000,       4.0000,   6.00000,    326.1189
    154.0000,       4.0000,   6.00000,    335.1288
    158.0000,       4.0000,   6.00000,    320.1086
    162.0000,       4.0000,   6.00000,    286.6801
    166.0000,       4.0000,   6.00000,    272.4975
    170.0000,       4.0000,   6.00000,    272.6589
    174.0000,       4.0000,   6.00000,    272.1862
    178.0000,       4.0000,   6.00000,    287.2934
    182.0000,       4.0000,   6.00000,    275.2085
    186.0000,       4.0000,   6.00000,    282.7526
    190.0000,       4.0000,   6.00000,    278.7447
    194.0000,       4.0000,   6.00000,    323.1375
    198.0000,       4.0000,   6.00000,    343.9889
    202.0000,       4.0000,   6.00000,    321.0503
    206.0000,       4.0000,   6.00000,    312.9714
    210.0000,       4.0000,   6.00000,    314.4482
    214.0000,       4.0000,   6.00000,    294.8408
    218.0000,       4.0000,   6.00000,    330.9222
    222.0000,       4.0000,   6.00000,    316.3858
    226.0000,       4.0000,   6.00000,    319.0489
     30.0000,      20.0000,   1.00000,    485.6973
     34.0000,      20.0000,   1.00000,    485.3454
     38.0000,      20.0000,   1.00000,    460.9398
     42.0000,      20.0000,   1.00000,    445.4103
     46.0000,      20.0000,   1.00000,    440.2719
     50.0000,      20.0000,   1.00000,    432.1530
     54.0000,      20.0000,   1.00000,    449.4457
     58.0000,      20.0000,   1.00000,    471.6436
     62.0000,      20.0000,   1.00000,    461.1961
     66.0000,      20.0000,   1.00000,    450.9120
     70.0000,      20.0000,   1.00000,    459.7975
     74.0000,      20.0000,   1.00000,    437.3567
     78.0000,      20.0000,   1.00000,    401.8107
     82.0000,      20.0000,   1.00000,    404.7048
     86.0000,      20.0000,   1.00000,    417.4197
     90.0000,      20.0000,   1.00000,    426.6883
     94.0000,      20.0000,   1.00000,    450.9218
     98.0000,      20.0000,   1.00000,    466.5508
    102.0000,      20.0000,   1.00000,    442.0703
    106.0000,      20.0000,   1.00000,    416.7552
    110.0000,      20.0000,   1.00000,    401.7743
    114.0000,      20.0000,   1.00000,    383.5504
    118.0000,      20.0000,   1.00000,    372.2737
    122.0000,      20.0000,   1.00000,    379.6227
    126.0000,      20.0000,   1.00000,    380.4039
    130.0000,      20.0000,   1.00000,    372.4412
    134.0000,      20.0000,   1.00000,    372.3708
    138.0000,      20.0000,   1.00000,    372.3315
    142.0000,      20.0000,   1.00000,    361.7013
    146.0000,      20.0000,   1.00000,    351.1951
    150.0000,      20.0000,   1.00000,    340.3075
    154.0000,      20.0000,   1.00000,    324.2455
    158.0000,      20.0000,   1.00000,    308.0667
    162.0000,      20.0000,   1.00000,    302.7434
    166.0000,      20.0000,   1.00000,    292.3956
    170.0000,      20.0000,   1.00000,    281.3637
    174.0000,      20.0000,   1.00000,    276.2914
    178.0000,      20.0000,   1.00000,    279.6018
    182.0000,      20.0000,   1.00000,    281.1165
    186.0000,      20.0000,   1.00000,    299.0044
    190.0000,      20.0000,   1.00000,    308.9590
    194.0000,      20.0000,   1.00000,    314.0947
    198.0000,      20.0000,   1.00000,    315.3459
    202.0000,      20.0000,   1.00000,    323.1057
    206.0000,      20.0000,   1.00000,    317.2511
    210.0000,      20.0000,   1.00000,    313.6920
    214.0000,      20.0000,   1.00000,    308.5107
    218.0000,      20.0000,   1.00000,    308.8189
    222.0000,      20.0000,   1.00000,    304.6838
     30.0000,       4.0000,   7.00000,    467.8286
     34.0000,       4.0000,   7.00000,    459.8955
     38.0000,       4.0000,   7.00000,    479.6404
     42.0000,       4.0000,   7.00000,    445.0381
     46.0000,       4.0000,   7.00000,    436.4960
     50.0000,       4.0000,   7.00000,    398.9712
     54.0000,       4.0000,   7.00000,    381.3729
     58.0000,       4.0000,   7.00000,    399.7854
     62.0000,       4.0000,   7.00000,    505.5995
     66.0000,       4.0000,   7.00000,    530.9894
     70.0000,       4.0000,   7.00000,    395.1678
     74.0000,       4.0000,   7.00000,    341.9762
     78.0000,       4.0000,   7.00000,    379.5260
     82.0000,       4.0000,   7.00000,    395.3613
     86.0000,       4.0000,   7.00000,    401.6859
     90.0000,       4.0000,   7.00000,    428.2587
     94.0000,       4.0000,   7.00000,    445.4250
     98.0000,       4.0000,   7.00000,    470.6295
    102.0000,       4.0000,   7.00000,    446.8684
    106.0000,       4.0000,   7.00000,    395.4668
    110.0000,       4.0000,   7.00000,    357.6291
    114.0000,       4.0000,   7.00000,    379.0896
    118.0000,       4.0000,   7.00000,    383.2126
    122.0000,       4.0000,   7.00000,    353.7897
    126.0000,       4.0000,   7.00000,    349.6120
    130.0000,       4.0000,   7.00000,    368.7216
    134.0000,       4.0000,   7.00000,    394.7780
    138.0000,       4.0000,   7.00000,    367.8239
    142.0000,       4.0000,   7.00000,    348.3562
    146.0000,       4.0000,   7.00000,    345.7740
    150.0000,       4.0000,   7.00000,    329.4046
    154.0000,       4.0000,   7.00000,    341.4417
    158.0000,       4.0000,   7.00000,    323.5117
    162.0000,       4.0000,   7.00000,    288.7449
    166.0000,       4.0000,   7.00000,    272.8967
    170.0000,       4.0000,   7.00000,    271.0692
    174.0000,       4.0000,   7.00000,    272.5847
    178.0000,       4.0000,   7.00000,    291.0188
    182.0000,       4.0000,   7.00000,    277.1558
    186.0000,       4.0000,   7.00000,    289.3831
    190.0000,       4.0000,   7.00000,    283.5501
    194.0000,       4.0000,   7.00000,    331.6759
    198.0000,       4.0000,   7.00000,    351.3957
    202.0000,       4.0000,   7.00000,    327.9304
    206.0000,       4.0000,   7.00000,    315.2299
    210.0000,       4.0000,   7.00000,    315.3347
    214.0000,       4.0000,   7.00000,    297.2244
    218.0000,       4.0000,   7.00000,    336.4894
    222.0000,       4.0000,   7.00000,    313.2956
     34.0000,       4.0000,   8.00000,    428.3977
     38.0000,       4.0000,   8.00000,    465.2108
     42.0000,       4.0000,   8.00000,    442.8333
     46.0000,       4.0000,   8.00000,    431.2375
     50.0000,       4.0000,   8.00000,    387.4969
     54.0000,       4.0000,   8.00000,    370.4880
     58.0000,       4.0000,   8.00000,    379.8088
     62.0000,       4.0000,   8.00000,    480.7478
     66.0000,       4.0000,   8.00000,    501.4569
     70.0000,       4.0000,   8.00000,    367.7628
     74.0000,       4.0000,   8.00000,    324.2577
     78.0000,       4.0000,   8.00000,    366.6711
     82.0000,       4.0000,   8.00000,    383.4022
     86.0000,       4.0000,   8.00000,    388.6541
     90.0000,       4.0000,   8.00000,    415.9114
     94.0000,       4.0000,   8.00000,    419.2595
     98.0000,       4.0000,   8.00000,    439.8337
    102.0000,       4.0000,   8.00000,    430.9228
    106.0000,       4.0000,   8.00000,    386.2214
    110.0000,       4.0000,   8.00000,    343.5286
    114.0000,       4.0000,   8.00000,    362.6950
    118.0000,       4.0000,   8.00000,    368.1860
    122.0000,       4.0000,   8.00000,    335.0042
    126.0000,       4.0000,   8.00000,    333.3891
    130.0000,       4.0000,   8.00000,    356.5927
    134.0000,       4.0000,   8.00000,    388.6882
    138.0000,       4.0000,   8.00000,    368.0027
    142.0000,       4.0000,   8.00000,    352.6466
    146.0000,       4.0000,   8.00000,    344.9518
    150.0000,       4.0000,   8.00000,    330.4959
    154.0000,       4.0000,   8.00000,    346.3792
    158.0000,       4.0000,   8.00000,    329.3971
    162.0000,       4.0000,   8.00000,    287.0137
    166.0000,       4.0000,   8.00000,    265.9464
    170.0000,       4.0000,   8.00000,    268.0510
    174.0000,       4.0000,   8.00000,    271.7362
    178.0000,       4.0000,   8.00000,    290.1597
    182.0000,       4.0000,   8.00000,    280.0568
    186.0000,       4.0000,   8.00000,    286.9623
    190.0000,       4.0000,   8.00000,    285.1357
    194.0000,       4.0000,   8.00000,    337.7758
    198.0000,       4.0000,   8.00000,    360.5741
    202.0000,       4.0000,   8.00000,    333.7344
    206.0000,       4.0000,   8.00000,    317.1169
    210.0000,       4.0000,   8.00000,    317.8838
    214.0000,       4.0000,   8.00000,    302.9687
    218.0000,       4.0000,   8.00000,    340.1597
     42.0000,      28.0000,   1.00000,    422.9676
     46.0000,      28.0000,   1.00000,    420.0533
     50.0000,      28.0000,   1.00000,    430.5081
     54.0000,      28.0000,   1.00000,    430.2628
     58.0000,      28.0000,   1.00000,    406.9968
     62.0000,      28.0000,   1.00000,    383.3449
     66.0000,      28.0000,   1.00000,    377.0706
     70.0000,      28.0000,   1.00000,    385.8663
     74.0000,      28.0000,   1.00000,    393.1915
     78.0000,      28.0000,   1.00000,    385.5363
     82.0000,      28.0000,   1.00000,    374.7583
     86.0000,      28.0000,   1.00000,    382.6992
     90.0000,      28.0000,   1.00000,    394.0267
     94.0000,      28.0000,   1.00000,    387.3955
     98.0000,      28.0000,   1.00000,    377.0435
    102.0000,      28.0000,   1.00000,    375.3534
    106.0000,      28.0000,   1.00000,    380.6654
    110.0000,      28.0000,   1.00000,    380.5626
    114.0000,      28.0000,   1.00000,    359.5844
    118.0000,      28.0000,   1.00000,    341.3653
    122.0000,      28.0000,   1.00000,    341.8399
    126.0000,      28.0000,   1.00000,    348.6406
    130.0000,      28.0000,   1.00000,    350.7497
    134.0000,      28.0000,   1.00000,    353.2299
    138.0000,      28.0000,   1.00000,    356.0379
    142.0000,      28.0000,   1.00000,    363.5947
    146.0000,      28.0000,   1.00000,    361.2984
    150.0000,      28.0000,   1.00000,    344.9317
    154.0000,      28.0000,   1.00000,    324.4055
    158.0000,      28.0000,   1.00000,    308.7802
    162.0000,      28.0000,   1.00000,    297.2815
    166.0000,      28.0000,   1.00000,    290.3468
    170.0000,      28.0000,   1.00000,    278.5665
    174.0000,      28.0000,   1.00000,    274.3121
    178.0000,      28.0000,   1.00000,    274.4932
    182.0000,      28.0000,   1.00000,    286.5602
    186.0000,      28.0000,   1.00000,    301.3319
    190.0000,      28.0000,   1.00000,    312.8039
    194.0000,      28.0000,   1.00000,    317.1713
    198.0000,      28.0000,   1.00000,    323.8428
    202.0000,      28.0000,   1.00000,    327.3166
    206.0000,      28.0000,   1.00000,    337.6140
    210.0000,      28.0000,   1.00000,    333.0013
     42.0000,       4.0000,  10.00000,    434.3943
     46.0000,       4.0000,  10.00000,    421.9309
     50.0000,       4.0000,  10.00000,    375.4833
     54.0000,       4.0000,  10.00000,    350.1526
     58.0000,       4.0000,  10.00000,    353.3630
     62.0000,       4.0000,  10.00000,    441.5421
     66.0000,       4.0000,  10.00000,    459.8165
     70.0000,       4.0000,  10.00000,    342.4397
     74.0000,       4.0000,  10.00000,    300.5341
     78.0000,       4.0000,  10.00000,    338.2941
     82.0000,       4.0000,  10.00000,    361.8293
     86.0000,       4.0000,  10.00000,    377.0664
     90.0000,       4.0000,  10.00000,    406.1682
     94.0000,       4.0000,  10.00000,    399.7114
     98.0000,       4.0000,  10.00000,    401.5578
    102.0000,       4.0000,  10.00000,    386.0611
    106.0000,       4.0000,  10.00000,    361.4580
    110.0000,       4.0000,  10.00000,    337.0711
    114.0000,       4.0000,  10.00000,    350.9218
    118.0000,       4.0000,  10.00000,    346.4102
    122.0000,       4.0000,  10.00000,    316.8792
    126.0000,       4.0000,  10.00000,    318.9392
    130.0000,       4.0000,  10.00000,    344.0692
    134.0000,       4.0000,  10.00000,    378.3008
    138.0000,       4.0000,  10.00000,    360.4657
    142.0000,       4.0000,  10.00000,    352.1499
    146.0000,       4.0000,  10.00000,    352.2885
    150.0000,       4.0000,  10.00000,    337.4512
    154.0000,       4.0000,  10.00000,    346.1589
    158.0000,       4.0000,  10.00000,    322.7242
    162.0000,       4.0000,  10.00000,    280.8875
    166.0000,       4.0000,  10.00000,    259.8041
    170.0000,       4.0000,  10.00000,    258.5707
    174.0000,       4.0000,  10.00000,    263.6330
    178.0000,       4.0000,  10.00000,    282.9477
    182.0000,       4.0000,  10.00000,    272.0093
    186.0000,       4.0000,  10.00000,    282.5201
    190.0000,       4.0000,  10.00000,    282.9747
    194.0000,       4.0000,  10.00000,    338.1117
    198.0000,       4.0000,  10.00000,    365.1293
    202.0000,       4.0000,  10.00000,    343.2117
    206.0000,       4.0000,  10.00000,    330.4971
    210.0000,       4.0000,  10.00000,    330.3405
     54.0000,      36.0000,   1.00000,    397.8500
     58.0000,      36.0000,   1.00000,    379.2943
     62.0000,      36.0000,   1.00000,    368.0686
     66.0000,      36.0000,   1.00000,    358.0124
     70.0000,      36.0000,   1.00000,    357.4569
     74.0000,      36.0000,   1.00000,    366.8716
     78.0000,      36.0000,   1.00000,    372.8240
     82.0000,      36.0000,   1.00000,    366.1676
     86.0000,      36.0000,   1.00000,    352.6392
     90.0000,      36.0000,   1.00000,    352.0903
     94.0000,      36.0000,   1.00000,    358.4068
     98.0000,      36.0000,   1.00000,    362.7702
    102.0000,      36.0000,   1.00000,    363.0724
    106.0000,      36.0000,   1.00000,    356.0435
    110.0000,      36.0000,   1.00000,    347.5717
    114.0000,      36.0000,   1.00000,    344.9641
    118.0000,      36.0000,   1.00000,    351.7201
    122.0000,      36.0000,   1.00000,    355.8159
    126.0000,      36.0000,   1.00000,    350.2261
    130.0000,      36.0000,   1.00000,    348.9690
    134.0000,      36.0000,   1.00000,    346.8495
    138.0000,      36.0000,   1.00000,    347.5876
    142.0000,      36.0000,   1.00000,    346.0942
    146.0000,      36.0000,   1.00000,    339.0578
    150.0000,      36.0000,   1.00000,    328.1763
    154.0000,      36.0000,   1.00000,    314.5639
    158.0000,      36.0000,   1.00000,    303.0267
    162.0000,      36.0000,   1.00000,    295.5669
    166.0000,      36.0000,   1.00000,    282.7896
    170.0000,      36.0000,   1.00000,    277.5410
    174.0000,      36.0000,   1.00000,    270.7862
    178.0000,      36.0000,   1.00000,    271.8803
    182.0000,      36.0000,   1.00000,    280.4507
    186.0000,      36.0000,   1.00000,    288.6016
    190.0000,      36.0000,   1.00000,    299.7641
    194.0000,      36.0000,   1.00000,    311.5091
    198.0000,      36.0000,   1.00000,    317.3327
     54.0000,      12.0000,   4.00000,    340.5695
     58.0000,      12.0000,   4.00000,    365.7128
     62.0000,      12.0000,   4.00000,    402.3335
     66.0000,      12.0000,   4.00000,    395.9895
     70.0000,      12.0000,   4.00000,    350.5715
     74.0000,      12.0000,   4.00000,    312.3786
     78.0000,      12.0000,   4.00000,    316.3766
     82.0000,      12.0000,   4.00000,    337.8664
     86.0000,      12.0000,   4.00000,    357.5954
     90.0000,      12.0000,   4.00000,    372.5862
     94.0000,      12.0000,   4.00000,    388.8757
     98.0000,      12.0000,   4.00000,    389.2472
    102.0000,      12.0000,   4.00000,    375.5025
    106.0000,      12.0000,   4.00000,    346.4296
    110.0000,      12.0000,   4.00000,    330.1453
    114.0000,      12.0000,   4.00000,    328.8587
    118.0000,      12.0000,   4.00000,    335.8481
    122.0000,      12.0000,   4.00000,    335.8133
    126.0000,      12.0000,   4.00000,    330.6853
    130.0000,      12.0000,   4.00000,    344.8301
    134.0000,      12.0000,   4.00000,    356.2903
    138.0000,      12.0000,   4.00000,    358.8884
    142.0000,      12.0000,   4.00000,    347.0785
    146.0000,      12.0000,   4.00000,    335.1742
    150.0000,      12.0000,   4.00000,    332.3536
    154.0000,      12.0000,   4.00000,    324.7340
    158.0000,      12.0000,   4.00000,    308.2094
    162.0000,      12.0000,   4.00000,    281.2327
    166.0000,      12.0000,   4.00000,    257.1323
    170.0000,      12.0000,   4.00000,    250.6714
    174.0000,      12.0000,   4.00000,    257.3366
    178.0000,      12.0000,   4.00000,    259.9453
    182.0000,      12.0000,   4.00000,    265.3201
    186.0000,      12.0000,   4.00000,    265.2657
    190.0000,      12.0000,   4.00000,    290.6422
    194.0000,      12.0000,   4.00000,    321.9933
    198.0000,      12.0000,   4.00000,    346.2872
     66.0000,      44.0000,   1.00000,    358.6047
     70.0000,      44.0000,   1.00000,    353.9718
     74.0000,      44.0000,   1.00000,    354.6652
     78.0000,      44.0000,   1.00000,    358.7061
     82.0000,      44.0000,   1.00000,    360.8328
     86.0000,      44.0000,   1.00000,    352.6477
     90.0000,      44.0000,   1.00000,    335.6889
     94.0000,      44.0000,   1.00000,    336.8405
     98.0000,      44.0000,   1.00000,    346.4518
    102.0000,      44.0000,   1.00000,    351.2986
    106.0000,      44.0000,   1.00000,    357.0562
    110.0000,      44.0000,   1.00000,    361.6319
    114.0000,      44.0000,   1.00000,    363.1932
    118.0000,      44.0000,   1.00000,    360.1807
    122.0000,      44.0000,   1.00000,    353.3835
    126.0000,      44.0000,   1.00000,    349.2702
    130.0000,      44.0000,   1.00000,    348.6283
    134.0000,      44.0000,   1.00000,    350.5862
    138.0000,      44.0000,   1.00000,    340.7354
    142.0000,      44.0000,   1.00000,    325.4469
    146.0000,      44.0000,   1.00000,    315.7448
    150.0000,      44.0000,   1.00000,    309.7701
    154.0000,      44.0000,   1.00000,    300.2426
    158.0000,      44.0000,   1.00000,    292.0916
    162.0000,      44.0000,   1.00000,    284.7171
    166.0000,      44.0000,   1.00000,    281.0871
    170.0000,      44.0000,   1.00000,    276.3194
    174.0000,      44.0000,   1.00000,    276.4792
    178.0000,      44.0000,   1.00000,    277.5632
    182.0000,      44.0000,   1.00000,    280.3262
    186.0000,      44.0000,   1.00000,    286.2144
     66.0000,      12.0000,   5.00000,    393.3631
     70.0000,      12.0000,   5.00000,    346.5407
     74.0000,      12.0000,   5.00000,    305.6542
     78.0000,      12.0000,   5.00000,    309.3682
     82.0000,      12.0000,   5.00000,    330.6685
     86.0000,      12.0000,   5.00000,    351.5233
     90.0000,      12.0000,   5.00000,    364.7426
     94.0000,      12.0000,   5.00000,    378.9257
     98.0000,      12.0000,   5.00000,    381.0970
    102.0000,      12.0000,   5.00000,    373.0287
    106.0000,      12.0000,   5.00000,    353.3257
    110.0000,      12.0000,   5.00000,    341.7211
    114.0000,      12.0000,   5.00000,    340.3096
    118.0000,      12.0000,   5.00000,    338.8708
    122.0000,      12.0000,   5.00000,    329.6812
    126.0000,      12.0000,   5.00000,    327.8198
    130.0000,      12.0000,   5.00000,    347.2147
    134.0000,      12.0000,   5.00000,    358.2014
    138.0000,      12.0000,   5.00000,    351.8642
    142.0000,      12.0000,   5.00000,    334.6314
    146.0000,      12.0000,   5.00000,    321.6780
    150.0000,      12.0000,   5.00000,    319.1296
    154.0000,      12.0000,   5.00000,    308.8419
    158.0000,      12.0000,   5.00000,    293.7503
    162.0000,      12.0000,   5.00000,    268.8528
    166.0000,      12.0000,   5.00000,    250.9881
    170.0000,      12.0000,   5.00000,    245.9708
    174.0000,      12.0000,   5.00000,    251.1669
    178.0000,      12.0000,   5.00000,    253.3285
    182.0000,      12.0000,   5.00000,    260.5896
    186.0000,      12.0000,   5.00000,    262.2174
     78.0000,      52.0000,   1.00000,    355.0716
     82.0000,      52.0000,   1.00000,    355.6833
     86.0000,      52.0000,   1.00000,    355.8784
     90.0000,      52.0000,   1.00000,    350.0047
     94.0000,      52.0000,   1.00000,    341.7225
     98.0000,      52.0000,   1.00000,    343.9407
    102.0000,      52.0000,   1.00000,    349.4586
    106.0000,      52.0000,   1.00000,    356.6433
    110.0000,      52.0000,   1.00000,    364.2597
    114.0000,      52.0000,   1.00000,    368.9404
    118.0000,      52.0000,   1.00000,    367.7357
    122.0000,      52.0000,   1.00000,    361.2362
    126.0000,      52.0000,   1.00000,    351.4642
    130.0000,      52.0000,   1.00000,    341.8057
    134.0000,      52.0000,   1.00000,    332.3103
    138.0000,      52.0000,   1.00000,    324.8294
    142.0000,      52.0000,   1.00000,    316.6848
    146.0000,      52.0000,   1.00000,    310.0527
    150.0000,      52.0000,   1.00000,    301.2806
    154.0000,      52.0000,   1.00000,    294.3873
    158.0000,      52.0000,   1.00000,    287.1256
    162.0000,      52.0000,   1.00000,    278.6307
    166.0000,      52.0000,   1.00000,    273.9703
    170.0000,      52.0000,   1.00000,    277.4186
    174.0000,      52.0000,   1.00000,    282.4451
     78.0000,      12.0000,   6.00000,    310.8776
     82.0000,      12.0000,   6.00000,    334.0865
     86.0000,      12.0000,   6.00000,    356.1931
     90.0000,      12.0000,   6.00000,    373.0349
     94.0000,      12.0000,   6.00000,    388.1545
     98.0000,      12.0000,   6.00000,    390.3297
    102.0000,      12.0000,   6.00000,    379.0593
    106.0000,      12.0000,   6.00000,    356.3572
    110.0000,      12.0000,   6.00000,    343.7232
    114.0000,      12.0000,   6.00000,    343.5433
    118.0000,      12.0000,   6.00000,    343.1874
    122.0000,      12.0000,   6.00000,    332.1914
    126.0000,      12.0000,   6.00000,    326.6995
    130.0000,      12.0000,   6.00000,    339.1553
    134.0000,      12.0000,   6.00000,    344.3510
    138.0000,      12.0000,   6.00000,    340.6646
    142.0000,      12.0000,   6.00000,    329.0182
    146.0000,      12.0000,   6.00000,    320.3452
    150.0000,      12.0000,   6.00000,    314.6071
    154.0000,      12.0000,   6.00000,    303.1883
    158.0000,      12.0000,   6.00000,    286.3932
    162.0000,      12.0000,   6.00000,    260.4835
    166.0000,      12.0000,   6.00000,    242.4243
    170.0000,      12.0000,   6.00000,    239.5943
    174.0000,      12.0000,   6.00000,    248.2541
     84.0000,      24.0000,   3.00000,    345.0841
     88.0000,      24.0000,   3.00000,    366.3693
     92.0000,      24.0000,   3.00000,    379.0007
     96.0000,      24.0000,   3.00000,    381.3310
    100.0000,      24.0000,   3.00000,    376.6103
    104.0000,      24.0000,   3.00000,    371.1325
    108.0000,      24.0000,   3.00000,    365.3342
    112.0000,      24.0000,   3.00000,    351.3890
    116.0000,      24.0000,   3.00000,    337.4160
    120.0000,      24.0000,   3.00000,    333.0970
    124.0000,      24.0000,   3.00000,    340.7693
    128.0000,      24.0000,   3.00000,    339.4374
    132.0000,      24.0000,   3.00000,    335.4455
    136.0000,      24.0000,   3.00000,    332.5617
    140.0000,      24.0000,   3.00000,    328.0472
    144.0000,      24.0000,   3.00000,    323.1378
    148.0000,      24.0000,   3.00000,    315.0867
    152.0000,      24.0000,   3.00000,    304.1083
    156.0000,      24.0000,   3.00000,    287.2507
    160.0000,      24.0000,   3.00000,    271.5861
    164.0000,      24.0000,   3.00000,    261.9771
    168.0000,      24.0000,   3.00000,    253.6379
     90.0000,      20.0000,   4.00000,    382.9244
     94.0000,      20.0000,   4.00000,    393.5394
     98.0000,      20.0000,   4.00000,    394.0881
    102.0000,      20.0000,   4.00000,    381.1821
    106.0000,      20.0000,   4.00000,    369.0368
    110.0000,      20.0000,   4.00000,    355.3577
    114.0000,      20.0000,   4.00000,    338.2843
    118.0000,      20.0000,   4.00000,    329.4791
    122.0000,      20.0000,   4.00000,    331.2101
    126.0000,      20.0000,   4.00000,    334.8360
    130.0000,      20.0000,   4.00000,    332.6866
    134.0000,      20.0000,   4.00000,    334.0172
    138.0000,      20.0000,   4.00000,    334.9183
    142.0000,      20.0000,   4.00000,    327.8209
    146.0000,      20.0000,   4.00000,    316.8849
    150.0000,      20.0000,   4.00000,    306.5786
    154.0000,      20.0000,   4.00000,    296.0573
    158.0000,      20.0000,   4.00000,    283.6353
    162.0000,      20.0000,   4.00000,    269.9412
   3.48
ITERATION 2
MODEL RESISTIVITY
LAYER 1
61,     2.0000
      8.0000,     630.54
     12.0000,     569.81
     16.0000,     549.45
     20.0000,     608.16
     24.0000,     536.48
     28.0000,     625.81
     32.0000,     643.55
     36.0000,     636.23
     40.0000,     749.17
     44.0000,     728.56
     48.0000,     731.96
     52.0000,     653.27
     56.0000,     635.17
     60.0000,     710.83
     64.0000,     1041.9
     68.0000,     1137.7
     72.0000,     712.93
     76.0000,     545.22
     80.0000,     611.81
     84.0000,     627.57
     88.0000,     629.56
     92.0000,     681.98
     96.0000,     648.98
    100.0000,     629.62
    104.0000,     584.52
    108.0000,     498.56
    112.0000,     433.62
    116.0000,     477.63
    120.0000,     489.91
    124.0000,     463.34
    128.0000,     484.07
    132.0000,     499.24
    136.0000,     498.14
    140.0000,     414.40
    144.0000,     369.21
    148.0000,     339.65
    152.0000,     293.17
    156.0000,     288.09
    160.0000,     249.66
    164.0000,     198.51
    168.0000,     175.56
    172.0000,     168.06
    176.0000,     169.23
    180.0000,     193.39
    184.0000,     188.96
    188.0000,     209.73
    192.0000,     218.06
    196.0000,     285.42
    200.0000,     321.85
    204.0000,     296.95
    208.0000,     284.20
    212.0000,     285.71
    216.0000,     255.46
    220.0000,     296.55
    224.0000,     269.39
    228.0000,     258.29
    232.0000,     231.52
    236.0000,     244.90
    240.0000,     274.46
    244.0000,     238.86
           199.6917
LAYER 2
61,     4.2000
      8.0000,     547.54
     12.0000,     521.66
     16.0000,     536.73
     20.0000,     599.53
     24.0000,     568.47
     28.0000,     641.88
     32.0000,     672.60
     36.0000,     658.63
     40.0000,     751.85
     44.0000,     739.45
     48.0000,     737.28
     52.0000,     676.23
     56.0000,     655.15
     60.0000,     735.56
     64.0000,     964.01
     68.0000,     1036.9
     72.0000,     692.55
     76.0000,     544.22
     80.0000,     584.85
     84.0000,     589.15
     88.0000,     596.22
     92.0000,     638.74
     96.0000,     626.11
    100.0000,     635.91
    104.0000,     620.93
    108.0000,     570.93
    112.0000,     523.58
    116.0000,     549.97
    120.0000,     552.86
    124.0000,     529.22
    128.0000,     529.97
    132.0000,     518.12
    136.0000,     485.37
    140.0000,     419.86
    144.0000,     364.53
    148.0000,     329.54
    152.0000,     297.58
    156.0000,     290.56
    160.0000,     250.11
    164.0000,     203.60
    168.0000,     175.46
    172.0000,     172.37
    176.0000,     173.78
    180.0000,     188.43
    184.0000,     192.03
    188.0000,     206.40
    192.0000,     223.29
    196.0000,     286.16
    200.0000,     326.56
    204.0000,     306.11
    208.0000,     300.12
    212.0000,     305.73
    216.0000,     284.67
    220.0000,     316.85
    224.0000,     295.99
    228.0000,     277.06
    232.0000,     256.14
    236.0000,     269.29
    240.0000,     285.48
    244.0000,     244.07
           211.3788
LAYER 3
59,     6.6200
     12.0000,     453.80
     16.0000,     474.52
     20.0000,     540.68
     24.0000,     563.23
     28.0000,     626.20
     32.0000,     682.72
     36.0000,     695.64
     40.0000,     765.64
     44.0000,     759.27
     48.0000,     751.10
     52.0000,     694.07
     56.0000,     657.64
     60.0000,     684.11
     64.0000,     761.27
     68.0000,     769.03
     72.0000,     572.33
     76.0000,     489.80
     80.0000,     524.52
     84.0000,     536.29
     88.0000,     555.06
     92.0000,     605.50
     96.0000,     623.40
    100.0000,     666.08
    104.0000,     688.89
    108.0000,     682.93
    112.0000,     652.94
    116.0000,     632.72
    120.0000,     611.40
    124.0000,     589.68
    128.0000,     562.44
    132.0000,     516.76
    136.0000,     468.59
    140.0000,     427.83
    144.0000,     379.64
    148.0000,     349.34
    152.0000,     333.14
    156.0000,     325.13
    160.0000,     275.83
    164.0000,     224.64
    168.0000,     192.24
    172.0000,     190.36
    176.0000,     188.58
    180.0000,     192.41
    184.0000,     200.30
    188.0000,     213.93
    192.0000,     238.80
    196.0000,     294.71
    200.0000,     334.09
    204.0000,     325.10
    208.0000,     335.17
    212.0000,     358.06
    216.0000,     358.06
    220.0000,     383.35
    224.0000,     368.48
    228.0000,     344.64
    232.0000,     330.03
    236.0000,     337.57
    240.0000,     320.86
           257.7870
LAYER 4
57,     9.2820
     16.0000,     396.99
     20.0000,     491.55
     24.0000,     530.63
     28.0000,     591.80
     32.0000,     654.97
     36.0000,     687.80
     40.0000,     732.52
     44.0000,     716.19
     48.0000,     697.26
     52.0000,     637.22
     56.0000,     584.39
     60.0000,     561.75
     64.0000,     556.84
     68.0000,     528.64
     72.0000,     422.17
     76.0000,     396.09
     80.0000,     446.51
     84.0000,     473.27
     88.0000,     499.52
     92.0000,     555.17
     96.0000,     587.44
    100.0000,     641.41
    104.0000,     684.84
    108.0000,     708.81
    112.0000,     688.62
    116.0000,     630.05
    120.0000,     592.73
    124.0000,     574.41
    128.0000,     530.61
    132.0000,     468.54
    136.0000,     422.72
    140.0000,     406.70
    144.0000,     385.02
    148.0000,     375.95
    152.0000,     380.51
    156.0000,     380.48
    160.0000,     325.71
    164.0000,     268.04
    168.0000,     234.21
    172.0000,     232.82
    176.0000,     226.11
    180.0000,     220.46
    184.0000,     225.34
    188.0000,     236.57
    192.0000,     258.76
    196.0000,     301.22
    200.0000,     331.66
    204.0000,     332.56
    208.0000,     359.90
    212.0000,     404.89
    216.0000,     428.27
    220.0000,     451.68
    224.0000,     441.03
    228.0000,     419.71
    232.0000,     408.42
    236.0000,     406.68
           338.7336
LAYER 5
53,    12.2102
     24.0000,     456.89
     28.0000,     527.43
     32.0000,     556.62
     36.0000,     558.76
     40.0000,     546.50
     44.0000,     503.00
     48.0000,     460.44
     52.0000,     411.76
     56.0000,     374.41
     60.0000,     352.90
     64.0000,     337.18
     68.0000,     315.40
     72.0000,     290.99
     76.0000,     312.20
     80.0000,     380.34
     84.0000,     439.76
     88.0000,     479.14
     92.0000,     511.11
     96.0000,     512.39
    100.0000,     504.87
    104.0000,     490.96
    108.0000,     470.58
    112.0000,     429.74
    116.0000,     375.18
    120.0000,     348.44
    124.0000,     343.68
    128.0000,     329.13
    132.0000,     307.94
    136.0000,     299.89
    140.0000,     314.57
    144.0000,     336.39
    148.0000,     364.46
    152.0000,     396.75
    156.0000,     416.92
    160.0000,     398.40
    164.0000,     372.92
    168.0000,     365.72
    172.0000,     375.57
    176.0000,     369.15
    180.0000,     348.63
    184.0000,     329.76
    188.0000,     313.14
    192.0000,     300.78
    196.0000,     297.81
    200.0000,     300.08
    204.0000,     309.26
    208.0000,     343.05
    212.0000,     391.88
    216.0000,     429.86
    220.0000,     447.50
    224.0000,     449.44
    228.0000,     441.72
           433.8540
LAYER 6
49,    15.4312
     32.0000,     548.28
     36.0000,     500.89
     40.0000,     463.86
     44.0000,     401.46
     48.0000,     355.91
     52.0000,     318.50
     56.0000,     298.80
     60.0000,     293.35
     64.0000,     292.53
     68.0000,     288.25
     72.0000,     288.09
     76.0000,     316.22
     80.0000,     374.40
     84.0000,     430.47
     88.0000,     463.01
     92.0000,     468.97
     96.0000,     444.67
    100.0000,     407.15
    104.0000,     369.03
    108.0000,     334.70
    112.0000,     301.09
    116.0000,     271.64
    120.0000,     258.99
    124.0000,     259.30
    128.0000,     258.66
    132.0000,     256.05
    136.0000,     259.84
    140.0000,     275.41
    144.0000,     298.15
    148.0000,     325.37
    152.0000,     354.50
    156.0000,     378.77
    160.0000,     391.13
    164.0000,     404.05
    168.0000,     428.46
    172.0000,     456.70
    176.0000,     464.26
    180.0000,     444.77
    184.0000,     409.21
    188.0000,     367.23
    192.0000,     327.65
    196.0000,     299.31
    200.0000,     285.17
    204.0000,     286.10
    208.0000,     303.76
    212.0000,     328.61
    216.0000,     348.92
    220.0000,     360.00
           371.3663
LAYER 7
45,    18.9743
     40.0000,     492.42
     44.0000,     385.32
     48.0000,     338.77
     52.0000,     302.66
     56.0000,     287.47
     60.0000,     287.07
     64.0000,     293.12
     68.0000,     299.25
     72.0000,     309.39
     76.0000,     334.78
     80.0000,     375.26
     84.0000,     412.60
     88.0000,     429.77
     92.0000,     421.26
     96.0000,     390.79
    100.0000,     351.89
    104.0000,     315.86
    108.0000,     287.18
    112.0000,     265.51
    116.0000,     251.33
    120.0000,     247.21
    124.0000,     250.18
    128.0000,     253.59
    132.0000,     255.67
    136.0000,     259.72
    140.0000,     268.53
    144.0000,     281.26
    148.0000,     296.95
    152.0000,     315.04
    156.0000,     334.62
    160.0000,     355.92
    164.0000,     383.60
    168.0000,     419.70
    172.0000,     455.53
    176.0000,     474.00
    180.0000,     464.98
    184.0000,     432.30
    188.0000,     386.80
    192.0000,     340.52
    196.0000,     304.59
    200.0000,     283.42
    204.0000,     275.32
    208.0000,     274.71
    212.0000,     281.73
           287.1822
LAYER 8
41,    22.8718
     48.0000,     384.55
     52.0000,     326.39
     56.0000,     308.20
     60.0000,     306.51
     64.0000,     310.88
     68.0000,     318.71
     72.0000,     330.01
     76.0000,     348.65
     80.0000,     372.85
     84.0000,     391.94
     88.0000,     395.85
     92.0000,     381.61
     96.0000,     354.39
    100.0000,     323.79
    104.0000,     297.50
    108.0000,     278.76
    112.0000,     267.61
    116.0000,     263.22
    120.0000,     264.72
    124.0000,     269.22
    128.0000,     272.82
    132.0000,     273.92
    136.0000,     273.93
    140.0000,     274.71
    144.0000,     277.16
    148.0000,     282.00
    152.0000,     290.10
    156.0000,     302.42
    160.0000,     320.28
    164.0000,     345.17
    168.0000,     376.08
    172.0000,     406.46
    176.0000,     425.73
    180.0000,     425.37
    184.0000,     405.40
    188.0000,     372.15
    192.0000,     333.21
    196.0000,     301.19
    200.0000,     283.36
    204.0000,     270.83
           253.5267
LAYER 9
35,    27.1590
     60.0000,     343.26
     64.0000,     340.37
     68.0000,     343.20
     72.0000,     349.62
     76.0000,     360.35
     80.0000,     372.84
     84.0000,     379.21
     88.0000,     374.38
     92.0000,     357.41
     96.0000,     333.99
    100.0000,     311.02
    104.0000,     293.46
    108.0000,     283.11
    112.0000,     279.61
    116.0000,     281.36
    120.0000,     286.15
    124.0000,     291.07
    128.0000,     293.34
    132.0000,     291.76
    136.0000,     287.30
    140.0000,     281.74
    144.0000,     276.82
    148.0000,     274.07
    152.0000,     274.81
    156.0000,     280.05
    160.0000,     290.55
    164.0000,     306.45
    168.0000,     326.47
    172.0000,     346.55
    176.0000,     361.00
    180.0000,     363.68
    184.0000,     354.71
    188.0000,     337.31
    192.0000,     312.36
           277.7442
LAYER 10
29,    31.8749
     72.0000,     372.33
     76.0000,     379.54
     80.0000,     383.62
     84.0000,     381.90
     88.0000,     371.62
     92.0000,     350.31
     96.0000,     326.92
    100.0000,     306.81
    104.0000,     293.59
    108.0000,     287.70
    112.0000,     288.10
    116.0000,     292.62
    120.0000,     298.56
    124.0000,     303.04
    128.0000,     303.83
    132.0000,     300.09
    136.0000,     292.73
    140.0000,     283.54
    144.0000,     274.45
    148.0000,     267.17
    152.0000,     262.92
    156.0000,     262.36
    160.0000,     265.65
    164.0000,     272.57
    168.0000,     282.78
    172.0000,     293.66
    176.0000,     303.53
    180.0000,     306.32
           304.1446
LAYER 11
25,    37.0623
     80.0000,     413.10
     84.0000,     407.24
     88.0000,     391.94
     92.0000,     360.12
     96.0000,     330.55
    100.0000,     306.39
    104.0000,     292.63
    108.0000,     287.31
    112.0000,     288.57
    116.0000,     293.68
    120.0000,     299.66
    124.0000,     303.65
    128.0000,     303.62
    132.0000,     298.84
    136.0000,     290.16
    140.0000,     279.30
    144.0000,     268.13
    148.0000,     258.26
    152.0000,     250.70
    156.0000,     245.91
    160.0000,     243.39
    164.0000,     242.77
    168.0000,     244.18
    172.0000,     250.86
           264.5526
LAYER 12
21, 
     88.0000,     460.89
     92.0000,     381.58
     96.0000,     331.83
    100.0000,     301.65
    104.0000,     285.73
    108.0000,     279.26
    112.0000,     280.96
    116.0000,     286.98
    120.0000,     293.89
    124.0000,     298.54
    128.0000,     298.72
    132.0000,     293.56
    136.0000,     284.04
    140.0000,     271.94
    144.0000,     259.26
    148.0000,     247.54
    152.0000,     237.61
    156.0000,     230.58
    160.0000,     224.24
    164.0000,     217.09
           207.0466
CALCULATED APPARENT RESISTIVITY
      6.0000,       4.0000,   1.00000,    556.8745
     10.0000,       4.0000,   1.00000,    541.2957
     14.0000,       4.0000,   1.00000,    530.9028
     18.0000,       4.0000,   1.00000,    591.6590
     22.0000,       4.0000,   1.00000,    554.2444
     26.0000,       4.0000,   1.00000,    628.8495
     30.0000,       4.0000,   1.00000,    637.6127
     34.0000,       4.0000,   1.00000,    650.3461
     38.0000,       4.0000,   1.00000,    723.1949
     42.0000,       4.0000,   1.00000,    680.7180
     46.0000,       4.0000,   1.00000,    711.4631
     50.0000,       4.0000,   1.00000,    676.2190
     54.0000,       4.0000,   1.00000,    705.6132
     58.0000,       4.0000,   1.00000,    713.3651
     62.0000,       4.0000,   1.00000,    783.8947
     66.0000,       4.0000,   1.00000,    796.3918
     70.0000,       4.0000,   1.00000,    670.2294
     74.0000,       4.0000,   1.00000,    603.9767
     78.0000,       4.0000,   1.00000,    609.9131
     82.0000,       4.0000,   1.00000,    595.6017
     86.0000,       4.0000,   1.00000,    601.0648
     90.0000,       4.0000,   1.00000,    632.6113
     94.0000,       4.0000,   1.00000,    612.5195
     98.0000,       4.0000,   1.00000,    610.2396
    102.0000,       4.0000,   1.00000,    576.9911
    106.0000,       4.0000,   1.00000,    546.2482
    110.0000,       4.0000,   1.00000,    498.5958
    114.0000,       4.0000,   1.00000,    511.0154
    118.0000,       4.0000,   1.00000,    513.4167
    122.0000,       4.0000,   1.00000,    491.2970
    126.0000,       4.0000,   1.00000,    493.3141
    130.0000,       4.0000,   1.00000,    477.0727
    134.0000,       4.0000,   1.00000,    468.7463
    138.0000,       4.0000,   1.00000,    408.7767
    142.0000,       4.0000,   1.00000,    371.4702
    146.0000,       4.0000,   1.00000,    345.3209
    150.0000,       4.0000,   1.00000,    300.3347
    154.0000,       4.0000,   1.00000,    285.8657
    158.0000,       4.0000,   1.00000,    253.1565
    162.0000,       4.0000,   1.00000,    217.6037
    166.0000,       4.0000,   1.00000,    197.1075
    170.0000,       4.0000,   1.00000,    188.9117
    174.0000,       4.0000,   1.00000,    183.0954
    178.0000,       4.0000,   1.00000,    199.9728
    182.0000,       4.0000,   1.00000,    196.7877
    186.0000,       4.0000,   1.00000,    226.4846
    190.0000,       4.0000,   1.00000,    231.7999
    194.0000,       4.0000,   1.00000,    275.5640
    198.0000,       4.0000,   1.00000,    295.8875
    202.0000,       4.0000,   1.00000,    298.2021
    206.0000,       4.0000,   1.00000,    298.3807
    210.0000,       4.0000,   1.00000,    308.9365
    214.0000,       4.0000,   1.00000,    280.8643
    218.0000,       4.0000,   1.00000,    314.3890
    222.0000,       4.0000,   1.00000,    279.5121
    226.0000,       4.0000,   1.00000,    286.5539
    230.0000,       4.0000,   1.00000,    268.1196
    234.0000,       4.0000,   1.00000,    262.8431
    238.0000,       4.0000,   1.00000,    269.5617
    242.0000,       4.0000,   1.00000,    246.7978
    246.0000,       4.0000,   1.00000,    224.3842
     10.0000,       4.0000,   2.00000,    495.9036
     14.0000,       4.0000,   2.00000,    511.8268
     18.0000,       4.0000,   2.00000,    584.6678
     22.0000,       4.0000,   2.00000,    548.6683
     26.0000,       4.0000,   2.00000,    618.3751
     30.0000,       4.0000,   2.00000,    621.3539
     34.0000,       4.0000,   2.00000,    617.5043
     38.0000,       4.0000,   2.00000,    694.2778
     42.0000,       4.0000,   2.00000,    664.3101
     46.0000,       4.0000,   2.00000,    681.9672
     50.0000,       4.0000,   2.00000,    676.0677
     54.0000,       4.0000,   2.00000,    637.2264
     58.0000,       4.0000,   2.00000,    588.9692
     62.0000,       4.0000,   2.00000,    709.9726
     66.0000,       4.0000,   2.00000,    756.5486
     70.0000,       4.0000,   2.00000,    555.0492
     74.0000,       4.0000,   2.00000,    517.5157
     78.0000,       4.0000,   2.00000,    609.5397
     82.0000,       4.0000,   2.00000,    586.8958
     86.0000,       4.0000,   2.00000,    563.1247
     90.0000,       4.0000,   2.00000,    596.7795
     94.0000,       4.0000,   2.00000,    582.8804
     98.0000,       4.0000,   2.00000,    590.5967
    102.0000,       4.0000,   2.00000,    595.1301
    106.0000,       4.0000,   2.00000,    552.3520
    110.0000,       4.0000,   2.00000,    503.7669
    114.0000,       4.0000,   2.00000,    548.3601
    118.0000,       4.0000,   2.00000,    554.5674
    122.0000,       4.0000,   2.00000,    485.0127
    126.0000,       4.0000,   2.00000,    459.6671
    130.0000,       4.0000,   2.00000,    469.7053
    134.0000,       4.0000,   2.00000,    470.3420
    138.0000,       4.0000,   2.00000,    403.9529
    142.0000,       4.0000,   2.00000,    369.4502
    146.0000,       4.0000,   2.00000,    349.4578
    150.0000,       4.0000,   2.00000,    304.2383
    154.0000,       4.0000,   2.00000,    301.9687
    158.0000,       4.0000,   2.00000,    279.5759
    162.0000,       4.0000,   2.00000,    237.2064
    166.0000,       4.0000,   2.00000,    220.7983
    170.0000,       4.0000,   2.00000,    213.7069
    174.0000,       4.0000,   2.00000,    210.0793
    178.0000,       4.0000,   2.00000,    224.4363
    182.0000,       4.0000,   2.00000,    222.6181
    186.0000,       4.0000,   2.00000,    237.1385
    190.0000,       4.0000,   2.00000,    235.1307
    194.0000,       4.0000,   2.00000,    282.8799
    198.0000,       4.0000,   2.00000,    312.4689
    202.0000,       4.0000,   2.00000,    295.0852
    206.0000,       4.0000,   2.00000,    309.9030
    210.0000,       4.0000,   2.00000,    320.3456
    214.0000,       4.0000,   2.00000,    298.8480
    218.0000,       4.0000,   2.00000,    338.9823
    222.0000,       4.0000,   2.00000,    314.7119
    226.0000,       4.0000,   2.00000,    306.6021
    230.0000,       4.0000,   2.00000,    284.4209
    234.0000,       4.0000,   2.00000,    283.3742
    238.0000,       4.0000,   2.00000,    308.8422
    242.0000,       4.0000,   2.00000,    271.8635
     14.0000,       4.0000,   3.00000,    489.0606
     18.0000,       4.0000,   3.00000,    563.9062
     22.0000,       4.0000,   3.00000,    540.8096
     26.0000,       4.0000,   3.00000,    587.2261
     30.0000,       4.0000,   3.00000,    578.9181
     34.0000,       4.0000,   3.00000,    579.4502
     38.0000,       4.0000,   3.00000,    648.5490
     42.0000,       4.0000,   3.00000,    637.4393
     46.0000,       4.0000,   3.00000,    659.6315
     50.0000,       4.0000,   3.00000,    581.0210
     54.0000,       4.0000,   3.00000,    518.6616
     58.0000,       4.0000,   3.00000,    520.6856
     62.0000,       4.0000,   3.00000,    687.0579
     66.0000,       4.0000,   3.00000,    718.7737
     70.0000,       4.0000,   3.00000,    505.6767
     74.0000,       4.0000,   3.00000,    438.9049
     78.0000,       4.0000,   3.00000,    526.1490
     82.0000,       4.0000,   3.00000,    566.6507
     86.0000,       4.0000,   3.00000,    545.1692
     90.0000,       4.0000,   3.00000,    555.5918
     94.0000,       4.0000,   3.00000,    552.4695
     98.0000,       4.0000,   3.00000,    579.8757
    102.0000,       4.0000,   3.00000,    566.6996
    106.0000,       4.0000,   3.00000,    523.6849
    110.0000,       4.0000,   3.00000,    486.3203
    114.0000,       4.0000,   3.00000,    539.2575
    118.0000,       4.0000,   3.00000,    543.2740
    122.0000,       4.0000,   3.00000,    461.5952
    126.0000,       4.0000,   3.00000,    429.5880
    130.0000,       4.0000,   3.00000,    444.0250
    134.0000,       4.0000,   3.00000,    463.3384
    138.0000,       4.0000,   3.00000,    405.6064
    142.0000,       4.0000,   3.00000,    361.0576
    146.0000,       4.0000,   3.00000,    336.5569
    150.0000,       4.0000,   3.00000,    310.9430
    154.0000,       4.0000,   3.00000,    319.8916
    158.0000,       4.0000,   3.00000,    299.2023
    162.0000,       4.0000,   3.00000,    259.7184
    166.0000,       4.0000,   3.00000,    236.3525
    170.0000,       4.0000,   3.00000,    237.4677
    174.0000,       4.0000,   3.00000,    237.9295
    178.0000,       4.0000,   3.00000,    257.9873
    182.0000,       4.0000,   3.00000,    241.5384
    186.0000,       4.0000,   3.00000,    245.6147
    190.0000,       4.0000,   3.00000,    240.3816
    194.0000,       4.0000,   3.00000,    297.2852
    198.0000,       4.0000,   3.00000,    322.5235
    202.0000,       4.0000,   3.00000,    312.0729
    206.0000,       4.0000,   3.00000,    300.6110
    210.0000,       4.0000,   3.00000,    317.1553
    214.0000,       4.0000,   3.00000,    304.4029
    218.0000,       4.0000,   3.00000,    357.2105
    222.0000,       4.0000,   3.00000,    329.1017
    226.0000,       4.0000,   3.00000,    314.9000
    230.0000,       4.0000,   3.00000,    285.6727
    234.0000,       4.0000,   3.00000,    307.1813
    238.0000,       4.0000,   3.00000,    335.2290
     18.0000,      12.0000,   1.00000,    520.8478
     22.0000,      12.0000,   1.00000,    547.6362
     26.0000,      12.0000,   1.00000,    548.4143
     30.0000,      12.0000,   1.00000,    550.4468
     34.0000,      12.0000,   1.00000,    571.3561
     38.0000,      12.0000,   1.00000,    598.5761
     42.0000,      12.0000,   1.00000,    624.2811
     46.0000,      12.0000,   1.00000,    580.3021
     50.0000,      12.0000,   1.00000,    509.7863
     54.0000,      12.0000,   1.00000,    480.1490
     58.0000,      12.0000,   1.00000,    553.3592
     62.0000,      12.0000,   1.00000,    623.5605
     66.0000,      12.0000,   1.00000,    625.9552
     70.0000,      12.0000,   1.00000,    549.9246
     74.0000,      12.0000,   1.00000,    463.9926
     78.0000,      12.0000,   1.00000,    456.7648
     82.0000,      12.0000,   1.00000,    504.8846
     86.0000,      12.0000,   1.00000,    544.2262
     90.0000,      12.0000,   1.00000,    537.3991
     94.0000,      12.0000,   1.00000,    546.1609
     98.0000,      12.0000,   1.00000,    544.8858
    102.0000,      12.0000,   1.00000,    524.0769
    106.0000,      12.0000,   1.00000,    496.4729
    110.0000,      12.0000,   1.00000,    495.0964
    114.0000,      12.0000,   1.00000,    494.0452
    118.0000,      12.0000,   1.00000,    481.3595
    122.0000,      12.0000,   1.00000,    456.1643
    126.0000,      12.0000,   1.00000,    428.1130
    130.0000,      12.0000,   1.00000,    423.7954
    134.0000,      12.0000,   1.00000,    428.4537
    138.0000,      12.0000,   1.00000,    411.9257
    142.0000,      12.0000,   1.00000,    364.9044
    146.0000,      12.0000,   1.00000,    332.6842
    150.0000,      12.0000,   1.00000,    323.6193
    154.0000,      12.0000,   1.00000,    317.5364
    158.0000,      12.0000,   1.00000,    305.0834
    162.0000,      12.0000,   1.00000,    277.9304
    166.0000,      12.0000,   1.00000,    258.8141
    170.0000,      12.0000,   1.00000,    251.2864
    174.0000,      12.0000,   1.00000,    265.0307
    178.0000,      12.0000,   1.00000,    264.8735
    182.0000,      12.0000,   1.00000,    260.3187
    186.0000,      12.0000,   1.00000,    250.8823
    190.0000,      12.0000,   1.00000,    271.3511
    194.0000,      12.0000,   1.00000,    293.9562
    198.0000,      12.0000,   1.00000,    320.6525
    202.0000,      12.0000,   1.00000,    314.6889
    206.0000,      12.0000,   1.00000,    307.3604
    210.0000,      12.0000,   1.00000,    297.0739
    214.0000,      12.0000,   1.00000,    322.0449
    218.0000,      12.0000,   1.00000,    329.0594
    222.0000,      12.0000,   1.00000,    327.9010
    226.0000,      12.0000,   1.00000,    305.7592
    230.0000,      12.0000,   1.00000,    307.0670
    234.0000,      12.0000,   1.00000,    312.6816
     18.0000,       4.0000,   4.00000,    548.8528
     22.0000,       4.0000,   4.00000,    506.4268
     26.0000,       4.0000,   4.00000,    561.5906
     30.0000,       4.0000,   4.00000,    544.7463
     34.0000,       4.0000,   4.00000,    538.9053
     38.0000,       4.0000,   4.00000,    624.8445
     42.0000,       4.0000,   4.00000,    600.5640
     46.0000,       4.0000,   4.00000,    584.1864
     50.0000,       4.0000,   4.00000,    484.9336
     54.0000,       4.0000,   4.00000,    452.7313
     58.0000,       4.0000,   4.00000,    490.2634
     62.0000,       4.0000,   4.00000,    644.3386
     66.0000,       4.0000,   4.00000,    687.5399
     70.0000,       4.0000,   4.00000,    480.3784
     74.0000,       4.0000,   4.00000,    401.9941
     78.0000,       4.0000,   4.00000,    456.8290
     82.0000,       4.0000,   4.00000,    494.3024
     86.0000,       4.0000,   4.00000,    519.5179
     90.0000,       4.0000,   4.00000,    543.3461
     94.0000,       4.0000,   4.00000,    532.4561
     98.0000,       4.0000,   4.00000,    547.7961
    102.0000,       4.0000,   4.00000,    528.9791
    106.0000,       4.0000,   4.00000,    490.9133
    110.0000,       4.0000,   4.00000,    458.3971
    114.0000,       4.0000,   4.00000,    497.8028
    118.0000,       4.0000,   4.00000,    493.9578
    122.0000,       4.0000,   4.00000,    435.4919
    126.0000,       4.0000,   4.00000,    417.3466
    130.0000,       4.0000,   4.00000,    420.7657
    134.0000,       4.0000,   4.00000,    445.2901
    138.0000,       4.0000,   4.00000,    396.7996
    142.0000,       4.0000,   4.00000,    354.1549
    146.0000,       4.0000,   4.00000,    335.5980
    150.0000,       4.0000,   4.00000,    312.3770
    154.0000,       4.0000,   4.00000,    332.8058
    158.0000,       4.0000,   4.00000,    315.4545
    162.0000,       4.0000,   4.00000,    271.3791
    166.0000,       4.0000,   4.00000,    254.2518
    170.0000,       4.0000,   4.00000,    253.8736
    174.0000,       4.0000,   4.00000,    261.6709
    178.0000,       4.0000,   4.00000,    280.3107
    182.0000,       4.0000,   4.00000,    254.7805
    186.0000,       4.0000,   4.00000,    258.6106
    190.0000,       4.0000,   4.00000,    252.5793
    194.0000,       4.0000,   4.00000,    305.9517
    198.0000,       4.0000,   4.00000,    341.0490
    202.0000,       4.0000,   4.00000,    312.7057
    206.0000,       4.0000,   4.00000,    305.0471
    210.0000,       4.0000,   4.00000,    310.3575
    214.0000,       4.0000,   4.00000,    301.4082
    218.0000,       4.0000,   4.00000,    360.6963
    222.0000,       4.0000,   4.00000,    323.7394
    226.0000,       4.0000,   4.00000,    314.3888
    230.0000,       4.0000,   4.00000,    299.0576
    234.0000,       4.0000,   4.00000,    312.1093
     24.0000,      16.0000,   1.00000,    506.6956
     28.0000,      16.0000,   1.00000,    507.6844
     32.0000,      16.0000,   1.00000,    545.7657
     36.0000,      16.0000,   1.00000,    554.4754
     40.0000,      16.0000,   1.00000,    534.5123
     44.0000,      16.0000,   1.00000,    495.8491
     48.0000,      16.0000,   1.00000,    459.4868
     52.0000,      16.0000,   1.00000,    464.3780
     56.0000,      16.0000,   1.00000,    494.5554
     60.0000,      16.0000,   1.00000,    538.8950
     64.0000,      16.0000,   1.00000,    550.4117
     68.0000,      16.0000,   1.00000,    537.9418
     72.0000,      16.0000,   1.00000,    502.1172
     76.0000,      16.0000,   1.00000,    432.5065
     80.0000,      16.0000,   1.00000,    416.6568
     84.0000,      16.0000,   1.00000,    443.3124
     88.0000,      16.0000,   1.00000,    488.0727
     92.0000,      16.0000,   1.00000,    523.5453
     96.0000,      16.0000,   1.00000,    514.0959
    100.0000,      16.0000,   1.00000,    487.3552
    104.0000,      16.0000,   1.00000,    470.0011
    108.0000,      16.0000,   1.00000,    455.5051
    112.0000,      16.0000,   1.00000,    432.8620
    116.0000,      16.0000,   1.00000,    417.6123
    120.0000,      16.0000,   1.00000,    418.5427
    124.0000,      16.0000,   1.00000,    416.3851
    128.0000,      16.0000,   1.00000,    415.4933
    132.0000,      16.0000,   1.00000,    406.0390
    136.0000,      16.0000,   1.00000,    389.7009
    140.0000,      16.0000,   1.00000,    380.0980
    144.0000,      16.0000,   1.00000,    356.7922
    148.0000,      16.0000,   1.00000,    340.8218
    152.0000,      16.0000,   1.00000,    328.9507
    156.0000,      16.0000,   1.00000,    310.6675
    160.0000,      16.0000,   1.00000,    304.5660
    164.0000,      16.0000,   1.00000,    288.0374
    168.0000,      16.0000,   1.00000,    276.7636
    172.0000,      16.0000,   1.00000,    277.1729
    176.0000,      16.0000,   1.00000,    272.0998
    180.0000,      16.0000,   1.00000,    275.7569
    184.0000,      16.0000,   1.00000,    277.7827
    188.0000,      16.0000,   1.00000,    285.4458
    192.0000,      16.0000,   1.00000,    307.5488
    196.0000,      16.0000,   1.00000,    311.0188
    200.0000,      16.0000,   1.00000,    320.1166
    204.0000,      16.0000,   1.00000,    320.7092
    208.0000,      16.0000,   1.00000,    308.0771
    212.0000,      16.0000,   1.00000,    314.8030
    216.0000,      16.0000,   1.00000,    304.3888
    220.0000,      16.0000,   1.00000,    304.6774
    224.0000,      16.0000,   1.00000,    316.9471
    228.0000,      16.0000,   1.00000,    312.1274
     22.0000,       4.0000,   5.00000,    480.1909
     26.0000,       4.0000,   5.00000,    527.4329
     30.0000,       4.0000,   5.00000,    525.7510
     34.0000,       4.0000,   5.00000,    522.9270
     38.0000,       4.0000,   5.00000,    593.0684
     42.0000,       4.0000,   5.00000,    544.4987
     46.0000,       4.0000,   5.00000,    495.2371
     50.0000,       4.0000,   5.00000,    443.7536
     54.0000,       4.0000,   5.00000,    432.2085
     58.0000,       4.0000,   5.00000,    452.1062
     62.0000,       4.0000,   5.00000,    608.2733
     66.0000,       4.0000,   5.00000,    652.6849
     70.0000,       4.0000,   5.00000,    455.0394
     74.0000,       4.0000,   5.00000,    380.3565
     78.0000,       4.0000,   5.00000,    424.0035
     82.0000,       4.0000,   5.00000,    434.1675
     86.0000,       4.0000,   5.00000,    463.9751
     90.0000,       4.0000,   5.00000,    533.6757
     94.0000,       4.0000,   5.00000,    518.6893
     98.0000,       4.0000,   5.00000,    511.0844
    102.0000,       4.0000,   5.00000,    500.3939
    106.0000,       4.0000,   5.00000,    462.8305
    110.0000,       4.0000,   5.00000,    418.5966
    114.0000,       4.0000,   5.00000,    447.3369
    118.0000,       4.0000,   5.00000,    449.4389
    122.0000,       4.0000,   5.00000,    406.0805
    126.0000,       4.0000,   5.00000,    400.0629
    130.0000,       4.0000,   5.00000,    414.5702
    134.0000,       4.0000,   5.00000,    423.3837
    138.0000,       4.0000,   5.00000,    377.7466
    142.0000,       4.0000,   5.00000,    353.7072
    146.0000,       4.0000,   5.00000,    341.7480
    150.0000,       4.0000,   5.00000,    318.1282
    154.0000,       4.0000,   5.00000,    336.9802
    158.0000,       4.0000,   5.00000,    322.3758
    162.0000,       4.0000,   5.00000,    281.9484
    166.0000,       4.0000,   5.00000,    264.3267
    170.0000,       4.0000,   5.00000,    270.4292
    174.0000,       4.0000,   5.00000,    270.4380
    178.0000,       4.0000,   5.00000,    287.9159
    182.0000,       4.0000,   5.00000,    268.3204
    186.0000,       4.0000,   5.00000,    273.7946
    190.0000,       4.0000,   5.00000,    263.4964
    194.0000,       4.0000,   5.00000,    322.2461
    198.0000,       4.0000,   5.00000,    342.4981
    202.0000,       4.0000,   5.00000,    318.4319
    206.0000,       4.0000,   5.00000,    307.0256
    210.0000,       4.0000,   5.00000,    316.6929
    214.0000,       4.0000,   5.00000,    294.9466
    218.0000,       4.0000,   5.00000,    341.7686
    222.0000,       4.0000,   5.00000,    317.5016
    226.0000,       4.0000,   5.00000,    317.6410
    230.0000,       4.0000,   5.00000,    300.8434
     26.0000,       4.0000,   6.00000,    507.6490
     30.0000,       4.0000,   6.00000,    510.8243
     34.0000,       4.0000,   6.00000,    513.1038
     38.0000,       4.0000,   6.00000,    550.4317
     42.0000,       4.0000,   6.00000,    476.8799
     46.0000,       4.0000,   6.00000,    469.0316
     50.0000,       4.0000,   6.00000,    424.6229
     54.0000,       4.0000,   6.00000,    412.1044
     58.0000,       4.0000,   6.00000,    431.4682
     62.0000,       4.0000,   6.00000,    570.6270
     66.0000,       4.0000,   6.00000,    615.2672
     70.0000,       4.0000,   6.00000,    428.4182
     74.0000,       4.0000,   6.00000,    360.3187
     78.0000,       4.0000,   6.00000,    402.4528
     82.0000,       4.0000,   6.00000,    411.9348
     86.0000,       4.0000,   6.00000,    426.5836
     90.0000,       4.0000,   6.00000,    483.3750
     94.0000,       4.0000,   6.00000,    496.3667
     98.0000,       4.0000,   6.00000,    501.0439
    102.0000,       4.0000,   6.00000,    475.7558
    106.0000,       4.0000,   6.00000,    431.4456
    110.0000,       4.0000,   6.00000,    381.5895
    114.0000,       4.0000,   6.00000,    408.2213
    118.0000,       4.0000,   6.00000,    417.0663
    122.0000,       4.0000,   6.00000,    377.6375
    126.0000,       4.0000,   6.00000,    380.3275
    130.0000,       4.0000,   6.00000,    398.1399
    134.0000,       4.0000,   6.00000,    413.2843
    138.0000,       4.0000,   6.00000,    368.5263
    142.0000,       4.0000,   6.00000,    350.3839
    146.0000,       4.0000,   6.00000,    348.1333
    150.0000,       4.0000,   6.00000,    326.0128
    154.0000,       4.0000,   6.00000,    340.2164
    158.0000,       4.0000,   6.00000,    324.4343
    162.0000,       4.0000,   6.00000,    287.0983
    166.0000,       4.0000,   6.00000,    272.9690
    170.0000,       4.0000,   6.00000,    273.7446
    174.0000,       4.0000,   6.00000,    272.4576
    178.0000,       4.0000,   6.00000,    291.4031
    182.0000,       4.0000,   6.00000,    276.0535
    186.0000,       4.0000,   6.00000,    284.9684
    190.0000,       4.0000,   6.00000,    277.3571
    194.0000,       4.0000,   6.00000,    327.8825
    198.0000,       4.0000,   6.00000,    349.8088
    202.0000,       4.0000,   6.00000,    320.2946
    206.0000,       4.0000,   6.00000,    313.7128
    210.0000,       4.0000,   6.00000,    318.4509
    214.0000,       4.0000,   6.00000,    288.7689
    218.0000,       4.0000,   6.00000,    330.0743
    222.0000,       4.0000,   6.00000,    311.1995
    226.0000,       4.0000,   6.00000,    315.2907
     30.0000,      20.0000,   1.00000,    510.2829
     34.0000,      20.0000,   1.00000,    506.8059
     38.0000,      20.0000,   1.00000,    475.6335
     42.0000,      20.0000,   1.00000,    456.9335
     46.0000,      20.0000,   1.00000,    453.8349
     50.0000,      20.0000,   1.00000,    446.9043
     54.0000,      20.0000,   1.00000,    467.5902
     58.0000,      20.0000,   1.00000,    497.9082
     62.0000,      20.0000,   1.00000,    486.7630
     66.0000,      20.0000,   1.00000,    473.6045
     70.0000,      20.0000,   1.00000,    484.0110
     74.0000,      20.0000,   1.00000,    453.2382
     78.0000,      20.0000,   1.00000,    407.3712
     82.0000,      20.0000,   1.00000,    412.2173
     86.0000,      20.0000,   1.00000,    427.0883
     90.0000,      20.0000,   1.00000,    435.9966
     94.0000,      20.0000,   1.00000,    463.4979
     98.0000,      20.0000,   1.00000,    481.9763
    102.0000,      20.0000,   1.00000,    450.8802
    106.0000,      20.0000,   1.00000,    420.3376
    110.0000,      20.0000,   1.00000,    404.1502
    114.0000,      20.0000,   1.00000,    384.5377
    118.0000,      20.0000,   1.00000,    374.2256
    122.0000,      20.0000,   1.00000,    386.6850
    126.0000,      20.0000,   1.00000,    390.0348
    130.0000,      20.0000,   1.00000,    382.8574
    134.0000,      20.0000,   1.00000,    384.4402
    138.0000,      20.0000,   1.00000,    383.5986
    142.0000,      20.0000,   1.00000,    368.9703
    146.0000,      20.0000,   1.00000,    355.9642
    150.0000,      20.0000,   1.00000,    343.5643
    154.0000,      20.0000,   1.00000,    325.7171
    158.0000,      20.0000,   1.00000,    308.0246
    162.0000,      20.0000,   1.00000,    303.1766
    166.0000,      20.0000,   1.00000,    291.4880
    170.0000,      20.0000,   1.00000,    279.2978
    174.0000,      20.0000,   1.00000,    274.3203
    178.0000,      20.0000,   1.00000,    279.2037
    182.0000,      20.0000,   1.00000,    280.9860
    186.0000,      20.0000,   1.00000,    302.1190
    190.0000,      20.0000,   1.00000,    312.7639
    194.0000,      20.0000,   1.00000,    317.9966
    198.0000,      20.0000,   1.00000,    318.9858
    202.0000,      20.0000,   1.00000,    329.1863
    206.0000,      20.0000,   1.00000,    320.8505
    210.0000,      20.0000,   1.00000,    312.8639
    214.0000,      20.0000,   1.00000,    302.9861
    218.0000,      20.0000,   1.00000,    303.0294
    222.0000,      20.0000,   1.00000,    296.9460
     30.0000,       4.0000,   7.00000,    500.6909
     34.0000,       4.0000,   7.00000,    480.7152
     38.0000,       4.0000,   7.00000,    507.5158
     42.0000,       4.0000,   7.00000,    462.9226
     46.0000,       4.0000,   7.00000,    457.4536
     50.0000,       4.0000,   7.00000,    415.1613
     54.0000,       4.0000,   7.00000,    393.6153
     58.0000,       4.0000,   7.00000,    414.1466
     62.0000,       4.0000,   7.00000,    543.2300
     66.0000,       4.0000,   7.00000,    575.4116
     70.0000,       4.0000,   7.00000,    402.6950
     74.0000,       4.0000,   7.00000,    339.2671
     78.0000,       4.0000,   7.00000,    388.8582
     82.0000,       4.0000,   7.00000,    405.1193
     86.0000,       4.0000,   7.00000,    409.0490
     90.0000,       4.0000,   7.00000,    440.5657
     94.0000,       4.0000,   7.00000,    457.2754
     98.0000,       4.0000,   7.00000,    488.2042
    102.0000,       4.0000,   7.00000,    462.0786
    106.0000,       4.0000,   7.00000,    401.1469
    110.0000,       4.0000,   7.00000,    357.1297
    114.0000,       4.0000,   7.00000,    384.9115
    118.0000,       4.0000,   7.00000,    389.8329
    122.0000,       4.0000,   7.00000,    357.9193
    126.0000,       4.0000,   7.00000,    356.4852
    130.0000,       4.0000,   7.00000,    377.4900
    134.0000,       4.0000,   7.00000,    405.6237
    138.0000,       4.0000,   7.00000,    371.2157
    142.0000,       4.0000,   7.00000,    349.7335
    146.0000,       4.0000,   7.00000,    348.9015
    150.0000,       4.0000,   7.00000,    329.9580
    154.0000,       4.0000,   7.00000,    347.5158
    158.0000,       4.0000,   7.00000,    327.7903
    162.0000,       4.0000,   7.00000,    288.5235
    166.0000,       4.0000,   7.00000,    271.8709
    170.0000,       4.0000,   7.00000,    270.3908
    174.0000,       4.0000,   7.00000,    271.9161
    178.0000,       4.0000,   7.00000,    295.1166
    182.0000,       4.0000,   7.00000,    277.3422
    186.0000,       4.0000,   7.00000,    291.9525
    190.0000,       4.0000,   7.00000,    281.7287
    194.0000,       4.0000,   7.00000,    336.1801
    198.0000,       4.0000,   7.00000,    356.3693
    202.0000,       4.0000,   7.00000,    327.3653
    206.0000,       4.0000,   7.00000,    314.6413
    210.0000,       4.0000,   7.00000,    314.1202
    214.0000,       4.0000,   7.00000,    286.8913
    218.0000,       4.0000,   7.00000,    334.8112
    222.0000,       4.0000,   7.00000,    305.5379
     34.0000,       4.0000,   8.00000,    447.6802
     38.0000,       4.0000,   8.00000,    496.1205
     42.0000,       4.0000,   8.00000,    466.9953
     46.0000,       4.0000,   8.00000,    455.2029
     50.0000,       4.0000,   8.00000,    402.6878
     54.0000,       4.0000,   8.00000,    384.9669
     58.0000,       4.0000,   8.00000,    393.7060
     62.0000,       4.0000,   8.00000,    518.1840
     66.0000,       4.0000,   8.00000,    546.5323
     70.0000,       4.0000,   8.00000,    376.0879
     74.0000,       4.0000,   8.00000,    324.1538
     78.0000,       4.0000,   8.00000,    378.9700
     82.0000,       4.0000,   8.00000,    395.1807
     86.0000,       4.0000,   8.00000,    397.4560
     90.0000,       4.0000,   8.00000,    429.5817
     94.0000,       4.0000,   8.00000,    427.7109
     98.0000,       4.0000,   8.00000,    450.0934
    102.0000,       4.0000,   8.00000,    442.6844
    106.0000,       4.0000,   8.00000,    391.8654
    110.0000,       4.0000,   8.00000,    342.4353
    114.0000,       4.0000,   8.00000,    368.0568
    118.0000,       4.0000,   8.00000,    374.7610
    122.0000,       4.0000,   8.00000,    337.2635
    126.0000,       4.0000,   8.00000,    338.0208
    130.0000,       4.0000,   8.00000,    362.4145
    134.0000,       4.0000,   8.00000,    397.0189
    138.0000,       4.0000,   8.00000,    370.8969
    142.0000,       4.0000,   8.00000,    354.7984
    146.0000,       4.0000,   8.00000,    347.7467
    150.0000,       4.0000,   8.00000,    331.3477
    154.0000,       4.0000,   8.00000,    352.8037
    158.0000,       4.0000,   8.00000,    334.1639
    162.0000,       4.0000,   8.00000,    285.8612
    166.0000,       4.0000,   8.00000,    263.2576
    170.0000,       4.0000,   8.00000,    266.9203
    174.0000,       4.0000,   8.00000,    270.9563
    178.0000,       4.0000,   8.00000,    293.5391
    182.0000,       4.0000,   8.00000,    280.3432
    186.0000,       4.0000,   8.00000,    288.0081
    190.0000,       4.0000,   8.00000,    282.4359
    194.0000,       4.0000,   8.00000,    341.7613
    198.0000,       4.0000,   8.00000,    365.6296
    202.0000,       4.0000,   8.00000,    331.6744
    206.0000,       4.0000,   8.00000,    311.5064
    210.0000,       4.0000,   8.00000,    312.2956
    214.0000,       4.0000,   8.00000,    291.9394
    218.0000,       4.0000,   8.00000,    337.4352
     42.0000,      28.0000,   1.00000,    445.3648
     46.0000,      28.0000,   1.00000,    440.7023
     50.0000,      28.0000,   1.00000,    454.5014
     54.0000,      28.0000,   1.00000,    455.4208
     58.0000,      28.0000,   1.00000,    430.1624
     62.0000,      28.0000,   1.00000,    405.3721
     66.0000,      28.0000,   1.00000,    399.0246
     70.0000,      28.0000,   1.00000,    409.8924
     74.0000,      28.0000,   1.00000,    416.4664
     78.0000,      28.0000,   1.00000,    403.0132
     82.0000,      28.0000,   1.00000,    385.6190
     86.0000,      28.0000,   1.00000,    392.6542
     90.0000,      28.0000,   1.00000,    404.3667
     94.0000,      28.0000,   1.00000,    394.1516
     98.0000,      28.0000,   1.00000,    380.2984
    102.0000,      28.0000,   1.00000,    377.0366
    106.0000,      28.0000,   1.00000,    382.8874
    110.0000,      28.0000,   1.00000,    385.5276
    114.0000,      28.0000,   1.00000,    363.4767
    118.0000,      28.0000,   1.00000,    343.6583
    122.0000,      28.0000,   1.00000,    345.6433
    126.0000,      28.0000,   1.00000,    354.3085
    130.0000,      28.0000,   1.00000,    356.6922
    134.0000,      28.0000,   1.00000,    360.0375
    138.0000,      28.0000,   1.00000,    362.8881
    142.0000,      28.0000,   1.00000,    371.1491
    146.0000,      28.0000,   1.00000,    367.6716
    150.0000,      28.0000,   1.00000,    348.2768
    154.0000,      28.0000,   1.00000,    324.7351
    158.0000,      28.0000,   1.00000,    307.2465
    162.0000,      28.0000,   1.00000,    294.9107
    166.0000,      28.0000,   1.00000,    288.4210
    170.0000,      28.0000,   1.00000,    275.5437
    174.0000,      28.0000,   1.00000,    271.1115
    178.0000,      28.0000,   1.00000,    270.9710
    182.0000,      28.0000,   1.00000,    284.2590
    186.0000,      28.0000,   1.00000,    300.5647
    190.0000,      28.0000,   1.00000,    313.8748
    194.0000,      28.0000,   1.00000,    318.3615
    198.0000,      28.0000,   1.00000,    323.4428
    202.0000,      28.0000,   1.00000,    323.4767
    206.0000,      28.0000,   1.00000,    334.3429
    210.0000,      28.0000,   1.00000,    327.5819
     42.0000,       4.0000,  10.00000,    463.4846
     46.0000,       4.0000,  10.00000,    450.7220
     50.0000,       4.0000,  10.00000,    394.0297
     54.0000,       4.0000,  10.00000,    363.1409
     58.0000,       4.0000,  10.00000,    365.4930
     62.0000,       4.0000,  10.00000,    474.9781
     66.0000,       4.0000,  10.00000,    499.7979
     70.0000,       4.0000,  10.00000,    351.9826
     74.0000,       4.0000,  10.00000,    302.5205
     78.0000,       4.0000,  10.00000,    351.4034
     82.0000,       4.0000,  10.00000,    375.2350
     86.0000,       4.0000,  10.00000,    387.7935
     90.0000,       4.0000,  10.00000,    421.1660
     94.0000,       4.0000,  10.00000,    408.2976
     98.0000,       4.0000,  10.00000,    409.2064
    102.0000,       4.0000,  10.00000,    392.3039
    106.0000,       4.0000,  10.00000,    364.6208
    110.0000,       4.0000,  10.00000,    337.5178
    114.0000,       4.0000,  10.00000,    356.4791
    118.0000,       4.0000,  10.00000,    351.1480
    122.0000,       4.0000,  10.00000,    318.1930
    126.0000,       4.0000,  10.00000,    321.7329
    130.0000,       4.0000,  10.00000,    346.6822
    134.0000,       4.0000,  10.00000,    382.5774
    138.0000,       4.0000,  10.00000,    359.2957
    142.0000,       4.0000,  10.00000,    351.3560
    146.0000,       4.0000,  10.00000,    354.0314
    150.0000,       4.0000,  10.00000,    337.8746
    154.0000,       4.0000,  10.00000,    351.3255
    158.0000,       4.0000,  10.00000,    325.3761
    162.0000,       4.0000,  10.00000,    279.1752
    166.0000,       4.0000,  10.00000,    258.0246
    170.0000,       4.0000,  10.00000,    258.1937
    174.0000,       4.0000,  10.00000,    263.3991
    178.0000,       4.0000,  10.00000,    286.0555
    182.0000,       4.0000,  10.00000,    270.7818
    186.0000,       4.0000,  10.00000,    281.8482
    190.0000,       4.0000,  10.00000,    278.4074
    194.0000,       4.0000,  10.00000,    339.0227
    198.0000,       4.0000,  10.00000,    363.4630
    202.0000,       4.0000,  10.00000,    332.1966
    206.0000,       4.0000,  10.00000,    319.1266
    210.0000,       4.0000,  10.00000,    322.2880
     54.0000,      36.0000,   1.00000,    424.2030
     58.0000,      36.0000,   1.00000,    401.7949
     62.0000,      36.0000,   1.00000,    389.1804
     66.0000,      36.0000,   1.00000,    375.8393
     70.0000,      36.0000,   1.00000,    374.1124
     74.0000,      36.0000,   1.00000,    385.2029
     78.0000,      36.0000,   1.00000,    390.0238
     82.0000,      36.0000,   1.00000,    380.1472
     86.0000,      36.0000,   1.00000,    362.2410
     90.0000,      36.0000,   1.00000,    361.1731
     94.0000,      36.0000,   1.00000,    368.3042
     98.0000,      36.0000,   1.00000,    372.0860
    102.0000,      36.0000,   1.00000,    371.2866
    106.0000,      36.0000,   1.00000,    362.2929
    110.0000,      36.0000,   1.00000,    351.3135
    114.0000,      36.0000,   1.00000,    347.0667
    118.0000,      36.0000,   1.00000,    354.4439
    122.0000,      36.0000,   1.00000,    359.6879
    126.0000,      36.0000,   1.00000,    353.1768
    130.0000,      36.0000,   1.00000,    352.0468
    134.0000,      36.0000,   1.00000,    349.4839
    138.0000,      36.0000,   1.00000,    350.3399
    142.0000,      36.0000,   1.00000,    348.0009
    146.0000,      36.0000,   1.00000,    339.3413
    150.0000,      36.0000,   1.00000,    327.4071
    154.0000,      36.0000,   1.00000,    313.3263
    158.0000,      36.0000,   1.00000,    301.9770
    162.0000,      36.0000,   1.00000,    295.3298
    166.0000,      36.0000,   1.00000,    281.4803
    170.0000,      36.0000,   1.00000,    276.2326
    174.0000,      36.0000,   1.00000,    268.2867
    178.0000,      36.0000,   1.00000,    269.1528
    182.0000,      36.0000,   1.00000,    277.7460
    186.0000,      36.0000,   1.00000,    283.3734
    190.0000,      36.0000,   1.00000,    292.7503
    194.0000,      36.0000,   1.00000,    304.6285
    198.0000,      36.0000,   1.00000,    309.0610
     54.0000,      12.0000,   4.00000,    355.2791
     58.0000,      12.0000,   4.00000,    384.4374
     62.0000,      12.0000,   4.00000,    428.8340
     66.0000,      12.0000,   4.00000,    419.5061
     70.0000,      12.0000,   4.00000,    364.2391
     74.0000,      12.0000,   4.00000,    319.1199
     78.0000,      12.0000,   4.00000,    324.8270
     82.0000,      12.0000,   4.00000,    350.5130
     86.0000,      12.0000,   4.00000,    372.2662
     90.0000,      12.0000,   4.00000,    386.9210
     94.0000,      12.0000,   4.00000,    403.9951
     98.0000,      12.0000,   4.00000,    402.2297
    102.0000,      12.0000,   4.00000,    385.6711
    106.0000,      12.0000,   4.00000,    351.3575
    110.0000,      12.0000,   4.00000,    331.9955
    114.0000,      12.0000,   4.00000,    329.6643
    118.0000,      12.0000,   4.00000,    337.8052
    122.0000,      12.0000,   4.00000,    338.1692
    126.0000,      12.0000,   4.00000,    330.7645
    130.0000,      12.0000,   4.00000,    344.4631
    134.0000,      12.0000,   4.00000,    354.3529
    138.0000,      12.0000,   4.00000,    355.8073
    142.0000,      12.0000,   4.00000,    342.6740
    146.0000,      12.0000,   4.00000,    330.9000
    150.0000,      12.0000,   4.00000,    330.9398
    154.0000,      12.0000,   4.00000,    325.6334
    158.0000,      12.0000,   4.00000,    310.3455
    162.0000,      12.0000,   4.00000,    282.6452
    166.0000,      12.0000,   4.00000,    257.4016
    170.0000,      12.0000,   4.00000,    251.5145
    174.0000,      12.0000,   4.00000,    259.7805
    178.0000,      12.0000,   4.00000,    261.9316
    182.0000,      12.0000,   4.00000,    266.1768
    186.0000,      12.0000,   4.00000,    260.4907
    190.0000,      12.0000,   4.00000,    283.2366
    194.0000,      12.0000,   4.00000,    312.6063
    198.0000,      12.0000,   4.00000,    334.9495
     66.0000,      44.0000,   1.00000,    376.8979
     70.0000,      44.0000,   1.00000,    370.1974
     74.0000,      44.0000,   1.00000,    370.3728
     78.0000,      44.0000,   1.00000,    373.7038
     82.0000,      44.0000,   1.00000,    375.7204
     86.0000,      44.0000,   1.00000,    366.3996
     90.0000,      44.0000,   1.00000,    345.0004
     94.0000,      44.0000,   1.00000,    346.7543
     98.0000,      44.0000,   1.00000,    357.8367
    102.0000,      44.0000,   1.00000,    361.6566
    106.0000,      44.0000,   1.00000,    366.5069
    110.0000,      44.0000,   1.00000,    369.3801
    114.0000,      44.0000,   1.00000,    368.3998
    118.0000,      44.0000,   1.00000,    362.8679
    122.0000,      44.0000,   1.00000,    353.5284
    126.0000,      44.0000,   1.00000,    347.8864
    130.0000,      44.0000,   1.00000,    346.8597
    134.0000,      44.0000,   1.00000,    350.3848
    138.0000,      44.0000,   1.00000,    340.3435
    142.0000,      44.0000,   1.00000,    324.4262
    146.0000,      44.0000,   1.00000,    315.0795
    150.0000,      44.0000,   1.00000,    309.4834
    154.0000,      44.0000,   1.00000,    299.1976
    158.0000,      44.0000,   1.00000,    291.0710
    162.0000,      44.0000,   1.00000,    283.7486
    166.0000,      44.0000,   1.00000,    280.7632
    170.0000,      44.0000,   1.00000,    275.5827
    174.0000,      44.0000,   1.00000,    274.1288
    178.0000,      44.0000,   1.00000,    272.7043
    182.0000,      44.0000,   1.00000,    274.1276
    186.0000,      44.0000,   1.00000,    279.3091
     66.0000,      12.0000,   5.00000,    416.6515
     70.0000,      12.0000,   5.00000,    360.3138
     74.0000,      12.0000,   5.00000,    312.4152
     78.0000,      12.0000,   5.00000,    318.5820
     82.0000,      12.0000,   5.00000,    344.1170
     86.0000,      12.0000,   5.00000,    367.9539
     90.0000,      12.0000,   5.00000,    380.5761
     94.0000,      12.0000,   5.00000,    395.2821
     98.0000,      12.0000,   5.00000,    395.4290
    102.0000,      12.0000,   5.00000,    384.4664
    106.0000,      12.0000,   5.00000,    360.1662
    110.0000,      12.0000,   5.00000,    345.1259
    114.0000,      12.0000,   5.00000,    341.9396
    118.0000,      12.0000,   5.00000,    339.4498
    122.0000,      12.0000,   5.00000,    327.7605
    126.0000,      12.0000,   5.00000,    323.5124
    130.0000,      12.0000,   5.00000,    342.6739
    134.0000,      12.0000,   5.00000,    352.5109
    138.0000,      12.0000,   5.00000,    345.1086
    142.0000,      12.0000,   5.00000,    327.9991
    146.0000,      12.0000,   5.00000,    316.8473
    150.0000,      12.0000,   5.00000,    318.2087
    154.0000,      12.0000,   5.00000,    309.7945
    158.0000,      12.0000,   5.00000,    296.1264
    162.0000,      12.0000,   5.00000,    270.4966
    166.0000,      12.0000,   5.00000,    252.9850
    170.0000,      12.0000,   5.00000,    248.9889
    174.0000,      12.0000,   5.00000,    254.5503
    178.0000,      12.0000,   5.00000,    254.6097
    182.0000,      12.0000,   5.00000,    260.5297
    186.0000,      12.0000,   5.00000,    257.5740
     78.0000,      52.0000,   1.00000,    371.5551
     82.0000,      52.0000,   1.00000,    371.2635
     86.0000,      52.0000,   1.00000,    370.5892
     90.0000,      52.0000,   1.00000,    361.4748
     94.0000,      52.0000,   1.00000,    349.7197
     98.0000,      52.0000,   1.00000,    352.4078
    102.0000,      52.0000,   1.00000,    357.8223
    106.0000,      52.0000,   1.00000,    364.3685
    110.0000,      52.0000,   1.00000,    370.7550
    114.0000,      52.0000,   1.00000,    373.6688
    118.0000,      52.0000,   1.00000,    370.1831
    122.0000,      52.0000,   1.00000,    361.6965
    126.0000,      52.0000,   1.00000,    350.6879
    130.0000,      52.0000,   1.00000,    340.4819
    134.0000,      52.0000,   1.00000,    330.6985
    138.0000,      52.0000,   1.00000,    323.5505
    142.0000,      52.0000,   1.00000,    315.5850
    146.0000,      52.0000,   1.00000,    309.9581
    150.0000,      52.0000,   1.00000,    301.2357
    154.0000,      52.0000,   1.00000,    294.5233
    158.0000,      52.0000,   1.00000,    287.0303
    162.0000,      52.0000,   1.00000,    276.7684
    166.0000,      52.0000,   1.00000,    270.5887
    170.0000,      52.0000,   1.00000,    273.9394
    174.0000,      52.0000,   1.00000,    278.3988
     78.0000,      12.0000,   6.00000,    322.4536
     82.0000,      12.0000,   6.00000,    349.8214
     86.0000,      12.0000,   6.00000,    373.3938
     90.0000,      12.0000,   6.00000,    388.5899
     94.0000,      12.0000,   6.00000,    402.4920
     98.0000,      12.0000,   6.00000,    402.4704
    102.0000,      12.0000,   6.00000,    387.6338
    106.0000,      12.0000,   6.00000,    360.4590
    110.0000,      12.0000,   6.00000,    344.7684
    114.0000,      12.0000,   6.00000,    343.1684
    118.0000,      12.0000,   6.00000,    342.4284
    122.0000,      12.0000,   6.00000,    329.5152
    126.0000,      12.0000,   6.00000,    322.4095
    130.0000,      12.0000,   6.00000,    334.6492
    134.0000,      12.0000,   6.00000,    338.0357
    138.0000,      12.0000,   6.00000,    333.6028
    142.0000,      12.0000,   6.00000,    322.3591
    146.0000,      12.0000,   6.00000,    316.0068
    150.0000,      12.0000,   6.00000,    313.7134
    154.0000,      12.0000,   6.00000,    304.8753
    158.0000,      12.0000,   6.00000,    289.5989
    162.0000,      12.0000,   6.00000,    261.9369
    166.0000,      12.0000,   6.00000,    243.1152
    170.0000,      12.0000,   6.00000,    241.5121
    174.0000,      12.0000,   6.00000,    251.8607
     84.0000,      24.0000,   3.00000,    358.6641
     88.0000,      24.0000,   3.00000,    381.6102
     92.0000,      24.0000,   3.00000,    393.2963
     96.0000,      24.0000,   3.00000,    392.3944
    100.0000,      24.0000,   3.00000,    384.2310
    104.0000,      24.0000,   3.00000,    376.1918
    108.0000,      24.0000,   3.00000,    368.1017
    112.0000,      24.0000,   3.00000,    351.8145
    116.0000,      24.0000,   3.00000,    335.7397
    120.0000,      24.0000,   3.00000,    330.2142
    124.0000,      24.0000,   3.00000,    338.4566
    128.0000,      24.0000,   3.00000,    335.8982
    132.0000,      24.0000,   3.00000,    331.2160
    136.0000,      24.0000,   3.00000,    328.1649
    140.0000,      24.0000,   3.00000,    323.4040
    144.0000,      24.0000,   3.00000,    319.4811
    148.0000,      24.0000,   3.00000,    313.2190
    152.0000,      24.0000,   3.00000,    304.1422
    156.0000,      24.0000,   3.00000,    287.2834
    160.0000,      24.0000,   3.00000,    271.8118
    164.0000,      24.0000,   3.00000,    263.6803
    168.0000,      24.0000,   3.00000,    255.8627
     90.0000,      20.0000,   4.00000,    397.3723
     94.0000,      20.0000,   4.00000,    405.8733
     98.0000,      20.0000,   4.00000,    403.6844
    102.0000,      20.0000,   4.00000,    385.4035
    106.0000,      20.0000,   4.00000,    370.1496
    110.0000,      20.0000,   4.00000,    354.8864
    114.0000,      20.0000,   4.00000,    335.6868
    118.0000,      20.0000,   4.00000,    326.7433
    122.0000,      20.0000,   4.00000,    329.0512
    126.0000,      20.0000,   4.00000,    332.3022
    130.0000,      20.0000,   4.00000,    329.0171
    134.0000,      20.0000,   4.00000,    329.9646
    138.0000,      20.0000,   4.00000,    330.9061
    142.0000,      20.0000,   4.00000,    324.0164
    146.0000,      20.0000,   4.00000,    314.1081
    150.0000,      20.0000,   4.00000,    304.5256
    154.0000,      20.0000,   4.00000,    294.9440
    158.0000,      20.0000,   4.00000,    284.3290
    162.0000,      20.0000,   4.00000,    272.0708
   1.99
ITERATION 3
MODEL RESISTIVITY
LAYER 1
61,     2.0000
      8.0000,     614.70
     12.0000,     564.69
     16.0000,     552.67
     20.0000,     619.78
     24.0000,     553.45
     28.0000,     648.28
     32.0000,     668.11
     36.0000,     658.45
     40.0000,     771.25
     44.0000,     745.89
     48.0000,     744.80
     52.0000,     660.55
     56.0000,     636.89
     60.0000,     707.45
     64.0000,     1033.0
     68.0000,     1127.9
     72.0000,     707.37
     76.0000,     540.80
     80.0000,     606.58
     84.0000,     623.69
     88.0000,     628.08
     92.0000,     683.79
     96.0000,     656.07
    100.0000,     641.99
    104.0000,     601.28
    108.0000,     518.06
    112.0000,     452.86
    116.0000,     495.36
    120.0000,     503.31
    124.0000,     472.21
    128.0000,     487.91
    132.0000,     498.44
    136.0000,     496.69
    140.0000,     415.71
    144.0000,     371.87
    148.0000,     342.48
    152.0000,     295.54
    156.0000,     290.12
    160.0000,     251.20
    164.0000,     199.47
    168.0000,     176.04
    172.0000,     168.33
    176.0000,     169.16
    180.0000,     192.62
    184.0000,     187.77
    188.0000,     207.94
    192.0000,     216.35
    196.0000,     283.57
    200.0000,     320.53
    204.0000,     296.59
    208.0000,     285.71
    212.0000,     289.92
    216.0000,     261.50
    220.0000,     305.18
    224.0000,     278.38
    228.0000,     266.94
    232.0000,     239.42
    236.0000,     252.61
    240.0000,     280.84
    244.0000,     242.64
           203.0812
LAYER 2
61,     4.2000
      8.0000,     536.92
     12.0000,     521.20
     16.0000,     541.82
     20.0000,     607.71
     24.0000,     578.81
     28.0000,     656.67
     32.0000,     687.01
     36.0000,     673.38
     40.0000,     767.93
     44.0000,     751.14
     48.0000,     746.39
     52.0000,     678.84
     56.0000,     654.40
     60.0000,     730.88
     64.0000,     957.50
     68.0000,     1030.2
     72.0000,     685.84
     76.0000,     537.73
     80.0000,     581.10
     84.0000,     586.33
     88.0000,     596.42
     92.0000,     647.20
     96.0000,     638.96
    100.0000,     654.00
    104.0000,     640.42
    108.0000,     583.31
    112.0000,     525.42
    116.0000,     550.95
    120.0000,     554.26
    124.0000,     528.68
    128.0000,     531.73
    132.0000,     519.12
    136.0000,     483.47
    140.0000,     416.99
    144.0000,     364.97
    148.0000,     331.90
    152.0000,     300.41
    156.0000,     294.26
    160.0000,     252.87
    164.0000,     205.17
    168.0000,     176.62
    172.0000,     173.03
    176.0000,     173.92
    180.0000,     188.55
    184.0000,     191.18
    188.0000,     205.30
    192.0000,     221.41
    196.0000,     284.29
    200.0000,     324.80
    204.0000,     305.14
    208.0000,     300.42
    212.0000,     308.04
    216.0000,     287.99
    220.0000,     323.00
    224.0000,     301.92
    228.0000,     283.75
    232.0000,     262.01
    236.0000,     274.78
    240.0000,     290.35
    244.0000,     247.33
           214.8888
LAYER 3
59,     6.6200
     12.0000,     461.89
     16.0000,     485.78
     20.0000,     540.56
     24.0000,     560.30
     28.0000,     623.77
     32.0000,     675.89
     36.0000,     690.56
     40.0000,     761.28
     44.0000,     752.75
     48.0000,     745.00
     52.0000,     688.10
     56.0000,     655.23
     60.0000,     685.57
     64.0000,     768.58
     68.0000,     777.85
     72.0000,     570.41
     76.0000,     483.67
     80.0000,     525.02
     84.0000,     538.93
     88.0000,     563.20
     92.0000,     625.65
     96.0000,     639.65
    100.0000,     683.18
    104.0000,     707.39
    108.0000,     688.32
    112.0000,     641.12
    116.0000,     640.34
    120.0000,     629.81
    124.0000,     599.58
    128.0000,     579.35
    132.0000,     533.30
    136.0000,     470.26
    140.0000,     416.67
    144.0000,     369.39
    148.0000,     342.57
    152.0000,     330.50
    156.0000,     326.51
    160.0000,     277.38
    164.0000,     226.17
    168.0000,     193.66
    172.0000,     191.35
    176.0000,     189.29
    180.0000,     193.78
    184.0000,     201.13
    188.0000,     214.62
    192.0000,     238.38
    196.0000,     294.41
    200.0000,     333.94
    204.0000,     325.51
    208.0000,     335.51
    212.0000,     357.21
    216.0000,     355.35
    220.0000,     382.06
    224.0000,     366.18
    228.0000,     343.63
    232.0000,     328.12
    236.0000,     335.49
    240.0000,     320.60
           259.5634
LAYER 4
57,     9.2820
     16.0000,     420.89
     20.0000,     477.66
     24.0000,     514.26
     28.0000,     573.80
     32.0000,     634.08
     36.0000,     672.22
     40.0000,     719.69
     44.0000,     704.52
     48.0000,     688.61
     52.0000,     634.04
     56.0000,     587.09
     60.0000,     569.23
     64.0000,     572.37
     68.0000,     548.59
     72.0000,     428.09
     76.0000,     396.46
     80.0000,     459.58
     84.0000,     492.65
     88.0000,     524.27
     92.0000,     585.26
     96.0000,     588.61
    100.0000,     626.78
    104.0000,     676.13
    108.0000,     707.48
    112.0000,     697.20
    116.0000,     696.41
    120.0000,     669.35
    124.0000,     613.53
    128.0000,     565.58
    132.0000,     500.72
    136.0000,     433.76
    140.0000,     393.98
    144.0000,     364.02
    148.0000,     354.65
    152.0000,     364.26
    156.0000,     371.18
    160.0000,     320.36
    164.0000,     267.05
    168.0000,     234.75
    172.0000,     233.60
    176.0000,     227.18
    180.0000,     222.91
    184.0000,     228.25
    188.0000,     239.71
    192.0000,     260.89
    196.0000,     303.41
    200.0000,     334.38
    204.0000,     336.55
    208.0000,     363.80
    212.0000,     405.16
    216.0000,     423.32
    220.0000,     446.09
    224.0000,     432.54
    228.0000,     410.69
    232.0000,     396.33
    236.0000,     394.30
           333.3012
LAYER 5
53,    12.2102
     24.0000,     434.98
     28.0000,     507.07
     32.0000,     544.42
     36.0000,     559.96
     40.0000,     553.45
     44.0000,     513.81
     48.0000,     471.39
     52.0000,     421.91
     56.0000,     380.59
     60.0000,     355.08
     64.0000,     342.29
     68.0000,     324.84
     72.0000,     295.17
     76.0000,     314.77
     80.0000,     388.92
     84.0000,     439.34
     88.0000,     458.93
     92.0000,     468.09
     96.0000,     434.53
    100.0000,     416.99
    104.0000,     421.69
    108.0000,     430.65
    112.0000,     422.22
    116.0000,     401.98
    120.0000,     360.57
    124.0000,     318.07
    128.0000,     302.43
    132.0000,     304.25
    136.0000,     313.10
    140.0000,     326.67
    144.0000,     337.98
    148.0000,     353.87
    152.0000,     378.22
    156.0000,     395.83
    160.0000,     379.70
    164.0000,     362.65
    168.0000,     361.34
    172.0000,     374.04
    176.0000,     369.01
    180.0000,     350.34
    184.0000,     333.39
    188.0000,     317.72
    192.0000,     304.72
    196.0000,     300.84
    200.0000,     302.56
    204.0000,     312.29
    208.0000,     346.64
    212.0000,     394.38
    216.0000,     430.63
    220.0000,     447.32
    224.0000,     446.18
    228.0000,     434.39
           416.3147
LAYER 6
49,    15.4312
     32.0000,     541.01
     36.0000,     515.13
     40.0000,     482.42
     44.0000,     421.60
     48.0000,     373.19
     52.0000,     331.17
     56.0000,     304.36
     60.0000,     292.04
     64.0000,     288.97
     68.0000,     285.26
     72.0000,     283.99
     76.0000,     314.02
     80.0000,     376.08
     84.0000,     421.90
     88.0000,     432.40
     92.0000,     417.66
     96.0000,     378.08
    100.0000,     345.54
    104.0000,     328.06
    108.0000,     315.71
    112.0000,     297.63
    116.0000,     272.72
    120.0000,     240.73
    124.0000,     217.08
    128.0000,     217.35
    132.0000,     238.90
    136.0000,     271.20
    140.0000,     302.76
    144.0000,     325.43
    148.0000,     341.59
    152.0000,     356.57
    156.0000,     369.12
    160.0000,     375.73
    164.0000,     390.84
    168.0000,     419.81
    172.0000,     451.41
    176.0000,     460.22
    180.0000,     441.73
    184.0000,     408.02
    188.0000,     367.45
    192.0000,     327.86
    196.0000,     298.67
    200.0000,     283.56
    204.0000,     284.15
    208.0000,     302.38
    212.0000,     328.34
    216.0000,     351.46
    220.0000,     363.45
           374.3650
LAYER 7
45,    18.9743
     40.0000,     511.76
     44.0000,     400.54
     48.0000,     351.40
     52.0000,     312.46
     56.0000,     292.20
     60.0000,     286.03
     64.0000,     288.55
     68.0000,     293.34
     72.0000,     304.00
     76.0000,     333.93
     80.0000,     380.84
     84.0000,     416.48
     88.0000,     422.99
     92.0000,     403.98
     96.0000,     369.91
    100.0000,     339.45
    104.0000,     318.60
    108.0000,     301.71
    112.0000,     281.99
    116.0000,     257.89
    120.0000,     232.41
    124.0000,     216.47
    128.0000,     219.64
    132.0000,     240.92
    136.0000,     271.42
    140.0000,     299.31
    144.0000,     316.71
    148.0000,     324.64
    152.0000,     329.21
    156.0000,     335.70
    160.0000,     348.43
    164.0000,     373.69
    168.0000,     411.12
    172.0000,     448.86
    176.0000,     468.01
    180.0000,     459.23
    184.0000,     427.53
    188.0000,     383.17
    192.0000,     337.29
    196.0000,     301.16
    200.0000,     279.48
    204.0000,     271.30
    208.0000,     272.09
    212.0000,     281.36
           293.7668
LAYER 8
41,    22.8718
     48.0000,     384.82
     52.0000,     327.43
     56.0000,     307.91
     60.0000,     304.25
     64.0000,     307.88
     68.0000,     315.84
     72.0000,     329.62
     76.0000,     354.81
     80.0000,     387.78
     84.0000,     411.60
     88.0000,     414.01
     92.0000,     396.67
     96.0000,     370.55
    100.0000,     347.61
    104.0000,     331.50
    108.0000,     318.23
    112.0000,     302.61
    116.0000,     283.16
    120.0000,     263.39
    124.0000,     251.05
    128.0000,     252.11
    132.0000,     265.56
    136.0000,     284.44
    140.0000,     300.02
    144.0000,     307.21
    148.0000,     307.35
    152.0000,     305.83
    156.0000,     308.29
    160.0000,     319.10
    164.0000,     340.80
    168.0000,     371.40
    172.0000,     402.40
    176.0000,     421.81
    180.0000,     421.21
    184.0000,     401.34
    188.0000,     368.52
    192.0000,     329.79
    196.0000,     297.88
    200.0000,     280.14
    204.0000,     268.29
           254.1462
LAYER 9
35,    27.1590
     60.0000,     333.59
     64.0000,     335.91
     68.0000,     341.63
     72.0000,     351.84
     76.0000,     369.97
     80.0000,     391.75
     84.0000,     404.61
     88.0000,     401.82
     92.0000,     384.86
     96.0000,     363.84
    100.0000,     347.08
    104.0000,     336.60
    108.0000,     328.99
    112.0000,     319.83
    116.0000,     307.33
    120.0000,     293.77
    124.0000,     283.95
    128.0000,     281.44
    132.0000,     285.57
    136.0000,     292.17
    140.0000,     296.34
    144.0000,     295.61
    148.0000,     291.30
    152.0000,     287.07
    156.0000,     286.77
    160.0000,     293.09
    164.0000,     306.90
    168.0000,     326.43
    172.0000,     346.60
    176.0000,     360.87
    180.0000,     362.98
    184.0000,     353.51
    188.0000,     336.12
    192.0000,     311.21
           276.7194
LAYER 10
29,    31.8749
     72.0000,     366.96
     76.0000,     384.23
     80.0000,     396.19
     84.0000,     400.44
     88.0000,     393.05
     92.0000,     372.93
     96.0000,     352.04
    100.0000,     336.69
    104.0000,     328.34
    108.0000,     323.76
    112.0000,     319.05
    116.0000,     312.06
    120.0000,     303.48
    124.0000,     295.78
    128.0000,     290.98
    132.0000,     289.01
    136.0000,     288.06
    140.0000,     285.89
    144.0000,     281.48
    148.0000,     275.66
    152.0000,     270.51
    156.0000,     268.14
    160.0000,     269.90
    164.0000,     276.08
    168.0000,     286.14
    172.0000,     296.90
    176.0000,     306.31
    180.0000,     308.39
           305.0335
LAYER 11
25,    37.0623
     80.0000,     411.14
     84.0000,     410.45
     88.0000,     398.42
     92.0000,     369.47
     96.0000,     343.04
    100.0000,     323.13
    104.0000,     312.82
    108.0000,     307.79
    112.0000,     304.26
    116.0000,     299.69
    120.0000,     293.73
    124.0000,     287.46
    128.0000,     282.12
    132.0000,     277.97
    136.0000,     274.39
    140.0000,     270.37
    144.0000,     265.36
    148.0000,     259.69
    152.0000,     254.36
    156.0000,     250.45
    160.0000,     248.33
    164.0000,     248.03
    168.0000,     249.70
    172.0000,     256.12
           268.6914
LAYER 12
21, 
     88.0000,     444.74
     92.0000,     376.98
     96.0000,     333.09
    100.0000,     307.53
    104.0000,     294.82
    108.0000,     288.45
    112.0000,     285.04
    116.0000,     281.09
    120.0000,     275.81
    124.0000,     269.99
    128.0000,     264.80
    132.0000,     260.65
    136.0000,     257.29
    140.0000,     253.86
    144.0000,     249.75
    148.0000,     244.80
    152.0000,     239.42
    156.0000,     234.73
    160.0000,     229.84
    164.0000,     223.74
           214.6159
CALCULATED APPARENT RESISTIVITY
      6.0000,       4.0000,   1.00000,    551.4056
     10.0000,       4.0000,   1.00000,    541.3499
     14.0000,       4.0000,   1.00000,    533.9133
     18.0000,       4.0000,   1.00000,    598.4496
     22.0000,       4.0000,   1.00000,    564.1097
     26.0000,       4.0000,   1.00000,    640.8223
     30.0000,       4.0000,   1.00000,    651.1118
     34.0000,       4.0000,   1.00000,    663.6047
     38.0000,       4.0000,   1.00000,    736.1423
     42.0000,       4.0000,   1.00000,    690.7628
     46.0000,       4.0000,   1.00000,    719.0984
     50.0000,       4.0000,   1.00000,    680.6174
     54.0000,       4.0000,   1.00000,    706.8315
     58.0000,       4.0000,   1.00000,    712.1862
     62.0000,       4.0000,   1.00000,    781.1673
     66.0000,       4.0000,   1.00000,    792.7595
     70.0000,       4.0000,   1.00000,    666.2814
     74.0000,       4.0000,   1.00000,    600.1351
     78.0000,       4.0000,   1.00000,    606.6756
     82.0000,       4.0000,   1.00000,    594.4597
     86.0000,       4.0000,   1.00000,    602.5163
     90.0000,       4.0000,   1.00000,    637.2786
     94.0000,       4.0000,   1.00000,    620.9236
     98.0000,       4.0000,   1.00000,    621.9050
    102.0000,       4.0000,   1.00000,    590.0922
    106.0000,       4.0000,   1.00000,    560.3007
    110.0000,       4.0000,   1.00000,    511.8716
    114.0000,       4.0000,   1.00000,    522.3773
    118.0000,       4.0000,   1.00000,    522.7689
    122.0000,       4.0000,   1.00000,    498.5481
    126.0000,       4.0000,   1.00000,    497.9057
    130.0000,       4.0000,   1.00000,    479.2416
    134.0000,       4.0000,   1.00000,    469.3727
    138.0000,       4.0000,   1.00000,    409.0951
    142.0000,       4.0000,   1.00000,    371.6866
    146.0000,       4.0000,   1.00000,    346.1038
    150.0000,       4.0000,   1.00000,    301.5815
    154.0000,       4.0000,   1.00000,    287.3016
    158.0000,       4.0000,   1.00000,    254.5197
    162.0000,       4.0000,   1.00000,    218.6876
    166.0000,       4.0000,   1.00000,    197.8318
    170.0000,       4.0000,   1.00000,    189.3792
    174.0000,       4.0000,   1.00000,    183.2793
    178.0000,       4.0000,   1.00000,    199.7568
    182.0000,       4.0000,   1.00000,    196.2964
    186.0000,       4.0000,   1.00000,    225.4647
    190.0000,       4.0000,   1.00000,    230.7234
    194.0000,       4.0000,   1.00000,    274.4670
    198.0000,       4.0000,   1.00000,    295.3373
    202.0000,       4.0000,   1.00000,    298.3171
    206.0000,       4.0000,   1.00000,    299.6494
    210.0000,       4.0000,   1.00000,    311.8146
    214.0000,       4.0000,   1.00000,    284.8491
    218.0000,       4.0000,   1.00000,    319.8781
    222.0000,       4.0000,   1.00000,    285.3108
    226.0000,       4.0000,   1.00000,    292.6725
    230.0000,       4.0000,   1.00000,    273.9158
    234.0000,       4.0000,   1.00000,    268.0212
    238.0000,       4.0000,   1.00000,    274.0052
    242.0000,       4.0000,   1.00000,    250.1290
    246.0000,       4.0000,   1.00000,    227.6528
     10.0000,       4.0000,   2.00000,    498.3779
     14.0000,       4.0000,   2.00000,    515.0392
     18.0000,       4.0000,   2.00000,    587.5136
     22.0000,       4.0000,   2.00000,    553.0126
     26.0000,       4.0000,   2.00000,    623.1368
     30.0000,       4.0000,   2.00000,    626.3873
     34.0000,       4.0000,   2.00000,    622.7042
     38.0000,       4.0000,   2.00000,    699.4838
     42.0000,       4.0000,   2.00000,    668.5727
     46.0000,       4.0000,   2.00000,    685.7905
     50.0000,       4.0000,   2.00000,    679.2267
     54.0000,       4.0000,   2.00000,    639.0358
     58.0000,       4.0000,   2.00000,    589.3224
     62.0000,       4.0000,   2.00000,    709.9235
     66.0000,       4.0000,   2.00000,    756.7426
     70.0000,       4.0000,   2.00000,    554.7189
     74.0000,       4.0000,   2.00000,    516.7234
     78.0000,       4.0000,   2.00000,    608.8042
     82.0000,       4.0000,   2.00000,    587.5800
     86.0000,       4.0000,   2.00000,    565.4575
     90.0000,       4.0000,   2.00000,    601.0170
     94.0000,       4.0000,   2.00000,    588.9796
     98.0000,       4.0000,   2.00000,    597.8948
    102.0000,       4.0000,   2.00000,    603.2246
    106.0000,       4.0000,   2.00000,    561.3749
    110.0000,       4.0000,   2.00000,    512.6444
    114.0000,       4.0000,   2.00000,    556.1276
    118.0000,       4.0000,   2.00000,    561.6865
    122.0000,       4.0000,   2.00000,    491.7360
    126.0000,       4.0000,   2.00000,    464.9172
    130.0000,       4.0000,   2.00000,    472.6645
    134.0000,       4.0000,   2.00000,    471.8262
    138.0000,       4.0000,   2.00000,    404.6968
    142.0000,       4.0000,   2.00000,    369.3600
    146.0000,       4.0000,   2.00000,    348.7830
    150.0000,       4.0000,   2.00000,    303.7180
    154.0000,       4.0000,   2.00000,    301.9199
    158.0000,       4.0000,   2.00000,    279.9517
    162.0000,       4.0000,   2.00000,    237.6850
    166.0000,       4.0000,   2.00000,    221.2773
    170.0000,       4.0000,   2.00000,    214.1763
    174.0000,       4.0000,   2.00000,    210.4359
    178.0000,       4.0000,   2.00000,    224.6447
    182.0000,       4.0000,   2.00000,    222.5775
    186.0000,       4.0000,   2.00000,    236.8413
    190.0000,       4.0000,   2.00000,    234.8280
    194.0000,       4.0000,   2.00000,    282.8266
    198.0000,       4.0000,   2.00000,    312.7452
    202.0000,       4.0000,   2.00000,    295.4490
    206.0000,       4.0000,   2.00000,    310.8117
    210.0000,       4.0000,   2.00000,    322.2301
    214.0000,       4.0000,   2.00000,    301.2735
    218.0000,       4.0000,   2.00000,    342.1519
    222.0000,       4.0000,   2.00000,    318.0533
    226.0000,       4.0000,   2.00000,    309.7716
    230.0000,       4.0000,   2.00000,    287.6897
    234.0000,       4.0000,   2.00000,    286.6820
    238.0000,       4.0000,   2.00000,    311.4442
    242.0000,       4.0000,   2.00000,    273.5234
     14.0000,       4.0000,   3.00000,    491.4386
     18.0000,       4.0000,   3.00000,    564.9598
     22.0000,       4.0000,   3.00000,    542.0407
     26.0000,       4.0000,   3.00000,    588.3370
     30.0000,       4.0000,   3.00000,    580.2351
     34.0000,       4.0000,   3.00000,    580.4717
     38.0000,       4.0000,   3.00000,    649.7875
     42.0000,       4.0000,   3.00000,    638.9521
     46.0000,       4.0000,   3.00000,    662.0302
     50.0000,       4.0000,   3.00000,    583.6074
     54.0000,       4.0000,   3.00000,    520.1797
     58.0000,       4.0000,   3.00000,    521.3401
     62.0000,       4.0000,   3.00000,    688.5973
     66.0000,       4.0000,   3.00000,    721.7435
     70.0000,       4.0000,   3.00000,    507.2881
     74.0000,       4.0000,   3.00000,    439.7656
     78.0000,       4.0000,   3.00000,    526.8506
     82.0000,       4.0000,   3.00000,    567.2350
     86.0000,       4.0000,   3.00000,    546.1710
     90.0000,       4.0000,   3.00000,    557.4172
     94.0000,       4.0000,   3.00000,    554.8889
     98.0000,       4.0000,   3.00000,    583.1394
    102.0000,       4.0000,   3.00000,    571.1223
    106.0000,       4.0000,   3.00000,    528.8409
    110.0000,       4.0000,   3.00000,    491.3836
    114.0000,       4.0000,   3.00000,    544.0912
    118.0000,       4.0000,   3.00000,    548.4269
    122.0000,       4.0000,   3.00000,    466.6653
    126.0000,       4.0000,   3.00000,    433.8555
    130.0000,       4.0000,   3.00000,    447.2013
    134.0000,       4.0000,   3.00000,    465.2545
    138.0000,       4.0000,   3.00000,    406.5237
    142.0000,       4.0000,   3.00000,    361.3159
    146.0000,       4.0000,   3.00000,    336.1430
    150.0000,       4.0000,   3.00000,    310.0710
    154.0000,       4.0000,   3.00000,    319.0941
    158.0000,       4.0000,   3.00000,    298.7032
    162.0000,       4.0000,   3.00000,    259.5068
    166.0000,       4.0000,   3.00000,    236.3560
    170.0000,       4.0000,   3.00000,    237.6793
    174.0000,       4.0000,   3.00000,    238.2457
    178.0000,       4.0000,   3.00000,    258.3615
    182.0000,       4.0000,   3.00000,    241.7759
    186.0000,       4.0000,   3.00000,    245.7027
    190.0000,       4.0000,   3.00000,    240.5651
    194.0000,       4.0000,   3.00000,    297.8099
    198.0000,       4.0000,   3.00000,    323.2179
    202.0000,       4.0000,   3.00000,    312.5049
    206.0000,       4.0000,   3.00000,    301.1559
    210.0000,       4.0000,   3.00000,    318.2790
    214.0000,       4.0000,   3.00000,    305.9296
    218.0000,       4.0000,   3.00000,    359.0645
    222.0000,       4.0000,   3.00000,    330.8143
    226.0000,       4.0000,   3.00000,    316.4140
    230.0000,       4.0000,   3.00000,    287.4621
    234.0000,       4.0000,   3.00000,    309.0569
    238.0000,       4.0000,   3.00000,    336.2505
     18.0000,      12.0000,   1.00000,    522.1912
     22.0000,      12.0000,   1.00000,    548.8160
     26.0000,      12.0000,   1.00000,    549.1744
     30.0000,      12.0000,   1.00000,    551.1748
     34.0000,      12.0000,   1.00000,    571.9475
     38.0000,      12.0000,   1.00000,    598.9403
     42.0000,      12.0000,   1.00000,    625.4179
     46.0000,      12.0000,   1.00000,    581.9820
     50.0000,      12.0000,   1.00000,    511.2200
     54.0000,      12.0000,   1.00000,    481.1906
     58.0000,      12.0000,   1.00000,    554.4448
     62.0000,      12.0000,   1.00000,    625.2868
     66.0000,      12.0000,   1.00000,    628.3214
     70.0000,      12.0000,   1.00000,    552.3660
     74.0000,      12.0000,   1.00000,    465.3326
     78.0000,      12.0000,   1.00000,    457.0900
     82.0000,      12.0000,   1.00000,    504.8617
     86.0000,      12.0000,   1.00000,    544.3746
     90.0000,      12.0000,   1.00000,    537.7330
     94.0000,      12.0000,   1.00000,    547.3608
     98.0000,      12.0000,   1.00000,    547.3369
    102.0000,      12.0000,   1.00000,    527.0472
    106.0000,      12.0000,   1.00000,    499.7331
    110.0000,      12.0000,   1.00000,    498.4010
    114.0000,      12.0000,   1.00000,    496.7082
    118.0000,      12.0000,   1.00000,    483.7196
    122.0000,      12.0000,   1.00000,    458.8678
    126.0000,      12.0000,   1.00000,    430.6690
    130.0000,      12.0000,   1.00000,    425.8710
    134.0000,      12.0000,   1.00000,    430.3270
    138.0000,      12.0000,   1.00000,    413.4396
    142.0000,      12.0000,   1.00000,    365.8240
    146.0000,      12.0000,   1.00000,    333.1019
    150.0000,      12.0000,   1.00000,    323.5978
    154.0000,      12.0000,   1.00000,    317.0711
    158.0000,      12.0000,   1.00000,    304.5041
    162.0000,      12.0000,   1.00000,    277.4868
    166.0000,      12.0000,   1.00000,    258.5782
    170.0000,      12.0000,   1.00000,    251.2848
    174.0000,      12.0000,   1.00000,    265.2307
    178.0000,      12.0000,   1.00000,    265.1282
    182.0000,      12.0000,   1.00000,    260.5484
    186.0000,      12.0000,   1.00000,    251.1358
    190.0000,      12.0000,   1.00000,    271.7665
    194.0000,      12.0000,   1.00000,    294.5382
    198.0000,      12.0000,   1.00000,    321.2230
    202.0000,      12.0000,   1.00000,    315.1398
    206.0000,      12.0000,   1.00000,    307.8087
    210.0000,      12.0000,   1.00000,    297.7630
    214.0000,      12.0000,   1.00000,    323.1301
    218.0000,      12.0000,   1.00000,    330.3116
    222.0000,      12.0000,   1.00000,    329.1614
    226.0000,      12.0000,   1.00000,    307.1206
    230.0000,      12.0000,   1.00000,    308.4074
    234.0000,      12.0000,   1.00000,    313.7118
     18.0000,       4.0000,   4.00000,    548.7251
     22.0000,       4.0000,   4.00000,    506.6938
     26.0000,       4.0000,   4.00000,    561.0670
     30.0000,       4.0000,   4.00000,    544.7288
     34.0000,       4.0000,   4.00000,    539.0836
     38.0000,       4.0000,   4.00000,    625.0530
     42.0000,       4.0000,   4.00000,    601.4258
     46.0000,       4.0000,   4.00000,    585.7458
     50.0000,       4.0000,   4.00000,    486.1654
     54.0000,       4.0000,   4.00000,    453.5245
     58.0000,       4.0000,   4.00000,    491.0848
     62.0000,       4.0000,   4.00000,    646.8322
     66.0000,       4.0000,   4.00000,    691.5386
     70.0000,       4.0000,   4.00000,    482.3449
     74.0000,       4.0000,   4.00000,    402.5776
     78.0000,       4.0000,   4.00000,    456.7536
     82.0000,       4.0000,   4.00000,    493.9598
     86.0000,       4.0000,   4.00000,    519.3337
     90.0000,       4.0000,   4.00000,    543.2233
     94.0000,       4.0000,   4.00000,    532.5062
     98.0000,       4.0000,   4.00000,    548.8438
    102.0000,       4.0000,   4.00000,    530.7984
    106.0000,       4.0000,   4.00000,    493.3147
    110.0000,       4.0000,   4.00000,    460.9020
    114.0000,       4.0000,   4.00000,    499.8610
    118.0000,       4.0000,   4.00000,    496.2442
    122.0000,       4.0000,   4.00000,    438.2202
    126.0000,       4.0000,   4.00000,    419.9427
    130.0000,       4.0000,   4.00000,    423.0549
    134.0000,       4.0000,   4.00000,    447.0591
    138.0000,       4.0000,   4.00000,    397.6401
    142.0000,       4.0000,   4.00000,    354.3607
    146.0000,       4.0000,   4.00000,    335.5062
    150.0000,       4.0000,   4.00000,    312.1290
    154.0000,       4.0000,   4.00000,    332.3715
    158.0000,       4.0000,   4.00000,    314.9144
    162.0000,       4.0000,   4.00000,    270.9203
    166.0000,       4.0000,   4.00000,    253.9707
    170.0000,       4.0000,   4.00000,    253.8427
    174.0000,       4.0000,   4.00000,    261.8490
    178.0000,       4.0000,   4.00000,    280.6731
    182.0000,       4.0000,   4.00000,    255.0946
    186.0000,       4.0000,   4.00000,    258.8639
    190.0000,       4.0000,   4.00000,    252.8751
    194.0000,       4.0000,   4.00000,    306.4898
    198.0000,       4.0000,   4.00000,    341.7203
    202.0000,       4.0000,   4.00000,    313.0090
    206.0000,       4.0000,   4.00000,    305.2856
    210.0000,       4.0000,   4.00000,    310.9741
    214.0000,       4.0000,   4.00000,    302.2742
    218.0000,       4.0000,   4.00000,    361.8635
    222.0000,       4.0000,   4.00000,    324.9071
    226.0000,       4.0000,   4.00000,    315.4358
    230.0000,       4.0000,   4.00000,    300.1393
    234.0000,       4.0000,   4.00000,    312.9936
     24.0000,      16.0000,   1.00000,    507.3095
     28.0000,      16.0000,   1.00000,    508.2603
     32.0000,      16.0000,   1.00000,    546.1040
     36.0000,      16.0000,   1.00000,    555.3855
     40.0000,      16.0000,   1.00000,    535.4756
     44.0000,      16.0000,   1.00000,    495.8455
     48.0000,      16.0000,   1.00000,    459.2881
     52.0000,      16.0000,   1.00000,    464.3824
     56.0000,      16.0000,   1.00000,    495.1478
     60.0000,      16.0000,   1.00000,    540.0836
     64.0000,      16.0000,   1.00000,    551.7690
     68.0000,      16.0000,   1.00000,    539.2330
     72.0000,      16.0000,   1.00000,    502.9302
     76.0000,      16.0000,   1.00000,    432.1119
     80.0000,      16.0000,   1.00000,    415.6074
     84.0000,      16.0000,   1.00000,    442.0437
     88.0000,      16.0000,   1.00000,    487.2392
     92.0000,      16.0000,   1.00000,    523.8441
     96.0000,      16.0000,   1.00000,    515.0159
    100.0000,      16.0000,   1.00000,    488.4493
    104.0000,      16.0000,   1.00000,    471.2919
    108.0000,      16.0000,   1.00000,    456.7938
    112.0000,      16.0000,   1.00000,    433.4864
    116.0000,      16.0000,   1.00000,    417.3920
    120.0000,      16.0000,   1.00000,    418.0107
    124.0000,      16.0000,   1.00000,    416.3108
    128.0000,      16.0000,   1.00000,    415.6299
    132.0000,      16.0000,   1.00000,    406.2988
    136.0000,      16.0000,   1.00000,    390.3747
    140.0000,      16.0000,   1.00000,    381.0533
    144.0000,      16.0000,   1.00000,    357.4656
    148.0000,      16.0000,   1.00000,    341.2951
    152.0000,      16.0000,   1.00000,    329.4574
    156.0000,      16.0000,   1.00000,    311.1170
    160.0000,      16.0000,   1.00000,    304.7304
    164.0000,      16.0000,   1.00000,    288.0039
    168.0000,      16.0000,   1.00000,    276.7396
    172.0000,      16.0000,   1.00000,    277.2411
    176.0000,      16.0000,   1.00000,    272.2304
    180.0000,      16.0000,   1.00000,    275.9346
    184.0000,      16.0000,   1.00000,    278.0024
    188.0000,      16.0000,   1.00000,    285.6885
    192.0000,      16.0000,   1.00000,    307.8027
    196.0000,      16.0000,   1.00000,    311.1403
    200.0000,      16.0000,   1.00000,    320.1421
    204.0000,      16.0000,   1.00000,    320.8050
    208.0000,      16.0000,   1.00000,    308.2577
    212.0000,      16.0000,   1.00000,    315.2220
    216.0000,      16.0000,   1.00000,    305.1940
    220.0000,      16.0000,   1.00000,    305.8763
    224.0000,      16.0000,   1.00000,    318.2845
    228.0000,      16.0000,   1.00000,    313.2652
     22.0000,       4.0000,   5.00000,    479.8362
     26.0000,       4.0000,   5.00000,    526.7323
     30.0000,       4.0000,   5.00000,    525.1982
     34.0000,       4.0000,   5.00000,    523.2574
     38.0000,       4.0000,   5.00000,    594.1081
     42.0000,       4.0000,   5.00000,    545.1661
     46.0000,       4.0000,   5.00000,    495.6295
     50.0000,       4.0000,   5.00000,    443.9453
     54.0000,       4.0000,   5.00000,    432.4352
     58.0000,       4.0000,   5.00000,    452.7191
     62.0000,       4.0000,   5.00000,    610.6750
     66.0000,       4.0000,   5.00000,    656.2742
     70.0000,       4.0000,   5.00000,    456.1732
     74.0000,       4.0000,   5.00000,    379.9098
     78.0000,       4.0000,   5.00000,    423.0017
     82.0000,       4.0000,   5.00000,    432.9669
     86.0000,       4.0000,   5.00000,    462.8739
     90.0000,       4.0000,   5.00000,    532.8721
     94.0000,       4.0000,   5.00000,    517.8826
     98.0000,       4.0000,   5.00000,    510.4289
    102.0000,       4.0000,   5.00000,    500.4016
    106.0000,       4.0000,   5.00000,    463.6813
    110.0000,       4.0000,   5.00000,    419.6941
    114.0000,       4.0000,   5.00000,    447.6417
    118.0000,       4.0000,   5.00000,    449.5745
    122.0000,       4.0000,   5.00000,    406.6922
    126.0000,       4.0000,   5.00000,    400.8946
    130.0000,       4.0000,   5.00000,    415.4761
    134.0000,       4.0000,   5.00000,    424.1911
    138.0000,       4.0000,   5.00000,    378.2616
    142.0000,       4.0000,   5.00000,    353.7487
    146.0000,       4.0000,   5.00000,    341.5853
    150.0000,       4.0000,   5.00000,    318.1635
    154.0000,       4.0000,   5.00000,    337.2899
    158.0000,       4.0000,   5.00000,    322.4500
    162.0000,       4.0000,   5.00000,    281.7957
    166.0000,       4.0000,   5.00000,    264.1741
    170.0000,       4.0000,   5.00000,    270.3985
    174.0000,       4.0000,   5.00000,    270.5475
    178.0000,       4.0000,   5.00000,    288.2030
    182.0000,       4.0000,   5.00000,    268.6180
    186.0000,       4.0000,   5.00000,    274.0189
    190.0000,       4.0000,   5.00000,    263.6495
    194.0000,       4.0000,   5.00000,    322.5429
    198.0000,       4.0000,   5.00000,    342.8305
    202.0000,       4.0000,   5.00000,    318.4363
    206.0000,       4.0000,   5.00000,    307.0255
    210.0000,       4.0000,   5.00000,    317.0139
    214.0000,       4.0000,   5.00000,    295.4807
    218.0000,       4.0000,   5.00000,    342.7923
    222.0000,       4.0000,   5.00000,    318.8208
    226.0000,       4.0000,   5.00000,    318.6247
    230.0000,       4.0000,   5.00000,    301.6442
     26.0000,       4.0000,   6.00000,    506.6716
     30.0000,       4.0000,   6.00000,    510.6591
     34.0000,       4.0000,   6.00000,    513.6354
     38.0000,       4.0000,   6.00000,    551.6932
     42.0000,       4.0000,   6.00000,    477.3931
     46.0000,       4.0000,   6.00000,    468.9481
     50.0000,       4.0000,   6.00000,    424.4618
     54.0000,       4.0000,   6.00000,    411.7980
     58.0000,       4.0000,   6.00000,    431.3696
     62.0000,       4.0000,   6.00000,    571.9659
     66.0000,       4.0000,   6.00000,    617.4158
     70.0000,       4.0000,   6.00000,    428.4233
     74.0000,       4.0000,   6.00000,    359.2350
     78.0000,       4.0000,   6.00000,    401.1973
     82.0000,       4.0000,   6.00000,    410.5623
     86.0000,       4.0000,   6.00000,    425.0889
     90.0000,       4.0000,   6.00000,    482.2339
     94.0000,       4.0000,   6.00000,    494.9189
     98.0000,       4.0000,   6.00000,    499.1247
    102.0000,       4.0000,   6.00000,    474.7724
    106.0000,       4.0000,   6.00000,    431.6476
    110.0000,       4.0000,   6.00000,    382.0666
    114.0000,       4.0000,   6.00000,    408.2408
    118.0000,       4.0000,   6.00000,    416.6459
    122.0000,       4.0000,   6.00000,    376.9959
    126.0000,       4.0000,   6.00000,    379.6500
    130.0000,       4.0000,   6.00000,    397.5988
    134.0000,       4.0000,   6.00000,    412.9065
    138.0000,       4.0000,   6.00000,    368.3000
    142.0000,       4.0000,   6.00000,    350.1885
    146.0000,       4.0000,   6.00000,    347.8624
    150.0000,       4.0000,   6.00000,    326.0168
    154.0000,       4.0000,   6.00000,    340.7968
    158.0000,       4.0000,   6.00000,    325.1453
    162.0000,       4.0000,   6.00000,    287.5601
    166.0000,       4.0000,   6.00000,    273.2762
    170.0000,       4.0000,   6.00000,    274.0275
    174.0000,       4.0000,   6.00000,    272.7013
    178.0000,       4.0000,   6.00000,    291.7626
    182.0000,       4.0000,   6.00000,    276.3222
    186.0000,       4.0000,   6.00000,    285.0251
    190.0000,       4.0000,   6.00000,    277.2846
    194.0000,       4.0000,   6.00000,    327.8237
    198.0000,       4.0000,   6.00000,    349.7281
    202.0000,       4.0000,   6.00000,    319.9713
    206.0000,       4.0000,   6.00000,    313.4596
    210.0000,       4.0000,   6.00000,    318.6583
    214.0000,       4.0000,   6.00000,    289.4556
    218.0000,       4.0000,   6.00000,    331.4125
    222.0000,       4.0000,   6.00000,    312.6129
    226.0000,       4.0000,   6.00000,    316.3871
     30.0000,      20.0000,   1.00000,    511.2821
     34.0000,      20.0000,   1.00000,    507.7916
     38.0000,      20.0000,   1.00000,    475.8313
     42.0000,      20.0000,   1.00000,    456.9770
     46.0000,      20.0000,   1.00000,    453.7010
     50.0000,      20.0000,   1.00000,    446.3431
     54.0000,      20.0000,   1.00000,    467.1902
     58.0000,      20.0000,   1.00000,    497.5967
     62.0000,      20.0000,   1.00000,    486.0943
     66.0000,      20.0000,   1.00000,    472.8354
     70.0000,      20.0000,   1.00000,    483.5697
     74.0000,      20.0000,   1.00000,    452.8307
     78.0000,      20.0000,   1.00000,    406.2893
     82.0000,      20.0000,   1.00000,    410.7465
     86.0000,      20.0000,   1.00000,    425.9406
     90.0000,      20.0000,   1.00000,    435.3350
     94.0000,      20.0000,   1.00000,    463.4969
     98.0000,      20.0000,   1.00000,    482.6080
    102.0000,      20.0000,   1.00000,    451.5836
    106.0000,      20.0000,   1.00000,    420.8750
    110.0000,      20.0000,   1.00000,    404.3579
    114.0000,      20.0000,   1.00000,    384.3534
    118.0000,      20.0000,   1.00000,    373.5581
    122.0000,      20.0000,   1.00000,    385.4470
    126.0000,      20.0000,   1.00000,    388.4745
    130.0000,      20.0000,   1.00000,    381.3257
    134.0000,      20.0000,   1.00000,    383.2346
    138.0000,      20.0000,   1.00000,    382.9799
    142.0000,      20.0000,   1.00000,    369.0125
    146.0000,      20.0000,   1.00000,    356.3892
    150.0000,      20.0000,   1.00000,    344.0898
    154.0000,      20.0000,   1.00000,    326.3907
    158.0000,      20.0000,   1.00000,    308.9367
    162.0000,      20.0000,   1.00000,    304.1991
    166.0000,      20.0000,   1.00000,    292.3067
    170.0000,      20.0000,   1.00000,    279.9101
    174.0000,      20.0000,   1.00000,    274.7913
    178.0000,      20.0000,   1.00000,    279.5100
    182.0000,      20.0000,   1.00000,    281.1007
    186.0000,      20.0000,   1.00000,    302.1234
    190.0000,      20.0000,   1.00000,    312.6220
    194.0000,      20.0000,   1.00000,    317.6457
    198.0000,      20.0000,   1.00000,    318.5305
    202.0000,      20.0000,   1.00000,    328.7862
    206.0000,      20.0000,   1.00000,    320.6918
    210.0000,      20.0000,   1.00000,    313.2149
    214.0000,      20.0000,   1.00000,    303.9625
    218.0000,      20.0000,   1.00000,    304.3009
    222.0000,      20.0000,   1.00000,    298.3000
     30.0000,       4.0000,   7.00000,    500.5886
     34.0000,       4.0000,   7.00000,    481.4596
     38.0000,       4.0000,   7.00000,    508.0588
     42.0000,       4.0000,   7.00000,    463.3305
     46.0000,       4.0000,   7.00000,    457.8011
     50.0000,       4.0000,   7.00000,    414.8516
     54.0000,       4.0000,   7.00000,    392.8135
     58.0000,       4.0000,   7.00000,    413.1558
     62.0000,       4.0000,   7.00000,    542.9974
     66.0000,       4.0000,   7.00000,    575.9207
     70.0000,       4.0000,   7.00000,    402.0739
     74.0000,       4.0000,   7.00000,    338.0478
     78.0000,       4.0000,   7.00000,    387.7439
     82.0000,       4.0000,   7.00000,    404.0161
     86.0000,       4.0000,   7.00000,    407.8401
     90.0000,       4.0000,   7.00000,    438.9019
     94.0000,       4.0000,   7.00000,    454.8890
     98.0000,       4.0000,   7.00000,    485.6677
    102.0000,       4.0000,   7.00000,    460.6620
    106.0000,       4.0000,   7.00000,    401.1756
    110.0000,       4.0000,   7.00000,    357.7954
    114.0000,       4.0000,   7.00000,    385.4695
    118.0000,       4.0000,   7.00000,    389.8099
    122.0000,       4.0000,   7.00000,    357.0410
    126.0000,       4.0000,   7.00000,    354.9395
    130.0000,       4.0000,   7.00000,    375.8424
    134.0000,       4.0000,   7.00000,    404.2340
    138.0000,       4.0000,   7.00000,    370.2272
    142.0000,       4.0000,   7.00000,    349.0787
    146.0000,       4.0000,   7.00000,    348.5295
    150.0000,       4.0000,   7.00000,    329.9533
    154.0000,       4.0000,   7.00000,    348.0763
    158.0000,       4.0000,   7.00000,    328.6977
    162.0000,       4.0000,   7.00000,    289.4841
    166.0000,       4.0000,   7.00000,    272.7405
    170.0000,       4.0000,   7.00000,    271.1532
    174.0000,       4.0000,   7.00000,    272.5522
    178.0000,       4.0000,   7.00000,    295.7053
    182.0000,       4.0000,   7.00000,    277.6220
    186.0000,       4.0000,   7.00000,    291.8876
    190.0000,       4.0000,   7.00000,    281.4044
    194.0000,       4.0000,   7.00000,    335.7662
    198.0000,       4.0000,   7.00000,    355.9460
    202.0000,       4.0000,   7.00000,    326.7520
    206.0000,       4.0000,   7.00000,    314.2327
    210.0000,       4.0000,   7.00000,    314.5161
    214.0000,       4.0000,   7.00000,    287.9480
    218.0000,       4.0000,   7.00000,    336.4453
    222.0000,       4.0000,   7.00000,    307.1269
     34.0000,       4.0000,   8.00000,    447.7928
     38.0000,       4.0000,   8.00000,    496.7440
     42.0000,       4.0000,   8.00000,    467.3680
     46.0000,       4.0000,   8.00000,    455.5922
     50.0000,       4.0000,   8.00000,    402.4457
     54.0000,       4.0000,   8.00000,    383.7115
     58.0000,       4.0000,   8.00000,    391.8944
     62.0000,       4.0000,   8.00000,    516.7537
     66.0000,       4.0000,   8.00000,    546.1633
     70.0000,       4.0000,   8.00000,    375.1633
     74.0000,       4.0000,   8.00000,    322.9546
     78.0000,       4.0000,   8.00000,    378.0737
     82.0000,       4.0000,   8.00000,    394.4806
     86.0000,       4.0000,   8.00000,    396.3585
     90.0000,       4.0000,   8.00000,    427.6123
     94.0000,       4.0000,   8.00000,    424.7557
     98.0000,       4.0000,   8.00000,    447.2502
    102.0000,       4.0000,   8.00000,    441.2061
    106.0000,       4.0000,   8.00000,    392.0565
    110.0000,       4.0000,   8.00000,    343.6168
    114.0000,       4.0000,   8.00000,    369.4199
    118.0000,       4.0000,   8.00000,    375.3950
    122.0000,       4.0000,   8.00000,    336.6005
    126.0000,       4.0000,   8.00000,    336.3702
    130.0000,       4.0000,   8.00000,    360.3755
    134.0000,       4.0000,   8.00000,    395.0070
    138.0000,       4.0000,   8.00000,    369.3456
    142.0000,       4.0000,   8.00000,    353.7152
    146.0000,       4.0000,   8.00000,    347.1315
    150.0000,       4.0000,   8.00000,    331.3248
    154.0000,       4.0000,   8.00000,    353.4124
    158.0000,       4.0000,   8.00000,    335.0830
    162.0000,       4.0000,   8.00000,    286.9641
    166.0000,       4.0000,   8.00000,    264.4945
    170.0000,       4.0000,   8.00000,    268.1883
    174.0000,       4.0000,   8.00000,    272.0582
    178.0000,       4.0000,   8.00000,    294.4773
    182.0000,       4.0000,   8.00000,    280.7732
    186.0000,       4.0000,   8.00000,    287.9040
    190.0000,       4.0000,   8.00000,    281.9469
    194.0000,       4.0000,   8.00000,    341.0953
    198.0000,       4.0000,   8.00000,    364.9406
    202.0000,       4.0000,   8.00000,    330.9232
    206.0000,       4.0000,   8.00000,    311.2391
    210.0000,       4.0000,   8.00000,    312.9893
    214.0000,       4.0000,   8.00000,    293.1999
    218.0000,       4.0000,   8.00000,    339.3526
     42.0000,      28.0000,   1.00000,    444.9876
     46.0000,      28.0000,   1.00000,    440.0583
     50.0000,      28.0000,   1.00000,    453.2665
     54.0000,      28.0000,   1.00000,    453.8993
     58.0000,      28.0000,   1.00000,    428.3555
     62.0000,      28.0000,   1.00000,    403.2843
     66.0000,      28.0000,   1.00000,    396.9166
     70.0000,      28.0000,   1.00000,    407.9251
     74.0000,      28.0000,   1.00000,    414.8898
     78.0000,      28.0000,   1.00000,    401.5541
     82.0000,      28.0000,   1.00000,    383.8819
     86.0000,      28.0000,   1.00000,    391.0701
     90.0000,      28.0000,   1.00000,    403.5125
     94.0000,      28.0000,   1.00000,    393.9987
     98.0000,      28.0000,   1.00000,    380.6005
    102.0000,      28.0000,   1.00000,    377.6054
    106.0000,      28.0000,   1.00000,    383.4339
    110.0000,      28.0000,   1.00000,    385.9252
    114.0000,      28.0000,   1.00000,    363.8185
    118.0000,      28.0000,   1.00000,    343.9547
    122.0000,      28.0000,   1.00000,    345.5628
    126.0000,      28.0000,   1.00000,    353.6090
    130.0000,      28.0000,   1.00000,    355.3629
    134.0000,      28.0000,   1.00000,    358.0909
    138.0000,      28.0000,   1.00000,    360.7156
    142.0000,      28.0000,   1.00000,    369.3741
    146.0000,      28.0000,   1.00000,    366.7350
    150.0000,      28.0000,   1.00000,    348.2013
    154.0000,      28.0000,   1.00000,    325.3772
    158.0000,      28.0000,   1.00000,    308.4076
    162.0000,      28.0000,   1.00000,    296.3355
    166.0000,      28.0000,   1.00000,    290.0117
    170.0000,      28.0000,   1.00000,    277.1171
    174.0000,      28.0000,   1.00000,    272.5272
    178.0000,      28.0000,   1.00000,    272.0199
    182.0000,      28.0000,   1.00000,    284.8540
    186.0000,      28.0000,   1.00000,    300.6834
    190.0000,      28.0000,   1.00000,    313.5051
    194.0000,      28.0000,   1.00000,    317.6912
    198.0000,      28.0000,   1.00000,    322.8761
    202.0000,      28.0000,   1.00000,    323.3400
    206.0000,      28.0000,   1.00000,    334.6762
    210.0000,      28.0000,   1.00000,    328.3891
     42.0000,       4.0000,  10.00000,    463.8107
     46.0000,       4.0000,  10.00000,    450.6855
     50.0000,       4.0000,  10.00000,    393.0080
     54.0000,       4.0000,  10.00000,    361.4097
     58.0000,       4.0000,  10.00000,    363.4406
     62.0000,       4.0000,  10.00000,    473.3072
     66.0000,       4.0000,  10.00000,    499.0552
     70.0000,       4.0000,  10.00000,    350.7522
     74.0000,       4.0000,  10.00000,    301.1266
     78.0000,       4.0000,  10.00000,    350.3813
     82.0000,       4.0000,  10.00000,    374.3676
     86.0000,       4.0000,  10.00000,    386.6538
     90.0000,       4.0000,  10.00000,    419.3819
     94.0000,       4.0000,  10.00000,    405.3831
     98.0000,       4.0000,  10.00000,    406.1594
    102.0000,       4.0000,  10.00000,    391.0118
    106.0000,       4.0000,  10.00000,    365.4563
    110.0000,       4.0000,  10.00000,    339.6290
    114.0000,       4.0000,  10.00000,    359.0205
    118.0000,       4.0000,  10.00000,    352.7461
    122.0000,       4.0000,  10.00000,    318.1004
    126.0000,       4.0000,  10.00000,    320.6758
    130.0000,       4.0000,  10.00000,    345.3391
    134.0000,       4.0000,  10.00000,    381.0133
    138.0000,       4.0000,  10.00000,    357.7675
    142.0000,       4.0000,  10.00000,    350.0357
    146.0000,       4.0000,  10.00000,    353.0624
    150.0000,       4.0000,  10.00000,    337.5794
    154.0000,       4.0000,  10.00000,    351.9259
    158.0000,       4.0000,  10.00000,    326.4849
    162.0000,       4.0000,  10.00000,    280.4051
    166.0000,       4.0000,  10.00000,    259.3772
    170.0000,       4.0000,  10.00000,    259.7199
    174.0000,       4.0000,  10.00000,    264.9791
    178.0000,       4.0000,  10.00000,    287.5942
    182.0000,       4.0000,  10.00000,    271.6964
    186.0000,       4.0000,  10.00000,    282.1007
    190.0000,       4.0000,  10.00000,    278.0725
    194.0000,       4.0000,  10.00000,    338.3931
    198.0000,       4.0000,  10.00000,    362.9180
    202.0000,       4.0000,  10.00000,    331.8477
    206.0000,       4.0000,  10.00000,    319.2745
    210.0000,       4.0000,  10.00000,    323.3040
     54.0000,      36.0000,   1.00000,    422.9947
     58.0000,      36.0000,   1.00000,    400.4009
     62.0000,      36.0000,   1.00000,    387.3661
     66.0000,      36.0000,   1.00000,    373.7375
     70.0000,      36.0000,   1.00000,    371.7140
     74.0000,      36.0000,   1.00000,    382.5148
     78.0000,      36.0000,   1.00000,    387.4133
     82.0000,      36.0000,   1.00000,    377.8803
     86.0000,      36.0000,   1.00000,    360.3881
     90.0000,      36.0000,   1.00000,    359.9562
     94.0000,      36.0000,   1.00000,    367.8461
     98.0000,      36.0000,   1.00000,    372.1541
    102.0000,      36.0000,   1.00000,    371.4463
    106.0000,      36.0000,   1.00000,    362.2798
    110.0000,      36.0000,   1.00000,    351.1646
    114.0000,      36.0000,   1.00000,    347.0570
    118.0000,      36.0000,   1.00000,    354.7637
    122.0000,      36.0000,   1.00000,    360.1789
    126.0000,      36.0000,   1.00000,    353.4725
    130.0000,      36.0000,   1.00000,    351.9745
    134.0000,      36.0000,   1.00000,    349.0215
    138.0000,      36.0000,   1.00000,    349.5596
    142.0000,      36.0000,   1.00000,    347.1790
    146.0000,      36.0000,   1.00000,    338.7048
    150.0000,      36.0000,   1.00000,    327.1395
    154.0000,      36.0000,   1.00000,    313.5509
    158.0000,      36.0000,   1.00000,    302.6603
    162.0000,      36.0000,   1.00000,    296.4126
    166.0000,      36.0000,   1.00000,    282.7656
    170.0000,      36.0000,   1.00000,    277.5406
    174.0000,      36.0000,   1.00000,    269.3747
    178.0000,      36.0000,   1.00000,    270.0016
    182.0000,      36.0000,   1.00000,    278.4906
    186.0000,      36.0000,   1.00000,    284.1476
    190.0000,      36.0000,   1.00000,    293.5747
    194.0000,      36.0000,   1.00000,    305.4021
    198.0000,      36.0000,   1.00000,    309.7870
     54.0000,      12.0000,   4.00000,    353.7368
     58.0000,      12.0000,   4.00000,    382.6180
     62.0000,      12.0000,   4.00000,    426.9195
     66.0000,      12.0000,   4.00000,    417.6428
     70.0000,      12.0000,   4.00000,    362.5187
     74.0000,      12.0000,   4.00000,    317.4186
     78.0000,      12.0000,   4.00000,    323.3646
     82.0000,      12.0000,   4.00000,    349.2277
     86.0000,      12.0000,   4.00000,    370.7046
     90.0000,      12.0000,   4.00000,    384.5951
     94.0000,      12.0000,   4.00000,    401.0156
     98.0000,      12.0000,   4.00000,    399.4236
    102.0000,      12.0000,   4.00000,    384.2355
    106.0000,      12.0000,   4.00000,    351.8393
    110.0000,      12.0000,   4.00000,    333.9366
    114.0000,      12.0000,   4.00000,    331.8573
    118.0000,      12.0000,   4.00000,    339.3513
    122.0000,      12.0000,   4.00000,    338.6369
    126.0000,      12.0000,   4.00000,    330.2890
    130.0000,      12.0000,   4.00000,    343.7827
    134.0000,      12.0000,   4.00000,    353.8685
    138.0000,      12.0000,   4.00000,    355.5696
    142.0000,      12.0000,   4.00000,    342.6035
    146.0000,      12.0000,   4.00000,    330.9534
    150.0000,      12.0000,   4.00000,    331.1814
    154.0000,      12.0000,   4.00000,    326.1508
    158.0000,      12.0000,   4.00000,    311.1732
    162.0000,      12.0000,   4.00000,    283.7004
    166.0000,      12.0000,   4.00000,    258.6155
    170.0000,      12.0000,   4.00000,    252.8388
    174.0000,      12.0000,   4.00000,    261.1249
    178.0000,      12.0000,   4.00000,    263.1309
    182.0000,      12.0000,   4.00000,    267.2153
    186.0000,      12.0000,   4.00000,    261.3502
    190.0000,      12.0000,   4.00000,    284.0421
    194.0000,      12.0000,   4.00000,    313.3331
    198.0000,      12.0000,   4.00000,    335.5848
     66.0000,      44.0000,   1.00000,    374.7672
     70.0000,      44.0000,   1.00000,    367.9180
     74.0000,      44.0000,   1.00000,    367.7341
     78.0000,      44.0000,   1.00000,    371.0237
     82.0000,      44.0000,   1.00000,    373.2512
     86.0000,      44.0000,   1.00000,    364.2043
     90.0000,      44.0000,   1.00000,    343.1324
     94.0000,      44.0000,   1.00000,    345.2121
     98.0000,      44.0000,   1.00000,    356.5656
    102.0000,      44.0000,   1.00000,    360.5564
    106.0000,      44.0000,   1.00000,    365.5633
    110.0000,      44.0000,   1.00000,    368.5816
    114.0000,      44.0000,   1.00000,    367.7388
    118.0000,      44.0000,   1.00000,    362.4621
    122.0000,      44.0000,   1.00000,    353.4818
    126.0000,      44.0000,   1.00000,    348.0760
    130.0000,      44.0000,   1.00000,    347.1879
    134.0000,      44.0000,   1.00000,    350.7804
    138.0000,      44.0000,   1.00000,    340.6018
    142.0000,      44.0000,   1.00000,    324.5462
    146.0000,      44.0000,   1.00000,    315.2708
    150.0000,      44.0000,   1.00000,    309.8874
    154.0000,      44.0000,   1.00000,    299.7880
    158.0000,      44.0000,   1.00000,    291.7655
    162.0000,      44.0000,   1.00000,    284.4054
    166.0000,      44.0000,   1.00000,    281.3718
    170.0000,      44.0000,   1.00000,    276.2303
    174.0000,      44.0000,   1.00000,    274.9377
    178.0000,      44.0000,   1.00000,    273.7137
    182.0000,      44.0000,   1.00000,    275.2185
    186.0000,      44.0000,   1.00000,    280.4142
     66.0000,      12.0000,   5.00000,    414.2699
     70.0000,      12.0000,   5.00000,    358.4398
     74.0000,      12.0000,   5.00000,    310.8081
     78.0000,      12.0000,   5.00000,    317.2890
     82.0000,      12.0000,   5.00000,    342.8015
     86.0000,      12.0000,   5.00000,    365.8769
     90.0000,      12.0000,   5.00000,    377.2424
     94.0000,      12.0000,   5.00000,    390.8962
     98.0000,      12.0000,   5.00000,    391.2087
    102.0000,      12.0000,   5.00000,    381.9353
    106.0000,      12.0000,   5.00000,    360.0361
    110.0000,      12.0000,   5.00000,    346.8103
    114.0000,      12.0000,   5.00000,    343.9467
    118.0000,      12.0000,   5.00000,    340.4981
    122.0000,      12.0000,   5.00000,    327.3772
    126.0000,      12.0000,   5.00000,    322.2797
    130.0000,      12.0000,   5.00000,    341.5860
    134.0000,      12.0000,   5.00000,    352.0825
    138.0000,      12.0000,   5.00000,    345.3574
    142.0000,      12.0000,   5.00000,    328.6656
    146.0000,      12.0000,   5.00000,    317.7238
    150.0000,      12.0000,   5.00000,    319.2259
    154.0000,      12.0000,   5.00000,    310.8353
    158.0000,      12.0000,   5.00000,    297.0833
    162.0000,      12.0000,   5.00000,    271.2952
    166.0000,      12.0000,   5.00000,    253.7700
    170.0000,      12.0000,   5.00000,    249.9133
    174.0000,      12.0000,   5.00000,    255.7406
    178.0000,      12.0000,   5.00000,    255.9884
    182.0000,      12.0000,   5.00000,    261.9112
    186.0000,      12.0000,   5.00000,    258.6967
     78.0000,      52.0000,   1.00000,    368.5260
     82.0000,      52.0000,   1.00000,    368.4196
     86.0000,      52.0000,   1.00000,    368.0121
     90.0000,      52.0000,   1.00000,    359.3724
     94.0000,      52.0000,   1.00000,    347.8015
     98.0000,      52.0000,   1.00000,    350.3825
    102.0000,      52.0000,   1.00000,    355.7741
    106.0000,      52.0000,   1.00000,    362.3944
    110.0000,      52.0000,   1.00000,    368.9344
    114.0000,      52.0000,   1.00000,    372.0772
    118.0000,      52.0000,   1.00000,    368.9217
    122.0000,      52.0000,   1.00000,    360.9107
    126.0000,      52.0000,   1.00000,    350.4998
    130.0000,      52.0000,   1.00000,    340.7137
    134.0000,      52.0000,   1.00000,    331.0289
    138.0000,      52.0000,   1.00000,    323.7935
    142.0000,      52.0000,   1.00000,    315.6760
    146.0000,      52.0000,   1.00000,    309.9622
    150.0000,      52.0000,   1.00000,    301.3136
    154.0000,      52.0000,   1.00000,    294.8718
    158.0000,      52.0000,   1.00000,    287.7009
    162.0000,      52.0000,   1.00000,    277.7014
    166.0000,      52.0000,   1.00000,    271.6479
    170.0000,      52.0000,   1.00000,    274.9702
    174.0000,      52.0000,   1.00000,    279.3514
     78.0000,      12.0000,   6.00000,    320.7693
     82.0000,      12.0000,   6.00000,    348.0691
     86.0000,      12.0000,   6.00000,    370.8762
     90.0000,      12.0000,   6.00000,    384.8468
     94.0000,      12.0000,   6.00000,    397.6482
     98.0000,      12.0000,   6.00000,    397.6040
    102.0000,      12.0000,   6.00000,    384.3656
    106.0000,      12.0000,   6.00000,    359.5335
    110.0000,      12.0000,   6.00000,    345.6469
    114.0000,      12.0000,   6.00000,    344.3603
    118.0000,      12.0000,   6.00000,    342.6797
    122.0000,      12.0000,   6.00000,    328.3101
    126.0000,      12.0000,   6.00000,    320.3494
    130.0000,      12.0000,   6.00000,    332.7817
    134.0000,      12.0000,   6.00000,    336.9232
    138.0000,      12.0000,   6.00000,    333.2701
    142.0000,      12.0000,   6.00000,    322.5618
    146.0000,      12.0000,   6.00000,    316.5208
    150.0000,      12.0000,   6.00000,    314.3741
    154.0000,      12.0000,   6.00000,    305.6490
    158.0000,      12.0000,   6.00000,    290.5338
    162.0000,      12.0000,   6.00000,    262.9917
    166.0000,      12.0000,   6.00000,    244.3208
    170.0000,      12.0000,   6.00000,    242.8192
    174.0000,      12.0000,   6.00000,    253.2447
     84.0000,      24.0000,   3.00000,    355.7518
     88.0000,      24.0000,   3.00000,    378.1506
     92.0000,      24.0000,   3.00000,    389.5270
     96.0000,      24.0000,   3.00000,    388.8717
    100.0000,      24.0000,   3.00000,    381.2582
    104.0000,      24.0000,   3.00000,    373.8976
    108.0000,      24.0000,   3.00000,    366.5988
    112.0000,      24.0000,   3.00000,    350.9490
    116.0000,      24.0000,   3.00000,    335.1494
    120.0000,      24.0000,   3.00000,    329.5426
    124.0000,      24.0000,   3.00000,    337.5204
    128.0000,      24.0000,   3.00000,    334.5595
    132.0000,      24.0000,   3.00000,    329.6940
    136.0000,      24.0000,   3.00000,    326.8278
    140.0000,      24.0000,   3.00000,    322.5083
    144.0000,      24.0000,   3.00000,    319.1045
    148.0000,      24.0000,   3.00000,    313.3366
    152.0000,      24.0000,   3.00000,    304.6481
    156.0000,      24.0000,   3.00000,    288.0357
    160.0000,      24.0000,   3.00000,    272.8096
    164.0000,      24.0000,   3.00000,    264.9049
    168.0000,      24.0000,   3.00000,    257.2546
     90.0000,      20.0000,   4.00000,    393.4382
     94.0000,      20.0000,   4.00000,    401.5864
     98.0000,      20.0000,   4.00000,    399.6568
    102.0000,      20.0000,   4.00000,    382.4007
    106.0000,      20.0000,   4.00000,    368.5630
    110.0000,      20.0000,   4.00000,    354.3138
    114.0000,      20.0000,   4.00000,    335.3143
    118.0000,      20.0000,   4.00000,    325.8676
    122.0000,      20.0000,   4.00000,    327.4388
    126.0000,      20.0000,   4.00000,    330.0397
    130.0000,      20.0000,   4.00000,    326.5391
    134.0000,      20.0000,   4.00000,    327.8519
    138.0000,      20.0000,   4.00000,    329.4531
    142.0000,      20.0000,   4.00000,    323.2172
    146.0000,      20.0000,   4.00000,    313.8276
    150.0000,      20.0000,   4.00000,    304.5900
    154.0000,      20.0000,   4.00000,    295.3456
    158.0000,      20.0000,   4.00000,    285.0573
    162.0000,      20.0000,   4.00000,    273.0439
   1.95
ITERATION 4
MODEL RESISTIVITY
LAYER 1
61,     2.0000
      8.0000,     615.20
     12.0000,     564.55
     16.0000,     552.10
     20.0000,     618.21
     24.0000,     551.74
     28.0000,     645.78
     32.0000,     665.39
     36.0000,     655.77
     40.0000,     768.24
     44.0000,     743.38
     48.0000,     742.84
     52.0000,     659.39
     56.0000,     636.16
     60.0000,     707.08
     64.0000,     1033.6
     68.0000,     1129.9
     72.0000,     708.63
     76.0000,     541.43
     80.0000,     607.15
     84.0000,     624.59
     88.0000,     629.65
     92.0000,     686.13
     96.0000,     658.34
    100.0000,     643.60
    104.0000,     602.02
    108.0000,     518.25
    112.0000,     452.79
    116.0000,     494.85
    120.0000,     502.38
    124.0000,     471.18
    128.0000,     486.77
    132.0000,     497.25
    136.0000,     495.47
    140.0000,     414.70
    144.0000,     370.97
    148.0000,     341.78
    152.0000,     295.14
    156.0000,     289.96
    160.0000,     251.26
    164.0000,     199.63
    168.0000,     176.23
    172.0000,     168.51
    176.0000,     169.38
    180.0000,     192.89
    184.0000,     188.06
    188.0000,     208.23
    192.0000,     216.59
    196.0000,     283.77
    200.0000,     320.50
    204.0000,     296.26
    208.0000,     285.27
    212.0000,     289.47
    216.0000,     261.11
    220.0000,     304.68
    224.0000,     277.86
    228.0000,     266.30
    232.0000,     238.77
    236.0000,     251.86
    240.0000,     279.88
    244.0000,     241.83
           202.5067
LAYER 2
61,     4.2000
      8.0000,     538.21
     12.0000,     521.95
     16.0000,     541.56
     20.0000,     606.15
     24.0000,     576.77
     28.0000,     654.08
     32.0000,     684.33
     36.0000,     671.22
     40.0000,     765.96
     44.0000,     749.81
     48.0000,     745.67
     52.0000,     678.44
     56.0000,     654.30
     60.0000,     731.22
     64.0000,     959.25
     68.0000,     1032.9
     72.0000,     687.10
     76.0000,     538.27
     80.0000,     581.88
     84.0000,     587.14
     88.0000,     597.05
     92.0000,     647.84
     96.0000,     638.71
    100.0000,     653.45
    104.0000,     640.08
    108.0000,     583.13
    112.0000,     524.96
    116.0000,     550.41
    120.0000,     553.58
    124.0000,     527.68
    128.0000,     530.98
    132.0000,     519.25
    136.0000,     483.95
    140.0000,     417.20
    144.0000,     364.90
    148.0000,     331.51
    152.0000,     299.88
    156.0000,     293.87
    160.0000,     252.64
    164.0000,     205.07
    168.0000,     176.64
    172.0000,     173.10
    176.0000,     174.01
    180.0000,     188.76
    184.0000,     191.40
    188.0000,     205.58
    192.0000,     221.65
    196.0000,     284.58
    200.0000,     324.97
    204.0000,     305.12
    208.0000,     300.23
    212.0000,     307.82
    216.0000,     287.80
    220.0000,     322.80
    224.0000,     301.62
    228.0000,     283.46
    232.0000,     261.64
    236.0000,     274.24
    240.0000,     289.60
    244.0000,     246.67
           214.4470
LAYER 3
59,     6.6200
     12.0000,     464.00
     16.0000,     485.90
     20.0000,     539.18
     24.0000,     558.75
     28.0000,     622.50
     32.0000,     675.30
     36.0000,     690.97
     40.0000,     762.60
     44.0000,     755.16
     48.0000,     747.85
     52.0000,     690.62
     56.0000,     657.33
     60.0000,     687.82
     64.0000,     771.39
     68.0000,     779.89
     72.0000,     570.56
     76.0000,     483.23
     80.0000,     524.65
     84.0000,     538.07
     88.0000,     560.56
     92.0000,     620.71
     96.0000,     632.48
    100.0000,     676.51
    104.0000,     704.17
    108.0000,     689.18
    112.0000,     643.44
    116.0000,     642.72
    120.0000,     630.85
    124.0000,     598.49
    128.0000,     577.51
    132.0000,     533.33
    136.0000,     472.41
    140.0000,     419.55
    144.0000,     371.72
    148.0000,     343.57
    152.0000,     330.36
    156.0000,     325.84
    160.0000,     276.58
    164.0000,     225.51
    168.0000,     193.22
    172.0000,     191.12
    176.0000,     189.10
    180.0000,     193.65
    184.0000,     200.95
    188.0000,     214.43
    192.0000,     238.18
    196.0000,     294.31
    200.0000,     334.04
    204.0000,     325.84
    208.0000,     335.92
    212.0000,     357.85
    216.0000,     356.36
    220.0000,     383.36
    224.0000,     367.49
    228.0000,     344.87
    232.0000,     329.12
    236.0000,     336.10
    240.0000,     320.54
           259.3557
LAYER 4
57,     9.2820
     16.0000,     422.94
     20.0000,     476.73
     24.0000,     514.13
     28.0000,     575.12
     32.0000,     637.22
     36.0000,     676.55
     40.0000,     725.19
     44.0000,     711.10
     48.0000,     694.97
     52.0000,     638.96
     56.0000,     590.18
     60.0000,     570.97
     64.0000,     572.55
     68.0000,     546.81
     72.0000,     426.02
     76.0000,     394.69
     80.0000,     457.48
     84.0000,     490.19
     88.0000,     519.32
     92.0000,     576.56
     96.0000,     578.34
    100.0000,     618.08
    104.0000,     672.52
    108.0000,     711.44
    112.0000,     704.65
    116.0000,     700.82
    120.0000,     669.92
    124.0000,     611.74
    128.0000,     560.80
    132.0000,     496.77
    136.0000,     434.21
    140.0000,     398.20
    144.0000,     369.26
    148.0000,     358.73
    152.0000,     366.39
    156.0000,     371.59
    160.0000,     319.71
    164.0000,     266.01
    168.0000,     233.81
    172.0000,     233.04
    176.0000,     226.63
    180.0000,     222.13
    184.0000,     227.16
    188.0000,     238.29
    192.0000,     259.36
    196.0000,     301.94
    200.0000,     333.43
    204.0000,     336.32
    208.0000,     364.09
    212.0000,     406.42
    216.0000,     425.90
    220.0000,     449.39
    224.0000,     436.31
    228.0000,     414.40
    232.0000,     399.73
    236.0000,     396.97
           333.8373
LAYER 5
53,    12.2102
     24.0000,     436.69
     28.0000,     512.28
     32.0000,     550.75
     36.0000,     563.91
     40.0000,     555.61
     44.0000,     514.16
     48.0000,     470.33
     52.0000,     419.91
     56.0000,     378.52
     60.0000,     353.04
     64.0000,     339.00
     68.0000,     320.35
     72.0000,     291.74
     76.0000,     312.18
     80.0000,     386.41
     84.0000,     439.67
     88.0000,     463.42
     92.0000,     477.46
     96.0000,     449.73
    100.0000,     435.50
    104.0000,     439.43
    108.0000,     444.37
    112.0000,     428.17
    116.0000,     399.41
    120.0000,     359.02
    124.0000,     321.20
    128.0000,     303.37
    132.0000,     299.09
    136.0000,     304.75
    140.0000,     320.31
    144.0000,     336.77
    148.0000,     357.69
    152.0000,     385.03
    156.0000,     403.15
    160.0000,     385.17
    164.0000,     365.34
    168.0000,     362.31
    172.0000,     374.65
    176.0000,     369.21
    180.0000,     349.50
    184.0000,     331.24
    188.0000,     314.54
    192.0000,     301.32
    196.0000,     297.79
    200.0000,     300.18
    204.0000,     310.41
    208.0000,     344.88
    212.0000,     393.11
    216.0000,     430.26
    220.0000,     447.89
    224.0000,     448.12
    228.0000,     436.98
           417.9695
LAYER 6
49,    15.4312
     32.0000,     544.51
     36.0000,     513.88
     40.0000,     478.39
     44.0000,     415.36
     48.0000,     366.54
     52.0000,     325.52
     56.0000,     300.60
     60.0000,     290.14
     64.0000,     287.80
     68.0000,     284.27
     72.0000,     283.75
     76.0000,     314.32
     80.0000,     377.18
     84.0000,     427.22
     88.0000,     444.58
     92.0000,     436.52
     96.0000,     400.75
    100.0000,     366.47
    104.0000,     342.56
    108.0000,     322.45
    112.0000,     298.25
    116.0000,     271.54
    120.0000,     243.90
    124.0000,     224.75
    128.0000,     223.65
    132.0000,     238.07
    136.0000,     261.77
    140.0000,     288.68
    144.0000,     313.13
    148.0000,     335.46
    152.0000,     357.33
    156.0000,     374.87
    160.0000,     383.30
    164.0000,     397.63
    168.0000,     425.37
    172.0000,     456.50
    176.0000,     464.99
    180.0000,     445.50
    184.0000,     410.17
    188.0000,     368.09
    192.0000,     327.76
    196.0000,     298.43
    200.0000,     283.36
    204.0000,     283.65
    208.0000,     301.01
    212.0000,     326.04
    216.0000,     348.22
    220.0000,     360.33
           372.3586
LAYER 7
45,    18.9743
     40.0000,     508.84
     44.0000,     394.05
     48.0000,     344.73
     52.0000,     307.29
     56.0000,     289.07
     60.0000,     285.32
     64.0000,     289.70
     68.0000,     295.56
     72.0000,     306.67
     76.0000,     336.23
     80.0000,     382.67
     84.0000,     420.05
     88.0000,     430.37
     92.0000,     414.48
     96.0000,     380.21
    100.0000,     345.08
    104.0000,     317.12
    108.0000,     294.56
    112.0000,     273.65
    116.0000,     253.58
    120.0000,     235.51
    124.0000,     225.22
    128.0000,     228.25
    132.0000,     243.05
    136.0000,     263.66
    140.0000,     283.80
    144.0000,     299.73
    148.0000,     312.08
    152.0000,     323.66
    156.0000,     336.64
    160.0000,     353.61
    164.0000,     380.72
    168.0000,     418.78
    172.0000,     457.02
    176.0000,     476.62
    180.0000,     467.65
    184.0000,     434.83
    188.0000,     388.85
    192.0000,     341.49
    196.0000,     304.25
    200.0000,     281.62
    204.0000,     272.22
    208.0000,     271.28
    212.0000,     279.21
           290.2408
LAYER 8
41,    22.8718
     48.0000,     380.41
     52.0000,     324.92
     56.0000,     306.87
     60.0000,     304.87
     64.0000,     310.45
     68.0000,     319.60
     72.0000,     333.29
     76.0000,     356.96
     80.0000,     387.51
     84.0000,     409.53
     88.0000,     411.11
     92.0000,     392.41
     96.0000,     363.02
    100.0000,     334.73
    104.0000,     313.11
    108.0000,     297.32
    112.0000,     284.54
    116.0000,     273.09
    120.0000,     263.49
    124.0000,     258.76
    128.0000,     261.50
    132.0000,     270.27
    136.0000,     280.75
    140.0000,     288.88
    144.0000,     293.19
    148.0000,     295.32
    152.0000,     298.54
    156.0000,     306.10
    160.0000,     320.90
    164.0000,     345.13
    168.0000,     377.24
    172.0000,     409.41
    176.0000,     429.88
    180.0000,     429.87
    184.0000,     409.73
    188.0000,     375.80
    192.0000,     335.44
    196.0000,     301.95
    200.0000,     283.03
    204.0000,     269.58
           252.9072
LAYER 9
35,    27.1590
     60.0000,     333.37
     64.0000,     338.88
     68.0000,     345.69
     72.0000,     355.60
     76.0000,     371.98
     80.0000,     390.42
     84.0000,     399.50
     88.0000,     392.94
     92.0000,     371.83
     96.0000,     346.04
    100.0000,     324.21
    104.0000,     309.88
    108.0000,     301.86
    112.0000,     297.38
    116.0000,     294.21
    120.0000,     291.72
    124.0000,     290.72
    128.0000,     291.83
    132.0000,     293.97
    136.0000,     294.95
    140.0000,     293.19
    144.0000,     288.91
    148.0000,     284.13
    152.0000,     281.62
    156.0000,     283.83
    160.0000,     292.46
    164.0000,     307.98
    168.0000,     328.77
    172.0000,     350.05
    176.0000,     365.47
    180.0000,     368.50
    184.0000,     359.39
    188.0000,     341.53
    192.0000,     315.41
           278.9054
LAYER 10
29,    31.8749
     72.0000,     370.56
     76.0000,     387.20
     80.0000,     396.84
     84.0000,     397.37
     88.0000,     385.58
     92.0000,     360.10
     96.0000,     334.13
    100.0000,     314.42
    104.0000,     303.57
    108.0000,     299.78
    112.0000,     300.10
    116.0000,     301.87
    120.0000,     303.52
    124.0000,     304.43
    128.0000,     304.29
    132.0000,     302.39
    136.0000,     298.04
    140.0000,     291.14
    144.0000,     282.62
    148.0000,     274.29
    152.0000,     268.18
    156.0000,     265.85
    160.0000,     268.03
    164.0000,     274.73
    168.0000,     285.41
    172.0000,     296.94
    176.0000,     307.38
    180.0000,     310.32
           307.9849
LAYER 11
25,    37.0623
     80.0000,     415.74
     84.0000,     412.44
     88.0000,     396.53
     92.0000,     362.13
     96.0000,     330.79
    100.0000,     306.91
    104.0000,     294.95
    108.0000,     291.23
    112.0000,     292.44
    116.0000,     295.48
    120.0000,     298.24
    124.0000,     299.56
    128.0000,     298.81
    132.0000,     295.55
    136.0000,     289.69
    140.0000,     281.54
    144.0000,     272.04
    148.0000,     262.57
    152.0000,     254.53
    156.0000,     248.99
    160.0000,     245.95
    164.0000,     245.27
    168.0000,     246.96
    172.0000,     253.91
           267.7951
LAYER 12
21, 
     88.0000,     450.93
     92.0000,     375.35
     96.0000,     325.68
    100.0000,     296.45
    104.0000,     282.30
    108.0000,     277.11
    112.0000,     277.86
    116.0000,     280.44
    120.0000,     282.57
    124.0000,     283.24
    128.0000,     282.12
    132.0000,     278.99
    136.0000,     273.84
    140.0000,     266.74
    144.0000,     258.22
    148.0000,     249.12
    152.0000,     240.35
    156.0000,     233.56
    160.0000,     227.26
    164.0000,     220.31
           210.7725
CALCULATED APPARENT RESISTIVITY
      6.0000,       4.0000,   1.00000,    552.3153
     10.0000,       4.0000,   1.00000,    541.6108
     14.0000,       4.0000,   1.00000,    533.7759
     18.0000,       4.0000,   1.00000,    597.3935
     22.0000,       4.0000,   1.00000,    562.8377
     26.0000,       4.0000,   1.00000,    639.0001
     30.0000,       4.0000,   1.00000,    649.3331
     34.0000,       4.0000,   1.00000,    661.9513
     38.0000,       4.0000,   1.00000,    734.6343
     42.0000,       4.0000,   1.00000,    689.7240
     46.0000,       4.0000,   1.00000,    718.3341
     50.0000,       4.0000,   1.00000,    680.2560
     54.0000,       4.0000,   1.00000,    706.7804
     58.0000,       4.0000,   1.00000,    712.4805
     62.0000,       4.0000,   1.00000,    781.7937
     66.0000,       4.0000,   1.00000,    793.6688
     70.0000,       4.0000,   1.00000,    667.0647
     74.0000,       4.0000,   1.00000,    600.7396
     78.0000,       4.0000,   1.00000,    607.2199
     82.0000,       4.0000,   1.00000,    595.0314
     86.0000,       4.0000,   1.00000,    603.1603
     90.0000,       4.0000,   1.00000,    637.9464
     94.0000,       4.0000,   1.00000,    621.4847
     98.0000,       4.0000,   1.00000,    622.3306
    102.0000,       4.0000,   1.00000,    590.3376
    106.0000,       4.0000,   1.00000,    560.4207
    110.0000,       4.0000,   1.00000,    511.8582
    114.0000,       4.0000,   1.00000,    522.0978
    118.0000,       4.0000,   1.00000,    522.1715
    122.0000,       4.0000,   1.00000,    497.7867
    126.0000,       4.0000,   1.00000,    497.0879
    130.0000,       4.0000,   1.00000,    478.5500
    134.0000,       4.0000,   1.00000,    468.8559
    138.0000,       4.0000,   1.00000,    408.7882
    142.0000,       4.0000,   1.00000,    371.4389
    146.0000,       4.0000,   1.00000,    345.8603
    150.0000,       4.0000,   1.00000,    301.3629
    154.0000,       4.0000,   1.00000,    287.1300
    158.0000,       4.0000,   1.00000,    254.4305
    162.0000,       4.0000,   1.00000,    218.6755
    166.0000,       4.0000,   1.00000,    197.8719
    170.0000,       4.0000,   1.00000,    189.4605
    174.0000,       4.0000,   1.00000,    183.3882
    178.0000,       4.0000,   1.00000,    199.8940
    182.0000,       4.0000,   1.00000,    196.4348
    186.0000,       4.0000,   1.00000,    225.6103
    190.0000,       4.0000,   1.00000,    230.8334
    194.0000,       4.0000,   1.00000,    274.5333
    198.0000,       4.0000,   1.00000,    295.3167
    202.0000,       4.0000,   1.00000,    298.1920
    206.0000,       4.0000,   1.00000,    299.4744
    210.0000,       4.0000,   1.00000,    311.6180
    214.0000,       4.0000,   1.00000,    284.6794
    218.0000,       4.0000,   1.00000,    319.6710
    222.0000,       4.0000,   1.00000,    285.1108
    226.0000,       4.0000,   1.00000,    292.3633
    230.0000,       4.0000,   1.00000,    273.5295
    234.0000,       4.0000,   1.00000,    267.5728
    238.0000,       4.0000,   1.00000,    273.4382
    242.0000,       4.0000,   1.00000,    249.5607
    246.0000,       4.0000,   1.00000,    227.1597
     10.0000,       4.0000,   2.00000,    499.0327
     14.0000,       4.0000,   2.00000,    515.2935
     18.0000,       4.0000,   2.00000,    587.1903
     22.0000,       4.0000,   2.00000,    552.5675
     26.0000,       4.0000,   2.00000,    622.4531
     30.0000,       4.0000,   2.00000,    625.7302
     34.0000,       4.0000,   2.00000,    622.2667
     38.0000,       4.0000,   2.00000,    699.1728
     42.0000,       4.0000,   2.00000,    668.5214
     46.0000,       4.0000,   2.00000,    685.9693
     50.0000,       4.0000,   2.00000,    679.5979
     54.0000,       4.0000,   2.00000,    639.4263
     58.0000,       4.0000,   2.00000,    589.5195
     62.0000,       4.0000,   2.00000,    710.2729
     66.0000,       4.0000,   2.00000,    757.3458
     70.0000,       4.0000,   2.00000,    555.0152
     74.0000,       4.0000,   2.00000,    516.8297
     78.0000,       4.0000,   2.00000,    608.8544
     82.0000,       4.0000,   2.00000,    587.5172
     86.0000,       4.0000,   2.00000,    565.3463
     90.0000,       4.0000,   2.00000,    600.9931
     94.0000,       4.0000,   2.00000,    588.9934
     98.0000,       4.0000,   2.00000,    597.9337
    102.0000,       4.0000,   2.00000,    603.2876
    106.0000,       4.0000,   2.00000,    561.5204
    110.0000,       4.0000,   2.00000,    512.8489
    114.0000,       4.0000,   2.00000,    556.1837
    118.0000,       4.0000,   2.00000,    561.4479
    122.0000,       4.0000,   2.00000,    491.3758
    126.0000,       4.0000,   2.00000,    464.5147
    130.0000,       4.0000,   2.00000,    472.2516
    134.0000,       4.0000,   2.00000,    471.5579
    138.0000,       4.0000,   2.00000,    404.6428
    142.0000,       4.0000,   2.00000,    369.4052
    146.0000,       4.0000,   2.00000,    348.8436
    150.0000,       4.0000,   2.00000,    303.7494
    154.0000,       4.0000,   2.00000,    301.9363
    158.0000,       4.0000,   2.00000,    279.9483
    162.0000,       4.0000,   2.00000,    237.6780
    166.0000,       4.0000,   2.00000,    221.2799
    170.0000,       4.0000,   2.00000,    214.1938
    174.0000,       4.0000,   2.00000,    210.4610
    178.0000,       4.0000,   2.00000,    224.6725
    182.0000,       4.0000,   2.00000,    222.5819
    186.0000,       4.0000,   2.00000,    236.8102
    190.0000,       4.0000,   2.00000,    234.7727
    194.0000,       4.0000,   2.00000,    282.7730
    198.0000,       4.0000,   2.00000,    312.6725
    202.0000,       4.0000,   2.00000,    295.3432
    206.0000,       4.0000,   2.00000,    310.7357
    210.0000,       4.0000,   2.00000,    322.2315
    214.0000,       4.0000,   2.00000,    301.3246
    218.0000,       4.0000,   2.00000,    342.2264
    222.0000,       4.0000,   2.00000,    318.1156
    226.0000,       4.0000,   2.00000,    309.7450
    230.0000,       4.0000,   2.00000,    287.6184
    234.0000,       4.0000,   2.00000,    286.5636
    238.0000,       4.0000,   2.00000,    311.1132
    242.0000,       4.0000,   2.00000,    273.1531
     14.0000,       4.0000,   3.00000,    492.0846
     18.0000,       4.0000,   3.00000,    565.1154
     22.0000,       4.0000,   3.00000,    542.2233
     26.0000,       4.0000,   3.00000,    588.4750
     30.0000,       4.0000,   3.00000,    580.4362
     34.0000,       4.0000,   3.00000,    580.6501
     38.0000,       4.0000,   3.00000,    650.0555
     42.0000,       4.0000,   3.00000,    639.3260
     46.0000,       4.0000,   3.00000,    662.5483
     50.0000,       4.0000,   3.00000,    584.0555
     54.0000,       4.0000,   3.00000,    520.3361
     58.0000,       4.0000,   3.00000,    521.3210
     62.0000,       4.0000,   3.00000,    688.7471
     66.0000,       4.0000,   3.00000,    722.1184
     70.0000,       4.0000,   3.00000,    507.3386
     74.0000,       4.0000,   3.00000,    439.5666
     78.0000,       4.0000,   3.00000,    526.5300
     82.0000,       4.0000,   3.00000,    566.9601
     86.0000,       4.0000,   3.00000,    546.0848
     90.0000,       4.0000,   3.00000,    557.6017
     94.0000,       4.0000,   3.00000,    555.1464
     98.0000,       4.0000,   3.00000,    583.4295
    102.0000,       4.0000,   3.00000,    571.4528
    106.0000,       4.0000,   3.00000,    529.2242
    110.0000,       4.0000,   3.00000,    491.7717
    114.0000,       4.0000,   3.00000,    544.3807
    118.0000,       4.0000,   3.00000,    548.4951
    122.0000,       4.0000,   3.00000,    466.5656
    126.0000,       4.0000,   3.00000,    433.6341
    130.0000,       4.0000,   3.00000,    446.9402
    134.0000,       4.0000,   3.00000,    465.0539
    138.0000,       4.0000,   3.00000,    406.5046
    142.0000,       4.0000,   3.00000,    361.3642
    146.0000,       4.0000,   3.00000,    336.1925
    150.0000,       4.0000,   3.00000,    310.1298
    154.0000,       4.0000,   3.00000,    319.2154
    158.0000,       4.0000,   3.00000,    298.8417
    162.0000,       4.0000,   3.00000,    259.6086
    166.0000,       4.0000,   3.00000,    236.4264
    170.0000,       4.0000,   3.00000,    237.7352
    174.0000,       4.0000,   3.00000,    238.2788
    178.0000,       4.0000,   3.00000,    258.3742
    182.0000,       4.0000,   3.00000,    241.7411
    186.0000,       4.0000,   3.00000,    245.6238
    190.0000,       4.0000,   3.00000,    240.4689
    194.0000,       4.0000,   3.00000,    297.7216
    198.0000,       4.0000,   3.00000,    323.1191
    202.0000,       4.0000,   3.00000,    312.3773
    206.0000,       4.0000,   3.00000,    301.0735
    210.0000,       4.0000,   3.00000,    318.3019
    214.0000,       4.0000,   3.00000,    306.0527
    218.0000,       4.0000,   3.00000,    359.2311
    222.0000,       4.0000,   3.00000,    330.9413
    226.0000,       4.0000,   3.00000,    316.4903
    230.0000,       4.0000,   3.00000,    287.5171
    234.0000,       4.0000,   3.00000,    309.0475
    238.0000,       4.0000,   3.00000,    336.0414
     18.0000,      12.0000,   1.00000,    522.7180
     22.0000,      12.0000,   1.00000,    549.2053
     26.0000,      12.0000,   1.00000,    549.6018
     30.0000,      12.0000,   1.00000,    551.5766
     34.0000,      12.0000,   1.00000,    572.3319
     38.0000,      12.0000,   1.00000,    599.2682
     42.0000,      12.0000,   1.00000,    625.8086
     46.0000,      12.0000,   1.00000,    582.3196
     50.0000,      12.0000,   1.00000,    511.3581
     54.0000,      12.0000,   1.00000,    481.1733
     58.0000,      12.0000,   1.00000,    554.3877
     62.0000,      12.0000,   1.00000,    625.3633
     66.0000,      12.0000,   1.00000,    628.5281
     70.0000,      12.0000,   1.00000,    552.5016
     74.0000,      12.0000,   1.00000,    465.2019
     78.0000,      12.0000,   1.00000,    456.8445
     82.0000,      12.0000,   1.00000,    504.7219
     86.0000,      12.0000,   1.00000,    544.5342
     90.0000,      12.0000,   1.00000,    538.1379
     94.0000,      12.0000,   1.00000,    547.8984
     98.0000,      12.0000,   1.00000,    547.8460
    102.0000,      12.0000,   1.00000,    527.4569
    106.0000,      12.0000,   1.00000,    500.0789
    110.0000,      12.0000,   1.00000,    498.6967
    114.0000,      12.0000,   1.00000,    496.9050
    118.0000,      12.0000,   1.00000,    483.8459
    122.0000,      12.0000,   1.00000,    458.8827
    126.0000,      12.0000,   1.00000,    430.5800
    130.0000,      12.0000,   1.00000,    425.7624
    134.0000,      12.0000,   1.00000,    430.2593
    138.0000,      12.0000,   1.00000,    413.3957
    142.0000,      12.0000,   1.00000,    365.8074
    146.0000,      12.0000,   1.00000,    333.0881
    150.0000,      12.0000,   1.00000,    323.6058
    154.0000,      12.0000,   1.00000,    317.1270
    158.0000,      12.0000,   1.00000,    304.6251
    162.0000,      12.0000,   1.00000,    277.6269
    166.0000,      12.0000,   1.00000,    258.6958
    170.0000,      12.0000,   1.00000,    251.3740
    174.0000,      12.0000,   1.00000,    265.3019
    178.0000,      12.0000,   1.00000,    265.1750
    182.0000,      12.0000,   1.00000,    260.5708
    186.0000,      12.0000,   1.00000,    251.1321
    190.0000,      12.0000,   1.00000,    271.7526
    194.0000,      12.0000,   1.00000,    294.5134
    198.0000,      12.0000,   1.00000,    321.1610
    202.0000,      12.0000,   1.00000,    315.0490
    206.0000,      12.0000,   1.00000,    307.7335
    210.0000,      12.0000,   1.00000,    297.7495
    214.0000,      12.0000,   1.00000,    323.1855
    218.0000,      12.0000,   1.00000,    330.3827
    222.0000,      12.0000,   1.00000,    329.2024
    226.0000,      12.0000,   1.00000,    307.1395
    230.0000,      12.0000,   1.00000,    308.3793
    234.0000,      12.0000,   1.00000,    313.5951
     18.0000,       4.0000,   4.00000,    549.0836
     22.0000,       4.0000,   4.00000,    507.0646
     26.0000,       4.0000,   4.00000,    561.5024
     30.0000,       4.0000,   4.00000,    545.2259
     34.0000,       4.0000,   4.00000,    539.5661
     38.0000,       4.0000,   4.00000,    625.4927
     42.0000,       4.0000,   4.00000,    601.9139
     46.0000,       4.0000,   4.00000,    586.1633
     50.0000,       4.0000,   4.00000,    486.3323
     54.0000,       4.0000,   4.00000,    453.4746
     58.0000,       4.0000,   4.00000,    490.9315
     62.0000,       4.0000,   4.00000,    646.8550
     66.0000,       4.0000,   4.00000,    691.7696
     70.0000,       4.0000,   4.00000,    482.2884
     74.0000,       4.0000,   4.00000,    402.3385
     78.0000,       4.0000,   4.00000,    456.5211
     82.0000,       4.0000,   4.00000,    493.8823
     86.0000,       4.0000,   4.00000,    519.5340
     90.0000,       4.0000,   4.00000,    543.6946
     94.0000,       4.0000,   4.00000,    533.0026
     98.0000,       4.0000,   4.00000,    549.4012
    102.0000,       4.0000,   4.00000,    531.4246
    106.0000,       4.0000,   4.00000,    493.9715
    110.0000,       4.0000,   4.00000,    461.4783
    114.0000,       4.0000,   4.00000,    500.2620
    118.0000,       4.0000,   4.00000,    496.3901
    122.0000,       4.0000,   4.00000,    438.1463
    126.0000,       4.0000,   4.00000,    419.7096
    130.0000,       4.0000,   4.00000,    422.8086
    134.0000,       4.0000,   4.00000,    446.9366
    138.0000,       4.0000,   4.00000,    397.6731
    142.0000,       4.0000,   4.00000,    354.4303
    146.0000,       4.0000,   4.00000,    335.5374
    150.0000,       4.0000,   4.00000,    312.1295
    154.0000,       4.0000,   4.00000,    332.4362
    158.0000,       4.0000,   4.00000,    315.0519
    162.0000,       4.0000,   4.00000,    271.0697
    166.0000,       4.0000,   4.00000,    254.1095
    170.0000,       4.0000,   4.00000,    253.9744
    174.0000,       4.0000,   4.00000,    261.9586
    178.0000,       4.0000,   4.00000,    280.7655
    182.0000,       4.0000,   4.00000,    255.1280
    186.0000,       4.0000,   4.00000,    258.8471
    190.0000,       4.0000,   4.00000,    252.8259
    194.0000,       4.0000,   4.00000,    306.4468
    198.0000,       4.0000,   4.00000,    341.6446
    202.0000,       4.0000,   4.00000,    312.8794
    206.0000,       4.0000,   4.00000,    305.1704
    210.0000,       4.0000,   4.00000,    310.9483
    214.0000,       4.0000,   4.00000,    302.3504
    218.0000,       4.0000,   4.00000,    361.9801
    222.0000,       4.0000,   4.00000,    325.0074
    226.0000,       4.0000,   4.00000,    315.4926
    230.0000,       4.0000,   4.00000,    300.1561
    234.0000,       4.0000,   4.00000,    312.9388
     24.0000,      16.0000,   1.00000,    507.6841
     28.0000,      16.0000,   1.00000,    508.6288
     32.0000,      16.0000,   1.00000,    546.5698
     36.0000,      16.0000,   1.00000,    555.9192
     40.0000,      16.0000,   1.00000,    535.9359
     44.0000,      16.0000,   1.00000,    496.0711
     48.0000,      16.0000,   1.00000,    459.3824
     52.0000,      16.0000,   1.00000,    464.3893
     56.0000,      16.0000,   1.00000,    495.1270
     60.0000,      16.0000,   1.00000,    540.1129
     64.0000,      16.0000,   1.00000,    551.8361
     68.0000,      16.0000,   1.00000,    539.3348
     72.0000,      16.0000,   1.00000,    503.0265
     76.0000,      16.0000,   1.00000,    432.1617
     80.0000,      16.0000,   1.00000,    415.7216
     84.0000,      16.0000,   1.00000,    442.2721
     88.0000,      16.0000,   1.00000,    487.5814
     92.0000,      16.0000,   1.00000,    524.3301
     96.0000,      16.0000,   1.00000,    515.5782
    100.0000,      16.0000,   1.00000,    488.9926
    104.0000,      16.0000,   1.00000,    471.7895
    108.0000,      16.0000,   1.00000,    457.2004
    112.0000,      16.0000,   1.00000,    433.7402
    116.0000,      16.0000,   1.00000,    417.4765
    120.0000,      16.0000,   1.00000,    417.9266
    124.0000,      16.0000,   1.00000,    416.1388
    128.0000,      16.0000,   1.00000,    415.4822
    132.0000,      16.0000,   1.00000,    406.2665
    136.0000,      16.0000,   1.00000,    390.4510
    140.0000,      16.0000,   1.00000,    381.1903
    144.0000,      16.0000,   1.00000,    357.6046
    148.0000,      16.0000,   1.00000,    341.4038
    152.0000,      16.0000,   1.00000,    329.4962
    156.0000,      16.0000,   1.00000,    311.0925
    160.0000,      16.0000,   1.00000,    304.7201
    164.0000,      16.0000,   1.00000,    288.0587
    168.0000,      16.0000,   1.00000,    276.8401
    172.0000,      16.0000,   1.00000,    277.3662
    176.0000,      16.0000,   1.00000,    272.3735
    180.0000,      16.0000,   1.00000,    276.0892
    184.0000,      16.0000,   1.00000,    278.1480
    188.0000,      16.0000,   1.00000,    285.8036
    192.0000,      16.0000,   1.00000,    307.8821
    196.0000,      16.0000,   1.00000,    311.1660
    200.0000,      16.0000,   1.00000,    320.1143
    204.0000,      16.0000,   1.00000,    320.7395
    208.0000,      16.0000,   1.00000,    308.1861
    212.0000,      16.0000,   1.00000,    315.1617
    216.0000,      16.0000,   1.00000,    305.1530
    220.0000,      16.0000,   1.00000,    305.8512
    224.0000,      16.0000,   1.00000,    318.2350
    228.0000,      16.0000,   1.00000,    313.1562
     22.0000,       4.0000,   5.00000,    480.1577
     26.0000,       4.0000,   5.00000,    527.0831
     30.0000,       4.0000,   5.00000,    525.7059
     34.0000,       4.0000,   5.00000,    523.8146
     38.0000,       4.0000,   5.00000,    594.6710
     42.0000,       4.0000,   5.00000,    545.5716
     46.0000,       4.0000,   5.00000,    495.8367
     50.0000,       4.0000,   5.00000,    443.9884
     54.0000,       4.0000,   5.00000,    432.3249
     58.0000,       4.0000,   5.00000,    452.5383
     62.0000,       4.0000,   5.00000,    610.6520
     66.0000,       4.0000,   5.00000,    656.4310
     70.0000,       4.0000,   5.00000,    456.0998
     74.0000,       4.0000,   5.00000,    379.7652
     78.0000,       4.0000,   5.00000,    423.0036
     82.0000,       4.0000,   5.00000,    433.1468
     86.0000,       4.0000,   5.00000,    463.2135
     90.0000,       4.0000,   5.00000,    533.4295
     94.0000,       4.0000,   5.00000,    518.4438
     98.0000,       4.0000,   5.00000,    511.0897
    102.0000,       4.0000,   5.00000,    501.1972
    106.0000,       4.0000,   5.00000,    464.5012
    110.0000,       4.0000,   5.00000,    420.3418
    114.0000,       4.0000,   5.00000,    448.0386
    118.0000,       4.0000,   5.00000,    449.6180
    122.0000,       4.0000,   5.00000,    406.4933
    126.0000,       4.0000,   5.00000,    400.5637
    130.0000,       4.0000,   5.00000,    415.1664
    134.0000,       4.0000,   5.00000,    424.0536
    138.0000,       4.0000,   5.00000,    378.3338
    142.0000,       4.0000,   5.00000,    353.8992
    146.0000,       4.0000,   5.00000,    341.7104
    150.0000,       4.0000,   5.00000,    318.2088
    154.0000,       4.0000,   5.00000,    337.3185
    158.0000,       4.0000,   5.00000,    322.4918
    162.0000,       4.0000,   5.00000,    281.8817
    166.0000,       4.0000,   5.00000,    264.3084
    170.0000,       4.0000,   5.00000,    270.5796
    174.0000,       4.0000,   5.00000,    270.7354
    178.0000,       4.0000,   5.00000,    288.4135
    182.0000,       4.0000,   5.00000,    268.7672
    186.0000,       4.0000,   5.00000,    274.1017
    190.0000,       4.0000,   5.00000,    263.6751
    194.0000,       4.0000,   5.00000,    322.5630
    198.0000,       4.0000,   5.00000,    342.8021
    202.0000,       4.0000,   5.00000,    318.3168
    206.0000,       4.0000,   5.00000,    306.8910
    210.0000,       4.0000,   5.00000,    316.9334
    214.0000,       4.0000,   5.00000,    295.4786
    218.0000,       4.0000,   5.00000,    342.8251
    222.0000,       4.0000,   5.00000,    318.8749
    226.0000,       4.0000,   5.00000,    318.6168
    230.0000,       4.0000,   5.00000,    301.5749
     26.0000,       4.0000,   6.00000,    506.8972
     30.0000,       4.0000,   6.00000,    511.0666
     34.0000,       4.0000,   6.00000,    514.1882
     38.0000,       4.0000,   6.00000,    552.2475
     42.0000,       4.0000,   6.00000,    477.7790
     46.0000,       4.0000,   6.00000,    469.1383
     50.0000,       4.0000,   6.00000,    424.5139
     54.0000,       4.0000,   6.00000,    411.7297
     58.0000,       4.0000,   6.00000,    431.2379
     62.0000,       4.0000,   6.00000,    571.9758
     66.0000,       4.0000,   6.00000,    617.5668
     70.0000,       4.0000,   6.00000,    428.3916
     74.0000,       4.0000,   6.00000,    359.1700
     78.0000,       4.0000,   6.00000,    401.2766
     82.0000,       4.0000,   6.00000,    410.7789
     86.0000,       4.0000,   6.00000,    425.4348
     90.0000,       4.0000,   6.00000,    482.7354
     94.0000,       4.0000,   6.00000,    495.4592
     98.0000,       4.0000,   6.00000,    499.8124
    102.0000,       4.0000,   6.00000,    475.5773
    106.0000,       4.0000,   6.00000,    432.4308
    110.0000,       4.0000,   6.00000,    382.6259
    114.0000,       4.0000,   6.00000,    408.4876
    118.0000,       4.0000,   6.00000,    416.5442
    122.0000,       4.0000,   6.00000,    376.6560
    126.0000,       4.0000,   6.00000,    379.1854
    130.0000,       4.0000,   6.00000,    397.1829
    134.0000,       4.0000,   6.00000,    412.6655
    138.0000,       4.0000,   6.00000,    368.3256
    142.0000,       4.0000,   6.00000,    350.4009
    146.0000,       4.0000,   6.00000,    348.1118
    150.0000,       4.0000,   6.00000,    326.1947
    154.0000,       4.0000,   6.00000,    340.9094
    158.0000,       4.0000,   6.00000,    325.1783
    162.0000,       4.0000,   6.00000,    287.5734
    166.0000,       4.0000,   6.00000,    273.3499
    170.0000,       4.0000,   6.00000,    274.1868
    174.0000,       4.0000,   6.00000,    272.9223
    178.0000,       4.0000,   6.00000,    292.0394
    182.0000,       4.0000,   6.00000,    276.5541
    186.0000,       4.0000,   6.00000,    285.1949
    190.0000,       4.0000,   6.00000,    277.3666
    194.0000,       4.0000,   6.00000,    327.8913
    198.0000,       4.0000,   6.00000,    349.7281
    202.0000,       4.0000,   6.00000,    319.8609
    206.0000,       4.0000,   6.00000,    313.3034
    210.0000,       4.0000,   6.00000,    318.5334
    214.0000,       4.0000,   6.00000,    289.4110
    218.0000,       4.0000,   6.00000,    331.4011
    222.0000,       4.0000,   6.00000,    312.6091
    226.0000,       4.0000,   6.00000,    316.3208
     30.0000,      20.0000,   1.00000,    511.5871
     34.0000,      20.0000,   1.00000,    508.1762
     38.0000,      20.0000,   1.00000,    476.2713
     42.0000,      20.0000,   1.00000,    457.3926
     46.0000,      20.0000,   1.00000,    454.0368
     50.0000,      20.0000,   1.00000,    446.5457
     54.0000,      20.0000,   1.00000,    467.3474
     58.0000,      20.0000,   1.00000,    497.7519
     62.0000,      20.0000,   1.00000,    486.2081
     66.0000,      20.0000,   1.00000,    472.9367
     70.0000,      20.0000,   1.00000,    483.7203
     74.0000,      20.0000,   1.00000,    452.9969
     78.0000,      20.0000,   1.00000,    406.4076
     82.0000,      20.0000,   1.00000,    410.9010
     86.0000,      20.0000,   1.00000,    426.1461
     90.0000,      20.0000,   1.00000,    435.6371
     94.0000,      20.0000,   1.00000,    463.9107
     98.0000,      20.0000,   1.00000,    483.1058
    102.0000,      20.0000,   1.00000,    452.0324
    106.0000,      20.0000,   1.00000,    421.1992
    110.0000,      20.0000,   1.00000,    404.5409
    114.0000,      20.0000,   1.00000,    384.3699
    118.0000,      20.0000,   1.00000,    373.3878
    122.0000,      20.0000,   1.00000,    385.1552
    126.0000,      20.0000,   1.00000,    388.1615
    130.0000,      20.0000,   1.00000,    381.1273
    134.0000,      20.0000,   1.00000,    383.2038
    138.0000,      20.0000,   1.00000,    383.1102
    142.0000,      20.0000,   1.00000,    369.2510
    146.0000,      20.0000,   1.00000,    356.6842
    150.0000,      20.0000,   1.00000,    344.3327
    154.0000,      20.0000,   1.00000,    326.5224
    158.0000,      20.0000,   1.00000,    308.9535
    162.0000,      20.0000,   1.00000,    304.1517
    166.0000,      20.0000,   1.00000,    292.2626
    170.0000,      20.0000,   1.00000,    279.9276
    174.0000,      20.0000,   1.00000,    274.8843
    178.0000,      20.0000,   1.00000,    279.6648
    182.0000,      20.0000,   1.00000,    281.2860
    186.0000,      20.0000,   1.00000,    302.3180
    190.0000,      20.0000,   1.00000,    312.7787
    194.0000,      20.0000,   1.00000,    317.7297
    198.0000,      20.0000,   1.00000,    318.5430
    202.0000,      20.0000,   1.00000,    328.7524
    206.0000,      20.0000,   1.00000,    320.6200
    210.0000,      20.0000,   1.00000,    313.1347
    214.0000,      20.0000,   1.00000,    303.8935
    218.0000,      20.0000,   1.00000,    304.2184
    222.0000,      20.0000,   1.00000,    298.1897
     30.0000,       4.0000,   7.00000,    500.9683
     34.0000,       4.0000,   7.00000,    481.9462
     38.0000,       4.0000,   7.00000,    508.5865
     42.0000,       4.0000,   7.00000,    463.7706
     46.0000,       4.0000,   7.00000,    458.1180
     50.0000,       4.0000,   7.00000,    414.9974
     54.0000,       4.0000,   7.00000,    392.8267
     58.0000,       4.0000,   7.00000,    413.0953
     62.0000,       4.0000,   7.00000,    543.0692
     66.0000,       4.0000,   7.00000,    576.1201
     70.0000,       4.0000,   7.00000,    402.0572
     74.0000,       4.0000,   7.00000,    337.9580
     78.0000,       4.0000,   7.00000,    387.7241
     82.0000,       4.0000,   7.00000,    404.1341
     86.0000,       4.0000,   7.00000,    408.1107
     90.0000,       4.0000,   7.00000,    439.3562
     94.0000,       4.0000,   7.00000,    455.3885
     98.0000,       4.0000,   7.00000,    486.3257
    102.0000,       4.0000,   7.00000,    461.3922
    106.0000,       4.0000,   7.00000,    401.7837
    110.0000,       4.0000,   7.00000,    358.1654
    114.0000,       4.0000,   7.00000,    385.5240
    118.0000,       4.0000,   7.00000,    389.5494
    122.0000,       4.0000,   7.00000,    356.6002
    126.0000,       4.0000,   7.00000,    354.3754
    130.0000,       4.0000,   7.00000,    375.2804
    134.0000,       4.0000,   7.00000,    403.8164
    138.0000,       4.0000,   7.00000,    370.1315
    142.0000,       4.0000,   7.00000,    349.2570
    146.0000,       4.0000,   7.00000,    348.8503
    150.0000,       4.0000,   7.00000,    330.2507
    154.0000,       4.0000,   7.00000,    348.3558
    158.0000,       4.0000,   7.00000,    328.8568
    162.0000,       4.0000,   7.00000,    289.5374
    166.0000,       4.0000,   7.00000,    272.7754
    170.0000,       4.0000,   7.00000,    271.2574
    174.0000,       4.0000,   7.00000,    272.7402
    178.0000,       4.0000,   7.00000,    295.9807
    182.0000,       4.0000,   7.00000,    277.8622
    186.0000,       4.0000,   7.00000,    292.0760
    190.0000,       4.0000,   7.00000,    281.5134
    194.0000,       4.0000,   7.00000,    335.8485
    198.0000,       4.0000,   7.00000,    355.9456
    202.0000,       4.0000,   7.00000,    326.6244
    206.0000,       4.0000,   7.00000,    314.0483
    210.0000,       4.0000,   7.00000,    314.3771
    214.0000,       4.0000,   7.00000,    287.8996
    218.0000,       4.0000,   7.00000,    336.4108
    222.0000,       4.0000,   7.00000,    307.0879
     34.0000,       4.0000,   8.00000,    448.2917
     38.0000,       4.0000,   8.00000,    497.2651
     42.0000,       4.0000,   8.00000,    467.8676
     46.0000,       4.0000,   8.00000,    456.0231
     50.0000,       4.0000,   8.00000,    402.7271
     54.0000,       4.0000,   8.00000,    383.8056
     58.0000,       4.0000,   8.00000,    391.8991
     62.0000,       4.0000,   8.00000,    516.8831
     66.0000,       4.0000,   8.00000,    546.3642
     70.0000,       4.0000,   8.00000,    375.1012
     74.0000,       4.0000,   8.00000,    322.7647
     78.0000,       4.0000,   8.00000,    377.9292
     82.0000,       4.0000,   8.00000,    394.4851
     86.0000,       4.0000,   8.00000,    396.5750
     90.0000,       4.0000,   8.00000,    428.0664
     94.0000,       4.0000,   8.00000,    425.2277
     98.0000,       4.0000,   8.00000,    447.7945
    102.0000,       4.0000,   8.00000,    441.8007
    106.0000,       4.0000,   8.00000,    392.5169
    110.0000,       4.0000,   8.00000,    343.7953
    114.0000,       4.0000,   8.00000,    369.2903
    118.0000,       4.0000,   8.00000,    375.0071
    122.0000,       4.0000,   8.00000,    336.0890
    126.0000,       4.0000,   8.00000,    335.7345
    130.0000,       4.0000,   8.00000,    359.6573
    134.0000,       4.0000,   8.00000,    394.3725
    138.0000,       4.0000,   8.00000,    369.0696
    142.0000,       4.0000,   8.00000,    353.7818
    146.0000,       4.0000,   8.00000,    347.4116
    150.0000,       4.0000,   8.00000,    331.6906
    154.0000,       4.0000,   8.00000,    353.8411
    158.0000,       4.0000,   8.00000,    335.4304
    162.0000,       4.0000,   8.00000,    287.1503
    166.0000,       4.0000,   8.00000,    264.5892
    170.0000,       4.0000,   8.00000,    268.2768
    174.0000,       4.0000,   8.00000,    272.1864
    178.0000,       4.0000,   8.00000,    294.6763
    182.0000,       4.0000,   8.00000,    280.9533
    186.0000,       4.0000,   8.00000,    288.0383
    190.0000,       4.0000,   8.00000,    282.0209
    194.0000,       4.0000,   8.00000,    341.1523
    198.0000,       4.0000,   8.00000,    364.9065
    202.0000,       4.0000,   8.00000,    330.7571
    206.0000,       4.0000,   8.00000,    311.0382
    210.0000,       4.0000,   8.00000,    312.8431
    214.0000,       4.0000,   8.00000,    293.1395
    218.0000,       4.0000,   8.00000,    339.3079
     42.0000,      28.0000,   1.00000,    445.5304
     46.0000,      28.0000,   1.00000,    440.6039
     50.0000,      28.0000,   1.00000,    453.8217
     54.0000,      28.0000,   1.00000,    454.4125
     58.0000,      28.0000,   1.00000,    428.7338
     62.0000,      28.0000,   1.00000,    403.4626
     66.0000,      28.0000,   1.00000,    396.9718
     70.0000,      28.0000,   1.00000,    407.9191
     74.0000,      28.0000,   1.00000,    414.8914
     78.0000,      28.0000,   1.00000,    401.6022
     82.0000,      28.0000,   1.00000,    383.9566
     86.0000,      28.0000,   1.00000,    391.2245
     90.0000,      28.0000,   1.00000,    403.7516
     94.0000,      28.0000,   1.00000,    394.2911
     98.0000,      28.0000,   1.00000,    380.8922
    102.0000,      28.0000,   1.00000,    377.8320
    106.0000,      28.0000,   1.00000,    383.5488
    110.0000,      28.0000,   1.00000,    385.9240
    114.0000,      28.0000,   1.00000,    363.6479
    118.0000,      28.0000,   1.00000,    343.5977
    122.0000,      28.0000,   1.00000,    345.0684
    126.0000,      28.0000,   1.00000,    353.0929
    130.0000,      28.0000,   1.00000,    354.9301
    134.0000,      28.0000,   1.00000,    357.8038
    138.0000,      28.0000,   1.00000,    360.5610
    142.0000,      28.0000,   1.00000,    369.3706
    146.0000,      28.0000,   1.00000,    366.8604
    150.0000,      28.0000,   1.00000,    348.4205
    154.0000,      28.0000,   1.00000,    325.6378
    158.0000,      28.0000,   1.00000,    308.6726
    162.0000,      28.0000,   1.00000,    296.5739
    166.0000,      28.0000,   1.00000,    290.1891
    170.0000,      28.0000,   1.00000,    277.1944
    174.0000,      28.0000,   1.00000,    272.4971
    178.0000,      28.0000,   1.00000,    271.9118
    182.0000,      28.0000,   1.00000,    284.7239
    186.0000,      28.0000,   1.00000,    300.5589
    190.0000,      28.0000,   1.00000,    313.3855
    194.0000,      28.0000,   1.00000,    317.5528
    198.0000,      28.0000,   1.00000,    322.7571
    202.0000,      28.0000,   1.00000,    323.2473
    206.0000,      28.0000,   1.00000,    334.5876
    210.0000,      28.0000,   1.00000,    328.2921
     42.0000,       4.0000,  10.00000,    464.3748
     46.0000,       4.0000,  10.00000,    451.1465
     50.0000,       4.0000,  10.00000,    393.3354
     54.0000,       4.0000,  10.00000,    361.5984
     58.0000,       4.0000,  10.00000,    363.5367
     62.0000,       4.0000,  10.00000,    473.4334
     66.0000,       4.0000,  10.00000,    499.1285
     70.0000,       4.0000,  10.00000,    350.5484
     74.0000,       4.0000,  10.00000,    300.8542
     78.0000,       4.0000,  10.00000,    350.2000
     82.0000,       4.0000,  10.00000,    374.3875
     86.0000,       4.0000,  10.00000,    386.9101
     90.0000,       4.0000,  10.00000,    419.8715
     94.0000,       4.0000,  10.00000,    405.8548
     98.0000,       4.0000,  10.00000,    406.5992
    102.0000,       4.0000,  10.00000,    391.3683
    106.0000,       4.0000,  10.00000,    365.6799
    110.0000,       4.0000,  10.00000,    339.6092
    114.0000,       4.0000,  10.00000,    358.6750
    118.0000,       4.0000,  10.00000,    352.2059
    122.0000,       4.0000,  10.00000,    317.5005
    126.0000,       4.0000,  10.00000,    319.9035
    130.0000,       4.0000,  10.00000,    344.3782
    134.0000,       4.0000,  10.00000,    380.0030
    138.0000,       4.0000,  10.00000,    357.0929
    142.0000,       4.0000,  10.00000,    349.7604
    146.0000,       4.0000,  10.00000,    353.1198
    150.0000,       4.0000,  10.00000,    337.8821
    154.0000,       4.0000,  10.00000,    352.4355
    158.0000,       4.0000,  10.00000,    327.0170
    162.0000,       4.0000,  10.00000,    280.8433
    166.0000,       4.0000,  10.00000,    259.7351
    170.0000,       4.0000,  10.00000,    260.0030
    174.0000,       4.0000,  10.00000,    265.1478
    178.0000,       4.0000,  10.00000,    287.6595
    182.0000,       4.0000,  10.00000,    271.6571
    186.0000,       4.0000,  10.00000,    281.9871
    190.0000,       4.0000,  10.00000,    277.9164
    194.0000,       4.0000,  10.00000,    338.2117
    198.0000,       4.0000,  10.00000,    362.7248
    202.0000,       4.0000,  10.00000,    331.5997
    206.0000,       4.0000,  10.00000,    318.9861
    210.0000,       4.0000,  10.00000,    323.0606
     54.0000,      36.0000,   1.00000,    423.3167
     58.0000,      36.0000,   1.00000,    400.6351
     62.0000,      36.0000,   1.00000,    387.5901
     66.0000,      36.0000,   1.00000,    373.9765
     70.0000,      36.0000,   1.00000,    371.9814
     74.0000,      36.0000,   1.00000,    382.8134
     78.0000,      36.0000,   1.00000,    387.7634
     82.0000,      36.0000,   1.00000,    378.2583
     86.0000,      36.0000,   1.00000,    360.7803
     90.0000,      36.0000,   1.00000,    360.3985
     94.0000,      36.0000,   1.00000,    368.3286
     98.0000,      36.0000,   1.00000,    372.6386
    102.0000,      36.0000,   1.00000,    371.8732
    106.0000,      36.0000,   1.00000,    362.5802
    110.0000,      36.0000,   1.00000,    351.2569
    114.0000,      36.0000,   1.00000,    346.9154
    118.0000,      36.0000,   1.00000,    354.4029
    122.0000,      36.0000,   1.00000,    359.6693
    126.0000,      36.0000,   1.00000,    352.8964
    130.0000,      36.0000,   1.00000,    351.4233
    134.0000,      36.0000,   1.00000,    348.5582
    138.0000,      36.0000,   1.00000,    349.2250
    142.0000,      36.0000,   1.00000,    346.9304
    146.0000,      36.0000,   1.00000,    338.5119
    150.0000,      36.0000,   1.00000,    327.0145
    154.0000,      36.0000,   1.00000,    313.5227
    158.0000,      36.0000,   1.00000,    302.7235
    162.0000,      36.0000,   1.00000,    296.5516
    166.0000,      36.0000,   1.00000,    282.9354
    170.0000,      36.0000,   1.00000,    277.7032
    174.0000,      36.0000,   1.00000,    269.4806
    178.0000,      36.0000,   1.00000,    269.9934
    182.0000,      36.0000,   1.00000,    278.3243
    186.0000,      36.0000,   1.00000,    283.8286
    190.0000,      36.0000,   1.00000,    293.1362
    194.0000,      36.0000,   1.00000,    304.9091
    198.0000,      36.0000,   1.00000,    309.3138
     54.0000,      12.0000,   4.00000,    353.8482
     58.0000,      12.0000,   4.00000,    382.7480
     62.0000,      12.0000,   4.00000,    427.2003
     66.0000,      12.0000,   4.00000,    418.0049
     70.0000,      12.0000,   4.00000,    362.7760
     74.0000,      12.0000,   4.00000,    317.5040
     78.0000,      12.0000,   4.00000,    323.5054
     82.0000,      12.0000,   4.00000,    349.5698
     86.0000,      12.0000,   4.00000,    371.2907
     90.0000,      12.0000,   4.00000,    385.3354
     94.0000,      12.0000,   4.00000,    401.7973
     98.0000,      12.0000,   4.00000,    400.0852
    102.0000,      12.0000,   4.00000,    384.6983
    106.0000,      12.0000,   4.00000,    352.0370
    110.0000,      12.0000,   4.00000,    333.8637
    114.0000,      12.0000,   4.00000,    331.5676
    118.0000,      12.0000,   4.00000,    338.8717
    122.0000,      12.0000,   4.00000,    337.9874
    126.0000,      12.0000,   4.00000,    329.4748
    130.0000,      12.0000,   4.00000,    342.7674
    134.0000,      12.0000,   4.00000,    352.8022
    138.0000,      12.0000,   4.00000,    354.6703
    142.0000,      12.0000,   4.00000,    342.0340
    146.0000,      12.0000,   4.00000,    330.6859
    150.0000,      12.0000,   4.00000,    331.1864
    154.0000,      12.0000,   4.00000,    326.3663
    158.0000,      12.0000,   4.00000,    311.5095
    162.0000,      12.0000,   4.00000,    284.0892
    166.0000,      12.0000,   4.00000,    259.0024
    170.0000,      12.0000,   4.00000,    253.2141
    174.0000,      12.0000,   4.00000,    261.4601
    178.0000,      12.0000,   4.00000,    263.3384
    182.0000,      12.0000,   4.00000,    267.2217
    186.0000,      12.0000,   4.00000,    261.1335
    190.0000,      12.0000,   4.00000,    283.6176
    194.0000,      12.0000,   4.00000,    312.7532
    198.0000,      12.0000,   4.00000,    334.9346
     66.0000,      44.0000,   1.00000,    375.3047
     70.0000,      44.0000,   1.00000,    368.5312
     74.0000,      44.0000,   1.00000,    368.4586
     78.0000,      44.0000,   1.00000,    371.8560
     82.0000,      44.0000,   1.00000,    374.1613
     86.0000,      44.0000,   1.00000,    365.0870
     90.0000,      44.0000,   1.00000,    343.9476
     94.0000,      44.0000,   1.00000,    346.0048
     98.0000,      44.0000,   1.00000,    357.3372
    102.0000,      44.0000,   1.00000,    361.2384
    106.0000,      44.0000,   1.00000,    366.0656
    110.0000,      44.0000,   1.00000,    368.8382
    114.0000,      44.0000,   1.00000,    367.7147
    118.0000,      44.0000,   1.00000,    362.2340
    122.0000,      44.0000,   1.00000,    353.1353
    126.0000,      44.0000,   1.00000,    347.6815
    130.0000,      44.0000,   1.00000,    346.7573
    134.0000,      44.0000,   1.00000,    350.3406
    138.0000,      44.0000,   1.00000,    340.2229
    142.0000,      44.0000,   1.00000,    324.2350
    146.0000,      44.0000,   1.00000,    314.9753
    150.0000,      44.0000,   1.00000,    309.6017
    154.0000,      44.0000,   1.00000,    299.5164
    158.0000,      44.0000,   1.00000,    291.5359
    162.0000,      44.0000,   1.00000,    284.2155
    166.0000,      44.0000,   1.00000,    281.2190
    170.0000,      44.0000,   1.00000,    276.1139
    174.0000,      44.0000,   1.00000,    274.8423
    178.0000,      44.0000,   1.00000,    273.6076
    182.0000,      44.0000,   1.00000,    275.0712
    186.0000,      44.0000,   1.00000,    280.2042
     66.0000,      12.0000,   5.00000,    415.1509
     70.0000,      12.0000,   5.00000,    359.1820
     74.0000,      12.0000,   5.00000,    311.3640
     78.0000,      12.0000,   5.00000,    317.9279
     82.0000,      12.0000,   5.00000,    343.6707
     86.0000,      12.0000,   5.00000,    366.9552
     90.0000,      12.0000,   5.00000,    378.4104
     94.0000,      12.0000,   5.00000,    392.0209
     98.0000,      12.0000,   5.00000,    392.1084
    102.0000,      12.0000,   5.00000,    382.5376
    106.0000,      12.0000,   5.00000,    360.2907
    110.0000,      12.0000,   5.00000,    346.7548
    114.0000,      12.0000,   5.00000,    343.6859
    118.0000,      12.0000,   5.00000,    340.1547
    122.0000,      12.0000,   5.00000,    326.9936
    126.0000,      12.0000,   5.00000,    321.7609
    130.0000,      12.0000,   5.00000,    340.7983
    134.0000,      12.0000,   5.00000,    351.1375
    138.0000,      12.0000,   5.00000,    344.4853
    142.0000,      12.0000,   5.00000,    328.0598
    146.0000,      12.0000,   5.00000,    317.3863
    150.0000,      12.0000,   5.00000,    319.1368
    154.0000,      12.0000,   5.00000,    310.9134
    158.0000,      12.0000,   5.00000,    297.2437
    162.0000,      12.0000,   5.00000,    271.4792
    166.0000,      12.0000,   5.00000,    253.9587
    170.0000,      12.0000,   5.00000,    250.1030
    174.0000,      12.0000,   5.00000,    255.9292
    178.0000,      12.0000,   5.00000,    256.1334
    182.0000,      12.0000,   5.00000,    261.9656
    186.0000,      12.0000,   5.00000,    258.6063
     78.0000,      52.0000,   1.00000,    369.6521
     82.0000,      52.0000,   1.00000,    369.5971
     86.0000,      52.0000,   1.00000,    369.2184
     90.0000,      52.0000,   1.00000,    360.5155
     94.0000,      52.0000,   1.00000,    348.8198
     98.0000,      52.0000,   1.00000,    351.2933
    102.0000,      52.0000,   1.00000,    356.5617
    106.0000,      52.0000,   1.00000,    363.0071
    110.0000,      52.0000,   1.00000,    369.3432
    114.0000,      52.0000,   1.00000,    372.2964
    118.0000,      52.0000,   1.00000,    368.9560
    122.0000,      52.0000,   1.00000,    360.8055
    126.0000,      52.0000,   1.00000,    350.2958
    130.0000,      52.0000,   1.00000,    340.4720
    134.0000,      52.0000,   1.00000,    330.7795
    138.0000,      52.0000,   1.00000,    323.5464
    142.0000,      52.0000,   1.00000,    315.4247
    146.0000,      52.0000,   1.00000,    309.7025
    150.0000,      52.0000,   1.00000,    301.0341
    154.0000,      52.0000,   1.00000,    294.5619
    158.0000,      52.0000,   1.00000,    287.3549
    162.0000,      52.0000,   1.00000,    277.3556
    166.0000,      52.0000,   1.00000,    271.3196
    170.0000,      52.0000,   1.00000,    274.6443
    174.0000,      52.0000,   1.00000,    279.0166
     78.0000,      12.0000,   6.00000,    321.7296
     82.0000,      12.0000,   6.00000,    349.2341
     86.0000,      12.0000,   6.00000,    372.2340
     90.0000,      12.0000,   6.00000,    386.2407
     94.0000,      12.0000,   6.00000,    398.9207
     98.0000,      12.0000,   6.00000,    398.5598
    102.0000,      12.0000,   6.00000,    384.9641
    106.0000,      12.0000,   6.00000,    359.7892
    110.0000,      12.0000,   6.00000,    345.6456
    114.0000,      12.0000,   6.00000,    344.2558
    118.0000,      12.0000,   6.00000,    342.5464
    122.0000,      12.0000,   6.00000,    328.1867
    126.0000,      12.0000,   6.00000,    320.1356
    130.0000,      12.0000,   6.00000,    332.3471
    134.0000,      12.0000,   6.00000,    336.3298
    138.0000,      12.0000,   6.00000,    332.6762
    142.0000,      12.0000,   6.00000,    322.1193
    146.0000,      12.0000,   6.00000,    316.2729
    150.0000,      12.0000,   6.00000,    314.3448
    154.0000,      12.0000,   6.00000,    305.7726
    158.0000,      12.0000,   6.00000,    290.7027
    162.0000,      12.0000,   6.00000,    263.1478
    166.0000,      12.0000,   6.00000,    244.4480
    170.0000,      12.0000,   6.00000,    242.9144
    174.0000,      12.0000,   6.00000,    253.2965
     84.0000,      24.0000,   3.00000,    356.9521
     88.0000,      24.0000,   3.00000,    379.3990
     92.0000,      24.0000,   3.00000,    390.7445
     96.0000,      24.0000,   3.00000,    389.9501
    100.0000,      24.0000,   3.00000,    382.1175
    104.0000,      24.0000,   3.00000,    374.4727
    108.0000,      24.0000,   3.00000,    366.9551
    112.0000,      24.0000,   3.00000,    351.1154
    116.0000,      24.0000,   3.00000,    335.1537
    120.0000,      24.0000,   3.00000,    329.4109
    124.0000,      24.0000,   3.00000,    337.2603
    128.0000,      24.0000,   3.00000,    334.2600
    132.0000,      24.0000,   3.00000,    329.3934
    136.0000,      24.0000,   3.00000,    326.5373
    140.0000,      24.0000,   3.00000,    322.2468
    144.0000,      24.0000,   3.00000,    318.9203
    148.0000,      24.0000,   3.00000,    313.2529
    152.0000,      24.0000,   3.00000,    304.6520
    156.0000,      24.0000,   3.00000,    288.1218
    160.0000,      24.0000,   3.00000,    272.9436
    164.0000,      24.0000,   3.00000,    265.0316
    168.0000,      24.0000,   3.00000,    257.3342
     90.0000,      20.0000,   4.00000,    394.6732
     94.0000,      20.0000,   4.00000,    402.7022
     98.0000,      20.0000,   4.00000,    400.5756
    102.0000,      20.0000,   4.00000,    383.0302
    106.0000,      20.0000,   4.00000,    368.9305
    110.0000,      20.0000,   4.00000,    354.4899
    114.0000,      20.0000,   4.00000,    335.4073
    118.0000,      20.0000,   4.00000,    325.9229
    122.0000,      20.0000,   4.00000,    327.4596
    126.0000,      20.0000,   4.00000,    330.0067
    130.0000,      20.0000,   4.00000,    326.4207
    134.0000,      20.0000,   4.00000,    327.6451
    138.0000,      20.0000,   4.00000,    329.2061
    142.0000,      20.0000,   4.00000,    323.0176
    146.0000,      20.0000,   4.00000,    313.7778
    150.0000,      20.0000,   4.00000,    304.7052
    154.0000,      20.0000,   4.00000,    295.5655
    158.0000,      20.0000,   4.00000,    285.3221
    162.0000,      20.0000,   4.00000,    273.3074
   1.94
REFERENCE MODEL USED
CONSTANT REFERENCE MODEL METHOD
Reference resistivity is
373.132
TOPOGRAPHICAL DATA
2
64
      0.0000     531.0600
      4.0000     530.8900
      8.0000     530.8300
     12.0000     530.7100
     16.0000     530.5500
     20.0000     530.3100
     24.0000     530.1500
     28.0000     530.1700
     32.0000     530.0200
     36.0000     529.8500
     40.0000     529.8600
     44.0000     529.8100
     48.0000     529.7700
     52.0000     529.6400
     56.0000     529.5400
     60.0000     529.3900
     64.0000     529.2600
     68.0000     529.2600
     72.0000     529.2500
     76.0000     529.3000
     80.0000     529.2700
     84.0000     529.1900
     88.0000     529.0800
     92.0000     528.9900
     96.0000     528.7800
    100.0000     528.7300
    104.0000     528.6500
    108.0000     528.5600
    112.0000     528.4800
    116.0000     528.3900
    120.0000     528.3100
    124.0000     528.4200
    128.0000     528.1600
    132.0000     527.7300
    136.0000     527.2500
    140.0000     527.0300
    144.0000     526.8600
    148.0000     526.7500
    152.0000     526.6100
    156.0000     526.4300
    160.0000     526.1600
    164.0000     525.9800
    168.0000     525.7200
    172.0000     525.5000
    176.0000     525.3000
    180.0000     525.2200
    184.0000     525.0900
    188.0000     525.0500
    192.0000     524.8900
    196.0000     524.7700
    200.0000     524.6300
    204.0000     524.5700
    208.0000     524.5400
    212.0000     524.5000
    216.0000     524.3600
    220.0000     524.3300
    224.0000     524.2700
    228.0000     524.1200
    232.0000     523.9600
    236.0000     523.8600
    240.0000     523.6500
    244.0000     523.6100
    248.0000     523.4600
    252.0000     523.3400
1
DAMPED FINITE-ELEMENT METHOD USED FOR TOPOGRAPHIC MODELLING WITH DAMPING FACTOR OF 0.75
       0.01086
     531.39996
      -0.03194
COORDINATES FOR ELECTRODES
       0.00000       -0.34014
       3.99978       -0.38242
       7.99920       -0.31467
      11.99919       -0.30693
      15.99906       -0.33925
      19.99749       -0.45162
      23.99736       -0.48388
      27.99463       -0.33620
      31.99457       -0.35844
      35.99435       -0.40079
      39.99198       -0.26305
      43.99122       -0.18529
      47.99026       -0.09752
      51.99026       -0.09980
      55.99016       -0.07209
      59.99010       -0.09433
      63.99010       -0.09661
      67.98805        0.03112
      71.98632        0.14885
      75.98237        0.32653
      79.98117        0.42431
      83.98089        0.47204
      87.98085        0.48979
      91.98067        0.52751
      95.97982        0.44521
      99.97907        0.52291
     103.97878        0.57070
     107.97860        0.60842
     111.97832        0.65615
     115.97813        0.69393
     119.97785        0.74166
     123.97079        0.97928
     127.96860        0.84686
     131.95712        0.54408
     135.94153        0.19115
     139.94044        0.09883
     143.94023        0.05649
     147.94019        0.07424
     151.94017        0.06196
     155.93982        0.00966
     159.93729       -0.13278
     163.93694       -0.18508
     167.93474       -0.31750
     171.93367       -0.40982
     175.93301       -0.48216
     179.93274       -0.43443
     183.93274       -0.43664
     187.93179       -0.34893
     191.93166       -0.38119
     195.93164       -0.37345
     199.93163       -0.38574
     203.93106       -0.31799
     207.92987       -0.22028
     211.92891       -0.13251
     215.92888       -0.14480
     219.92769       -0.04702
     223.92712        0.02073
     227.92706       -0.00158
     231.92694       -0.03384
     235.92683       -0.00614
     239.92599       -0.08843
     243.92503       -0.00073
     247.92499       -0.02297
     251.92497       -0.01523
Shift matrix
  0    0.0000    2.0000    4.2000    6.6200    9.2820   12.2102   15.4312   18.9743   22.8718   27.1590   31.8749   37.0623   42.7686 
  1   -0.3401   -0.1984   -0.1097   -0.0571   -0.0279   -0.0127   -0.0053   -0.0020   -0.0007   -0.0002   -0.0001    0.0000    0.0000 
  2   -0.3824   -0.2249   -0.1254   -0.0660   -0.0325   -0.0149   -0.0064   -0.0025   -0.0009   -0.0003   -0.0001    0.0000    0.0000 
  3   -0.3147   -0.1826   -0.1004   -0.0520   -0.0252   -0.0114   -0.0047   -0.0018   -0.0006   -0.0002   -0.0001    0.0000    0.0000 
  4   -0.3069   -0.1779   -0.0976   -0.0504   -0.0244   -0.0110   -0.0046   -0.0017   -0.0006   -0.0002   -0.0001    0.0000    0.0000 
  5   -0.3393   -0.1978   -0.1093   -0.0569   -0.0278   -0.0126   -0.0053   -0.0020   -0.0007   -0.0002   -0.0001    0.0000    0.0000 
  6   -0.4516   -0.2690   -0.1521   -0.0812   -0.0407   -0.0191   -0.0083   -0.0033   -0.0012   -0.0004   -0.0001    0.0000    0.0000 
  7   -0.4839   -0.2898   -0.1649   -0.0887   -0.0448   -0.0212   -0.0093   -0.0037   -0.0014   -0.0005   -0.0001    0.0000    0.0000 
  8   -0.3362   -0.1960   -0.1082   -0.0563   -0.0274   -0.0125   -0.0052   -0.0020   -0.0007   -0.0002   -0.0001    0.0000    0.0000 
  9   -0.3584   -0.2098   -0.1164   -0.0609   -0.0299   -0.0136   -0.0058   -0.0022   -0.0008   -0.0002   -0.0001    0.0000    0.0000 
 10   -0.4008   -0.2365   -0.1324   -0.0699   -0.0346   -0.0160   -0.0068   -0.0027   -0.0010   -0.0003   -0.0001    0.0000    0.0000 
 11   -0.2630   -0.1511   -0.0821   -0.0420   -0.0201   -0.0089   -0.0036   -0.0014   -0.0005   -0.0001    0.0000    0.0000    0.0000 
 12   -0.1853   -0.1047   -0.0559   -0.0280   -0.0131   -0.0057   -0.0023   -0.0008   -0.0003   -0.0001    0.0000    0.0000    0.0000 
 13   -0.0975   -0.0540   -0.0282   -0.0138   -0.0063   -0.0027   -0.0010   -0.0004   -0.0001    0.0000    0.0000    0.0000    0.0000 
 14   -0.0998   -0.0553   -0.0289   -0.0142   -0.0065   -0.0027   -0.0011   -0.0004   -0.0001    0.0000    0.0000    0.0000    0.0000 
 15   -0.0721   -0.0397   -0.0206   -0.0100   -0.0045   -0.0019   -0.0007   -0.0003   -0.0001    0.0000    0.0000    0.0000    0.0000 
 16   -0.0943   -0.0522   -0.0273   -0.0133   -0.0061   -0.0026   -0.0010   -0.0003   -0.0001    0.0000    0.0000    0.0000    0.0000 
 17   -0.0966   -0.0535   -0.0279   -0.0137   -0.0062   -0.0026   -0.0010   -0.0004   -0.0001    0.0000    0.0000    0.0000    0.0000 
 18    0.0311    0.0167    0.0084    0.0040    0.0017    0.0007    0.0003    0.0001    0.0000    0.0000    0.0000    0.0000    0.0000 
 19    0.1488    0.0774    0.0377    0.0171    0.0072    0.0027    0.0010    0.0003    0.0001    0.0000    0.0000    0.0000    0.0000 
 20    0.3265    0.1607    0.0737    0.0312    0.0122    0.0043    0.0014    0.0004    0.0001    0.0000    0.0000    0.0000    0.0000 
 21    0.4243    0.2018    0.0891    0.0362    0.0135    0.0045    0.0014    0.0004    0.0001    0.0000    0.0000    0.0000    0.0000 
 22    0.4720    0.2205    0.0954    0.0380    0.0138    0.0045    0.0013    0.0003    0.0001    0.0000    0.0000    0.0000    0.0000 
 23    0.4898    0.2272    0.0976    0.0385    0.0139    0.0045    0.0013    0.0003    0.0001    0.0000    0.0000    0.0000    0.0000 
 24    0.5275    0.2410    0.1018    0.0395    0.0139    0.0044    0.0013    0.0003    0.0001    0.0000    0.0000    0.0000    0.0000 
 25    0.4452    0.2101    0.0920    0.0371    0.0136    0.0045    0.0014    0.0004    0.0001    0.0000    0.0000    0.0000    0.0000 
 26    0.5229    0.2394    0.1013    0.0394    0.0139    0.0044    0.0013    0.0003    0.0001    0.0000    0.0000    0.0000    0.0000 
 27    0.5707    0.2561    0.1061    0.0402    0.0138    0.0043    0.0012    0.0003    0.0001    0.0000    0.0000    0.0000    0.0000 
 28    0.6084    0.2685    0.1092    0.0406    0.0137    0.0041    0.0011    0.0003    0.0001    0.0000    0.0000    0.0000    0.0000 
 29    0.6562    0.2833    0.1125    0.0407    0.0133    0.0039    0.0010    0.0002    0.0000    0.0000    0.0000    0.0000    0.0000 
 30    0.6939    0.2943    0.1145    0.0406    0.0129    0.0037    0.0009    0.0002    0.0000    0.0000    0.0000    0.0000    0.0000 
 31    0.7417    0.3070    0.1164    0.0400    0.0124    0.0034    0.0008    0.0002    0.0000    0.0000    0.0000    0.0000    0.0000 
 32    0.9793    0.3513    0.1137    0.0329    0.0084    0.0019    0.0004    0.0001    0.0000    0.0000    0.0000    0.0000    0.0000 
 33    0.8469    0.3308    0.1176    0.0377    0.0108    0.0027    0.0006    0.0001    0.0000    0.0000    0.0000    0.0000    0.0000 
 34    0.5441    0.2469    0.1035    0.0398    0.0139    0.0044    0.0012    0.0003    0.0001    0.0000    0.0000    0.0000    0.0000 
 35    0.1912    0.0982    0.0472    0.0211    0.0087    0.0033    0.0011    0.0003    0.0001    0.0000    0.0000    0.0000    0.0000 
 36    0.0988    0.0521    0.0258    0.0119    0.0051    0.0020    0.0007    0.0002    0.0001    0.0000    0.0000    0.0000    0.0000 
 37    0.0565    0.0301    0.0151    0.0071    0.0031    0.0012    0.0004    0.0001    0.0000    0.0000    0.0000    0.0000    0.0000 
 38    0.0742    0.0394    0.0196    0.0091    0.0039    0.0016    0.0006    0.0002    0.0001    0.0000    0.0000    0.0000    0.0000 
 39    0.0620    0.0330    0.0165    0.0077    0.0033    0.0013    0.0005    0.0002    0.0000    0.0000    0.0000    0.0000    0.0000 
 40    0.0097    0.0052    0.0026    0.0013    0.0006    0.0002    0.0001    0.0000    0.0000    0.0000    0.0000    0.0000    0.0000 
 41   -0.1328   -0.0742   -0.0391   -0.0193   -0.0089   -0.0038   -0.0015   -0.0005   -0.0002    0.0000    0.0000    0.0000    0.0000 
 42   -0.1851   -0.1046   -0.0558   -0.0280   -0.0131   -0.0057   -0.0023   -0.0008   -0.0003   -0.0001    0.0000    0.0000    0.0000 
 43   -0.3175   -0.1844   -0.1014   -0.0525   -0.0255   -0.0115   -0.0048   -0.0018   -0.0006   -0.0002   -0.0001    0.0000    0.0000 
 44   -0.4098   -0.2422   -0.1358   -0.0719   -0.0357   -0.0165   -0.0071   -0.0028   -0.0010   -0.0003   -0.0001    0.0000    0.0000 
 45   -0.4822   -0.2887   -0.1642   -0.0883   -0.0446   -0.0211   -0.0092   -0.0037   -0.0014   -0.0005   -0.0001    0.0000    0.0000 
 46   -0.4344   -0.2579   -0.1453   -0.0773   -0.0386   -0.0180   -0.0078   -0.0031   -0.0011   -0.0004   -0.0001    0.0000    0.0000 
 47   -0.4366   -0.2593   -0.1462   -0.0778   -0.0389   -0.0181   -0.0078   -0.0031   -0.0011   -0.0004   -0.0001    0.0000    0.0000 
 48   -0.3489   -0.2039   -0.1129   -0.0589   -0.0288   -0.0131   -0.0055   -0.0021   -0.0007   -0.0002   -0.0001    0.0000    0.0000 
 49   -0.3812   -0.2241   -0.1249   -0.0657   -0.0324   -0.0149   -0.0063   -0.0025   -0.0009   -0.0003   -0.0001    0.0000    0.0000 
 50   -0.3735   -0.2192   -0.1220   -0.0640   -0.0315   -0.0144   -0.0061   -0.0024   -0.0008   -0.0003   -0.0001    0.0000    0.0000 
 51   -0.3857   -0.2270   -0.1266   -0.0667   -0.0329   -0.0151   -0.0064   -0.0025   -0.0009   -0.0003   -0.0001    0.0000    0.0000 
 52   -0.3180   -0.1847   -0.1016   -0.0526   -0.0255   -0.0115   -0.0048   -0.0018   -0.0006   -0.0002   -0.0001    0.0000    0.0000 
 53   -0.2203   -0.1254   -0.0675   -0.0341   -0.0161   -0.0071   -0.0029   -0.0011   -0.0004   -0.0001    0.0000    0.0000    0.0000 
 54   -0.1325   -0.0740   -0.0390   -0.0193   -0.0089   -0.0038   -0.0015   -0.0005   -0.0002    0.0000    0.0000    0.0000    0.0000 
 55   -0.1448   -0.0811   -0.0429   -0.0212   -0.0098   -0.0042   -0.0017   -0.0006   -0.0002   -0.0001    0.0000    0.0000    0.0000 
 56   -0.0470   -0.0257   -0.0133   -0.0064   -0.0029   -0.0012   -0.0005   -0.0002    0.0000    0.0000    0.0000    0.0000    0.0000 
 57    0.0207    0.0112    0.0056    0.0027    0.0012    0.0005    0.0002    0.0001    0.0000    0.0000    0.0000    0.0000    0.0000 
 58   -0.0016   -0.0009   -0.0004   -0.0002   -0.0001    0.0000    0.0000    0.0000    0.0000    0.0000    0.0000    0.0000    0.0000 
 59   -0.0338   -0.0185   -0.0095   -0.0046   -0.0020   -0.0008   -0.0003   -0.0001    0.0000    0.0000    0.0000    0.0000    0.0000 
 60   -0.0061   -0.0033   -0.0017   -0.0008   -0.0004   -0.0001   -0.0001    0.0000    0.0000    0.0000    0.0000    0.0000    0.0000 
 61   -0.0884   -0.0489   -0.0255   -0.0124   -0.0056   -0.0024   -0.0009   -0.0003   -0.0001    0.0000    0.0000    0.0000    0.0000 
 62   -0.0007   -0.0004   -0.0002   -0.0001    0.0000    0.0000    0.0000    0.0000    0.0000    0.0000    0.0000    0.0000    0.0000 
 63   -0.0230   -0.0125   -0.0064   -0.0031   -0.0014   -0.0006   -0.0002   -0.0001    0.0000    0.0000    0.0000    0.0000    0.0000 
 64   -0.0152   -0.0083   -0.0042   -0.0020   -0.0009   -0.0004   -0.0001    0.0000    0.0000    0.0000    0.0000    0.0000    0.0000 
Topography damping parameter
   1.4632
Blocks sensitivity and uncertainity values (with smoothness constrain)
                     Resistivity      
Block No.  Sensitivity  % Uncertainity
     1       0.6618        2.66
     2       0.9775        1.99
     3       1.3214        1.69
     4       1.7480        1.51
     5       2.0827        1.32
     6       2.5275        1.23
     7       2.8844        1.13
     8       3.1795        1.05
     9       3.5417        1.05
    10       3.7198        0.99
    11       3.8848        0.98
    12       3.8549        0.97
    13       3.8360        0.97
    14       3.9064        0.97
    15       4.3099        1.00
    16       4.4600        1.00
    17       4.0851        0.97
    18       4.0794        0.94
    19       4.5146        0.94
    20       4.7220        0.92
    21       4.8589        0.91
    22       5.1037        0.91
    23       5.1761        0.90
    24       5.3884        0.89
    25       5.5058        0.88
    26       5.4668        0.87
    27       5.3294        0.85
    28       5.6063        0.86
    29       5.6816        0.86
    30       5.4455        0.84
    31       5.3779        0.85
    32       5.2892        0.88
    33       5.1997        0.92
    34       4.9006        0.93
    35       4.7306        0.95
    36       4.6968        0.95
    37       4.6224        0.94
    38       4.7429        0.95
    39       4.5731        0.96
    40       4.2382        0.96
    41       4.0377        0.98
    42       3.9954        0.99
    43       3.9170        0.99
    44       3.9383        1.02
    45       3.7889        1.00
    46       3.7484        1.01
    47       3.6793        0.99
    48       3.8672        1.01
    49       3.9000        1.01
    50       3.7288        1.00
    51       3.6474        0.99
    52       3.6063        0.99
    53       3.3179        1.01
    54       3.3309        1.04
    55       2.9317        1.08
    56       2.5570        1.17
    57       2.1485        1.26
    58       1.8071        1.41
    59       1.5013        1.63
    60       1.0661        1.92
    61       0.7893        2.54
    62       0.4942        2.87
    63       0.3913        2.92
    64       0.4987        2.86
    65       0.6485        2.77
    66       0.7406        2.68
    67       0.8941        2.57
    68       1.0194        2.46
    69       1.0935        2.39
    70       1.2447        2.37
    71       1.2775        2.31
    72       1.3187        2.31
    73       1.2926        2.32
    74       1.2955        2.33
    75       1.2919        2.37
    76       1.4586        2.38
    77       1.5504        2.39
    78       1.3518        2.41
    79       1.3690        2.38
    80       1.5494        2.34
    81       1.6167        2.34
    82       1.6597        2.35
    83       1.7889        2.32
    84       1.7948        2.33
    85       1.8496        2.32
    86       1.8631        2.33
    87       1.7903        2.36
    88       1.6885        2.40
    89       1.7457        2.39
    90       1.7200        2.42
    91       1.6334        2.46
    92       1.6600        2.44
    93       1.7006        2.41
    94       1.7848        2.34
    95       1.7532        2.31
    96       1.7837        2.26
    97       1.8426        2.22
    98       1.8252        2.21
    99       1.9336        2.17
   100       1.8626        2.17
   101       1.7210        2.17
   102       1.6588        2.16
   103       1.6562        2.15
   104       1.6077        2.17
   105       1.6343        2.16
   106       1.5190        2.20
   107       1.5076        2.19
   108       1.4117        2.23
   109       1.5001        2.24
   110       1.4992        2.26
   111       1.3509        2.28
   112       1.2953        2.28
   113       1.2958        2.27
   114       1.1434        2.37
   115       1.1748        2.36
   116       1.0257        2.46
   117       0.9100        2.55
   118       0.7759        2.65
   119       0.6645        2.75
   120       0.5699        2.85
   121       0.4131        2.92
   122       0.5390        2.87
   123       0.6758        3.33
   124       0.3375        4.46
   125       0.4260        4.40
   126       0.4942        4.34
   127       0.5740        4.26
   128       0.6478        4.18
   129       0.6874        4.13
   130       0.7353        4.11
   131       0.7699        4.05
   132       0.7926        4.03
   133       0.8163        4.01
   134       0.8453        3.98
   135       0.8601        4.01
   136       0.8890        4.06
   137       0.9376        4.04
   138       0.9352        4.03
   139       0.9753        3.95
   140       1.0313        3.88
   141       1.0637        3.90
   142       1.0752        3.94
   143       1.1087        3.93
   144       1.0880        3.99
   145       1.0722        4.03
   146       1.0413        4.08
   147       0.9953        4.13
   148       0.9730        4.15
   149       0.9848        4.14
   150       0.9801        4.16
   151       0.9667        4.17
   152       0.9858        4.14
   153       1.0125        4.10
   154       1.0429        4.04
   155       1.0704        3.99
   156       1.0950        3.92
   157       1.1249        3.86
   158       1.1326        3.84
   159       1.1970        3.75
   160       1.1766        3.73
   161       1.1294        3.71
   162       1.1052        3.68
   163       1.1286        3.62
   164       1.1127        3.64
   165       1.1080        3.63
   166       1.0536        3.69
   167       1.0102        3.74
   168       0.9427        3.85
   169       0.9362        3.89
   170       0.9039        3.94
   171       0.8175        4.01
   172       0.7740        4.03
   173       0.7442        4.04
   174       0.6745        4.19
   175       0.6501        4.20
   176       0.5825        4.31
   177       0.5127        4.37
   178       0.4403        4.44
   179       0.3834        4.50
   180       0.3164        4.52
   181       0.6021        3.44
   182       0.8155        4.36
   183       0.2995        7.04
   184       0.3514        6.96
   185       0.4061        6.84
   186       0.4581        6.72
   187       0.4988        6.65
   188       0.5302        6.58
   189       0.5675        6.46
   190       0.5953        6.41
   191       0.6295        6.31
   192       0.6545        6.26
   193       0.6586        6.31
   194       0.6610        6.42
   195       0.6943        6.37
   196       0.7479        6.21
   197       0.7903        6.06
   198       0.8073        5.97
   199       0.8194        6.01
   200       0.8161        6.11
   201       0.8104        6.19
   202       0.7941        6.30
   203       0.7783        6.38
   204       0.7628        6.44
   205       0.7538        6.46
   206       0.7603        6.44
   207       0.7737        6.41
   208       0.7652        6.45
   209       0.7395        6.52
   210       0.7372        6.52
   211       0.7496        6.48
   212       0.7607        6.42
   213       0.7728        6.35
   214       0.7795        6.30
   215       0.7741        6.27
   216       0.7650        6.28
   217       0.7782        6.19
   218       0.7753        6.14
   219       0.7669        6.07
   220       0.7606        6.01
   221       0.7739        5.87
   222       0.7740        5.86
   223       0.7726        5.86
   224       0.7526        5.92
   225       0.7232        6.03
   226       0.6884        6.21
   227       0.6537        6.33
   228       0.6094        6.45
   229       0.5685        6.56
   230       0.5367        6.62
   231       0.5004        6.70
   232       0.4653        6.86
   233       0.4260        6.97
   234       0.3846        7.05
   235       0.3411        7.13
   236       0.2958        7.22
   237       0.2484        7.26
   238       0.6600        4.70
   239       1.1028        4.33
   240       0.3009        8.82
   241       0.3416        8.79
   242       0.3773        8.72
   243       0.4112        8.74
   244       0.4421        8.72
   245       0.4675        8.62
   246       0.4933        8.53
   247       0.5176        8.44
   248       0.5389        8.38
   249       0.5681        8.28
   250       0.6106        8.07
   251       0.6342        8.03
   252       0.6461        8.00
   253       0.6461        7.95
   254       0.6397        8.06
   255       0.6357        8.22
   256       0.6355        8.27
   257       0.6423        8.32
   258       0.6399        8.36
   259       0.6232        8.45
   260       0.6046        8.54
   261       0.5944        8.59
   262       0.6001        8.58
   263       0.5988        8.57
   264       0.5981        8.56
   265       0.6073        8.51
   266       0.6157        8.45
   267       0.6259        8.41
   268       0.6276        8.38
   269       0.6136        8.43
   270       0.5947        8.52
   271       0.5765        8.60
   272       0.5677        8.59
   273       0.5574        8.63
   274       0.5393        8.71
   275       0.5121        8.84
   276       0.4877        8.88
   277       0.4768        8.90
   278       0.4817        8.86
   279       0.4946        8.77
   280       0.5070        8.70
   281       0.5104        8.68
   282       0.4953        8.71
   283       0.4647        8.84
   284       0.4365        8.98
   285       0.4080        9.08
   286       0.3759        9.20
   287       0.3451        9.21
   288       0.3149        9.15
   289       0.2855        9.16
   290       0.2576        9.08
   291       0.9890        4.63
   292       1.3654        3.81
   293       0.2836        8.43
   294       0.3161        8.52
   295       0.3453        8.54
   296       0.3728        8.65
   297       0.3976        8.73
   298       0.4200        8.66
   299       0.4392        8.60
   300       0.4594        8.53
   301       0.4770        8.48
   302       0.4890        8.49
   303       0.4936        8.50
   304       0.4945        8.46
   305       0.4965        8.48
   306       0.5030        8.52
   307       0.5110        8.52
   308       0.5181        8.52
   309       0.5192        8.52
   310       0.5110        8.55
   311       0.5034        8.57
   312       0.5013        8.58
   313       0.5042        8.58
   314       0.5106        8.55
   315       0.5175        8.52
   316       0.5185        8.51
   317       0.5105        8.54
   318       0.5056        8.58
   319       0.5032        8.60
   320       0.4908        8.66
   321       0.4741        8.73
   322       0.4579        8.77
   323       0.4496        8.79
   324       0.4441        8.81
   325       0.4345        8.87
   326       0.4147        8.96
   327       0.3903        9.03
   328       0.3734        9.08
   329       0.3673        9.08
   330       0.3695        9.05
   331       0.3752        9.01
   332       0.3782        8.98
   333       0.3705        8.99
   334       0.3543        9.03
   335       0.3355        9.09
   336       0.3118        8.98
   337       0.2845        8.82
   338       0.2580        8.77
   339       0.2335        8.62
   340       1.1656        4.37
   341       1.4958        3.78
   342       0.2603        7.89
   343       0.2852        8.04
   344       0.3066        8.12
   345       0.3249        8.30
   346       0.3387        8.45
   347       0.3502        8.42
   348       0.3607        8.41
   349       0.3715        8.41
   350       0.3798        8.39
   351       0.3863        8.35
   352       0.3916        8.33
   353       0.3980        8.32
   354       0.4047        8.32
   355       0.4085        8.33
   356       0.4089        8.34
   357       0.4080        8.34
   358       0.4107        8.34
   359       0.4137        8.34
   360       0.4147        8.34
   361       0.4172        8.33
   362       0.4196        8.33
   363       0.4159        8.34
   364       0.4059        8.37
   365       0.4018        8.39
   366       0.4034        8.41
   367       0.3980        8.43
   368       0.3869        8.46
   369       0.3733        8.48
   370       0.3618        8.51
   371       0.3559        8.53
   372       0.3488        8.56
   373       0.3348        8.60
   374       0.3174        8.64
   375       0.3029        8.66
   376       0.2934        8.68
   377       0.2882        8.68
   378       0.2861        8.68
   379       0.2844        8.67
   380       0.2792        8.68
   381       0.2690        8.50
   382       0.2550        8.28
   383       0.2372        8.18
   384       0.2153        7.99
   385       1.2395        4.42
   386       1.5600        3.89
   387       0.2313        7.27
   388       0.2451        7.45
   389       0.2559        7.55
   390       0.2659        7.78
   391       0.2764        7.96
   392       0.2878        7.95
   393       0.2990        7.93
   394       0.3079        7.90
   395       0.3147        7.88
   396       0.3199        7.87
   397       0.3230        7.87
   398       0.3253        7.88
   399       0.3280        7.89
   400       0.3309        7.90
   401       0.3336        7.90
   402       0.3347        7.90
   403       0.3332        7.91
   404       0.3297        7.90
   405       0.3309        7.91
   406       0.3290        7.91
   407       0.3233        7.92
   408       0.3229        7.93
   409       0.3265        7.93
   410       0.3244        7.94
   411       0.3171        7.95
   412       0.3066        7.96
   413       0.2961        7.98
   414       0.2869        8.00
   415       0.2780        8.02
   416       0.2656        8.03
   417       0.2523        8.05
   418       0.2412        8.06
   419       0.2336        8.07
   420       0.2285        8.08
   421       0.2245        8.08
   422       0.2215        7.88
   423       0.2170        7.63
   424       0.2058        7.52
   425       0.1919        7.32
   426       1.3187        4.40
   427       1.8135        3.57
   428       0.2075        6.62
   429       0.2176        6.79
   430       0.2282        6.89
   431       0.2378        7.12
   432       0.2461        7.31
   433       0.2533        7.30
   434       0.2585        7.29
   435       0.2615        7.29
   436       0.2635        7.30
   437       0.2660        7.31
   438       0.2689        7.32
   439       0.2710        7.32
   440       0.2713        7.32
   441       0.2695        7.32
   442       0.2664        7.32
   443       0.2653        7.32
   444       0.2658        7.32
   445       0.2634        7.32
   446       0.2622        7.33
   447       0.2637        7.33
   448       0.2620        7.33
   449       0.2573        7.33
   450       0.2501        7.34
   451       0.2414        7.35
   452       0.2317        7.36
   453       0.2213        7.37
   454       0.2099        7.38
   455       0.1991        7.39
   456       0.1902        7.39
   457       0.1843        7.19
   458       0.1808        6.94
   459       0.1778        6.83
   460       0.1741        6.65
   461       1.5718        3.95
   462       1.9831        3.41
   463       0.1891        5.97
   464       0.1960        6.13
   465       0.2022        6.23
   466       0.2075        6.46
   467       0.2113        6.66
   468       0.2143        6.67
   469       0.2173        6.67
   470       0.2198        6.68
   471       0.2212        6.68
   472       0.2210        6.68
   473       0.2192        6.68
   474       0.2166        6.68
   475       0.2163        6.68
   476       0.2170        6.68
   477       0.2153        6.68
   478       0.2128        6.68
   479       0.2115        6.68
   480       0.2098        6.68
   481       0.2064        6.68
   482       0.2010        6.68
   483       0.1940        6.69
   484       0.1857        6.69
   485       0.1767        6.70
   486       0.1671        6.50
   487       0.1584        6.26
   488       0.1511        6.16
   489       0.1460        5.99
   490       1.7378        3.67
   491       1.9033        3.47
   492       0.1586        5.32
   493       0.1649        5.48
   494       0.1695        5.58
   495       0.1725        5.81
   496       0.1753        6.01
   497       0.1771        6.01
   498       0.1777        6.01
   499       0.1770        6.01
   500       0.1752        6.01
   501       0.1750        6.01
   502       0.1762        6.01
   503       0.1768        6.01
   504       0.1753        6.01
   505       0.1727        6.01
   506       0.1699        6.01
   507       0.1660        6.01
   508       0.1623        6.01
   509       0.1583        6.01
   510       0.1532        6.01
   511       0.1471        5.82
   512       0.1404        5.60
   513       0.1331        5.50
   514       0.1262        5.34
   515       1.5697        3.84
   516       7.0191        1.11
   517       0.4899        5.12
   518       0.5000        5.28
   519       0.5099        5.36
   520       0.5166        5.59
   521       0.5197        5.80
   522       0.5194        5.79
   523       0.5196        5.79
   524       0.5215        5.79
   525       0.5215        5.79
   526       0.5202        5.79
   527       0.5135        5.79
   528       0.5039        5.80
   529       0.4942        5.82
   530       0.4812        5.83
   531       0.4675        5.85
   532       0.4541        5.64
   533       0.4407        5.42
   534       0.4260        5.34
   535       0.4107        5.20
   536       5.3788        1.47
Average Sensitivity 3.9988
Model inversion constraint
0
Data inversion constraint
0
INITIAL DAMPING FACTOR  0.150
MINIMUM DAMPING FACTOR  0.015
VERTICAL TO HORIZONTAL FILTER RATIO   1.00
Flatness filter is directly used on model parameters.
Jacobian matrix is recalculated for first 2 iterations only.
Finer mesh used.
Factor to increase damping factor with depth is   1.20
Damping factor is optimised for each iteration
Normal least-sqaures constrain used on data
Normal least-squares constrain used on model
Finite-element method was used in forward modelling.
Logarithm of apparent resistivity values used as inversion parameter.
Limit imposed on range of model resistivity values
Average model resistivity used as reference resistivity
Upper and lower range limits are 10.000 and 0.100
Effect of side blocks is slightly reduced
Relative change in RMS error for convergence is 1.0000
Minimum change in RMS error for line search is 0.5000
Ratio of maximum number of model blocks to data points 30.00
Factor to increase model depth range is 1.05
Position of electrodes are not rounded to nearest unit electrode spacing.
Position of electrodes for dipole-dipole array are automatically switched
Recalculation of Jacobian matrix is not restarted in quasi-Newton steps.
Standard Gauss-Newton inversion method used
Width of model cells is 1.00 times the unit electrode spacing
REFERENCE MODEL USED
CONSTANT REFERENCE MODEL METHOD
Reference resistivity is 373.1320 with multiplication factor 1.00
Number of nodes between adjacent electrodes is 4


Mean Error -0.0003
Average absolute error 0.0134
Standard deviation of error distribution 0.0194
Error Distribution
      0.0000,      4.0000,  1.00000,   478.10,   552.32, -0.1443   ***
      4.0000,      4.0000,  1.00000,   578.00,   541.61,  0.0650   ***
      8.0000,      4.0000,  1.00000,   564.52,   533.78,  0.0560   ***
     12.0000,      4.0000,  1.00000,   631.70,   597.39,  0.0558   ***
     16.0000,      4.0000,  1.00000,   598.22,   562.84,  0.0610   ***
     20.0000,      4.0000,  1.00000,   665.40,   639.00,  0.0405
     24.0000,      4.0000,  1.00000,   646.94,   649.33, -0.0037
     28.0000,      4.0000,  1.00000,   658.34,   661.95, -0.0055
     32.0000,      4.0000,  1.00000,   708.37,   734.63, -0.0364
     36.0000,      4.0000,  1.00000,   665.21,   689.72, -0.0362
     40.0000,      4.0000,  1.00000,   706.55,   718.33, -0.0165
     44.0000,      4.0000,  1.00000,   670.27,   680.26, -0.0148
     48.0000,      4.0000,  1.00000,   720.97,   706.78,  0.0199
     52.0000,      4.0000,  1.00000,   703.62,   712.48, -0.0125
     56.0000,      4.0000,  1.00000,   813.60,   781.79,  0.0399
     60.0000,      4.0000,  1.00000,   809.71,   793.67,  0.0200
     64.0000,      4.0000,  1.00000,   680.80,   667.06,  0.0204
     68.0000,      4.0000,  1.00000,   603.72,   600.74,  0.0049
     72.0000,      4.0000,  1.00000,   591.94,   607.22, -0.0255
     76.0000,      4.0000,  1.00000,   568.67,   595.03, -0.0453
     80.0000,      4.0000,  1.00000,   553.56,   603.16, -0.0858   ***
     84.0000,      4.0000,  1.00000,   587.29,   637.95, -0.0827   ***
     88.0000,      4.0000,  1.00000,   569.27,   621.48, -0.0878   ***
     92.0000,      4.0000,  1.00000,   571.16,   622.33, -0.0858   ***
     96.0000,      4.0000,  1.00000,   562.51,   590.34, -0.0483
    100.0000,      4.0000,  1.00000,   551.30,   560.42, -0.0164
    104.0000,      4.0000,  1.00000,   525.80,   511.86,  0.0269
    108.0000,      4.0000,  1.00000,   550.55,   522.10,  0.0531   ***
    112.0000,      4.0000,  1.00000,   552.05,   522.17,  0.0556   ***
    116.0000,      4.0000,  1.00000,   516.55,   497.79,  0.0370
    120.0000,      4.0000,  1.00000,   506.18,   497.09,  0.0181
    124.0000,      4.0000,  1.00000,   478.54,   478.55,  0.0000
    128.0000,      4.0000,  1.00000,   475.72,   468.86,  0.0145
    132.0000,      4.0000,  1.00000,   390.73,   408.79, -0.0452
    136.0000,      4.0000,  1.00000,   355.38,   371.44, -0.0442
    140.0000,      4.0000,  1.00000,   330.22,   345.86, -0.0463
    144.0000,      4.0000,  1.00000,   280.04,   301.36, -0.0734   ***
    148.0000,      4.0000,  1.00000,   277.62,   287.13, -0.0337
    152.0000,      4.0000,  1.00000,   250.96,   254.43, -0.0137
    156.0000,      4.0000,  1.00000,   211.04,   218.68, -0.0355
    160.0000,      4.0000,  1.00000,   200.90,   197.87,  0.0152
    164.0000,      4.0000,  1.00000,   188.08,   189.46, -0.0073
    168.0000,      4.0000,  1.00000,   183.63,   183.39,  0.0013
    172.0000,      4.0000,  1.00000,   208.80,   199.89,  0.0436
    176.0000,      4.0000,  1.00000,   192.99,   196.43, -0.0177
    180.0000,      4.0000,  1.00000,   225.19,   225.61, -0.0019
    184.0000,      4.0000,  1.00000,   225.09,   230.83, -0.0252
    188.0000,      4.0000,  1.00000,   270.28,   274.53, -0.0156
    192.0000,      4.0000,  1.00000,   292.17,   295.32, -0.0107
    196.0000,      4.0000,  1.00000,   297.85,   298.19, -0.0011
    200.0000,      4.0000,  1.00000,   296.17,   299.47, -0.0111
    204.0000,      4.0000,  1.00000,   303.34,   311.62, -0.0269
    208.0000,      4.0000,  1.00000,   277.34,   284.68, -0.0261
    212.0000,      4.0000,  1.00000,   308.64,   319.67, -0.0351
    216.0000,      4.0000,  1.00000,   268.98,   285.11, -0.0582   ***
    220.0000,      4.0000,  1.00000,   277.42,   292.36, -0.0525   ***
    224.0000,      4.0000,  1.00000,   256.45,   273.53, -0.0645   ***
    228.0000,      4.0000,  1.00000,   252.12,   267.57, -0.0595   ***
    232.0000,      4.0000,  1.00000,   261.39,   273.44, -0.0451
    236.0000,      4.0000,  1.00000,   239.34,   249.56, -0.0418
    240.0000,      4.0000,  1.00000,   218.23,   227.16, -0.0401
      0.0000,      4.0000,  2.00000,   438.70,   499.03, -0.1289   ***
      4.0000,      4.0000,  2.00000,   529.38,   515.29,  0.0270
      8.0000,      4.0000,  2.00000,   602.12,   587.19,  0.0251
     12.0000,      4.0000,  2.00000,   566.99,   552.57,  0.0258
     16.0000,      4.0000,  2.00000,   637.45,   622.45,  0.0238
     20.0000,      4.0000,  2.00000,   653.93,   625.73,  0.0441
     24.0000,      4.0000,  2.00000,   615.69,   622.27, -0.0106
     28.0000,      4.0000,  2.00000,   718.95,   699.17,  0.0279
     32.0000,      4.0000,  2.00000,   682.57,   668.52,  0.0208
     36.0000,      4.0000,  2.00000,   688.39,   685.97,  0.0035
     40.0000,      4.0000,  2.00000,   700.77,   679.60,  0.0307
     44.0000,      4.0000,  2.00000,   636.64,   639.43, -0.0044
     48.0000,      4.0000,  2.00000,   600.39,   589.52,  0.0183
     52.0000,      4.0000,  2.00000,   722.19,   710.27,  0.0166
     56.0000,      4.0000,  2.00000,   788.61,   757.35,  0.0404
     60.0000,      4.0000,  2.00000,   559.21,   555.02,  0.0075
     64.0000,      4.0000,  2.00000,   514.61,   516.83, -0.0043
     68.0000,      4.0000,  2.00000,   634.31,   608.85,  0.0410
     72.0000,      4.0000,  2.00000,   595.12,   587.52,  0.0129
     76.0000,      4.0000,  2.00000,   565.55,   565.35,  0.0004
     80.0000,      4.0000,  2.00000,   595.39,   600.99, -0.0094
     84.0000,      4.0000,  2.00000,   583.46,   588.99, -0.0094
     88.0000,      4.0000,  2.00000,   598.45,   597.93,  0.0009
     92.0000,      4.0000,  2.00000,   615.09,   603.29,  0.0194
     96.0000,      4.0000,  2.00000,   576.50,   561.52,  0.0263
    100.0000,      4.0000,  2.00000,   531.32,   512.85,  0.0354
    104.0000,      4.0000,  2.00000,   586.73,   556.18,  0.0535   ***
    108.0000,      4.0000,  2.00000,   594.98,   561.45,  0.0580   ***
    112.0000,      4.0000,  2.00000,   509.97,   491.38,  0.0371
    116.0000,      4.0000,  2.00000,   474.09,   464.51,  0.0204
    120.0000,      4.0000,  2.00000,   484.93,   472.25,  0.0265
    124.0000,      4.0000,  2.00000,   475.72,   471.56,  0.0088
    128.0000,      4.0000,  2.00000,   398.67,   404.64, -0.0149
    132.0000,      4.0000,  2.00000,   365.59,   369.41, -0.0104
    136.0000,      4.0000,  2.00000,   346.31,   348.84, -0.0073
    140.0000,      4.0000,  2.00000,   302.77,   303.75, -0.0032
    144.0000,      4.0000,  2.00000,   298.97,   301.94, -0.0099
    148.0000,      4.0000,  2.00000,   279.29,   279.95, -0.0024
    152.0000,      4.0000,  2.00000,   239.41,   237.68,  0.0072
    156.0000,      4.0000,  2.00000,   219.89,   221.28, -0.0063
    160.0000,      4.0000,  2.00000,   211.53,   214.19, -0.0125
    164.0000,      4.0000,  2.00000,   205.49,   210.46, -0.0239
    168.0000,      4.0000,  2.00000,   221.12,   224.67, -0.0159
    172.0000,      4.0000,  2.00000,   219.03,   222.58, -0.0161
    176.0000,      4.0000,  2.00000,   234.25,   236.81, -0.0109
    180.0000,      4.0000,  2.00000,   231.57,   234.77, -0.0137
    184.0000,      4.0000,  2.00000,   280.97,   282.77, -0.0064
    188.0000,      4.0000,  2.00000,   316.29,   312.67,  0.0115
    192.0000,      4.0000,  2.00000,   298.21,   295.34,  0.0096
    196.0000,      4.0000,  2.00000,   316.90,   310.74,  0.0196
    200.0000,      4.0000,  2.00000,   327.97,   322.23,  0.0177
    204.0000,      4.0000,  2.00000,   303.23,   301.32,  0.0063
    208.0000,      4.0000,  2.00000,   349.99,   342.23,  0.0224
    212.0000,      4.0000,  2.00000,   322.22,   318.12,  0.0128
    216.0000,      4.0000,  2.00000,   319.65,   309.75,  0.0315
    220.0000,      4.0000,  2.00000,   294.50,   287.62,  0.0237
    224.0000,      4.0000,  2.00000,   292.62,   286.56,  0.0209
    228.0000,      4.0000,  2.00000,   321.90,   311.11,  0.0341
    232.0000,      4.0000,  2.00000,   280.35,   273.15,  0.0260
      0.0000,      4.0000,  3.00000,   451.42,   492.08, -0.0863   ***
      4.0000,      4.0000,  3.00000,   567.28,   565.12,  0.0038
      8.0000,      4.0000,  3.00000,   541.29,   542.22, -0.0017
     12.0000,      4.0000,  3.00000,   593.57,   588.48,  0.0086
     16.0000,      4.0000,  3.00000,   586.00,   580.44,  0.0095
     20.0000,      4.0000,  3.00000,   585.44,   580.65,  0.0082
     24.0000,      4.0000,  3.00000,   657.97,   650.06,  0.0121
     28.0000,      4.0000,  3.00000,   650.38,   639.33,  0.0171
     32.0000,      4.0000,  3.00000,   667.13,   662.55,  0.0069
     36.0000,      4.0000,  3.00000,   576.73,   584.06, -0.0126
     40.0000,      4.0000,  3.00000,   518.37,   520.34, -0.0038
     44.0000,      4.0000,  3.00000,   518.59,   521.32, -0.0053
     48.0000,      4.0000,  3.00000,   696.51,   688.75,  0.0112
     52.0000,      4.0000,  3.00000,   730.71,   722.12,  0.0118
     56.0000,      4.0000,  3.00000,   503.57,   507.34, -0.0075
     60.0000,      4.0000,  3.00000,   434.52,   439.57, -0.0115
     64.0000,      4.0000,  3.00000,   520.88,   526.53, -0.0108
     68.0000,      4.0000,  3.00000,   572.78,   566.96,  0.0102
     72.0000,      4.0000,  3.00000,   549.61,   546.08,  0.0064
     76.0000,      4.0000,  3.00000,   561.07,   557.60,  0.0062
     80.0000,      4.0000,  3.00000,   557.06,   555.15,  0.0034
     84.0000,      4.0000,  3.00000,   588.63,   583.43,  0.0089
     88.0000,      4.0000,  3.00000,   582.04,   571.45,  0.0183
     92.0000,      4.0000,  3.00000,   535.55,   529.22,  0.0119
     96.0000,      4.0000,  3.00000,   501.20,   491.77,  0.0190
    100.0000,      4.0000,  3.00000,   561.09,   544.38,  0.0302
    104.0000,      4.0000,  3.00000,   564.22,   548.50,  0.0283
    108.0000,      4.0000,  3.00000,   474.95,   466.57,  0.0178
    112.0000,      4.0000,  3.00000,   440.40,   433.63,  0.0155
    116.0000,      4.0000,  3.00000,   450.90,   446.94,  0.0088
    120.0000,      4.0000,  3.00000,   465.53,   465.05,  0.0010
    124.0000,      4.0000,  3.00000,   402.95,   406.50, -0.0088
    128.0000,      4.0000,  3.00000,   358.54,   361.36, -0.0078
    132.0000,      4.0000,  3.00000,   332.83,   336.19, -0.0101
    136.0000,      4.0000,  3.00000,   307.99,   310.13, -0.0069
    140.0000,      4.0000,  3.00000,   316.87,   319.22, -0.0074
    144.0000,      4.0000,  3.00000,   299.48,   298.84,  0.0021
    148.0000,      4.0000,  3.00000,   259.84,   259.61,  0.0009
    152.0000,      4.0000,  3.00000,   235.43,   236.43, -0.0042
    156.0000,      4.0000,  3.00000,   234.46,   237.74, -0.0139
    160.0000,      4.0000,  3.00000,   238.44,   238.28,  0.0007
    164.0000,      4.0000,  3.00000,   258.89,   258.37,  0.0020
    168.0000,      4.0000,  3.00000,   242.83,   241.74,  0.0045
    172.0000,      4.0000,  3.00000,   246.38,   245.62,  0.0031
    176.0000,      4.0000,  3.00000,   238.01,   240.47, -0.0103
    180.0000,      4.0000,  3.00000,   300.15,   297.72,  0.0081
    184.0000,      4.0000,  3.00000,   323.77,   323.12,  0.0020
    188.0000,      4.0000,  3.00000,   316.92,   312.38,  0.0144
    192.0000,      4.0000,  3.00000,   303.90,   301.07,  0.0094
    196.0000,      4.0000,  3.00000,   320.79,   318.30,  0.0078
    200.0000,      4.0000,  3.00000,   306.81,   306.05,  0.0025
    204.0000,      4.0000,  3.00000,   365.49,   359.23,  0.0173
    208.0000,      4.0000,  3.00000,   340.35,   330.94,  0.0280
    212.0000,      4.0000,  3.00000,   324.45,   316.49,  0.0248
    216.0000,      4.0000,  3.00000,   294.05,   287.52,  0.0225
    220.0000,      4.0000,  3.00000,   317.98,   309.05,  0.0285
    224.0000,      4.0000,  3.00000,   342.03,   336.04,  0.0177
      0.0000,     12.0000,  1.00000,   480.27,   522.72, -0.0847   ***
      4.0000,     12.0000,  1.00000,   550.53,   549.21,  0.0024
      8.0000,     12.0000,  1.00000,   545.36,   549.60, -0.0078
     12.0000,     12.0000,  1.00000,   548.69,   551.58, -0.0052
     16.0000,     12.0000,  1.00000,   584.07,   572.33,  0.0203
     20.0000,     12.0000,  1.00000,   613.63,   599.27,  0.0237
     24.0000,     12.0000,  1.00000,   631.67,   625.81,  0.0093
     28.0000,     12.0000,  1.00000,   583.01,   582.32,  0.0012
     32.0000,     12.0000,  1.00000,   507.99,   511.36, -0.0066
     36.0000,     12.0000,  1.00000,   472.91,   481.17, -0.0173
     40.0000,     12.0000,  1.00000,   552.44,   554.39, -0.0035
     44.0000,     12.0000,  1.00000,   629.31,   625.36,  0.0063
     48.0000,     12.0000,  1.00000,   636.41,   628.53,  0.0125
     52.0000,     12.0000,  1.00000,   545.08,   552.50, -0.0135
     56.0000,     12.0000,  1.00000,   454.23,   465.20, -0.0239
     60.0000,     12.0000,  1.00000,   442.81,   456.84, -0.0312
     64.0000,     12.0000,  1.00000,   496.62,   504.72, -0.0162
     68.0000,     12.0000,  1.00000,   548.11,   544.53,  0.0065
     72.0000,     12.0000,  1.00000,   542.62,   538.14,  0.0083
     76.0000,     12.0000,  1.00000,   555.55,   547.90,  0.0139
     80.0000,     12.0000,  1.00000,   552.49,   547.85,  0.0084
     84.0000,     12.0000,  1.00000,   528.31,   527.46,  0.0016
     88.0000,     12.0000,  1.00000,   500.41,   500.08,  0.0007
     92.0000,     12.0000,  1.00000,   498.99,   498.70,  0.0006
     96.0000,     12.0000,  1.00000,   498.22,   496.91,  0.0026
    100.0000,     12.0000,  1.00000,   487.73,   483.85,  0.0080
    104.0000,     12.0000,  1.00000,   466.69,   458.88,  0.0169
    108.0000,     12.0000,  1.00000,   435.18,   430.58,  0.0106
    112.0000,     12.0000,  1.00000,   429.40,   425.76,  0.0085
    116.0000,     12.0000,  1.00000,   434.14,   430.26,  0.0090
    120.0000,     12.0000,  1.00000,   412.88,   413.40, -0.0013
    124.0000,     12.0000,  1.00000,   363.78,   365.81, -0.0055
    128.0000,     12.0000,  1.00000,   332.45,   333.09, -0.0019
    132.0000,     12.0000,  1.00000,   319.60,   323.61, -0.0125
    136.0000,     12.0000,  1.00000,   316.75,   317.13, -0.0012
    140.0000,     12.0000,  1.00000,   304.60,   304.63, -0.0001
    144.0000,     12.0000,  1.00000,   276.22,   277.63, -0.0051
    148.0000,     12.0000,  1.00000,   258.26,   258.70, -0.0017
    152.0000,     12.0000,  1.00000,   250.41,   251.37, -0.0038
    156.0000,     12.0000,  1.00000,   264.92,   265.30, -0.0014
    160.0000,     12.0000,  1.00000,   268.05,   265.17,  0.0108
    164.0000,     12.0000,  1.00000,   262.88,   260.57,  0.0088
    168.0000,     12.0000,  1.00000,   251.98,   251.13,  0.0034
    172.0000,     12.0000,  1.00000,   273.51,   271.75,  0.0064
    176.0000,     12.0000,  1.00000,   294.61,   294.51,  0.0003
    180.0000,     12.0000,  1.00000,   323.83,   321.16,  0.0083
    184.0000,     12.0000,  1.00000,   318.48,   315.05,  0.0108
    188.0000,     12.0000,  1.00000,   310.55,   307.73,  0.0091
    192.0000,     12.0000,  1.00000,   298.10,   297.75,  0.0012
    196.0000,     12.0000,  1.00000,   327.22,   323.19,  0.0124
    200.0000,     12.0000,  1.00000,   335.28,   330.38,  0.0147
    204.0000,     12.0000,  1.00000,   334.44,   329.20,  0.0158
    208.0000,     12.0000,  1.00000,   313.41,   307.14,  0.0202
    212.0000,     12.0000,  1.00000,   313.35,   308.38,  0.0160
    216.0000,     12.0000,  1.00000,   312.88,   313.60, -0.0023
      0.0000,      4.0000,  4.00000,   512.41,   549.08, -0.0691   ***
      4.0000,      4.0000,  4.00000,   513.49,   507.06,  0.0126
      8.0000,      4.0000,  4.00000,   556.27,   561.50, -0.0094
     12.0000,      4.0000,  4.00000,   547.91,   545.23,  0.0049
     16.0000,      4.0000,  4.00000,   544.30,   539.57,  0.0087
     20.0000,      4.0000,  4.00000,   635.96,   625.49,  0.0166
     24.0000,      4.0000,  4.00000,   605.26,   601.91,  0.0055
     28.0000,      4.0000,  4.00000,   580.42,   586.16, -0.0098
     32.0000,      4.0000,  4.00000,   486.38,   486.33,  0.0001
     36.0000,      4.0000,  4.00000,   446.60,   453.47, -0.0153
     40.0000,      4.0000,  4.00000,   489.36,   490.93, -0.0032
     44.0000,      4.0000,  4.00000,   637.11,   646.86, -0.0152
     48.0000,      4.0000,  4.00000,   680.85,   691.77, -0.0159
     52.0000,      4.0000,  4.00000,   473.83,   482.29, -0.0177
     56.0000,      4.0000,  4.00000,   394.87,   402.34, -0.0187
     60.0000,      4.0000,  4.00000,   445.53,   456.52, -0.0244
     64.0000,      4.0000,  4.00000,   483.36,   493.88, -0.0215
     68.0000,      4.0000,  4.00000,   521.15,   519.53,  0.0031
     72.0000,      4.0000,  4.00000,   543.70,   543.69,  0.0000
     76.0000,      4.0000,  4.00000,   534.71,   533.00,  0.0032
     80.0000,      4.0000,  4.00000,   548.45,   549.40, -0.0017
     84.0000,      4.0000,  4.00000,   533.83,   531.42,  0.0045
     88.0000,      4.0000,  4.00000,   494.97,   493.97,  0.0020
     92.0000,      4.0000,  4.00000,   463.43,   461.48,  0.0042
     96.0000,      4.0000,  4.00000,   502.78,   500.26,  0.0050
    100.0000,      4.0000,  4.00000,   499.70,   496.39,  0.0066
    104.0000,      4.0000,  4.00000,   443.08,   438.15,  0.0112
    108.0000,      4.0000,  4.00000,   422.25,   419.71,  0.0060
    112.0000,      4.0000,  4.00000,   423.95,   422.81,  0.0027
    116.0000,      4.0000,  4.00000,   446.38,   446.94, -0.0013
    120.0000,      4.0000,  4.00000,   394.99,   397.67, -0.0068
    124.0000,      4.0000,  4.00000,   352.11,   354.43, -0.0066
    128.0000,      4.0000,  4.00000,   332.23,   335.54, -0.0099
    132.0000,      4.0000,  4.00000,   309.83,   312.13, -0.0074
    136.0000,      4.0000,  4.00000,   329.23,   332.44, -0.0097
    140.0000,      4.0000,  4.00000,   314.90,   315.05, -0.0005
    144.0000,      4.0000,  4.00000,   269.48,   271.07, -0.0059
    148.0000,      4.0000,  4.00000,   252.95,   254.11, -0.0046
    152.0000,      4.0000,  4.00000,   253.34,   253.97, -0.0025
    156.0000,      4.0000,  4.00000,   262.85,   261.96,  0.0034
    160.0000,      4.0000,  4.00000,   283.26,   280.77,  0.0088
    164.0000,      4.0000,  4.00000,   257.08,   255.13,  0.0076
    168.0000,      4.0000,  4.00000,   259.09,   258.85,  0.0009
    172.0000,      4.0000,  4.00000,   253.92,   252.83,  0.0043
    176.0000,      4.0000,  4.00000,   308.46,   306.45,  0.0066
    180.0000,      4.0000,  4.00000,   344.72,   341.64,  0.0090
    184.0000,      4.0000,  4.00000,   315.13,   312.88,  0.0072
    188.0000,      4.0000,  4.00000,   305.16,   305.17,  0.0000
    192.0000,      4.0000,  4.00000,   311.10,   310.95,  0.0005
    196.0000,      4.0000,  4.00000,   303.23,   302.35,  0.0029
    200.0000,      4.0000,  4.00000,   367.43,   361.98,  0.0149
    204.0000,      4.0000,  4.00000,   328.66,   325.01,  0.0112
    208.0000,      4.0000,  4.00000,   317.94,   315.49,  0.0077
    212.0000,      4.0000,  4.00000,   301.92,   300.16,  0.0059
    216.0000,      4.0000,  4.00000,   311.40,   312.94, -0.0049
      0.0000,     16.0000,  1.00000,   482.30,   507.68, -0.0513   ***
      4.0000,     16.0000,  1.00000,   514.28,   508.63,  0.0110
      8.0000,     16.0000,  1.00000,   552.57,   546.57,  0.0109
     12.0000,     16.0000,  1.00000,   559.63,   555.92,  0.0067
     16.0000,     16.0000,  1.00000,   540.88,   535.94,  0.0092
     20.0000,     16.0000,  1.00000,   502.04,   496.07,  0.0120
     24.0000,     16.0000,  1.00000,   464.49,   459.38,  0.0111
     28.0000,     16.0000,  1.00000,   467.32,   464.39,  0.0063
     32.0000,     16.0000,  1.00000,   491.26,   495.13, -0.0078
     36.0000,     16.0000,  1.00000,   535.05,   540.11, -0.0094
     40.0000,     16.0000,  1.00000,   547.06,   551.84, -0.0087
     44.0000,     16.0000,  1.00000,   530.50,   539.33, -0.0165
     48.0000,     16.0000,  1.00000,   490.69,   503.03, -0.0248
     52.0000,     16.0000,  1.00000,   424.85,   432.16, -0.0171
     56.0000,     16.0000,  1.00000,   412.10,   415.72, -0.0087
     60.0000,     16.0000,  1.00000,   440.17,   442.27, -0.0048
     64.0000,     16.0000,  1.00000,   484.89,   487.58, -0.0055
     68.0000,     16.0000,  1.00000,   530.99,   524.33,  0.0126
     72.0000,     16.0000,  1.00000,   516.94,   515.58,  0.0026
     76.0000,     16.0000,  1.00000,   488.48,   488.99, -0.0011
     80.0000,     16.0000,  1.00000,   468.15,   471.79, -0.0078
     84.0000,     16.0000,  1.00000,   451.15,   457.20, -0.0133
     88.0000,     16.0000,  1.00000,   428.19,   433.74, -0.0129
     92.0000,     16.0000,  1.00000,   415.08,   417.48, -0.0058
     96.0000,     16.0000,  1.00000,   416.92,   417.93, -0.0024
    100.0000,     16.0000,  1.00000,   416.70,   416.14,  0.0013
    104.0000,     16.0000,  1.00000,   418.70,   415.48,  0.0077
    108.0000,     16.0000,  1.00000,   411.07,   406.27,  0.0118
    112.0000,     16.0000,  1.00000,   396.45,   390.45,  0.0152
    116.0000,     16.0000,  1.00000,   385.01,   381.19,  0.0100
    120.0000,     16.0000,  1.00000,   360.12,   357.60,  0.0070
    124.0000,     16.0000,  1.00000,   344.17,   341.40,  0.0081
    128.0000,     16.0000,  1.00000,   330.81,   329.50,  0.0040
    132.0000,     16.0000,  1.00000,   311.20,   311.09,  0.0004
    136.0000,     16.0000,  1.00000,   303.93,   304.72, -0.0026
    140.0000,     16.0000,  1.00000,   287.64,   288.06, -0.0014
    144.0000,     16.0000,  1.00000,   275.49,   276.84, -0.0049
    148.0000,     16.0000,  1.00000,   276.42,   277.37, -0.0034
    152.0000,     16.0000,  1.00000,   271.52,   272.37, -0.0031
    156.0000,     16.0000,  1.00000,   275.51,   276.09, -0.0021
    160.0000,     16.0000,  1.00000,   278.58,   278.15,  0.0015
    164.0000,     16.0000,  1.00000,   287.77,   285.80,  0.0069
    168.0000,     16.0000,  1.00000,   309.54,   307.88,  0.0054
    172.0000,     16.0000,  1.00000,   313.58,   311.17,  0.0077
    176.0000,     16.0000,  1.00000,   321.70,   320.11,  0.0049
    180.0000,     16.0000,  1.00000,   322.97,   320.74,  0.0069
    184.0000,     16.0000,  1.00000,   310.14,   308.19,  0.0063
    188.0000,     16.0000,  1.00000,   317.94,   315.16,  0.0088
    192.0000,     16.0000,  1.00000,   306.99,   305.15,  0.0060
    196.0000,     16.0000,  1.00000,   307.49,   305.85,  0.0053
    200.0000,     16.0000,  1.00000,   318.40,   318.24,  0.0005
    204.0000,     16.0000,  1.00000,   310.08,   313.16, -0.0099
      0.0000,      4.0000,  5.00000,   463.50,   480.16, -0.0353
      4.0000,      4.0000,  5.00000,   532.55,   527.08,  0.0103
      8.0000,      4.0000,  5.00000,   531.96,   525.71,  0.0118
     12.0000,      4.0000,  5.00000,   530.94,   523.81,  0.0135
     16.0000,      4.0000,  5.00000,   600.60,   594.67,  0.0099
     20.0000,      4.0000,  5.00000,   548.40,   545.57,  0.0052
     24.0000,      4.0000,  5.00000,   498.48,   495.84,  0.0053
     28.0000,      4.0000,  5.00000,   450.30,   443.99,  0.0141
     32.0000,      4.0000,  5.00000,   433.98,   432.32,  0.0038
     36.0000,      4.0000,  5.00000,   450.15,   452.54, -0.0053
     40.0000,      4.0000,  5.00000,   599.02,   610.65, -0.0192
     44.0000,      4.0000,  5.00000,   638.02,   656.43, -0.0284
     48.0000,      4.0000,  5.00000,   447.07,   456.10, -0.0200
     52.0000,      4.0000,  5.00000,   372.93,   379.77, -0.0182
     56.0000,      4.0000,  5.00000,   418.64,   423.00, -0.0104
     60.0000,      4.0000,  5.00000,   427.86,   433.15, -0.0123
     64.0000,      4.0000,  5.00000,   455.83,   463.21, -0.0161
     68.0000,      4.0000,  5.00000,   531.31,   533.43, -0.0040
     72.0000,      4.0000,  5.00000,   514.37,   518.44, -0.0079
     76.0000,      4.0000,  5.00000,   507.25,   511.09, -0.0075
     80.0000,      4.0000,  5.00000,   500.19,   501.20, -0.0020
     84.0000,      4.0000,  5.00000,   464.80,   464.50,  0.0007
     88.0000,      4.0000,  5.00000,   414.29,   420.34, -0.0145
     92.0000,      4.0000,  5.00000,   446.84,   448.04, -0.0027
     96.0000,      4.0000,  5.00000,   449.94,   449.62,  0.0007
    100.0000,      4.0000,  5.00000,   406.18,   406.49, -0.0008
    104.0000,      4.0000,  5.00000,   401.69,   400.56,  0.0028
    108.0000,      4.0000,  5.00000,   417.15,   415.17,  0.0048
    112.0000,      4.0000,  5.00000,   423.72,   424.05, -0.0008
    116.0000,      4.0000,  5.00000,   380.29,   378.33,  0.0052
    120.0000,      4.0000,  5.00000,   355.03,   353.90,  0.0032
    124.0000,      4.0000,  5.00000,   341.67,   341.71, -0.0001
    128.0000,      4.0000,  5.00000,   320.23,   318.21,  0.0063
    132.0000,      4.0000,  5.00000,   336.73,   337.32, -0.0017
    136.0000,      4.0000,  5.00000,   321.17,   322.49, -0.0041
    140.0000,      4.0000,  5.00000,   280.80,   281.88, -0.0039
    144.0000,      4.0000,  5.00000,   263.07,   264.31, -0.0047
    148.0000,      4.0000,  5.00000,   269.74,   270.58, -0.0031
    152.0000,      4.0000,  5.00000,   270.91,   270.74,  0.0006
    156.0000,      4.0000,  5.00000,   287.20,   288.41, -0.0042
    160.0000,      4.0000,  5.00000,   269.26,   268.77,  0.0018
    164.0000,      4.0000,  5.00000,   274.17,   274.10,  0.0002
    168.0000,      4.0000,  5.00000,   265.68,   263.68,  0.0076
    172.0000,      4.0000,  5.00000,   327.02,   322.56,  0.0137
    176.0000,      4.0000,  5.00000,   344.36,   342.80,  0.0045
    180.0000,      4.0000,  5.00000,   319.74,   318.32,  0.0045
    184.0000,      4.0000,  5.00000,   305.85,   306.89, -0.0034
    188.0000,      4.0000,  5.00000,   318.39,   316.93,  0.0046
    192.0000,      4.0000,  5.00000,   296.58,   295.48,  0.0037
    196.0000,      4.0000,  5.00000,   345.88,   342.83,  0.0089
    200.0000,      4.0000,  5.00000,   320.43,   318.87,  0.0049
    204.0000,      4.0000,  5.00000,   316.36,   318.62, -0.0071
    208.0000,      4.0000,  5.00000,   297.97,   301.57, -0.0120
      0.0000,      4.0000,  6.00000,   490.46,   506.90, -0.0330
      4.0000,      4.0000,  6.00000,   523.59,   511.07,  0.0242
      8.0000,      4.0000,  6.00000,   521.35,   514.19,  0.0138
     12.0000,      4.0000,  6.00000,   555.13,   552.25,  0.0052
     16.0000,      4.0000,  6.00000,   485.02,   477.78,  0.0150
     20.0000,      4.0000,  6.00000,   479.85,   469.14,  0.0226
     24.0000,      4.0000,  6.00000,   433.76,   424.51,  0.0216
     28.0000,      4.0000,  6.00000,   416.56,   411.73,  0.0117
     32.0000,      4.0000,  6.00000,   430.11,   431.24, -0.0026
     36.0000,      4.0000,  6.00000,   559.86,   571.98, -0.0214
     40.0000,      4.0000,  6.00000,   605.16,   617.57, -0.0203
     44.0000,      4.0000,  6.00000,   419.11,   428.39, -0.0219
     48.0000,      4.0000,  6.00000,   356.45,   359.17, -0.0076
     52.0000,      4.0000,  6.00000,   398.91,   401.28, -0.0059
     56.0000,      4.0000,  6.00000,   409.93,   410.78, -0.0021
     60.0000,      4.0000,  6.00000,   425.38,   425.43, -0.0001
     64.0000,      4.0000,  6.00000,   475.38,   482.74, -0.0153
     68.0000,      4.0000,  6.00000,   489.29,   495.46, -0.0125
     72.0000,      4.0000,  6.00000,   494.91,   499.81, -0.0099
     76.0000,      4.0000,  6.00000,   474.15,   475.58, -0.0030
     80.0000,      4.0000,  6.00000,   431.17,   432.43, -0.0029
     84.0000,      4.0000,  6.00000,   379.84,   382.63, -0.0073
     88.0000,      4.0000,  6.00000,   407.27,   408.49, -0.0030
     92.0000,      4.0000,  6.00000,   414.39,   416.54, -0.0052
     96.0000,      4.0000,  6.00000,   375.20,   376.66, -0.0039
    100.0000,      4.0000,  6.00000,   379.05,   379.19, -0.0004
    104.0000,      4.0000,  6.00000,   398.62,   397.18,  0.0036
    108.0000,      4.0000,  6.00000,   415.77,   412.67,  0.0075
    112.0000,      4.0000,  6.00000,   373.70,   368.33,  0.0145
    116.0000,      4.0000,  6.00000,   353.50,   350.40,  0.0088
    120.0000,      4.0000,  6.00000,   351.87,   348.11,  0.0107
    124.0000,      4.0000,  6.00000,   328.74,   326.19,  0.0078
    128.0000,      4.0000,  6.00000,   342.04,   340.91,  0.0033
    132.0000,      4.0000,  6.00000,   324.77,   325.18, -0.0013
    136.0000,      4.0000,  6.00000,   286.76,   287.57, -0.0028
    140.0000,      4.0000,  6.00000,   272.33,   273.35, -0.0037
    144.0000,      4.0000,  6.00000,   272.09,   274.19, -0.0077
    148.0000,      4.0000,  6.00000,   269.57,   272.92, -0.0124
    152.0000,      4.0000,  6.00000,   288.02,   292.04, -0.0139
    156.0000,      4.0000,  6.00000,   274.37,   276.55, -0.0079
    160.0000,      4.0000,  6.00000,   284.05,   285.19, -0.0040
    164.0000,      4.0000,  6.00000,   279.34,   277.37,  0.0071
    168.0000,      4.0000,  6.00000,   330.63,   327.89,  0.0083
    172.0000,      4.0000,  6.00000,   349.67,   349.73, -0.0002
    176.0000,      4.0000,  6.00000,   318.65,   319.86, -0.0038
    180.0000,      4.0000,  6.00000,   312.66,   313.30, -0.0021
    184.0000,      4.0000,  6.00000,   318.25,   318.53, -0.0009
    188.0000,      4.0000,  6.00000,   288.68,   289.41, -0.0025
    192.0000,      4.0000,  6.00000,   329.48,   331.40, -0.0058
    196.0000,      4.0000,  6.00000,   309.45,   312.61, -0.0102
    200.0000,      4.0000,  6.00000,   307.86,   316.32, -0.0271
      0.0000,     20.0000,  1.00000,   491.18,   511.59, -0.0407
      4.0000,     20.0000,  1.00000,   511.17,   508.18,  0.0059
      8.0000,     20.0000,  1.00000,   483.25,   476.27,  0.0145
     12.0000,     20.0000,  1.00000,   462.96,   457.39,  0.0121
     16.0000,     20.0000,  1.00000,   460.67,   454.04,  0.0145
     20.0000,     20.0000,  1.00000,   451.06,   446.55,  0.0101
     24.0000,     20.0000,  1.00000,   465.61,   467.35, -0.0037
     28.0000,     20.0000,  1.00000,   497.17,   497.75, -0.0012
     32.0000,     20.0000,  1.00000,   483.71,   486.21, -0.0051
     36.0000,     20.0000,  1.00000,   468.45,   472.94, -0.0095
     40.0000,     20.0000,  1.00000,   482.26,   483.72, -0.0030
     44.0000,     20.0000,  1.00000,   447.25,   453.00, -0.0128
     48.0000,     20.0000,  1.00000,   405.82,   406.41, -0.0015
     52.0000,     20.0000,  1.00000,   413.32,   410.90,  0.0059
     56.0000,     20.0000,  1.00000,   429.36,   426.15,  0.0075
     60.0000,     20.0000,  1.00000,   435.46,   435.64, -0.0004
     64.0000,     20.0000,  1.00000,   462.95,   463.91, -0.0021
     68.0000,     20.0000,  1.00000,   481.06,   483.11, -0.0042
     72.0000,     20.0000,  1.00000,   446.80,   452.03, -0.0116
     76.0000,     20.0000,  1.00000,   414.47,   421.20, -0.0161
     80.0000,     20.0000,  1.00000,   397.26,   404.54, -0.0182
     84.0000,     20.0000,  1.00000,   377.33,   384.37, -0.0185
     88.0000,     20.0000,  1.00000,   368.24,   373.39, -0.0139
     92.0000,     20.0000,  1.00000,   381.19,   385.16, -0.0104
     96.0000,     20.0000,  1.00000,   386.09,   388.16, -0.0054
    100.0000,     20.0000,  1.00000,   382.18,   381.13,  0.0028
    104.0000,     20.0000,  1.00000,   387.97,   383.20,  0.0124
    108.0000,     20.0000,  1.00000,   391.01,   383.11,  0.0204
    112.0000,     20.0000,  1.00000,   377.34,   369.25,  0.0217
    116.0000,     20.0000,  1.00000,   363.11,   356.68,  0.0178
    120.0000,     20.0000,  1.00000,   351.04,   344.33,  0.0193
    124.0000,     20.0000,  1.00000,   331.07,   326.52,  0.0138
    128.0000,     20.0000,  1.00000,   308.94,   308.95,  0.0000
    132.0000,     20.0000,  1.00000,   305.31,   304.15,  0.0038
    136.0000,     20.0000,  1.00000,   290.93,   292.26, -0.0046
    140.0000,     20.0000,  1.00000,   277.61,   279.93, -0.0083
    144.0000,     20.0000,  1.00000,   270.69,   274.88, -0.0154
    148.0000,     20.0000,  1.00000,   276.77,   279.66, -0.0104
    152.0000,     20.0000,  1.00000,   280.52,   281.29, -0.0027
    156.0000,     20.0000,  1.00000,   301.08,   302.32, -0.0041
    160.0000,     20.0000,  1.00000,   312.87,   312.78,  0.0003
    164.0000,     20.0000,  1.00000,   317.39,   317.73, -0.0011
    168.0000,     20.0000,  1.00000,   319.60,   318.54,  0.0033
    172.0000,     20.0000,  1.00000,   330.47,   328.75,  0.0052
    176.0000,     20.0000,  1.00000,   322.06,   320.62,  0.0045
    180.0000,     20.0000,  1.00000,   314.16,   313.13,  0.0033
    184.0000,     20.0000,  1.00000,   302.51,   303.89, -0.0046
    188.0000,     20.0000,  1.00000,   301.96,   304.22, -0.0074
    192.0000,     20.0000,  1.00000,   292.80,   298.19, -0.0182
      0.0000,      4.0000,  7.00000,   488.63,   500.97, -0.0249
      4.0000,      4.0000,  7.00000,   491.75,   481.95,  0.0201
      8.0000,      4.0000,  7.00000,   514.75,   508.59,  0.0120
     12.0000,      4.0000,  7.00000,   473.25,   463.77,  0.0202
     16.0000,      4.0000,  7.00000,   469.59,   458.12,  0.0247
     20.0000,      4.0000,  7.00000,   422.76,   415.00,  0.0185
     24.0000,      4.0000,  7.00000,   397.63,   392.83,  0.0122
     28.0000,      4.0000,  7.00000,   414.67,   413.10,  0.0038
     32.0000,      4.0000,  7.00000,   537.99,   543.07, -0.0094
     36.0000,      4.0000,  7.00000,   566.96,   576.12, -0.0160
     40.0000,      4.0000,  7.00000,   401.31,   402.06, -0.0019
     44.0000,      4.0000,  7.00000,   338.60,   337.96,  0.0019
     48.0000,      4.0000,  7.00000,   388.81,   387.72,  0.0028
     52.0000,      4.0000,  7.00000,   405.13,   404.13,  0.0025
     56.0000,      4.0000,  7.00000,   409.96,   408.11,  0.0045
     60.0000,      4.0000,  7.00000,   435.88,   439.36, -0.0079
     64.0000,      4.0000,  7.00000,   452.39,   455.39, -0.0066
     68.0000,      4.0000,  7.00000,   483.58,   486.33, -0.0057
     72.0000,      4.0000,  7.00000,   458.04,   461.39, -0.0073
     76.0000,      4.0000,  7.00000,   401.95,   401.78,  0.0004
     80.0000,      4.0000,  7.00000,   356.21,   358.17, -0.0055
     84.0000,      4.0000,  7.00000,   382.44,   385.52, -0.0080
     88.0000,      4.0000,  7.00000,   385.62,   389.55, -0.0101
     92.0000,      4.0000,  7.00000,   353.72,   356.60, -0.0081
     96.0000,      4.0000,  7.00000,   352.88,   354.38, -0.0042
    100.0000,      4.0000,  7.00000,   376.02,   375.28,  0.0020
    104.0000,      4.0000,  7.00000,   408.58,   403.82,  0.0117
    108.0000,      4.0000,  7.00000,   379.00,   370.13,  0.0237
    112.0000,      4.0000,  7.00000,   356.11,   349.26,  0.0194
    116.0000,      4.0000,  7.00000,   354.74,   348.85,  0.0168
    120.0000,      4.0000,  7.00000,   335.72,   330.25,  0.0164
    124.0000,      4.0000,  7.00000,   352.54,   348.36,  0.0119
    128.0000,      4.0000,  7.00000,   330.88,   328.86,  0.0061
    132.0000,      4.0000,  7.00000,   290.03,   289.54,  0.0017
    136.0000,      4.0000,  7.00000,   271.45,   272.78, -0.0049
    140.0000,      4.0000,  7.00000,   268.27,   271.26, -0.0111
    144.0000,      4.0000,  7.00000,   268.10,   272.74, -0.0172
    148.0000,      4.0000,  7.00000,   289.94,   295.98, -0.0206
    152.0000,      4.0000,  7.00000,   274.44,   277.86, -0.0124
    156.0000,      4.0000,  7.00000,   289.67,   292.08, -0.0083
    160.0000,      4.0000,  7.00000,   282.18,   281.51,  0.0024
    164.0000,      4.0000,  7.00000,   335.72,   335.85, -0.0004
    168.0000,      4.0000,  7.00000,   356.70,   355.95,  0.0021
    172.0000,      4.0000,  7.00000,   326.13,   326.62, -0.0015
    176.0000,      4.0000,  7.00000,   312.51,   314.05, -0.0049
    180.0000,      4.0000,  7.00000,   315.46,   314.38,  0.0034
    184.0000,      4.0000,  7.00000,   285.99,   287.90, -0.0067
    188.0000,      4.0000,  7.00000,   332.74,   336.41, -0.0110
    192.0000,      4.0000,  7.00000,   300.32,   307.09, -0.0223
      0.0000,      4.0000,  8.00000,   439.04,   448.29, -0.0209
      4.0000,      4.0000,  8.00000,   506.14,   497.27,  0.0177
      8.0000,      4.0000,  8.00000,   476.73,   467.87,  0.0188
     12.0000,      4.0000,  8.00000,   461.22,   456.02,  0.0113
     16.0000,      4.0000,  8.00000,   406.60,   402.73,  0.0096
     20.0000,      4.0000,  8.00000,   386.99,   383.81,  0.0083
     24.0000,      4.0000,  8.00000,   393.89,   391.90,  0.0051
     28.0000,      4.0000,  8.00000,   516.58,   516.88, -0.0006
     32.0000,      4.0000,  8.00000,   544.87,   546.36, -0.0027
     36.0000,      4.0000,  8.00000,   374.69,   375.10, -0.0011
     40.0000,      4.0000,  8.00000,   326.23,   322.76,  0.0107
     44.0000,      4.0000,  8.00000,   379.22,   377.93,  0.0034
     48.0000,      4.0000,  8.00000,   395.79,   394.49,  0.0033
     52.0000,      4.0000,  8.00000,   397.89,   396.57,  0.0033
     56.0000,      4.0000,  8.00000,   427.22,   428.07, -0.0020
     60.0000,      4.0000,  8.00000,   425.32,   425.23,  0.0002
     64.0000,      4.0000,  8.00000,   448.05,   447.79,  0.0006
     68.0000,      4.0000,  8.00000,   439.14,   441.80, -0.0060
     72.0000,      4.0000,  8.00000,   391.30,   392.52, -0.0031
     76.0000,      4.0000,  8.00000,   341.98,   343.80, -0.0053
     80.0000,      4.0000,  8.00000,   365.23,   369.29, -0.0111
     84.0000,      4.0000,  8.00000,   370.21,   375.01, -0.0129
     88.0000,      4.0000,  8.00000,   332.68,   336.09, -0.0102
     92.0000,      4.0000,  8.00000,   334.62,   335.73, -0.0033
     96.0000,      4.0000,  8.00000,   359.88,   359.66,  0.0006
    100.0000,      4.0000,  8.00000,   398.04,   394.37,  0.0093
    104.0000,      4.0000,  8.00000,   378.97,   369.07,  0.0265
    108.0000,      4.0000,  8.00000,   361.64,   353.78,  0.0220
    112.0000,      4.0000,  8.00000,   353.80,   347.41,  0.0182
    116.0000,      4.0000,  8.00000,   336.81,   331.69,  0.0153
    120.0000,      4.0000,  8.00000,   361.30,   353.84,  0.0209
    124.0000,      4.0000,  8.00000,   338.63,   335.43,  0.0095
    128.0000,      4.0000,  8.00000,   288.53,   287.15,  0.0048
    132.0000,      4.0000,  8.00000,   262.81,   264.59, -0.0068
    136.0000,      4.0000,  8.00000,   267.00,   268.28, -0.0048
    140.0000,      4.0000,  8.00000,   267.98,   272.19, -0.0156
    144.0000,      4.0000,  8.00000,   286.53,   294.68, -0.0280
    148.0000,      4.0000,  8.00000,   277.00,   280.95, -0.0142
    152.0000,      4.0000,  8.00000,   284.36,   288.04, -0.0128
    156.0000,      4.0000,  8.00000,   279.84,   282.02, -0.0078
    160.0000,      4.0000,  8.00000,   338.32,   341.15, -0.0083
    164.0000,      4.0000,  8.00000,   362.49,   364.91, -0.0067
    168.0000,      4.0000,  8.00000,   326.46,   330.76, -0.0131
    172.0000,      4.0000,  8.00000,   307.59,   311.04, -0.0111
    176.0000,      4.0000,  8.00000,   308.75,   312.84, -0.0132
    180.0000,      4.0000,  8.00000,   290.62,   293.14, -0.0086
    184.0000,      4.0000,  8.00000,   329.46,   339.31, -0.0294
      0.0000,     28.0000,  1.00000,   425.68,   445.53, -0.0456
      4.0000,     28.0000,  1.00000,   439.24,   440.60, -0.0031
      8.0000,     28.0000,  1.00000,   449.30,   453.82, -0.0100
     12.0000,     28.0000,  1.00000,   451.17,   454.41, -0.0072
     16.0000,     28.0000,  1.00000,   431.73,   428.73,  0.0070
     20.0000,     28.0000,  1.00000,   411.07,   403.46,  0.0187
     24.0000,     28.0000,  1.00000,   405.87,   396.97,  0.0222
     28.0000,     28.0000,  1.00000,   416.84,   407.92,  0.0216
     32.0000,     28.0000,  1.00000,   422.86,   414.89,  0.0190
     36.0000,     28.0000,  1.00000,   406.46,   401.60,  0.0120
     40.0000,     28.0000,  1.00000,   389.20,   383.96,  0.0136
     44.0000,     28.0000,  1.00000,   398.77,   391.22,  0.0191
     48.0000,     28.0000,  1.00000,   411.62,   403.75,  0.0193
     52.0000,     28.0000,  1.00000,   396.19,   394.29,  0.0048
     56.0000,     28.0000,  1.00000,   380.47,   380.89, -0.0011
     60.0000,     28.0000,  1.00000,   371.93,   377.83, -0.0158
     64.0000,     28.0000,  1.00000,   372.64,   383.55, -0.0289
     68.0000,     28.0000,  1.00000,   374.06,   385.92, -0.0312
     72.0000,     28.0000,  1.00000,   351.97,   363.65, -0.0326
     76.0000,     28.0000,  1.00000,   334.34,   343.60, -0.0273
     80.0000,     28.0000,  1.00000,   340.73,   345.07, -0.0127
     84.0000,     28.0000,  1.00000,   347.82,   353.09, -0.0151
     88.0000,     28.0000,  1.00000,   349.75,   354.93, -0.0147
     92.0000,     28.0000,  1.00000,   358.45,   357.80,  0.0018
     96.0000,     28.0000,  1.00000,   363.87,   360.56,  0.0091
    100.0000,     28.0000,  1.00000,   377.53,   369.37,  0.0219
    104.0000,     28.0000,  1.00000,   378.18,   366.86,  0.0304
    108.0000,     28.0000,  1.00000,   360.89,   348.42,  0.0352
    112.0000,     28.0000,  1.00000,   333.92,   325.64,  0.0251
    116.0000,     28.0000,  1.00000,   316.58,   308.67,  0.0253
    120.0000,     28.0000,  1.00000,   301.58,   296.57,  0.0167
    124.0000,     28.0000,  1.00000,   296.45,   290.19,  0.0213
    128.0000,     28.0000,  1.00000,   277.30,   277.19,  0.0004
    132.0000,     28.0000,  1.00000,   271.86,   272.50, -0.0024
    136.0000,     28.0000,  1.00000,   270.71,   271.91, -0.0044
    140.0000,     28.0000,  1.00000,   282.94,   284.72, -0.0063
    144.0000,     28.0000,  1.00000,   296.82,   300.56, -0.0125
    148.0000,     28.0000,  1.00000,   308.89,   313.39, -0.0145
    152.0000,     28.0000,  1.00000,   313.67,   317.55, -0.0123
    156.0000,     28.0000,  1.00000,   319.02,   322.76, -0.0116
    160.0000,     28.0000,  1.00000,   320.88,   323.25, -0.0073
    164.0000,     28.0000,  1.00000,   331.96,   334.59, -0.0079
    168.0000,     28.0000,  1.00000,   324.07,   328.29, -0.0129
      0.0000,      4.0000, 10.00000,   446.62,   464.37, -0.0390
      4.0000,      4.0000, 10.00000,   450.04,   451.15, -0.0025
      8.0000,      4.0000, 10.00000,   390.12,   393.34, -0.0082
     12.0000,      4.0000, 10.00000,   361.26,   361.60, -0.0009
     16.0000,      4.0000, 10.00000,   366.09,   363.54,  0.0070
     20.0000,      4.0000, 10.00000,   482.27,   473.43,  0.0185
     24.0000,      4.0000, 10.00000,   507.57,   499.13,  0.0168
     28.0000,      4.0000, 10.00000,   355.00,   350.55,  0.0126
     32.0000,      4.0000, 10.00000,   304.33,   300.85,  0.0115
     36.0000,      4.0000, 10.00000,   352.22,   350.20,  0.0057
     40.0000,      4.0000, 10.00000,   377.87,   374.39,  0.0093
     44.0000,      4.0000, 10.00000,   388.15,   386.91,  0.0032
     48.0000,      4.0000, 10.00000,   420.07,   419.87,  0.0005
     52.0000,      4.0000, 10.00000,   408.64,   405.85,  0.0068
     56.0000,      4.0000, 10.00000,   410.61,   406.60,  0.0098
     60.0000,      4.0000, 10.00000,   391.29,   391.37, -0.0002
     64.0000,      4.0000, 10.00000,   364.62,   365.68, -0.0029
     68.0000,      4.0000, 10.00000,   337.41,   339.61, -0.0065
     72.0000,      4.0000, 10.00000,   351.24,   358.67, -0.0209
     76.0000,      4.0000, 10.00000,   346.17,   352.21, -0.0173
     80.0000,      4.0000, 10.00000,   314.27,   317.50, -0.0102
     84.0000,      4.0000, 10.00000,   318.83,   319.90, -0.0033
     88.0000,      4.0000, 10.00000,   342.50,   344.38, -0.0055
     92.0000,      4.0000, 10.00000,   381.66,   380.00,  0.0043
     96.0000,      4.0000, 10.00000,   363.31,   357.09,  0.0173
    100.0000,      4.0000, 10.00000,   355.73,   349.76,  0.0169
    104.0000,      4.0000, 10.00000,   361.34,   353.12,  0.0230
    108.0000,      4.0000, 10.00000,   345.57,   337.88,  0.0225
    112.0000,      4.0000, 10.00000,   361.76,   352.44,  0.0261
    116.0000,      4.0000, 10.00000,   331.59,   327.02,  0.0139
    120.0000,      4.0000, 10.00000,   286.80,   280.84,  0.0210
    124.0000,      4.0000, 10.00000,   261.27,   259.74,  0.0059
    128.0000,      4.0000, 10.00000,   263.47,   260.00,  0.0133
    132.0000,      4.0000, 10.00000,   265.37,   265.15,  0.0008
    136.0000,      4.0000, 10.00000,   282.32,   287.66, -0.0187
    140.0000,      4.0000, 10.00000,   268.19,   271.66, -0.0128
    144.0000,      4.0000, 10.00000,   276.94,   281.99, -0.0181
    148.0000,      4.0000, 10.00000,   274.75,   277.92, -0.0115
    152.0000,      4.0000, 10.00000,   330.58,   338.21, -0.0228
    156.0000,      4.0000, 10.00000,   357.76,   362.72, -0.0138
    160.0000,      4.0000, 10.00000,   323.71,   331.60, -0.0241
    164.0000,      4.0000, 10.00000,   314.01,   318.99, -0.0157
    168.0000,      4.0000, 10.00000,   319.65,   323.06, -0.0106
      0.0000,     36.0000,  1.00000,   409.77,   423.32, -0.0325
      4.0000,     36.0000,  1.00000,   405.55,   400.64,  0.0122
      8.0000,     36.0000,  1.00000,   394.18,   387.59,  0.0169
     12.0000,     36.0000,  1.00000,   383.16,   373.98,  0.0243
     16.0000,     36.0000,  1.00000,   383.17,   371.98,  0.0296
     20.0000,     36.0000,  1.00000,   395.08,   382.81,  0.0315
     24.0000,     36.0000,  1.00000,   401.78,   387.76,  0.0355
     28.0000,     36.0000,  1.00000,   390.14,   378.26,  0.0309
     32.0000,     36.0000,  1.00000,   368.63,   360.78,  0.0215
     36.0000,     36.0000,  1.00000,   365.50,   360.40,  0.0140
     40.0000,     36.0000,  1.00000,   369.85,   368.33,  0.0041
     44.0000,     36.0000,  1.00000,   367.69,   372.64, -0.0134
     48.0000,     36.0000,  1.00000,   363.96,   371.87, -0.0215
     52.0000,     36.0000,  1.00000,   353.17,   362.58, -0.0263
     56.0000,     36.0000,  1.00000,   341.25,   351.26, -0.0289
     60.0000,     36.0000,  1.00000,   336.30,   346.92, -0.0311
     64.0000,     36.0000,  1.00000,   342.84,   354.40, -0.0332
     68.0000,     36.0000,  1.00000,   349.65,   359.67, -0.0283
     72.0000,     36.0000,  1.00000,   344.72,   352.90, -0.0234
     76.0000,     36.0000,  1.00000,   346.21,   351.42, -0.0150
     80.0000,     36.0000,  1.00000,   345.57,   348.56, -0.0086
     84.0000,     36.0000,  1.00000,   347.33,   349.23, -0.0054
     88.0000,     36.0000,  1.00000,   346.78,   346.93, -0.0004
     92.0000,     36.0000,  1.00000,   343.22,   338.51,  0.0138
     96.0000,     36.0000,  1.00000,   335.12,   327.01,  0.0245
    100.0000,     36.0000,  1.00000,   319.48,   313.52,  0.0188
    104.0000,     36.0000,  1.00000,   313.00,   302.72,  0.0334
    108.0000,     36.0000,  1.00000,   305.91,   296.55,  0.0311
    112.0000,     36.0000,  1.00000,   290.72,   282.94,  0.0272
    116.0000,     36.0000,  1.00000,   284.08,   277.70,  0.0227
    120.0000,     36.0000,  1.00000,   273.49,   269.48,  0.0148
    124.0000,     36.0000,  1.00000,   277.18,   269.99,  0.0263
    128.0000,     36.0000,  1.00000,   280.31,   278.32,  0.0071
    132.0000,     36.0000,  1.00000,   285.37,   283.83,  0.0054
    136.0000,     36.0000,  1.00000,   294.58,   293.14,  0.0049
    140.0000,     36.0000,  1.00000,   303.07,   304.91, -0.0061
    144.0000,     36.0000,  1.00000,   307.27,   309.31, -0.0066
      0.0000,     12.0000,  4.00000,   338.26,   353.85, -0.0450
      4.0000,     12.0000,  4.00000,   382.32,   382.75, -0.0011
      8.0000,     12.0000,  4.00000,   431.65,   427.20,  0.0104
     12.0000,     12.0000,  4.00000,   425.32,   418.00,  0.0174
     16.0000,     12.0000,  4.00000,   369.32,   362.78,  0.0179
     20.0000,     12.0000,  4.00000,   322.40,   317.50,  0.0153
     24.0000,     12.0000,  4.00000,   326.63,   323.51,  0.0096
     28.0000,     12.0000,  4.00000,   352.07,   349.57,  0.0071
     32.0000,     12.0000,  4.00000,   372.02,   371.29,  0.0020
     36.0000,     12.0000,  4.00000,   384.76,   385.34, -0.0015
     40.0000,     12.0000,  4.00000,   401.60,   401.80, -0.0005
     44.0000,     12.0000,  4.00000,   396.97,   400.09, -0.0078
     48.0000,     12.0000,  4.00000,   380.51,   384.70, -0.0109
     52.0000,     12.0000,  4.00000,   344.34,   352.04, -0.0221
     56.0000,     12.0000,  4.00000,   329.71,   333.86, -0.0125
     60.0000,     12.0000,  4.00000,   326.91,   331.57, -0.0142
     64.0000,     12.0000,  4.00000,   334.88,   338.87, -0.0119
     68.0000,     12.0000,  4.00000,   333.68,   337.99, -0.0128
     72.0000,     12.0000,  4.00000,   324.18,   329.47, -0.0162
     76.0000,     12.0000,  4.00000,   341.26,   342.77, -0.0044
     80.0000,     12.0000,  4.00000,   353.52,   352.80,  0.0020
     84.0000,     12.0000,  4.00000,   355.99,   354.67,  0.0037
     88.0000,     12.0000,  4.00000,   343.29,   342.03,  0.0037
     92.0000,     12.0000,  4.00000,   332.24,   330.69,  0.0047
     96.0000,     12.0000,  4.00000,   337.89,   331.19,  0.0200
    100.0000,     12.0000,  4.00000,   333.83,   326.37,  0.0226
    104.0000,     12.0000,  4.00000,   318.04,   311.51,  0.0207
    108.0000,     12.0000,  4.00000,   289.09,   284.09,  0.0174
    112.0000,     12.0000,  4.00000,   264.23,   259.00,  0.0200
    116.0000,     12.0000,  4.00000,   258.02,   253.21,  0.0188
    120.0000,     12.0000,  4.00000,   266.95,   261.46,  0.0208
    124.0000,     12.0000,  4.00000,   267.08,   263.34,  0.0141
    128.0000,     12.0000,  4.00000,   269.55,   267.22,  0.0087
    132.0000,     12.0000,  4.00000,   263.97,   261.13,  0.0108
    136.0000,     12.0000,  4.00000,   282.13,   283.62, -0.0053
    140.0000,     12.0000,  4.00000,   311.05,   312.75, -0.0054
    144.0000,     12.0000,  4.00000,   327.65,   334.93, -0.0220
      0.0000,     44.0000,  1.00000,   370.77,   375.30, -0.0121
      4.0000,     44.0000,  1.00000,   377.80,   368.53,  0.0248
      8.0000,     44.0000,  1.00000,   378.78,   368.46,  0.0276
     12.0000,     44.0000,  1.00000,   382.09,   371.86,  0.0271
     16.0000,     44.0000,  1.00000,   385.39,   374.16,  0.0296
     20.0000,     44.0000,  1.00000,   372.58,   365.09,  0.0203
     24.0000,     44.0000,  1.00000,   347.80,   343.95,  0.0111
     28.0000,     44.0000,  1.00000,   347.70,   346.00,  0.0049
     32.0000,     44.0000,  1.00000,   355.98,   357.34, -0.0038
     36.0000,     44.0000,  1.00000,   356.71,   361.24, -0.0126
     40.0000,     44.0000,  1.00000,   359.67,   366.07, -0.0176
     44.0000,     44.0000,  1.00000,   357.02,   368.84, -0.0326
     48.0000,     44.0000,  1.00000,   359.29,   367.71, -0.0232
     52.0000,     44.0000,  1.00000,   350.83,   362.23, -0.0320
     56.0000,     44.0000,  1.00000,   342.96,   353.14, -0.0292
     60.0000,     44.0000,  1.00000,   341.37,   347.68, -0.0183
     64.0000,     44.0000,  1.00000,   339.20,   346.76, -0.0220
     68.0000,     44.0000,  1.00000,   342.97,   350.34, -0.0212
     72.0000,     44.0000,  1.00000,   336.98,   340.22, -0.0096
     76.0000,     44.0000,  1.00000,   323.06,   324.23, -0.0036
     80.0000,     44.0000,  1.00000,   313.65,   314.98, -0.0042
     84.0000,     44.0000,  1.00000,   310.64,   309.60,  0.0033
     88.0000,     44.0000,  1.00000,   300.48,   299.52,  0.0032
     92.0000,     44.0000,  1.00000,   294.21,   291.54,  0.0091
     96.0000,     44.0000,  1.00000,   289.99,   284.22,  0.0201
    100.0000,     44.0000,  1.00000,   287.00,   281.22,  0.0204
    104.0000,     44.0000,  1.00000,   282.38,   276.11,  0.0224
    108.0000,     44.0000,  1.00000,   279.91,   274.84,  0.0183
    112.0000,     44.0000,  1.00000,   282.40,   273.61,  0.0316
    116.0000,     44.0000,  1.00000,   280.41,   275.07,  0.0192
    120.0000,     44.0000,  1.00000,   290.35,   280.20,  0.0356
      0.0000,     12.0000,  5.00000,   408.52,   415.15, -0.0161
      4.0000,     12.0000,  5.00000,   364.52,   359.18,  0.0147
      8.0000,     12.0000,  5.00000,   312.89,   311.36,  0.0049
     12.0000,     12.0000,  5.00000,   317.17,   317.93, -0.0024
     16.0000,     12.0000,  5.00000,   341.58,   343.67, -0.0061
     20.0000,     12.0000,  5.00000,   365.97,   366.96, -0.0027
     24.0000,     12.0000,  5.00000,   377.60,   378.41, -0.0021
     28.0000,     12.0000,  5.00000,   394.62,   392.02,  0.0066
     32.0000,     12.0000,  5.00000,   392.21,   392.11,  0.0003
     36.0000,     12.0000,  5.00000,   381.71,   382.54, -0.0022
     40.0000,     12.0000,  5.00000,   357.58,   360.29, -0.0076
     44.0000,     12.0000,  5.00000,   344.82,   346.75, -0.0056
     48.0000,     12.0000,  5.00000,   340.49,   343.69, -0.0094
     52.0000,     12.0000,  5.00000,   337.05,   340.15, -0.0092
     56.0000,     12.0000,  5.00000,   325.24,   326.99, -0.0054
     60.0000,     12.0000,  5.00000,   322.33,   321.76,  0.0018
     64.0000,     12.0000,  5.00000,   342.24,   340.80,  0.0042
     68.0000,     12.0000,  5.00000,   349.70,   351.14, -0.0041
     72.0000,     12.0000,  5.00000,   344.96,   344.49,  0.0014
     76.0000,     12.0000,  5.00000,   328.64,   328.06,  0.0018
     80.0000,     12.0000,  5.00000,   316.10,   317.39, -0.0041
     84.0000,     12.0000,  5.00000,   320.05,   319.14,  0.0029
     88.0000,     12.0000,  5.00000,   312.22,   310.91,  0.0042
     92.0000,     12.0000,  5.00000,   297.46,   297.24,  0.0007
     96.0000,     12.0000,  5.00000,   271.65,   271.48,  0.0006
    100.0000,     12.0000,  5.00000,   257.46,   253.96,  0.0137
    104.0000,     12.0000,  5.00000,   254.62,   250.10,  0.0179
    108.0000,     12.0000,  5.00000,   262.67,   255.93,  0.0260
    112.0000,     12.0000,  5.00000,   262.37,   256.13,  0.0241
    116.0000,     12.0000,  5.00000,   270.28,   261.97,  0.0312
    120.0000,     12.0000,  5.00000,   267.04,   258.61,  0.0321
      0.0000,     52.0000,  1.00000,   371.41,   369.65,  0.0047
      4.0000,     52.0000,  1.00000,   379.05,   369.60,  0.0253
      8.0000,     52.0000,  1.00000,   377.67,   369.22,  0.0226
     12.0000,     52.0000,  1.00000,   366.21,   360.52,  0.0157
     16.0000,     52.0000,  1.00000,   353.42,   348.82,  0.0131
     20.0000,     52.0000,  1.00000,   353.63,   351.29,  0.0066
     24.0000,     52.0000,  1.00000,   355.64,   356.56, -0.0026
     28.0000,     52.0000,  1.00000,   361.42,   363.01, -0.0044
     32.0000,     52.0000,  1.00000,   361.15,   369.34, -0.0224
     36.0000,     52.0000,  1.00000,   363.75,   372.30, -0.0232
     40.0000,     52.0000,  1.00000,   358.66,   368.96, -0.0283
     44.0000,     52.0000,  1.00000,   351.85,   360.81, -0.0251
     48.0000,     52.0000,  1.00000,   340.64,   350.30, -0.0280
     52.0000,     52.0000,  1.00000,   332.02,   340.47, -0.0251
     56.0000,     52.0000,  1.00000,   324.80,   330.78, -0.0183
     60.0000,     52.0000,  1.00000,   316.08,   323.55, -0.0234
     64.0000,     52.0000,  1.00000,   309.42,   315.42, -0.0192
     68.0000,     52.0000,  1.00000,   303.46,   309.70, -0.0204
     72.0000,     52.0000,  1.00000,   296.20,   301.03, -0.0162
     76.0000,     52.0000,  1.00000,   290.69,   294.56, -0.0132
     80.0000,     52.0000,  1.00000,   283.52,   287.35, -0.0134
     84.0000,     52.0000,  1.00000,   275.78,   277.36, -0.0057
     88.0000,     52.0000,  1.00000,   271.10,   271.32, -0.0008
     92.0000,     52.0000,  1.00000,   274.55,   274.64, -0.0003
     96.0000,     52.0000,  1.00000,   280.99,   279.02,  0.0071
      0.0000,     12.0000,  6.00000,   313.44,   321.73, -0.0261
      4.0000,     12.0000,  6.00000,   346.80,   349.23, -0.0070
      8.0000,     12.0000,  6.00000,   371.81,   372.23, -0.0011
     12.0000,     12.0000,  6.00000,   388.14,   386.24,  0.0049
     16.0000,     12.0000,  6.00000,   407.95,   398.92,  0.0224
     20.0000,     12.0000,  6.00000,   405.48,   398.56,  0.0172
     24.0000,     12.0000,  6.00000,   387.06,   384.96,  0.0054
     28.0000,     12.0000,  6.00000,   359.76,   359.79, -0.0001
     32.0000,     12.0000,  6.00000,   346.30,   345.65,  0.0019
     36.0000,     12.0000,  6.00000,   344.67,   344.26,  0.0012
     40.0000,     12.0000,  6.00000,   342.45,   342.55, -0.0003
     44.0000,     12.0000,  6.00000,   326.96,   328.19, -0.0038
     48.0000,     12.0000,  6.00000,   323.86,   320.14,  0.0116
     52.0000,     12.0000,  6.00000,   333.72,   332.35,  0.0041
     56.0000,     12.0000,  6.00000,   336.70,   336.33,  0.0011
     60.0000,     12.0000,  6.00000,   332.76,   332.68,  0.0003
     64.0000,     12.0000,  6.00000,   323.49,   322.12,  0.0042
     68.0000,     12.0000,  6.00000,   316.80,   316.27,  0.0017
     72.0000,     12.0000,  6.00000,   311.58,   314.34, -0.0088
     76.0000,     12.0000,  6.00000,   302.74,   305.77, -0.0100
     80.0000,     12.0000,  6.00000,   286.62,   290.70, -0.0141
     84.0000,     12.0000,  6.00000,   257.02,   263.15, -0.0236
     88.0000,     12.0000,  6.00000,   242.56,   244.45, -0.0077
     92.0000,     12.0000,  6.00000,   242.39,   242.91, -0.0022
     96.0000,     12.0000,  6.00000,   255.35,   253.30,  0.0081
      0.0000,     24.0000,  3.00000,   352.68,   356.95, -0.0120
      4.0000,     24.0000,  3.00000,   385.26,   379.40,  0.0153
      8.0000,     24.0000,  3.00000,   395.26,   390.74,  0.0115
     12.0000,     24.0000,  3.00000,   393.33,   389.95,  0.0086
     16.0000,     24.0000,  3.00000,   386.01,   382.12,  0.0101
     20.0000,     24.0000,  3.00000,   377.61,   374.47,  0.0084
     24.0000,     24.0000,  3.00000,   369.15,   366.96,  0.0060
     28.0000,     24.0000,  3.00000,   350.87,   351.12, -0.0007
     32.0000,     24.0000,  3.00000,   333.94,   335.15, -0.0036
     36.0000,     24.0000,  3.00000,   329.84,   329.41,  0.0013
     40.0000,     24.0000,  3.00000,   335.45,   337.26, -0.0054
     44.0000,     24.0000,  3.00000,   331.78,   334.26, -0.0074
     48.0000,     24.0000,  3.00000,   329.20,   329.39, -0.0006
     52.0000,     24.0000,  3.00000,   326.45,   326.54, -0.0003
     56.0000,     24.0000,  3.00000,   318.64,   322.25, -0.0112
     60.0000,     24.0000,  3.00000,   315.48,   318.92, -0.0109
     64.0000,     24.0000,  3.00000,   311.43,   313.25, -0.0058
     68.0000,     24.0000,  3.00000,   299.84,   304.65, -0.0159
     72.0000,     24.0000,  3.00000,   282.18,   288.12, -0.0208
     76.0000,     24.0000,  3.00000,   267.89,   272.94, -0.0187
     80.0000,     24.0000,  3.00000,   260.30,   265.03, -0.0180
     84.0000,     24.0000,  3.00000,   252.83,   257.33, -0.0177
      0.0000,     20.0000,  4.00000,   397.16,   394.67,  0.0063
      4.0000,     20.0000,  4.00000,   408.50,   402.70,  0.0143
      8.0000,     20.0000,  4.00000,   407.31,   400.58,  0.0167
     12.0000,     20.0000,  4.00000,   387.95,   383.03,  0.0128
     16.0000,     20.0000,  4.00000,   372.86,   368.93,  0.0106
     20.0000,     20.0000,  4.00000,   354.34,   354.49, -0.0004
     24.0000,     20.0000,  4.00000,   338.41,   335.41,  0.0089
     28.0000,     20.0000,  4.00000,   326.67,   325.92,  0.0023
     32.0000,     20.0000,  4.00000,   326.87,   327.46, -0.0018
     36.0000,     20.0000,  4.00000,   328.89,   330.01, -0.0034
     40.0000,     20.0000,  4.00000,   329.10,   326.42,  0.0082
     44.0000,     20.0000,  4.00000,   326.24,   327.65, -0.0043
     48.0000,     20.0000,  4.00000,   327.62,   329.21, -0.0048
     52.0000,     20.0000,  4.00000,   317.92,   323.02, -0.0159
     56.0000,     20.0000,  4.00000,   311.01,   313.78, -0.0089
     60.0000,     20.0000,  4.00000,   300.44,   304.71, -0.0141
     64.0000,     20.0000,  4.00000,   290.91,   295.57, -0.0159
     68.0000,     20.0000,  4.00000,   280.74,   285.32, -0.0162
     72.0000,     20.0000,  4.00000,   266.45,   273.31, -0.0254

Iteration  Time for this iteration  Total Time   RMS Error
     1               9.45               9.45        3.481
     2               5.58              15.03        1.986
     3               1.78              16.81        1.953
     4               1.55              18.36        1.942

RES2DINV ver. 3.56.22
Windows XP Version 5.1
Key ID number is K3-DBE4DBE4-DBE4
