# Supplementary material for: Electrical resistivity tomography data across the Hockai Fault Zone (Ardenne, Belgium)
Source: Data Brief. 2016 Dec 21;11:1–4. doi: 10.1016/j.dib.2016.12.028 (PMC5220259; doi:10.1016/j.dib.2016.12.028)
Supplement: Supplementary file 2 — Supplementary material [file mmc2.zip › output/INV/vecquee02_normal.INV]

C:\__DATA__\__DATA__\Active Faults\HockaiFZ\Donn�es\ERT\working_dir\vecquee02.DAT
      4.0000
7
901
1
0
      6.0000,       4.0000,   1.00000,    478.1004
     10.0000,       4.0000,   1.00000,    578.0042
     14.0000,       4.0000,   1.00000,    564.5247
     18.0000,       4.0000,   1.00000,    631.6953
     22.0000,       4.0000,   1.00000,    598.2242
     26.0000,       4.0000,   1.00000,    665.3979
     30.0000,       4.0000,   1.00000,    646.9368
     34.0000,       4.0000,   1.00000,    658.3419
     38.0000,       4.0000,   1.00000,    708.3678
     42.0000,       4.0000,   1.00000,    665.2106
     46.0000,       4.0000,   1.00000,    706.5505
     50.0000,       4.0000,   1.00000,    670.2675
     54.0000,       4.0000,   1.00000,    720.9666
     58.0000,       4.0000,   1.00000,    703.6220
     62.0000,       4.0000,   1.00000,    813.6046
     66.0000,       4.0000,   1.00000,    809.7077
     70.0000,       4.0000,   1.00000,    680.7994
     74.0000,       4.0000,   1.00000,    603.7205
     78.0000,       4.0000,   1.00000,    591.9387
     82.0000,       4.0000,   1.00000,    568.6661
     86.0000,       4.0000,   1.00000,    553.5632
     90.0000,       4.0000,   1.00000,    587.2946
     94.0000,       4.0000,   1.00000,    569.2651
     98.0000,       4.0000,   1.00000,    571.1576
    102.0000,       4.0000,   1.00000,    562.5075
    106.0000,       4.0000,   1.00000,    551.3036
    110.0000,       4.0000,   1.00000,    525.8001
    114.0000,       4.0000,   1.00000,    550.5458
    118.0000,       4.0000,   1.00000,    552.0466
    122.0000,       4.0000,   1.00000,    516.5510
    126.0000,       4.0000,   1.00000,    506.1790
    130.0000,       4.0000,   1.00000,    478.5407
    134.0000,       4.0000,   1.00000,    475.7213
    138.0000,       4.0000,   1.00000,    390.7342
    142.0000,       4.0000,   1.00000,    355.3761
    146.0000,       4.0000,   1.00000,    330.2187
    150.0000,       4.0000,   1.00000,    280.0382
    154.0000,       4.0000,   1.00000,    277.6198
    158.0000,       4.0000,   1.00000,    250.9563
    162.0000,       4.0000,   1.00000,    211.0421
    166.0000,       4.0000,   1.00000,    200.8997
    170.0000,       4.0000,   1.00000,    188.0807
    174.0000,       4.0000,   1.00000,    183.6303
    178.0000,       4.0000,   1.00000,    208.8015
    182.0000,       4.0000,   1.00000,    192.9895
    186.0000,       4.0000,   1.00000,    225.1903
    190.0000,       4.0000,   1.00000,    225.0940
    194.0000,       4.0000,   1.00000,    270.2790
    198.0000,       4.0000,   1.00000,    292.1724
    202.0000,       4.0000,   1.00000,    297.8527
    206.0000,       4.0000,   1.00000,    296.1720
    210.0000,       4.0000,   1.00000,    303.3361
    214.0000,       4.0000,   1.00000,    277.3383
    218.0000,       4.0000,   1.00000,    308.6385
    222.0000,       4.0000,   1.00000,    268.9793
    226.0000,       4.0000,   1.00000,    277.4156
    230.0000,       4.0000,   1.00000,    256.4493
    234.0000,       4.0000,   1.00000,    252.1184
    238.0000,       4.0000,   1.00000,    261.3876
    242.0000,       4.0000,   1.00000,    239.3397
    246.0000,       4.0000,   1.00000,    218.2305
     10.0000,       4.0000,   2.00000,    438.7015
     14.0000,       4.0000,   2.00000,    529.3763
     18.0000,       4.0000,   2.00000,    602.1212
     22.0000,       4.0000,   2.00000,    566.9854
     26.0000,       4.0000,   2.00000,    637.4474
     30.0000,       4.0000,   2.00000,    653.9326
     34.0000,       4.0000,   2.00000,    615.6852
     38.0000,       4.0000,   2.00000,    718.9493
     42.0000,       4.0000,   2.00000,    682.5689
     46.0000,       4.0000,   2.00000,    688.3857
     50.0000,       4.0000,   2.00000,    700.7719
     54.0000,       4.0000,   2.00000,    636.6378
     58.0000,       4.0000,   2.00000,    600.3940
     62.0000,       4.0000,   2.00000,    722.1943
     66.0000,       4.0000,   2.00000,    788.6081
     70.0000,       4.0000,   2.00000,    559.2097
     74.0000,       4.0000,   2.00000,    514.6089
     78.0000,       4.0000,   2.00000,    634.3073
     82.0000,       4.0000,   2.00000,    595.1169
     86.0000,       4.0000,   2.00000,    565.5503
     90.0000,       4.0000,   2.00000,    595.3868
     94.0000,       4.0000,   2.00000,    583.4611
     98.0000,       4.0000,   2.00000,    598.4508
    102.0000,       4.0000,   2.00000,    615.0852
    106.0000,       4.0000,   2.00000,    576.5013
    110.0000,       4.0000,   2.00000,    531.3195
    114.0000,       4.0000,   2.00000,    586.7347
    118.0000,       4.0000,   2.00000,    594.9835
    122.0000,       4.0000,   2.00000,    509.9700
    126.0000,       4.0000,   2.00000,    474.0913
    130.0000,       4.0000,   2.00000,    484.9280
    134.0000,       4.0000,   2.00000,    475.7233
    138.0000,       4.0000,   2.00000,    398.6730
    142.0000,       4.0000,   2.00000,    365.5852
    146.0000,       4.0000,   2.00000,    346.3059
    150.0000,       4.0000,   2.00000,    302.7688
    154.0000,       4.0000,   2.00000,    298.9682
    158.0000,       4.0000,   2.00000,    279.2889
    162.0000,       4.0000,   2.00000,    239.4063
    166.0000,       4.0000,   2.00000,    219.8921
    170.0000,       4.0000,   2.00000,    211.5257
    174.0000,       4.0000,   2.00000,    205.4867
    178.0000,       4.0000,   2.00000,    221.1241
    182.0000,       4.0000,   2.00000,    219.0349
    186.0000,       4.0000,   2.00000,    234.2500
    190.0000,       4.0000,   2.00000,    231.5702
    194.0000,       4.0000,   2.00000,    280.9654
    198.0000,       4.0000,   2.00000,    316.2916
    202.0000,       4.0000,   2.00000,    298.2062
    206.0000,       4.0000,   2.00000,    316.9012
    210.0000,       4.0000,   2.00000,    327.9728
    214.0000,       4.0000,   2.00000,    303.2292
    218.0000,       4.0000,   2.00000,    349.9890
    222.0000,       4.0000,   2.00000,    322.2227
    226.0000,       4.0000,   2.00000,    319.6477
    230.0000,       4.0000,   2.00000,    294.5040
    234.0000,       4.0000,   2.00000,    292.6244
    238.0000,       4.0000,   2.00000,    321.8957
    242.0000,       4.0000,   2.00000,    280.3494
     14.0000,       4.0000,   3.00000,    451.4179
     18.0000,       4.0000,   3.00000,    567.2775
     22.0000,       4.0000,   3.00000,    541.2925
     26.0000,       4.0000,   3.00000,    593.5674
     30.0000,       4.0000,   3.00000,    585.9980
     34.0000,       4.0000,   3.00000,    585.4392
     38.0000,       4.0000,   3.00000,    657.9651
     42.0000,       4.0000,   3.00000,    650.3829
     46.0000,       4.0000,   3.00000,    667.1284
     50.0000,       4.0000,   3.00000,    576.7330
     54.0000,       4.0000,   3.00000,    518.3746
     58.0000,       4.0000,   3.00000,    518.5905
     62.0000,       4.0000,   3.00000,    696.5108
     66.0000,       4.0000,   3.00000,    730.7068
     70.0000,       4.0000,   3.00000,    503.5723
     74.0000,       4.0000,   3.00000,    434.5200
     78.0000,       4.0000,   3.00000,    520.8829
     82.0000,       4.0000,   3.00000,    572.7769
     86.0000,       4.0000,   3.00000,    549.6113
     90.0000,       4.0000,   3.00000,    561.0734
     94.0000,       4.0000,   3.00000,    557.0601
     98.0000,       4.0000,   3.00000,    588.6334
    102.0000,       4.0000,   3.00000,    582.0355
    106.0000,       4.0000,   3.00000,    535.5519
    110.0000,       4.0000,   3.00000,    501.1972
    114.0000,       4.0000,   3.00000,    561.0861
    118.0000,       4.0000,   3.00000,    564.2167
    122.0000,       4.0000,   3.00000,    474.9454
    126.0000,       4.0000,   3.00000,    440.4003
    130.0000,       4.0000,   3.00000,    450.8972
    134.0000,       4.0000,   3.00000,    465.5280
    138.0000,       4.0000,   3.00000,    402.9467
    142.0000,       4.0000,   3.00000,    358.5396
    146.0000,       4.0000,   3.00000,    332.8276
    150.0000,       4.0000,   3.00000,    307.9855
    154.0000,       4.0000,   3.00000,    316.8695
    158.0000,       4.0000,   3.00000,    299.4836
    162.0000,       4.0000,   3.00000,    259.8380
    166.0000,       4.0000,   3.00000,    235.4279
    170.0000,       4.0000,   3.00000,    234.4587
    174.0000,       4.0000,   3.00000,    238.4382
    178.0000,       4.0000,   3.00000,    258.8856
    182.0000,       4.0000,   3.00000,    242.8343
    186.0000,       4.0000,   3.00000,    246.3751
    190.0000,       4.0000,   3.00000,    238.0079
    194.0000,       4.0000,   3.00000,    300.1459
    198.0000,       4.0000,   3.00000,    323.7658
    202.0000,       4.0000,   3.00000,    316.9203
    206.0000,       4.0000,   3.00000,    303.9023
    210.0000,       4.0000,   3.00000,    320.7876
    214.0000,       4.0000,   3.00000,    306.8107
    218.0000,       4.0000,   3.00000,    365.4867
    222.0000,       4.0000,   3.00000,    340.3462
    226.0000,       4.0000,   3.00000,    324.4516
    230.0000,       4.0000,   3.00000,    294.0468
    234.0000,       4.0000,   3.00000,    317.9808
    238.0000,       4.0000,   3.00000,    342.0291
     18.0000,      12.0000,   1.00000,    480.2701
     22.0000,      12.0000,   1.00000,    550.5256
     26.0000,      12.0000,   1.00000,    545.3566
     30.0000,      12.0000,   1.00000,    548.6906
     34.0000,      12.0000,   1.00000,    584.0739
     38.0000,      12.0000,   1.00000,    613.6342
     42.0000,      12.0000,   1.00000,    631.6719
     46.0000,      12.0000,   1.00000,    583.0134
     50.0000,      12.0000,   1.00000,    507.9856
     54.0000,      12.0000,   1.00000,    472.9070
     58.0000,      12.0000,   1.00000,    552.4371
     62.0000,      12.0000,   1.00000,    629.3096
     66.0000,      12.0000,   1.00000,    636.4060
     70.0000,      12.0000,   1.00000,    545.0804
     74.0000,      12.0000,   1.00000,    454.2278
     78.0000,      12.0000,   1.00000,    442.8133
     82.0000,      12.0000,   1.00000,    496.6219
     86.0000,      12.0000,   1.00000,    548.1094
     90.0000,      12.0000,   1.00000,    542.6229
     94.0000,      12.0000,   1.00000,    555.5455
     98.0000,      12.0000,   1.00000,    552.4911
    102.0000,      12.0000,   1.00000,    528.3063
    106.0000,      12.0000,   1.00000,    500.4066
    110.0000,      12.0000,   1.00000,    498.9937
    114.0000,      12.0000,   1.00000,    498.2158
    118.0000,      12.0000,   1.00000,    487.7252
    122.0000,      12.0000,   1.00000,    466.6933
    126.0000,      12.0000,   1.00000,    435.1772
    130.0000,      12.0000,   1.00000,    429.3985
    134.0000,      12.0000,   1.00000,    434.1357
    138.0000,      12.0000,   1.00000,    412.8784
    142.0000,      12.0000,   1.00000,    363.7849
    146.0000,      12.0000,   1.00000,    332.4529
    150.0000,      12.0000,   1.00000,    319.6001
    154.0000,      12.0000,   1.00000,    316.7488
    158.0000,      12.0000,   1.00000,    304.6040
    162.0000,      12.0000,   1.00000,    276.2186
    166.0000,      12.0000,   1.00000,    258.2602
    170.0000,      12.0000,   1.00000,    250.4113
    174.0000,      12.0000,   1.00000,    264.9215
    178.0000,      12.0000,   1.00000,    268.0458
    182.0000,      12.0000,   1.00000,    262.8831
    186.0000,      12.0000,   1.00000,    251.9830
    190.0000,      12.0000,   1.00000,    273.5102
    194.0000,      12.0000,   1.00000,    294.6120
    198.0000,      12.0000,   1.00000,    323.8293
    202.0000,      12.0000,   1.00000,    318.4792
    206.0000,      12.0000,   1.00000,    310.5542
    210.0000,      12.0000,   1.00000,    298.1046
    214.0000,      12.0000,   1.00000,    327.2172
    218.0000,      12.0000,   1.00000,    335.2787
    222.0000,      12.0000,   1.00000,    334.4437
    226.0000,      12.0000,   1.00000,    313.4149
    230.0000,      12.0000,   1.00000,    313.3483
    234.0000,      12.0000,   1.00000,    312.8784
     18.0000,       4.0000,   4.00000,    512.4095
     22.0000,       4.0000,   4.00000,    513.4891
     26.0000,       4.0000,   4.00000,    556.2685
     30.0000,       4.0000,   4.00000,    547.9073
     34.0000,       4.0000,   4.00000,    544.2983
     38.0000,       4.0000,   4.00000,    635.9645
     42.0000,       4.0000,   4.00000,    605.2603
     46.0000,       4.0000,   4.00000,    580.4205
     50.0000,       4.0000,   4.00000,    486.3824
     54.0000,       4.0000,   4.00000,    446.6001
     58.0000,       4.0000,   4.00000,    489.3583
     62.0000,       4.0000,   4.00000,    637.1067
     66.0000,       4.0000,   4.00000,    680.8491
     70.0000,       4.0000,   4.00000,    473.8320
     74.0000,       4.0000,   4.00000,    394.8749
     78.0000,       4.0000,   4.00000,    445.5312
     82.0000,       4.0000,   4.00000,    483.3574
     86.0000,       4.0000,   4.00000,    521.1517
     90.0000,       4.0000,   4.00000,    543.7043
     94.0000,       4.0000,   4.00000,    534.7095
     98.0000,       4.0000,   4.00000,    548.4471
    102.0000,       4.0000,   4.00000,    533.8309
    106.0000,       4.0000,   4.00000,    494.9677
    110.0000,       4.0000,   4.00000,    463.4283
    114.0000,       4.0000,   4.00000,    502.7784
    118.0000,       4.0000,   4.00000,    499.6986
    122.0000,       4.0000,   4.00000,    443.0800
    126.0000,       4.0000,   4.00000,    422.2529
    130.0000,       4.0000,   4.00000,    423.9524
    134.0000,       4.0000,   4.00000,    446.3780
    138.0000,       4.0000,   4.00000,    394.9858
    142.0000,       4.0000,   4.00000,    352.1140
    146.0000,       4.0000,   4.00000,    332.2332
    150.0000,       4.0000,   4.00000,    309.8298
    154.0000,       4.0000,   4.00000,    329.2270
    158.0000,       4.0000,   4.00000,    314.9050
    162.0000,       4.0000,   4.00000,    269.4813
    166.0000,       4.0000,   4.00000,    252.9548
    170.0000,       4.0000,   4.00000,    253.3391
    174.0000,       4.0000,   4.00000,    262.8479
    178.0000,       4.0000,   4.00000,    283.2575
    182.0000,       4.0000,   4.00000,    257.0847
    186.0000,       4.0000,   4.00000,    259.0885
    190.0000,       4.0000,   4.00000,    253.9224
    194.0000,       4.0000,   4.00000,    308.4628
    198.0000,       4.0000,   4.00000,    344.7184
    202.0000,       4.0000,   4.00000,    315.1319
    206.0000,       4.0000,   4.00000,    305.1648
    210.0000,       4.0000,   4.00000,    311.0966
    214.0000,       4.0000,   4.00000,    303.2299
    218.0000,       4.0000,   4.00000,    367.4321
    222.0000,       4.0000,   4.00000,    328.6602
    226.0000,       4.0000,   4.00000,    317.9394
    230.0000,       4.0000,   4.00000,    301.9182
    234.0000,       4.0000,   4.00000,    311.3967
     24.0000,      16.0000,   1.00000,    482.3032
     28.0000,      16.0000,   1.00000,    514.2787
     32.0000,      16.0000,   1.00000,    552.5705
     36.0000,      16.0000,   1.00000,    559.6319
     40.0000,      16.0000,   1.00000,    540.8818
     44.0000,      16.0000,   1.00000,    502.0396
     48.0000,      16.0000,   1.00000,    464.4930
     52.0000,      16.0000,   1.00000,    467.3167
     56.0000,      16.0000,   1.00000,    491.2612
     60.0000,      16.0000,   1.00000,    535.0482
     64.0000,      16.0000,   1.00000,    547.0627
     68.0000,      16.0000,   1.00000,    530.5013
     72.0000,      16.0000,   1.00000,    490.6897
     76.0000,      16.0000,   1.00000,    424.8549
     80.0000,      16.0000,   1.00000,    412.1036
     84.0000,      16.0000,   1.00000,    440.1674
     88.0000,      16.0000,   1.00000,    484.8856
     92.0000,      16.0000,   1.00000,    530.9883
     96.0000,      16.0000,   1.00000,    516.9415
    100.0000,      16.0000,   1.00000,    488.4756
    104.0000,      16.0000,   1.00000,    468.1465
    108.0000,      16.0000,   1.00000,    451.1491
    112.0000,      16.0000,   1.00000,    428.1867
    116.0000,      16.0000,   1.00000,    415.0756
    120.0000,      16.0000,   1.00000,    416.9171
    124.0000,      16.0000,   1.00000,    416.6970
    128.0000,      16.0000,   1.00000,    418.6952
    132.0000,      16.0000,   1.00000,    411.0707
    136.0000,      16.0000,   1.00000,    396.4483
    140.0000,      16.0000,   1.00000,    385.0136
    144.0000,      16.0000,   1.00000,    360.1208
    148.0000,      16.0000,   1.00000,    344.1691
    152.0000,      16.0000,   1.00000,    330.8124
    156.0000,      16.0000,   1.00000,    311.2030
    160.0000,      16.0000,   1.00000,    303.9341
    164.0000,      16.0000,   1.00000,    287.6437
    168.0000,      16.0000,   1.00000,    275.4851
    172.0000,      16.0000,   1.00000,    276.4165
    176.0000,      16.0000,   1.00000,    271.5226
    180.0000,      16.0000,   1.00000,    275.5063
    184.0000,      16.0000,   1.00000,    278.5755
    188.0000,      16.0000,   1.00000,    287.7707
    192.0000,      16.0000,   1.00000,    309.5392
    196.0000,      16.0000,   1.00000,    313.5780
    200.0000,      16.0000,   1.00000,    321.6978
    204.0000,      16.0000,   1.00000,    322.9678
    208.0000,      16.0000,   1.00000,    310.1361
    212.0000,      16.0000,   1.00000,    317.9384
    216.0000,      16.0000,   1.00000,    306.9949
    220.0000,      16.0000,   1.00000,    307.4860
    224.0000,      16.0000,   1.00000,    318.3999
    228.0000,      16.0000,   1.00000,    310.0769
     22.0000,       4.0000,   5.00000,    463.4980
     26.0000,       4.0000,   5.00000,    532.5450
     30.0000,       4.0000,   5.00000,    531.9576
     34.0000,       4.0000,   5.00000,    530.9417
     38.0000,       4.0000,   5.00000,    600.6035
     42.0000,       4.0000,   5.00000,    548.4047
     46.0000,       4.0000,   5.00000,    498.4761
     50.0000,       4.0000,   5.00000,    450.2965
     54.0000,       4.0000,   5.00000,    433.9787
     58.0000,       4.0000,   5.00000,    450.1510
     62.0000,       4.0000,   5.00000,    599.0159
     66.0000,       4.0000,   5.00000,    638.0222
     70.0000,       4.0000,   5.00000,    447.0711
     74.0000,       4.0000,   5.00000,    372.9337
     78.0000,       4.0000,   5.00000,    418.6447
     82.0000,       4.0000,   5.00000,    427.8617
     86.0000,       4.0000,   5.00000,    455.8344
     90.0000,       4.0000,   5.00000,    531.3060
     94.0000,       4.0000,   5.00000,    514.3723
     98.0000,       4.0000,   5.00000,    507.2471
    102.0000,       4.0000,   5.00000,    500.1907
    106.0000,       4.0000,   5.00000,    464.8041
    110.0000,       4.0000,   5.00000,    414.2881
    114.0000,       4.0000,   5.00000,    446.8396
    118.0000,       4.0000,   5.00000,    449.9374
    122.0000,       4.0000,   5.00000,    406.1816
    126.0000,       4.0000,   5.00000,    401.6863
    130.0000,       4.0000,   5.00000,    417.1459
    134.0000,       4.0000,   5.00000,    423.7202
    138.0000,       4.0000,   5.00000,    380.2931
    142.0000,       4.0000,   5.00000,    355.0293
    146.0000,       4.0000,   5.00000,    341.6749
    150.0000,       4.0000,   5.00000,    320.2279
    154.0000,       4.0000,   5.00000,    336.7288
    158.0000,       4.0000,   5.00000,    321.1650
    162.0000,       4.0000,   5.00000,    280.7975
    166.0000,       4.0000,   5.00000,    263.0718
    170.0000,       4.0000,   5.00000,    269.7414
    174.0000,       4.0000,   5.00000,    270.9095
    178.0000,       4.0000,   5.00000,    287.2050
    182.0000,       4.0000,   5.00000,    269.2583
    186.0000,       4.0000,   5.00000,    274.1682
    190.0000,       4.0000,   5.00000,    265.6805
    194.0000,       4.0000,   5.00000,    327.0168
    198.0000,       4.0000,   5.00000,    344.3563
    202.0000,       4.0000,   5.00000,    319.7448
    206.0000,       4.0000,   5.00000,    305.8542
    210.0000,       4.0000,   5.00000,    318.3900
    214.0000,       4.0000,   5.00000,    296.5823
    218.0000,       4.0000,   5.00000,    345.8826
    222.0000,       4.0000,   5.00000,    320.4326
    226.0000,       4.0000,   5.00000,    316.3621
    230.0000,       4.0000,   5.00000,    297.9718
     26.0000,       4.0000,   6.00000,    490.4560
     30.0000,       4.0000,   6.00000,    523.5856
     34.0000,       4.0000,   6.00000,    521.3496
     38.0000,       4.0000,   6.00000,    555.1328
     42.0000,       4.0000,   6.00000,    485.0216
     46.0000,       4.0000,   6.00000,    479.8542
     50.0000,       4.0000,   6.00000,    433.7633
     54.0000,       4.0000,   6.00000,    416.5552
     58.0000,       4.0000,   6.00000,    430.1129
     62.0000,       4.0000,   6.00000,    559.8575
     66.0000,       4.0000,   6.00000,    605.1630
     70.0000,       4.0000,   6.00000,    419.1111
     74.0000,       4.0000,   6.00000,    356.4458
     78.0000,       4.0000,   6.00000,    398.9090
     82.0000,       4.0000,   6.00000,    409.9319
     86.0000,       4.0000,   6.00000,    425.3788
     90.0000,       4.0000,   6.00000,    475.3842
     94.0000,       4.0000,   6.00000,    489.2865
     98.0000,       4.0000,   6.00000,    494.9131
    102.0000,       4.0000,   6.00000,    474.1498
    106.0000,       4.0000,   6.00000,    431.1650
    110.0000,       4.0000,   6.00000,    379.8364
    114.0000,       4.0000,   6.00000,    407.2701
    118.0000,       4.0000,   6.00000,    414.3897
    122.0000,       4.0000,   6.00000,    375.1995
    126.0000,       4.0000,   6.00000,    379.0460
    130.0000,       4.0000,   6.00000,    398.6163
    134.0000,       4.0000,   6.00000,    415.7748
    138.0000,       4.0000,   6.00000,    373.6976
    142.0000,       4.0000,   6.00000,    353.5007
    146.0000,       4.0000,   6.00000,    351.8665
    150.0000,       4.0000,   6.00000,    328.7390
    154.0000,       4.0000,   6.00000,    342.0358
    158.0000,       4.0000,   6.00000,    324.7690
    162.0000,       4.0000,   6.00000,    286.7623
    166.0000,       4.0000,   6.00000,    272.3328
    170.0000,       4.0000,   6.00000,    272.0909
    174.0000,       4.0000,   6.00000,    269.5692
    178.0000,       4.0000,   6.00000,    288.0207
    182.0000,       4.0000,   6.00000,    274.3675
    186.0000,       4.0000,   6.00000,    284.0546
    190.0000,       4.0000,   6.00000,    279.3384
    194.0000,       4.0000,   6.00000,    330.6257
    198.0000,       4.0000,   6.00000,    349.6693
    202.0000,       4.0000,   6.00000,    318.6525
    206.0000,       4.0000,   6.00000,    312.6595
    210.0000,       4.0000,   6.00000,    318.2454
    214.0000,       4.0000,   6.00000,    288.6842
    218.0000,       4.0000,   6.00000,    329.4790
    222.0000,       4.0000,   6.00000,    309.4469
    226.0000,       4.0000,   6.00000,    307.8584
     30.0000,      20.0000,   1.00000,    491.1787
     34.0000,      20.0000,   1.00000,    511.1660
     38.0000,      20.0000,   1.00000,    483.2462
     42.0000,      20.0000,   1.00000,    462.9626
     46.0000,      20.0000,   1.00000,    460.6712
     50.0000,      20.0000,   1.00000,    451.0612
     54.0000,      20.0000,   1.00000,    465.6085
     58.0000,      20.0000,   1.00000,    497.1744
     62.0000,      20.0000,   1.00000,    483.7119
     66.0000,      20.0000,   1.00000,    468.4502
     70.0000,      20.0000,   1.00000,    482.2566
     74.0000,      20.0000,   1.00000,    447.2511
     78.0000,      20.0000,   1.00000,    405.8159
     82.0000,      20.0000,   1.00000,    413.3197
     86.0000,      20.0000,   1.00000,    429.3593
     90.0000,      20.0000,   1.00000,    435.4608
     94.0000,      20.0000,   1.00000,    462.9467
     98.0000,      20.0000,   1.00000,    481.0607
    102.0000,      20.0000,   1.00000,    446.8013
    106.0000,      20.0000,   1.00000,    414.4681
    110.0000,      20.0000,   1.00000,    397.2643
    114.0000,      20.0000,   1.00000,    377.3299
    118.0000,      20.0000,   1.00000,    368.2438
    122.0000,      20.0000,   1.00000,    381.1876
    126.0000,      20.0000,   1.00000,    386.0879
    130.0000,      20.0000,   1.00000,    382.1772
    134.0000,      20.0000,   1.00000,    387.9718
    138.0000,      20.0000,   1.00000,    391.0146
    142.0000,      20.0000,   1.00000,    377.3405
    146.0000,      20.0000,   1.00000,    363.1053
    150.0000,      20.0000,   1.00000,    351.0400
    154.0000,      20.0000,   1.00000,    331.0685
    158.0000,      20.0000,   1.00000,    308.9433
    162.0000,      20.0000,   1.00000,    305.3078
    166.0000,      20.0000,   1.00000,    290.9299
    170.0000,      20.0000,   1.00000,    277.6103
    174.0000,      20.0000,   1.00000,    270.6938
    178.0000,      20.0000,   1.00000,    276.7742
    182.0000,      20.0000,   1.00000,    280.5155
    186.0000,      20.0000,   1.00000,    301.0849
    190.0000,      20.0000,   1.00000,    312.8699
    194.0000,      20.0000,   1.00000,    317.3891
    198.0000,      20.0000,   1.00000,    319.5958
    202.0000,      20.0000,   1.00000,    330.4706
    206.0000,      20.0000,   1.00000,    322.0565
    210.0000,      20.0000,   1.00000,    314.1611
    214.0000,      20.0000,   1.00000,    302.5085
    218.0000,      20.0000,   1.00000,    301.9634
    222.0000,      20.0000,   1.00000,    292.7979
     30.0000,       4.0000,   7.00000,    488.6329
     34.0000,       4.0000,   7.00000,    491.7524
     38.0000,       4.0000,   7.00000,    514.7452
     42.0000,       4.0000,   7.00000,    473.2497
     46.0000,       4.0000,   7.00000,    469.5858
     50.0000,       4.0000,   7.00000,    422.7626
     54.0000,       4.0000,   7.00000,    397.6336
     58.0000,       4.0000,   7.00000,    414.6734
     62.0000,       4.0000,   7.00000,    537.9919
     66.0000,       4.0000,   7.00000,    566.9643
     70.0000,       4.0000,   7.00000,    401.3083
     74.0000,       4.0000,   7.00000,    338.6000
     78.0000,       4.0000,   7.00000,    388.8130
     82.0000,       4.0000,   7.00000,    405.1312
     86.0000,       4.0000,   7.00000,    409.9615
     90.0000,       4.0000,   7.00000,    435.8783
     94.0000,       4.0000,   7.00000,    452.3898
     98.0000,       4.0000,   7.00000,    483.5786
    102.0000,       4.0000,   7.00000,    458.0413
    106.0000,       4.0000,   7.00000,    401.9481
    110.0000,       4.0000,   7.00000,    356.2092
    114.0000,       4.0000,   7.00000,    382.4361
    118.0000,       4.0000,   7.00000,    385.6198
    122.0000,       4.0000,   7.00000,    353.7219
    126.0000,       4.0000,   7.00000,    352.8841
    130.0000,       4.0000,   7.00000,    376.0250
    134.0000,       4.0000,   7.00000,    408.5827
    138.0000,       4.0000,   7.00000,    379.0009
    142.0000,       4.0000,   7.00000,    356.1057
    146.0000,       4.0000,   7.00000,    354.7436
    150.0000,       4.0000,   7.00000,    335.7179
    154.0000,       4.0000,   7.00000,    352.5385
    158.0000,       4.0000,   7.00000,    330.8796
    162.0000,       4.0000,   7.00000,    290.0312
    166.0000,       4.0000,   7.00000,    271.4501
    170.0000,       4.0000,   7.00000,    268.2650
    174.0000,       4.0000,   7.00000,    268.0959
    178.0000,       4.0000,   7.00000,    289.9448
    182.0000,       4.0000,   7.00000,    274.4393
    186.0000,       4.0000,   7.00000,    289.6670
    190.0000,       4.0000,   7.00000,    282.1761
    194.0000,       4.0000,   7.00000,    335.7209
    198.0000,       4.0000,   7.00000,    356.6977
    202.0000,       4.0000,   7.00000,    326.1336
    206.0000,       4.0000,   7.00000,    312.5071
    210.0000,       4.0000,   7.00000,    315.4613
    214.0000,       4.0000,   7.00000,    285.9867
    218.0000,       4.0000,   7.00000,    332.7384
    222.0000,       4.0000,   7.00000,    300.3245
     34.0000,       4.0000,   8.00000,    439.0413
     38.0000,       4.0000,   8.00000,    506.1423
     42.0000,       4.0000,   8.00000,    476.7306
     46.0000,       4.0000,   8.00000,    461.2224
     50.0000,       4.0000,   8.00000,    406.5994
     54.0000,       4.0000,   8.00000,    386.9855
     58.0000,       4.0000,   8.00000,    393.8912
     62.0000,       4.0000,   8.00000,    516.5779
     66.0000,       4.0000,   8.00000,    544.8702
     70.0000,       4.0000,   8.00000,    374.6882
     74.0000,       4.0000,   8.00000,    326.2328
     78.0000,       4.0000,   8.00000,    379.2195
     82.0000,       4.0000,   8.00000,    395.7934
     86.0000,       4.0000,   8.00000,    397.8919
     90.0000,       4.0000,   8.00000,    427.2244
     94.0000,       4.0000,   8.00000,    425.3152
     98.0000,       4.0000,   8.00000,    448.0514
    102.0000,       4.0000,   8.00000,    439.1392
    106.0000,       4.0000,   8.00000,    391.2971
    110.0000,       4.0000,   8.00000,    341.9785
    114.0000,       4.0000,   8.00000,    365.2288
    118.0000,       4.0000,   8.00000,    370.2115
    122.0000,       4.0000,   8.00000,    332.6814
    126.0000,       4.0000,   8.00000,    334.6202
    130.0000,       4.0000,   8.00000,    359.8842
    134.0000,       4.0000,   8.00000,    398.0424
    138.0000,       4.0000,   8.00000,    378.9743
    142.0000,       4.0000,   8.00000,    361.6412
    146.0000,       4.0000,   8.00000,    353.8013
    150.0000,       4.0000,   8.00000,    336.8071
    154.0000,       4.0000,   8.00000,    361.3012
    158.0000,       4.0000,   8.00000,    338.6263
    162.0000,       4.0000,   8.00000,    288.5274
    166.0000,       4.0000,   8.00000,    262.8087
    170.0000,       4.0000,   8.00000,    266.9967
    174.0000,       4.0000,   8.00000,    267.9800
    178.0000,       4.0000,   8.00000,    286.5321
    182.0000,       4.0000,   8.00000,    277.0004
    186.0000,       4.0000,   8.00000,    284.3643
    190.0000,       4.0000,   8.00000,    279.8402
    194.0000,       4.0000,   8.00000,    338.3190
    198.0000,       4.0000,   8.00000,    362.4857
    202.0000,       4.0000,   8.00000,    326.4645
    206.0000,       4.0000,   8.00000,    307.5917
    210.0000,       4.0000,   8.00000,    308.7454
    214.0000,       4.0000,   8.00000,    290.6224
    218.0000,       4.0000,   8.00000,    329.4614
     42.0000,      28.0000,   1.00000,    425.6752
     46.0000,      28.0000,   1.00000,    439.2403
     50.0000,      28.0000,   1.00000,    449.3011
     54.0000,      28.0000,   1.00000,    451.1681
     58.0000,      28.0000,   1.00000,    431.7280
     62.0000,      28.0000,   1.00000,    411.0654
     66.0000,      28.0000,   1.00000,    405.8720
     70.0000,      28.0000,   1.00000,    416.8441
     74.0000,      28.0000,   1.00000,    422.8599
     78.0000,      28.0000,   1.00000,    406.4647
     82.0000,      28.0000,   1.00000,    389.2027
     86.0000,      28.0000,   1.00000,    398.7746
     90.0000,      28.0000,   1.00000,    411.6211
     94.0000,      28.0000,   1.00000,    396.1890
     98.0000,      28.0000,   1.00000,    380.4680
    102.0000,      28.0000,   1.00000,    371.9258
    106.0000,      28.0000,   1.00000,    372.6371
    110.0000,      28.0000,   1.00000,    374.0595
    114.0000,      28.0000,   1.00000,    351.9745
    118.0000,      28.0000,   1.00000,    334.3404
    122.0000,      28.0000,   1.00000,    340.7283
    126.0000,      28.0000,   1.00000,    347.8183
    130.0000,      28.0000,   1.00000,    349.7520
    134.0000,      28.0000,   1.00000,    358.4496
    138.0000,      28.0000,   1.00000,    363.8727
    142.0000,      28.0000,   1.00000,    377.5341
    146.0000,      28.0000,   1.00000,    378.1815
    150.0000,      28.0000,   1.00000,    360.8945
    154.0000,      28.0000,   1.00000,    333.9198
    158.0000,      28.0000,   1.00000,    316.5837
    162.0000,      28.0000,   1.00000,    301.5813
    166.0000,      28.0000,   1.00000,    296.4472
    170.0000,      28.0000,   1.00000,    277.2959
    174.0000,      28.0000,   1.00000,    271.8575
    178.0000,      28.0000,   1.00000,    270.7062
    182.0000,      28.0000,   1.00000,    282.9413
    186.0000,      28.0000,   1.00000,    296.8151
    190.0000,      28.0000,   1.00000,    308.8862
    194.0000,      28.0000,   1.00000,    313.6721
    198.0000,      28.0000,   1.00000,    319.0211
    202.0000,      28.0000,   1.00000,    320.8807
    206.0000,      28.0000,   1.00000,    331.9565
    210.0000,      28.0000,   1.00000,    324.0742
     42.0000,       4.0000,  10.00000,    446.6219
     46.0000,       4.0000,  10.00000,    450.0361
     50.0000,       4.0000,  10.00000,    390.1224
     54.0000,       4.0000,  10.00000,    361.2567
     58.0000,       4.0000,  10.00000,    366.0855
     62.0000,       4.0000,  10.00000,    482.2662
     66.0000,       4.0000,  10.00000,    507.5669
     70.0000,       4.0000,  10.00000,    355.0018
     74.0000,       4.0000,  10.00000,    304.3301
     78.0000,       4.0000,  10.00000,    352.2180
     82.0000,       4.0000,  10.00000,    377.8684
     86.0000,       4.0000,  10.00000,    388.1461
     90.0000,       4.0000,  10.00000,    420.0748
     94.0000,       4.0000,  10.00000,    408.6401
     98.0000,       4.0000,  10.00000,    410.6134
    102.0000,       4.0000,  10.00000,    391.2898
    106.0000,       4.0000,  10.00000,    364.6227
    110.0000,       4.0000,  10.00000,    337.4086
    114.0000,       4.0000,  10.00000,    351.2409
    118.0000,       4.0000,  10.00000,    346.1664
    122.0000,       4.0000,  10.00000,    314.2728
    126.0000,       4.0000,  10.00000,    318.8338
    130.0000,       4.0000,  10.00000,    342.4991
    134.0000,       4.0000,  10.00000,    381.6556
    138.0000,       4.0000,  10.00000,    363.3135
    142.0000,       4.0000,  10.00000,    355.7259
    146.0000,       4.0000,  10.00000,    361.3416
    150.0000,       4.0000,  10.00000,    345.5667
    154.0000,       4.0000,  10.00000,    361.7643
    158.0000,       4.0000,  10.00000,    331.5939
    162.0000,       4.0000,  10.00000,    286.8042
    166.0000,       4.0000,  10.00000,    261.2694
    170.0000,       4.0000,  10.00000,    263.4738
    174.0000,       4.0000,  10.00000,    265.3696
    178.0000,       4.0000,  10.00000,    282.3236
    182.0000,       4.0000,  10.00000,    268.1943
    186.0000,       4.0000,  10.00000,    276.9390
    190.0000,       4.0000,  10.00000,    274.7477
    194.0000,       4.0000,  10.00000,    330.5787
    198.0000,       4.0000,  10.00000,    357.7577
    202.0000,       4.0000,  10.00000,    323.7064
    206.0000,       4.0000,  10.00000,    314.0066
    210.0000,       4.0000,  10.00000,    319.6486
     54.0000,      36.0000,   1.00000,    409.7700
     58.0000,      36.0000,   1.00000,    405.5502
     62.0000,      36.0000,   1.00000,    394.1807
     66.0000,      36.0000,   1.00000,    383.1604
     70.0000,      36.0000,   1.00000,    383.1657
     74.0000,      36.0000,   1.00000,    395.0819
     78.0000,      36.0000,   1.00000,    401.7773
     82.0000,      36.0000,   1.00000,    390.1383
     86.0000,      36.0000,   1.00000,    368.6301
     90.0000,      36.0000,   1.00000,    365.4962
     94.0000,      36.0000,   1.00000,    369.8493
     98.0000,      36.0000,   1.00000,    367.6871
    102.0000,      36.0000,   1.00000,    363.9627
    106.0000,      36.0000,   1.00000,    353.1705
    110.0000,      36.0000,   1.00000,    341.2543
    114.0000,      36.0000,   1.00000,    336.2994
    118.0000,      36.0000,   1.00000,    342.8355
    122.0000,      36.0000,   1.00000,    349.6461
    126.0000,      36.0000,   1.00000,    344.7215
    130.0000,      36.0000,   1.00000,    346.2075
    134.0000,      36.0000,   1.00000,    345.5693
    138.0000,      36.0000,   1.00000,    347.3315
    142.0000,      36.0000,   1.00000,    346.7790
    146.0000,      36.0000,   1.00000,    343.2165
    150.0000,      36.0000,   1.00000,    335.1220
    154.0000,      36.0000,   1.00000,    319.4794
    158.0000,      36.0000,   1.00000,    312.9993
    162.0000,      36.0000,   1.00000,    305.9058
    166.0000,      36.0000,   1.00000,    290.7225
    170.0000,      36.0000,   1.00000,    284.0778
    174.0000,      36.0000,   1.00000,    273.4911
    178.0000,      36.0000,   1.00000,    277.1775
    182.0000,      36.0000,   1.00000,    280.3097
    186.0000,      36.0000,   1.00000,    285.3692
    190.0000,      36.0000,   1.00000,    294.5802
    194.0000,      36.0000,   1.00000,    303.0695
    198.0000,      36.0000,   1.00000,    307.2680
     54.0000,      12.0000,   4.00000,    338.2647
     58.0000,      12.0000,   4.00000,    382.3213
     62.0000,      12.0000,   4.00000,    431.6544
     66.0000,      12.0000,   4.00000,    425.3215
     70.0000,      12.0000,   4.00000,    369.3196
     74.0000,      12.0000,   4.00000,    322.4005
     78.0000,      12.0000,   4.00000,    326.6330
     82.0000,      12.0000,   4.00000,    352.0739
     86.0000,      12.0000,   4.00000,    372.0181
     90.0000,      12.0000,   4.00000,    384.7581
     94.0000,      12.0000,   4.00000,    401.5969
     98.0000,      12.0000,   4.00000,    396.9707
    102.0000,      12.0000,   4.00000,    380.5133
    106.0000,      12.0000,   4.00000,    344.3423
    110.0000,      12.0000,   4.00000,    329.7097
    114.0000,      12.0000,   4.00000,    326.9051
    118.0000,      12.0000,   4.00000,    334.8787
    122.0000,      12.0000,   4.00000,    333.6848
    126.0000,      12.0000,   4.00000,    324.1771
    130.0000,      12.0000,   4.00000,    341.2607
    134.0000,      12.0000,   4.00000,    353.5166
    138.0000,      12.0000,   4.00000,    355.9932
    142.0000,      12.0000,   4.00000,    343.2931
    146.0000,      12.0000,   4.00000,    332.2358
    150.0000,      12.0000,   4.00000,    337.8857
    154.0000,      12.0000,   4.00000,    333.8332
    158.0000,      12.0000,   4.00000,    318.0373
    162.0000,      12.0000,   4.00000,    289.0864
    166.0000,      12.0000,   4.00000,    264.2344
    170.0000,      12.0000,   4.00000,    258.0235
    174.0000,      12.0000,   4.00000,    266.9528
    178.0000,      12.0000,   4.00000,    267.0789
    182.0000,      12.0000,   4.00000,    269.5460
    186.0000,      12.0000,   4.00000,    263.9718
    190.0000,      12.0000,   4.00000,    282.1280
    194.0000,      12.0000,   4.00000,    311.0533
    198.0000,      12.0000,   4.00000,    327.6487
     66.0000,      44.0000,   1.00000,    370.7744
     70.0000,      44.0000,   1.00000,    377.7985
     74.0000,      44.0000,   1.00000,    378.7841
     78.0000,      44.0000,   1.00000,    382.0863
     82.0000,      44.0000,   1.00000,    385.3893
     86.0000,      44.0000,   1.00000,    372.5801
     90.0000,      44.0000,   1.00000,    347.7950
     94.0000,      44.0000,   1.00000,    347.7012
     98.0000,      44.0000,   1.00000,    355.9789
    102.0000,      44.0000,   1.00000,    356.7128
    106.0000,      44.0000,   1.00000,    359.6667
    110.0000,      44.0000,   1.00000,    357.0155
    114.0000,      44.0000,   1.00000,    359.2887
    118.0000,      44.0000,   1.00000,    350.8336
    122.0000,      44.0000,   1.00000,    342.9636
    126.0000,      44.0000,   1.00000,    341.3686
    130.0000,      44.0000,   1.00000,    339.2032
    134.0000,      44.0000,   1.00000,    342.9749
    138.0000,      44.0000,   1.00000,    336.9796
    142.0000,      44.0000,   1.00000,    323.0556
    146.0000,      44.0000,   1.00000,    313.6458
    150.0000,      44.0000,   1.00000,    310.6389
    154.0000,      44.0000,   1.00000,    300.4843
    158.0000,      44.0000,   1.00000,    294.2066
    162.0000,      44.0000,   1.00000,    289.9922
    166.0000,      44.0000,   1.00000,    287.0037
    170.0000,      44.0000,   1.00000,    282.3760
    174.0000,      44.0000,   1.00000,    279.9138
    178.0000,      44.0000,   1.00000,    282.4016
    182.0000,      44.0000,   1.00000,    280.4108
    186.0000,      44.0000,   1.00000,    290.3531
     66.0000,      12.0000,   5.00000,    408.5186
     70.0000,      12.0000,   5.00000,    364.5179
     74.0000,      12.0000,   5.00000,    312.8908
     78.0000,      12.0000,   5.00000,    317.1684
     82.0000,      12.0000,   5.00000,    341.5804
     86.0000,      12.0000,   5.00000,    365.9673
     90.0000,      12.0000,   5.00000,    377.6042
     94.0000,      12.0000,   5.00000,    394.6233
     98.0000,      12.0000,   5.00000,    392.2068
    102.0000,      12.0000,   5.00000,    381.7094
    106.0000,      12.0000,   5.00000,    357.5762
    110.0000,      12.0000,   5.00000,    344.8238
    114.0000,      12.0000,   5.00000,    340.4865
    118.0000,      12.0000,   5.00000,    337.0536
    122.0000,      12.0000,   5.00000,    325.2447
    126.0000,      12.0000,   5.00000,    322.3340
    130.0000,      12.0000,   5.00000,    342.2449
    134.0000,      12.0000,   5.00000,    349.6974
    138.0000,      12.0000,   5.00000,    344.9597
    142.0000,      12.0000,   5.00000,    328.6425
    146.0000,      12.0000,   5.00000,    316.0984
    150.0000,      12.0000,   5.00000,    320.0509
    154.0000,      12.0000,   5.00000,    312.2206
    158.0000,      12.0000,   5.00000,    297.4612
    162.0000,      12.0000,   5.00000,    271.6548
    166.0000,      12.0000,   5.00000,    257.4602
    170.0000,      12.0000,   5.00000,    254.6237
    174.0000,      12.0000,   5.00000,    262.6725
    178.0000,      12.0000,   5.00000,    262.3733
    182.0000,      12.0000,   5.00000,    270.2760
    186.0000,      12.0000,   5.00000,    267.0398
     78.0000,      52.0000,   1.00000,    371.4052
     82.0000,      52.0000,   1.00000,    379.0507
     86.0000,      52.0000,   1.00000,    377.6725
     90.0000,      52.0000,   1.00000,    366.2097
     94.0000,      52.0000,   1.00000,    353.4227
     98.0000,      52.0000,   1.00000,    353.6288
    102.0000,      52.0000,   1.00000,    355.6410
    106.0000,      52.0000,   1.00000,    361.4163
    110.0000,      52.0000,   1.00000,    361.1548
    114.0000,      52.0000,   1.00000,    363.7538
    118.0000,      52.0000,   1.00000,    358.6643
    122.0000,      52.0000,   1.00000,    351.8539
    126.0000,      52.0000,   1.00000,    340.6405
    130.0000,      52.0000,   1.00000,    332.0204
    134.0000,      52.0000,   1.00000,    324.7966
    138.0000,      52.0000,   1.00000,    316.0766
    142.0000,      52.0000,   1.00000,    309.4164
    146.0000,      52.0000,   1.00000,    303.4628
    150.0000,      52.0000,   1.00000,    296.1995
    154.0000,      52.0000,   1.00000,    290.6913
    158.0000,      52.0000,   1.00000,    283.5228
    162.0000,      52.0000,   1.00000,    275.7827
    166.0000,      52.0000,   1.00000,    271.1022
    170.0000,      52.0000,   1.00000,    274.5497
    174.0000,      52.0000,   1.00000,    280.9939
     78.0000,      12.0000,   6.00000,    313.4409
     82.0000,      12.0000,   6.00000,    346.8034
     86.0000,      12.0000,   6.00000,    371.8098
     90.0000,      12.0000,   6.00000,    388.1367
     94.0000,      12.0000,   6.00000,    407.9521
     98.0000,      12.0000,   6.00000,    405.4789
    102.0000,      12.0000,   6.00000,    387.0593
    106.0000,      12.0000,   6.00000,    359.7607
    110.0000,      12.0000,   6.00000,    346.3041
    114.0000,      12.0000,   6.00000,    344.6737
    118.0000,      12.0000,   6.00000,    342.4545
    122.0000,      12.0000,   6.00000,    326.9561
    126.0000,      12.0000,   6.00000,    323.8597
    130.0000,      12.0000,   6.00000,    333.7198
    134.0000,      12.0000,   6.00000,    336.7014
    138.0000,      12.0000,   6.00000,    332.7603
    142.0000,      12.0000,   6.00000,    323.4894
    146.0000,      12.0000,   6.00000,    316.8021
    150.0000,      12.0000,   6.00000,    311.5829
    154.0000,      12.0000,   6.00000,    302.7373
    158.0000,      12.0000,   6.00000,    286.6199
    162.0000,      12.0000,   6.00000,    257.0224
    166.0000,      12.0000,   6.00000,    242.5621
    170.0000,      12.0000,   6.00000,    242.3913
    174.0000,      12.0000,   6.00000,    255.3502
     84.0000,      24.0000,   3.00000,    352.6811
     88.0000,      24.0000,   3.00000,    385.2630
     92.0000,      24.0000,   3.00000,    395.2572
     96.0000,      24.0000,   3.00000,    393.3269
    100.0000,      24.0000,   3.00000,    386.0060
    104.0000,      24.0000,   3.00000,    377.6147
    108.0000,      24.0000,   3.00000,    369.1458
    112.0000,      24.0000,   3.00000,    350.8749
    116.0000,      24.0000,   3.00000,    333.9395
    120.0000,      24.0000,   3.00000,    329.8377
    124.0000,      24.0000,   3.00000,    335.4456
    128.0000,      24.0000,   3.00000,    331.7833
    132.0000,      24.0000,   3.00000,    329.1953
    136.0000,      24.0000,   3.00000,    326.4520
    140.0000,      24.0000,   3.00000,    318.6429
    144.0000,      24.0000,   3.00000,    315.4765
    148.0000,      24.0000,   3.00000,    311.4312
    152.0000,      24.0000,   3.00000,    299.8352
    156.0000,      24.0000,   3.00000,    282.1783
    160.0000,      24.0000,   3.00000,    267.8902
    164.0000,      24.0000,   3.00000,    260.3011
    168.0000,      24.0000,   3.00000,    252.8318
     90.0000,      20.0000,   4.00000,    397.1553
     94.0000,      20.0000,   4.00000,    408.4961
     98.0000,      20.0000,   4.00000,    407.3085
    102.0000,      20.0000,   4.00000,    387.9489
    106.0000,      20.0000,   4.00000,    372.8593
    110.0000,      20.0000,   4.00000,    354.3421
    114.0000,      20.0000,   4.00000,    338.4137
    118.0000,      20.0000,   4.00000,    326.6732
    122.0000,      20.0000,   4.00000,    326.8726
    126.0000,      20.0000,   4.00000,    328.8900
    130.0000,      20.0000,   4.00000,    329.1000
    134.0000,      20.0000,   4.00000,    326.2424
    138.0000,      20.0000,   4.00000,    327.6183
    142.0000,      20.0000,   4.00000,    317.9229
    146.0000,      20.0000,   4.00000,    311.0091
    150.0000,      20.0000,   4.00000,    300.4397
    154.0000,      20.0000,   4.00000,    290.9088
    158.0000,      20.0000,   4.00000,    280.7370
    162.0000,      20.0000,   4.00000,    266.4546
INVERSION RESULTS
INITIAL RMS ERROR
 26.68
NUMBER OF LAYERS
12
NUMBER OF BLOCKS
536
ITERATION 1
MODEL RESISTIVITY
LAYER 1
61,     2.0000
      8.0000,     572.71
     12.0000,     559.66
     16.0000,     558.75
     20.0000,     612.85
     24.0000,     592.17
     28.0000,     687.84
     32.0000,     726.47
     36.0000,     729.89
     40.0000,     831.42
     44.0000,     810.45
     48.0000,     802.78
     52.0000,     720.40
     56.0000,     683.35
     60.0000,     717.73
     64.0000,     927.94
     68.0000,     974.95
     72.0000,     676.43
     76.0000,     559.87
     80.0000,     623.33
     84.0000,     643.91
     88.0000,     653.50
     92.0000,     705.22
     96.0000,     689.51
    100.0000,     688.99
    104.0000,     663.80
    108.0000,     593.38
    112.0000,     530.09
    116.0000,     562.10
    120.0000,     560.03
    124.0000,     521.62
    128.0000,     521.65
    132.0000,     512.37
    136.0000,     490.44
    140.0000,     413.32
    144.0000,     368.84
    148.0000,     339.85
    152.0000,     301.26
    156.0000,     293.44
    160.0000,     254.16
    164.0000,     204.95
    168.0000,     180.22
    172.0000,     172.05
    176.0000,     170.72
    180.0000,     187.07
    184.0000,     184.87
    188.0000,     202.62
    192.0000,     213.48
    196.0000,     270.63
    200.0000,     305.62
    204.0000,     293.64
    208.0000,     292.67
    212.0000,     303.29
    216.0000,     284.66
    220.0000,     322.60
    224.0000,     300.97
    228.0000,     289.46
    232.0000,     265.48
    236.0000,     269.15
    240.0000,     272.71
    244.0000,     239.63
           219.2203
LAYER 2
61,     4.2000
      8.0000,     561.16
     12.0000,     553.61
     16.0000,     555.54
     20.0000,     599.07
     24.0000,     592.67
     28.0000,     675.94
     32.0000,     717.43
     36.0000,     726.90
     40.0000,     813.21
     44.0000,     801.23
     48.0000,     784.33
     52.0000,     706.91
     56.0000,     667.52
     60.0000,     706.61
     64.0000,     891.22
     68.0000,     922.65
     72.0000,     659.52
     76.0000,     548.18
     80.0000,     597.33
     84.0000,     623.15
     88.0000,     638.95
     92.0000,     683.25
     96.0000,     677.47
    100.0000,     678.40
    104.0000,     655.32
    108.0000,     591.37
    112.0000,     536.19
    116.0000,     558.85
    120.0000,     556.61
    124.0000,     524.20
    128.0000,     520.85
    132.0000,     511.90
    136.0000,     486.32
    140.0000,     416.74
    144.0000,     371.31
    148.0000,     341.38
    152.0000,     307.52
    156.0000,     296.30
    160.0000,     256.97
    164.0000,     208.71
    168.0000,     182.83
    172.0000,     174.75
    176.0000,     174.49
    180.0000,     188.44
    184.0000,     188.83
    188.0000,     204.29
    192.0000,     218.84
    196.0000,     273.58
    200.0000,     309.20
    204.0000,     299.78
    208.0000,     298.80
    212.0000,     307.42
    216.0000,     294.85
    220.0000,     326.10
    224.0000,     309.21
    228.0000,     294.90
    232.0000,     273.79
    236.0000,     275.72
    240.0000,     273.47
    244.0000,     241.30
           224.3745
LAYER 3
59,     6.6200
     12.0000,     538.66
     16.0000,     537.03
     20.0000,     564.28
     24.0000,     573.03
     28.0000,     634.86
     32.0000,     676.69
     36.0000,     693.81
     40.0000,     753.88
     44.0000,     746.83
     48.0000,     718.05
     52.0000,     647.25
     56.0000,     606.62
     60.0000,     639.03
     64.0000,     767.30
     68.0000,     777.03
     72.0000,     589.72
     76.0000,     502.43
     80.0000,     537.04
     84.0000,     570.79
     88.0000,     596.49
     92.0000,     634.83
     96.0000,     641.49
    100.0000,     645.58
    104.0000,     626.48
    108.0000,     573.74
    112.0000,     528.66
    116.0000,     537.20
    120.0000,     532.62
    124.0000,     508.57
    128.0000,     503.45
    132.0000,     496.47
    136.0000,     473.38
    140.0000,     419.30
    144.0000,     379.14
    148.0000,     352.50
    152.0000,     326.39
    156.0000,     312.10
    160.0000,     272.73
    164.0000,     225.44
    168.0000,     198.37
    172.0000,     190.15
    176.0000,     190.87
    180.0000,     201.79
    184.0000,     204.37
    188.0000,     217.42
    192.0000,     235.84
    196.0000,     286.20
    200.0000,     321.00
    204.0000,     316.26
    208.0000,     316.11
    212.0000,     323.86
    216.0000,     319.66
    220.0000,     343.23
    224.0000,     331.66
    228.0000,     315.40
    232.0000,     297.41
    236.0000,     293.96
    240.0000,     278.96
           245.0847
LAYER 4
57,     9.2820
     16.0000,     510.16
     20.0000,     525.29
     24.0000,     535.40
     28.0000,     578.56
     32.0000,     611.64
     36.0000,     626.91
     40.0000,     662.90
     44.0000,     651.49
     48.0000,     616.00
     52.0000,     552.10
     56.0000,     511.95
     60.0000,     529.45
     64.0000,     607.60
     68.0000,     608.25
     72.0000,     489.71
     76.0000,     433.95
     80.0000,     464.95
     84.0000,     503.83
     88.0000,     536.04
     92.0000,     571.70
     96.0000,     585.08
    100.0000,     591.25
    104.0000,     575.86
    108.0000,     532.92
    112.0000,     494.54
    116.0000,     492.23
    120.0000,     484.15
    124.0000,     465.83
    128.0000,     461.92
    132.0000,     459.69
    136.0000,     446.39
    140.0000,     411.75
    144.0000,     384.81
    148.0000,     368.08
    152.0000,     352.00
    156.0000,     339.62
    160.0000,     302.22
    164.0000,     256.34
    168.0000,     229.15
    172.0000,     221.19
    176.0000,     222.28
    180.0000,     230.72
    184.0000,     232.72
    188.0000,     242.91
    192.0000,     261.28
    196.0000,     306.13
    200.0000,     337.78
    204.0000,     336.00
    208.0000,     337.49
    212.0000,     346.48
    216.0000,     348.40
    220.0000,     367.98
    224.0000,     359.64
    228.0000,     343.89
    232.0000,     325.28
    236.0000,     317.11
           281.9033
LAYER 5
53,    12.2102
     24.0000,     465.35
     28.0000,     472.06
     32.0000,     479.82
     36.0000,     478.35
     40.0000,     476.84
     44.0000,     456.12
     48.0000,     423.37
     52.0000,     382.92
     56.0000,     354.67
     60.0000,     350.59
     64.0000,     365.17
     68.0000,     363.54
     72.0000,     338.00
     76.0000,     330.94
     80.0000,     355.47
     84.0000,     389.69
     88.0000,     421.24
     92.0000,     447.31
     96.0000,     460.54
    100.0000,     462.47
    104.0000,     449.52
    108.0000,     422.85
    112.0000,     395.69
    116.0000,     379.25
    120.0000,     365.61
    124.0000,     354.67
    128.0000,     352.75
    132.0000,     357.06
    136.0000,     362.38
    140.0000,     364.57
    144.0000,     369.80
    148.0000,     378.73
    152.0000,     385.83
    156.0000,     385.99
    160.0000,     367.41
    164.0000,     339.85
    168.0000,     321.04
    172.0000,     314.48
    176.0000,     313.52
    180.0000,     313.83
    184.0000,     310.29
    188.0000,     310.67
    192.0000,     318.86
    196.0000,     339.73
    200.0000,     355.88
    204.0000,     359.63
    208.0000,     365.40
    212.0000,     375.90
    216.0000,     385.84
    220.0000,     396.24
    224.0000,     394.67
    228.0000,     383.62
           358.6551
LAYER 6
49,    15.4312
     32.0000,     427.29
     36.0000,     412.30
     40.0000,     401.74
     44.0000,     379.61
     48.0000,     354.67
     52.0000,     326.19
     56.0000,     305.77
     60.0000,     297.44
     64.0000,     298.56
     68.0000,     298.89
     72.0000,     296.62
     76.0000,     303.46
     80.0000,     324.02
     84.0000,     350.43
     88.0000,     374.77
     92.0000,     392.54
     96.0000,     400.20
    100.0000,     397.45
    104.0000,     384.28
    108.0000,     363.34
    112.0000,     341.00
    116.0000,     322.62
    120.0000,     308.29
    124.0000,     299.08
    128.0000,     297.01
    132.0000,     301.62
    136.0000,     311.03
    140.0000,     323.53
    144.0000,     339.56
    148.0000,     357.86
    152.0000,     374.37
    156.0000,     384.18
    160.0000,     382.59
    164.0000,     373.77
    168.0000,     366.09
    172.0000,     362.31
    176.0000,     359.50
    180.0000,     354.83
    184.0000,     347.30
    188.0000,     341.16
    192.0000,     339.92
    196.0000,     345.06
    200.0000,     350.85
    204.0000,     354.92
    208.0000,     361.80
    212.0000,     371.03
    216.0000,     381.67
    220.0000,     387.64
           390.2206
LAYER 7
45,    18.9743
     40.0000,     380.42
     44.0000,     354.00
     48.0000,     335.49
     52.0000,     314.79
     56.0000,     299.77
     60.0000,     291.31
     64.0000,     289.48
     68.0000,     290.89
     72.0000,     295.05
     76.0000,     305.11
     80.0000,     321.78
     84.0000,     341.02
     88.0000,     357.82
     92.0000,     368.51
     96.0000,     370.94
    100.0000,     364.93
    104.0000,     351.54
    108.0000,     333.28
    112.0000,     313.88
    116.0000,     296.58
    120.0000,     282.95
    124.0000,     274.19
    128.0000,     271.27
    132.0000,     274.22
    136.0000,     282.36
    140.0000,     294.75
    144.0000,     310.67
    148.0000,     328.47
    152.0000,     345.39
    156.0000,     358.26
    160.0000,     364.92
    164.0000,     366.58
    168.0000,     366.25
    172.0000,     365.24
    176.0000,     362.64
    180.0000,     357.42
    184.0000,     349.94
    188.0000,     342.60
    192.0000,     337.85
    196.0000,     336.85
    200.0000,     338.17
    204.0000,     341.18
    208.0000,     347.22
    212.0000,     354.54
           368.0758
LAYER 8
41,    22.8718
     48.0000,     341.77
     52.0000,     321.94
     56.0000,     311.08
     60.0000,     305.32
     64.0000,     303.18
     68.0000,     304.54
     72.0000,     309.52
     76.0000,     318.79
     80.0000,     331.43
     84.0000,     344.51
     88.0000,     354.74
     92.0000,     359.56
     96.0000,     357.75
    100.0000,     349.50
    104.0000,     336.08
    108.0000,     319.54
    112.0000,     302.34
    116.0000,     286.66
    120.0000,     274.01
    124.0000,     265.41
    128.0000,     261.49
    132.0000,     262.35
    136.0000,     267.65
    140.0000,     276.74
    144.0000,     288.76
    148.0000,     302.37
    152.0000,     315.75
    156.0000,     327.05
    160.0000,     335.08
    164.0000,     339.92
    168.0000,     342.45
    172.0000,     343.20
    176.0000,     342.04
    180.0000,     338.77
    184.0000,     333.97
    188.0000,     328.80
    192.0000,     324.92
    196.0000,     323.60
    200.0000,     323.72
    204.0000,     326.17
           333.2587
LAYER 9
35,    27.1590
     60.0000,     327.41
     64.0000,     325.56
     68.0000,     326.11
     72.0000,     329.48
     76.0000,     336.77
     80.0000,     346.07
     84.0000,     354.28
     88.0000,     359.21
     92.0000,     359.17
     96.0000,     353.79
    100.0000,     343.65
    104.0000,     330.04
    108.0000,     314.58
    112.0000,     298.96
    116.0000,     284.70
    120.0000,     272.91
    124.0000,     264.38
    128.0000,     259.50
    132.0000,     258.37
    136.0000,     260.73
    140.0000,     266.08
    144.0000,     273.67
    148.0000,     282.51
    152.0000,     291.39
    156.0000,     299.21
    160.0000,     305.23
    164.0000,     309.33
    168.0000,     311.86
    172.0000,     313.23
    176.0000,     313.56
    180.0000,     312.76
    184.0000,     311.48
    188.0000,     309.39
    192.0000,     308.16
           309.7012
LAYER 10
29,    31.8749
     72.0000,     347.46
     76.0000,     357.13
     80.0000,     363.60
     84.0000,     368.38
     88.0000,     369.36
     92.0000,     364.95
     96.0000,     356.04
    100.0000,     343.61
    104.0000,     329.23
    108.0000,     314.06
    112.0000,     299.29
    116.0000,     285.92
    120.0000,     274.70
    124.0000,     266.11
    128.0000,     260.41
    132.0000,     257.61
    136.0000,     257.50
    140.0000,     259.66
    144.0000,     263.49
    148.0000,     268.21
    152.0000,     272.99
    156.0000,     277.06
    160.0000,     279.93
    164.0000,     281.61
    168.0000,     282.65
    172.0000,     283.79
    176.0000,     285.31
    180.0000,     286.59
           289.9444
LAYER 11
25,    37.0623
     80.0000,     384.00
     84.0000,     388.63
     88.0000,     386.91
     92.0000,     376.62
     96.0000,     363.31
    100.0000,     347.19
    104.0000,     331.19
    108.0000,     315.33
    112.0000,     300.57
    116.0000,     287.46
    120.0000,     276.39
    124.0000,     267.62
    128.0000,     261.24
    132.0000,     257.21
    136.0000,     255.32
    140.0000,     255.19
    144.0000,     256.31
    148.0000,     258.02
    152.0000,     259.62
    156.0000,     260.43
    160.0000,     259.91
    164.0000,     258.22
    168.0000,     256.27
    172.0000,     257.13
           261.0988
LAYER 12
21, 
     88.0000,     420.23
     92.0000,     392.76
     96.0000,     370.59
    100.0000,     351.26
    104.0000,     334.08
    108.0000,     316.32
    112.0000,     300.83
    116.0000,     287.44
    120.0000,     276.17
    124.0000,     267.11
    128.0000,     260.24
    132.0000,     255.49
    136.0000,     252.64
    140.0000,     251.33
    144.0000,     251.06
    148.0000,     251.19
    152.0000,     250.94
    156.0000,     249.63
    160.0000,     246.41
    164.0000,     240.43
           230.7728
CALCULATED APPARENT RESISTIVITY
      6.0000,       4.0000,   1.00000,    557.0573
     10.0000,       4.0000,   1.00000,    557.2977
     14.0000,       4.0000,   1.00000,    552.3428
     18.0000,       4.0000,   1.00000,    601.1246
     22.0000,       4.0000,   1.00000,    593.9002
     26.0000,       4.0000,   1.00000,    659.8998
     30.0000,       4.0000,   1.00000,    682.9943
     34.0000,       4.0000,   1.00000,    705.4700
     38.0000,       4.0000,   1.00000,    768.6323
     42.0000,       4.0000,   1.00000,    730.0430
     46.0000,       4.0000,   1.00000,    746.4579
     50.0000,       4.0000,   1.00000,    704.5966
     54.0000,       4.0000,   1.00000,    713.1625
     58.0000,       4.0000,   1.00000,    705.3703
     62.0000,       4.0000,   1.00000,    751.1407
     66.0000,       4.0000,   1.00000,    755.4351
     70.0000,       4.0000,   1.00000,    654.0079
     74.0000,       4.0000,   1.00000,    606.6224
     78.0000,       4.0000,   1.00000,    617.7834
     82.0000,       4.0000,   1.00000,    615.7504
     86.0000,       4.0000,   1.00000,    629.3826
     90.0000,       4.0000,   1.00000,    661.0619
     94.0000,       4.0000,   1.00000,    649.4932
     98.0000,       4.0000,   1.00000,    650.8884
    102.0000,       4.0000,   1.00000,    620.3057
    106.0000,       4.0000,   1.00000,    593.3467
    110.0000,       4.0000,   1.00000,    547.6481
    114.0000,       4.0000,   1.00000,    549.4551
    118.0000,       4.0000,   1.00000,    546.0419
    122.0000,       4.0000,   1.00000,    518.7759
    126.0000,       4.0000,   1.00000,    509.4159
    130.0000,       4.0000,   1.00000,    486.8854
    134.0000,       4.0000,   1.00000,    468.7185
    138.0000,       4.0000,   1.00000,    412.2244
    142.0000,       4.0000,   1.00000,    373.8950
    146.0000,       4.0000,   1.00000,    347.3387
    150.0000,       4.0000,   1.00000,    306.6149
    154.0000,       4.0000,   1.00000,    289.0880
    158.0000,       4.0000,   1.00000,    256.5000
    162.0000,       4.0000,   1.00000,    222.0960
    166.0000,       4.0000,   1.00000,    200.0593
    170.0000,       4.0000,   1.00000,    190.9098
    174.0000,       4.0000,   1.00000,    184.6738
    178.0000,       4.0000,   1.00000,    196.9649
    182.0000,       4.0000,   1.00000,    196.0299
    186.0000,       4.0000,   1.00000,    220.7044
    190.0000,       4.0000,   1.00000,    228.3282
    194.0000,       4.0000,   1.00000,    267.0430
    198.0000,       4.0000,   1.00000,    288.1716
    202.0000,       4.0000,   1.00000,    294.5811
    206.0000,       4.0000,   1.00000,    299.6131
    210.0000,       4.0000,   1.00000,    312.0292
    214.0000,       4.0000,   1.00000,    294.0594
    218.0000,       4.0000,   1.00000,    323.0608
    222.0000,       4.0000,   1.00000,    295.6932
    226.0000,       4.0000,   1.00000,    299.2958
    230.0000,       4.0000,   1.00000,    281.7904
    234.0000,       4.0000,   1.00000,    272.1468
    238.0000,       4.0000,   1.00000,    268.5659
    242.0000,       4.0000,   1.00000,    247.7639
    246.0000,       4.0000,   1.00000,    234.6083
     10.0000,       4.0000,   2.00000,    533.1525
     14.0000,       4.0000,   2.00000,    539.9885
     18.0000,       4.0000,   2.00000,    588.2607
     22.0000,       4.0000,   2.00000,    577.6235
     26.0000,       4.0000,   2.00000,    630.5710
     30.0000,       4.0000,   2.00000,    633.5029
     34.0000,       4.0000,   2.00000,    640.5287
     38.0000,       4.0000,   2.00000,    700.5848
     42.0000,       4.0000,   2.00000,    671.9907
     46.0000,       4.0000,   2.00000,    680.9891
     50.0000,       4.0000,   2.00000,    673.7675
     54.0000,       4.0000,   2.00000,    638.5205
     58.0000,       4.0000,   2.00000,    595.1785
     62.0000,       4.0000,   2.00000,    688.0935
     66.0000,       4.0000,   2.00000,    722.1660
     70.0000,       4.0000,   2.00000,    565.7677
     74.0000,       4.0000,   2.00000,    538.7244
     78.0000,       4.0000,   2.00000,    614.3923
     82.0000,       4.0000,   2.00000,    600.9689
     86.0000,       4.0000,   2.00000,    585.7158
     90.0000,       4.0000,   2.00000,    612.8336
     94.0000,       4.0000,   2.00000,    601.5493
     98.0000,       4.0000,   2.00000,    605.1180
    102.0000,       4.0000,   2.00000,    602.4026
    106.0000,       4.0000,   2.00000,    563.2983
    110.0000,       4.0000,   2.00000,    517.3521
    114.0000,       4.0000,   2.00000,    546.6932
    118.0000,       4.0000,   2.00000,    550.3919
    122.0000,       4.0000,   2.00000,    489.3387
    126.0000,       4.0000,   2.00000,    462.3752
    130.0000,       4.0000,   2.00000,    468.2714
    134.0000,       4.0000,   2.00000,    466.6261
    138.0000,       4.0000,   2.00000,    408.6365
    142.0000,       4.0000,   2.00000,    373.2003
    146.0000,       4.0000,   2.00000,    350.6183
    150.0000,       4.0000,   2.00000,    309.3977
    154.0000,       4.0000,   2.00000,    302.2710
    158.0000,       4.0000,   2.00000,    278.5951
    162.0000,       4.0000,   2.00000,    238.7674
    166.0000,       4.0000,   2.00000,    221.2828
    170.0000,       4.0000,   2.00000,    214.1919
    174.0000,       4.0000,   2.00000,    210.4492
    178.0000,       4.0000,   2.00000,    221.2149
    182.0000,       4.0000,   2.00000,    221.2135
    186.0000,       4.0000,   2.00000,    234.6648
    190.0000,       4.0000,   2.00000,    235.9563
    194.0000,       4.0000,   2.00000,    277.9613
    198.0000,       4.0000,   2.00000,    304.7143
    202.0000,       4.0000,   2.00000,    293.3185
    206.0000,       4.0000,   2.00000,    306.3208
    210.0000,       4.0000,   2.00000,    316.1316
    214.0000,       4.0000,   2.00000,    302.1109
    218.0000,       4.0000,   2.00000,    333.4232
    222.0000,       4.0000,   2.00000,    312.1364
    226.0000,       4.0000,   2.00000,    302.9258
    230.0000,       4.0000,   2.00000,    288.5884
    234.0000,       4.0000,   2.00000,    285.2808
    238.0000,       4.0000,   2.00000,    291.3477
    242.0000,       4.0000,   2.00000,    262.4787
     14.0000,       4.0000,   3.00000,    512.5269
     18.0000,       4.0000,   3.00000,    560.0266
     22.0000,       4.0000,   3.00000,    552.7125
     26.0000,       4.0000,   3.00000,    584.8667
     30.0000,       4.0000,   3.00000,    577.2933
     34.0000,       4.0000,   3.00000,    577.9543
     38.0000,       4.0000,   3.00000,    630.1740
     42.0000,       4.0000,   3.00000,    619.1023
     46.0000,       4.0000,   3.00000,    634.5532
     50.0000,       4.0000,   3.00000,    575.4853
     54.0000,       4.0000,   3.00000,    525.4655
     58.0000,       4.0000,   3.00000,    525.5266
     62.0000,       4.0000,   3.00000,    658.1160
     66.0000,       4.0000,   3.00000,    683.3159
     70.0000,       4.0000,   3.00000,    516.6311
     74.0000,       4.0000,   3.00000,    465.0487
     78.0000,       4.0000,   3.00000,    539.2814
     82.0000,       4.0000,   3.00000,    573.2675
     86.0000,       4.0000,   3.00000,    553.7327
     90.0000,       4.0000,   3.00000,    557.0397
     94.0000,       4.0000,   3.00000,    552.0277
     98.0000,       4.0000,   3.00000,    571.4509
    102.0000,       4.0000,   3.00000,    556.4843
    106.0000,       4.0000,   3.00000,    518.1236
    110.0000,       4.0000,   3.00000,    484.0461
    114.0000,       4.0000,   3.00000,    522.7557
    118.0000,       4.0000,   3.00000,    524.7017
    122.0000,       4.0000,   3.00000,    454.8408
    126.0000,       4.0000,   3.00000,    424.3893
    130.0000,       4.0000,   3.00000,    437.1740
    134.0000,       4.0000,   3.00000,    454.8110
    138.0000,       4.0000,   3.00000,    406.6871
    142.0000,       4.0000,   3.00000,    364.5468
    146.0000,       4.0000,   3.00000,    339.5900
    150.0000,       4.0000,   3.00000,    314.8007
    154.0000,       4.0000,   3.00000,    317.4783
    158.0000,       4.0000,   3.00000,    295.6493
    162.0000,       4.0000,   3.00000,    258.4599
    166.0000,       4.0000,   3.00000,    235.9035
    170.0000,       4.0000,   3.00000,    235.8460
    174.0000,       4.0000,   3.00000,    236.4639
    178.0000,       4.0000,   3.00000,    252.5157
    182.0000,       4.0000,   3.00000,    240.5154
    186.0000,       4.0000,   3.00000,    245.1150
    190.0000,       4.0000,   3.00000,    243.6124
    194.0000,       4.0000,   3.00000,    292.7771
    198.0000,       4.0000,   3.00000,    315.9469
    202.0000,       4.0000,   3.00000,    308.2149
    206.0000,       4.0000,   3.00000,    298.8724
    210.0000,       4.0000,   3.00000,    312.1911
    214.0000,       4.0000,   3.00000,    304.4928
    218.0000,       4.0000,   3.00000,    343.2504
    222.0000,       4.0000,   3.00000,    318.6964
    226.0000,       4.0000,   3.00000,    307.8432
    230.0000,       4.0000,   3.00000,    289.2836
    234.0000,       4.0000,   3.00000,    301.3401
    238.0000,       4.0000,   3.00000,    308.1444
     18.0000,      12.0000,   1.00000,    523.5628
     22.0000,      12.0000,   1.00000,    542.4324
     26.0000,      12.0000,   1.00000,    543.7315
     30.0000,      12.0000,   1.00000,    544.9542
     34.0000,      12.0000,   1.00000,    558.8214
     38.0000,      12.0000,   1.00000,    576.1455
     42.0000,      12.0000,   1.00000,    596.4887
     46.0000,      12.0000,   1.00000,    563.3781
     50.0000,      12.0000,   1.00000,    508.3460
     54.0000,      12.0000,   1.00000,    486.0165
     58.0000,      12.0000,   1.00000,    545.1256
     62.0000,      12.0000,   1.00000,    599.0914
     66.0000,      12.0000,   1.00000,    600.0494
     70.0000,      12.0000,   1.00000,    542.2673
     74.0000,      12.0000,   1.00000,    477.5514
     78.0000,      12.0000,   1.00000,    473.8920
     82.0000,      12.0000,   1.00000,    513.1617
     86.0000,      12.0000,   1.00000,    540.8831
     90.0000,      12.0000,   1.00000,    530.0443
     94.0000,      12.0000,   1.00000,    533.0268
     98.0000,      12.0000,   1.00000,    530.8654
    102.0000,      12.0000,   1.00000,    513.9306
    106.0000,      12.0000,   1.00000,    491.0551
    110.0000,      12.0000,   1.00000,    488.7289
    114.0000,      12.0000,   1.00000,    485.5634
    118.0000,      12.0000,   1.00000,    470.6595
    122.0000,      12.0000,   1.00000,    444.6993
    126.0000,      12.0000,   1.00000,    418.9068
    130.0000,      12.0000,   1.00000,    414.9230
    134.0000,      12.0000,   1.00000,    419.6730
    138.0000,      12.0000,   1.00000,    406.6015
    142.0000,      12.0000,   1.00000,    366.0797
    146.0000,      12.0000,   1.00000,    335.6987
    150.0000,      12.0000,   1.00000,    325.0207
    154.0000,      12.0000,   1.00000,    316.4636
    158.0000,      12.0000,   1.00000,    302.1103
    162.0000,      12.0000,   1.00000,    276.0368
    166.0000,      12.0000,   1.00000,    257.3778
    170.0000,      12.0000,   1.00000,    250.2611
    174.0000,      12.0000,   1.00000,    261.4494
    178.0000,      12.0000,   1.00000,    261.8021
    182.0000,      12.0000,   1.00000,    258.5543
    186.0000,      12.0000,   1.00000,    251.8675
    190.0000,      12.0000,   1.00000,    270.1611
    194.0000,      12.0000,   1.00000,    291.0515
    198.0000,      12.0000,   1.00000,    314.1073
    202.0000,      12.0000,   1.00000,    310.3660
    206.0000,      12.0000,   1.00000,    304.5970
    210.0000,      12.0000,   1.00000,    297.1243
    214.0000,      12.0000,   1.00000,    316.1456
    218.0000,      12.0000,   1.00000,    320.8598
    222.0000,      12.0000,   1.00000,    320.9939
    226.0000,      12.0000,   1.00000,    305.4819
    230.0000,      12.0000,   1.00000,    304.5089
    234.0000,      12.0000,   1.00000,    303.2131
     18.0000,       4.0000,   4.00000,    530.5795
     22.0000,       4.0000,   4.00000,    508.4151
     26.0000,       4.0000,   4.00000,    544.6512
     30.0000,       4.0000,   4.00000,    532.0118
     34.0000,       4.0000,   4.00000,    529.1752
     38.0000,       4.0000,   4.00000,    590.1461
     42.0000,       4.0000,   4.00000,    573.0408
     46.0000,       4.0000,   4.00000,    559.1208
     50.0000,       4.0000,   4.00000,    481.0699
     54.0000,       4.0000,   4.00000,    455.2264
     58.0000,       4.0000,   4.00000,    487.3385
     62.0000,       4.0000,   4.00000,    613.7134
     66.0000,       4.0000,   4.00000,    647.6172
     70.0000,       4.0000,   4.00000,    484.7422
     74.0000,       4.0000,   4.00000,    421.5233
     78.0000,       4.0000,   4.00000,    467.7337
     82.0000,       4.0000,   4.00000,    500.8766
     86.0000,       4.0000,   4.00000,    518.9767
     90.0000,       4.0000,   4.00000,    531.1618
     94.0000,       4.0000,   4.00000,    519.3455
     98.0000,       4.0000,   4.00000,    529.6346
    102.0000,       4.0000,   4.00000,    511.4860
    106.0000,       4.0000,   4.00000,    479.6673
    110.0000,       4.0000,   4.00000,    452.7078
    114.0000,       4.0000,   4.00000,    482.2147
    118.0000,       4.0000,   4.00000,    477.6451
    122.0000,       4.0000,   4.00000,    425.0381
    126.0000,       4.0000,   4.00000,    406.2284
    130.0000,       4.0000,   4.00000,    411.3135
    134.0000,       4.0000,   4.00000,    434.0520
    138.0000,       4.0000,   4.00000,    395.3306
    142.0000,       4.0000,   4.00000,    356.7857
    146.0000,       4.0000,   4.00000,    337.7146
    150.0000,       4.0000,   4.00000,    315.9189
    154.0000,       4.0000,   4.00000,    328.6127
    158.0000,       4.0000,   4.00000,    310.3776
    162.0000,       4.0000,   4.00000,    270.1603
    166.0000,       4.0000,   4.00000,    252.6367
    170.0000,       4.0000,   4.00000,    251.6102
    174.0000,       4.0000,   4.00000,    258.7767
    178.0000,       4.0000,   4.00000,    274.1436
    182.0000,       4.0000,   4.00000,    254.5988
    186.0000,       4.0000,   4.00000,    258.1275
    190.0000,       4.0000,   4.00000,    255.3062
    194.0000,       4.0000,   4.00000,    302.1251
    198.0000,       4.0000,   4.00000,    332.8375
    202.0000,       4.0000,   4.00000,    311.0715
    206.0000,       4.0000,   4.00000,    303.6577
    210.0000,       4.0000,   4.00000,    306.8895
    214.0000,       4.0000,   4.00000,    300.8115
    218.0000,       4.0000,   4.00000,    345.6329
    222.0000,       4.0000,   4.00000,    318.5067
    226.0000,       4.0000,   4.00000,    311.8979
    230.0000,       4.0000,   4.00000,    300.6588
    234.0000,       4.0000,   4.00000,    305.5874
     24.0000,      16.0000,   1.00000,    489.5386
     28.0000,      16.0000,   1.00000,    493.3860
     32.0000,      16.0000,   1.00000,    522.1536
     36.0000,      16.0000,   1.00000,    531.5380
     40.0000,      16.0000,   1.00000,    516.0202
     44.0000,      16.0000,   1.00000,    481.2371
     48.0000,      16.0000,   1.00000,    451.4669
     52.0000,      16.0000,   1.00000,    455.2370
     56.0000,      16.0000,   1.00000,    481.1357
     60.0000,      16.0000,   1.00000,    516.5125
     64.0000,      16.0000,   1.00000,    524.7981
     68.0000,      16.0000,   1.00000,    515.9146
     72.0000,      16.0000,   1.00000,    489.2809
     76.0000,      16.0000,   1.00000,    434.9788
     80.0000,      16.0000,   1.00000,    421.1431
     84.0000,      16.0000,   1.00000,    441.9308
     88.0000,      16.0000,   1.00000,    478.4326
     92.0000,      16.0000,   1.00000,    505.1794
     96.0000,      16.0000,   1.00000,    494.7361
    100.0000,      16.0000,   1.00000,    472.7762
    104.0000,      16.0000,   1.00000,    460.5063
    108.0000,      16.0000,   1.00000,    449.8903
    112.0000,      16.0000,   1.00000,    431.0269
    116.0000,      16.0000,   1.00000,    414.6282
    120.0000,      16.0000,   1.00000,    410.8333
    124.0000,      16.0000,   1.00000,    405.5754
    128.0000,      16.0000,   1.00000,    401.8695
    132.0000,      16.0000,   1.00000,    392.8892
    136.0000,      16.0000,   1.00000,    380.7350
    140.0000,      16.0000,   1.00000,    373.8598
    144.0000,      16.0000,   1.00000,    354.8592
    148.0000,      16.0000,   1.00000,    339.5254
    152.0000,      16.0000,   1.00000,    327.3936
    156.0000,      16.0000,   1.00000,    310.2717
    160.0000,      16.0000,   1.00000,    302.5006
    164.0000,      16.0000,   1.00000,    286.6474
    168.0000,      16.0000,   1.00000,    276.0543
    172.0000,      16.0000,   1.00000,    275.7297
    176.0000,      16.0000,   1.00000,    271.6720
    180.0000,      16.0000,   1.00000,    274.4466
    184.0000,      16.0000,   1.00000,    276.2999
    188.0000,      16.0000,   1.00000,    283.7719
    192.0000,      16.0000,   1.00000,    302.7429
    196.0000,      16.0000,   1.00000,    307.0455
    200.0000,      16.0000,   1.00000,    315.5120
    204.0000,      16.0000,   1.00000,    316.4616
    208.0000,      16.0000,   1.00000,    306.0251
    212.0000,      16.0000,   1.00000,    310.4054
    216.0000,      16.0000,   1.00000,    305.0075
    220.0000,      16.0000,   1.00000,    308.5339
    224.0000,      16.0000,   1.00000,    318.7244
    228.0000,      16.0000,   1.00000,    313.2023
     22.0000,       4.0000,   5.00000,    471.9944
     26.0000,       4.0000,   5.00000,    503.3457
     30.0000,       4.0000,   5.00000,    502.1349
     34.0000,       4.0000,   5.00000,    505.6054
     38.0000,       4.0000,   5.00000,    558.4612
     42.0000,       4.0000,   5.00000,    519.0404
     46.0000,       4.0000,   5.00000,    478.2840
     50.0000,       4.0000,   5.00000,    434.9277
     54.0000,       4.0000,   5.00000,    425.4923
     58.0000,       4.0000,   5.00000,    445.4091
     62.0000,       4.0000,   5.00000,    574.1359
     66.0000,       4.0000,   5.00000,    609.5778
     70.0000,       4.0000,   5.00000,    454.0052
     74.0000,       4.0000,   5.00000,    392.0227
     78.0000,       4.0000,   5.00000,    425.9774
     82.0000,       4.0000,   5.00000,    436.8792
     86.0000,       4.0000,   5.00000,    462.3698
     90.0000,       4.0000,   5.00000,    514.2728
     94.0000,       4.0000,   5.00000,    500.4470
     98.0000,       4.0000,   5.00000,    491.7727
    102.0000,       4.0000,   5.00000,    480.3003
    106.0000,       4.0000,   5.00000,    450.6601
    110.0000,       4.0000,   5.00000,    415.6720
    114.0000,       4.0000,   5.00000,    437.1976
    118.0000,       4.0000,   5.00000,    437.4104
    122.0000,       4.0000,   5.00000,    397.5685
    126.0000,       4.0000,   5.00000,    387.9791
    130.0000,       4.0000,   5.00000,    401.3181
    134.0000,       4.0000,   5.00000,    412.0757
    138.0000,       4.0000,   5.00000,    376.1066
    142.0000,       4.0000,   5.00000,    354.3040
    146.0000,       4.0000,   5.00000,    341.7835
    150.0000,       4.0000,   5.00000,    319.9435
    154.0000,       4.0000,   5.00000,    332.3024
    158.0000,       4.0000,   5.00000,    317.5442
    162.0000,       4.0000,   5.00000,    280.7100
    166.0000,       4.0000,   5.00000,    263.3153
    170.0000,       4.0000,   5.00000,    267.5579
    174.0000,       4.0000,   5.00000,    268.5590
    178.0000,       4.0000,   5.00000,    282.8543
    182.0000,       4.0000,   5.00000,    267.6045
    186.0000,       4.0000,   5.00000,    272.2464
    190.0000,       4.0000,   5.00000,    265.8637
    194.0000,       4.0000,   5.00000,    316.6369
    198.0000,       4.0000,   5.00000,    336.2752
    202.0000,       4.0000,   5.00000,    317.7210
    206.0000,       4.0000,   5.00000,    306.8088
    210.0000,       4.0000,   5.00000,    311.9213
    214.0000,       4.0000,   5.00000,    295.7377
    218.0000,       4.0000,   5.00000,    335.5716
    222.0000,       4.0000,   5.00000,    319.1682
    226.0000,       4.0000,   5.00000,    318.0146
    230.0000,       4.0000,   5.00000,    305.2053
     26.0000,       4.0000,   6.00000,    476.4180
     30.0000,       4.0000,   6.00000,    481.6920
     34.0000,       4.0000,   6.00000,    489.9395
     38.0000,       4.0000,   6.00000,    519.8671
     42.0000,       4.0000,   6.00000,    461.6006
     46.0000,       4.0000,   6.00000,    448.3130
     50.0000,       4.0000,   6.00000,    411.7470
     54.0000,       4.0000,   6.00000,    400.8905
     58.0000,       4.0000,   6.00000,    419.3457
     62.0000,       4.0000,   6.00000,    534.8712
     66.0000,       4.0000,   6.00000,    570.2322
     70.0000,       4.0000,   6.00000,    423.5166
     74.0000,       4.0000,   6.00000,    366.1167
     78.0000,       4.0000,   6.00000,    397.6331
     82.0000,       4.0000,   6.00000,    407.5008
     86.0000,       4.0000,   6.00000,    421.9525
     90.0000,       4.0000,   6.00000,    468.1123
     94.0000,       4.0000,   6.00000,    478.9894
     98.0000,       4.0000,   6.00000,    480.7444
    102.0000,       4.0000,   6.00000,    457.9267
    106.0000,       4.0000,   6.00000,    421.8610
    110.0000,       4.0000,   6.00000,    381.2726
    114.0000,       4.0000,   6.00000,    401.6002
    118.0000,       4.0000,   6.00000,    408.0656
    122.0000,       4.0000,   6.00000,    372.1039
    126.0000,       4.0000,   6.00000,    370.2079
    130.0000,       4.0000,   6.00000,    385.8063
    134.0000,       4.0000,   6.00000,    401.2629
    138.0000,       4.0000,   6.00000,    366.3548
    142.0000,       4.0000,   6.00000,    349.7317
    146.0000,       4.0000,   6.00000,    345.9218
    150.0000,       4.0000,   6.00000,    326.0656
    154.0000,       4.0000,   6.00000,    335.0573
    158.0000,       4.0000,   6.00000,    320.0020
    162.0000,       4.0000,   6.00000,    286.5457
    166.0000,       4.0000,   6.00000,    272.3458
    170.0000,       4.0000,   6.00000,    272.5109
    174.0000,       4.0000,   6.00000,    272.0625
    178.0000,       4.0000,   6.00000,    287.2019
    182.0000,       4.0000,   6.00000,    275.1389
    186.0000,       4.0000,   6.00000,    282.7006
    190.0000,       4.0000,   6.00000,    278.7069
    194.0000,       4.0000,   6.00000,    323.1489
    198.0000,       4.0000,   6.00000,    344.0332
    202.0000,       4.0000,   6.00000,    321.0800
    206.0000,       4.0000,   6.00000,    312.9852
    210.0000,       4.0000,   6.00000,    314.4489
    214.0000,       4.0000,   6.00000,    294.8650
    218.0000,       4.0000,   6.00000,    330.9958
    222.0000,       4.0000,   6.00000,    316.5163
    226.0000,       4.0000,   6.00000,    319.2230
     30.0000,      20.0000,   1.00000,    485.5371
     34.0000,      20.0000,   1.00000,    485.1558
     38.0000,      20.0000,   1.00000,    460.7025
     42.0000,      20.0000,   1.00000,    445.1639
     46.0000,      20.0000,   1.00000,    440.0296
     50.0000,      20.0000,   1.00000,    431.9222
     54.0000,      20.0000,   1.00000,    449.2257
     58.0000,      20.0000,   1.00000,    471.4388
     62.0000,      20.0000,   1.00000,    461.0046
     66.0000,      20.0000,   1.00000,    450.7515
     70.0000,      20.0000,   1.00000,    459.6866
     74.0000,      20.0000,   1.00000,    437.2588
     78.0000,      20.0000,   1.00000,    401.7057
     82.0000,      20.0000,   1.00000,    404.5914
     86.0000,      20.0000,   1.00000,    417.2741
     90.0000,      20.0000,   1.00000,    426.5133
     94.0000,      20.0000,   1.00000,    450.7441
     98.0000,      20.0000,   1.00000,    466.3929
    102.0000,      20.0000,   1.00000,    441.9425
    106.0000,      20.0000,   1.00000,    416.6724
    110.0000,      20.0000,   1.00000,    401.7568
    114.0000,      20.0000,   1.00000,    383.5768
    118.0000,      20.0000,   1.00000,    372.3279
    122.0000,      20.0000,   1.00000,    379.7088
    126.0000,      20.0000,   1.00000,    380.4798
    130.0000,      20.0000,   1.00000,    372.4722
    134.0000,      20.0000,   1.00000,    372.3629
    138.0000,      20.0000,   1.00000,    372.2898
    142.0000,      20.0000,   1.00000,    361.6246
    146.0000,      20.0000,   1.00000,    351.0841
    150.0000,      20.0000,   1.00000,    340.1599
    154.0000,      20.0000,   1.00000,    324.0673
    158.0000,      20.0000,   1.00000,    307.8730
    162.0000,      20.0000,   1.00000,    302.5499
    166.0000,      20.0000,   1.00000,    292.2122
    170.0000,      20.0000,   1.00000,    281.1935
    174.0000,      20.0000,   1.00000,    276.1519
    178.0000,      20.0000,   1.00000,    279.5049
    182.0000,      20.0000,   1.00000,    281.0704
    186.0000,      20.0000,   1.00000,    299.0064
    190.0000,      20.0000,   1.00000,    309.0038
    194.0000,      20.0000,   1.00000,    314.1602
    198.0000,      20.0000,   1.00000,    315.4163
    202.0000,      20.0000,   1.00000,    323.1702
    206.0000,      20.0000,   1.00000,    317.3026
    210.0000,      20.0000,   1.00000,    313.7301
    214.0000,      20.0000,   1.00000,    308.5660
    218.0000,      20.0000,   1.00000,    308.9167
    222.0000,      20.0000,   1.00000,    304.8224
     30.0000,       4.0000,   7.00000,    467.6397
     34.0000,       4.0000,   7.00000,    459.7140
     38.0000,       4.0000,   7.00000,    479.4393
     42.0000,       4.0000,   7.00000,    444.7650
     46.0000,       4.0000,   7.00000,    436.1510
     50.0000,       4.0000,   7.00000,    398.5638
     54.0000,       4.0000,   7.00000,    380.9150
     58.0000,       4.0000,   7.00000,    399.3299
     62.0000,       4.0000,   7.00000,    505.1485
     66.0000,       4.0000,   7.00000,    530.5913
     70.0000,       4.0000,   7.00000,    394.8581
     74.0000,       4.0000,   7.00000,    341.7280
     78.0000,       4.0000,   7.00000,    379.3162
     82.0000,       4.0000,   7.00000,    395.1693
     86.0000,       4.0000,   7.00000,    401.5010
     90.0000,       4.0000,   7.00000,    428.0630
     94.0000,       4.0000,   7.00000,    445.2154
     98.0000,       4.0000,   7.00000,    470.4296
    102.0000,       4.0000,   7.00000,    446.6925
    106.0000,       4.0000,   7.00000,    395.2991
    110.0000,       4.0000,   7.00000,    357.4819
    114.0000,       4.0000,   7.00000,    378.9714
    118.0000,       4.0000,   7.00000,    383.1270
    122.0000,       4.0000,   7.00000,    353.7216
    126.0000,       4.0000,   7.00000,    349.5393
    130.0000,       4.0000,   7.00000,    368.6311
    134.0000,       4.0000,   7.00000,    394.6534
    138.0000,       4.0000,   7.00000,    367.6683
    142.0000,       4.0000,   7.00000,    348.1967
    146.0000,       4.0000,   7.00000,    345.6203
    150.0000,       4.0000,   7.00000,    329.2446
    154.0000,       4.0000,   7.00000,    341.2599
    158.0000,       4.0000,   7.00000,    323.2981
    162.0000,       4.0000,   7.00000,    288.5207
    166.0000,       4.0000,   7.00000,    272.6870
    170.0000,       4.0000,   7.00000,    270.8880
    174.0000,       4.0000,   7.00000,    272.4510
    178.0000,       4.0000,   7.00000,    290.9467
    182.0000,       4.0000,   7.00000,    277.1317
    186.0000,       4.0000,   7.00000,    289.3935
    190.0000,       4.0000,   7.00000,    283.5842
    194.0000,       4.0000,   7.00000,    331.7666
    198.0000,       4.0000,   7.00000,    351.5190
    202.0000,       4.0000,   7.00000,    328.0298
    206.0000,       4.0000,   7.00000,    315.3087
    210.0000,       4.0000,   7.00000,    315.4023
    214.0000,       4.0000,   7.00000,    297.3405
    218.0000,       4.0000,   7.00000,    336.6891
    222.0000,       4.0000,   7.00000,    313.5325
     34.0000,       4.0000,   8.00000,    428.3386
     38.0000,       4.0000,   8.00000,    465.1421
     42.0000,       4.0000,   8.00000,    442.6285
     46.0000,       4.0000,   8.00000,    430.9385
     50.0000,       4.0000,   8.00000,    387.1069
     54.0000,       4.0000,   8.00000,    370.0322
     58.0000,       4.0000,   8.00000,    379.3453
     62.0000,       4.0000,   8.00000,    480.2802
     66.0000,       4.0000,   8.00000,    501.0260
     70.0000,       4.0000,   8.00000,    367.4204
     74.0000,       4.0000,   8.00000,    323.9777
     78.0000,       4.0000,   8.00000,    366.4347
     82.0000,       4.0000,   8.00000,    383.1641
     86.0000,       4.0000,   8.00000,    388.4069
     90.0000,       4.0000,   8.00000,    415.6465
     94.0000,       4.0000,   8.00000,    418.9634
     98.0000,       4.0000,   8.00000,    439.5111
    102.0000,       4.0000,   8.00000,    430.6115
    106.0000,       4.0000,   8.00000,    385.9120
    110.0000,       4.0000,   8.00000,    343.2219
    114.0000,       4.0000,   8.00000,    362.4022
    118.0000,       4.0000,   8.00000,    367.9276
    122.0000,       4.0000,   8.00000,    334.7786
    126.0000,       4.0000,   8.00000,    333.1747
    130.0000,       4.0000,   8.00000,    356.3726
    134.0000,       4.0000,   8.00000,    388.4451
    138.0000,       4.0000,   8.00000,    367.7478
    142.0000,       4.0000,   8.00000,    352.3954
    146.0000,       4.0000,   8.00000,    344.6994
    150.0000,       4.0000,   8.00000,    330.2380
    154.0000,       4.0000,   8.00000,    346.0887
    158.0000,       4.0000,   8.00000,    329.0758
    162.0000,       4.0000,   8.00000,    286.6921
    166.0000,       4.0000,   8.00000,    265.6516
    170.0000,       4.0000,   8.00000,    267.8032
    174.0000,       4.0000,   8.00000,    271.5571
    178.0000,       4.0000,   8.00000,    290.0657
    182.0000,       4.0000,   8.00000,    280.0321
    186.0000,       4.0000,   8.00000,    286.9936
    190.0000,       4.0000,   8.00000,    285.2041
    194.0000,       4.0000,   8.00000,    337.9171
    198.0000,       4.0000,   8.00000,    360.7578
    202.0000,       4.0000,   8.00000,    333.8921
    206.0000,       4.0000,   8.00000,    317.2597
    210.0000,       4.0000,   8.00000,    318.0492
    214.0000,       4.0000,   8.00000,    303.2012
    218.0000,       4.0000,   8.00000,    340.4858
     42.0000,      28.0000,   1.00000,    422.9807
     46.0000,      28.0000,   1.00000,    420.0122
     50.0000,      28.0000,   1.00000,    430.4094
     54.0000,      28.0000,   1.00000,    430.1277
     58.0000,      28.0000,   1.00000,    406.8271
     62.0000,      28.0000,   1.00000,    383.1360
     66.0000,      28.0000,   1.00000,    376.8416
     70.0000,      28.0000,   1.00000,    385.6302
     74.0000,      28.0000,   1.00000,    392.9459
     78.0000,      28.0000,   1.00000,    385.2870
     82.0000,      28.0000,   1.00000,    374.4970
     86.0000,      28.0000,   1.00000,    382.3991
     90.0000,      28.0000,   1.00000,    393.6753
     94.0000,      28.0000,   1.00000,    387.0132
     98.0000,      28.0000,   1.00000,    376.6545
    102.0000,      28.0000,   1.00000,    374.9732
    106.0000,      28.0000,   1.00000,    380.3119
    110.0000,      28.0000,   1.00000,    380.2520
    114.0000,      28.0000,   1.00000,    359.3104
    118.0000,      28.0000,   1.00000,    341.1182
    122.0000,      28.0000,   1.00000,    341.6275
    126.0000,      28.0000,   1.00000,    348.4637
    130.0000,      28.0000,   1.00000,    350.5942
    134.0000,      28.0000,   1.00000,    353.0727
    138.0000,      28.0000,   1.00000,    355.8474
    142.0000,      28.0000,   1.00000,    363.3479
    146.0000,      28.0000,   1.00000,    360.9758
    150.0000,      28.0000,   1.00000,    344.5434
    154.0000,      28.0000,   1.00000,    323.9707
    158.0000,      28.0000,   1.00000,    308.3199
    162.0000,      28.0000,   1.00000,    296.8261
    166.0000,      28.0000,   1.00000,    289.9224
    170.0000,      28.0000,   1.00000,    278.2010
    174.0000,      28.0000,   1.00000,    274.0175
    178.0000,      28.0000,   1.00000,    274.2843
    182.0000,      28.0000,   1.00000,    286.4437
    186.0000,      28.0000,   1.00000,    301.3121
    190.0000,      28.0000,   1.00000,    312.8702
    194.0000,      28.0000,   1.00000,    317.3004
    198.0000,      28.0000,   1.00000,    324.0225
    202.0000,      28.0000,   1.00000,    327.5513
    206.0000,      28.0000,   1.00000,    337.9169
    210.0000,      28.0000,   1.00000,    333.3482
     42.0000,       4.0000,  10.00000,    434.6024
     46.0000,       4.0000,  10.00000,    421.9569
     50.0000,       4.0000,  10.00000,    375.2930
     54.0000,       4.0000,  10.00000,    349.8208
     58.0000,       4.0000,  10.00000,    352.9728
     62.0000,       4.0000,  10.00000,    441.1011
     66.0000,       4.0000,  10.00000,    459.3658
     70.0000,       4.0000,  10.00000,    342.0693
     74.0000,       4.0000,  10.00000,    300.2439
     78.0000,       4.0000,  10.00000,    338.0677
     82.0000,       4.0000,  10.00000,    361.6361
     86.0000,       4.0000,  10.00000,    376.8906
     90.0000,       4.0000,  10.00000,    405.9784
     94.0000,       4.0000,  10.00000,    399.4744
     98.0000,       4.0000,  10.00000,    401.2599
    102.0000,       4.0000,  10.00000,    385.7155
    106.0000,       4.0000,  10.00000,    361.0707
    110.0000,       4.0000,  10.00000,    336.6436
    114.0000,       4.0000,  10.00000,    350.4315
    118.0000,       4.0000,  10.00000,    345.9015
    122.0000,       4.0000,  10.00000,    316.4158
    126.0000,       4.0000,  10.00000,    318.5089
    130.0000,       4.0000,  10.00000,    343.6624
    134.0000,       4.0000,  10.00000,    377.9015
    138.0000,       4.0000,  10.00000,    360.0916
    142.0000,       4.0000,  10.00000,    351.7946
    146.0000,       4.0000,  10.00000,    351.9314
    150.0000,       4.0000,  10.00000,    337.0872
    154.0000,       4.0000,  10.00000,    345.7360
    158.0000,       4.0000,  10.00000,    322.2424
    162.0000,       4.0000,  10.00000,    280.4091
    166.0000,       4.0000,  10.00000,    259.3607
    170.0000,       4.0000,  10.00000,    258.1780
    174.0000,       4.0000,  10.00000,    263.3171
    178.0000,       4.0000,  10.00000,    282.7217
    182.0000,       4.0000,  10.00000,    271.8778
    186.0000,       4.0000,  10.00000,    282.4661
    190.0000,       4.0000,  10.00000,    282.9940
    194.0000,       4.0000,  10.00000,    338.2449
    198.0000,       4.0000,  10.00000,    365.3643
    202.0000,       4.0000,  10.00000,    343.4812
    206.0000,       4.0000,  10.00000,    330.8124
    210.0000,       4.0000,  10.00000,    330.7141
     54.0000,      36.0000,   1.00000,    397.9751
     58.0000,      36.0000,   1.00000,    379.2922
     62.0000,      36.0000,   1.00000,    367.9628
     66.0000,      36.0000,   1.00000,    357.8410
     70.0000,      36.0000,   1.00000,    357.2504
     74.0000,      36.0000,   1.00000,    366.6491
     78.0000,      36.0000,   1.00000,    372.5999
     82.0000,      36.0000,   1.00000,    365.9638
     86.0000,      36.0000,   1.00000,    352.4706
     90.0000,      36.0000,   1.00000,    351.9554
     94.0000,      36.0000,   1.00000,    358.2990
     98.0000,      36.0000,   1.00000,    362.6659
    102.0000,      36.0000,   1.00000,    362.9609
    106.0000,      36.0000,   1.00000,    355.9143
    110.0000,      36.0000,   1.00000,    347.4085
    114.0000,      36.0000,   1.00000,    344.7701
    118.0000,      36.0000,   1.00000,    351.5030
    122.0000,      36.0000,   1.00000,    355.5795
    126.0000,      36.0000,   1.00000,    349.9825
    130.0000,      36.0000,   1.00000,    348.7358
    134.0000,      36.0000,   1.00000,    346.6239
    138.0000,      36.0000,   1.00000,    347.3573
    142.0000,      36.0000,   1.00000,    345.8268
    146.0000,      36.0000,   1.00000,    338.7226
    150.0000,      36.0000,   1.00000,    327.7702
    154.0000,      36.0000,   1.00000,    314.0991
    158.0000,      36.0000,   1.00000,    302.5205
    162.0000,      36.0000,   1.00000,    295.0410
    166.0000,      36.0000,   1.00000,    282.2663
    170.0000,      36.0000,   1.00000,    277.0287
    174.0000,      36.0000,   1.00000,    270.3118
    178.0000,      36.0000,   1.00000,    271.4716
    182.0000,      36.0000,   1.00000,    280.1186
    186.0000,      36.0000,   1.00000,    288.3591
    190.0000,      36.0000,   1.00000,    299.6440
    194.0000,      36.0000,   1.00000,    311.5331
    198.0000,      36.0000,   1.00000,    317.4989
     54.0000,      12.0000,   4.00000,    340.5455
     58.0000,      12.0000,   4.00000,    365.5365
     62.0000,      12.0000,   4.00000,    402.0661
     66.0000,      12.0000,   4.00000,    395.6980
     70.0000,      12.0000,   4.00000,    350.3165
     74.0000,      12.0000,   4.00000,    312.2072
     78.0000,      12.0000,   4.00000,    316.3069
     82.0000,      12.0000,   4.00000,    337.9063
     86.0000,      12.0000,   4.00000,    357.7330
     90.0000,      12.0000,   4.00000,    372.7843
     94.0000,      12.0000,   4.00000,    389.0862
     98.0000,      12.0000,   4.00000,    389.3974
    102.0000,      12.0000,   4.00000,    375.5485
    106.0000,      12.0000,   4.00000,    346.3283
    110.0000,      12.0000,   4.00000,    329.8676
    114.0000,      12.0000,   4.00000,    328.4308
    118.0000,      12.0000,   4.00000,    335.3289
    122.0000,      12.0000,   4.00000,    335.2467
    126.0000,      12.0000,   4.00000,    330.1153
    130.0000,      12.0000,   4.00000,    344.2807
    134.0000,      12.0000,   4.00000,    355.7891
    138.0000,      12.0000,   4.00000,    358.4568
    142.0000,      12.0000,   4.00000,    346.7148
    146.0000,      12.0000,   4.00000,    334.8308
    150.0000,      12.0000,   4.00000,    331.9924
    154.0000,      12.0000,   4.00000,    324.3167
    158.0000,      12.0000,   4.00000,    307.7249
    162.0000,      12.0000,   4.00000,    280.7206
    166.0000,      12.0000,   4.00000,    256.6269
    170.0000,      12.0000,   4.00000,    250.1797
    174.0000,      12.0000,   4.00000,    256.8679
    178.0000,      12.0000,   4.00000,    259.5281
    182.0000,      12.0000,   4.00000,    264.9660
    186.0000,      12.0000,   4.00000,    264.9974
    190.0000,      12.0000,   4.00000,    290.4894
    194.0000,      12.0000,   4.00000,    321.9983
    198.0000,      12.0000,   4.00000,    346.4580
     66.0000,      44.0000,   1.00000,    358.7457
     70.0000,      44.0000,   1.00000,    354.0630
     74.0000,      44.0000,   1.00000,    354.7302
     78.0000,      44.0000,   1.00000,    358.7809
     82.0000,      44.0000,   1.00000,    360.9365
     86.0000,      44.0000,   1.00000,    352.7823
     90.0000,      44.0000,   1.00000,    335.8643
     94.0000,      44.0000,   1.00000,    337.0563
     98.0000,      44.0000,   1.00000,    346.6950
    102.0000,      44.0000,   1.00000,    351.5529
    106.0000,      44.0000,   1.00000,    357.3036
    110.0000,      44.0000,   1.00000,    361.8456
    114.0000,      44.0000,   1.00000,    363.3483
    118.0000,      44.0000,   1.00000,    360.2641
    122.0000,      44.0000,   1.00000,    353.3945
    126.0000,      44.0000,   1.00000,    349.2195
    130.0000,      44.0000,   1.00000,    348.5148
    134.0000,      44.0000,   1.00000,    350.4102
    138.0000,      44.0000,   1.00000,    340.5090
    142.0000,      44.0000,   1.00000,    325.1827
    146.0000,      44.0000,   1.00000,    315.4457
    150.0000,      44.0000,   1.00000,    309.4363
    154.0000,      44.0000,   1.00000,    299.8719
    158.0000,      44.0000,   1.00000,    291.6884
    162.0000,      44.0000,   1.00000,    284.2802
    166.0000,      44.0000,   1.00000,    280.6192
    170.0000,      44.0000,   1.00000,    275.8348
    174.0000,      44.0000,   1.00000,    276.0044
    178.0000,      44.0000,   1.00000,    277.1458
    182.0000,      44.0000,   1.00000,    279.9835
    186.0000,      44.0000,   1.00000,    285.9506
     66.0000,      12.0000,   5.00000,    393.4732
     70.0000,      12.0000,   5.00000,    346.6705
     74.0000,      12.0000,   5.00000,    305.8393
     78.0000,      12.0000,   5.00000,    309.6938
     82.0000,      12.0000,   5.00000,    331.1655
     86.0000,      12.0000,   5.00000,    352.1613
     90.0000,      12.0000,   5.00000,    365.4682
     94.0000,      12.0000,   5.00000,    379.6786
     98.0000,      12.0000,   5.00000,    381.7700
    102.0000,      12.0000,   5.00000,    373.5415
    106.0000,      12.0000,   5.00000,    353.6155
    110.0000,      12.0000,   5.00000,    341.7558
    114.0000,      12.0000,   5.00000,    340.1208
    118.0000,      12.0000,   5.00000,    338.5163
    122.0000,      12.0000,   5.00000,    329.2181
    126.0000,      12.0000,   5.00000,    327.3049
    130.0000,      12.0000,   5.00000,    346.6708
    134.0000,      12.0000,   5.00000,    357.6531
    138.0000,      12.0000,   5.00000,    351.3771
    142.0000,      12.0000,   5.00000,    334.2526
    146.0000,      12.0000,   5.00000,    321.3805
    150.0000,      12.0000,   5.00000,    318.8720
    154.0000,      12.0000,   5.00000,    308.5638
    158.0000,      12.0000,   5.00000,    293.4110
    162.0000,      12.0000,   5.00000,    268.4648
    166.0000,      12.0000,   5.00000,    250.5750
    170.0000,      12.0000,   5.00000,    245.5474
    174.0000,      12.0000,   5.00000,    250.7487
    178.0000,      12.0000,   5.00000,    252.9457
    182.0000,      12.0000,   5.00000,    260.2506
    186.0000,      12.0000,   5.00000,    261.9417
     78.0000,      52.0000,   1.00000,    355.6128
     82.0000,      52.0000,   1.00000,    356.2290
     86.0000,      52.0000,   1.00000,    356.4184
     90.0000,      52.0000,   1.00000,    350.5263
     94.0000,      52.0000,   1.00000,    342.2265
     98.0000,      52.0000,   1.00000,    344.4588
    102.0000,      52.0000,   1.00000,    349.9994
    106.0000,      52.0000,   1.00000,    357.1899
    110.0000,      52.0000,   1.00000,    364.8010
    114.0000,      52.0000,   1.00000,    369.4587
    118.0000,      52.0000,   1.00000,    368.2073
    122.0000,      52.0000,   1.00000,    361.6327
    126.0000,      52.0000,   1.00000,    351.7542
    130.0000,      52.0000,   1.00000,    341.9841
    134.0000,      52.0000,   1.00000,    332.3817
    138.0000,      52.0000,   1.00000,    324.7998
    142.0000,      52.0000,   1.00000,    316.5423
    146.0000,      52.0000,   1.00000,    309.8108
    150.0000,      52.0000,   1.00000,    300.9841
    154.0000,      52.0000,   1.00000,    294.0685
    158.0000,      52.0000,   1.00000,    286.7926
    162.0000,      52.0000,   1.00000,    278.3007
    166.0000,      52.0000,   1.00000,    273.6581
    170.0000,      52.0000,   1.00000,    277.1383
    174.0000,      52.0000,   1.00000,    282.2035
     78.0000,      12.0000,   6.00000,    311.7166
     82.0000,      12.0000,   6.00000,    335.1370
     86.0000,      12.0000,   6.00000,    357.3953
     90.0000,      12.0000,   6.00000,    374.3067
     94.0000,      12.0000,   6.00000,    389.4096
     98.0000,      12.0000,   6.00000,    391.4448
    102.0000,      12.0000,   6.00000,    379.9466
    106.0000,      12.0000,   6.00000,    356.9453
    110.0000,      12.0000,   6.00000,    344.0078
    114.0000,      12.0000,   6.00000,    343.5716
    118.0000,      12.0000,   6.00000,    343.0479
    122.0000,      12.0000,   6.00000,    331.9234
    126.0000,      12.0000,   6.00000,    326.3441
    130.0000,      12.0000,   6.00000,    338.7573
    134.0000,      12.0000,   6.00000,    343.9544
    138.0000,      12.0000,   6.00000,    340.3087
    142.0000,      12.0000,   6.00000,    328.7083
    146.0000,      12.0000,   6.00000,    320.0706
    150.0000,      12.0000,   6.00000,    314.3777
    154.0000,      12.0000,   6.00000,    302.9794
    158.0000,      12.0000,   6.00000,    286.1624
    162.0000,      12.0000,   6.00000,    260.2359
    166.0000,      12.0000,   6.00000,    242.1894
    170.0000,      12.0000,   6.00000,    239.3840
    174.0000,      12.0000,   6.00000,    248.0727
     84.0000,      24.0000,   3.00000,    346.3232
     88.0000,      24.0000,   3.00000,    367.7037
     92.0000,      24.0000,   3.00000,    380.3354
     96.0000,      24.0000,   3.00000,    382.5891
    100.0000,      24.0000,   3.00000,    377.7094
    104.0000,      24.0000,   3.00000,    372.0061
    108.0000,      24.0000,   3.00000,    365.9522
    112.0000,      24.0000,   3.00000,    351.7691
    116.0000,      24.0000,   3.00000,    337.5884
    120.0000,      24.0000,   3.00000,    333.1083
    124.0000,      24.0000,   3.00000,    340.6744
    128.0000,      24.0000,   3.00000,    339.2651
    132.0000,      24.0000,   3.00000,    335.2301
    136.0000,      24.0000,   3.00000,    332.3358
    140.0000,      24.0000,   3.00000,    327.8250
    144.0000,      24.0000,   3.00000,    322.9288
    148.0000,      24.0000,   3.00000,    314.8733
    152.0000,      24.0000,   3.00000,    303.8733
    156.0000,      24.0000,   3.00000,    287.0231
    160.0000,      24.0000,   3.00000,    271.3889
    164.0000,      24.0000,   3.00000,    261.8083
    168.0000,      24.0000,   3.00000,    253.5053
     90.0000,      20.0000,   4.00000,    384.6074
     94.0000,      20.0000,   4.00000,    395.1719
     98.0000,      20.0000,   4.00000,    395.5597
    102.0000,      20.0000,   4.00000,    382.3830
    106.0000,      20.0000,   4.00000,    369.9420
    110.0000,      20.0000,   4.00000,    355.9592
    114.0000,      20.0000,   4.00000,    338.6019
    118.0000,      20.0000,   4.00000,    329.5822
    122.0000,      20.0000,   4.00000,    331.1710
    126.0000,      20.0000,   4.00000,    334.6920
    130.0000,      20.0000,   4.00000,    332.4834
    134.0000,      20.0000,   4.00000,    333.7945
    138.0000,      20.0000,   4.00000,    334.7018
    142.0000,      20.0000,   4.00000,    327.6335
    146.0000,      20.0000,   4.00000,    316.7455
    150.0000,      20.0000,   4.00000,    306.4681
    154.0000,      20.0000,   4.00000,    295.9419
    158.0000,      20.0000,   4.00000,    283.5107
    162.0000,      20.0000,   4.00000,    269.8342
   3.48
ITERATION 2
MODEL RESISTIVITY
LAYER 1
61,     2.0000
      8.0000,     647.39
     12.0000,     563.63
     16.0000,     537.63
     20.0000,     595.57
     24.0000,     530.02
     28.0000,     620.76
     32.0000,     641.73
     36.0000,     637.35
     40.0000,     751.16
     44.0000,     732.49
     48.0000,     735.68
     52.0000,     657.32
     56.0000,     638.76
     60.0000,     712.82
     64.0000,     1039.8
     68.0000,     1135.1
     72.0000,     715.70
     76.0000,     549.61
     80.0000,     616.52
     84.0000,     632.69
     88.0000,     635.20
     92.0000,     687.97
     96.0000,     655.46
    100.0000,     636.46
    104.0000,     591.46
    108.0000,     505.23
    112.0000,     439.74
    116.0000,     483.07
    120.0000,     494.27
    124.0000,     466.51
    128.0000,     485.61
    132.0000,     498.93
    136.0000,     496.28
    140.0000,     412.81
    144.0000,     367.62
    148.0000,     338.02
    152.0000,     291.95
    156.0000,     286.68
    160.0000,     248.39
    164.0000,     197.65
    168.0000,     174.81
    172.0000,     167.36
    176.0000,     168.48
    180.0000,     192.20
    184.0000,     187.90
    188.0000,     208.41
    192.0000,     216.84
    196.0000,     283.46
    200.0000,     319.77
    204.0000,     295.92
    208.0000,     284.12
    212.0000,     286.41
    216.0000,     257.32
    220.0000,     299.09
    224.0000,     273.08
    228.0000,     262.88
    232.0000,     236.57
    236.0000,     250.18
    240.0000,     279.08
    244.0000,     242.14
           201.7588
LAYER 2
61,     4.2000
      8.0000,     564.36
     12.0000,     514.72
     16.0000,     524.95
     20.0000,     585.32
     24.0000,     559.67
     28.0000,     634.74
     32.0000,     669.05
     36.0000,     659.17
     40.0000,     750.92
     44.0000,     741.47
     48.0000,     738.58
     52.0000,     677.46
     56.0000,     655.93
     60.0000,     734.96
     64.0000,     962.98
     68.0000,     1036.1
     72.0000,     694.68
     76.0000,     547.49
     80.0000,     588.98
     84.0000,     594.20
     88.0000,     601.83
     92.0000,     644.85
     96.0000,     632.17
    100.0000,     641.74
    104.0000,     626.09
    108.0000,     574.64
    112.0000,     526.20
    116.0000,     552.15
    120.0000,     553.97
    124.0000,     529.05
    128.0000,     528.96
    132.0000,     516.63
    136.0000,     483.84
    140.0000,     418.01
    144.0000,     363.21
    148.0000,     328.59
    152.0000,     296.73
    156.0000,     289.43
    160.0000,     249.24
    164.0000,     203.02
    168.0000,     175.14
    172.0000,     171.92
    176.0000,     173.41
    180.0000,     187.92
    184.0000,     191.48
    188.0000,     205.82
    192.0000,     222.60
    196.0000,     284.97
    200.0000,     325.28
    204.0000,     305.74
    208.0000,     300.22
    212.0000,     306.09
    216.0000,     285.95
    220.0000,     318.61
    224.0000,     298.30
    228.0000,     280.35
    232.0000,     259.68
    236.0000,     273.22
    240.0000,     288.70
    244.0000,     245.39
           210.8465
LAYER 3
59,     6.6200
     12.0000,     472.23
     16.0000,     479.28
     20.0000,     529.97
     24.0000,     553.15
     28.0000,     614.94
     32.0000,     674.82
     36.0000,     691.77
     40.0000,     757.26
     44.0000,     754.28
     48.0000,     744.68
     52.0000,     686.52
     56.0000,     650.11
     60.0000,     677.69
     64.0000,     757.22
     68.0000,     766.26
     72.0000,     571.21
     76.0000,     488.81
     80.0000,     524.16
     84.0000,     536.77
     88.0000,     556.03
     92.0000,     606.78
     96.0000,     624.33
    100.0000,     666.85
    104.0000,     688.70
    108.0000,     679.67
    112.0000,     647.70
    116.0000,     628.92
    120.0000,     607.59
    124.0000,     584.92
    128.0000,     558.62
    132.0000,     514.73
    136.0000,     467.81
    140.0000,     426.52
    144.0000,     378.97
    148.0000,     349.42
    152.0000,     333.29
    156.0000,     324.80
    160.0000,     276.07
    164.0000,     225.33
    168.0000,     193.03
    172.0000,     190.94
    176.0000,     189.43
    180.0000,     193.28
    184.0000,     201.28
    188.0000,     214.95
    192.0000,     239.81
    196.0000,     295.69
    200.0000,     335.31
    204.0000,     326.81
    208.0000,     336.28
    212.0000,     358.11
    216.0000,     358.00
    220.0000,     383.28
    224.0000,     367.64
    228.0000,     344.49
    232.0000,     329.51
    236.0000,     337.34
    240.0000,     318.55
           251.8841
LAYER 4
57,     9.2820
     16.0000,     456.54
     20.0000,     503.44
     24.0000,     538.82
     28.0000,     590.38
     32.0000,     654.85
     36.0000,     689.25
     40.0000,     726.28
     44.0000,     710.73
     48.0000,     687.76
     52.0000,     624.02
     56.0000,     571.05
     60.0000,     550.94
     64.0000,     548.07
     68.0000,     519.84
     72.0000,     414.21
     76.0000,     387.45
     80.0000,     437.28
     84.0000,     464.10
     88.0000,     490.21
     92.0000,     545.17
     96.0000,     576.51
    100.0000,     630.40
    104.0000,     673.28
    108.0000,     693.91
    112.0000,     672.44
    116.0000,     619.07
    120.0000,     584.59
    124.0000,     567.35
    128.0000,     527.20
    132.0000,     469.31
    136.0000,     426.10
    140.0000,     410.46
    144.0000,     389.45
    148.0000,     381.42
    152.0000,     386.34
    156.0000,     385.44
    160.0000,     330.64
    164.0000,     272.75
    168.0000,     238.06
    172.0000,     236.00
    176.0000,     229.34
    180.0000,     223.49
    184.0000,     228.78
    188.0000,     240.23
    192.0000,     262.90
    196.0000,     305.74
    200.0000,     336.28
    204.0000,     336.60
    208.0000,     361.78
    212.0000,     403.41
    216.0000,     424.18
    220.0000,     445.66
    224.0000,     431.38
    228.0000,     409.20
    232.0000,     396.36
    236.0000,     394.97
           324.7233
LAYER 5
53,    12.2102
     24.0000,     558.34
     28.0000,     577.09
     32.0000,     593.45
     36.0000,     584.84
     40.0000,     561.68
     44.0000,     513.66
     48.0000,     465.86
     52.0000,     413.24
     56.0000,     374.21
     60.0000,     352.07
     64.0000,     334.41
     68.0000,     309.03
     72.0000,     281.49
     76.0000,     300.01
     80.0000,     365.51
     84.0000,     422.51
     88.0000,     459.49
     92.0000,     488.87
     96.0000,     488.86
    100.0000,     482.34
    104.0000,     470.43
    108.0000,     451.69
    112.0000,     414.43
    116.0000,     366.22
    120.0000,     344.09
    124.0000,     342.63
    128.0000,     331.95
    132.0000,     314.53
    136.0000,     309.51
    140.0000,     326.54
    144.0000,     350.49
    148.0000,     380.90
    152.0000,     415.01
    156.0000,     435.21
    160.0000,     415.55
    164.0000,     387.98
    168.0000,     377.67
    172.0000,     384.53
    176.0000,     376.22
    180.0000,     354.59
    184.0000,     335.98
    188.0000,     319.71
    192.0000,     307.58
    196.0000,     303.70
    200.0000,     303.74
    204.0000,     309.75
    208.0000,     338.81
    212.0000,     380.73
    216.0000,     411.34
    220.0000,     421.70
    224.0000,     415.75
    228.0000,     404.56
           395.6410
LAYER 6
49,    15.4312
     32.0000,     587.91
     36.0000,     520.88
     40.0000,     475.98
     44.0000,     416.01
     48.0000,     369.96
     52.0000,     332.68
     56.0000,     312.60
     60.0000,     306.09
     64.0000,     302.55
     68.0000,     293.92
     72.0000,     289.88
     76.0000,     316.14
     80.0000,     373.85
     84.0000,     428.95
     88.0000,     459.09
     92.0000,     461.76
     96.0000,     434.82
    100.0000,     396.64
    104.0000,     359.15
    108.0000,     325.91
    112.0000,     294.22
    116.0000,     267.59
    120.0000,     257.46
    124.0000,     259.95
    128.0000,     261.53
    132.0000,     260.98
    136.0000,     266.37
    140.0000,     282.96
    144.0000,     306.23
    148.0000,     333.67
    152.0000,     362.54
    156.0000,     385.75
    160.0000,     396.61
    164.0000,     407.08
    168.0000,     427.48
    172.0000,     451.09
    176.0000,     455.59
    180.0000,     435.58
    184.0000,     401.81
    188.0000,     362.26
    192.0000,     324.58
    196.0000,     296.51
    200.0000,     281.04
    204.0000,     279.93
    208.0000,     294.99
    212.0000,     316.10
    216.0000,     333.53
    220.0000,     339.88
           345.8887
LAYER 7
45,    18.9743
     40.0000,     463.25
     44.0000,     385.54
     48.0000,     347.13
     52.0000,     320.46
     56.0000,     309.52
     60.0000,     310.82
     64.0000,     317.00
     68.0000,     321.44
     72.0000,     329.73
     76.0000,     355.18
     80.0000,     397.37
     84.0000,     435.58
     88.0000,     450.89
     92.0000,     437.99
     96.0000,     402.24
    100.0000,     358.98
    104.0000,     319.93
    108.0000,     289.31
    112.0000,     266.61
    116.0000,     252.24
    120.0000,     248.31
    124.0000,     251.51
    128.0000,     254.94
    132.0000,     256.65
    136.0000,     259.75
    140.0000,     266.88
    144.0000,     277.33
    148.0000,     290.42
    152.0000,     305.70
    156.0000,     322.36
    160.0000,     340.61
    164.0000,     364.46
    168.0000,     395.46
    172.0000,     425.93
    176.0000,     441.20
    180.0000,     432.85
    184.0000,     404.40
    188.0000,     364.79
    192.0000,     324.28
    196.0000,     292.45
    200.0000,     273.15
    204.0000,     266.85
    208.0000,     269.76
    212.0000,     278.12
           289.7688
LAYER 8
41,    22.8718
     48.0000,     363.07
     52.0000,     336.96
     56.0000,     329.07
     60.0000,     331.87
     64.0000,     341.20
     68.0000,     351.67
     72.0000,     364.08
     76.0000,     384.38
     80.0000,     410.84
     84.0000,     431.11
     88.0000,     433.64
     92.0000,     415.38
     96.0000,     382.53
    100.0000,     346.18
    104.0000,     314.86
    108.0000,     292.00
    112.0000,     277.56
    116.0000,     270.58
    120.0000,     269.82
    124.0000,     272.01
    128.0000,     272.89
    132.0000,     270.75
    136.0000,     267.04
    140.0000,     263.76
    144.0000,     262.07
    148.0000,     262.94
    152.0000,     267.39
    156.0000,     276.30
    160.0000,     290.79
    164.0000,     311.88
    168.0000,     338.39
    172.0000,     364.53
    176.0000,     381.53
    180.0000,     382.58
    184.0000,     367.59
    188.0000,     341.60
    192.0000,     311.50
    196.0000,     287.71
    200.0000,     273.96
    204.0000,     267.16
           263.9391
LAYER 9
35,    27.1590
     60.0000,     351.15
     64.0000,     362.72
     68.0000,     371.76
     72.0000,     381.02
     76.0000,     394.29
     80.0000,     409.14
     84.0000,     417.06
     88.0000,     412.68
     92.0000,     394.98
     96.0000,     369.30
    100.0000,     342.92
    104.0000,     321.34
    108.0000,     306.78
    112.0000,     299.03
    116.0000,     296.49
    120.0000,     296.77
    124.0000,     296.74
    128.0000,     293.53
    132.0000,     286.13
    136.0000,     275.84
    140.0000,     264.81
    144.0000,     255.08
    148.0000,     248.36
    152.0000,     245.98
    156.0000,     248.83
    160.0000,     257.43
    164.0000,     271.61
    168.0000,     289.81
    172.0000,     308.09
    176.0000,     321.84
    180.0000,     326.64
    184.0000,     322.28
    188.0000,     310.80
    192.0000,     295.22
           277.1913
LAYER 10
29,    31.8749
     72.0000,     380.67
     76.0000,     391.07
     80.0000,     397.68
     84.0000,     398.91
     88.0000,     392.95
     92.0000,     378.11
     96.0000,     359.63
    100.0000,     341.86
    104.0000,     328.30
    108.0000,     320.05
    112.0000,     316.55
    116.0000,     315.95
    120.0000,     315.73
    124.0000,     313.19
    128.0000,     306.44
    132.0000,     295.19
    136.0000,     280.89
    140.0000,     265.76
    144.0000,     252.04
    148.0000,     241.52
    152.0000,     235.39
    156.0000,     234.25
    160.0000,     238.13
    164.0000,     246.40
    168.0000,     258.02
    172.0000,     269.21
    176.0000,     279.07
    180.0000,     284.17
           287.2952
LAYER 11
25,    37.0623
     80.0000,     386.13
     84.0000,     383.14
     88.0000,     377.20
     92.0000,     366.01
     96.0000,     353.50
    100.0000,     341.09
    104.0000,     332.44
    108.0000,     327.64
    112.0000,     325.97
    116.0000,     325.61
    120.0000,     324.25
    124.0000,     319.77
    128.0000,     310.91
    132.0000,     297.80
    136.0000,     281.93
    140.0000,     265.41
    144.0000,     250.31
    148.0000,     238.28
    152.0000,     230.37
    156.0000,     227.11
    160.0000,     228.25
    164.0000,     232.54
    168.0000,     239.14
    172.0000,     246.65
           256.7186
LAYER 12
21, 
     88.0000,     371.21
     92.0000,     360.42
     96.0000,     349.50
    100.0000,     340.25
    104.0000,     333.95
    108.0000,     330.21
    112.0000,     329.10
    116.0000,     328.65
    120.0000,     326.71
    124.0000,     321.36
    128.0000,     311.62
    132.0000,     297.77
    136.0000,     281.31
    140.0000,     264.26
    144.0000,     248.61
    148.0000,     235.88
    152.0000,     227.04
    156.0000,     223.19
    160.0000,     222.96
    164.0000,     225.76
           230.6801
CALCULATED APPARENT RESISTIVITY
      6.0000,       4.0000,   1.00000,    573.0568
     10.0000,       4.0000,   1.00000,    543.2720
     14.0000,       4.0000,   1.00000,    530.5455
     18.0000,       4.0000,   1.00000,    586.4050
     22.0000,       4.0000,   1.00000,    550.0518
     26.0000,       4.0000,   1.00000,    624.3267
     30.0000,       4.0000,   1.00000,    635.2985
     34.0000,       4.0000,   1.00000,    649.9591
     38.0000,       4.0000,   1.00000,    723.0137
     42.0000,       4.0000,   1.00000,    682.1224
     46.0000,       4.0000,   1.00000,    712.2764
     50.0000,       4.0000,   1.00000,    677.3604
     54.0000,       4.0000,   1.00000,    706.2092
     58.0000,       4.0000,   1.00000,    713.5543
     62.0000,       4.0000,   1.00000,    783.5746
     66.0000,       4.0000,   1.00000,    796.2444
     70.0000,       4.0000,   1.00000,    671.8139
     74.0000,       4.0000,   1.00000,    606.6133
     78.0000,       4.0000,   1.00000,    612.9023
     82.0000,       4.0000,   1.00000,    599.2505
     86.0000,       4.0000,   1.00000,    605.2867
     90.0000,       4.0000,   1.00000,    637.0012
     94.0000,       4.0000,   1.00000,    617.2461
     98.0000,       4.0000,   1.00000,    614.9981
    102.0000,       4.0000,   1.00000,    581.5132
    106.0000,       4.0000,   1.00000,    550.5874
    110.0000,       4.0000,   1.00000,    502.5688
    114.0000,       4.0000,   1.00000,    514.1050
    118.0000,       4.0000,   1.00000,    515.7314
    122.0000,       4.0000,   1.00000,    492.8616
    126.0000,       4.0000,   1.00000,    493.8471
    130.0000,       4.0000,   1.00000,    476.9107
    134.0000,       4.0000,   1.00000,    467.7852
    138.0000,       4.0000,   1.00000,    407.8938
    142.0000,       4.0000,   1.00000,    370.5132
    146.0000,       4.0000,   1.00000,    344.3512
    150.0000,       4.0000,   1.00000,    299.6700
    154.0000,       4.0000,   1.00000,    285.1284
    158.0000,       4.0000,   1.00000,    252.5379
    162.0000,       4.0000,   1.00000,    217.1776
    166.0000,       4.0000,   1.00000,    196.7266
    170.0000,       4.0000,   1.00000,    188.5588
    174.0000,       4.0000,   1.00000,    182.7931
    178.0000,       4.0000,   1.00000,    199.4502
    182.0000,       4.0000,   1.00000,    196.3956
    186.0000,       4.0000,   1.00000,    225.7903
    190.0000,       4.0000,   1.00000,    231.2227
    194.0000,       4.0000,   1.00000,    274.7608
    198.0000,       4.0000,   1.00000,    295.1755
    202.0000,       4.0000,   1.00000,    297.8226
    206.0000,       4.0000,   1.00000,    298.4337
    210.0000,       4.0000,   1.00000,    309.2630
    214.0000,       4.0000,   1.00000,    282.0583
    218.0000,       4.0000,   1.00000,    315.7851
    222.0000,       4.0000,   1.00000,    281.6915
    226.0000,       4.0000,   1.00000,    289.2230
    230.0000,       4.0000,   1.00000,    271.1202
    234.0000,       4.0000,   1.00000,    265.5319
    238.0000,       4.0000,   1.00000,    271.2939
    242.0000,       4.0000,   1.00000,    247.8600
    246.0000,       4.0000,   1.00000,    224.5554
     10.0000,       4.0000,   2.00000,    507.0085
     14.0000,       4.0000,   2.00000,    518.9047
     18.0000,       4.0000,   2.00000,    591.1589
     22.0000,       4.0000,   2.00000,    552.6185
     26.0000,       4.0000,   2.00000,    619.2936
     30.0000,       4.0000,   2.00000,    621.4787
     34.0000,       4.0000,   2.00000,    618.1650
     38.0000,       4.0000,   2.00000,    693.5897
     42.0000,       4.0000,   2.00000,    664.3603
     46.0000,       4.0000,   2.00000,    681.1004
     50.0000,       4.0000,   2.00000,    675.1500
     54.0000,       4.0000,   2.00000,    636.8183
     58.0000,       4.0000,   2.00000,    588.5663
     62.0000,       4.0000,   2.00000,    708.0943
     66.0000,       4.0000,   2.00000,    754.4156
     70.0000,       4.0000,   2.00000,    555.5510
     74.0000,       4.0000,   2.00000,    518.6359
     78.0000,       4.0000,   2.00000,    610.0128
     82.0000,       4.0000,   2.00000,    587.9288
     86.0000,       4.0000,   2.00000,    564.7655
     90.0000,       4.0000,   2.00000,    598.3348
     94.0000,       4.0000,   2.00000,    584.6873
     98.0000,       4.0000,   2.00000,    592.2806
    102.0000,       4.0000,   2.00000,    596.4912
    106.0000,       4.0000,   2.00000,    553.7653
    110.0000,       4.0000,   2.00000,    505.2197
    114.0000,       4.0000,   2.00000,    548.9589
    118.0000,       4.0000,   2.00000,    554.7166
    122.0000,       4.0000,   2.00000,    485.2792
    126.0000,       4.0000,   2.00000,    459.6974
    130.0000,       4.0000,   2.00000,    469.4067
    134.0000,       4.0000,   2.00000,    469.8814
    138.0000,       4.0000,   2.00000,    403.9785
    142.0000,       4.0000,   2.00000,    369.4833
    146.0000,       4.0000,   2.00000,    349.4007
    150.0000,       4.0000,   2.00000,    304.4564
    154.0000,       4.0000,   2.00000,    302.0140
    158.0000,       4.0000,   2.00000,    279.5709
    162.0000,       4.0000,   2.00000,    237.3554
    166.0000,       4.0000,   2.00000,    220.8817
    170.0000,       4.0000,   2.00000,    213.7841
    174.0000,       4.0000,   2.00000,    210.1776
    178.0000,       4.0000,   2.00000,    224.3588
    182.0000,       4.0000,   2.00000,    222.6275
    186.0000,       4.0000,   2.00000,    237.0692
    190.0000,       4.0000,   2.00000,    235.2113
    194.0000,       4.0000,   2.00000,    282.6796
    198.0000,       4.0000,   2.00000,    312.0458
    202.0000,       4.0000,   2.00000,    294.9654
    206.0000,       4.0000,   2.00000,    309.6465
    210.0000,       4.0000,   2.00000,    319.9325
    214.0000,       4.0000,   2.00000,    298.9369
    218.0000,       4.0000,   2.00000,    338.5076
    222.0000,       4.0000,   2.00000,    314.5822
    226.0000,       4.0000,   2.00000,    306.6071
    230.0000,       4.0000,   2.00000,    284.5321
    234.0000,       4.0000,   2.00000,    282.9998
    238.0000,       4.0000,   2.00000,    307.3273
    242.0000,       4.0000,   2.00000,    269.8949
     14.0000,       4.0000,   3.00000,    501.7379
     18.0000,       4.0000,   3.00000,    575.4297
     22.0000,       4.0000,   3.00000,    552.1963
     26.0000,       4.0000,   3.00000,    595.2588
     30.0000,       4.0000,   3.00000,    584.2390
     34.0000,       4.0000,   3.00000,    582.9340
     38.0000,       4.0000,   3.00000,    649.6670
     42.0000,       4.0000,   3.00000,    637.9592
     46.0000,       4.0000,   3.00000,    658.8005
     50.0000,       4.0000,   3.00000,    580.8544
     54.0000,       4.0000,   3.00000,    518.7755
     58.0000,       4.0000,   3.00000,    520.2465
     62.0000,       4.0000,   3.00000,    684.3533
     66.0000,       4.0000,   3.00000,    715.6919
     70.0000,       4.0000,   3.00000,    505.2742
     74.0000,       4.0000,   3.00000,    439.2016
     78.0000,       4.0000,   3.00000,    525.5709
     82.0000,       4.0000,   3.00000,    565.7456
     86.0000,       4.0000,   3.00000,    544.6583
     90.0000,       4.0000,   3.00000,    554.9389
     94.0000,       4.0000,   3.00000,    551.9287
     98.0000,       4.0000,   3.00000,    579.0549
    102.0000,       4.0000,   3.00000,    565.8235
    106.0000,       4.0000,   3.00000,    523.0695
    110.0000,       4.0000,   3.00000,    486.0402
    114.0000,       4.0000,   3.00000,    538.3758
    118.0000,       4.0000,   3.00000,    542.2830
    122.0000,       4.0000,   3.00000,    461.1977
    126.0000,       4.0000,   3.00000,    429.3101
    130.0000,       4.0000,   3.00000,    443.7666
    134.0000,       4.0000,   3.00000,    463.1683
    138.0000,       4.0000,   3.00000,    406.0704
    142.0000,       4.0000,   3.00000,    361.7209
    146.0000,       4.0000,   3.00000,    337.2521
    150.0000,       4.0000,   3.00000,    311.6615
    154.0000,       4.0000,   3.00000,    320.3175
    158.0000,       4.0000,   3.00000,    299.5249
    162.0000,       4.0000,   3.00000,    260.0930
    166.0000,       4.0000,   3.00000,    236.6689
    170.0000,       4.0000,   3.00000,    237.6602
    174.0000,       4.0000,   3.00000,    238.1129
    178.0000,       4.0000,   3.00000,    257.9273
    182.0000,       4.0000,   3.00000,    241.6288
    186.0000,       4.0000,   3.00000,    245.6389
    190.0000,       4.0000,   3.00000,    240.4857
    194.0000,       4.0000,   3.00000,    296.8683
    198.0000,       4.0000,   3.00000,    321.8034
    202.0000,       4.0000,   3.00000,    311.3501
    206.0000,       4.0000,   3.00000,    299.7090
    210.0000,       4.0000,   3.00000,    315.7192
    214.0000,       4.0000,   3.00000,    303.1670
    218.0000,       4.0000,   3.00000,    354.7001
    222.0000,       4.0000,   3.00000,    326.7523
    226.0000,       4.0000,   3.00000,    312.4547
    230.0000,       4.0000,   3.00000,    283.5569
    234.0000,       4.0000,   3.00000,    304.5394
    238.0000,       4.0000,   3.00000,    330.9279
     18.0000,      12.0000,   1.00000,    532.6677
     22.0000,      12.0000,   1.00000,    559.2892
     26.0000,      12.0000,   1.00000,    560.2844
     30.0000,      12.0000,   1.00000,    559.6198
     34.0000,      12.0000,   1.00000,    577.2959
     38.0000,      12.0000,   1.00000,    602.0311
     42.0000,      12.0000,   1.00000,    625.8397
     46.0000,      12.0000,   1.00000,    581.3187
     50.0000,      12.0000,   1.00000,    510.8596
     54.0000,      12.0000,   1.00000,    480.9391
     58.0000,      12.0000,   1.00000,    552.7412
     62.0000,      12.0000,   1.00000,    621.7995
     66.0000,      12.0000,   1.00000,    623.8975
     70.0000,      12.0000,   1.00000,    548.7136
     74.0000,      12.0000,   1.00000,    463.8227
     78.0000,      12.0000,   1.00000,    456.6453
     82.0000,      12.0000,   1.00000,    504.2200
     86.0000,      12.0000,   1.00000,    543.0127
     90.0000,      12.0000,   1.00000,    536.2016
     94.0000,      12.0000,   1.00000,    544.8497
     98.0000,      12.0000,   1.00000,    543.5561
    102.0000,      12.0000,   1.00000,    522.8926
    106.0000,      12.0000,   1.00000,    495.5941
    110.0000,      12.0000,   1.00000,    494.2850
    114.0000,      12.0000,   1.00000,    493.2701
    118.0000,      12.0000,   1.00000,    480.6411
    122.0000,      12.0000,   1.00000,    455.5147
    126.0000,      12.0000,   1.00000,    427.6636
    130.0000,      12.0000,   1.00000,    423.5139
    134.0000,      12.0000,   1.00000,    428.3319
    138.0000,      12.0000,   1.00000,    412.0698
    142.0000,      12.0000,   1.00000,    365.4319
    146.0000,      12.0000,   1.00000,    333.2870
    150.0000,      12.0000,   1.00000,    324.0990
    154.0000,      12.0000,   1.00000,    317.8556
    158.0000,      12.0000,   1.00000,    305.2633
    162.0000,      12.0000,   1.00000,    278.0918
    166.0000,      12.0000,   1.00000,    258.9423
    170.0000,      12.0000,   1.00000,    251.3665
    174.0000,      12.0000,   1.00000,    264.9373
    178.0000,      12.0000,   1.00000,    264.7359
    182.0000,      12.0000,   1.00000,    260.1111
    186.0000,      12.0000,   1.00000,    250.6610
    190.0000,      12.0000,   1.00000,    270.8286
    194.0000,      12.0000,   1.00000,    293.1078
    198.0000,      12.0000,   1.00000,    319.3785
    202.0000,      12.0000,   1.00000,    313.2575
    206.0000,      12.0000,   1.00000,    305.6725
    210.0000,      12.0000,   1.00000,    295.2094
    214.0000,      12.0000,   1.00000,    319.4359
    218.0000,      12.0000,   1.00000,    326.0243
    222.0000,      12.0000,   1.00000,    324.5316
    226.0000,      12.0000,   1.00000,    302.6168
    230.0000,      12.0000,   1.00000,    303.8562
    234.0000,      12.0000,   1.00000,    308.8477
     18.0000,       4.0000,   4.00000,    561.4311
     22.0000,       4.0000,   4.00000,    518.6757
     26.0000,       4.0000,   4.00000,    574.0118
     30.0000,       4.0000,   4.00000,    554.5272
     34.0000,       4.0000,   4.00000,    546.0981
     38.0000,       4.0000,   4.00000,    628.4409
     42.0000,       4.0000,   4.00000,    603.0427
     46.0000,       4.0000,   4.00000,    585.1619
     50.0000,       4.0000,   4.00000,    486.1799
     54.0000,       4.0000,   4.00000,    453.6845
     58.0000,       4.0000,   4.00000,    490.1016
     62.0000,       4.0000,   4.00000,    642.3231
     66.0000,       4.0000,   4.00000,    684.6340
     70.0000,       4.0000,   4.00000,    479.6902
     74.0000,       4.0000,   4.00000,    401.9933
     78.0000,       4.0000,   4.00000,    456.2180
     82.0000,       4.0000,   4.00000,    493.3173
     86.0000,       4.0000,   4.00000,    518.1963
     90.0000,       4.0000,   4.00000,    541.5710
     94.0000,       4.0000,   4.00000,    530.8196
     98.0000,       4.0000,   4.00000,    545.9726
    102.0000,       4.0000,   4.00000,    527.2084
    106.0000,       4.0000,   4.00000,    489.5319
    110.0000,       4.0000,   4.00000,    457.4886
    114.0000,       4.0000,   4.00000,    496.5143
    118.0000,       4.0000,   4.00000,    492.7892
    122.0000,       4.0000,   4.00000,    434.7907
    126.0000,       4.0000,   4.00000,    416.7307
    130.0000,       4.0000,   4.00000,    420.4118
    134.0000,       4.0000,   4.00000,    445.1249
    138.0000,       4.0000,   4.00000,    397.2900
    142.0000,       4.0000,   4.00000,    354.9179
    146.0000,       4.0000,   4.00000,    336.3448
    150.0000,       4.0000,   4.00000,    313.0976
    154.0000,       4.0000,   4.00000,    333.0956
    158.0000,       4.0000,   4.00000,    315.6032
    162.0000,       4.0000,   4.00000,    271.6350
    166.0000,       4.0000,   4.00000,    254.3900
    170.0000,       4.0000,   4.00000,    253.8689
    174.0000,       4.0000,   4.00000,    261.6028
    178.0000,       4.0000,   4.00000,    279.9487
    182.0000,       4.0000,   4.00000,    254.5968
    186.0000,       4.0000,   4.00000,    258.2425
    190.0000,       4.0000,   4.00000,    252.2151
    194.0000,       4.0000,   4.00000,    304.9553
    198.0000,       4.0000,   4.00000,    339.4648
    202.0000,       4.0000,   4.00000,    311.2431
    206.0000,       4.0000,   4.00000,    303.1895
    210.0000,       4.0000,   4.00000,    307.7952
    214.0000,       4.0000,   4.00000,    298.8833
    218.0000,       4.0000,   4.00000,    356.4525
    222.0000,       4.0000,   4.00000,    319.9007
    226.0000,       4.0000,   4.00000,    310.5923
    230.0000,       4.0000,   4.00000,    295.6777
    234.0000,       4.0000,   4.00000,    308.1831
     24.0000,      16.0000,   1.00000,    516.6896
     28.0000,      16.0000,   1.00000,    518.1224
     32.0000,      16.0000,   1.00000,    556.8456
     36.0000,      16.0000,   1.00000,    563.3237
     40.0000,      16.0000,   1.00000,    541.1082
     44.0000,      16.0000,   1.00000,    500.5075
     48.0000,      16.0000,   1.00000,    462.7642
     52.0000,      16.0000,   1.00000,    466.2064
     56.0000,      16.0000,   1.00000,    495.2171
     60.0000,      16.0000,   1.00000,    538.4365
     64.0000,      16.0000,   1.00000,    549.2971
     68.0000,      16.0000,   1.00000,    536.8182
     72.0000,      16.0000,   1.00000,    501.1669
     76.0000,      16.0000,   1.00000,    432.2360
     80.0000,      16.0000,   1.00000,    416.5395
     84.0000,      16.0000,   1.00000,    442.9130
     88.0000,      16.0000,   1.00000,    487.1481
     92.0000,      16.0000,   1.00000,    522.1250
     96.0000,      16.0000,   1.00000,    512.6888
    100.0000,      16.0000,   1.00000,    486.2155
    104.0000,      16.0000,   1.00000,    469.1006
    108.0000,      16.0000,   1.00000,    454.8167
    112.0000,      16.0000,   1.00000,    432.4135
    116.0000,      16.0000,   1.00000,    417.1380
    120.0000,      16.0000,   1.00000,    417.8760
    124.0000,      16.0000,   1.00000,    415.6568
    128.0000,      16.0000,   1.00000,    414.7538
    132.0000,      16.0000,   1.00000,    405.3846
    136.0000,      16.0000,   1.00000,    389.3162
    140.0000,      16.0000,   1.00000,    379.9060
    144.0000,      16.0000,   1.00000,    356.8109
    148.0000,      16.0000,   1.00000,    340.7690
    152.0000,      16.0000,   1.00000,    328.7356
    156.0000,      16.0000,   1.00000,    310.3974
    160.0000,      16.0000,   1.00000,    304.1821
    164.0000,      16.0000,   1.00000,    287.6443
    168.0000,      16.0000,   1.00000,    276.3667
    172.0000,      16.0000,   1.00000,    276.6547
    176.0000,      16.0000,   1.00000,    271.5259
    180.0000,      16.0000,   1.00000,    275.0089
    184.0000,      16.0000,   1.00000,    276.8532
    188.0000,      16.0000,   1.00000,    284.2604
    192.0000,      16.0000,   1.00000,    305.8324
    196.0000,      16.0000,   1.00000,    308.9896
    200.0000,      16.0000,   1.00000,    317.6541
    204.0000,      16.0000,   1.00000,    317.8095
    208.0000,      16.0000,   1.00000,    304.9333
    212.0000,      16.0000,   1.00000,    310.9109
    216.0000,      16.0000,   1.00000,    300.3347
    220.0000,      16.0000,   1.00000,    300.6685
    224.0000,      16.0000,   1.00000,    312.9727
    228.0000,      16.0000,   1.00000,    308.3047
     22.0000,       4.0000,   5.00000,    490.9273
     26.0000,       4.0000,   5.00000,    538.3175
     30.0000,       4.0000,   5.00000,    537.5503
     34.0000,       4.0000,   5.00000,    532.7017
     38.0000,       4.0000,   5.00000,    599.5801
     42.0000,       4.0000,   5.00000,    549.3120
     46.0000,       4.0000,   5.00000,    498.4673
     50.0000,       4.0000,   5.00000,    445.9680
     54.0000,       4.0000,   5.00000,    433.7170
     58.0000,       4.0000,   5.00000,    452.8283
     62.0000,       4.0000,   5.00000,    607.0385
     66.0000,       4.0000,   5.00000,    650.5217
     70.0000,       4.0000,   5.00000,    454.5898
     74.0000,       4.0000,   5.00000,    380.3943
     78.0000,       4.0000,   5.00000,    423.5870
     82.0000,       4.0000,   5.00000,    433.7857
     86.0000,       4.0000,   5.00000,    463.2637
     90.0000,       4.0000,   5.00000,    531.8740
     94.0000,       4.0000,   5.00000,    517.0155
     98.0000,       4.0000,   5.00000,    509.4603
    102.0000,       4.0000,   5.00000,    498.7158
    106.0000,       4.0000,   5.00000,    461.5481
    110.0000,       4.0000,   5.00000,    417.9062
    114.0000,       4.0000,   5.00000,    446.3042
    118.0000,       4.0000,   5.00000,    448.3876
    122.0000,       4.0000,   5.00000,    405.3792
    126.0000,       4.0000,   5.00000,    399.2860
    130.0000,       4.0000,   5.00000,    413.8788
    134.0000,       4.0000,   5.00000,    423.0193
    138.0000,       4.0000,   5.00000,    378.0159
    142.0000,       4.0000,   5.00000,    354.1360
    146.0000,       4.0000,   5.00000,    342.1086
    150.0000,       4.0000,   5.00000,    318.4077
    154.0000,       4.0000,   5.00000,    336.7467
    158.0000,       4.0000,   5.00000,    322.0195
    162.0000,       4.0000,   5.00000,    281.7429
    166.0000,       4.0000,   5.00000,    264.0354
    170.0000,       4.0000,   5.00000,    269.9442
    174.0000,       4.0000,   5.00000,    269.9230
    178.0000,       4.0000,   5.00000,    287.0502
    182.0000,       4.0000,   5.00000,    267.5833
    186.0000,       4.0000,   5.00000,    272.8216
    190.0000,       4.0000,   5.00000,    262.5667
    194.0000,       4.0000,   5.00000,    320.4225
    198.0000,       4.0000,   5.00000,    340.1411
    202.0000,       4.0000,   5.00000,    316.1342
    206.0000,       4.0000,   5.00000,    304.2655
    210.0000,       4.0000,   5.00000,    312.9968
    214.0000,       4.0000,   5.00000,    291.3866
    218.0000,       4.0000,   5.00000,    336.6858
    222.0000,       4.0000,   5.00000,    312.9911
    226.0000,       4.0000,   5.00000,    313.3316
    230.0000,       4.0000,   5.00000,    297.0510
     26.0000,       4.0000,   6.00000,    515.6152
     30.0000,       4.0000,   6.00000,    519.7924
     34.0000,       4.0000,   6.00000,    523.4968
     38.0000,       4.0000,   6.00000,    558.7886
     42.0000,       4.0000,   6.00000,    483.6706
     46.0000,       4.0000,   6.00000,    473.4499
     50.0000,       4.0000,   6.00000,    427.7587
     54.0000,       4.0000,   6.00000,    414.2413
     58.0000,       4.0000,   6.00000,    432.6864
     62.0000,       4.0000,   6.00000,    570.2027
     66.0000,       4.0000,   6.00000,    613.6409
     70.0000,       4.0000,   6.00000,    428.2554
     74.0000,       4.0000,   6.00000,    360.5222
     78.0000,       4.0000,   6.00000,    402.3058
     82.0000,       4.0000,   6.00000,    411.9526
     86.0000,       4.0000,   6.00000,    426.5920
     90.0000,       4.0000,   6.00000,    482.7437
     94.0000,       4.0000,   6.00000,    495.4665
     98.0000,       4.0000,   6.00000,    499.9843
    102.0000,       4.0000,   6.00000,    474.8016
    106.0000,       4.0000,   6.00000,    430.7966
    110.0000,       4.0000,   6.00000,    381.3703
    114.0000,       4.0000,   6.00000,    407.6113
    118.0000,       4.0000,   6.00000,    416.2628
    122.0000,       4.0000,   6.00000,    377.0672
    126.0000,       4.0000,   6.00000,    379.5694
    130.0000,       4.0000,   6.00000,    397.2926
    134.0000,       4.0000,   6.00000,    412.5699
    138.0000,       4.0000,   6.00000,    368.4186
    142.0000,       4.0000,   6.00000,    350.3408
    146.0000,       4.0000,   6.00000,    347.9030
    150.0000,       4.0000,   6.00000,    325.6635
    154.0000,       4.0000,   6.00000,    339.2883
    158.0000,       4.0000,   6.00000,    323.3980
    162.0000,       4.0000,   6.00000,    286.3035
    166.0000,       4.0000,   6.00000,    272.0959
    170.0000,       4.0000,   6.00000,    272.7033
    174.0000,       4.0000,   6.00000,    271.3953
    178.0000,       4.0000,   6.00000,    289.9214
    182.0000,       4.0000,   6.00000,    274.7287
    186.0000,       4.0000,   6.00000,    283.4063
    190.0000,       4.0000,   6.00000,    275.8281
    194.0000,       4.0000,   6.00000,    325.4431
    198.0000,       4.0000,   6.00000,    346.7194
    202.0000,       4.0000,   6.00000,    317.3049
    206.0000,       4.0000,   6.00000,    310.1093
    210.0000,       4.0000,   6.00000,    313.9010
    214.0000,       4.0000,   6.00000,    284.7144
    218.0000,       4.0000,   6.00000,    324.7000
    222.0000,       4.0000,   6.00000,    306.5840
    226.0000,       4.0000,   6.00000,    310.9489
     30.0000,      20.0000,   1.00000,    517.1131
     34.0000,      20.0000,   1.00000,    514.9891
     38.0000,      20.0000,   1.00000,    485.1978
     42.0000,      20.0000,   1.00000,    464.9582
     46.0000,      20.0000,   1.00000,    459.7748
     50.0000,      20.0000,   1.00000,    450.7931
     54.0000,      20.0000,   1.00000,    469.6628
     58.0000,      20.0000,   1.00000,    498.2996
     62.0000,      20.0000,   1.00000,    486.4625
     66.0000,      20.0000,   1.00000,    472.9922
     70.0000,      20.0000,   1.00000,    482.9912
     74.0000,      20.0000,   1.00000,    452.5269
     78.0000,      20.0000,   1.00000,    407.1418
     82.0000,      20.0000,   1.00000,    411.9894
     86.0000,      20.0000,   1.00000,    426.9446
     90.0000,      20.0000,   1.00000,    435.9760
     94.0000,      20.0000,   1.00000,    463.2813
     98.0000,      20.0000,   1.00000,    481.5144
    102.0000,      20.0000,   1.00000,    450.7071
    106.0000,      20.0000,   1.00000,    420.3671
    110.0000,      20.0000,   1.00000,    404.1096
    114.0000,      20.0000,   1.00000,    384.4331
    118.0000,      20.0000,   1.00000,    373.9673
    122.0000,      20.0000,   1.00000,    386.0672
    126.0000,      20.0000,   1.00000,    389.2469
    130.0000,      20.0000,   1.00000,    382.0084
    134.0000,      20.0000,   1.00000,    383.4666
    138.0000,      20.0000,   1.00000,    382.6296
    142.0000,      20.0000,   1.00000,    368.1510
    146.0000,      20.0000,   1.00000,    355.1435
    150.0000,      20.0000,   1.00000,    342.6418
    154.0000,      20.0000,   1.00000,    324.7411
    158.0000,      20.0000,   1.00000,    307.0169
    162.0000,      20.0000,   1.00000,    302.0831
    166.0000,      20.0000,   1.00000,    290.4425
    170.0000,      20.0000,   1.00000,    278.2422
    174.0000,      20.0000,   1.00000,    273.1804
    178.0000,      20.0000,   1.00000,    277.8968
    182.0000,      20.0000,   1.00000,    279.5678
    186.0000,      20.0000,   1.00000,    300.2711
    190.0000,      20.0000,   1.00000,    310.5166
    194.0000,      20.0000,   1.00000,    315.3522
    198.0000,      20.0000,   1.00000,    315.9023
    202.0000,      20.0000,   1.00000,    325.4062
    206.0000,      20.0000,   1.00000,    316.7572
    210.0000,      20.0000,   1.00000,    308.4463
    214.0000,      20.0000,   1.00000,    298.5867
    218.0000,      20.0000,   1.00000,    298.7755
    222.0000,      20.0000,   1.00000,    293.1105
     30.0000,       4.0000,   7.00000,    506.2144
     34.0000,       4.0000,   7.00000,    487.9187
     38.0000,       4.0000,   7.00000,    515.6453
     42.0000,       4.0000,   7.00000,    470.1196
     46.0000,       4.0000,   7.00000,    462.6925
     50.0000,       4.0000,   7.00000,    418.8564
     54.0000,       4.0000,   7.00000,    396.2944
     58.0000,       4.0000,   7.00000,    415.6625
     62.0000,       4.0000,   7.00000,    543.0560
     66.0000,       4.0000,   7.00000,    574.1127
     70.0000,       4.0000,   7.00000,    402.5227
     74.0000,       4.0000,   7.00000,    339.5110
     78.0000,       4.0000,   7.00000,    388.7935
     82.0000,       4.0000,   7.00000,    405.2853
     86.0000,       4.0000,   7.00000,    409.5284
     90.0000,       4.0000,   7.00000,    440.8947
     94.0000,       4.0000,   7.00000,    457.4738
     98.0000,       4.0000,   7.00000,    488.0043
    102.0000,       4.0000,   7.00000,    461.8779
    106.0000,       4.0000,   7.00000,    401.1933
    110.0000,       4.0000,   7.00000,    357.2812
    114.0000,       4.0000,   7.00000,    384.5851
    118.0000,       4.0000,   7.00000,    389.3220
    122.0000,       4.0000,   7.00000,    357.4832
    126.0000,       4.0000,   7.00000,    355.8460
    130.0000,       4.0000,   7.00000,    376.6830
    134.0000,       4.0000,   7.00000,    404.7197
    138.0000,       4.0000,   7.00000,    370.7118
    142.0000,       4.0000,   7.00000,    349.2228
    146.0000,       4.0000,   7.00000,    348.0910
    150.0000,       4.0000,   7.00000,    329.0100
    154.0000,       4.0000,   7.00000,    345.8913
    158.0000,       4.0000,   7.00000,    326.0898
    162.0000,       4.0000,   7.00000,    287.1250
    166.0000,       4.0000,   7.00000,    270.4651
    170.0000,       4.0000,   7.00000,    268.8268
    174.0000,       4.0000,   7.00000,    270.2911
    178.0000,       4.0000,   7.00000,    293.0392
    182.0000,       4.0000,   7.00000,    275.5589
    186.0000,       4.0000,   7.00000,    289.8870
    190.0000,       4.0000,   7.00000,    279.7902
    194.0000,       4.0000,   7.00000,    333.2356
    198.0000,       4.0000,   7.00000,    352.7466
    202.0000,       4.0000,   7.00000,    323.7913
    206.0000,       4.0000,   7.00000,    310.5156
    210.0000,       4.0000,   7.00000,    309.3301
    214.0000,       4.0000,   7.00000,    282.7468
    218.0000,       4.0000,   7.00000,    329.3845
    222.0000,       4.0000,   7.00000,    301.0697
     34.0000,       4.0000,   8.00000,    451.2616
     38.0000,       4.0000,   8.00000,    500.1754
     42.0000,       4.0000,   8.00000,    473.1557
     46.0000,       4.0000,   8.00000,    460.3038
     50.0000,       4.0000,   8.00000,    406.6523
     54.0000,       4.0000,   8.00000,    387.7510
     58.0000,       4.0000,   8.00000,    395.3668
     62.0000,       4.0000,   8.00000,    517.9675
     66.0000,       4.0000,   8.00000,    544.9979
     70.0000,       4.0000,   8.00000,    375.7355
     74.0000,       4.0000,   8.00000,    324.1299
     78.0000,       4.0000,   8.00000,    378.6772
     82.0000,       4.0000,   8.00000,    395.3103
     86.0000,       4.0000,   8.00000,    398.0630
     90.0000,       4.0000,   8.00000,    430.1611
     94.0000,       4.0000,   8.00000,    428.4703
     98.0000,       4.0000,   8.00000,    450.7466
    102.0000,       4.0000,   8.00000,    443.0884
    106.0000,       4.0000,   8.00000,    392.1951
    110.0000,       4.0000,   8.00000,    342.7983
    114.0000,       4.0000,   8.00000,    367.8905
    118.0000,       4.0000,   8.00000,    374.3545
    122.0000,       4.0000,   8.00000,    336.9821
    126.0000,       4.0000,   8.00000,    337.5037
    130.0000,       4.0000,   8.00000,    361.6959
    134.0000,       4.0000,   8.00000,    396.0766
    138.0000,       4.0000,   8.00000,    370.1734
    142.0000,       4.0000,   8.00000,    353.9074
    146.0000,       4.0000,   8.00000,    346.5174
    150.0000,       4.0000,   8.00000,    329.9090
    154.0000,       4.0000,   8.00000,    350.6190
    158.0000,       4.0000,   8.00000,    331.8871
    162.0000,       4.0000,   8.00000,    284.0167
    166.0000,       4.0000,   8.00000,    261.4629
    170.0000,       4.0000,   8.00000,    264.8988
    174.0000,       4.0000,   8.00000,    268.8713
    178.0000,       4.0000,   8.00000,    291.0483
    182.0000,       4.0000,   8.00000,    278.1595
    186.0000,       4.0000,   8.00000,    285.6976
    190.0000,       4.0000,   8.00000,    280.2475
    194.0000,       4.0000,   8.00000,    338.4816
    198.0000,       4.0000,   8.00000,    361.5956
    202.0000,       4.0000,   8.00000,    327.8004
    206.0000,       4.0000,   8.00000,    307.3882
    210.0000,       4.0000,   8.00000,    307.6521
    214.0000,       4.0000,   8.00000,    287.9232
    218.0000,       4.0000,   8.00000,    332.2334
     42.0000,      28.0000,   1.00000,    446.9547
     46.0000,      28.0000,   1.00000,    443.4511
     50.0000,      28.0000,   1.00000,    458.0311
     54.0000,      28.0000,   1.00000,    457.6205
     58.0000,      28.0000,   1.00000,    431.0101
     62.0000,      28.0000,   1.00000,    405.0860
     66.0000,      28.0000,   1.00000,    397.9356
     70.0000,      28.0000,   1.00000,    408.1808
     74.0000,      28.0000,   1.00000,    414.5592
     78.0000,      28.0000,   1.00000,    401.3392
     82.0000,      28.0000,   1.00000,    384.3814
     86.0000,      28.0000,   1.00000,    391.7331
     90.0000,      28.0000,   1.00000,    403.7744
     94.0000,      28.0000,   1.00000,    393.9989
     98.0000,      28.0000,   1.00000,    380.4662
    102.0000,      28.0000,   1.00000,    377.2801
    106.0000,      28.0000,   1.00000,    383.0594
    110.0000,      28.0000,   1.00000,    385.4804
    114.0000,      28.0000,   1.00000,    363.2821
    118.0000,      28.0000,   1.00000,    343.3240
    122.0000,      28.0000,   1.00000,    345.0457
    126.0000,      28.0000,   1.00000,    353.4647
    130.0000,      28.0000,   1.00000,    355.7061
    134.0000,      28.0000,   1.00000,    358.8778
    138.0000,      28.0000,   1.00000,    361.5913
    142.0000,      28.0000,   1.00000,    369.6245
    146.0000,      28.0000,   1.00000,    366.0258
    150.0000,      28.0000,   1.00000,    346.6139
    154.0000,      28.0000,   1.00000,    323.0955
    158.0000,      28.0000,   1.00000,    305.6014
    162.0000,      28.0000,   1.00000,    293.2046
    166.0000,      28.0000,   1.00000,    286.6042
    170.0000,      28.0000,   1.00000,    273.7795
    174.0000,      28.0000,   1.00000,    269.3099
    178.0000,      28.0000,   1.00000,    269.1352
    182.0000,      28.0000,   1.00000,    282.1798
    186.0000,      28.0000,   1.00000,    298.1171
    190.0000,      28.0000,   1.00000,    310.9799
    194.0000,      28.0000,   1.00000,    315.0369
    198.0000,      28.0000,   1.00000,    319.7118
    202.0000,      28.0000,   1.00000,    319.6479
    206.0000,      28.0000,   1.00000,    330.2217
    210.0000,      28.0000,   1.00000,    323.5957
     42.0000,       4.0000,  10.00000,    462.2123
     46.0000,       4.0000,  10.00000,    450.9036
     50.0000,       4.0000,  10.00000,    396.0277
     54.0000,       4.0000,  10.00000,    364.9629
     58.0000,       4.0000,  10.00000,    366.4222
     62.0000,       4.0000,  10.00000,    473.8839
     66.0000,       4.0000,  10.00000,    497.2215
     70.0000,       4.0000,  10.00000,    350.6181
     74.0000,       4.0000,  10.00000,    301.5440
     78.0000,       4.0000,  10.00000,    350.0189
     82.0000,       4.0000,  10.00000,    374.1878
     86.0000,       4.0000,  10.00000,    387.3021
     90.0000,       4.0000,  10.00000,    420.7755
     94.0000,       4.0000,  10.00000,    408.3106
     98.0000,       4.0000,  10.00000,    409.3039
    102.0000,       4.0000,  10.00000,    392.3805
    106.0000,       4.0000,  10.00000,    364.7436
    110.0000,       4.0000,  10.00000,    337.6971
    114.0000,       4.0000,  10.00000,    356.1953
    118.0000,       4.0000,  10.00000,    350.7123
    122.0000,       4.0000,  10.00000,    317.8654
    126.0000,       4.0000,  10.00000,    321.2455
    130.0000,       4.0000,  10.00000,    346.0695
    134.0000,       4.0000,  10.00000,    381.6873
    138.0000,       4.0000,  10.00000,    358.5044
    142.0000,       4.0000,  10.00000,    350.2499
    146.0000,       4.0000,  10.00000,    352.4155
    150.0000,       4.0000,  10.00000,    335.9443
    154.0000,       4.0000,  10.00000,    348.6374
    158.0000,       4.0000,  10.00000,    322.7152
    162.0000,       4.0000,  10.00000,    276.9271
    166.0000,       4.0000,  10.00000,    255.7850
    170.0000,       4.0000,  10.00000,    255.7920
    174.0000,       4.0000,  10.00000,    260.9614
    178.0000,       4.0000,  10.00000,    283.2598
    182.0000,       4.0000,  10.00000,    268.4253
    186.0000,       4.0000,  10.00000,    279.3956
    190.0000,       4.0000,  10.00000,    276.1285
    194.0000,       4.0000,  10.00000,    335.7153
    198.0000,       4.0000,  10.00000,    359.6398
    202.0000,       4.0000,  10.00000,    328.8864
    206.0000,       4.0000,  10.00000,    315.7575
    210.0000,       4.0000,  10.00000,    318.4792
     54.0000,      36.0000,   1.00000,    419.4567
     58.0000,      36.0000,   1.00000,    398.3449
     62.0000,      36.0000,   1.00000,    386.8229
     66.0000,      36.0000,   1.00000,    373.3484
     70.0000,      36.0000,   1.00000,    371.2228
     74.0000,      36.0000,   1.00000,    381.7001
     78.0000,      36.0000,   1.00000,    386.1282
     82.0000,      36.0000,   1.00000,    376.1215
     86.0000,      36.0000,   1.00000,    358.3976
     90.0000,      36.0000,   1.00000,    357.3698
     94.0000,      36.0000,   1.00000,    364.6497
     98.0000,      36.0000,   1.00000,    368.8498
    102.0000,      36.0000,   1.00000,    368.5386
    106.0000,      36.0000,   1.00000,    360.0534
    110.0000,      36.0000,   1.00000,    349.5102
    114.0000,      36.0000,   1.00000,    345.5316
    118.0000,      36.0000,   1.00000,    353.0623
    122.0000,      36.0000,   1.00000,    358.3798
    126.0000,      36.0000,   1.00000,    351.8816
    130.0000,      36.0000,   1.00000,    350.6645
    134.0000,      36.0000,   1.00000,    348.1205
    138.0000,      36.0000,   1.00000,    348.9125
    142.0000,      36.0000,   1.00000,    346.6537
    146.0000,      36.0000,   1.00000,    338.1966
    150.0000,      36.0000,   1.00000,    326.3438
    154.0000,      36.0000,   1.00000,    312.2269
    158.0000,      36.0000,   1.00000,    300.8013
    162.0000,      36.0000,   1.00000,    293.9841
    166.0000,      36.0000,   1.00000,    280.1657
    170.0000,      36.0000,   1.00000,    274.8737
    174.0000,      36.0000,   1.00000,    266.9270
    178.0000,      36.0000,   1.00000,    267.6700
    182.0000,      36.0000,   1.00000,    276.0130
    186.0000,      36.0000,   1.00000,    281.5132
    190.0000,      36.0000,   1.00000,    290.7469
    194.0000,      36.0000,   1.00000,    302.4685
    198.0000,      36.0000,   1.00000,    306.9239
     54.0000,      12.0000,   4.00000,    350.1625
     58.0000,      12.0000,   4.00000,    379.8472
     62.0000,      12.0000,   4.00000,    424.2528
     66.0000,      12.0000,   4.00000,    414.7879
     70.0000,      12.0000,   4.00000,    360.1191
     74.0000,      12.0000,   4.00000,    315.6662
     78.0000,      12.0000,   4.00000,    321.2101
     82.0000,      12.0000,   4.00000,    346.3987
     86.0000,      12.0000,   4.00000,    367.9233
     90.0000,      12.0000,   4.00000,    382.6023
     94.0000,      12.0000,   4.00000,    399.7526
     98.0000,      12.0000,   4.00000,    398.4855
    102.0000,      12.0000,   4.00000,    382.5847
    106.0000,      12.0000,   4.00000,    349.0623
    110.0000,      12.0000,   4.00000,    330.1551
    114.0000,      12.0000,   4.00000,    328.0505
    118.0000,      12.0000,   4.00000,    336.4855
    122.0000,      12.0000,   4.00000,    337.1269
    126.0000,      12.0000,   4.00000,    329.8445
    130.0000,      12.0000,   4.00000,    343.3812
    134.0000,      12.0000,   4.00000,    353.2699
    138.0000,      12.0000,   4.00000,    354.6443
    142.0000,      12.0000,   4.00000,    341.4310
    146.0000,      12.0000,   4.00000,    329.5585
    150.0000,      12.0000,   4.00000,    329.2135
    154.0000,      12.0000,   4.00000,    323.6105
    158.0000,      12.0000,   4.00000,    308.2511
    162.0000,      12.0000,   4.00000,    280.6341
    166.0000,      12.0000,   4.00000,    255.5756
    170.0000,      12.0000,   4.00000,    249.6964
    174.0000,      12.0000,   4.00000,    257.8440
    178.0000,      12.0000,   4.00000,    260.0576
    182.0000,      12.0000,   4.00000,    264.3585
    186.0000,      12.0000,   4.00000,    259.0079
    190.0000,      12.0000,   4.00000,    281.7672
    194.0000,      12.0000,   4.00000,    311.1429
    198.0000,      12.0000,   4.00000,    333.4784
     66.0000,      44.0000,   1.00000,    368.5386
     70.0000,      44.0000,   1.00000,    362.8041
     74.0000,      44.0000,   1.00000,    363.7986
     78.0000,      44.0000,   1.00000,    366.9884
     82.0000,      44.0000,   1.00000,    368.7057
     86.0000,      44.0000,   1.00000,    359.3387
     90.0000,      44.0000,   1.00000,    338.3378
     94.0000,      44.0000,   1.00000,    340.0870
     98.0000,      44.0000,   1.00000,    351.2093
    102.0000,      44.0000,   1.00000,    355.4908
    106.0000,      44.0000,   1.00000,    360.9325
    110.0000,      44.0000,   1.00000,    364.4900
    114.0000,      44.0000,   1.00000,    364.2244
    118.0000,      44.0000,   1.00000,    359.3188
    122.0000,      44.0000,   1.00000,    350.5217
    126.0000,      44.0000,   1.00000,    345.2524
    130.0000,      44.0000,   1.00000,    344.7129
    134.0000,      44.0000,   1.00000,    348.5934
    138.0000,      44.0000,   1.00000,    338.7461
    142.0000,      44.0000,   1.00000,    323.0347
    146.0000,      44.0000,   1.00000,    313.9637
    150.0000,      44.0000,   1.00000,    308.5780
    154.0000,      44.0000,   1.00000,    298.5621
    158.0000,      44.0000,   1.00000,    290.5515
    162.0000,      44.0000,   1.00000,    283.2970
    166.0000,      44.0000,   1.00000,    280.2811
    170.0000,      44.0000,   1.00000,    275.0648
    174.0000,      44.0000,   1.00000,    273.6292
    178.0000,      44.0000,   1.00000,    272.3213
    182.0000,      44.0000,   1.00000,    273.8707
    186.0000,      44.0000,   1.00000,    279.0936
     66.0000,      12.0000,   5.00000,    404.6210
     70.0000,      12.0000,   5.00000,    350.7981
     74.0000,      12.0000,   5.00000,    305.3957
     78.0000,      12.0000,   5.00000,    311.6986
     82.0000,      12.0000,   5.00000,    336.7563
     86.0000,      12.0000,   5.00000,    360.2395
     90.0000,      12.0000,   5.00000,    372.8181
     94.0000,      12.0000,   5.00000,    387.4845
     98.0000,      12.0000,   5.00000,    388.1496
    102.0000,      12.0000,   5.00000,    378.0181
    106.0000,      12.0000,   5.00000,    354.8841
    110.0000,      12.0000,   5.00000,    340.7633
    114.0000,      12.0000,   5.00000,    338.2410
    118.0000,      12.0000,   5.00000,    336.3027
    122.0000,      12.0000,   5.00000,    325.2011
    126.0000,      12.0000,   5.00000,    321.3278
    130.0000,      12.0000,   5.00000,    340.7449
    134.0000,      12.0000,   5.00000,    350.9418
    138.0000,      12.0000,   5.00000,    343.5512
    142.0000,      12.0000,   5.00000,    326.2712
    146.0000,      12.0000,   5.00000,    315.0461
    150.0000,      12.0000,   5.00000,    316.1776
    154.0000,      12.0000,   5.00000,    307.8376
    158.0000,      12.0000,   5.00000,    294.3870
    162.0000,      12.0000,   5.00000,    269.0913
    166.0000,      12.0000,   5.00000,    251.7755
    170.0000,      12.0000,   5.00000,    247.8708
    174.0000,      12.0000,   5.00000,    253.5608
    178.0000,      12.0000,   5.00000,    253.9815
    182.0000,      12.0000,   5.00000,    260.2559
    186.0000,      12.0000,   5.00000,    257.8127
     78.0000,      52.0000,   1.00000,    359.7662
     82.0000,      52.0000,   1.00000,    360.3290
     86.0000,      52.0000,   1.00000,    360.7426
     90.0000,      52.0000,   1.00000,    352.3626
     94.0000,      52.0000,   1.00000,    341.3255
     98.0000,      52.0000,   1.00000,    344.1834
    102.0000,      52.0000,   1.00000,    349.7847
    106.0000,      52.0000,   1.00000,    356.6455
    110.0000,      52.0000,   1.00000,    363.4534
    114.0000,      52.0000,   1.00000,    366.9337
    118.0000,      52.0000,   1.00000,    364.2220
    122.0000,      52.0000,   1.00000,    356.5789
    126.0000,      52.0000,   1.00000,    346.3475
    130.0000,      52.0000,   1.00000,    336.7246
    134.0000,      52.0000,   1.00000,    327.4781
    138.0000,      52.0000,   1.00000,    320.8205
    142.0000,      52.0000,   1.00000,    313.5064
    146.0000,      52.0000,   1.00000,    308.3912
    150.0000,      52.0000,   1.00000,    299.9922
    154.0000,      52.0000,   1.00000,    293.4930
    158.0000,      52.0000,   1.00000,    286.2787
    162.0000,      52.0000,   1.00000,    276.3581
    166.0000,      52.0000,   1.00000,    270.5349
    170.0000,      52.0000,   1.00000,    274.2255
    174.0000,      52.0000,   1.00000,    279.0016
     78.0000,      12.0000,   6.00000,    311.0256
     82.0000,      12.0000,   6.00000,    338.4985
     86.0000,      12.0000,   6.00000,    362.8187
     90.0000,      12.0000,   6.00000,    378.5630
     94.0000,      12.0000,   6.00000,    392.8683
     98.0000,      12.0000,   6.00000,    393.5245
    102.0000,      12.0000,   6.00000,    379.6580
    106.0000,      12.0000,   6.00000,    353.6925
    110.0000,      12.0000,   6.00000,    338.9150
    114.0000,      12.0000,   6.00000,    337.9004
    118.0000,      12.0000,   6.00000,    337.7016
    122.0000,      12.0000,   6.00000,    325.5516
    126.0000,      12.0000,   6.00000,    318.9847
    130.0000,      12.0000,   6.00000,    331.3016
    134.0000,      12.0000,   6.00000,    334.8545
    138.0000,      12.0000,   6.00000,    330.5244
    142.0000,      12.0000,   6.00000,    319.5298
    146.0000,      12.0000,   6.00000,    313.3184
    150.0000,      12.0000,   6.00000,    310.8845
    154.0000,      12.0000,   6.00000,    302.0833
    158.0000,      12.0000,   6.00000,    287.1742
    162.0000,      12.0000,   6.00000,    260.2108
    166.0000,      12.0000,   6.00000,    242.0239
    170.0000,      12.0000,   6.00000,    240.9315
    174.0000,      12.0000,   6.00000,    251.7427
     84.0000,      24.0000,   3.00000,    346.2694
     88.0000,      24.0000,   3.00000,    369.7442
     92.0000,      24.0000,   3.00000,    382.6330
     96.0000,      24.0000,   3.00000,    382.6868
    100.0000,      24.0000,   3.00000,    375.4627
    104.0000,      24.0000,   3.00000,    368.2536
    108.0000,      24.0000,   3.00000,    360.9464
    112.0000,      24.0000,   3.00000,    345.5165
    116.0000,      24.0000,   3.00000,    330.2472
    120.0000,      24.0000,   3.00000,    325.2641
    124.0000,      24.0000,   3.00000,    333.7080
    128.0000,      24.0000,   3.00000,    331.5596
    132.0000,      24.0000,   3.00000,    327.1991
    136.0000,      24.0000,   3.00000,    324.3577
    140.0000,      24.0000,   3.00000,    319.7941
    144.0000,      24.0000,   3.00000,    315.9646
    148.0000,      24.0000,   3.00000,    309.9196
    152.0000,      24.0000,   3.00000,    301.1568
    156.0000,      24.0000,   3.00000,    284.6772
    160.0000,      24.0000,   3.00000,    269.6687
    164.0000,      24.0000,   3.00000,    262.1000
    168.0000,      24.0000,   3.00000,    254.9570
     90.0000,      20.0000,   4.00000,    384.3043
     94.0000,      20.0000,   4.00000,    394.1079
     98.0000,      20.0000,   4.00000,    393.5490
    102.0000,      20.0000,   4.00000,    376.7766
    106.0000,      20.0000,   4.00000,    362.6253
    110.0000,      20.0000,   4.00000,    348.2289
    114.0000,      20.0000,   4.00000,    329.9010
    118.0000,      20.0000,   4.00000,    321.4488
    122.0000,      20.0000,   4.00000,    323.9523
    126.0000,      20.0000,   4.00000,    327.3703
    130.0000,      20.0000,   4.00000,    324.3256
    134.0000,      20.0000,   4.00000,    325.3790
    138.0000,      20.0000,   4.00000,    326.3699
    142.0000,      20.0000,   4.00000,    319.5812
    146.0000,      20.0000,   4.00000,    309.7459
    150.0000,      20.0000,   4.00000,    300.3849
    154.0000,      20.0000,   4.00000,    291.3230
    158.0000,      20.0000,   4.00000,    281.3458
    162.0000,      20.0000,   4.00000,    269.6832
   2.23
ITERATION 3
MODEL RESISTIVITY
LAYER 1
61,     2.0000
      8.0000,     650.93
     12.0000,     568.54
     16.0000,     543.62
     20.0000,     603.61
     24.0000,     537.37
     28.0000,     629.18
     32.0000,     649.89
     36.0000,     644.14
     40.0000,     758.01
     44.0000,     737.76
     48.0000,     739.84
     52.0000,     659.42
     56.0000,     638.61
     60.0000,     710.56
     64.0000,     1035.9
     68.0000,     1130.9
     72.0000,     711.82
     76.0000,     545.82
     80.0000,     612.50
     84.0000,     629.75
     88.0000,     633.78
     92.0000,     688.52
     96.0000,     658.35
    100.0000,     641.39
    104.0000,     597.88
    108.0000,     512.45
    112.0000,     446.71
    116.0000,     489.53
    120.0000,     498.92
    124.0000,     469.22
    128.0000,     486.31
    132.0000,     497.80
    136.0000,     494.99
    140.0000,     412.60
    144.0000,     368.08
    148.0000,     338.70
    152.0000,     292.54
    156.0000,     287.32
    160.0000,     248.92
    164.0000,     197.96
    168.0000,     175.00
    172.0000,     167.55
    176.0000,     168.57
    180.0000,     192.12
    184.0000,     187.63
    188.0000,     208.01
    192.0000,     216.52
    196.0000,     283.51
    200.0000,     320.35
    204.0000,     296.66
    208.0000,     285.29
    212.0000,     288.38
    216.0000,     259.52
    220.0000,     302.14
    224.0000,     275.80
    228.0000,     265.06
    232.0000,     238.15
    236.0000,     251.41
    240.0000,     279.74
    244.0000,     242.00
           201.9610
LAYER 2
61,     4.2000
      8.0000,     561.67
     12.0000,     517.20
     16.0000,     528.98
     20.0000,     591.03
     24.0000,     564.66
     28.0000,     641.27
     32.0000,     674.87
     36.0000,     664.76
     40.0000,     757.54
     44.0000,     746.41
     48.0000,     742.55
     52.0000,     678.70
     56.0000,     655.55
     60.0000,     732.92
     64.0000,     959.59
     68.0000,     1032.4
     72.0000,     690.29
     76.0000,     542.87
     80.0000,     585.12
     84.0000,     590.46
     88.0000,     599.38
     92.0000,     646.46
     96.0000,     636.17
    100.0000,     648.88
    104.0000,     634.38
    108.0000,     580.31
    112.0000,     527.39
    116.0000,     553.01
    120.0000,     555.05
    124.0000,     529.20
    128.0000,     529.82
    132.0000,     516.89
    136.0000,     482.69
    140.0000,     416.61
    144.0000,     363.19
    148.0000,     329.46
    152.0000,     298.03
    156.0000,     291.19
    160.0000,     250.59
    164.0000,     203.82
    168.0000,     175.71
    172.0000,     172.31
    176.0000,     173.58
    180.0000,     188.09
    184.0000,     191.22
    188.0000,     205.42
    192.0000,     221.89
    196.0000,     284.53
    200.0000,     325.03
    204.0000,     305.55
    208.0000,     300.42
    212.0000,     307.06
    216.0000,     286.89
    220.0000,     320.69
    224.0000,     300.02
    228.0000,     282.04
    232.0000,     260.93
    236.0000,     274.11
    240.0000,     289.40
    244.0000,     245.89
           212.2423
LAYER 3
59,     6.6200
     12.0000,     468.62
     16.0000,     477.01
     20.0000,     526.45
     24.0000,     548.07
     28.0000,     611.87
     32.0000,     670.69
     36.0000,     689.90
     40.0000,     758.15
     44.0000,     755.52
     48.0000,     746.07
     52.0000,     687.75
     56.0000,     652.18
     60.0000,     680.78
     64.0000,     761.84
     68.0000,     770.53
     72.0000,     569.39
     76.0000,     484.83
     80.0000,     522.54
     84.0000,     534.99
     88.0000,     555.70
     92.0000,     611.87
     96.0000,     628.23
    100.0000,     673.14
    104.0000,     697.60
    108.0000,     685.04
    112.0000,     646.51
    116.0000,     635.81
    120.0000,     619.08
    124.0000,     592.45
    128.0000,     567.79
    132.0000,     522.61
    136.0000,     469.09
    140.0000,     422.68
    144.0000,     375.55
    148.0000,     347.58
    152.0000,     333.48
    156.0000,     326.56
    160.0000,     277.62
    164.0000,     226.55
    168.0000,     193.96
    172.0000,     191.49
    176.0000,     189.83
    180.0000,     193.98
    184.0000,     201.64
    188.0000,     215.10
    192.0000,     239.32
    196.0000,     295.17
    200.0000,     334.45
    204.0000,     325.58
    208.0000,     335.18
    212.0000,     356.94
    216.0000,     355.88
    220.0000,     382.06
    224.0000,     366.35
    228.0000,     343.77
    232.0000,     328.98
    236.0000,     336.92
    240.0000,     319.71
           254.8348
LAYER 4
57,     9.2820
     16.0000,     444.94
     20.0000,     486.38
     24.0000,     519.52
     28.0000,     575.78
     32.0000,     640.30
     36.0000,     679.96
     40.0000,     722.62
     44.0000,     710.70
     48.0000,     689.78
     52.0000,     628.70
     56.0000,     577.66
     60.0000,     559.11
     64.0000,     559.66
     68.0000,     532.46
     72.0000,     418.57
     76.0000,     389.23
     80.0000,     445.27
     84.0000,     473.87
     88.0000,     500.53
     92.0000,     557.02
     96.0000,     574.46
    100.0000,     622.05
    104.0000,     668.90
    108.0000,     695.62
    112.0000,     680.49
    116.0000,     651.02
    120.0000,     621.24
    124.0000,     588.69
    128.0000,     545.10
    132.0000,     484.61
    136.0000,     432.16
    140.0000,     406.44
    144.0000,     381.76
    148.0000,     373.50
    152.0000,     380.66
    156.0000,     382.33
    160.0000,     329.00
    164.0000,     272.66
    168.0000,     238.40
    172.0000,     236.06
    176.0000,     229.70
    180.0000,     224.83
    184.0000,     230.33
    188.0000,     241.79
    192.0000,     263.70
    196.0000,     306.12
    200.0000,     335.77
    204.0000,     335.54
    208.0000,     360.96
    212.0000,     402.02
    216.0000,     420.92
    220.0000,     443.01
    224.0000,     429.12
    228.0000,     407.77
    232.0000,     395.69
    236.0000,     395.01
           329.3714
LAYER 5
53,    12.2102
     24.0000,     531.01
     28.0000,     564.32
     32.0000,     583.61
     36.0000,     578.03
     40.0000,     557.48
     44.0000,     513.46
     48.0000,     467.87
     52.0000,     417.12
     56.0000,     378.06
     60.0000,     355.68
     64.0000,     340.89
     68.0000,     318.02
     72.0000,     288.06
     76.0000,     307.78
     80.0000,     380.38
     84.0000,     435.94
     88.0000,     463.30
     92.0000,     479.91
     96.0000,     458.62
    100.0000,     443.39
    104.0000,     437.60
    108.0000,     431.63
    112.0000,     408.88
    116.0000,     375.13
    120.0000,     347.98
    124.0000,     331.20
    128.0000,     320.35
    132.0000,     313.34
    136.0000,     315.58
    140.0000,     331.42
    144.0000,     349.53
    148.0000,     372.81
    152.0000,     401.58
    156.0000,     419.54
    160.0000,     401.93
    164.0000,     379.43
    168.0000,     372.57
    172.0000,     381.04
    176.0000,     374.59
    180.0000,     355.48
    184.0000,     338.76
    188.0000,     323.44
    192.0000,     310.98
    196.0000,     306.30
    200.0000,     305.25
    204.0000,     310.88
    208.0000,     340.94
    212.0000,     384.14
    216.0000,     415.88
    220.0000,     428.48
    224.0000,     425.31
    228.0000,     415.28
           406.8188
LAYER 6
49,    15.4312
     32.0000,     587.07
     36.0000,     518.57
     40.0000,     472.43
     44.0000,     414.23
     48.0000,     369.17
     52.0000,     332.54
     56.0000,     311.48
     60.0000,     303.31
     64.0000,     299.84
     68.0000,     292.22
     72.0000,     288.40
     76.0000,     317.49
     80.0000,     380.64
     84.0000,     434.09
     88.0000,     454.77
     92.0000,     446.39
     96.0000,     408.65
    100.0000,     369.31
    104.0000,     338.79
    108.0000,     314.03
    112.0000,     288.48
    116.0000,     263.50
    120.0000,     245.21
    124.0000,     237.33
    128.0000,     240.27
    132.0000,     251.98
    136.0000,     270.50
    140.0000,     293.37
    144.0000,     315.18
    148.0000,     335.98
    152.0000,     356.86
    156.0000,     373.98
    160.0000,     382.91
    164.0000,     395.51
    168.0000,     418.88
    172.0000,     444.83
    176.0000,     451.59
    180.0000,     434.25
    184.0000,     402.99
    188.0000,     365.04
    192.0000,     327.71
    196.0000,     299.31
    200.0000,     283.41
    204.0000,     282.58
    208.0000,     299.26
    212.0000,     322.75
    216.0000,     343.46
    220.0000,     352.59
           362.9624
LAYER 7
45,    18.9743
     40.0000,     458.74
     44.0000,     380.73
     48.0000,     342.87
     52.0000,     316.97
     56.0000,     305.21
     60.0000,     304.06
     64.0000,     307.84
     68.0000,     310.80
     72.0000,     318.89
     76.0000,     346.86
     80.0000,     393.63
     84.0000,     433.66
     88.0000,     447.07
     92.0000,     431.77
     96.0000,     394.94
    100.0000,     354.52
    104.0000,     320.37
    108.0000,     292.88
    112.0000,     269.33
    116.0000,     249.54
    120.0000,     235.82
    124.0000,     230.77
    128.0000,     235.28
    132.0000,     247.28
    136.0000,     263.00
    140.0000,     278.25
    144.0000,     289.97
    148.0000,     298.88
    152.0000,     307.72
    156.0000,     318.56
    160.0000,     333.52
    164.0000,     356.91
    168.0000,     388.99
    172.0000,     420.82
    176.0000,     437.44
    180.0000,     430.71
    184.0000,     404.05
    188.0000,     365.91
    192.0000,     326.22
    196.0000,     294.75
    200.0000,     275.79
    204.0000,     270.38
    208.0000,     275.19
    212.0000,     285.87
           302.0213
LAYER 8
41,    22.8718
     48.0000,     355.10
     52.0000,     330.64
     56.0000,     322.53
     60.0000,     323.43
     64.0000,     329.83
     68.0000,     337.58
     72.0000,     349.01
     76.0000,     371.25
     80.0000,     402.47
     84.0000,     428.19
     88.0000,     435.71
     92.0000,     422.20
     96.0000,     393.87
    100.0000,     361.78
    104.0000,     333.19
    108.0000,     309.64
    112.0000,     290.18
    116.0000,     274.34
    120.0000,     263.06
    124.0000,     257.76
    128.0000,     258.65
    132.0000,     263.69
    136.0000,     269.55
    140.0000,     273.19
    144.0000,     273.60
    148.0000,     272.48
    152.0000,     272.96
    156.0000,     277.98
    160.0000,     289.86
    164.0000,     309.93
    168.0000,     336.48
    172.0000,     363.01
    176.0000,     380.37
    180.0000,     381.86
    184.0000,     367.53
    188.0000,     342.33
    192.0000,     312.99
    196.0000,     289.85
    200.0000,     276.71
    204.0000,     271.03
           270.2799
LAYER 9
35,    27.1590
     60.0000,     343.20
     64.0000,     352.54
     68.0000,     359.60
     72.0000,     368.17
     76.0000,     383.37
     80.0000,     403.17
     84.0000,     418.03
     88.0000,     421.49
     92.0000,     411.59
     96.0000,     392.42
    100.0000,     370.39
    104.0000,     350.10
    108.0000,     332.92
    112.0000,     318.50
    116.0000,     306.30
    120.0000,     296.48
    124.0000,     289.44
    128.0000,     284.92
    132.0000,     281.51
    136.0000,     277.40
    140.0000,     271.42
    144.0000,     263.91
    148.0000,     256.78
    152.0000,     252.52
    156.0000,     253.26
    160.0000,     260.31
    164.0000,     273.71
    168.0000,     291.69
    172.0000,     309.89
    176.0000,     323.46
    180.0000,     328.03
    184.0000,     323.57
    188.0000,     312.30
    192.0000,     297.21
           280.0407
LAYER 10
29,    31.8749
     72.0000,     372.78
     76.0000,     386.72
     80.0000,     397.62
     84.0000,     405.32
     88.0000,     406.61
     92.0000,     399.69
     96.0000,     387.35
    100.0000,     373.16
    104.0000,     359.92
    108.0000,     348.36
    112.0000,     338.19
    116.0000,     328.74
    120.0000,     319.67
    124.0000,     310.80
    128.0000,     301.88
    132.0000,     292.30
    136.0000,     281.68
    140.0000,     270.10
    144.0000,     258.52
    148.0000,     248.55
    152.0000,     241.90
    156.0000,     239.86
    160.0000,     242.96
    164.0000,     250.76
    168.0000,     262.12
    172.0000,     273.07
    176.0000,     282.56
    180.0000,     287.24
           289.7700
LAYER 11
25,    37.0623
     80.0000,     390.92
     84.0000,     394.52
     88.0000,     394.33
     92.0000,     389.15
     96.0000,     381.25
    100.0000,     371.54
    104.0000,     362.61
    108.0000,     354.44
    112.0000,     346.74
    116.0000,     338.76
    120.0000,     329.95
    124.0000,     319.94
    128.0000,     308.62
    132.0000,     295.98
    136.0000,     282.38
    140.0000,     268.51
    144.0000,     255.43
    148.0000,     244.44
    152.0000,     236.74
    156.0000,     233.23
    160.0000,     233.98
    164.0000,     237.99
    168.0000,     244.36
    172.0000,     251.58
           261.1075
LAYER 12
21, 
     88.0000,     389.15
     92.0000,     383.57
     96.0000,     376.53
    100.0000,     369.20
    104.0000,     362.46
    108.0000,     355.41
    112.0000,     348.67
    116.0000,     341.29
    120.0000,     332.58
    124.0000,     322.14
    128.0000,     309.93
    132.0000,     296.20
    136.0000,     281.57
    140.0000,     266.91
    144.0000,     253.30
    148.0000,     241.85
    152.0000,     233.51
    156.0000,     229.63
    160.0000,     229.18
    164.0000,     231.71
           236.3613
CALCULATED APPARENT RESISTIVITY
      6.0000,       4.0000,   1.00000,    572.6924
     10.0000,       4.0000,   1.00000,    544.7196
     14.0000,       4.0000,   1.00000,    532.6574
     18.0000,       4.0000,   1.00000,    589.7944
     22.0000,       4.0000,   1.00000,    553.5687
     26.0000,       4.0000,   1.00000,    628.5505
     30.0000,       4.0000,   1.00000,    639.7288
     34.0000,       4.0000,   1.00000,    654.2703
     38.0000,       4.0000,   1.00000,    727.6022
     42.0000,       4.0000,   1.00000,    685.6689
     46.0000,       4.0000,   1.00000,    715.3346
     50.0000,       4.0000,   1.00000,    679.1384
     54.0000,       4.0000,   1.00000,    706.7736
     58.0000,       4.0000,   1.00000,    712.9707
     62.0000,       4.0000,   1.00000,    782.2658
     66.0000,       4.0000,   1.00000,    794.3460
     70.0000,       4.0000,   1.00000,    669.0883
     74.0000,       4.0000,   1.00000,    603.5788
     78.0000,       4.0000,   1.00000,    610.0889
     82.0000,       4.0000,   1.00000,    597.3896
     86.0000,       4.0000,   1.00000,    604.6439
     90.0000,       4.0000,   1.00000,    638.0258
     94.0000,       4.0000,   1.00000,    620.0855
     98.0000,       4.0000,   1.00000,    619.4319
    102.0000,       4.0000,   1.00000,    586.6839
    106.0000,       4.0000,   1.00000,    556.1949
    110.0000,       4.0000,   1.00000,    507.7965
    114.0000,       4.0000,   1.00000,    518.6832
    118.0000,       4.0000,   1.00000,    519.4279
    122.0000,       4.0000,   1.00000,    495.5682
    126.0000,       4.0000,   1.00000,    495.4600
    130.0000,       4.0000,   1.00000,    477.4621
    134.0000,       4.0000,   1.00000,    467.7563
    138.0000,       4.0000,   1.00000,    407.6889
    142.0000,       4.0000,   1.00000,    370.3641
    146.0000,       4.0000,   1.00000,    344.5483
    150.0000,       4.0000,   1.00000,    300.0861
    154.0000,       4.0000,   1.00000,    285.7501
    158.0000,       4.0000,   1.00000,    253.1538
    162.0000,       4.0000,   1.00000,    217.6720
    166.0000,       4.0000,   1.00000,    197.0981
    170.0000,       4.0000,   1.00000,    188.8505
    174.0000,       4.0000,   1.00000,    182.9675
    178.0000,       4.0000,   1.00000,    199.5410
    182.0000,       4.0000,   1.00000,    196.3363
    186.0000,       4.0000,   1.00000,    225.6201
    190.0000,       4.0000,   1.00000,    231.0105
    194.0000,       4.0000,   1.00000,    274.6756
    198.0000,       4.0000,   1.00000,    295.3407
    202.0000,       4.0000,   1.00000,    298.1938
    206.0000,       4.0000,   1.00000,    299.1240
    210.0000,       4.0000,   1.00000,    310.5338
    214.0000,       4.0000,   1.00000,    283.4555
    218.0000,       4.0000,   1.00000,    317.7575
    222.0000,       4.0000,   1.00000,    283.5024
    226.0000,       4.0000,   1.00000,    290.9898
    230.0000,       4.0000,   1.00000,    272.6019
    234.0000,       4.0000,   1.00000,    266.8009
    238.0000,       4.0000,   1.00000,    272.5415
    242.0000,       4.0000,   1.00000,    248.7338
    246.0000,       4.0000,   1.00000,    225.7059
     10.0000,       4.0000,   2.00000,    504.4956
     14.0000,       4.0000,   2.00000,    517.0002
     18.0000,       4.0000,   2.00000,    589.6448
     22.0000,       4.0000,   2.00000,    551.7232
     26.0000,       4.0000,   2.00000,    619.1243
     30.0000,       4.0000,   2.00000,    621.8939
     34.0000,       4.0000,   2.00000,    619.0178
     38.0000,       4.0000,   2.00000,    695.1481
     42.0000,       4.0000,   2.00000,    665.8865
     46.0000,       4.0000,   2.00000,    683.0266
     50.0000,       4.0000,   2.00000,    677.0735
     54.0000,       4.0000,   2.00000,    638.0753
     58.0000,       4.0000,   2.00000,    589.0131
     62.0000,       4.0000,   2.00000,    708.7664
     66.0000,       4.0000,   2.00000,    755.2823
     70.0000,       4.0000,   2.00000,    555.1611
     74.0000,       4.0000,   2.00000,    517.6216
     78.0000,       4.0000,   2.00000,    609.0402
     82.0000,       4.0000,   2.00000,    587.4491
     86.0000,       4.0000,   2.00000,    564.8777
     90.0000,       4.0000,   2.00000,    599.4197
     94.0000,       4.0000,   2.00000,    586.6970
     98.0000,       4.0000,   2.00000,    595.0405
    102.0000,       4.0000,   2.00000,    599.8597
    106.0000,       4.0000,   2.00000,    557.5843
    110.0000,       4.0000,   2.00000,    509.0050
    114.0000,       4.0000,   2.00000,    552.6439
    118.0000,       4.0000,   2.00000,    558.1455
    122.0000,       4.0000,   2.00000,    488.2866
    126.0000,       4.0000,   2.00000,    462.0926
    130.0000,       4.0000,   2.00000,    470.8411
    134.0000,       4.0000,   2.00000,    470.6342
    138.0000,       4.0000,   2.00000,    404.2399
    142.0000,       4.0000,   2.00000,    369.4373
    146.0000,       4.0000,   2.00000,    349.1761
    150.0000,       4.0000,   2.00000,    304.2459
    154.0000,       4.0000,   2.00000,    302.0895
    158.0000,       4.0000,   2.00000,    279.8215
    162.0000,       4.0000,   2.00000,    237.5819
    166.0000,       4.0000,   2.00000,    221.1411
    170.0000,       4.0000,   2.00000,    214.0618
    174.0000,       4.0000,   2.00000,    210.4196
    178.0000,       4.0000,   2.00000,    224.6207
    182.0000,       4.0000,   2.00000,    222.7738
    186.0000,       4.0000,   2.00000,    237.1463
    190.0000,       4.0000,   2.00000,    235.2019
    194.0000,       4.0000,   2.00000,    282.8863
    198.0000,       4.0000,   2.00000,    312.4739
    202.0000,       4.0000,   2.00000,    295.2868
    206.0000,       4.0000,   2.00000,    310.2067
    210.0000,       4.0000,   2.00000,    320.9602
    214.0000,       4.0000,   2.00000,    300.0209
    218.0000,       4.0000,   2.00000,    340.2072
    222.0000,       4.0000,   2.00000,    316.2809
    226.0000,       4.0000,   2.00000,    308.2557
    230.0000,       4.0000,   2.00000,    286.2406
    234.0000,       4.0000,   2.00000,    284.9864
    238.0000,       4.0000,   2.00000,    309.4738
    242.0000,       4.0000,   2.00000,    271.6622
     14.0000,       4.0000,   3.00000,    497.3212
     18.0000,       4.0000,   3.00000,    571.0014
     22.0000,       4.0000,   3.00000,    548.3630
     26.0000,       4.0000,   3.00000,    592.1015
     30.0000,       4.0000,   3.00000,    581.9015
     34.0000,       4.0000,   3.00000,    581.2329
     38.0000,       4.0000,   3.00000,    648.8730
     42.0000,       4.0000,   3.00000,    637.9752
     46.0000,       4.0000,   3.00000,    659.9018
     50.0000,       4.0000,   3.00000,    582.0818
     54.0000,       4.0000,   3.00000,    519.5242
     58.0000,       4.0000,   3.00000,    520.8406
     62.0000,       4.0000,   3.00000,    686.2075
     66.0000,       4.0000,   3.00000,    718.4902
     70.0000,       4.0000,   3.00000,    506.3805
     74.0000,       4.0000,   3.00000,    439.5403
     78.0000,       4.0000,   3.00000,    525.9353
     82.0000,       4.0000,   3.00000,    566.0402
     86.0000,       4.0000,   3.00000,    544.9804
     90.0000,       4.0000,   3.00000,    555.7319
     94.0000,       4.0000,   3.00000,    552.9999
     98.0000,       4.0000,   3.00000,    580.6614
    102.0000,       4.0000,   3.00000,    567.9523
    106.0000,       4.0000,   3.00000,    525.4033
    110.0000,       4.0000,   3.00000,    488.2982
    114.0000,       4.0000,   3.00000,    540.9038
    118.0000,       4.0000,   3.00000,    545.0500
    122.0000,       4.0000,   3.00000,    463.7117
    126.0000,       4.0000,   3.00000,    431.4644
    130.0000,       4.0000,   3.00000,    445.4628
    134.0000,       4.0000,   3.00000,    464.2829
    138.0000,       4.0000,   3.00000,    406.5099
    142.0000,       4.0000,   3.00000,    361.8273
    146.0000,       4.0000,   3.00000,    337.0872
    150.0000,       4.0000,   3.00000,    311.2869
    154.0000,       4.0000,   3.00000,    320.0401
    158.0000,       4.0000,   3.00000,    299.3421
    162.0000,       4.0000,   3.00000,    259.9813
    166.0000,       4.0000,   3.00000,    236.6601
    170.0000,       4.0000,   3.00000,    237.7988
    174.0000,       4.0000,   3.00000,    238.3384
    178.0000,       4.0000,   3.00000,    258.3171
    182.0000,       4.0000,   3.00000,    241.9214
    186.0000,       4.0000,   3.00000,    245.8900
    190.0000,       4.0000,   3.00000,    240.7310
    194.0000,       4.0000,   3.00000,    297.5148
    198.0000,       4.0000,   3.00000,    322.6693
    202.0000,       4.0000,   3.00000,    312.0795
    206.0000,       4.0000,   3.00000,    300.5470
    210.0000,       4.0000,   3.00000,    317.0355
    214.0000,       4.0000,   3.00000,    304.5955
    218.0000,       4.0000,   3.00000,    356.9117
    222.0000,       4.0000,   3.00000,    328.9181
    226.0000,       4.0000,   3.00000,    314.6846
    230.0000,       4.0000,   3.00000,    285.9065
    234.0000,       4.0000,   3.00000,    307.2707
    238.0000,       4.0000,   3.00000,    334.0361
     18.0000,      12.0000,   1.00000,    528.0482
     22.0000,      12.0000,   1.00000,    555.0303
     26.0000,      12.0000,   1.00000,    556.3971
     30.0000,      12.0000,   1.00000,    556.3433
     34.0000,      12.0000,   1.00000,    574.8087
     38.0000,      12.0000,   1.00000,    600.2956
     42.0000,      12.0000,   1.00000,    625.1774
     46.0000,      12.0000,   1.00000,    581.3036
     50.0000,      12.0000,   1.00000,    510.8159
     54.0000,      12.0000,   1.00000,    480.9891
     58.0000,      12.0000,   1.00000,    553.4438
     62.0000,      12.0000,   1.00000,    623.4013
     66.0000,      12.0000,   1.00000,    626.0627
     70.0000,      12.0000,   1.00000,    550.6497
     74.0000,      12.0000,   1.00000,    464.7391
     78.0000,      12.0000,   1.00000,    456.9525
     82.0000,      12.0000,   1.00000,    504.4649
     86.0000,      12.0000,   1.00000,    543.5110
     90.0000,      12.0000,   1.00000,    536.8427
     94.0000,      12.0000,   1.00000,    545.9824
     98.0000,      12.0000,   1.00000,    545.2095
    102.0000,      12.0000,   1.00000,    524.6150
    106.0000,      12.0000,   1.00000,    497.2418
    110.0000,      12.0000,   1.00000,    495.9127
    114.0000,      12.0000,   1.00000,    494.6614
    118.0000,      12.0000,   1.00000,    481.9771
    122.0000,      12.0000,   1.00000,    457.0533
    126.0000,      12.0000,   1.00000,    429.0917
    130.0000,      12.0000,   1.00000,    424.6818
    134.0000,      12.0000,   1.00000,    429.3530
    138.0000,      12.0000,   1.00000,    412.8275
    142.0000,      12.0000,   1.00000,    365.8039
    146.0000,      12.0000,   1.00000,    333.4339
    150.0000,      12.0000,   1.00000,    324.0992
    154.0000,      12.0000,   1.00000,    317.7001
    158.0000,      12.0000,   1.00000,    305.0685
    162.0000,      12.0000,   1.00000,    277.9244
    166.0000,      12.0000,   1.00000,    258.8712
    170.0000,      12.0000,   1.00000,    251.4338
    174.0000,      12.0000,   1.00000,    265.1962
    178.0000,      12.0000,   1.00000,    265.0569
    182.0000,      12.0000,   1.00000,    260.4461
    186.0000,      12.0000,   1.00000,    251.0150
    190.0000,      12.0000,   1.00000,    271.4071
    194.0000,      12.0000,   1.00000,    293.9570
    198.0000,      12.0000,   1.00000,    320.4965
    202.0000,      12.0000,   1.00000,    314.4800
    206.0000,      12.0000,   1.00000,    307.0536
    210.0000,      12.0000,   1.00000,    296.8243
    214.0000,      12.0000,   1.00000,    321.6165
    218.0000,      12.0000,   1.00000,    328.5221
    222.0000,      12.0000,   1.00000,    327.2768
    226.0000,      12.0000,   1.00000,    305.4220
    230.0000,      12.0000,   1.00000,    306.8075
    234.0000,      12.0000,   1.00000,    312.0368
     18.0000,       4.0000,   4.00000,    555.8161
     22.0000,       4.0000,   4.00000,    513.6734
     26.0000,       4.0000,   4.00000,    569.2458
     30.0000,       4.0000,   4.00000,    550.6363
     34.0000,       4.0000,   4.00000,    543.0687
     38.0000,       4.0000,   4.00000,    626.4189
     42.0000,       4.0000,   4.00000,    602.1049
     46.0000,       4.0000,   4.00000,    585.1180
     50.0000,       4.0000,   4.00000,    486.0232
     54.0000,       4.0000,   4.00000,    453.6032
     58.0000,       4.0000,   4.00000,    490.5656
     62.0000,       4.0000,   4.00000,    644.4682
     66.0000,       4.0000,   4.00000,    688.0460
     70.0000,       4.0000,   4.00000,    481.2619
     74.0000,       4.0000,   4.00000,    402.5688
     78.0000,       4.0000,   4.00000,    456.6455
     82.0000,       4.0000,   4.00000,    493.6593
     86.0000,       4.0000,   4.00000,    518.6367
     90.0000,       4.0000,   4.00000,    542.2118
     94.0000,       4.0000,   4.00000,    531.4793
     98.0000,       4.0000,   4.00000,    547.1235
    102.0000,       4.0000,   4.00000,    528.5876
    106.0000,       4.0000,   4.00000,    490.9250
    110.0000,       4.0000,   4.00000,    458.7327
    114.0000,       4.0000,   4.00000,    497.7909
    118.0000,       4.0000,   4.00000,    494.2264
    122.0000,       4.0000,   4.00000,    436.3106
    126.0000,       4.0000,   4.00000,    418.1948
    130.0000,       4.0000,   4.00000,    421.6551
    134.0000,       4.0000,   4.00000,    446.1172
    138.0000,       4.0000,   4.00000,    397.6686
    142.0000,       4.0000,   4.00000,    354.9506
    146.0000,       4.0000,   4.00000,    336.2653
    150.0000,       4.0000,   4.00000,    312.9317
    154.0000,       4.0000,   4.00000,    332.9543
    158.0000,       4.0000,   4.00000,    315.3990
    162.0000,       4.0000,   4.00000,    271.3969
    166.0000,       4.0000,   4.00000,    254.2596
    170.0000,       4.0000,   4.00000,    253.8988
    174.0000,       4.0000,   4.00000,    261.8050
    178.0000,       4.0000,   4.00000,    280.3890
    182.0000,       4.0000,   4.00000,    254.9764
    186.0000,       4.0000,   4.00000,    258.6914
    190.0000,       4.0000,   4.00000,    252.7139
    194.0000,       4.0000,   4.00000,    305.9277
    198.0000,       4.0000,   4.00000,    340.8305
    202.0000,       4.0000,   4.00000,    312.4488
    206.0000,       4.0000,   4.00000,    304.5743
    210.0000,       4.0000,   4.00000,    309.7267
    214.0000,       4.0000,   4.00000,    300.9371
    218.0000,       4.0000,   4.00000,    359.5331
    222.0000,       4.0000,   4.00000,    322.8807
    226.0000,       4.0000,   4.00000,    313.6709
    230.0000,       4.0000,   4.00000,    298.7423
    234.0000,       4.0000,   4.00000,    311.5665
     24.0000,      16.0000,   1.00000,    512.2029
     28.0000,      16.0000,   1.00000,    513.9348
     32.0000,      16.0000,   1.00000,    553.0704
     36.0000,      16.0000,   1.00000,    560.5153
     40.0000,      16.0000,   1.00000,    538.9777
     44.0000,      16.0000,   1.00000,    498.4419
     48.0000,      16.0000,   1.00000,    461.1477
     52.0000,      16.0000,   1.00000,    465.2690
     56.0000,      16.0000,   1.00000,    495.1365
     60.0000,      16.0000,   1.00000,    539.2140
     64.0000,      16.0000,   1.00000,    550.5186
     68.0000,      16.0000,   1.00000,    538.1824
     72.0000,      16.0000,   1.00000,    502.3419
     76.0000,      16.0000,   1.00000,    432.5883
     80.0000,      16.0000,   1.00000,    416.5414
     84.0000,      16.0000,   1.00000,    442.9683
     88.0000,      16.0000,   1.00000,    487.6396
     92.0000,      16.0000,   1.00000,    523.3694
     96.0000,      16.0000,   1.00000,    514.2384
    100.0000,      16.0000,   1.00000,    487.6842
    104.0000,      16.0000,   1.00000,    470.4607
    108.0000,      16.0000,   1.00000,    456.0037
    112.0000,      16.0000,   1.00000,    433.1393
    116.0000,      16.0000,   1.00000,    417.4017
    120.0000,      16.0000,   1.00000,    418.0002
    124.0000,      16.0000,   1.00000,    415.9495
    128.0000,      16.0000,   1.00000,    415.0981
    132.0000,      16.0000,   1.00000,    405.6982
    136.0000,      16.0000,   1.00000,    389.7021
    140.0000,      16.0000,   1.00000,    380.3851
    144.0000,      16.0000,   1.00000,    357.1354
    148.0000,      16.0000,   1.00000,    341.0469
    152.0000,      16.0000,   1.00000,    329.0958
    156.0000,      16.0000,   1.00000,    310.7626
    160.0000,      16.0000,   1.00000,    304.4612
    164.0000,      16.0000,   1.00000,    287.8209
    168.0000,      16.0000,   1.00000,    276.5583
    172.0000,      16.0000,   1.00000,    276.9479
    176.0000,      16.0000,   1.00000,    271.8636
    180.0000,      16.0000,   1.00000,    275.4484
    184.0000,      16.0000,   1.00000,    277.4258
    188.0000,      16.0000,   1.00000,    285.0396
    192.0000,      16.0000,   1.00000,    306.9481
    196.0000,      16.0000,   1.00000,    310.3350
    200.0000,      16.0000,   1.00000,    319.3293
    204.0000,      16.0000,   1.00000,    319.8859
    208.0000,      16.0000,   1.00000,    307.2736
    212.0000,      16.0000,   1.00000,    313.8312
    216.0000,      16.0000,   1.00000,    303.6341
    220.0000,      16.0000,   1.00000,    304.2796
    224.0000,      16.0000,   1.00000,    316.7808
    228.0000,      16.0000,   1.00000,    312.0870
     22.0000,       4.0000,   5.00000,    485.6640
     26.0000,       4.0000,   5.00000,    533.2072
     30.0000,       4.0000,   5.00000,    532.9322
     34.0000,       4.0000,   5.00000,    529.1091
     38.0000,       4.0000,   5.00000,    597.1151
     42.0000,       4.0000,   5.00000,    547.5222
     46.0000,       4.0000,   5.00000,    497.0232
     50.0000,       4.0000,   5.00000,    444.9093
     54.0000,       4.0000,   5.00000,    433.1094
     58.0000,       4.0000,   5.00000,    452.8593
     62.0000,       4.0000,   5.00000,    608.8362
     66.0000,       4.0000,   5.00000,    653.5419
     70.0000,       4.0000,   5.00000,    455.7958
     74.0000,       4.0000,   5.00000,    380.6534
     78.0000,       4.0000,   5.00000,    423.8349
     82.0000,       4.0000,   5.00000,    433.9433
     86.0000,       4.0000,   5.00000,    463.5282
     90.0000,       4.0000,   5.00000,    532.6624
     94.0000,       4.0000,   5.00000,    517.7042
     98.0000,       4.0000,   5.00000,    510.1863
    102.0000,       4.0000,   5.00000,    499.6420
    106.0000,       4.0000,   5.00000,    462.5501
    110.0000,       4.0000,   5.00000,    418.7123
    114.0000,       4.0000,   5.00000,    446.8888
    118.0000,       4.0000,   5.00000,    448.8959
    122.0000,       4.0000,   5.00000,    405.9380
    126.0000,       4.0000,   5.00000,    399.9326
    130.0000,       4.0000,   5.00000,    414.4932
    134.0000,       4.0000,   5.00000,    423.4918
    138.0000,       4.0000,   5.00000,    378.1958
    142.0000,       4.0000,   5.00000,    354.1037
    146.0000,       4.0000,   5.00000,    342.0067
    150.0000,       4.0000,   5.00000,    318.3866
    154.0000,       4.0000,   5.00000,    336.9746
    158.0000,       4.0000,   5.00000,    322.1624
    162.0000,       4.0000,   5.00000,    281.7228
    166.0000,       4.0000,   5.00000,    264.0324
    170.0000,       4.0000,   5.00000,    270.0619
    174.0000,       4.0000,   5.00000,    270.1593
    178.0000,       4.0000,   5.00000,    287.5305
    182.0000,       4.0000,   5.00000,    268.0963
    186.0000,       4.0000,   5.00000,    273.4801
    190.0000,       4.0000,   5.00000,    263.2646
    194.0000,       4.0000,   5.00000,    321.7247
    198.0000,       4.0000,   5.00000,    341.8570
    202.0000,       4.0000,   5.00000,    317.7860
    206.0000,       4.0000,   5.00000,    306.2227
    210.0000,       4.0000,   5.00000,    315.6379
    214.0000,       4.0000,   5.00000,    294.1237
    218.0000,       4.0000,   5.00000,    340.5786
    222.0000,       4.0000,   5.00000,    316.8464
    226.0000,       4.0000,   5.00000,    317.1598
    230.0000,       4.0000,   5.00000,    300.7201
     26.0000,       4.0000,   6.00000,    510.6935
     30.0000,       4.0000,   6.00000,    515.4251
     34.0000,       4.0000,   6.00000,    519.7942
     38.0000,       4.0000,   6.00000,    555.9266
     42.0000,       4.0000,   6.00000,    481.1619
     46.0000,       4.0000,   6.00000,    471.4328
     50.0000,       4.0000,   6.00000,    426.3256
     54.0000,       4.0000,   6.00000,    413.2584
     58.0000,       4.0000,   6.00000,    432.2697
     62.0000,       4.0000,   6.00000,    571.2844
     66.0000,       4.0000,   6.00000,    615.7691
     70.0000,       4.0000,   6.00000,    428.8644
     74.0000,       4.0000,   6.00000,    360.5291
     78.0000,       4.0000,   6.00000,    402.5646
     82.0000,       4.0000,   6.00000,    412.2249
     86.0000,       4.0000,   6.00000,    426.8040
     90.0000,       4.0000,   6.00000,    483.4309
     94.0000,       4.0000,   6.00000,    496.0909
     98.0000,       4.0000,   6.00000,    500.4194
    102.0000,       4.0000,   6.00000,    475.4985
    106.0000,       4.0000,   6.00000,    431.7526
    110.0000,       4.0000,   6.00000,    382.1500
    114.0000,       4.0000,   6.00000,    408.2995
    118.0000,       4.0000,   6.00000,    416.6940
    122.0000,       4.0000,   6.00000,    377.1479
    126.0000,       4.0000,   6.00000,    379.5794
    130.0000,       4.0000,   6.00000,    397.3025
    134.0000,       4.0000,   6.00000,    412.5946
    138.0000,       4.0000,   6.00000,    368.3307
    142.0000,       4.0000,   6.00000,    350.2659
    146.0000,       4.0000,   6.00000,    347.8605
    150.0000,       4.0000,   6.00000,    325.7541
    154.0000,       4.0000,   6.00000,    339.7872
    158.0000,       4.0000,   6.00000,    323.9832
    162.0000,       4.0000,   6.00000,    286.7147
    166.0000,       4.0000,   6.00000,    272.4595
    170.0000,       4.0000,   6.00000,    273.1017
    174.0000,       4.0000,   6.00000,    271.8203
    178.0000,       4.0000,   6.00000,    290.6157
    182.0000,       4.0000,   6.00000,    275.4442
    186.0000,       4.0000,   6.00000,    284.2486
    190.0000,       4.0000,   6.00000,    276.7469
    194.0000,       4.0000,   6.00000,    326.9933
    198.0000,       4.0000,   6.00000,    348.7543
    202.0000,       4.0000,   6.00000,    319.3217
    206.0000,       4.0000,   6.00000,    312.5655
    210.0000,       4.0000,   6.00000,    317.1590
    214.0000,       4.0000,   6.00000,    288.0660
    218.0000,       4.0000,   6.00000,    329.3496
    222.0000,       4.0000,   6.00000,    311.0505
    226.0000,       4.0000,   6.00000,    315.3853
     30.0000,      20.0000,   1.00000,    513.7614
     34.0000,      20.0000,   1.00000,    511.8616
     38.0000,      20.0000,   1.00000,    482.0316
     42.0000,      20.0000,   1.00000,    462.2082
     46.0000,      20.0000,   1.00000,    457.5677
     50.0000,      20.0000,   1.00000,    449.1458
     54.0000,      20.0000,   1.00000,    468.8267
     58.0000,      20.0000,   1.00000,    498.2139
     62.0000,      20.0000,   1.00000,    486.4716
     66.0000,      20.0000,   1.00000,    473.1031
     70.0000,      20.0000,   1.00000,    483.4880
     74.0000,      20.0000,   1.00000,    453.1091
     78.0000,      20.0000,   1.00000,    407.3460
     82.0000,      20.0000,   1.00000,    412.1261
     86.0000,      20.0000,   1.00000,    427.3530
     90.0000,      20.0000,   1.00000,    436.7069
     94.0000,      20.0000,   1.00000,    464.4941
     98.0000,      20.0000,   1.00000,    483.1657
    102.0000,      20.0000,   1.00000,    452.2392
    106.0000,      20.0000,   1.00000,    421.6956
    110.0000,      20.0000,   1.00000,    405.1930
    114.0000,      20.0000,   1.00000,    385.1709
    118.0000,      20.0000,   1.00000,    374.3394
    122.0000,      20.0000,   1.00000,    386.1135
    126.0000,      20.0000,   1.00000,    389.0409
    130.0000,      20.0000,   1.00000,    381.7049
    134.0000,      20.0000,   1.00000,    383.2613
    138.0000,      20.0000,   1.00000,    382.6396
    142.0000,      20.0000,   1.00000,    368.4173
    146.0000,      20.0000,   1.00000,    355.6227
    150.0000,      20.0000,   1.00000,    343.2582
    154.0000,      20.0000,   1.00000,    325.4731
    158.0000,      20.0000,   1.00000,    307.8811
    162.0000,      20.0000,   1.00000,    303.0395
    166.0000,      20.0000,   1.00000,    291.3026
    170.0000,      20.0000,   1.00000,    279.0192
    174.0000,      20.0000,   1.00000,    273.9312
    178.0000,      20.0000,   1.00000,    278.6679
    182.0000,      20.0000,   1.00000,    280.3553
    186.0000,      20.0000,   1.00000,    301.2927
    190.0000,      20.0000,   1.00000,    311.8007
    194.0000,      20.0000,   1.00000,    316.8928
    198.0000,      20.0000,   1.00000,    317.7853
    202.0000,      20.0000,   1.00000,    327.8220
    206.0000,      20.0000,   1.00000,    319.5917
    210.0000,      20.0000,   1.00000,    311.8604
    214.0000,      20.0000,   1.00000,    302.4999
    218.0000,      20.0000,   1.00000,    303.0142
    222.0000,      20.0000,   1.00000,    297.4111
     30.0000,       4.0000,   7.00000,    502.3788
     34.0000,       4.0000,   7.00000,    484.5887
     38.0000,       4.0000,   7.00000,    512.4455
     42.0000,       4.0000,   7.00000,    467.4961
     46.0000,       4.0000,   7.00000,    460.7600
     50.0000,       4.0000,   7.00000,    417.3373
     54.0000,       4.0000,   7.00000,    395.0869
     58.0000,       4.0000,   7.00000,    414.9039
     62.0000,       4.0000,   7.00000,    543.4589
     66.0000,       4.0000,   7.00000,    575.4533
     70.0000,       4.0000,   7.00000,    402.8456
     74.0000,       4.0000,   7.00000,    339.5045
     78.0000,       4.0000,   7.00000,    389.2637
     82.0000,       4.0000,   7.00000,    405.9001
     86.0000,       4.0000,   7.00000,    410.0673
     90.0000,       4.0000,   7.00000,    441.4370
     94.0000,       4.0000,   7.00000,    457.7159
     98.0000,       4.0000,   7.00000,    488.3532
    102.0000,       4.0000,   7.00000,    462.5985
    106.0000,       4.0000,   7.00000,    402.2635
    110.0000,       4.0000,   7.00000,    358.3889
    114.0000,       4.0000,   7.00000,    385.7900
    118.0000,       4.0000,   7.00000,    390.1855
    122.0000,       4.0000,   7.00000,    357.6843
    126.0000,       4.0000,   7.00000,    355.6510
    130.0000,       4.0000,   7.00000,    376.3751
    134.0000,       4.0000,   7.00000,    404.5068
    138.0000,       4.0000,   7.00000,    370.5088
    142.0000,       4.0000,   7.00000,    349.1394
    146.0000,       4.0000,   7.00000,    348.2046
    150.0000,       4.0000,   7.00000,    329.3097
    154.0000,       4.0000,   7.00000,    346.6182
    158.0000,       4.0000,   7.00000,    326.9985
    162.0000,       4.0000,   7.00000,    287.9834
    166.0000,       4.0000,   7.00000,    271.2870
    170.0000,       4.0000,   7.00000,    269.6399
    174.0000,       4.0000,   7.00000,    271.1227
    178.0000,       4.0000,   7.00000,    294.1113
    182.0000,       4.0000,   7.00000,    276.5359
    186.0000,       4.0000,   7.00000,    290.9811
    190.0000,       4.0000,   7.00000,    280.8822
    194.0000,       4.0000,   7.00000,    335.0215
    198.0000,       4.0000,   7.00000,    355.0765
    202.0000,       4.0000,   7.00000,    326.1333
    206.0000,       4.0000,   7.00000,    313.3364
    210.0000,       4.0000,   7.00000,    313.0179
    214.0000,       4.0000,   7.00000,    286.6002
    218.0000,       4.0000,   7.00000,    334.6177
    222.0000,       4.0000,   7.00000,    305.9920
     34.0000,       4.0000,   8.00000,    448.3141
     38.0000,       4.0000,   8.00000,    497.5375
     42.0000,       4.0000,   8.00000,    470.8403
     46.0000,       4.0000,   8.00000,    458.6116
     50.0000,       4.0000,   8.00000,    405.2906
     54.0000,       4.0000,   8.00000,    386.5129
     58.0000,       4.0000,   8.00000,    394.4102
     62.0000,       4.0000,   8.00000,    518.0919
     66.0000,       4.0000,   8.00000,    546.1859
     70.0000,       4.0000,   8.00000,    376.0829
     74.0000,       4.0000,   8.00000,    324.3148
     78.0000,       4.0000,   8.00000,    379.5034
     82.0000,       4.0000,   8.00000,    396.3755
     86.0000,       4.0000,   8.00000,    398.9474
     90.0000,       4.0000,   8.00000,    430.8795
     94.0000,       4.0000,   8.00000,    428.6258
     98.0000,       4.0000,   8.00000,    451.0489
    102.0000,       4.0000,   8.00000,    444.0174
    106.0000,       4.0000,   8.00000,    393.5922
    110.0000,       4.0000,   8.00000,    344.3370
    114.0000,       4.0000,   8.00000,    369.7002
    118.0000,       4.0000,   8.00000,    375.8173
    122.0000,       4.0000,   8.00000,    337.5745
    126.0000,       4.0000,   8.00000,    337.5737
    130.0000,       4.0000,   8.00000,    361.5383
    134.0000,       4.0000,   8.00000,    395.9478
    138.0000,       4.0000,   8.00000,    370.0693
    142.0000,       4.0000,   8.00000,    353.9784
    146.0000,       4.0000,   8.00000,    346.8432
    150.0000,       4.0000,   8.00000,    330.4875
    154.0000,       4.0000,   8.00000,    351.6718
    158.0000,       4.0000,   8.00000,    333.0978
    162.0000,       4.0000,   8.00000,    285.1946
    166.0000,       4.0000,   8.00000,    262.6938
    170.0000,       4.0000,   8.00000,    266.2205
    174.0000,       4.0000,   8.00000,    270.2178
    178.0000,       4.0000,   8.00000,    292.5973
    182.0000,       4.0000,   8.00000,    279.5240
    186.0000,       4.0000,   8.00000,    287.0536
    190.0000,       4.0000,   8.00000,    281.5471
    194.0000,       4.0000,   8.00000,    340.5076
    198.0000,       4.0000,   8.00000,    364.2114
    202.0000,       4.0000,   8.00000,    330.4130
    206.0000,       4.0000,   8.00000,    310.4608
    210.0000,       4.0000,   8.00000,    311.6593
    214.0000,       4.0000,   8.00000,    292.0917
    218.0000,       4.0000,   8.00000,    337.8542
     42.0000,      28.0000,   1.00000,    445.5215
     46.0000,      28.0000,   1.00000,    442.1232
     50.0000,      28.0000,   1.00000,    456.9320
     54.0000,      28.0000,   1.00000,    457.0800
     58.0000,      28.0000,   1.00000,    430.7528
     62.0000,      28.0000,   1.00000,    405.0233
     66.0000,      28.0000,   1.00000,    398.1744
     70.0000,      28.0000,   1.00000,    408.7361
     74.0000,      28.0000,   1.00000,    415.4040
     78.0000,      28.0000,   1.00000,    402.3045
     82.0000,      28.0000,   1.00000,    385.2280
     86.0000,      28.0000,   1.00000,    392.7320
     90.0000,      28.0000,   1.00000,    405.1861
     94.0000,      28.0000,   1.00000,    395.7185
     98.0000,      28.0000,   1.00000,    382.3300
    102.0000,      28.0000,   1.00000,    379.2388
    106.0000,      28.0000,   1.00000,    385.0146
    110.0000,      28.0000,   1.00000,    387.3915
    114.0000,      28.0000,   1.00000,    365.0552
    118.0000,      28.0000,   1.00000,    344.9595
    122.0000,      28.0000,   1.00000,    346.4922
    126.0000,      28.0000,   1.00000,    354.6257
    130.0000,      28.0000,   1.00000,    356.5075
    134.0000,      28.0000,   1.00000,    359.3487
    138.0000,      28.0000,   1.00000,    361.9531
    142.0000,      28.0000,   1.00000,    370.1941
    146.0000,      28.0000,   1.00000,    366.9845
    150.0000,      28.0000,   1.00000,    347.9208
    154.0000,      28.0000,   1.00000,    324.6954
    158.0000,      28.0000,   1.00000,    307.4218
    162.0000,      28.0000,   1.00000,    295.1592
    166.0000,      28.0000,   1.00000,    288.7172
    170.0000,      28.0000,   1.00000,    275.9133
    174.0000,      28.0000,   1.00000,    271.4535
    178.0000,      28.0000,   1.00000,    271.1706
    182.0000,      28.0000,   1.00000,    284.2216
    186.0000,      28.0000,   1.00000,    300.2429
    190.0000,      28.0000,   1.00000,    313.1907
    194.0000,      28.0000,   1.00000,    317.4214
    198.0000,      28.0000,   1.00000,    322.4299
    202.0000,      28.0000,   1.00000,    322.7633
    206.0000,      28.0000,   1.00000,    333.9750
    210.0000,      28.0000,   1.00000,    327.7672
     42.0000,       4.0000,  10.00000,    461.4195
     46.0000,       4.0000,  10.00000,    450.2868
     50.0000,       4.0000,  10.00000,    395.2550
     54.0000,       4.0000,  10.00000,    364.2591
     58.0000,       4.0000,  10.00000,    366.0884
     62.0000,       4.0000,  10.00000,    474.8345
     66.0000,       4.0000,  10.00000,    499.2804
     70.0000,       4.0000,  10.00000,    351.6501
     74.0000,       4.0000,  10.00000,    302.4065
     78.0000,       4.0000,  10.00000,    351.6811
     82.0000,       4.0000,  10.00000,    376.1428
     86.0000,       4.0000,  10.00000,    389.1671
     90.0000,       4.0000,  10.00000,    422.6245
     94.0000,       4.0000,  10.00000,    409.4486
     98.0000,       4.0000,  10.00000,    410.3045
    102.0000,       4.0000,  10.00000,    393.9247
    106.0000,       4.0000,  10.00000,    366.9029
    110.0000,       4.0000,  10.00000,    340.1402
    114.0000,       4.0000,  10.00000,    359.0609
    118.0000,       4.0000,  10.00000,    353.1788
    122.0000,       4.0000,  10.00000,    319.3473
    126.0000,       4.0000,  10.00000,    322.3037
    130.0000,       4.0000,  10.00000,    347.0752
    134.0000,       4.0000,  10.00000,    382.7636
    138.0000,       4.0000,  10.00000,    359.3910
    142.0000,       4.0000,  10.00000,    351.1536
    146.0000,       4.0000,  10.00000,    353.4878
    150.0000,       4.0000,  10.00000,    337.2093
    154.0000,       4.0000,  10.00000,    350.4852
    158.0000,       4.0000,  10.00000,    324.7165
    162.0000,       4.0000,  10.00000,    278.7774
    166.0000,       4.0000,  10.00000,    257.6847
    170.0000,       4.0000,  10.00000,    257.8788
    174.0000,       4.0000,  10.00000,    263.2052
    178.0000,       4.0000,  10.00000,    285.7870
    182.0000,       4.0000,  10.00000,    270.6201
    186.0000,       4.0000,  10.00000,    281.5145
    190.0000,       4.0000,  10.00000,    278.0514
    194.0000,       4.0000,  10.00000,    338.3535
    198.0000,       4.0000,  10.00000,    362.7502
    202.0000,       4.0000,  10.00000,    331.9088
    206.0000,       4.0000,  10.00000,    319.2345
    210.0000,       4.0000,  10.00000,    322.8591
     54.0000,      36.0000,   1.00000,    420.9210
     58.0000,      36.0000,   1.00000,    399.8097
     62.0000,      36.0000,   1.00000,    388.3286
     66.0000,      36.0000,   1.00000,    375.0026
     70.0000,      36.0000,   1.00000,    373.0247
     74.0000,      36.0000,   1.00000,    383.6767
     78.0000,      36.0000,   1.00000,    388.3128
     82.0000,      36.0000,   1.00000,    378.4981
     86.0000,      36.0000,   1.00000,    360.8854
     90.0000,      36.0000,   1.00000,    360.0797
     94.0000,      36.0000,   1.00000,    367.5879
     98.0000,      36.0000,   1.00000,    371.8993
    102.0000,      36.0000,   1.00000,    371.5083
    106.0000,      36.0000,   1.00000,    362.8106
    110.0000,      36.0000,   1.00000,    352.0388
    114.0000,      36.0000,   1.00000,    347.9965
    118.0000,      36.0000,   1.00000,    355.6351
    122.0000,      36.0000,   1.00000,    361.0349
    126.0000,      36.0000,   1.00000,    354.4395
    130.0000,      36.0000,   1.00000,    353.1096
    134.0000,      36.0000,   1.00000,    350.4323
    138.0000,      36.0000,   1.00000,    351.1457
    142.0000,      36.0000,   1.00000,    348.9458
    146.0000,      36.0000,   1.00000,    340.5902
    150.0000,      36.0000,   1.00000,    328.8712
    154.0000,      36.0000,   1.00000,    314.9076
    158.0000,      36.0000,   1.00000,    303.6355
    162.0000,      36.0000,   1.00000,    297.0036
    166.0000,      36.0000,   1.00000,    283.2154
    170.0000,      36.0000,   1.00000,    277.9325
    174.0000,      36.0000,   1.00000,    269.8685
    178.0000,      36.0000,   1.00000,    270.6607
    182.0000,      36.0000,   1.00000,    279.1980
    186.0000,      36.0000,   1.00000,    284.8207
    190.0000,      36.0000,   1.00000,    294.1966
    194.0000,      36.0000,   1.00000,    306.0885
    198.0000,      36.0000,   1.00000,    310.6243
     54.0000,      12.0000,   4.00000,    351.6567
     58.0000,      12.0000,   4.00000,    381.8907
     62.0000,      12.0000,   4.00000,    427.1187
     66.0000,      12.0000,   4.00000,    417.8317
     70.0000,      12.0000,   4.00000,    362.9012
     74.0000,      12.0000,   4.00000,    318.3264
     78.0000,      12.0000,   4.00000,    324.4180
     82.0000,      12.0000,   4.00000,    350.1878
     86.0000,      12.0000,   4.00000,    371.8928
     90.0000,      12.0000,   4.00000,    386.2519
     94.0000,      12.0000,   4.00000,    403.0154
     98.0000,      12.0000,   4.00000,    401.4622
    102.0000,      12.0000,   4.00000,    385.7033
    106.0000,      12.0000,   4.00000,    352.4403
    110.0000,      12.0000,   4.00000,    333.7973
    114.0000,      12.0000,   4.00000,    331.6534
    118.0000,      12.0000,   4.00000,    339.8019
    122.0000,      12.0000,   4.00000,    339.9372
    126.0000,      12.0000,   4.00000,    332.2101
    130.0000,      12.0000,   4.00000,    345.8605
    134.0000,      12.0000,   4.00000,    355.9991
    138.0000,      12.0000,   4.00000,    357.5456
    142.0000,      12.0000,   4.00000,    344.3404
    146.0000,      12.0000,   4.00000,    332.4809
    150.0000,      12.0000,   4.00000,    332.2802
    154.0000,      12.0000,   4.00000,    326.7798
    158.0000,      12.0000,   4.00000,    311.4220
    162.0000,      12.0000,   4.00000,    283.6503
    166.0000,      12.0000,   4.00000,    258.4700
    170.0000,      12.0000,   4.00000,    252.6318
    174.0000,      12.0000,   4.00000,    260.9518
    178.0000,      12.0000,   4.00000,    263.2021
    182.0000,      12.0000,   4.00000,    267.5601
    186.0000,      12.0000,   4.00000,    262.0657
    190.0000,      12.0000,   4.00000,    285.0896
    194.0000,      12.0000,   4.00000,    314.8074
    198.0000,      12.0000,   4.00000,    337.3526
     66.0000,      44.0000,   1.00000,    372.2266
     70.0000,      44.0000,   1.00000,    366.6024
     74.0000,      44.0000,   1.00000,    367.6087
     78.0000,      44.0000,   1.00000,    370.9250
     82.0000,      44.0000,   1.00000,    372.7946
     86.0000,      44.0000,   1.00000,    363.4681
     90.0000,      44.0000,   1.00000,    342.3913
     94.0000,      44.0000,   1.00000,    344.2267
     98.0000,      44.0000,   1.00000,    355.4161
    102.0000,      44.0000,   1.00000,    359.5811
    106.0000,      44.0000,   1.00000,    364.8670
    110.0000,      44.0000,   1.00000,    368.2820
    114.0000,      44.0000,   1.00000,    367.8691
    118.0000,      44.0000,   1.00000,    362.8781
    122.0000,      44.0000,   1.00000,    354.0456
    126.0000,      44.0000,   1.00000,    348.7519
    130.0000,      44.0000,   1.00000,    348.2656
    134.0000,      44.0000,   1.00000,    352.3134
    138.0000,      44.0000,   1.00000,    342.4505
    142.0000,      44.0000,   1.00000,    326.6775
    146.0000,      44.0000,   1.00000,    317.6976
    150.0000,      44.0000,   1.00000,    312.4754
    154.0000,      44.0000,   1.00000,    302.5366
    158.0000,      44.0000,   1.00000,    294.5534
    162.0000,      44.0000,   1.00000,    287.2238
    166.0000,      44.0000,   1.00000,    284.1406
    170.0000,      44.0000,   1.00000,    278.8459
    174.0000,      44.0000,   1.00000,    277.4614
    178.0000,      44.0000,   1.00000,    276.2563
    182.0000,      44.0000,   1.00000,    277.8548
    186.0000,      44.0000,   1.00000,    283.1528
     66.0000,      12.0000,   5.00000,    410.0645
     70.0000,      12.0000,   5.00000,    355.7153
     74.0000,      12.0000,   5.00000,    309.9640
     78.0000,      12.0000,   5.00000,    316.9059
     82.0000,      12.0000,   5.00000,    342.6666
     86.0000,      12.0000,   5.00000,    366.3444
     90.0000,      12.0000,   5.00000,    378.5223
     94.0000,      12.0000,   5.00000,    392.7371
     98.0000,      12.0000,   5.00000,    393.0376
    102.0000,      12.0000,   5.00000,    382.9604
    106.0000,      12.0000,   5.00000,    359.9516
    110.0000,      12.0000,   5.00000,    345.9821
    114.0000,      12.0000,   5.00000,    343.2831
    118.0000,      12.0000,   5.00000,    340.7441
    122.0000,      12.0000,   5.00000,    328.7732
    126.0000,      12.0000,   5.00000,    324.4179
    130.0000,      12.0000,   5.00000,    344.1676
    134.0000,      12.0000,   5.00000,    354.8765
    138.0000,      12.0000,   5.00000,    347.8247
    142.0000,      12.0000,   5.00000,    330.6170
    146.0000,      12.0000,   5.00000,    319.4349
    150.0000,      12.0000,   5.00000,    320.7387
    154.0000,      12.0000,   5.00000,    312.3874
    158.0000,      12.0000,   5.00000,    298.7541
    162.0000,      12.0000,   5.00000,    273.0208
    166.0000,      12.0000,   5.00000,    255.4263
    170.0000,      12.0000,   5.00000,    251.5114
    174.0000,      12.0000,   5.00000,    257.3997
    178.0000,      12.0000,   5.00000,    257.8882
    182.0000,      12.0000,   5.00000,    264.2122
    186.0000,      12.0000,   5.00000,    261.5560
     78.0000,      52.0000,   1.00000,    365.3601
     82.0000,      52.0000,   1.00000,    365.9756
     86.0000,      52.0000,   1.00000,    366.4152
     90.0000,      52.0000,   1.00000,    358.0477
     94.0000,      52.0000,   1.00000,    346.8554
     98.0000,      52.0000,   1.00000,    349.6034
    102.0000,      52.0000,   1.00000,    355.1288
    106.0000,      52.0000,   1.00000,    361.8827
    110.0000,      52.0000,   1.00000,    368.5680
    114.0000,      52.0000,   1.00000,    371.8886
    118.0000,      52.0000,   1.00000,    368.9922
    122.0000,      52.0000,   1.00000,    361.2653
    126.0000,      52.0000,   1.00000,    351.0348
    130.0000,      52.0000,   1.00000,    341.4205
    134.0000,      52.0000,   1.00000,    332.1090
    138.0000,      52.0000,   1.00000,    325.3653
    142.0000,      52.0000,   1.00000,    317.9312
    146.0000,      52.0000,   1.00000,    312.7737
    150.0000,      52.0000,   1.00000,    304.3940
    154.0000,      52.0000,   1.00000,    298.0361
    158.0000,      52.0000,   1.00000,    290.9577
    162.0000,      52.0000,   1.00000,    281.0688
    166.0000,      52.0000,   1.00000,    275.2223
    170.0000,      52.0000,   1.00000,    278.9362
    174.0000,      52.0000,   1.00000,    283.7182
     78.0000,      12.0000,   6.00000,    317.9355
     82.0000,      12.0000,   6.00000,    346.2872
     86.0000,      12.0000,   6.00000,    370.9584
     90.0000,      12.0000,   6.00000,    386.4398
     94.0000,      12.0000,   6.00000,    400.3326
     98.0000,      12.0000,   6.00000,    400.5256
    102.0000,      12.0000,   6.00000,    386.5363
    106.0000,      12.0000,   6.00000,    360.4393
    110.0000,      12.0000,   6.00000,    345.5919
    114.0000,      12.0000,   6.00000,    344.2276
    118.0000,      12.0000,   6.00000,    343.3043
    122.0000,      12.0000,   6.00000,    330.1248
    126.0000,      12.0000,   6.00000,    322.9835
    130.0000,      12.0000,   6.00000,    335.6088
    134.0000,      12.0000,   6.00000,    339.5886
    138.0000,      12.0000,   6.00000,    335.5488
    142.0000,      12.0000,   6.00000,    324.6027
    146.0000,      12.0000,   6.00000,    318.4144
    150.0000,      12.0000,   6.00000,    316.0270
    154.0000,      12.0000,   6.00000,    307.1589
    158.0000,      12.0000,   6.00000,    292.1176
    162.0000,      12.0000,   6.00000,    264.7690
    166.0000,      12.0000,   6.00000,    246.3271
    170.0000,      12.0000,   6.00000,    245.2294
    174.0000,      12.0000,   6.00000,    256.2416
     84.0000,      24.0000,   3.00000,    354.3799
     88.0000,      24.0000,   3.00000,    378.1633
     92.0000,      24.0000,   3.00000,    391.0289
     96.0000,      24.0000,   3.00000,    390.8847
    100.0000,      24.0000,   3.00000,    383.3145
    104.0000,      24.0000,   3.00000,    375.7292
    108.0000,      24.0000,   3.00000,    368.0893
    112.0000,      24.0000,   3.00000,    352.1470
    116.0000,      24.0000,   3.00000,    336.3122
    120.0000,      24.0000,   3.00000,    330.8997
    124.0000,      24.0000,   3.00000,    339.1693
    128.0000,      24.0000,   3.00000,    336.6628
    132.0000,      24.0000,   3.00000,    332.0575
    136.0000,      24.0000,   3.00000,    329.2416
    140.0000,      24.0000,   3.00000,    324.7794
    144.0000,      24.0000,   3.00000,    321.0986
    148.0000,      24.0000,   3.00000,    315.1254
    152.0000,      24.0000,   3.00000,    306.3637
    156.0000,      24.0000,   3.00000,    289.6992
    160.0000,      24.0000,   3.00000,    274.5179
    164.0000,      24.0000,   3.00000,    266.8981
    168.0000,      24.0000,   3.00000,    259.7065
     90.0000,      20.0000,   4.00000,    393.9638
     94.0000,      20.0000,   4.00000,    403.5782
     98.0000,      20.0000,   4.00000,    402.6846
    102.0000,      20.0000,   4.00000,    385.3693
    106.0000,      20.0000,   4.00000,    370.9468
    110.0000,      20.0000,   4.00000,    356.1411
    114.0000,      20.0000,   4.00000,    337.0291
    118.0000,      20.0000,   4.00000,    327.8117
    122.0000,      20.0000,   4.00000,    329.7892
    126.0000,      20.0000,   4.00000,    332.7690
    130.0000,      20.0000,   4.00000,    329.4189
    134.0000,      20.0000,   4.00000,    330.5584
    138.0000,      20.0000,   4.00000,    331.7765
    142.0000,      20.0000,   4.00000,    325.0631
    146.0000,      20.0000,   4.00000,    315.1830
    150.0000,      20.0000,   4.00000,    305.7214
    154.0000,      20.0000,   4.00000,    296.5435
    158.0000,      20.0000,   4.00000,    286.4353
    162.0000,      20.0000,   4.00000,    274.6240
   2.07
ITERATION 4
MODEL RESISTIVITY
LAYER 1
61,     2.0000
      8.0000,     651.08
     12.0000,     569.81
     16.0000,     545.73
     20.0000,     606.79
     24.0000,     540.43
     28.0000,     632.77
     32.0000,     653.37
     36.0000,     646.96
     40.0000,     760.82
     44.0000,     739.82
     48.0000,     741.41
     52.0000,     660.16
     56.0000,     638.51
     60.0000,     709.87
     64.0000,     1035.4
     68.0000,     1131.0
     72.0000,     711.29
     76.0000,     544.83
     80.0000,     611.32
     84.0000,     628.96
     88.0000,     633.66
     92.0000,     689.32
     96.0000,     660.05
    100.0000,     643.81
    104.0000,     600.75
    108.0000,     515.57
    112.0000,     449.69
    116.0000,     492.24
    120.0000,     500.80
    124.0000,     470.27
    128.0000,     486.52
    132.0000,     497.29
    136.0000,     494.53
    140.0000,     412.67
    144.0000,     368.45
    148.0000,     339.19
    152.0000,     292.97
    156.0000,     287.81
    160.0000,     249.37
    164.0000,     198.27
    168.0000,     175.22
    172.0000,     167.72
    176.0000,     168.68
    180.0000,     192.15
    184.0000,     187.51
    188.0000,     207.78
    192.0000,     216.24
    196.0000,     283.28
    200.0000,     320.23
    204.0000,     296.59
    208.0000,     285.46
    212.0000,     288.97
    216.0000,     260.31
    220.0000,     303.35
    224.0000,     276.95
    228.0000,     266.06
    232.0000,     238.97
    236.0000,     252.28
    240.0000,     280.62
    244.0000,     242.52
           202.2876
LAYER 2
61,     4.2000
      8.0000,     559.87
     12.0000,     517.82
     16.0000,     530.38
     20.0000,     593.18
     24.0000,     566.50
     28.0000,     643.84
     32.0000,     677.11
     36.0000,     666.95
     40.0000,     760.31
     44.0000,     748.41
     48.0000,     744.30
     52.0000,     679.34
     56.0000,     655.62
     60.0000,     732.52
     64.0000,     959.24
     68.0000,     1032.4
     72.0000,     689.09
     76.0000,     541.20
     80.0000,     583.82
     84.0000,     589.04
     88.0000,     598.40
     92.0000,     647.25
     96.0000,     637.78
    100.0000,     651.80
    104.0000,     637.86
    108.0000,     582.65
    112.0000,     527.70
    116.0000,     553.18
    120.0000,     555.38
    124.0000,     529.15
    128.0000,     530.20
    132.0000,     517.20
    136.0000,     482.40
    140.0000,     416.12
    144.0000,     363.23
    148.0000,     329.83
    152.0000,     298.52
    156.0000,     291.92
    160.0000,     251.16
    164.0000,     204.17
    168.0000,     175.96
    172.0000,     172.48
    176.0000,     173.64
    180.0000,     188.16
    184.0000,     191.09
    188.0000,     205.23
    192.0000,     221.52
    196.0000,     284.24
    200.0000,     324.78
    204.0000,     305.32
    208.0000,     300.39
    212.0000,     307.42
    216.0000,     287.35
    220.0000,     321.69
    224.0000,     300.89
    228.0000,     282.95
    232.0000,     261.65
    236.0000,     274.80
    240.0000,     290.17
    244.0000,     246.38
           212.6287
LAYER 3
59,     6.6200
     12.0000,     467.34
     16.0000,     476.06
     20.0000,     524.79
     24.0000,     545.62
     28.0000,     610.34
     32.0000,     668.71
     36.0000,     688.90
     40.0000,     758.50
     44.0000,     756.01
     48.0000,     746.92
     52.0000,     688.68
     56.0000,     653.52
     60.0000,     682.66
     64.0000,     764.55
     68.0000,     772.93
     72.0000,     568.33
     76.0000,     482.67
     80.0000,     521.60
     84.0000,     533.77
     88.0000,     554.74
     92.0000,     612.82
     96.0000,     628.07
    100.0000,     673.97
    104.0000,     700.22
    108.0000,     686.84
    112.0000,     645.71
    116.0000,     638.60
    120.0000,     623.75
    124.0000,     594.96
    128.0000,     570.96
    132.0000,     525.57
    136.0000,     469.33
    140.0000,     420.67
    144.0000,     373.66
    148.0000,     346.22
    152.0000,     332.89
    156.0000,     326.70
    160.0000,     277.76
    164.0000,     226.67
    168.0000,     194.05
    172.0000,     191.51
    176.0000,     189.79
    180.0000,     194.07
    184.0000,     201.60
    188.0000,     215.02
    192.0000,     239.04
    196.0000,     294.96
    200.0000,     334.29
    204.0000,     325.51
    208.0000,     335.24
    212.0000,     357.09
    216.0000,     355.89
    220.0000,     382.50
    224.0000,     366.58
    228.0000,     344.05
    232.0000,     329.08
    236.0000,     337.00
    240.0000,     319.97
           255.2079
LAYER 4
57,     9.2820
     16.0000,     440.63
     20.0000,     479.57
     24.0000,     511.71
     28.0000,     569.99
     32.0000,     634.60
     36.0000,     676.31
     40.0000,     721.26
     44.0000,     710.65
     48.0000,     690.67
     52.0000,     630.65
     56.0000,     580.21
     60.0000,     562.13
     64.0000,     564.05
     68.0000,     537.12
     72.0000,     419.25
     76.0000,     388.87
     80.0000,     448.00
     84.0000,     477.41
     88.0000,     503.91
     92.0000,     560.29
     96.0000,     570.96
    100.0000,     615.82
    104.0000,     665.27
    108.0000,     695.99
    112.0000,     684.27
    116.0000,     665.18
    120.0000,     636.83
    124.0000,     596.40
    128.0000,     550.73
    132.0000,     489.38
    136.0000,     433.41
    140.0000,     403.74
    144.0000,     377.75
    148.0000,     369.34
    152.0000,     377.27
    156.0000,     380.01
    160.0000,     327.40
    164.0000,     271.93
    168.0000,     238.02
    172.0000,     235.78
    176.0000,     229.53
    180.0000,     224.98
    184.0000,     230.48
    188.0000,     241.96
    192.0000,     263.66
    196.0000,     306.12
    200.0000,     335.91
    204.0000,     336.02
    208.0000,     361.78
    212.0000,     402.86
    216.0000,     421.44
    220.0000,     443.68
    224.0000,     429.35
    228.0000,     407.67
    232.0000,     395.17
    236.0000,     394.32
           328.9510
LAYER 5
53,    12.2102
     24.0000,     520.85
     28.0000,     560.72
     32.0000,     581.13
     36.0000,     576.30
     40.0000,     556.31
     44.0000,     513.22
     48.0000,     467.95
     52.0000,     417.45
     56.0000,     378.07
     60.0000,     355.54
     64.0000,     342.05
     68.0000,     320.41
     72.0000,     289.53
     76.0000,     309.95
     80.0000,     386.02
     84.0000,     441.64
     88.0000,     465.73
     92.0000,     478.01
     96.0000,     449.27
    100.0000,     431.37
    104.0000,     427.92
    108.0000,     426.27
    112.0000,     408.06
    116.0000,     379.09
    120.0000,     349.38
    124.0000,     326.29
    128.0000,     314.88
    132.0000,     311.39
    136.0000,     316.52
    140.0000,     332.42
    144.0000,     349.20
    148.0000,     370.68
    152.0000,     398.03
    156.0000,     415.33
    160.0000,     398.11
    164.0000,     377.24
    168.0000,     371.71
    172.0000,     381.08
    176.0000,     375.20
    180.0000,     356.45
    184.0000,     339.79
    188.0000,     324.36
    192.0000,     311.58
    196.0000,     306.65
    200.0000,     305.53
    204.0000,     311.38
    208.0000,     341.81
    212.0000,     385.32
    216.0000,     417.30
    220.0000,     430.10
    224.0000,     427.00
    228.0000,     416.46
           407.0098
LAYER 6
49,    15.4312
     32.0000,     587.83
     36.0000,     518.09
     40.0000,     471.14
     44.0000,     413.32
     48.0000,     368.30
     52.0000,     331.62
     56.0000,     310.11
     60.0000,     301.53
     64.0000,     298.52
     68.0000,     291.73
     72.0000,     288.33
     76.0000,     319.01
     80.0000,     385.21
     84.0000,     439.11
     88.0000,     457.17
     92.0000,     445.49
     96.0000,     404.06
    100.0000,     363.98
    104.0000,     335.12
    108.0000,     312.42
    112.0000,     288.28
    116.0000,     263.53
    120.0000,     242.31
    124.0000,     230.93
    128.0000,     234.08
    132.0000,     249.52
    136.0000,     272.50
    140.0000,     297.91
    144.0000,     319.92
    148.0000,     339.22
    152.0000,     358.04
    156.0000,     373.39
    160.0000,     381.57
    164.0000,     394.83
    168.0000,     419.46
    172.0000,     446.64
    176.0000,     454.08
    180.0000,     436.85
    184.0000,     405.31
    188.0000,     366.83
    192.0000,     328.84
    196.0000,     299.87
    200.0000,     283.57
    204.0000,     282.61
    208.0000,     299.37
    212.0000,     323.17
    216.0000,     344.57
    220.0000,     354.29
           366.1353
LAYER 7
45,    18.9743
     40.0000,     456.62
     44.0000,     378.60
     48.0000,     340.93
     52.0000,     315.43
     56.0000,     303.56
     60.0000,     302.00
     64.0000,     305.62
     68.0000,     308.81
     72.0000,     317.43
     76.0000,     346.94
     80.0000,     396.19
     84.0000,     437.58
     88.0000,     450.59
     92.0000,     434.28
     96.0000,     396.45
    100.0000,     356.17
    104.0000,     322.90
    108.0000,     295.92
    112.0000,     271.93
    116.0000,     250.55
    120.0000,     234.01
    124.0000,     226.66
    128.0000,     231.52
    132.0000,     246.53
    136.0000,     266.09
    140.0000,     283.96
    144.0000,     296.22
    148.0000,     304.01
    152.0000,     311.02
    156.0000,     320.20
    160.0000,     334.24
    164.0000,     357.75
    168.0000,     390.63
    172.0000,     423.45
    176.0000,     440.67
    180.0000,     433.96
    184.0000,     406.87
    188.0000,     368.00
    192.0000,     327.50
    196.0000,     295.34
    200.0000,     275.87
    204.0000,     270.21
    208.0000,     275.08
    212.0000,     286.17
           303.8423
LAYER 8
41,    22.8718
     48.0000,     351.57
     52.0000,     328.37
     56.0000,     320.57
     60.0000,     321.27
     64.0000,     327.40
     68.0000,     335.05
     72.0000,     346.74
     76.0000,     370.02
     80.0000,     402.98
     84.0000,     430.32
     88.0000,     438.83
     92.0000,     425.94
     96.0000,     398.13
    100.0000,     366.72
    104.0000,     338.68
    108.0000,     314.98
    112.0000,     294.35
    116.0000,     276.45
    120.0000,     262.73
    124.0000,     255.79
    128.0000,     256.93
    132.0000,     263.95
    136.0000,     272.30
    140.0000,     277.61
    144.0000,     278.28
    148.0000,     276.30
    152.0000,     275.48
    156.0000,     279.34
    160.0000,     290.58
    164.0000,     310.64
    168.0000,     337.66
    172.0000,     364.81
    176.0000,     382.61
    180.0000,     384.17
    184.0000,     369.57
    188.0000,     343.83
    192.0000,     313.85
    196.0000,     290.23
    200.0000,     276.76
    204.0000,     270.97
           270.6121
LAYER 9
35,    27.1590
     60.0000,     340.28
     64.0000,     349.54
     68.0000,     356.47
     72.0000,     365.08
     76.0000,     380.74
     80.0000,     401.55
     84.0000,     417.64
     88.0000,     422.30
     92.0000,     413.52
     96.0000,     395.35
    100.0000,     374.13
    104.0000,     354.25
    108.0000,     336.76
    112.0000,     321.19
    116.0000,     307.26
    120.0000,     295.65
    124.0000,     287.52
    128.0000,     283.11
    132.0000,     280.81
    136.0000,     278.08
    140.0000,     273.00
    144.0000,     265.60
    148.0000,     257.96
    152.0000,     252.95
    156.0000,     253.04
    160.0000,     259.75
    164.0000,     273.18
    168.0000,     291.47
    172.0000,     310.07
    176.0000,     323.97
    180.0000,     328.70
    184.0000,     324.23
    188.0000,     312.75
    192.0000,     297.39
           280.0819
LAYER 10
29,    31.8749
     72.0000,     368.54
     76.0000,     382.60
     80.0000,     393.95
     84.0000,     402.29
     88.0000,     404.38
     92.0000,     398.35
     96.0000,     386.74
    100.0000,     373.04
    104.0000,     359.93
    108.0000,     348.01
    112.0000,     336.97
    116.0000,     326.35
    120.0000,     316.20
    124.0000,     306.77
    128.0000,     298.01
    132.0000,     289.18
    136.0000,     279.46
    140.0000,     268.53
    144.0000,     257.17
    148.0000,     247.05
    152.0000,     240.11
    156.0000,     237.81
    160.0000,     240.82
    164.0000,     248.74
    168.0000,     260.41
    172.0000,     271.68
    176.0000,     281.51
    180.0000,     286.43
           289.3351
LAYER 11
25,    37.0623
     80.0000,     385.87
     84.0000,     389.70
     88.0000,     389.83
     92.0000,     384.94
     96.0000,     377.20
    100.0000,     367.47
    104.0000,     358.34
    108.0000,     349.74
    112.0000,     341.39
    116.0000,     332.71
    120.0000,     323.35
    124.0000,     313.22
    128.0000,     302.25
    132.0000,     290.34
    136.0000,     277.58
    140.0000,     264.40
    144.0000,     251.74
    148.0000,     240.91
    152.0000,     233.23
    156.0000,     229.72
    160.0000,     230.58
    164.0000,     234.82
    168.0000,     241.53
    172.0000,     249.09
           259.1406
LAYER 12
21, 
     88.0000,     384.12
     92.0000,     378.13
     96.0000,     370.72
    100.0000,     363.00
    104.0000,     355.85
    108.0000,     348.27
    112.0000,     340.94
    116.0000,     333.01
    120.0000,     323.96
    124.0000,     313.56
    128.0000,     301.84
    132.0000,     288.93
    136.0000,     275.24
    140.0000,     261.42
    144.0000,     248.41
    148.0000,     237.31
    152.0000,     229.16
    156.0000,     225.42
    160.0000,     225.17
    164.0000,     228.04
           233.1818
CALCULATED APPARENT RESISTIVITY
      6.0000,       4.0000,   1.00000,    571.9102
     10.0000,       4.0000,   1.00000,    544.8923
     14.0000,       4.0000,   1.00000,    533.2223
     18.0000,       4.0000,   1.00000,    590.9702
     22.0000,       4.0000,   1.00000,    554.8960
     26.0000,       4.0000,   1.00000,    630.1990
     30.0000,       4.0000,   1.00000,    641.4990
     34.0000,       4.0000,   1.00000,    655.9762
     38.0000,       4.0000,   1.00000,    729.4570
     42.0000,       4.0000,   1.00000,    687.0717
     46.0000,       4.0000,   1.00000,    716.5784
     50.0000,       4.0000,   1.00000,    679.9038
     54.0000,       4.0000,   1.00000,    707.1653
     58.0000,       4.0000,   1.00000,    713.0546
     62.0000,       4.0000,   1.00000,    782.2297
     66.0000,       4.0000,   1.00000,    794.1837
     70.0000,       4.0000,   1.00000,    668.4901
     74.0000,       4.0000,   1.00000,    602.7017
     78.0000,       4.0000,   1.00000,    609.2085
     82.0000,       4.0000,   1.00000,    596.8264
     86.0000,       4.0000,   1.00000,    604.5451
     90.0000,       4.0000,   1.00000,    638.5941
     94.0000,       4.0000,   1.00000,    621.3601
     98.0000,       4.0000,   1.00000,    621.3400
    102.0000,       4.0000,   1.00000,    588.8591
    106.0000,       4.0000,   1.00000,    558.5378
    110.0000,       4.0000,   1.00000,    509.9603
    114.0000,       4.0000,   1.00000,    520.5366
    118.0000,       4.0000,   1.00000,    520.8738
    122.0000,       4.0000,   1.00000,    496.6042
    126.0000,       4.0000,   1.00000,    496.0530
    130.0000,       4.0000,   1.00000,    477.6343
    134.0000,       4.0000,   1.00000,    467.7311
    138.0000,       4.0000,   1.00000,    407.6170
    142.0000,       4.0000,   1.00000,    370.3173
    146.0000,       4.0000,   1.00000,    344.6552
    150.0000,       4.0000,   1.00000,    300.2819
    154.0000,       4.0000,   1.00000,    286.0460
    158.0000,       4.0000,   1.00000,    253.4546
    162.0000,       4.0000,   1.00000,    217.9185
    166.0000,       4.0000,   1.00000,    197.2850
    170.0000,       4.0000,   1.00000,    188.9901
    174.0000,       4.0000,   1.00000,    183.0407
    178.0000,       4.0000,   1.00000,    199.5607
    182.0000,       4.0000,   1.00000,    196.2623
    186.0000,       4.0000,   1.00000,    225.4664
    190.0000,       4.0000,   1.00000,    230.8029
    194.0000,       4.0000,   1.00000,    274.4932
    198.0000,       4.0000,   1.00000,    295.2466
    202.0000,       4.0000,   1.00000,    298.1850
    206.0000,       4.0000,   1.00000,    299.2959
    210.0000,       4.0000,   1.00000,    311.0006
    214.0000,       4.0000,   1.00000,    284.0267
    218.0000,       4.0000,   1.00000,    318.6262
    222.0000,       4.0000,   1.00000,    284.3243
    226.0000,       4.0000,   1.00000,    291.8398
    230.0000,       4.0000,   1.00000,    273.3519
    234.0000,       4.0000,   1.00000,    267.4805
    238.0000,       4.0000,   1.00000,    273.1944
    242.0000,       4.0000,   1.00000,    249.2086
    246.0000,       4.0000,   1.00000,    226.1013
     10.0000,       4.0000,   2.00000,    503.2757
     14.0000,       4.0000,   2.00000,    516.0778
     18.0000,       4.0000,   2.00000,    588.8433
     22.0000,       4.0000,   2.00000,    551.2074
     26.0000,       4.0000,   2.00000,    618.9354
     30.0000,       4.0000,   2.00000,    621.9457
     34.0000,       4.0000,   2.00000,    619.2498
     38.0000,       4.0000,   2.00000,    695.7202
     42.0000,       4.0000,   2.00000,    666.4394
     46.0000,       4.0000,   2.00000,    683.8019
     50.0000,       4.0000,   2.00000,    677.9108
     54.0000,       4.0000,   2.00000,    638.6488
     58.0000,       4.0000,   2.00000,    589.1964
     62.0000,       4.0000,   2.00000,    709.1376
     66.0000,       4.0000,   2.00000,    755.8685
     70.0000,       4.0000,   2.00000,    555.0761
     74.0000,       4.0000,   2.00000,    517.2064
     78.0000,       4.0000,   2.00000,    608.6523
     82.0000,       4.0000,   2.00000,    587.1990
     86.0000,       4.0000,   2.00000,    564.8324
     90.0000,       4.0000,   2.00000,    599.7927
     94.0000,       4.0000,   2.00000,    587.4345
     98.0000,       4.0000,   2.00000,    596.0817
    102.0000,       4.0000,   2.00000,    601.1671
    106.0000,       4.0000,   2.00000,    559.1115
    110.0000,       4.0000,   2.00000,    510.5382
    114.0000,       4.0000,   2.00000,    554.1108
    118.0000,       4.0000,   2.00000,    559.4636
    122.0000,       4.0000,   2.00000,    489.4293
    126.0000,       4.0000,   2.00000,    462.9639
    130.0000,       4.0000,   2.00000,    471.2839
    134.0000,       4.0000,   2.00000,    470.8062
    138.0000,       4.0000,   2.00000,    404.2272
    142.0000,       4.0000,   2.00000,    369.3036
    146.0000,       4.0000,   2.00000,    348.9799
    150.0000,       4.0000,   2.00000,    304.0648
    154.0000,       4.0000,   2.00000,    302.0580
    158.0000,       4.0000,   2.00000,    279.8897
    162.0000,       4.0000,   2.00000,    237.6480
    166.0000,       4.0000,   2.00000,    221.2221
    170.0000,       4.0000,   2.00000,    214.1436
    174.0000,       4.0000,   2.00000,    210.4756
    178.0000,       4.0000,   2.00000,    224.6702
    182.0000,       4.0000,   2.00000,    222.7490
    186.0000,       4.0000,   2.00000,    237.0700
    190.0000,       4.0000,   2.00000,    235.0834
    194.0000,       4.0000,   2.00000,    282.8674
    198.0000,       4.0000,   2.00000,    312.5505
    202.0000,       4.0000,   2.00000,    295.3331
    206.0000,       4.0000,   2.00000,    310.4001
    210.0000,       4.0000,   2.00000,    321.3767
    214.0000,       4.0000,   2.00000,    300.4737
    218.0000,       4.0000,   2.00000,    340.9123
    222.0000,       4.0000,   2.00000,    316.9706
    226.0000,       4.0000,   2.00000,    308.8883
    230.0000,       4.0000,   2.00000,    286.7968
    234.0000,       4.0000,   2.00000,    285.5665
    238.0000,       4.0000,   2.00000,    310.1145
    242.0000,       4.0000,   2.00000,    272.0752
     14.0000,       4.0000,   3.00000,    495.4364
     18.0000,       4.0000,   3.00000,    569.0680
     22.0000,       4.0000,   3.00000,    546.6479
     26.0000,       4.0000,   3.00000,    590.6503
     30.0000,       4.0000,   3.00000,    580.7816
     34.0000,       4.0000,   3.00000,    580.3480
     38.0000,       4.0000,   3.00000,    648.3874
     42.0000,       4.0000,   3.00000,    637.8206
     46.0000,       4.0000,   3.00000,    660.2474
     50.0000,       4.0000,   3.00000,    582.4595
     54.0000,       4.0000,   3.00000,    519.6210
     58.0000,       4.0000,   3.00000,    520.8416
     62.0000,       4.0000,   3.00000,    686.8365
     66.0000,       4.0000,   3.00000,    719.6378
     70.0000,       4.0000,   3.00000,    506.7169
     74.0000,       4.0000,   3.00000,    439.4890
     78.0000,       4.0000,   3.00000,    525.8885
     82.0000,       4.0000,   3.00000,    565.9708
     86.0000,       4.0000,   3.00000,    544.9496
     90.0000,       4.0000,   3.00000,    555.9512
     94.0000,       4.0000,   3.00000,    553.3341
     98.0000,       4.0000,   3.00000,    581.2222
    102.0000,       4.0000,   3.00000,    568.7668
    106.0000,       4.0000,   3.00000,    526.3363
    110.0000,       4.0000,   3.00000,    489.1994
    114.0000,       4.0000,   3.00000,    541.8937
    118.0000,       4.0000,   3.00000,    546.0990
    122.0000,       4.0000,   3.00000,    464.6342
    126.0000,       4.0000,   3.00000,    432.2115
    130.0000,       4.0000,   3.00000,    445.9980
    134.0000,       4.0000,   3.00000,    464.5666
    138.0000,       4.0000,   3.00000,    406.5275
    142.0000,       4.0000,   3.00000,    361.7169
    146.0000,       4.0000,   3.00000,    336.8766
    150.0000,       4.0000,   3.00000,    311.0065
    154.0000,       4.0000,   3.00000,    319.8483
    158.0000,       4.0000,   3.00000,    299.2275
    162.0000,       4.0000,   3.00000,    259.9055
    166.0000,       4.0000,   3.00000,    236.6215
    170.0000,       4.0000,   3.00000,    237.8144
    174.0000,       4.0000,   3.00000,    238.3772
    178.0000,       4.0000,   3.00000,    258.4058
    182.0000,       4.0000,   3.00000,    241.9420
    186.0000,       4.0000,   3.00000,    245.8745
    190.0000,       4.0000,   3.00000,    240.7033
    194.0000,       4.0000,   3.00000,    297.6420
    198.0000,       4.0000,   3.00000,    322.8710
    202.0000,       4.0000,   3.00000,    312.2227
    206.0000,       4.0000,   3.00000,    300.7306
    210.0000,       4.0000,   3.00000,    317.4106
    214.0000,       4.0000,   3.00000,    305.0183
    218.0000,       4.0000,   3.00000,    357.5931
    222.0000,       4.0000,   3.00000,    329.5146
    226.0000,       4.0000,   3.00000,    315.1874
    230.0000,       4.0000,   3.00000,    286.3302
    234.0000,       4.0000,   3.00000,    307.8109
    238.0000,       4.0000,   3.00000,    334.6683
     18.0000,      12.0000,   1.00000,    526.0024
     22.0000,      12.0000,   1.00000,    553.0914
     26.0000,      12.0000,   1.00000,    554.5647
     30.0000,      12.0000,   1.00000,    554.7314
     34.0000,      12.0000,   1.00000,    573.5117
     38.0000,      12.0000,   1.00000,    599.3024
     42.0000,      12.0000,   1.00000,    624.6559
     46.0000,      12.0000,   1.00000,    581.0408
     50.0000,      12.0000,   1.00000,    510.4806
     54.0000,      12.0000,   1.00000,    480.6621
     58.0000,      12.0000,   1.00000,    553.4174
     62.0000,      12.0000,   1.00000,    623.8245
     66.0000,      12.0000,   1.00000,    626.7914
     70.0000,      12.0000,   1.00000,    551.2969
     74.0000,      12.0000,   1.00000,    464.8896
     78.0000,      12.0000,   1.00000,    456.7961
     82.0000,      12.0000,   1.00000,    504.2995
     86.0000,      12.0000,   1.00000,    543.5234
     90.0000,      12.0000,   1.00000,    536.9583
     94.0000,      12.0000,   1.00000,    546.3362
     98.0000,      12.0000,   1.00000,    545.8024
    102.0000,      12.0000,   1.00000,    525.2428
    106.0000,      12.0000,   1.00000,    497.8474
    110.0000,      12.0000,   1.00000,    496.5095
    114.0000,      12.0000,   1.00000,    495.1290
    118.0000,      12.0000,   1.00000,    482.4017
    122.0000,      12.0000,   1.00000,    457.5555
    126.0000,      12.0000,   1.00000,    429.5417
    130.0000,      12.0000,   1.00000,    425.0189
    134.0000,      12.0000,   1.00000,    429.6333
    138.0000,      12.0000,   1.00000,    412.9939
    142.0000,      12.0000,   1.00000,    365.8078
    146.0000,      12.0000,   1.00000,    333.3491
    150.0000,      12.0000,   1.00000,    323.9738
    154.0000,      12.0000,   1.00000,    317.5376
    158.0000,      12.0000,   1.00000,    304.9194
    162.0000,      12.0000,   1.00000,    277.7999
    166.0000,      12.0000,   1.00000,    258.7840
    170.0000,      12.0000,   1.00000,    251.3905
    174.0000,      12.0000,   1.00000,    265.2195
    178.0000,      12.0000,   1.00000,    265.0914
    182.0000,      12.0000,   1.00000,    260.4707
    186.0000,      12.0000,   1.00000,    251.0282
    190.0000,      12.0000,   1.00000,    271.4877
    194.0000,      12.0000,   1.00000,    294.1120
    198.0000,      12.0000,   1.00000,    320.7135
    202.0000,      12.0000,   1.00000,    314.6837
    206.0000,      12.0000,   1.00000,    307.2822
    210.0000,      12.0000,   1.00000,    297.1112
    214.0000,      12.0000,   1.00000,    322.0858
    218.0000,      12.0000,   1.00000,    329.0596
    222.0000,      12.0000,   1.00000,    327.7933
    226.0000,      12.0000,   1.00000,    305.8606
    230.0000,      12.0000,   1.00000,    307.2557
    234.0000,      12.0000,   1.00000,    312.5176
     18.0000,       4.0000,   4.00000,    553.3376
     22.0000,       4.0000,   4.00000,    511.4177
     26.0000,       4.0000,   4.00000,    567.0386
     30.0000,       4.0000,   4.00000,    548.7648
     34.0000,       4.0000,   4.00000,    541.5219
     38.0000,       4.0000,   4.00000,    625.2863
     42.0000,       4.0000,   4.00000,    601.4077
     46.0000,       4.0000,   4.00000,    584.7930
     50.0000,       4.0000,   4.00000,    485.6010
     54.0000,       4.0000,   4.00000,    453.1794
     58.0000,       4.0000,   4.00000,    490.3828
     62.0000,       4.0000,   4.00000,    645.0560
     66.0000,       4.0000,   4.00000,    689.2851
     70.0000,       4.0000,   4.00000,    481.6773
     74.0000,       4.0000,   4.00000,    402.5261
     78.0000,       4.0000,   4.00000,    456.5389
     82.0000,       4.0000,   4.00000,    493.5369
     86.0000,       4.0000,   4.00000,    518.6244
     90.0000,       4.0000,   4.00000,    542.3393
     94.0000,       4.0000,   4.00000,    531.6079
     98.0000,       4.0000,   4.00000,    547.4899
    102.0000,       4.0000,   4.00000,    529.1041
    106.0000,       4.0000,   4.00000,    491.4844
    110.0000,       4.0000,   4.00000,    459.2244
    114.0000,       4.0000,   4.00000,    498.2533
    118.0000,       4.0000,   4.00000,    494.6992
    122.0000,       4.0000,   4.00000,    436.7995
    126.0000,       4.0000,   4.00000,    418.6475
    130.0000,       4.0000,   4.00000,    422.0102
    134.0000,       4.0000,   4.00000,    446.3729
    138.0000,       4.0000,   4.00000,    397.6693
    142.0000,       4.0000,   4.00000,    354.8084
    146.0000,       4.0000,   4.00000,    336.0902
    150.0000,       4.0000,   4.00000,    312.7383
    154.0000,       4.0000,   4.00000,    332.8141
    158.0000,       4.0000,   4.00000,    315.2689
    162.0000,       4.0000,   4.00000,    271.2596
    166.0000,       4.0000,   4.00000,    254.1638
    170.0000,       4.0000,   4.00000,    253.8595
    174.0000,       4.0000,   4.00000,    261.8220
    178.0000,       4.0000,   4.00000,    280.4830
    182.0000,       4.0000,   4.00000,    255.0125
    186.0000,       4.0000,   4.00000,    258.7235
    190.0000,       4.0000,   4.00000,    252.7342
    194.0000,       4.0000,   4.00000,    306.0918
    198.0000,       4.0000,   4.00000,    341.1014
    202.0000,       4.0000,   4.00000,    312.6069
    206.0000,       4.0000,   4.00000,    304.7653
    210.0000,       4.0000,   4.00000,    310.0785
    214.0000,       4.0000,   4.00000,    301.3372
    218.0000,       4.0000,   4.00000,    360.2099
    222.0000,       4.0000,   4.00000,    323.4170
    226.0000,       4.0000,   4.00000,    314.1189
    230.0000,       4.0000,   4.00000,    299.1351
    234.0000,       4.0000,   4.00000,    312.0252
     24.0000,      16.0000,   1.00000,    509.9030
     28.0000,      16.0000,   1.00000,    511.7271
     32.0000,      16.0000,   1.00000,    550.9905
     36.0000,      16.0000,   1.00000,    558.8243
     40.0000,      16.0000,   1.00000,    537.5436
     44.0000,      16.0000,   1.00000,    496.9968
     48.0000,      16.0000,   1.00000,    459.8905
     52.0000,      16.0000,   1.00000,    464.3293
     56.0000,      16.0000,   1.00000,    494.5885
     60.0000,      16.0000,   1.00000,    539.0663
     64.0000,      16.0000,   1.00000,    550.5955
     68.0000,      16.0000,   1.00000,    538.3383
     72.0000,      16.0000,   1.00000,    502.4444
     76.0000,      16.0000,   1.00000,    432.3309
     80.0000,      16.0000,   1.00000,    416.1149
     84.0000,      16.0000,   1.00000,    442.5485
     88.0000,      16.0000,   1.00000,    487.4309
     92.0000,      16.0000,   1.00000,    523.5440
     96.0000,      16.0000,   1.00000,    514.5846
    100.0000,      16.0000,   1.00000,    488.0273
    104.0000,      16.0000,   1.00000,    470.8000
    108.0000,      16.0000,   1.00000,    456.2917
    112.0000,      16.0000,   1.00000,    433.2233
    116.0000,      16.0000,   1.00000,    417.2809
    120.0000,      16.0000,   1.00000,    417.8074
    124.0000,      16.0000,   1.00000,    415.8331
    128.0000,      16.0000,   1.00000,    415.0236
    132.0000,      16.0000,   1.00000,    405.6315
    136.0000,      16.0000,   1.00000,    389.6759
    140.0000,      16.0000,   1.00000,    380.4030
    144.0000,      16.0000,   1.00000,    357.0848
    148.0000,      16.0000,   1.00000,    340.9771
    152.0000,      16.0000,   1.00000,    329.0613
    156.0000,      16.0000,   1.00000,    310.7275
    160.0000,      16.0000,   1.00000,    304.4007
    164.0000,      16.0000,   1.00000,    287.7294
    168.0000,      16.0000,   1.00000,    276.4739
    172.0000,      16.0000,   1.00000,    276.8901
    176.0000,      16.0000,   1.00000,    271.8101
    180.0000,      16.0000,   1.00000,    275.4244
    184.0000,      16.0000,   1.00000,    277.4317
    188.0000,      16.0000,   1.00000,    285.0766
    192.0000,      16.0000,   1.00000,    307.0499
    196.0000,      16.0000,   1.00000,    310.4375
    200.0000,      16.0000,   1.00000,    319.4680
    204.0000,      16.0000,   1.00000,    320.0945
    208.0000,      16.0000,   1.00000,    307.5275
    212.0000,      16.0000,   1.00000,    314.2067
    216.0000,      16.0000,   1.00000,    304.0376
    220.0000,      16.0000,   1.00000,    304.7077
    224.0000,      16.0000,   1.00000,    317.2408
    228.0000,      16.0000,   1.00000,    312.4951
     22.0000,       4.0000,   5.00000,    483.1338
     26.0000,       4.0000,   5.00000,    530.6893
     30.0000,       4.0000,   5.00000,    530.5845
     34.0000,       4.0000,   5.00000,    527.1578
     38.0000,       4.0000,   5.00000,    595.5993
     42.0000,       4.0000,   5.00000,    546.2515
     46.0000,       4.0000,   5.00000,    495.8592
     50.0000,       4.0000,   5.00000,    443.9349
     54.0000,       4.0000,   5.00000,    432.3411
     58.0000,       4.0000,   5.00000,    452.3773
     62.0000,       4.0000,   5.00000,    609.1288
     66.0000,       4.0000,   5.00000,    654.4412
     70.0000,       4.0000,   5.00000,    455.9357
     74.0000,       4.0000,   5.00000,    380.3968
     78.0000,       4.0000,   5.00000,    423.5800
     82.0000,       4.0000,   5.00000,    433.6494
     86.0000,       4.0000,   5.00000,    463.3119
     90.0000,       4.0000,   5.00000,    532.7316
     94.0000,       4.0000,   5.00000,    517.7280
     98.0000,       4.0000,   5.00000,    510.2545
    102.0000,       4.0000,   5.00000,    499.8845
    106.0000,       4.0000,   5.00000,    462.8905
    110.0000,       4.0000,   5.00000,    418.9725
    114.0000,       4.0000,   5.00000,    447.0096
    118.0000,       4.0000,   5.00000,    448.9179
    122.0000,       4.0000,   5.00000,    405.9683
    126.0000,       4.0000,   5.00000,    400.0011
    130.0000,       4.0000,   5.00000,    414.5540
    134.0000,       4.0000,   5.00000,    423.5008
    138.0000,       4.0000,   5.00000,    378.0947
    142.0000,       4.0000,   5.00000,    353.9197
    146.0000,       4.0000,   5.00000,    341.8087
    150.0000,       4.0000,   5.00000,    318.2325
    154.0000,       4.0000,   5.00000,    336.9482
    158.0000,       4.0000,   5.00000,    322.1157
    162.0000,       4.0000,   5.00000,    281.6197
    166.0000,       4.0000,   5.00000,    263.9378
    170.0000,       4.0000,   5.00000,    270.0141
    174.0000,       4.0000,   5.00000,    270.1385
    178.0000,       4.0000,   5.00000,    287.5858
    182.0000,       4.0000,   5.00000,    268.1278
    186.0000,       4.0000,   5.00000,    273.5149
    190.0000,       4.0000,   5.00000,    263.2625
    194.0000,       4.0000,   5.00000,    321.8710
    198.0000,       4.0000,   5.00000,    342.0630
    202.0000,       4.0000,   5.00000,    317.9084
    206.0000,       4.0000,   5.00000,    306.3994
    210.0000,       4.0000,   5.00000,    316.0014
    214.0000,       4.0000,   5.00000,    294.4966
    218.0000,       4.0000,   5.00000,    341.1792
    222.0000,       4.0000,   5.00000,    317.3756
    226.0000,       4.0000,   5.00000,    317.6018
    230.0000,       4.0000,   5.00000,    301.0611
     26.0000,       4.0000,   6.00000,    507.9925
     30.0000,       4.0000,   6.00000,    512.9522
     34.0000,       4.0000,   6.00000,    517.5683
     38.0000,       4.0000,   6.00000,    553.9650
     42.0000,       4.0000,   6.00000,    479.3098
     46.0000,       4.0000,   6.00000,    469.7909
     50.0000,       4.0000,   6.00000,    425.0061
     54.0000,       4.0000,   6.00000,    412.1739
     58.0000,       4.0000,   6.00000,    431.4441
     62.0000,       4.0000,   6.00000,    571.0574
     66.0000,       4.0000,   6.00000,    616.0434
     70.0000,       4.0000,   6.00000,    428.5880
     74.0000,       4.0000,   6.00000,    360.0338
     78.0000,       4.0000,   6.00000,    402.1512
     82.0000,       4.0000,   6.00000,    411.7888
     86.0000,       4.0000,   6.00000,    426.3385
     90.0000,       4.0000,   6.00000,    483.1776
     94.0000,       4.0000,   6.00000,    495.8535
     98.0000,       4.0000,   6.00000,    500.1462
    102.0000,       4.0000,   6.00000,    475.4317
    106.0000,       4.0000,   6.00000,    431.8936
    110.0000,       4.0000,   6.00000,    382.2501
    114.0000,       4.0000,   6.00000,    408.3207
    118.0000,       4.0000,   6.00000,    416.5623
    122.0000,       4.0000,   6.00000,    376.8619
    126.0000,       4.0000,   6.00000,    379.2628
    130.0000,       4.0000,   6.00000,    396.9865
    134.0000,       4.0000,   6.00000,    412.2881
    138.0000,       4.0000,   6.00000,    368.0108
    142.0000,       4.0000,   6.00000,    349.9869
    146.0000,       4.0000,   6.00000,    347.6149
    150.0000,       4.0000,   6.00000,    325.5687
    154.0000,       4.0000,   6.00000,    339.7680
    158.0000,       4.0000,   6.00000,    324.0057
    162.0000,       4.0000,   6.00000,    286.6792
    166.0000,       4.0000,   6.00000,    272.4118
    170.0000,       4.0000,   6.00000,    273.0586
    174.0000,       4.0000,   6.00000,    271.7696
    178.0000,       4.0000,   6.00000,    290.6347
    182.0000,       4.0000,   6.00000,    275.4344
    186.0000,       4.0000,   6.00000,    284.2228
    190.0000,       4.0000,   6.00000,    276.6828
    194.0000,       4.0000,   6.00000,    327.0280
    198.0000,       4.0000,   6.00000,    348.8498
    202.0000,       4.0000,   6.00000,    319.3560
    206.0000,       4.0000,   6.00000,    312.7024
    210.0000,       4.0000,   6.00000,    317.4962
    214.0000,       4.0000,   6.00000,    288.4022
    218.0000,       4.0000,   6.00000,    329.9137
    222.0000,       4.0000,   6.00000,    311.5488
    226.0000,       4.0000,   6.00000,    315.8020
     30.0000,      20.0000,   1.00000,    511.5097
     34.0000,      20.0000,   1.00000,    509.6653
     38.0000,      20.0000,   1.00000,    479.7700
     42.0000,      20.0000,   1.00000,    460.1236
     46.0000,      20.0000,   1.00000,    455.7448
     50.0000,      20.0000,   1.00000,    447.6043
     54.0000,      20.0000,   1.00000,    467.6563
     58.0000,      20.0000,   1.00000,    497.3943
     62.0000,      20.0000,   1.00000,    485.7032
     66.0000,      20.0000,   1.00000,    472.3911
     70.0000,      20.0000,   1.00000,    482.9568
     74.0000,      20.0000,   1.00000,    452.6332
     78.0000,      20.0000,   1.00000,    406.7101
     82.0000,      20.0000,   1.00000,    411.4200
     86.0000,      20.0000,   1.00000,    426.7096
     90.0000,      20.0000,   1.00000,    436.1932
     94.0000,      20.0000,   1.00000,    464.2492
     98.0000,      20.0000,   1.00000,    483.2083
    102.0000,      20.0000,   1.00000,    452.2887
    106.0000,      20.0000,   1.00000,    421.6893
    110.0000,      20.0000,   1.00000,    405.1340
    114.0000,      20.0000,   1.00000,    385.0107
    118.0000,      20.0000,   1.00000,    374.0408
    122.0000,      20.0000,   1.00000,    385.6803
    126.0000,      20.0000,   1.00000,    388.4974
    130.0000,      20.0000,   1.00000,    381.1430
    134.0000,      20.0000,   1.00000,    382.7745
    138.0000,      20.0000,   1.00000,    382.2730
    142.0000,      20.0000,   1.00000,    368.1729
    146.0000,      20.0000,   1.00000,    355.4742
    150.0000,      20.0000,   1.00000,    343.1501
    154.0000,      20.0000,   1.00000,    325.4019
    158.0000,      20.0000,   1.00000,    307.8586
    162.0000,      20.0000,   1.00000,    303.0551
    166.0000,      20.0000,   1.00000,    291.2772
    170.0000,      20.0000,   1.00000,    278.9482
    174.0000,      20.0000,   1.00000,    273.8388
    178.0000,      20.0000,   1.00000,    278.5648
    182.0000,      20.0000,   1.00000,    280.2314
    186.0000,      20.0000,   1.00000,    301.2080
    190.0000,      20.0000,   1.00000,    311.7293
    194.0000,      20.0000,   1.00000,    316.8210
    198.0000,      20.0000,   1.00000,    317.7451
    202.0000,      20.0000,   1.00000,    327.8877
    206.0000,      20.0000,   1.00000,    319.7392
    210.0000,      20.0000,   1.00000,    312.1054
    214.0000,      20.0000,   1.00000,    302.8254
    218.0000,      20.0000,   1.00000,    303.3915
    222.0000,      20.0000,   1.00000,    297.7641
     30.0000,       4.0000,   7.00000,    499.8202
     34.0000,       4.0000,   7.00000,    482.2187
     38.0000,       4.0000,   7.00000,    509.9878
     42.0000,       4.0000,   7.00000,    465.2964
     46.0000,       4.0000,   7.00000,    458.8803
     50.0000,       4.0000,   7.00000,    415.7445
     54.0000,       4.0000,   7.00000,    393.6793
     58.0000,       4.0000,   7.00000,    413.6997
     62.0000,       4.0000,   7.00000,    542.6226
     66.0000,       4.0000,   7.00000,    575.0436
     70.0000,       4.0000,   7.00000,    402.2122
     74.0000,       4.0000,   7.00000,    338.7897
     78.0000,       4.0000,   7.00000,    388.6712
     82.0000,       4.0000,   7.00000,    405.3225
     86.0000,       4.0000,   7.00000,    409.4253
     90.0000,       4.0000,   7.00000,    440.7429
     94.0000,       4.0000,   7.00000,    456.9395
     98.0000,       4.0000,   7.00000,    487.7130
    102.0000,       4.0000,   7.00000,    462.2344
    106.0000,       4.0000,   7.00000,    402.1544
    110.0000,       4.0000,   7.00000,    358.3853
    114.0000,       4.0000,   7.00000,    385.8008
    118.0000,       4.0000,   7.00000,    390.0208
    122.0000,       4.0000,   7.00000,    357.2679
    126.0000,       4.0000,   7.00000,    355.0518
    130.0000,       4.0000,   7.00000,    375.7062
    134.0000,       4.0000,   7.00000,    403.8725
    138.0000,       4.0000,   7.00000,    369.9428
    142.0000,       4.0000,   7.00000,    348.6779
    146.0000,       4.0000,   7.00000,    347.8605
    150.0000,       4.0000,   7.00000,    329.0529
    154.0000,       4.0000,   7.00000,    346.5289
    158.0000,       4.0000,   7.00000,    326.9875
    162.0000,       4.0000,   7.00000,    287.9778
    166.0000,       4.0000,   7.00000,    271.2678
    170.0000,       4.0000,   7.00000,    269.5989
    174.0000,       4.0000,   7.00000,    271.0676
    178.0000,       4.0000,   7.00000,    294.0999
    182.0000,       4.0000,   7.00000,    276.4471
    186.0000,       4.0000,   7.00000,    290.8613
    190.0000,       4.0000,   7.00000,    280.6944
    194.0000,       4.0000,   7.00000,    334.9109
    198.0000,       4.0000,   7.00000,    355.0272
    202.0000,       4.0000,   7.00000,    326.0579
    206.0000,       4.0000,   7.00000,    313.3748
    210.0000,       4.0000,   7.00000,    313.2686
    214.0000,       4.0000,   7.00000,    286.9008
    218.0000,       4.0000,   7.00000,    335.1743
    222.0000,       4.0000,   7.00000,    306.4398
     34.0000,       4.0000,   8.00000,    445.7241
     38.0000,       4.0000,   8.00000,    494.9332
     42.0000,       4.0000,   8.00000,    468.4263
     46.0000,       4.0000,   8.00000,    456.4930
     50.0000,       4.0000,   8.00000,    403.4559
     54.0000,       4.0000,   8.00000,    384.7967
     58.0000,       4.0000,   8.00000,    392.8020
     62.0000,       4.0000,   8.00000,    516.7176
     66.0000,       4.0000,   8.00000,    545.2599
     70.0000,       4.0000,   8.00000,    375.1377
     74.0000,       4.0000,   8.00000,    323.3974
     78.0000,       4.0000,   8.00000,    378.7205
     82.0000,       4.0000,   8.00000,    395.6133
     86.0000,       4.0000,   8.00000,    398.0645
     90.0000,       4.0000,   8.00000,    429.8410
     94.0000,       4.0000,   8.00000,    427.3596
     98.0000,       4.0000,   8.00000,    449.9082
    102.0000,       4.0000,   8.00000,    443.3217
    106.0000,       4.0000,   8.00000,    393.2732
    110.0000,       4.0000,   8.00000,    344.2017
    114.0000,       4.0000,   8.00000,    369.6529
    118.0000,       4.0000,   8.00000,    375.6154
    122.0000,       4.0000,   8.00000,    337.0614
    126.0000,       4.0000,   8.00000,    336.8269
    130.0000,       4.0000,   8.00000,    360.6449
    134.0000,       4.0000,   8.00000,    395.0262
    138.0000,       4.0000,   8.00000,    369.2528
    142.0000,       4.0000,   8.00000,    353.3114
    146.0000,       4.0000,   8.00000,    346.3154
    150.0000,       4.0000,   8.00000,    330.1097
    154.0000,       4.0000,   8.00000,    351.4802
    158.0000,       4.0000,   8.00000,    332.9971
    162.0000,       4.0000,   8.00000,    285.1185
    166.0000,       4.0000,   8.00000,    262.6383
    170.0000,       4.0000,   8.00000,    266.1771
    174.0000,       4.0000,   8.00000,    270.1518
    178.0000,       4.0000,   8.00000,    292.5348
    182.0000,       4.0000,   8.00000,    279.3634
    186.0000,       4.0000,   8.00000,    286.7963
    190.0000,       4.0000,   8.00000,    281.2137
    194.0000,       4.0000,   8.00000,    340.2289
    198.0000,       4.0000,   8.00000,    364.0009
    202.0000,       4.0000,   8.00000,    330.1921
    206.0000,       4.0000,   8.00000,    310.3586
    210.0000,       4.0000,   8.00000,    311.8016
    214.0000,       4.0000,   8.00000,    292.3332
    218.0000,       4.0000,   8.00000,    338.3510
     42.0000,      28.0000,   1.00000,    443.0562
     46.0000,      28.0000,   1.00000,    439.7407
     50.0000,      28.0000,   1.00000,    454.6226
     54.0000,      28.0000,   1.00000,    455.0015
     58.0000,      28.0000,   1.00000,    428.8288
     62.0000,      28.0000,   1.00000,    403.2264
     66.0000,      28.0000,   1.00000,    396.5000
     70.0000,      28.0000,   1.00000,    407.1686
     74.0000,      28.0000,   1.00000,    413.9221
     78.0000,      28.0000,   1.00000,    400.8769
     82.0000,      28.0000,   1.00000,    383.7718
     86.0000,      28.0000,   1.00000,    391.2914
     90.0000,      28.0000,   1.00000,    403.8808
     94.0000,      28.0000,   1.00000,    394.5649
     98.0000,      28.0000,   1.00000,    381.3095
    102.0000,      28.0000,   1.00000,    378.3413
    106.0000,      28.0000,   1.00000,    384.2408
    110.0000,      28.0000,   1.00000,    386.7462
    114.0000,      28.0000,   1.00000,    364.4485
    118.0000,      28.0000,   1.00000,    344.3512
    122.0000,      28.0000,   1.00000,    345.8352
    126.0000,      28.0000,   1.00000,    353.8687
    130.0000,      28.0000,   1.00000,    355.6288
    134.0000,      28.0000,   1.00000,    358.3578
    138.0000,      28.0000,   1.00000,    360.9138
    142.0000,      28.0000,   1.00000,    369.2427
    146.0000,      28.0000,   1.00000,    366.2114
    150.0000,      28.0000,   1.00000,    347.3367
    154.0000,      28.0000,   1.00000,    324.2619
    158.0000,      28.0000,   1.00000,    307.1024
    162.0000,      28.0000,   1.00000,    294.9124
    166.0000,      28.0000,   1.00000,    288.5198
    170.0000,      28.0000,   1.00000,    275.7137
    174.0000,      28.0000,   1.00000,    271.2274
    178.0000,      28.0000,   1.00000,    270.8648
    182.0000,      28.0000,   1.00000,    283.8397
    186.0000,      28.0000,   1.00000,    299.8017
    190.0000,      28.0000,   1.00000,    312.7143
    194.0000,      28.0000,   1.00000,    316.9438
    198.0000,      28.0000,   1.00000,    322.0071
    202.0000,      28.0000,   1.00000,    322.4378
    206.0000,      28.0000,   1.00000,    333.7994
    210.0000,      28.0000,   1.00000,    327.7025
     42.0000,       4.0000,  10.00000,    458.7617
     46.0000,       4.0000,  10.00000,    447.7447
     50.0000,       4.0000,  10.00000,    392.8665
     54.0000,       4.0000,  10.00000,    362.0029
     58.0000,       4.0000,  10.00000,    363.9561
     62.0000,       4.0000,  10.00000,    472.7535
     66.0000,       4.0000,  10.00000,    497.5786
     70.0000,       4.0000,  10.00000,    350.2008
     74.0000,       4.0000,  10.00000,    301.0821
     78.0000,       4.0000,  10.00000,    350.4144
     82.0000,       4.0000,  10.00000,    374.8748
     86.0000,       4.0000,  10.00000,    387.7943
     90.0000,       4.0000,  10.00000,    421.0704
     94.0000,       4.0000,  10.00000,    407.5918
     98.0000,       4.0000,  10.00000,    408.3882
    102.0000,       4.0000,  10.00000,    392.4316
    106.0000,       4.0000,  10.00000,    366.0071
    110.0000,       4.0000,  10.00000,    339.6521
    114.0000,       4.0000,  10.00000,    358.6789
    118.0000,       4.0000,  10.00000,    352.6274
    122.0000,       4.0000,  10.00000,    318.5476
    126.0000,       4.0000,  10.00000,    321.3260
    130.0000,       4.0000,  10.00000,    345.9738
    134.0000,       4.0000,  10.00000,    381.5592
    138.0000,       4.0000,  10.00000,    358.2157
    142.0000,       4.0000,  10.00000,    350.0833
    146.0000,       4.0000,  10.00000,    352.5439
    150.0000,       4.0000,  10.00000,    336.4500
    154.0000,       4.0000,  10.00000,    349.9311
    158.0000,       4.0000,  10.00000,    324.3032
    162.0000,       4.0000,  10.00000,    278.4507
    166.0000,       4.0000,  10.00000,    257.4217
    170.0000,       4.0000,  10.00000,    257.6504
    174.0000,       4.0000,  10.00000,    262.9831
    178.0000,       4.0000,  10.00000,    285.5439
    182.0000,       4.0000,  10.00000,    270.2491
    186.0000,       4.0000,  10.00000,    281.0137
    190.0000,       4.0000,  10.00000,    277.4468
    194.0000,       4.0000,  10.00000,    337.7115
    198.0000,       4.0000,  10.00000,    362.1324
    202.0000,       4.0000,  10.00000,    331.3342
    206.0000,       4.0000,  10.00000,    318.8340
    210.0000,       4.0000,  10.00000,    322.7241
     54.0000,      36.0000,   1.00000,    418.3750
     58.0000,      36.0000,   1.00000,    397.3662
     62.0000,      36.0000,   1.00000,    385.9381
     66.0000,      36.0000,   1.00000,    372.6876
     70.0000,      36.0000,   1.00000,    370.7393
     74.0000,      36.0000,   1.00000,    381.3885
     78.0000,      36.0000,   1.00000,    386.0570
     82.0000,      36.0000,   1.00000,    376.3613
     86.0000,      36.0000,   1.00000,    358.8775
     90.0000,      36.0000,   1.00000,    358.1860
     94.0000,      36.0000,   1.00000,    365.8213
     98.0000,      36.0000,   1.00000,    370.2397
    102.0000,      36.0000,   1.00000,    369.8843
    106.0000,      36.0000,   1.00000,    361.1887
    110.0000,      36.0000,   1.00000,    350.4367
    114.0000,      36.0000,   1.00000,    346.4781
    118.0000,      36.0000,   1.00000,    354.2748
    122.0000,      36.0000,   1.00000,    359.8148
    126.0000,      36.0000,   1.00000,    353.2315
    130.0000,      36.0000,   1.00000,    351.8770
    134.0000,      36.0000,   1.00000,    349.1829
    138.0000,      36.0000,   1.00000,    349.8818
    142.0000,      36.0000,   1.00000,    347.6842
    146.0000,      36.0000,   1.00000,    339.3619
    150.0000,      36.0000,   1.00000,    327.7240
    154.0000,      36.0000,   1.00000,    313.8850
    158.0000,      36.0000,   1.00000,    302.7324
    162.0000,      36.0000,   1.00000,    296.2118
    166.0000,      36.0000,   1.00000,    282.4787
    170.0000,      36.0000,   1.00000,    277.2240
    174.0000,      36.0000,   1.00000,    269.1441
    178.0000,      36.0000,   1.00000,    269.9069
    182.0000,      36.0000,   1.00000,    278.4205
    186.0000,      36.0000,   1.00000,    284.0168
    190.0000,      36.0000,   1.00000,    293.3905
    194.0000,      36.0000,   1.00000,    305.3016
    198.0000,      36.0000,   1.00000,    309.8617
     54.0000,      12.0000,   4.00000,    349.0218
     58.0000,      12.0000,   4.00000,    379.2393
     62.0000,      12.0000,   4.00000,    424.4300
     66.0000,      12.0000,   4.00000,    415.2608
     70.0000,      12.0000,   4.00000,    360.6776
     74.0000,      12.0000,   4.00000,    316.4018
     78.0000,      12.0000,   4.00000,    322.6013
     82.0000,      12.0000,   4.00000,    348.3461
     86.0000,      12.0000,   4.00000,    369.9205
     90.0000,      12.0000,   4.00000,    384.0209
     94.0000,      12.0000,   4.00000,    400.5299
     98.0000,      12.0000,   4.00000,    398.9349
    102.0000,      12.0000,   4.00000,    383.4499
    106.0000,      12.0000,   4.00000,    350.6561
    110.0000,      12.0000,   4.00000,    332.3772
    114.0000,      12.0000,   4.00000,    330.3423
    118.0000,      12.0000,   4.00000,    338.4570
    122.0000,      12.0000,   4.00000,    338.5052
    126.0000,      12.0000,   4.00000,    330.6367
    130.0000,      12.0000,   4.00000,    344.2055
    134.0000,      12.0000,   4.00000,    354.3750
    138.0000,      12.0000,   4.00000,    356.0156
    142.0000,      12.0000,   4.00000,    342.9184
    146.0000,      12.0000,   4.00000,    331.1389
    150.0000,      12.0000,   4.00000,    331.0067
    154.0000,      12.0000,   4.00000,    325.6088
    158.0000,      12.0000,   4.00000,    310.3830
    162.0000,      12.0000,   4.00000,    282.7661
    166.0000,      12.0000,   4.00000,    257.6875
    170.0000,      12.0000,   4.00000,    251.8997
    174.0000,      12.0000,   4.00000,    260.2155
    178.0000,      12.0000,   4.00000,    262.4326
    182.0000,      12.0000,   4.00000,    266.7342
    186.0000,      12.0000,   4.00000,    261.1675
    190.0000,      12.0000,   4.00000,    284.0974
    194.0000,      12.0000,   4.00000,    313.7316
    198.0000,      12.0000,   4.00000,    336.2323
     66.0000,      44.0000,   1.00000,    369.5397
     70.0000,      44.0000,   1.00000,    363.9459
     74.0000,      44.0000,   1.00000,    364.9027
     78.0000,      44.0000,   1.00000,    368.2208
     82.0000,      44.0000,   1.00000,    370.1494
     86.0000,      44.0000,   1.00000,    360.9642
     90.0000,      44.0000,   1.00000,    340.0421
     94.0000,      44.0000,   1.00000,    341.9492
     98.0000,      44.0000,   1.00000,    353.1602
    102.0000,      44.0000,   1.00000,    357.3382
    106.0000,      44.0000,   1.00000,    362.6286
    110.0000,      44.0000,   1.00000,    366.0452
    114.0000,      44.0000,   1.00000,    365.6420
    118.0000,      44.0000,   1.00000,    360.7196
    122.0000,      44.0000,   1.00000,    352.0103
    126.0000,      44.0000,   1.00000,    346.8340
    130.0000,      44.0000,   1.00000,    346.4424
    134.0000,      44.0000,   1.00000,    350.5626
    138.0000,      44.0000,   1.00000,    340.7336
    142.0000,      44.0000,   1.00000,    325.0054
    146.0000,      44.0000,   1.00000,    316.0996
    150.0000,      44.0000,   1.00000,    310.9658
    154.0000,      44.0000,   1.00000,    301.0919
    158.0000,      44.0000,   1.00000,    293.1617
    162.0000,      44.0000,   1.00000,    285.8473
    166.0000,      44.0000,   1.00000,    282.7762
    170.0000,      44.0000,   1.00000,    277.5110
    174.0000,      44.0000,   1.00000,    276.1497
    178.0000,      44.0000,   1.00000,    274.9760
    182.0000,      44.0000,   1.00000,    276.6034
    186.0000,      44.0000,   1.00000,    281.9145
     66.0000,      12.0000,   5.00000,    407.0559
     70.0000,      12.0000,   5.00000,    353.1273
     74.0000,      12.0000,   5.00000,    307.7233
     78.0000,      12.0000,   5.00000,    314.7757
     82.0000,      12.0000,   5.00000,    340.4584
     86.0000,      12.0000,   5.00000,    363.9056
     90.0000,      12.0000,   5.00000,    375.7238
     94.0000,      12.0000,   5.00000,    389.5833
     98.0000,      12.0000,   5.00000,    389.7972
    102.0000,      12.0000,   5.00000,    380.0018
    106.0000,      12.0000,   5.00000,    357.5156
    110.0000,      12.0000,   5.00000,    343.9380
    114.0000,      12.0000,   5.00000,    341.3159
    118.0000,      12.0000,   5.00000,    338.6406
    122.0000,      12.0000,   5.00000,    326.5012
    126.0000,      12.0000,   5.00000,    322.0433
    130.0000,      12.0000,   5.00000,    341.7403
    134.0000,      12.0000,   5.00000,    352.5357
    138.0000,      12.0000,   5.00000,    345.6600
    142.0000,      12.0000,   5.00000,    328.6588
    146.0000,      12.0000,   5.00000,    317.6277
    150.0000,      12.0000,   5.00000,    319.0196
    154.0000,      12.0000,   5.00000,    310.7378
    158.0000,      12.0000,   5.00000,    297.1866
    162.0000,      12.0000,   5.00000,    271.5678
    166.0000,      12.0000,   5.00000,    254.0801
    170.0000,      12.0000,   5.00000,    250.2198
    174.0000,      12.0000,   5.00000,    256.1107
    178.0000,      12.0000,   5.00000,    256.6032
    182.0000,      12.0000,   5.00000,    262.8940
    186.0000,      12.0000,   5.00000,    260.1816
     78.0000,      52.0000,   1.00000,    362.3625
     82.0000,      52.0000,   1.00000,    363.0067
     86.0000,      52.0000,   1.00000,    363.4986
     90.0000,      52.0000,   1.00000,    355.2786
     94.0000,      52.0000,   1.00000,    344.1889
     98.0000,      52.0000,   1.00000,    346.9293
    102.0000,      52.0000,   1.00000,    352.4266
    106.0000,      52.0000,   1.00000,    359.1598
    110.0000,      52.0000,   1.00000,    365.8175
    114.0000,      52.0000,   1.00000,    369.1315
    118.0000,      52.0000,   1.00000,    366.2643
    122.0000,      52.0000,   1.00000,    358.6215
    126.0000,      52.0000,   1.00000,    348.5370
    130.0000,      52.0000,   1.00000,    339.0522
    134.0000,      52.0000,   1.00000,    329.8099
    138.0000,      52.0000,   1.00000,    323.1064
    142.0000,      52.0000,   1.00000,    315.7123
    146.0000,      52.0000,   1.00000,    310.6120
    150.0000,      52.0000,   1.00000,    302.2991
    154.0000,      52.0000,   1.00000,    296.0394
    158.0000,      52.0000,   1.00000,    289.0738
    162.0000,      52.0000,   1.00000,    279.2741
    166.0000,      52.0000,   1.00000,    273.4741
    170.0000,      52.0000,   1.00000,    277.1835
    174.0000,      52.0000,   1.00000,    281.9379
     78.0000,      12.0000,   6.00000,    315.5493
     82.0000,      12.0000,   6.00000,    343.7674
     86.0000,      12.0000,   6.00000,    368.1444
     90.0000,      12.0000,   6.00000,    383.2164
     94.0000,      12.0000,   6.00000,    396.6939
     98.0000,      12.0000,   6.00000,    396.7513
    102.0000,      12.0000,   6.00000,    383.0401
    106.0000,      12.0000,   6.00000,    357.4840
    110.0000,      12.0000,   6.00000,    343.0277
    114.0000,      12.0000,   6.00000,    341.7191
    118.0000,      12.0000,   6.00000,    340.6271
    122.0000,      12.0000,   6.00000,    327.2599
    126.0000,      12.0000,   6.00000,    320.0007
    130.0000,      12.0000,   6.00000,    332.5498
    134.0000,      12.0000,   6.00000,    336.6053
    138.0000,      12.0000,   6.00000,    332.7409
    142.0000,      12.0000,   6.00000,    321.9984
    146.0000,      12.0000,   6.00000,    315.9608
    150.0000,      12.0000,   6.00000,    313.6519
    154.0000,      12.0000,   6.00000,    304.9042
    158.0000,      12.0000,   6.00000,    290.0382
    162.0000,      12.0000,   6.00000,    262.9102
    166.0000,      12.0000,   6.00000,    244.6351
    170.0000,      12.0000,   6.00000,    243.5885
    174.0000,      12.0000,   6.00000,    254.5534
     84.0000,      24.0000,   3.00000,    351.4524
     88.0000,      24.0000,   3.00000,    374.9457
     92.0000,      24.0000,   3.00000,    387.5930
     96.0000,      24.0000,   3.00000,    387.3886
    100.0000,      24.0000,   3.00000,    379.8677
    104.0000,      24.0000,   3.00000,    372.3771
    108.0000,      24.0000,   3.00000,    364.8838
    112.0000,      24.0000,   3.00000,    349.1338
    116.0000,      24.0000,   3.00000,    333.4208
    120.0000,      24.0000,   3.00000,    327.9988
    124.0000,      24.0000,   3.00000,    336.1432
    128.0000,      24.0000,   3.00000,    333.5574
    132.0000,      24.0000,   3.00000,    328.9438
    136.0000,      24.0000,   3.00000,    326.1558
    140.0000,      24.0000,   3.00000,    321.7875
    144.0000,      24.0000,   3.00000,    318.2329
    148.0000,      24.0000,   3.00000,    312.4358
    152.0000,      24.0000,   3.00000,    303.8537
    156.0000,      24.0000,   3.00000,    287.3585
    160.0000,      24.0000,   3.00000,    272.3465
    164.0000,      24.0000,   3.00000,    264.8683
    168.0000,      24.0000,   3.00000,    257.7950
     90.0000,      20.0000,   4.00000,    390.4439
     94.0000,      20.0000,   4.00000,    399.7998
     98.0000,      20.0000,   4.00000,    398.8242
    102.0000,      20.0000,   4.00000,    381.6790
    106.0000,      20.0000,   4.00000,    367.5216
    110.0000,      20.0000,   4.00000,    352.9611
    114.0000,      20.0000,   4.00000,    333.9994
    118.0000,      20.0000,   4.00000,    324.7552
    122.0000,      20.0000,   4.00000,    326.5722
    126.0000,      20.0000,   4.00000,    329.3921
    130.0000,      20.0000,   4.00000,    325.9870
    134.0000,      20.0000,   4.00000,    327.1432
    138.0000,      20.0000,   4.00000,    328.4386
    142.0000,      20.0000,   4.00000,    321.8817
    146.0000,      20.0000,   4.00000,    312.1762
    150.0000,      20.0000,   4.00000,    302.8487
    154.0000,      20.0000,   4.00000,    293.8296
    158.0000,      20.0000,   4.00000,    283.9162
    162.0000,      20.0000,   4.00000,    272.2794
   2.05
REFERENCE MODEL USED
CONSTANT REFERENCE MODEL METHOD
Reference resistivity is
373.132
TOPOGRAPHICAL DATA
2
64
      0.0000     531.0600
      4.0000     530.8900
      8.0000     530.8300
     12.0000     530.7100
     16.0000     530.5500
     20.0000     530.3100
     24.0000     530.1500
     28.0000     530.1700
     32.0000     530.0200
     36.0000     529.8500
     40.0000     529.8600
     44.0000     529.8100
     48.0000     529.7700
     52.0000     529.6400
     56.0000     529.5400
     60.0000     529.3900
     64.0000     529.2600
     68.0000     529.2600
     72.0000     529.2500
     76.0000     529.3000
     80.0000     529.2700
     84.0000     529.1900
     88.0000     529.0800
     92.0000     528.9900
     96.0000     528.7800
    100.0000     528.7300
    104.0000     528.6500
    108.0000     528.5600
    112.0000     528.4800
    116.0000     528.3900
    120.0000     528.3100
    124.0000     528.4200
    128.0000     528.1600
    132.0000     527.7300
    136.0000     527.2500
    140.0000     527.0300
    144.0000     526.8600
    148.0000     526.7500
    152.0000     526.6100
    156.0000     526.4300
    160.0000     526.1600
    164.0000     525.9800
    168.0000     525.7200
    172.0000     525.5000
    176.0000     525.3000
    180.0000     525.2200
    184.0000     525.0900
    188.0000     525.0500
    192.0000     524.8900
    196.0000     524.7700
    200.0000     524.6300
    204.0000     524.5700
    208.0000     524.5400
    212.0000     524.5000
    216.0000     524.3600
    220.0000     524.3300
    224.0000     524.2700
    228.0000     524.1200
    232.0000     523.9600
    236.0000     523.8600
    240.0000     523.6500
    244.0000     523.6100
    248.0000     523.4600
    252.0000     523.3400
1
DAMPED FINITE-ELEMENT METHOD USED FOR TOPOGRAPHIC MODELLING WITH DAMPING FACTOR OF 0.75
       0.01086
     531.39996
      -0.03194
COORDINATES FOR ELECTRODES
       0.00000       -0.34014
       3.99978       -0.38242
       7.99920       -0.31467
      11.99919       -0.30693
      15.99906       -0.33925
      19.99749       -0.45162
      23.99736       -0.48388
      27.99463       -0.33620
      31.99457       -0.35844
      35.99435       -0.40079
      39.99198       -0.26305
      43.99122       -0.18529
      47.99026       -0.09752
      51.99026       -0.09980
      55.99016       -0.07209
      59.99010       -0.09433
      63.99010       -0.09661
      67.98805        0.03112
      71.98632        0.14885
      75.98237        0.32653
      79.98117        0.42431
      83.98089        0.47204
      87.98085        0.48979
      91.98067        0.52751
      95.97982        0.44521
      99.97907        0.52291
     103.97878        0.57070
     107.97860        0.60842
     111.97832        0.65615
     115.97813        0.69393
     119.97785        0.74166
     123.97079        0.97928
     127.96860        0.84686
     131.95712        0.54408
     135.94153        0.19115
     139.94044        0.09883
     143.94023        0.05649
     147.94019        0.07424
     151.94017        0.06196
     155.93982        0.00966
     159.93729       -0.13278
     163.93694       -0.18508
     167.93474       -0.31750
     171.93367       -0.40982
     175.93301       -0.48216
     179.93274       -0.43443
     183.93274       -0.43664
     187.93179       -0.34893
     191.93166       -0.38119
     195.93164       -0.37345
     199.93163       -0.38574
     203.93106       -0.31799
     207.92987       -0.22028
     211.92891       -0.13251
     215.92888       -0.14480
     219.92769       -0.04702
     223.92712        0.02073
     227.92706       -0.00158
     231.92694       -0.03384
     235.92683       -0.00614
     239.92599       -0.08843
     243.92503       -0.00073
     247.92499       -0.02297
     251.92497       -0.01523
Shift matrix
  0    0.0000    2.0000    4.2000    6.6200    9.2820   12.2102   15.4312   18.9743   22.8718   27.1590   31.8749   37.0623   42.7686 
  1   -0.3401   -0.1984   -0.1097   -0.0571   -0.0279   -0.0127   -0.0053   -0.0020   -0.0007   -0.0002   -0.0001    0.0000    0.0000 
  2   -0.3824   -0.2249   -0.1254   -0.0660   -0.0325   -0.0149   -0.0064   -0.0025   -0.0009   -0.0003   -0.0001    0.0000    0.0000 
  3   -0.3147   -0.1826   -0.1004   -0.0520   -0.0252   -0.0114   -0.0047   -0.0018   -0.0006   -0.0002   -0.0001    0.0000    0.0000 
  4   -0.3069   -0.1779   -0.0976   -0.0504   -0.0244   -0.0110   -0.0046   -0.0017   -0.0006   -0.0002   -0.0001    0.0000    0.0000 
  5   -0.3393   -0.1978   -0.1093   -0.0569   -0.0278   -0.0126   -0.0053   -0.0020   -0.0007   -0.0002   -0.0001    0.0000    0.0000 
  6   -0.4516   -0.2690   -0.1521   -0.0812   -0.0407   -0.0191   -0.0083   -0.0033   -0.0012   -0.0004   -0.0001    0.0000    0.0000 
  7   -0.4839   -0.2898   -0.1649   -0.0887   -0.0448   -0.0212   -0.0093   -0.0037   -0.0014   -0.0005   -0.0001    0.0000    0.0000 
  8   -0.3362   -0.1960   -0.1082   -0.0563   -0.0274   -0.0125   -0.0052   -0.0020   -0.0007   -0.0002   -0.0001    0.0000    0.0000 
  9   -0.3584   -0.2098   -0.1164   -0.0609   -0.0299   -0.0136   -0.0058   -0.0022   -0.0008   -0.0002   -0.0001    0.0000    0.0000 
 10   -0.4008   -0.2365   -0.1324   -0.0699   -0.0346   -0.0160   -0.0068   -0.0027   -0.0010   -0.0003   -0.0001    0.0000    0.0000 
 11   -0.2630   -0.1511   -0.0821   -0.0420   -0.0201   -0.0089   -0.0036   -0.0014   -0.0005   -0.0001    0.0000    0.0000    0.0000 
 12   -0.1853   -0.1047   -0.0559   -0.0280   -0.0131   -0.0057   -0.0023   -0.0008   -0.0003   -0.0001    0.0000    0.0000    0.0000 
 13   -0.0975   -0.0540   -0.0282   -0.0138   -0.0063   -0.0027   -0.0010   -0.0004   -0.0001    0.0000    0.0000    0.0000    0.0000 
 14   -0.0998   -0.0553   -0.0289   -0.0142   -0.0065   -0.0027   -0.0011   -0.0004   -0.0001    0.0000    0.0000    0.0000    0.0000 
 15   -0.0721   -0.0397   -0.0206   -0.0100   -0.0045   -0.0019   -0.0007   -0.0003   -0.0001    0.0000    0.0000    0.0000    0.0000 
 16   -0.0943   -0.0522   -0.0273   -0.0133   -0.0061   -0.0026   -0.0010   -0.0003   -0.0001    0.0000    0.0000    0.0000    0.0000 
 17   -0.0966   -0.0535   -0.0279   -0.0137   -0.0062   -0.0026   -0.0010   -0.0004   -0.0001    0.0000    0.0000    0.0000    0.0000 
 18    0.0311    0.0167    0.0084    0.0040    0.0017    0.0007    0.0003    0.0001    0.0000    0.0000    0.0000    0.0000    0.0000 
 19    0.1488    0.0774    0.0377    0.0171    0.0072    0.0027    0.0010    0.0003    0.0001    0.0000    0.0000    0.0000    0.0000 
 20    0.3265    0.1607    0.0737    0.0312    0.0122    0.0043    0.0014    0.0004    0.0001    0.0000    0.0000    0.0000    0.0000 
 21    0.4243    0.2018    0.0891    0.0362    0.0135    0.0045    0.0014    0.0004    0.0001    0.0000    0.0000    0.0000    0.0000 
 22    0.4720    0.2205    0.0954    0.0380    0.0138    0.0045    0.0013    0.0003    0.0001    0.0000    0.0000    0.0000    0.0000 
 23    0.4898    0.2272    0.0976    0.0385    0.0139    0.0045    0.0013    0.0003    0.0001    0.0000    0.0000    0.0000    0.0000 
 24    0.5275    0.2410    0.1018    0.0395    0.0139    0.0044    0.0013    0.0003    0.0001    0.0000    0.0000    0.0000    0.0000 
 25    0.4452    0.2101    0.0920    0.0371    0.0136    0.0045    0.0014    0.0004    0.0001    0.0000    0.0000    0.0000    0.0000 
 26    0.5229    0.2394    0.1013    0.0394    0.0139    0.0044    0.0013    0.0003    0.0001    0.0000    0.0000    0.0000    0.0000 
 27    0.5707    0.2561    0.1061    0.0402    0.0138    0.0043    0.0012    0.0003    0.0001    0.0000    0.0000    0.0000    0.0000 
 28    0.6084    0.2685    0.1092    0.0406    0.0137    0.0041    0.0011    0.0003    0.0001    0.0000    0.0000    0.0000    0.0000 
 29    0.6562    0.2833    0.1125    0.0407    0.0133    0.0039    0.0010    0.0002    0.0000    0.0000    0.0000    0.0000    0.0000 
 30    0.6939    0.2943    0.1145    0.0406    0.0129    0.0037    0.0009    0.0002    0.0000    0.0000    0.0000    0.0000    0.0000 
 31    0.7417    0.3070    0.1164    0.0400    0.0124    0.0034    0.0008    0.0002    0.0000    0.0000    0.0000    0.0000    0.0000 
 32    0.9793    0.3513    0.1137    0.0329    0.0084    0.0019    0.0004    0.0001    0.0000    0.0000    0.0000    0.0000    0.0000 
 33    0.8469    0.3308    0.1176    0.0377    0.0108    0.0027    0.0006    0.0001    0.0000    0.0000    0.0000    0.0000    0.0000 
 34    0.5441    0.2469    0.1035    0.0398    0.0139    0.0044    0.0012    0.0003    0.0001    0.0000    0.0000    0.0000    0.0000 
 35    0.1912    0.0982    0.0472    0.0211    0.0087    0.0033    0.0011    0.0003    0.0001    0.0000    0.0000    0.0000    0.0000 
 36    0.0988    0.0521    0.0258    0.0119    0.0051    0.0020    0.0007    0.0002    0.0001    0.0000    0.0000    0.0000    0.0000 
 37    0.0565    0.0301    0.0151    0.0071    0.0031    0.0012    0.0004    0.0001    0.0000    0.0000    0.0000    0.0000    0.0000 
 38    0.0742    0.0394    0.0196    0.0091    0.0039    0.0016    0.0006    0.0002    0.0001    0.0000    0.0000    0.0000    0.0000 
 39    0.0620    0.0330    0.0165    0.0077    0.0033    0.0013    0.0005    0.0002    0.0000    0.0000    0.0000    0.0000    0.0000 
 40    0.0097    0.0052    0.0026    0.0013    0.0006    0.0002    0.0001    0.0000    0.0000    0.0000    0.0000    0.0000    0.0000 
 41   -0.1328   -0.0742   -0.0391   -0.0193   -0.0089   -0.0038   -0.0015   -0.0005   -0.0002    0.0000    0.0000    0.0000    0.0000 
 42   -0.1851   -0.1046   -0.0558   -0.0280   -0.0131   -0.0057   -0.0023   -0.0008   -0.0003   -0.0001    0.0000    0.0000    0.0000 
 43   -0.3175   -0.1844   -0.1014   -0.0525   -0.0255   -0.0115   -0.0048   -0.0018   -0.0006   -0.0002   -0.0001    0.0000    0.0000 
 44   -0.4098   -0.2422   -0.1358   -0.0719   -0.0357   -0.0165   -0.0071   -0.0028   -0.0010   -0.0003   -0.0001    0.0000    0.0000 
 45   -0.4822   -0.2887   -0.1642   -0.0883   -0.0446   -0.0211   -0.0092   -0.0037   -0.0014   -0.0005   -0.0001    0.0000    0.0000 
 46   -0.4344   -0.2579   -0.1453   -0.0773   -0.0386   -0.0180   -0.0078   -0.0031   -0.0011   -0.0004   -0.0001    0.0000    0.0000 
 47   -0.4366   -0.2593   -0.1462   -0.0778   -0.0389   -0.0181   -0.0078   -0.0031   -0.0011   -0.0004   -0.0001    0.0000    0.0000 
 48   -0.3489   -0.2039   -0.1129   -0.0589   -0.0288   -0.0131   -0.0055   -0.0021   -0.0007   -0.0002   -0.0001    0.0000    0.0000 
 49   -0.3812   -0.2241   -0.1249   -0.0657   -0.0324   -0.0149   -0.0063   -0.0025   -0.0009   -0.0003   -0.0001    0.0000    0.0000 
 50   -0.3735   -0.2192   -0.1220   -0.0640   -0.0315   -0.0144   -0.0061   -0.0024   -0.0008   -0.0003   -0.0001    0.0000    0.0000 
 51   -0.3857   -0.2270   -0.1266   -0.0667   -0.0329   -0.0151   -0.0064   -0.0025   -0.0009   -0.0003   -0.0001    0.0000    0.0000 
 52   -0.3180   -0.1847   -0.1016   -0.0526   -0.0255   -0.0115   -0.0048   -0.0018   -0.0006   -0.0002   -0.0001    0.0000    0.0000 
 53   -0.2203   -0.1254   -0.0675   -0.0341   -0.0161   -0.0071   -0.0029   -0.0011   -0.0004   -0.0001    0.0000    0.0000    0.0000 
 54   -0.1325   -0.0740   -0.0390   -0.0193   -0.0089   -0.0038   -0.0015   -0.0005   -0.0002    0.0000    0.0000    0.0000    0.0000 
 55   -0.1448   -0.0811   -0.0429   -0.0212   -0.0098   -0.0042   -0.0017   -0.0006   -0.0002   -0.0001    0.0000    0.0000    0.0000 
 56   -0.0470   -0.0257   -0.0133   -0.0064   -0.0029   -0.0012   -0.0005   -0.0002    0.0000    0.0000    0.0000    0.0000    0.0000 
 57    0.0207    0.0112    0.0056    0.0027    0.0012    0.0005    0.0002    0.0001    0.0000    0.0000    0.0000    0.0000    0.0000 
 58   -0.0016   -0.0009   -0.0004   -0.0002   -0.0001    0.0000    0.0000    0.0000    0.0000    0.0000    0.0000    0.0000    0.0000 
 59   -0.0338   -0.0185   -0.0095   -0.0046   -0.0020   -0.0008   -0.0003   -0.0001    0.0000    0.0000    0.0000    0.0000    0.0000 
 60   -0.0061   -0.0033   -0.0017   -0.0008   -0.0004   -0.0001   -0.0001    0.0000    0.0000    0.0000    0.0000    0.0000    0.0000 
 61   -0.0884   -0.0489   -0.0255   -0.0124   -0.0056   -0.0024   -0.0009   -0.0003   -0.0001    0.0000    0.0000    0.0000    0.0000 
 62   -0.0007   -0.0004   -0.0002   -0.0001    0.0000    0.0000    0.0000    0.0000    0.0000    0.0000    0.0000    0.0000    0.0000 
 63   -0.0230   -0.0125   -0.0064   -0.0031   -0.0014   -0.0006   -0.0002   -0.0001    0.0000    0.0000    0.0000    0.0000    0.0000 
 64   -0.0152   -0.0083   -0.0042   -0.0020   -0.0009   -0.0004   -0.0001    0.0000    0.0000    0.0000    0.0000    0.0000    0.0000 
Topography damping parameter
   1.4632
Blocks sensitivity and uncertainity values (with smoothness constrain)
                     Resistivity      
Block No.  Sensitivity  % Uncertainity
     1       0.7466        2.78
     2       1.0452        2.10
     3       1.4029        1.78
     4       1.8445        1.59
     5       2.1886        1.39
     6       2.6466        1.30
     7       3.0160        1.19
     8       3.3209        1.11
     9       3.6896        1.11
    10       3.8761        1.05
    11       4.0447        1.04
    12       4.0131        1.02
    13       3.9935        1.02
    14       4.0696        1.02
    15       4.4893        1.05
    16       4.6442        1.06
    17       4.2575        1.02
    18       4.2530        0.99
    19       4.7035        0.99
    20       4.9193        0.97
    21       5.0614        0.96
    22       5.3133        0.96
    23       5.3879        0.95
    24       5.6065        0.94
    25       5.7255        0.93
    26       5.6817        0.92
    27       5.5388        0.90
    28       5.8250        0.91
    29       5.9053        0.91
    30       5.6651        0.89
    31       5.6005        0.90
    32       5.5162        0.93
    33       5.4281        0.97
    34       5.1163        0.98
    35       4.9393        1.00
    36       4.9046        1.01
    37       4.8262        0.99
    38       4.9499        1.00
    39       4.7734        1.01
    40       4.4249        1.02
    41       4.2157        1.03
    42       4.1707        1.04
    43       4.0901        1.05
    44       4.1122        1.07
    45       3.9570        1.06
    46       3.9149        1.07
    47       3.8425        1.04
    48       4.0380        1.07
    49       4.0720        1.07
    50       3.8932        1.05
    51       3.8055        1.04
    52       3.7599        1.04
    53       3.4608        1.06
    54       3.4713        1.10
    55       3.0558        1.14
    56       2.6653        1.24
    57       2.2398        1.34
    58       1.8823        1.50
    59       1.5585        1.73
    60       1.1008        2.04
    61       0.8272        2.70
    62       0.5248        3.05
    63       0.4321        3.08
    64       0.5453        3.01
    65       0.6995        2.91
    66       0.7896        2.83
    67       0.9475        2.71
    68       1.0744        2.60
    69       1.1499        2.52
    70       1.3042        2.50
    71       1.3373        2.44
    72       1.3774        2.44
    73       1.3483        2.46
    74       1.3508        2.47
    75       1.3483        2.51
    76       1.5201        2.52
    77       1.6121        2.53
    78       1.4083        2.54
    79       1.4276        2.52
    80       1.6117        2.48
    81       1.6810        2.48
    82       1.7241        2.48
    83       1.8540        2.45
    84       1.8606        2.46
    85       1.9177        2.46
    86       1.9320        2.47
    87       1.8575        2.49
    88       1.7549        2.54
    89       1.8155        2.53
    90       1.7906        2.56
    91       1.7033        2.59
    92       1.7322        2.58
    93       1.7766        2.54
    94       1.8691        2.47
    95       1.8382        2.44
    96       1.8684        2.38
    97       1.9286        2.34
    98       1.9097        2.34
    99       2.0214        2.29
   100       1.9481        2.29
   101       1.8007        2.30
   102       1.7347        2.28
   103       1.7310        2.27
   104       1.6802        2.29
   105       1.7070        2.29
   106       1.5873        2.32
   107       1.5754        2.32
   108       1.4755        2.35
   109       1.5664        2.37
   110       1.5646        2.39
   111       1.4090        2.41
   112       1.3484        2.41
   113       1.3475        2.40
   114       1.1892        2.50
   115       1.2210        2.50
   116       1.0659        2.60
   117       0.9461        2.70
   118       0.8068        2.81
   119       0.6893        2.91
   120       0.5891        3.01
   121       0.4265        3.09
   122       0.5512        3.06
   123       0.6939        3.54
   124       0.3591        4.71
   125       0.4526        4.64
   126       0.5258        4.57
   127       0.6046        4.49
   128       0.6822        4.41
   129       0.7199        4.36
   130       0.7713        4.34
   131       0.8078        4.28
   132       0.8318        4.26
   133       0.8559        4.23
   134       0.8866        4.20
   135       0.9026        4.24
   136       0.9321        4.29
   137       0.9775        4.27
   138       0.9735        4.26
   139       1.0184        4.18
   140       1.0745        4.11
   141       1.1085        4.13
   142       1.1189        4.16
   143       1.1546        4.16
   144       1.1333        4.22
   145       1.1179        4.26
   146       1.0870        4.31
   147       1.0399        4.36
   148       1.0158        4.39
   149       1.0286        4.37
   150       1.0237        4.39
   151       1.0103        4.40
   152       1.0293        4.37
   153       1.0579        4.33
   154       1.0934        4.27
   155       1.1260        4.21
   156       1.1501        4.14
   157       1.1785        4.08
   158       1.1842        4.06
   159       1.2506        3.96
   160       1.2285        3.94
   161       1.1787        3.92
   162       1.1521        3.89
   163       1.1739        3.83
   164       1.1572        3.85
   165       1.1517        3.85
   166       1.0954        3.91
   167       1.0505        3.95
   168       0.9803        4.08
   169       0.9736        4.12
   170       0.9392        4.17
   171       0.8489        4.25
   172       0.8031        4.27
   173       0.7713        4.28
   174       0.7005        4.43
   175       0.6742        4.44
   176       0.6035        4.56
   177       0.5318        4.62
   178       0.4563        4.70
   179       0.3963        4.76
   180       0.3330        4.78
   181       0.6249        3.66
   182       0.6939        4.99
   183       0.3455        7.42
   184       0.4020        7.34
   185       0.4432        7.21
   186       0.4945        7.10
   187       0.5268        7.03
   188       0.5540        6.97
   189       0.5907        6.84
   190       0.6229        6.78
   191       0.6631        6.68
   192       0.6925        6.61
   193       0.6993        6.66
   194       0.7055        6.76
   195       0.7379        6.71
   196       0.7843        6.56
   197       0.8273        6.40
   198       0.8532        6.28
   199       0.8694        6.31
   200       0.8670        6.42
   201       0.8608        6.50
   202       0.8333        6.65
   203       0.8164        6.75
   204       0.7966        6.81
   205       0.7873        6.83
   206       0.7996        6.80
   207       0.8467        6.71
   208       0.8482        6.74
   209       0.7884        6.85
   210       0.7808        6.85
   211       0.7918        6.82
   212       0.7986        6.78
   213       0.8079        6.73
   214       0.8136        6.68
   215       0.8046        6.67
   216       0.7909        6.68
   217       0.8017        6.58
   218       0.7974        6.53
   219       0.7895        6.46
   220       0.7836        6.39
   221       0.7955        6.26
   222       0.7961        6.24
   223       0.7968        6.24
   224       0.7778        6.30
   225       0.7490        6.41
   226       0.7128        6.60
   227       0.6764        6.72
   228       0.6294        6.85
   229       0.5881        6.96
   230       0.5568        7.02
   231       0.5204        7.10
   232       0.4850        7.26
   233       0.4440        7.37
   234       0.4010        7.46
   235       0.3549        7.54
   236       0.3067        7.63
   237       0.2573        7.68
   238       0.5860        5.30
   239       0.7722        5.96
   240       0.3256        9.33
   241       0.3613        9.31
   242       0.3952        9.24
   243       0.4268        9.27
   244       0.4582        9.25
   245       0.4911        9.14
   246       0.5256        9.02
   247       0.5544        8.89
   248       0.5794        8.80
   249       0.6180        8.66
   250       0.6655        8.42
   251       0.6862        8.40
   252       0.7020        8.35
   253       0.7135        8.24
   254       0.7003        8.37
   255       0.6762        8.61
   256       0.6708        8.74
   257       0.6902        8.89
   258       0.6948        8.95
   259       0.6694        9.04
   260       0.6396        9.10
   261       0.6234        9.09
   262       0.6455        8.98
   263       0.6339        9.02
   264       0.6307        9.11
   265       0.6392        9.06
   266       0.6411        8.96
   267       0.6586        8.87
   268       0.6554        8.87
   269       0.6320        8.99
   270       0.6070        9.14
   271       0.5861        9.26
   272       0.5765        9.28
   273       0.5656        9.30
   274       0.5480        9.35
   275       0.5242        9.44
   276       0.5018        9.47
   277       0.4933        9.47
   278       0.5027        9.42
   279       0.5207        9.31
   280       0.5357        9.23
   281       0.5382        9.21
   282       0.5200        9.24
   283       0.4863        9.37
   284       0.4576        9.50
   285       0.4327        9.59
   286       0.4043        9.70
   287       0.3763        9.71
   288       0.3531        9.63
   289       0.3350        9.62
   290       0.3137        9.55
   291       0.6970        6.41
   292       0.7622        6.05
   293       0.2913        8.93
   294       0.3214        9.05
   295       0.3515        9.08
   296       0.3821        9.20
   297       0.4118        9.27
   298       0.4383        9.18
   299       0.4624        9.11
   300       0.4856        9.03
   301       0.5028        8.96
   302       0.5125        8.99
   303       0.5208        8.98
   304       0.5356        8.90
   305       0.5300        8.93
   306       0.5209        9.03
   307       0.5291        9.09
   308       0.5416        9.14
   309       0.5456        9.14
   310       0.5366        9.14
   311       0.5290        9.12
   312       0.5269        9.09
   313       0.5285        9.08
   314       0.5309        9.13
   315       0.5480        9.13
   316       0.5443        9.13
   317       0.5232        9.14
   318       0.5361        9.05
   319       0.5567        9.01
   320       0.5365        9.11
   321       0.4940        9.26
   322       0.4611        9.38
   323       0.4458        9.44
   324       0.4392        9.46
   325       0.4312        9.49
   326       0.4164        9.54
   327       0.3980        9.59
   328       0.3855        9.62
   329       0.3843        9.61
   330       0.3927        9.57
   331       0.4026        9.52
   332       0.4058        9.49
   333       0.3963        9.50
   334       0.3784        9.55
   335       0.3611        9.60
   336       0.3453        9.47
   337       0.3290        9.28
   338       0.3180        9.20
   339       0.3113        9.03
   340       0.7279        6.47
   341       0.6924        6.35
   342       0.2668        8.37
   343       0.2919        8.53
   344       0.3142        8.62
   345       0.3346        8.82
   346       0.3522        8.99
   347       0.3676        8.96
   348       0.3779        8.96
   349       0.3836        8.97
   350       0.3877        8.95
   351       0.3943        8.89
   352       0.4017        8.85
   353       0.4067        8.86
   354       0.4115        8.86
   355       0.4145        8.87
   356       0.4201        8.85
   357       0.4318        8.80
   358       0.4490        8.76
   359       0.4484        8.77
   360       0.4278        8.84
   361       0.4162        8.92
   362       0.4191        8.94
   363       0.4128        8.96
   364       0.4026        8.94
   365       0.4361        8.84
   366       0.4940        8.75
   367       0.4960        8.76
   368       0.4521        8.86
   369       0.3960        8.97
   370       0.3614        9.05
   371       0.3452        9.09
   372       0.3374        9.12
   373       0.3282        9.14
   374       0.3167        9.16
   375       0.3065        9.18
   376       0.3013        9.19
   377       0.3010        9.18
   378       0.3041        9.17
   379       0.3056        9.17
   380       0.3020        9.17
   381       0.2945        8.98
   382       0.2862        8.73
   383       0.2808        8.62
   384       0.2752        8.41
   385       0.6692        6.56
   386       0.6445        6.33
   387       0.2352        7.70
   388       0.2488        7.90
   389       0.2599        8.02
   390       0.2706        8.27
   391       0.2801        8.48
   392       0.2872        8.48
   393       0.2932        8.46
   394       0.3021        8.43
   395       0.3139        8.39
   396       0.3315        8.35
   397       0.3552        8.32
   398       0.3843        8.28
   399       0.4234        8.23
   400       0.4572        8.18
   401       0.4660        8.17
   402       0.4366        8.22
   403       0.3714        8.32
   404       0.3207        8.42
   405       0.3046        8.46
   406       0.3016        8.46
   407       0.3116        8.43
   408       0.3574        8.36
   409       0.4157        8.28
   410       0.4302        8.26
   411       0.4065        8.30
   412       0.3635        8.37
   413       0.3212        8.43
   414       0.2935        8.47
   415       0.2784        8.49
   416       0.2670        8.51
   417       0.2568        8.52
   418       0.2477        8.53
   419       0.2416        8.54
   420       0.2387        8.55
   421       0.2390        8.55
   422       0.2405        8.33
   423       0.2400        8.07
   424       0.2345        7.94
   425       0.2302        7.73
   426       0.5950        6.50
   427       0.6089        5.75
   428       0.1997        7.02
   429       0.2075        7.21
   430       0.2154        7.33
   431       0.2235        7.58
   432       0.2355        7.78
   433       0.2574        7.74
   434       0.2992        7.70
   435       0.3478        7.65
   436       0.3968        7.60
   437       0.4395        7.55
   438       0.4644        7.52
   439       0.4593        7.53
   440       0.4190        7.59
   441       0.3506        7.67
   442       0.2753        7.75
   443       0.2424        7.78
   444       0.2369        7.79
   445       0.2516        7.77
   446       0.2889        7.74
   447       0.3326        7.69
   448       0.3513        7.67
   449       0.3446        7.68
   450       0.3212        7.71
   451       0.2930        7.74
   452       0.2684        7.76
   453       0.2503        7.78
   454       0.2361        7.79
   455       0.2239        7.80
   456       0.2131        7.81
   457       0.2047        7.60
   458       0.1994        7.34
   459       0.1973        7.22
   460       0.1971        7.03
   461       0.5621        5.85
   462       0.5630        5.48
   463       0.1808        6.32
   464       0.1987        6.49
   465       0.2366        6.59
   466       0.2799        6.81
   467       0.3313        6.98
   468       0.3780        6.94
   469       0.4129        6.90
   470       0.4270        6.89
   471       0.4137        6.91
   472       0.3732        6.95
   473       0.3139        7.00
   474       0.2522        7.05
   475       0.2106        7.07
   476       0.1987        7.08
   477       0.2062        7.08
   478       0.2294        7.06
   479       0.2597        7.04
   480       0.2785        7.03
   481       0.2822        7.03
   482       0.2735        7.03
   483       0.2582        7.04
   484       0.2417        7.05
   485       0.2270        7.06
   486       0.2135        6.86
   487       0.2015        6.61
   488       0.1899        6.50
   489       0.1802        6.33
   490       0.4989        5.54
   491       0.5260        5.45
   492       0.2248        5.62
   493       0.2617        5.77
   494       0.3029        5.86
   495       0.3386        6.07
   496       0.3648        6.25
   497       0.3710        6.25
   498       0.3546        6.26
   499       0.3177        6.29
   500       0.2682        6.32
   501       0.2180        6.34
   502       0.1796        6.36
   503       0.1654        6.36
   504       0.1666        6.36
   505       0.1803        6.36
   506       0.2025        6.35
   507       0.2203        6.34
   508       0.2294        6.33
   509       0.2292        6.34
   510       0.2223        6.34
   511       0.2119        6.14
   512       0.2014        5.90
   513       0.1908        5.80
   514       0.1798        5.63
   515       0.4391        5.52
   516       0.7131        5.37
   517       0.3343        5.59
   518       0.3660        5.74
   519       0.3859        5.84
   520       0.3896        6.10
   521       0.3730        6.36
   522       0.3387        6.39
   523       0.2940        6.42
   524       0.2491        6.44
   525       0.2137        6.46
   526       0.1981        6.47
   527       0.1966        6.47
   528       0.2066        6.47
   529       0.2260        6.46
   530       0.2433        6.45
   531       0.2542        6.44
   532       0.2568        6.18
   533       0.2519        5.91
   534       0.2429        5.81
   535       0.2322        5.63
   536       0.5700        5.52
Average Sensitivity 3.8385
Model inversion constraint
0
Data inversion constraint
0
INITIAL DAMPING FACTOR  0.150
MINIMUM DAMPING FACTOR  0.015
VERTICAL TO HORIZONTAL FILTER RATIO   1.00
Flatness filter is directly used on model parameters.
Jacobian matrix is recalculated for first 2 iterations only.
Finer mesh used.
Factor to increase damping factor with depth is   1.20
Damping factor is optimised for each iteration
Normal least-sqaures constrain used on data
Normal least-squares constrain used on model
Finite-element method was used in forward modelling.
Logarithm of apparent resistivity values used as inversion parameter.
No limit imposed on range of model resistivity values
Effect of side blocks is severely reduced
Relative change in RMS error for convergence is 1.0000
Minimum change in RMS error for line search is 0.5000
Ratio of maximum number of model blocks to data points 30.00
Factor to increase model depth range is 1.05
Position of electrodes are not rounded to nearest unit electrode spacing.
Position of electrodes for dipole-dipole array are automatically switched
Recalculation of Jacobian matrix is not restarted in quasi-Newton steps.
Standard Gauss-Newton inversion method used
Width of model cells is 1.00 times the unit electrode spacing
REFERENCE MODEL USED
CONSTANT REFERENCE MODEL METHOD
Reference resistivity is 373.1320 with multiplication factor 1.00
Number of nodes between adjacent electrodes is 4


Mean Error 0.0013
Average absolute error 0.0141
Standard deviation of error distribution 0.0205
Error Distribution
      0.0000,      4.0000,  1.00000,   478.10,   571.91, -0.1792   ***
      4.0000,      4.0000,  1.00000,   578.00,   544.89,  0.0590   ***
      8.0000,      4.0000,  1.00000,   564.52,   533.22,  0.0570   ***
     12.0000,      4.0000,  1.00000,   631.70,   590.97,  0.0666   ***
     16.0000,      4.0000,  1.00000,   598.22,   554.90,  0.0752   ***
     20.0000,      4.0000,  1.00000,   665.40,   630.20,  0.0543   ***
     24.0000,      4.0000,  1.00000,   646.94,   641.50,  0.0084
     28.0000,      4.0000,  1.00000,   658.34,   655.98,  0.0036
     32.0000,      4.0000,  1.00000,   708.37,   729.46, -0.0293
     36.0000,      4.0000,  1.00000,   665.21,   687.07, -0.0323
     40.0000,      4.0000,  1.00000,   706.55,   716.58, -0.0141
     44.0000,      4.0000,  1.00000,   670.27,   679.90, -0.0143
     48.0000,      4.0000,  1.00000,   720.97,   707.17,  0.0193
     52.0000,      4.0000,  1.00000,   703.62,   713.05, -0.0133
     56.0000,      4.0000,  1.00000,   813.60,   782.23,  0.0393
     60.0000,      4.0000,  1.00000,   809.71,   794.18,  0.0194
     64.0000,      4.0000,  1.00000,   680.80,   668.49,  0.0182
     68.0000,      4.0000,  1.00000,   603.72,   602.70,  0.0017
     72.0000,      4.0000,  1.00000,   591.94,   609.21, -0.0288
     76.0000,      4.0000,  1.00000,   568.67,   596.83, -0.0483
     80.0000,      4.0000,  1.00000,   553.56,   604.55, -0.0881   ***
     84.0000,      4.0000,  1.00000,   587.29,   638.59, -0.0837   ***
     88.0000,      4.0000,  1.00000,   569.27,   621.36, -0.0876   ***
     92.0000,      4.0000,  1.00000,   571.16,   621.34, -0.0842   ***
     96.0000,      4.0000,  1.00000,   562.51,   588.86, -0.0458
    100.0000,      4.0000,  1.00000,   551.30,   558.54, -0.0130
    104.0000,      4.0000,  1.00000,   525.80,   509.96,  0.0306
    108.0000,      4.0000,  1.00000,   550.55,   520.54,  0.0560   ***
    112.0000,      4.0000,  1.00000,   552.05,   520.87,  0.0581   ***
    116.0000,      4.0000,  1.00000,   516.55,   496.60,  0.0394
    120.0000,      4.0000,  1.00000,   506.18,   496.05,  0.0202
    124.0000,      4.0000,  1.00000,   478.54,   477.63,  0.0019
    128.0000,      4.0000,  1.00000,   475.72,   467.73,  0.0169
    132.0000,      4.0000,  1.00000,   390.73,   407.62, -0.0423
    136.0000,      4.0000,  1.00000,   355.38,   370.32, -0.0412
    140.0000,      4.0000,  1.00000,   330.22,   344.66, -0.0428
    144.0000,      4.0000,  1.00000,   280.04,   300.28, -0.0698   ***
    148.0000,      4.0000,  1.00000,   277.62,   286.05, -0.0299
    152.0000,      4.0000,  1.00000,   250.96,   253.45, -0.0099
    156.0000,      4.0000,  1.00000,   211.04,   217.92, -0.0321
    160.0000,      4.0000,  1.00000,   200.90,   197.29,  0.0182
    164.0000,      4.0000,  1.00000,   188.08,   188.99, -0.0048
    168.0000,      4.0000,  1.00000,   183.63,   183.04,  0.0032
    172.0000,      4.0000,  1.00000,   208.80,   199.56,  0.0453
    176.0000,      4.0000,  1.00000,   192.99,   196.26, -0.0168
    180.0000,      4.0000,  1.00000,   225.19,   225.47, -0.0012
    184.0000,      4.0000,  1.00000,   225.09,   230.80, -0.0250
    188.0000,      4.0000,  1.00000,   270.28,   274.49, -0.0155
    192.0000,      4.0000,  1.00000,   292.17,   295.25, -0.0105
    196.0000,      4.0000,  1.00000,   297.85,   298.19, -0.0011
    200.0000,      4.0000,  1.00000,   296.17,   299.30, -0.0105
    204.0000,      4.0000,  1.00000,   303.34,   311.00, -0.0250
    208.0000,      4.0000,  1.00000,   277.34,   284.03, -0.0238
    212.0000,      4.0000,  1.00000,   308.64,   318.63, -0.0318
    216.0000,      4.0000,  1.00000,   268.98,   284.32, -0.0555   ***
    220.0000,      4.0000,  1.00000,   277.42,   291.84, -0.0507
    224.0000,      4.0000,  1.00000,   256.45,   273.35, -0.0638   ***
    228.0000,      4.0000,  1.00000,   252.12,   267.48, -0.0591   ***
    232.0000,      4.0000,  1.00000,   261.39,   273.19, -0.0442
    236.0000,      4.0000,  1.00000,   239.34,   249.21, -0.0404
    240.0000,      4.0000,  1.00000,   218.23,   226.10, -0.0354
      0.0000,      4.0000,  2.00000,   438.70,   503.28, -0.1373   ***
      4.0000,      4.0000,  2.00000,   529.38,   516.08,  0.0254
      8.0000,      4.0000,  2.00000,   602.12,   588.84,  0.0223
     12.0000,      4.0000,  2.00000,   566.99,   551.21,  0.0282
     16.0000,      4.0000,  2.00000,   637.45,   618.94,  0.0295
     20.0000,      4.0000,  2.00000,   653.93,   621.95,  0.0502
     24.0000,      4.0000,  2.00000,   615.69,   619.25, -0.0058
     28.0000,      4.0000,  2.00000,   718.95,   695.72,  0.0328
     32.0000,      4.0000,  2.00000,   682.57,   666.44,  0.0239
     36.0000,      4.0000,  2.00000,   688.39,   683.80,  0.0067
     40.0000,      4.0000,  2.00000,   700.77,   677.91,  0.0332
     44.0000,      4.0000,  2.00000,   636.64,   638.65, -0.0032
     48.0000,      4.0000,  2.00000,   600.39,   589.20,  0.0188
     52.0000,      4.0000,  2.00000,   722.19,   709.14,  0.0182
     56.0000,      4.0000,  2.00000,   788.61,   755.87,  0.0424
     60.0000,      4.0000,  2.00000,   559.21,   555.08,  0.0074
     64.0000,      4.0000,  2.00000,   514.61,   517.21, -0.0050
     68.0000,      4.0000,  2.00000,   634.31,   608.65,  0.0413
     72.0000,      4.0000,  2.00000,   595.12,   587.20,  0.0134
     76.0000,      4.0000,  2.00000,   565.55,   564.83,  0.0013
     80.0000,      4.0000,  2.00000,   595.39,   599.79, -0.0074
     84.0000,      4.0000,  2.00000,   583.46,   587.43, -0.0068
     88.0000,      4.0000,  2.00000,   598.45,   596.08,  0.0040
     92.0000,      4.0000,  2.00000,   615.09,   601.17,  0.0229
     96.0000,      4.0000,  2.00000,   576.50,   559.11,  0.0306
    100.0000,      4.0000,  2.00000,   531.32,   510.54,  0.0399
    104.0000,      4.0000,  2.00000,   586.73,   554.11,  0.0572   ***
    108.0000,      4.0000,  2.00000,   594.98,   559.46,  0.0616   ***
    112.0000,      4.0000,  2.00000,   509.97,   489.43,  0.0411
    116.0000,      4.0000,  2.00000,   474.09,   462.96,  0.0238
    120.0000,      4.0000,  2.00000,   484.93,   471.28,  0.0285
    124.0000,      4.0000,  2.00000,   475.72,   470.81,  0.0104
    128.0000,      4.0000,  2.00000,   398.67,   404.23, -0.0138
    132.0000,      4.0000,  2.00000,   365.59,   369.30, -0.0101
    136.0000,      4.0000,  2.00000,   346.31,   348.98, -0.0077
    140.0000,      4.0000,  2.00000,   302.77,   304.06, -0.0043
    144.0000,      4.0000,  2.00000,   298.97,   302.06, -0.0103
    148.0000,      4.0000,  2.00000,   279.29,   279.89, -0.0021
    152.0000,      4.0000,  2.00000,   239.41,   237.65,  0.0074
    156.0000,      4.0000,  2.00000,   219.89,   221.22, -0.0060
    160.0000,      4.0000,  2.00000,   211.53,   214.14, -0.0123
    164.0000,      4.0000,  2.00000,   205.49,   210.48, -0.0240
    168.0000,      4.0000,  2.00000,   221.12,   224.67, -0.0159
    172.0000,      4.0000,  2.00000,   219.03,   222.75, -0.0168
    176.0000,      4.0000,  2.00000,   234.25,   237.07, -0.0120
    180.0000,      4.0000,  2.00000,   231.57,   235.08, -0.0151
    184.0000,      4.0000,  2.00000,   280.97,   282.87, -0.0067
    188.0000,      4.0000,  2.00000,   316.29,   312.55,  0.0119
    192.0000,      4.0000,  2.00000,   298.21,   295.33,  0.0097
    196.0000,      4.0000,  2.00000,   316.90,   310.40,  0.0207
    200.0000,      4.0000,  2.00000,   327.97,   321.38,  0.0203
    204.0000,      4.0000,  2.00000,   303.23,   300.47,  0.0091
    208.0000,      4.0000,  2.00000,   349.99,   340.91,  0.0263
    212.0000,      4.0000,  2.00000,   322.22,   316.97,  0.0164
    216.0000,      4.0000,  2.00000,   319.65,   308.89,  0.0342
    220.0000,      4.0000,  2.00000,   294.50,   286.80,  0.0265
    224.0000,      4.0000,  2.00000,   292.62,   285.57,  0.0244
    228.0000,      4.0000,  2.00000,   321.90,   310.11,  0.0373
    232.0000,      4.0000,  2.00000,   280.35,   272.08,  0.0300
      0.0000,      4.0000,  3.00000,   451.42,   495.44, -0.0930   ***
      4.0000,      4.0000,  3.00000,   567.28,   569.07, -0.0032
      8.0000,      4.0000,  3.00000,   541.29,   546.65, -0.0098
     12.0000,      4.0000,  3.00000,   593.57,   590.65,  0.0049
     16.0000,      4.0000,  3.00000,   586.00,   580.78,  0.0089
     20.0000,      4.0000,  3.00000,   585.44,   580.35,  0.0087
     24.0000,      4.0000,  3.00000,   657.97,   648.39,  0.0147
     28.0000,      4.0000,  3.00000,   650.38,   637.82,  0.0195
     32.0000,      4.0000,  3.00000,   667.13,   660.25,  0.0104
     36.0000,      4.0000,  3.00000,   576.73,   582.46, -0.0099
     40.0000,      4.0000,  3.00000,   518.37,   519.62, -0.0024
     44.0000,      4.0000,  3.00000,   518.59,   520.84, -0.0043
     48.0000,      4.0000,  3.00000,   696.51,   686.84,  0.0140
     52.0000,      4.0000,  3.00000,   730.71,   719.64,  0.0153
     56.0000,      4.0000,  3.00000,   503.57,   506.72, -0.0062
     60.0000,      4.0000,  3.00000,   434.52,   439.49, -0.0114
     64.0000,      4.0000,  3.00000,   520.88,   525.89, -0.0096
     68.0000,      4.0000,  3.00000,   572.78,   565.97,  0.0120
     72.0000,      4.0000,  3.00000,   549.61,   544.95,  0.0085
     76.0000,      4.0000,  3.00000,   561.07,   555.95,  0.0092
     80.0000,      4.0000,  3.00000,   557.06,   553.33,  0.0067
     84.0000,      4.0000,  3.00000,   588.63,   581.22,  0.0127
     88.0000,      4.0000,  3.00000,   582.04,   568.77,  0.0231
     92.0000,      4.0000,  3.00000,   535.55,   526.34,  0.0174
     96.0000,      4.0000,  3.00000,   501.20,   489.20,  0.0242
    100.0000,      4.0000,  3.00000,   561.09,   541.89,  0.0348
    104.0000,      4.0000,  3.00000,   564.22,   546.10,  0.0326
    108.0000,      4.0000,  3.00000,   474.95,   464.63,  0.0219
    112.0000,      4.0000,  3.00000,   440.40,   432.21,  0.0188
    116.0000,      4.0000,  3.00000,   450.90,   446.00,  0.0109
    120.0000,      4.0000,  3.00000,   465.53,   464.57,  0.0021
    124.0000,      4.0000,  3.00000,   402.95,   406.53, -0.0088
    128.0000,      4.0000,  3.00000,   358.54,   361.72, -0.0088
    132.0000,      4.0000,  3.00000,   332.83,   336.88, -0.0121
    136.0000,      4.0000,  3.00000,   307.99,   311.01, -0.0098
    140.0000,      4.0000,  3.00000,   316.87,   319.85, -0.0094
    144.0000,      4.0000,  3.00000,   299.48,   299.23,  0.0009
    148.0000,      4.0000,  3.00000,   259.84,   259.91, -0.0003
    152.0000,      4.0000,  3.00000,   235.43,   236.62, -0.0051
    156.0000,      4.0000,  3.00000,   234.46,   237.81, -0.0142
    160.0000,      4.0000,  3.00000,   238.44,   238.38,  0.0003
    164.0000,      4.0000,  3.00000,   258.89,   258.41,  0.0019
    168.0000,      4.0000,  3.00000,   242.83,   241.94,  0.0037
    172.0000,      4.0000,  3.00000,   246.38,   245.87,  0.0020
    176.0000,      4.0000,  3.00000,   238.01,   240.70, -0.0113
    180.0000,      4.0000,  3.00000,   300.15,   297.64,  0.0084
    184.0000,      4.0000,  3.00000,   323.77,   322.87,  0.0028
    188.0000,      4.0000,  3.00000,   316.92,   312.22,  0.0149
    192.0000,      4.0000,  3.00000,   303.90,   300.73,  0.0105
    196.0000,      4.0000,  3.00000,   320.79,   317.41,  0.0106
    200.0000,      4.0000,  3.00000,   306.81,   305.02,  0.0059
    204.0000,      4.0000,  3.00000,   365.49,   357.59,  0.0218
    208.0000,      4.0000,  3.00000,   340.35,   329.51,  0.0323
    212.0000,      4.0000,  3.00000,   324.45,   315.19,  0.0290
    216.0000,      4.0000,  3.00000,   294.05,   286.33,  0.0266
    220.0000,      4.0000,  3.00000,   317.98,   307.81,  0.0325
    224.0000,      4.0000,  3.00000,   342.03,   334.67,  0.0218
      0.0000,     12.0000,  1.00000,   480.27,   526.00, -0.0910   ***
      4.0000,     12.0000,  1.00000,   550.53,   553.09, -0.0046
      8.0000,     12.0000,  1.00000,   545.36,   554.56, -0.0167
     12.0000,     12.0000,  1.00000,   548.69,   554.73, -0.0109
     16.0000,     12.0000,  1.00000,   584.07,   573.51,  0.0182
     20.0000,     12.0000,  1.00000,   613.63,   599.30,  0.0236
     24.0000,     12.0000,  1.00000,   631.67,   624.66,  0.0112
     28.0000,     12.0000,  1.00000,   583.01,   581.04,  0.0034
     32.0000,     12.0000,  1.00000,   507.99,   510.48, -0.0049
     36.0000,     12.0000,  1.00000,   472.91,   480.66, -0.0163
     40.0000,     12.0000,  1.00000,   552.44,   553.42, -0.0018
     44.0000,     12.0000,  1.00000,   629.31,   623.82,  0.0088
     48.0000,     12.0000,  1.00000,   636.41,   626.79,  0.0152
     52.0000,     12.0000,  1.00000,   545.08,   551.30, -0.0113
     56.0000,     12.0000,  1.00000,   454.23,   464.89, -0.0232
     60.0000,     12.0000,  1.00000,   442.81,   456.80, -0.0311
     64.0000,     12.0000,  1.00000,   496.62,   504.30, -0.0153
     68.0000,     12.0000,  1.00000,   548.11,   543.52,  0.0084
     72.0000,     12.0000,  1.00000,   542.62,   536.96,  0.0105
     76.0000,     12.0000,  1.00000,   555.55,   546.34,  0.0167
     80.0000,     12.0000,  1.00000,   552.49,   545.80,  0.0122
     84.0000,     12.0000,  1.00000,   528.31,   525.24,  0.0058
     88.0000,     12.0000,  1.00000,   500.41,   497.85,  0.0051
     92.0000,     12.0000,  1.00000,   498.99,   496.51,  0.0050
     96.0000,     12.0000,  1.00000,   498.22,   495.13,  0.0062
    100.0000,     12.0000,  1.00000,   487.73,   482.40,  0.0110
    104.0000,     12.0000,  1.00000,   466.69,   457.56,  0.0198
    108.0000,     12.0000,  1.00000,   435.18,   429.54,  0.0130
    112.0000,     12.0000,  1.00000,   429.40,   425.02,  0.0103
    116.0000,     12.0000,  1.00000,   434.14,   429.63,  0.0104
    120.0000,     12.0000,  1.00000,   412.88,   412.99, -0.0003
    124.0000,     12.0000,  1.00000,   363.78,   365.81, -0.0055
    128.0000,     12.0000,  1.00000,   332.45,   333.35, -0.0027
    132.0000,     12.0000,  1.00000,   319.60,   323.97, -0.0136
    136.0000,     12.0000,  1.00000,   316.75,   317.54, -0.0025
    140.0000,     12.0000,  1.00000,   304.60,   304.92, -0.0010
    144.0000,     12.0000,  1.00000,   276.22,   277.80, -0.0057
    148.0000,     12.0000,  1.00000,   258.26,   258.78, -0.0020
    152.0000,     12.0000,  1.00000,   250.41,   251.39, -0.0039
    156.0000,     12.0000,  1.00000,   264.92,   265.22, -0.0011
    160.0000,     12.0000,  1.00000,   268.05,   265.09,  0.0111
    164.0000,     12.0000,  1.00000,   262.88,   260.47,  0.0092
    168.0000,     12.0000,  1.00000,   251.98,   251.03,  0.0038
    172.0000,     12.0000,  1.00000,   273.51,   271.49,  0.0074
    176.0000,     12.0000,  1.00000,   294.61,   294.11,  0.0017
    180.0000,     12.0000,  1.00000,   323.83,   320.71,  0.0097
    184.0000,     12.0000,  1.00000,   318.48,   314.68,  0.0120
    188.0000,     12.0000,  1.00000,   310.55,   307.28,  0.0106
    192.0000,     12.0000,  1.00000,   298.10,   297.11,  0.0033
    196.0000,     12.0000,  1.00000,   327.22,   322.09,  0.0158
    200.0000,     12.0000,  1.00000,   335.28,   329.06,  0.0187
    204.0000,     12.0000,  1.00000,   334.44,   327.79,  0.0201
    208.0000,     12.0000,  1.00000,   313.41,   305.86,  0.0244
    212.0000,     12.0000,  1.00000,   313.35,   307.26,  0.0196
    216.0000,     12.0000,  1.00000,   312.88,   312.52,  0.0012
      0.0000,      4.0000,  4.00000,   512.41,   553.34, -0.0768   ***
      4.0000,      4.0000,  4.00000,   513.49,   511.42,  0.0040
      8.0000,      4.0000,  4.00000,   556.27,   567.04, -0.0192
     12.0000,      4.0000,  4.00000,   547.91,   548.76, -0.0016
     16.0000,      4.0000,  4.00000,   544.30,   541.52,  0.0051
     20.0000,      4.0000,  4.00000,   635.96,   625.29,  0.0169
     24.0000,      4.0000,  4.00000,   605.26,   601.41,  0.0064
     28.0000,      4.0000,  4.00000,   580.42,   584.79, -0.0075
     32.0000,      4.0000,  4.00000,   486.38,   485.60,  0.0016
     36.0000,      4.0000,  4.00000,   446.60,   453.18, -0.0146
     40.0000,      4.0000,  4.00000,   489.36,   490.38, -0.0021
     44.0000,      4.0000,  4.00000,   637.11,   645.06, -0.0124
     48.0000,      4.0000,  4.00000,   680.85,   689.29, -0.0123
     52.0000,      4.0000,  4.00000,   473.83,   481.68, -0.0164
     56.0000,      4.0000,  4.00000,   394.87,   402.53, -0.0192
     60.0000,      4.0000,  4.00000,   445.53,   456.54, -0.0244
     64.0000,      4.0000,  4.00000,   483.36,   493.54, -0.0208
     68.0000,      4.0000,  4.00000,   521.15,   518.62,  0.0049
     72.0000,      4.0000,  4.00000,   543.70,   542.34,  0.0025
     76.0000,      4.0000,  4.00000,   534.71,   531.61,  0.0058
     80.0000,      4.0000,  4.00000,   548.45,   547.49,  0.0017
     84.0000,      4.0000,  4.00000,   533.83,   529.10,  0.0089
     88.0000,      4.0000,  4.00000,   494.97,   491.48,  0.0071
     92.0000,      4.0000,  4.00000,   463.43,   459.22,  0.0091
     96.0000,      4.0000,  4.00000,   502.78,   498.25,  0.0090
    100.0000,      4.0000,  4.00000,   499.70,   494.70,  0.0101
    104.0000,      4.0000,  4.00000,   443.08,   436.80,  0.0143
    108.0000,      4.0000,  4.00000,   422.25,   418.65,  0.0086
    112.0000,      4.0000,  4.00000,   423.95,   422.01,  0.0046
    116.0000,      4.0000,  4.00000,   446.38,   446.37,  0.0000
    120.0000,      4.0000,  4.00000,   394.99,   397.67, -0.0068
    124.0000,      4.0000,  4.00000,   352.11,   354.81, -0.0076
    128.0000,      4.0000,  4.00000,   332.23,   336.09, -0.0115
    132.0000,      4.0000,  4.00000,   309.83,   312.74, -0.0093
    136.0000,      4.0000,  4.00000,   329.23,   332.81, -0.0108
    140.0000,      4.0000,  4.00000,   314.90,   315.27, -0.0012
    144.0000,      4.0000,  4.00000,   269.48,   271.26, -0.0066
    148.0000,      4.0000,  4.00000,   252.95,   254.16, -0.0048
    152.0000,      4.0000,  4.00000,   253.34,   253.86, -0.0021
    156.0000,      4.0000,  4.00000,   262.85,   261.82,  0.0039
    160.0000,      4.0000,  4.00000,   283.26,   280.48,  0.0098
    164.0000,      4.0000,  4.00000,   257.08,   255.01,  0.0081
    168.0000,      4.0000,  4.00000,   259.09,   258.72,  0.0014
    172.0000,      4.0000,  4.00000,   253.92,   252.73,  0.0047
    176.0000,      4.0000,  4.00000,   308.46,   306.09,  0.0077
    180.0000,      4.0000,  4.00000,   344.72,   341.10,  0.0105
    184.0000,      4.0000,  4.00000,   315.13,   312.61,  0.0080
    188.0000,      4.0000,  4.00000,   305.16,   304.77,  0.0013
    192.0000,      4.0000,  4.00000,   311.10,   310.08,  0.0033
    196.0000,      4.0000,  4.00000,   303.23,   301.34,  0.0063
    200.0000,      4.0000,  4.00000,   367.43,   360.21,  0.0199
    204.0000,      4.0000,  4.00000,   328.66,   323.42,  0.0161
    208.0000,      4.0000,  4.00000,   317.94,   314.12,  0.0121
    212.0000,      4.0000,  4.00000,   301.92,   299.14,  0.0093
    216.0000,      4.0000,  4.00000,   311.40,   312.03, -0.0020
      0.0000,     16.0000,  1.00000,   482.30,   509.90, -0.0556   ***
      4.0000,     16.0000,  1.00000,   514.28,   511.73,  0.0050
      8.0000,     16.0000,  1.00000,   552.57,   550.99,  0.0029
     12.0000,     16.0000,  1.00000,   559.63,   558.82,  0.0014
     16.0000,     16.0000,  1.00000,   540.88,   537.54,  0.0062
     20.0000,     16.0000,  1.00000,   502.04,   497.00,  0.0101
     24.0000,     16.0000,  1.00000,   464.49,   459.89,  0.0100
     28.0000,     16.0000,  1.00000,   467.32,   464.33,  0.0064
     32.0000,     16.0000,  1.00000,   491.26,   494.59, -0.0068
     36.0000,     16.0000,  1.00000,   535.05,   539.07, -0.0075
     40.0000,     16.0000,  1.00000,   547.06,   550.60, -0.0064
     44.0000,     16.0000,  1.00000,   530.50,   538.34, -0.0147
     48.0000,     16.0000,  1.00000,   490.69,   502.44, -0.0237
     52.0000,     16.0000,  1.00000,   424.85,   432.33, -0.0174
     56.0000,     16.0000,  1.00000,   412.10,   416.11, -0.0097
     60.0000,     16.0000,  1.00000,   440.17,   442.55, -0.0054
     64.0000,     16.0000,  1.00000,   484.89,   487.43, -0.0052
     68.0000,     16.0000,  1.00000,   530.99,   523.54,  0.0141
     72.0000,     16.0000,  1.00000,   516.94,   514.58,  0.0046
     76.0000,     16.0000,  1.00000,   488.48,   488.03,  0.0009
     80.0000,     16.0000,  1.00000,   468.15,   470.80, -0.0057
     84.0000,     16.0000,  1.00000,   451.15,   456.29, -0.0113
     88.0000,     16.0000,  1.00000,   428.19,   433.22, -0.0117
     92.0000,     16.0000,  1.00000,   415.08,   417.28, -0.0053
     96.0000,     16.0000,  1.00000,   416.92,   417.81, -0.0021
    100.0000,     16.0000,  1.00000,   416.70,   415.83,  0.0021
    104.0000,     16.0000,  1.00000,   418.70,   415.02,  0.0088
    108.0000,     16.0000,  1.00000,   411.07,   405.63,  0.0133
    112.0000,     16.0000,  1.00000,   396.45,   389.68,  0.0172
    116.0000,     16.0000,  1.00000,   385.01,   380.40,  0.0120
    120.0000,     16.0000,  1.00000,   360.12,   357.08,  0.0085
    124.0000,     16.0000,  1.00000,   344.17,   340.98,  0.0093
    128.0000,     16.0000,  1.00000,   330.81,   329.06,  0.0053
    132.0000,     16.0000,  1.00000,   311.20,   310.73,  0.0015
    136.0000,     16.0000,  1.00000,   303.93,   304.40, -0.0015
    140.0000,     16.0000,  1.00000,   287.64,   287.73, -0.0003
    144.0000,     16.0000,  1.00000,   275.49,   276.47, -0.0036
    148.0000,     16.0000,  1.00000,   276.42,   276.89, -0.0017
    152.0000,     16.0000,  1.00000,   271.52,   271.81, -0.0011
    156.0000,     16.0000,  1.00000,   275.51,   275.42,  0.0003
    160.0000,     16.0000,  1.00000,   278.58,   277.43,  0.0041
    164.0000,     16.0000,  1.00000,   287.77,   285.08,  0.0094
    168.0000,     16.0000,  1.00000,   309.54,   307.05,  0.0081
    172.0000,     16.0000,  1.00000,   313.58,   310.44,  0.0101
    176.0000,     16.0000,  1.00000,   321.70,   319.47,  0.0070
    180.0000,     16.0000,  1.00000,   322.97,   320.09,  0.0089
    184.0000,     16.0000,  1.00000,   310.14,   307.53,  0.0084
    188.0000,     16.0000,  1.00000,   317.94,   314.21,  0.0118
    192.0000,     16.0000,  1.00000,   306.99,   304.04,  0.0097
    196.0000,     16.0000,  1.00000,   307.49,   304.71,  0.0091
    200.0000,     16.0000,  1.00000,   318.40,   317.24,  0.0036
    204.0000,     16.0000,  1.00000,   310.08,   312.50, -0.0078
      0.0000,      4.0000,  5.00000,   463.50,   483.13, -0.0415
      4.0000,      4.0000,  5.00000,   532.55,   530.69,  0.0035
      8.0000,      4.0000,  5.00000,   531.96,   530.58,  0.0026
     12.0000,      4.0000,  5.00000,   530.94,   527.16,  0.0072
     16.0000,      4.0000,  5.00000,   600.60,   595.60,  0.0084
     20.0000,      4.0000,  5.00000,   548.40,   546.25,  0.0039
     24.0000,      4.0000,  5.00000,   498.48,   495.86,  0.0053
     28.0000,      4.0000,  5.00000,   450.30,   443.93,  0.0142
     32.0000,      4.0000,  5.00000,   433.98,   432.34,  0.0038
     36.0000,      4.0000,  5.00000,   450.15,   452.38, -0.0049
     40.0000,      4.0000,  5.00000,   599.02,   609.13, -0.0167
     44.0000,      4.0000,  5.00000,   638.02,   654.44, -0.0254
     48.0000,      4.0000,  5.00000,   447.07,   455.94, -0.0196
     52.0000,      4.0000,  5.00000,   372.93,   380.40, -0.0198
     56.0000,      4.0000,  5.00000,   418.64,   423.58, -0.0117
     60.0000,      4.0000,  5.00000,   427.86,   433.65, -0.0134
     64.0000,      4.0000,  5.00000,   455.83,   463.31, -0.0163
     68.0000,      4.0000,  5.00000,   531.31,   532.73, -0.0027
     72.0000,      4.0000,  5.00000,   514.37,   517.73, -0.0065
     76.0000,      4.0000,  5.00000,   507.25,   510.25, -0.0059
     80.0000,      4.0000,  5.00000,   500.19,   499.88,  0.0006
     84.0000,      4.0000,  5.00000,   464.80,   462.89,  0.0041
     88.0000,      4.0000,  5.00000,   414.29,   418.97, -0.0112
     92.0000,      4.0000,  5.00000,   446.84,   447.01, -0.0004
     96.0000,      4.0000,  5.00000,   449.94,   448.92,  0.0023
    100.0000,      4.0000,  5.00000,   406.18,   405.97,  0.0005
    104.0000,      4.0000,  5.00000,   401.69,   400.00,  0.0042
    108.0000,      4.0000,  5.00000,   417.15,   414.55,  0.0062
    112.0000,      4.0000,  5.00000,   423.72,   423.50,  0.0005
    116.0000,      4.0000,  5.00000,   380.29,   378.09,  0.0058
    120.0000,      4.0000,  5.00000,   355.03,   353.92,  0.0031
    124.0000,      4.0000,  5.00000,   341.67,   341.81, -0.0004
    128.0000,      4.0000,  5.00000,   320.23,   318.23,  0.0063
    132.0000,      4.0000,  5.00000,   336.73,   336.95, -0.0007
    136.0000,      4.0000,  5.00000,   321.17,   322.12, -0.0030
    140.0000,      4.0000,  5.00000,   280.80,   281.62, -0.0029
    144.0000,      4.0000,  5.00000,   263.07,   263.94, -0.0033
    148.0000,      4.0000,  5.00000,   269.74,   270.01, -0.0010
    152.0000,      4.0000,  5.00000,   270.91,   270.14,  0.0029
    156.0000,      4.0000,  5.00000,   287.20,   287.59, -0.0013
    160.0000,      4.0000,  5.00000,   269.26,   268.13,  0.0042
    164.0000,      4.0000,  5.00000,   274.17,   273.51,  0.0024
    168.0000,      4.0000,  5.00000,   265.68,   263.26,  0.0091
    172.0000,      4.0000,  5.00000,   327.02,   321.87,  0.0159
    176.0000,      4.0000,  5.00000,   344.36,   342.06,  0.0067
    180.0000,      4.0000,  5.00000,   319.74,   317.91,  0.0058
    184.0000,      4.0000,  5.00000,   305.85,   306.40, -0.0018
    188.0000,      4.0000,  5.00000,   318.39,   316.00,  0.0075
    192.0000,      4.0000,  5.00000,   296.58,   294.50,  0.0071
    196.0000,      4.0000,  5.00000,   345.88,   341.18,  0.0137
    200.0000,      4.0000,  5.00000,   320.43,   317.38,  0.0096
    204.0000,      4.0000,  5.00000,   316.36,   317.60, -0.0039
    208.0000,      4.0000,  5.00000,   297.97,   301.06, -0.0103
      0.0000,      4.0000,  6.00000,   490.46,   507.99, -0.0351
      4.0000,      4.0000,  6.00000,   523.59,   512.95,  0.0205
      8.0000,      4.0000,  6.00000,   521.35,   517.57,  0.0073
     12.0000,      4.0000,  6.00000,   555.13,   553.97,  0.0021
     16.0000,      4.0000,  6.00000,   485.02,   479.31,  0.0118
     20.0000,      4.0000,  6.00000,   479.85,   469.79,  0.0212
     24.0000,      4.0000,  6.00000,   433.76,   425.01,  0.0204
     28.0000,      4.0000,  6.00000,   416.56,   412.17,  0.0106
     32.0000,      4.0000,  6.00000,   430.11,   431.44, -0.0031
     36.0000,      4.0000,  6.00000,   559.86,   571.06, -0.0198
     40.0000,      4.0000,  6.00000,   605.16,   616.04, -0.0178
     44.0000,      4.0000,  6.00000,   419.11,   428.59, -0.0224
     48.0000,      4.0000,  6.00000,   356.45,   360.03, -0.0100
     52.0000,      4.0000,  6.00000,   398.91,   402.15, -0.0081
     56.0000,      4.0000,  6.00000,   409.93,   411.79, -0.0045
     60.0000,      4.0000,  6.00000,   425.38,   426.34, -0.0023
     64.0000,      4.0000,  6.00000,   475.38,   483.18, -0.0163
     68.0000,      4.0000,  6.00000,   489.29,   495.85, -0.0133
     72.0000,      4.0000,  6.00000,   494.91,   500.15, -0.0105
     76.0000,      4.0000,  6.00000,   474.15,   475.43, -0.0027
     80.0000,      4.0000,  6.00000,   431.17,   431.89, -0.0017
     84.0000,      4.0000,  6.00000,   379.84,   382.25, -0.0063
     88.0000,      4.0000,  6.00000,   407.27,   408.32, -0.0026
     92.0000,      4.0000,  6.00000,   414.39,   416.56, -0.0052
     96.0000,      4.0000,  6.00000,   375.20,   376.86, -0.0044
    100.0000,      4.0000,  6.00000,   379.05,   379.26, -0.0006
    104.0000,      4.0000,  6.00000,   398.62,   396.99,  0.0041
    108.0000,      4.0000,  6.00000,   415.77,   412.29,  0.0084
    112.0000,      4.0000,  6.00000,   373.70,   368.01,  0.0153
    116.0000,      4.0000,  6.00000,   353.50,   349.99,  0.0100
    120.0000,      4.0000,  6.00000,   351.87,   347.61,  0.0122
    124.0000,      4.0000,  6.00000,   328.74,   325.57,  0.0097
    128.0000,      4.0000,  6.00000,   342.04,   339.77,  0.0067
    132.0000,      4.0000,  6.00000,   324.77,   324.01,  0.0024
    136.0000,      4.0000,  6.00000,   286.76,   286.68,  0.0003
    140.0000,      4.0000,  6.00000,   272.33,   272.41, -0.0003
    144.0000,      4.0000,  6.00000,   272.09,   273.06, -0.0035
    148.0000,      4.0000,  6.00000,   269.57,   271.77, -0.0081
    152.0000,      4.0000,  6.00000,   288.02,   290.63, -0.0090
    156.0000,      4.0000,  6.00000,   274.37,   275.43, -0.0039
    160.0000,      4.0000,  6.00000,   284.05,   284.22, -0.0006
    164.0000,      4.0000,  6.00000,   279.34,   276.68,  0.0096
    168.0000,      4.0000,  6.00000,   330.63,   327.03,  0.0109
    172.0000,      4.0000,  6.00000,   349.67,   348.85,  0.0023
    176.0000,      4.0000,  6.00000,   318.65,   319.36, -0.0022
    180.0000,      4.0000,  6.00000,   312.66,   312.70, -0.0001
    184.0000,      4.0000,  6.00000,   318.25,   317.50,  0.0024
    188.0000,      4.0000,  6.00000,   288.68,   288.40,  0.0010
    192.0000,      4.0000,  6.00000,   329.48,   329.91, -0.0013
    196.0000,      4.0000,  6.00000,   309.45,   311.55, -0.0068
    200.0000,      4.0000,  6.00000,   307.86,   315.80, -0.0255
      0.0000,     20.0000,  1.00000,   491.18,   511.51, -0.0406
      4.0000,     20.0000,  1.00000,   511.17,   509.67,  0.0029
      8.0000,     20.0000,  1.00000,   483.25,   479.77,  0.0072
     12.0000,     20.0000,  1.00000,   462.96,   460.12,  0.0062
     16.0000,     20.0000,  1.00000,   460.67,   455.74,  0.0108
     20.0000,     20.0000,  1.00000,   451.06,   447.60,  0.0077
     24.0000,     20.0000,  1.00000,   465.61,   467.66, -0.0044
     28.0000,     20.0000,  1.00000,   497.17,   497.39, -0.0004
     32.0000,     20.0000,  1.00000,   483.71,   485.70, -0.0041
     36.0000,     20.0000,  1.00000,   468.45,   472.39, -0.0084
     40.0000,     20.0000,  1.00000,   482.26,   482.96, -0.0015
     44.0000,     20.0000,  1.00000,   447.25,   452.63, -0.0120
     48.0000,     20.0000,  1.00000,   405.82,   406.71, -0.0022
     52.0000,     20.0000,  1.00000,   413.32,   411.42,  0.0046
     56.0000,     20.0000,  1.00000,   429.36,   426.71,  0.0062
     60.0000,     20.0000,  1.00000,   435.46,   436.19, -0.0017
     64.0000,     20.0000,  1.00000,   462.95,   464.25, -0.0028
     68.0000,     20.0000,  1.00000,   481.06,   483.21, -0.0045
     72.0000,     20.0000,  1.00000,   446.80,   452.29, -0.0122
     76.0000,     20.0000,  1.00000,   414.47,   421.69, -0.0173
     80.0000,     20.0000,  1.00000,   397.26,   405.13, -0.0196
     84.0000,     20.0000,  1.00000,   377.33,   385.01, -0.0202
     88.0000,     20.0000,  1.00000,   368.24,   374.04, -0.0156
     92.0000,     20.0000,  1.00000,   381.19,   385.68, -0.0117
     96.0000,     20.0000,  1.00000,   386.09,   388.50, -0.0062
    100.0000,     20.0000,  1.00000,   382.18,   381.14,  0.0027
    104.0000,     20.0000,  1.00000,   387.97,   382.77,  0.0135
    108.0000,     20.0000,  1.00000,   391.01,   382.27,  0.0226
    112.0000,     20.0000,  1.00000,   377.34,   368.17,  0.0246
    116.0000,     20.0000,  1.00000,   363.11,   355.47,  0.0212
    120.0000,     20.0000,  1.00000,   351.04,   343.15,  0.0227
    124.0000,     20.0000,  1.00000,   331.07,   325.40,  0.0173
    128.0000,     20.0000,  1.00000,   308.94,   307.86,  0.0035
    132.0000,     20.0000,  1.00000,   305.31,   303.06,  0.0074
    136.0000,     20.0000,  1.00000,   290.93,   291.28, -0.0012
    140.0000,     20.0000,  1.00000,   277.61,   278.95, -0.0048
    144.0000,     20.0000,  1.00000,   270.69,   273.84, -0.0116
    148.0000,     20.0000,  1.00000,   276.77,   278.56, -0.0064
    152.0000,     20.0000,  1.00000,   280.52,   280.23,  0.0010
    156.0000,     20.0000,  1.00000,   301.08,   301.21, -0.0004
    160.0000,     20.0000,  1.00000,   312.87,   311.73,  0.0037
    164.0000,     20.0000,  1.00000,   317.39,   316.82,  0.0018
    168.0000,     20.0000,  1.00000,   319.60,   317.75,  0.0058
    172.0000,     20.0000,  1.00000,   330.47,   327.89,  0.0078
    176.0000,     20.0000,  1.00000,   322.06,   319.74,  0.0072
    180.0000,     20.0000,  1.00000,   314.16,   312.11,  0.0066
    184.0000,     20.0000,  1.00000,   302.51,   302.83, -0.0010
    188.0000,     20.0000,  1.00000,   301.96,   303.39, -0.0047
    192.0000,     20.0000,  1.00000,   292.80,   297.76, -0.0168
      0.0000,      4.0000,  7.00000,   488.63,   499.82, -0.0226
      4.0000,      4.0000,  7.00000,   491.75,   482.22,  0.0196
      8.0000,      4.0000,  7.00000,   514.75,   509.99,  0.0093
     12.0000,      4.0000,  7.00000,   473.25,   465.30,  0.0169
     16.0000,      4.0000,  7.00000,   469.59,   458.88,  0.0231
     20.0000,      4.0000,  7.00000,   422.76,   415.74,  0.0167
     24.0000,      4.0000,  7.00000,   397.63,   393.68,  0.0100
     28.0000,      4.0000,  7.00000,   414.67,   413.70,  0.0024
     32.0000,      4.0000,  7.00000,   537.99,   542.62, -0.0086
     36.0000,      4.0000,  7.00000,   566.96,   575.04, -0.0141
     40.0000,      4.0000,  7.00000,   401.31,   402.21, -0.0022
     44.0000,      4.0000,  7.00000,   338.60,   338.79, -0.0006
     48.0000,      4.0000,  7.00000,   388.81,   388.67,  0.0004
     52.0000,      4.0000,  7.00000,   405.13,   405.32, -0.0005
     56.0000,      4.0000,  7.00000,   409.96,   409.43,  0.0013
     60.0000,      4.0000,  7.00000,   435.88,   440.74, -0.0111
     64.0000,      4.0000,  7.00000,   452.39,   456.94, -0.0100
     68.0000,      4.0000,  7.00000,   483.58,   487.71, -0.0085
     72.0000,      4.0000,  7.00000,   458.04,   462.23, -0.0091
     76.0000,      4.0000,  7.00000,   401.95,   402.15, -0.0005
     80.0000,      4.0000,  7.00000,   356.21,   358.39, -0.0061
     84.0000,      4.0000,  7.00000,   382.44,   385.80, -0.0088
     88.0000,      4.0000,  7.00000,   385.62,   390.02, -0.0113
     92.0000,      4.0000,  7.00000,   353.72,   357.27, -0.0100
     96.0000,      4.0000,  7.00000,   352.88,   355.05, -0.0061
    100.0000,      4.0000,  7.00000,   376.02,   375.71,  0.0008
    104.0000,      4.0000,  7.00000,   408.58,   403.87,  0.0116
    108.0000,      4.0000,  7.00000,   379.00,   369.94,  0.0242
    112.0000,      4.0000,  7.00000,   356.11,   348.68,  0.0211
    116.0000,      4.0000,  7.00000,   354.74,   347.86,  0.0196
    120.0000,      4.0000,  7.00000,   335.72,   329.05,  0.0201
    124.0000,      4.0000,  7.00000,   352.54,   346.53,  0.0172
    128.0000,      4.0000,  7.00000,   330.88,   326.99,  0.0118
    132.0000,      4.0000,  7.00000,   290.03,   287.98,  0.0071
    136.0000,      4.0000,  7.00000,   271.45,   271.27,  0.0007
    140.0000,      4.0000,  7.00000,   268.27,   269.60, -0.0050
    144.0000,      4.0000,  7.00000,   268.10,   271.07, -0.0110
    148.0000,      4.0000,  7.00000,   289.94,   294.10, -0.0142
    152.0000,      4.0000,  7.00000,   274.44,   276.45, -0.0073
    156.0000,      4.0000,  7.00000,   289.67,   290.86, -0.0041
    160.0000,      4.0000,  7.00000,   282.18,   280.69,  0.0053
    164.0000,      4.0000,  7.00000,   335.72,   334.91,  0.0024
    168.0000,      4.0000,  7.00000,   356.70,   355.03,  0.0047
    172.0000,      4.0000,  7.00000,   326.13,   326.06,  0.0002
    176.0000,      4.0000,  7.00000,   312.51,   313.37, -0.0028
    180.0000,      4.0000,  7.00000,   315.46,   313.27,  0.0070
    184.0000,      4.0000,  7.00000,   285.99,   286.90, -0.0032
    188.0000,      4.0000,  7.00000,   332.74,   335.17, -0.0073
    192.0000,      4.0000,  7.00000,   300.32,   306.44, -0.0202
      0.0000,      4.0000,  8.00000,   439.04,   445.72, -0.0151
      4.0000,      4.0000,  8.00000,   506.14,   494.93,  0.0224
      8.0000,      4.0000,  8.00000,   476.73,   468.43,  0.0176
     12.0000,      4.0000,  8.00000,   461.22,   456.49,  0.0103
     16.0000,      4.0000,  8.00000,   406.60,   403.46,  0.0078
     20.0000,      4.0000,  8.00000,   386.99,   384.80,  0.0057
     24.0000,      4.0000,  8.00000,   393.89,   392.80,  0.0028
     28.0000,      4.0000,  8.00000,   516.58,   516.72, -0.0003
     32.0000,      4.0000,  8.00000,   544.87,   545.26, -0.0007
     36.0000,      4.0000,  8.00000,   374.69,   375.14, -0.0012
     40.0000,      4.0000,  8.00000,   326.23,   323.40,  0.0087
     44.0000,      4.0000,  8.00000,   379.22,   378.72,  0.0013
     48.0000,      4.0000,  8.00000,   395.79,   395.61,  0.0005
     52.0000,      4.0000,  8.00000,   397.89,   398.06, -0.0004
     56.0000,      4.0000,  8.00000,   427.22,   429.84, -0.0061
     60.0000,      4.0000,  8.00000,   425.32,   427.36, -0.0048
     64.0000,      4.0000,  8.00000,   448.05,   449.91, -0.0041
     68.0000,      4.0000,  8.00000,   439.14,   443.32, -0.0095
     72.0000,      4.0000,  8.00000,   391.30,   393.27, -0.0050
     76.0000,      4.0000,  8.00000,   341.98,   344.20, -0.0065
     80.0000,      4.0000,  8.00000,   365.23,   369.65, -0.0120
     84.0000,      4.0000,  8.00000,   370.21,   375.62, -0.0145
     88.0000,      4.0000,  8.00000,   332.68,   337.06, -0.0131
     92.0000,      4.0000,  8.00000,   334.62,   336.83, -0.0066
     96.0000,      4.0000,  8.00000,   359.88,   360.64, -0.0021
    100.0000,      4.0000,  8.00000,   398.04,   395.03,  0.0076
    104.0000,      4.0000,  8.00000,   378.97,   369.25,  0.0260
    108.0000,      4.0000,  8.00000,   361.64,   353.31,  0.0233
    112.0000,      4.0000,  8.00000,   353.80,   346.32,  0.0214
    116.0000,      4.0000,  8.00000,   336.81,   330.11,  0.0201
    120.0000,      4.0000,  8.00000,   361.30,   351.48,  0.0276
    124.0000,      4.0000,  8.00000,   338.63,   333.00,  0.0168
    128.0000,      4.0000,  8.00000,   288.53,   285.12,  0.0119
    132.0000,      4.0000,  8.00000,   262.81,   262.64,  0.0006
    136.0000,      4.0000,  8.00000,   267.00,   266.18,  0.0031
    140.0000,      4.0000,  8.00000,   267.98,   270.15, -0.0081
    144.0000,      4.0000,  8.00000,   286.53,   292.53, -0.0207
    148.0000,      4.0000,  8.00000,   277.00,   279.36, -0.0085
    152.0000,      4.0000,  8.00000,   284.36,   286.80, -0.0085
    156.0000,      4.0000,  8.00000,   279.84,   281.21, -0.0049
    160.0000,      4.0000,  8.00000,   338.32,   340.23, -0.0056
    164.0000,      4.0000,  8.00000,   362.49,   364.00, -0.0042
    168.0000,      4.0000,  8.00000,   326.46,   330.19, -0.0114
    172.0000,      4.0000,  8.00000,   307.59,   310.36, -0.0090
    176.0000,      4.0000,  8.00000,   308.75,   311.80, -0.0099
    180.0000,      4.0000,  8.00000,   290.62,   292.33, -0.0059
    184.0000,      4.0000,  8.00000,   329.46,   338.35, -0.0266
      0.0000,     28.0000,  1.00000,   425.68,   443.06, -0.0400
      4.0000,     28.0000,  1.00000,   439.24,   439.74, -0.0011
      8.0000,     28.0000,  1.00000,   449.30,   454.62, -0.0118
     12.0000,     28.0000,  1.00000,   451.17,   455.00, -0.0085
     16.0000,     28.0000,  1.00000,   431.73,   428.83,  0.0067
     20.0000,     28.0000,  1.00000,   411.07,   403.23,  0.0193
     24.0000,     28.0000,  1.00000,   405.87,   396.50,  0.0234
     28.0000,     28.0000,  1.00000,   416.84,   407.17,  0.0235
     32.0000,     28.0000,  1.00000,   422.86,   413.92,  0.0214
     36.0000,     28.0000,  1.00000,   406.46,   400.88,  0.0138
     40.0000,     28.0000,  1.00000,   389.20,   383.77,  0.0141
     44.0000,     28.0000,  1.00000,   398.77,   391.29,  0.0189
     48.0000,     28.0000,  1.00000,   411.62,   403.88,  0.0190
     52.0000,     28.0000,  1.00000,   396.19,   394.56,  0.0041
     56.0000,     28.0000,  1.00000,   380.47,   381.31, -0.0022
     60.0000,     28.0000,  1.00000,   371.93,   378.34, -0.0171
     64.0000,     28.0000,  1.00000,   372.64,   384.24, -0.0307
     68.0000,     28.0000,  1.00000,   374.06,   386.75, -0.0334
     72.0000,     28.0000,  1.00000,   351.97,   364.45, -0.0348
     76.0000,     28.0000,  1.00000,   334.34,   344.35, -0.0295
     80.0000,     28.0000,  1.00000,   340.73,   345.84, -0.0149
     84.0000,     28.0000,  1.00000,   347.82,   353.87, -0.0172
     88.0000,     28.0000,  1.00000,   349.75,   355.63, -0.0167
     92.0000,     28.0000,  1.00000,   358.45,   358.36,  0.0003
     96.0000,     28.0000,  1.00000,   363.87,   360.91,  0.0082
    100.0000,     28.0000,  1.00000,   377.53,   369.24,  0.0222
    104.0000,     28.0000,  1.00000,   378.18,   366.21,  0.0322
    108.0000,     28.0000,  1.00000,   360.89,   347.34,  0.0383
    112.0000,     28.0000,  1.00000,   333.92,   324.26,  0.0293
    116.0000,     28.0000,  1.00000,   316.58,   307.10,  0.0304
    120.0000,     28.0000,  1.00000,   301.58,   294.91,  0.0224
    124.0000,     28.0000,  1.00000,   296.45,   288.52,  0.0271
    128.0000,     28.0000,  1.00000,   277.30,   275.71,  0.0057
    132.0000,     28.0000,  1.00000,   271.86,   271.23,  0.0023
    136.0000,     28.0000,  1.00000,   270.71,   270.86, -0.0006
    140.0000,     28.0000,  1.00000,   282.94,   283.84, -0.0032
    144.0000,     28.0000,  1.00000,   296.82,   299.80, -0.0100
    148.0000,     28.0000,  1.00000,   308.89,   312.71, -0.0123
    152.0000,     28.0000,  1.00000,   313.67,   316.94, -0.0104
    156.0000,     28.0000,  1.00000,   319.02,   322.01, -0.0093
    160.0000,     28.0000,  1.00000,   320.88,   322.44, -0.0048
    164.0000,     28.0000,  1.00000,   331.96,   333.80, -0.0055
    168.0000,     28.0000,  1.00000,   324.07,   327.70, -0.0111
      0.0000,      4.0000, 10.00000,   446.62,   458.76, -0.0268
      4.0000,      4.0000, 10.00000,   450.04,   447.74,  0.0051
      8.0000,      4.0000, 10.00000,   390.12,   392.87, -0.0070
     12.0000,      4.0000, 10.00000,   361.26,   362.00, -0.0021
     16.0000,      4.0000, 10.00000,   366.09,   363.96,  0.0058
     20.0000,      4.0000, 10.00000,   482.27,   472.75,  0.0199
     24.0000,      4.0000, 10.00000,   507.57,   497.58,  0.0199
     28.0000,      4.0000, 10.00000,   355.00,   350.20,  0.0136
     32.0000,      4.0000, 10.00000,   304.33,   301.08,  0.0107
     36.0000,      4.0000, 10.00000,   352.22,   350.41,  0.0051
     40.0000,      4.0000, 10.00000,   377.87,   374.87,  0.0080
     44.0000,      4.0000, 10.00000,   388.15,   387.79,  0.0009
     48.0000,      4.0000, 10.00000,   420.07,   421.07, -0.0024
     52.0000,      4.0000, 10.00000,   408.64,   407.59,  0.0026
     56.0000,      4.0000, 10.00000,   410.61,   408.39,  0.0054
     60.0000,      4.0000, 10.00000,   391.29,   392.43, -0.0029
     64.0000,      4.0000, 10.00000,   364.62,   366.01, -0.0038
     68.0000,      4.0000, 10.00000,   337.41,   339.65, -0.0066
     72.0000,      4.0000, 10.00000,   351.24,   358.68, -0.0210
     76.0000,      4.0000, 10.00000,   346.17,   352.63, -0.0185
     80.0000,      4.0000, 10.00000,   314.27,   318.55, -0.0135
     84.0000,      4.0000, 10.00000,   318.83,   321.33, -0.0078
     88.0000,      4.0000, 10.00000,   342.50,   345.97, -0.0101
     92.0000,      4.0000, 10.00000,   381.66,   381.56,  0.0003
     96.0000,      4.0000, 10.00000,   363.31,   358.22,  0.0141
    100.0000,      4.0000, 10.00000,   355.73,   350.08,  0.0160
    104.0000,      4.0000, 10.00000,   361.34,   352.54,  0.0246
    108.0000,      4.0000, 10.00000,   345.57,   336.45,  0.0267
    112.0000,      4.0000, 10.00000,   361.76,   349.93,  0.0333
    116.0000,      4.0000, 10.00000,   331.59,   324.30,  0.0222
    120.0000,      4.0000, 10.00000,   286.80,   278.45,  0.0296
    124.0000,      4.0000, 10.00000,   261.27,   257.42,  0.0148
    128.0000,      4.0000, 10.00000,   263.47,   257.65,  0.0224
    132.0000,      4.0000, 10.00000,   265.37,   262.98,  0.0090
    136.0000,      4.0000, 10.00000,   282.32,   285.54, -0.0113
    140.0000,      4.0000, 10.00000,   268.19,   270.25, -0.0076
    144.0000,      4.0000, 10.00000,   276.94,   281.01, -0.0146
    148.0000,      4.0000, 10.00000,   274.75,   277.45, -0.0098
    152.0000,      4.0000, 10.00000,   330.58,   337.71, -0.0213
    156.0000,      4.0000, 10.00000,   357.76,   362.13, -0.0122
    160.0000,      4.0000, 10.00000,   323.71,   331.33, -0.0233
    164.0000,      4.0000, 10.00000,   314.01,   318.83, -0.0153
    168.0000,      4.0000, 10.00000,   319.65,   322.72, -0.0096
      0.0000,     36.0000,  1.00000,   409.77,   418.37, -0.0208
      4.0000,     36.0000,  1.00000,   405.55,   397.37,  0.0204
      8.0000,     36.0000,  1.00000,   394.18,   385.94,  0.0211
     12.0000,     36.0000,  1.00000,   383.16,   372.69,  0.0277
     16.0000,     36.0000,  1.00000,   383.17,   370.74,  0.0330
     20.0000,     36.0000,  1.00000,   395.08,   381.39,  0.0353
     24.0000,     36.0000,  1.00000,   401.78,   386.06,  0.0399
     28.0000,     36.0000,  1.00000,   390.14,   376.36,  0.0360
     32.0000,     36.0000,  1.00000,   368.63,   358.88,  0.0268
     36.0000,     36.0000,  1.00000,   365.50,   358.19,  0.0202
     40.0000,     36.0000,  1.00000,   369.85,   365.82,  0.0110
     44.0000,     36.0000,  1.00000,   367.69,   370.24, -0.0069
     48.0000,     36.0000,  1.00000,   363.96,   369.88, -0.0161
     52.0000,     36.0000,  1.00000,   353.17,   361.19, -0.0224
     56.0000,     36.0000,  1.00000,   341.25,   350.44, -0.0266
     60.0000,     36.0000,  1.00000,   336.30,   346.48, -0.0298
     64.0000,     36.0000,  1.00000,   342.84,   354.27, -0.0328
     68.0000,     36.0000,  1.00000,   349.65,   359.81, -0.0287
     72.0000,     36.0000,  1.00000,   344.72,   353.23, -0.0244
     76.0000,     36.0000,  1.00000,   346.21,   351.88, -0.0162
     80.0000,     36.0000,  1.00000,   345.57,   349.18, -0.0104
     84.0000,     36.0000,  1.00000,   347.33,   349.88, -0.0073
     88.0000,     36.0000,  1.00000,   346.78,   347.68, -0.0026
     92.0000,     36.0000,  1.00000,   343.22,   339.36,  0.0113
     96.0000,     36.0000,  1.00000,   335.12,   327.72,  0.0223
    100.0000,     36.0000,  1.00000,   319.48,   313.89,  0.0177
    104.0000,     36.0000,  1.00000,   313.00,   302.73,  0.0334
    108.0000,     36.0000,  1.00000,   305.91,   296.21,  0.0322
    112.0000,     36.0000,  1.00000,   290.72,   282.48,  0.0288
    116.0000,     36.0000,  1.00000,   284.08,   277.22,  0.0244
    120.0000,     36.0000,  1.00000,   273.49,   269.14,  0.0160
    124.0000,     36.0000,  1.00000,   277.18,   269.91,  0.0266
    128.0000,     36.0000,  1.00000,   280.31,   278.42,  0.0068
    132.0000,     36.0000,  1.00000,   285.37,   284.02,  0.0048
    136.0000,     36.0000,  1.00000,   294.58,   293.39,  0.0040
    140.0000,     36.0000,  1.00000,   303.07,   305.30, -0.0073
    144.0000,     36.0000,  1.00000,   307.27,   309.86, -0.0084
      0.0000,     12.0000,  4.00000,   338.26,   349.02, -0.0313
      4.0000,     12.0000,  4.00000,   382.32,   379.24,  0.0081
      8.0000,     12.0000,  4.00000,   431.65,   424.43,  0.0169
     12.0000,     12.0000,  4.00000,   425.32,   415.26,  0.0239
     16.0000,     12.0000,  4.00000,   369.32,   360.68,  0.0237
     20.0000,     12.0000,  4.00000,   322.40,   316.40,  0.0188
     24.0000,     12.0000,  4.00000,   326.63,   322.60,  0.0124
     28.0000,     12.0000,  4.00000,   352.07,   348.35,  0.0106
     32.0000,     12.0000,  4.00000,   372.02,   369.92,  0.0057
     36.0000,     12.0000,  4.00000,   384.76,   384.02,  0.0019
     40.0000,     12.0000,  4.00000,   401.60,   400.53,  0.0027
     44.0000,     12.0000,  4.00000,   396.97,   398.93, -0.0049
     48.0000,     12.0000,  4.00000,   380.51,   383.45, -0.0077
     52.0000,     12.0000,  4.00000,   344.34,   350.66, -0.0182
     56.0000,     12.0000,  4.00000,   329.71,   332.38, -0.0081
     60.0000,     12.0000,  4.00000,   326.91,   330.34, -0.0105
     64.0000,     12.0000,  4.00000,   334.88,   338.46, -0.0106
     68.0000,     12.0000,  4.00000,   333.68,   338.51, -0.0143
     72.0000,     12.0000,  4.00000,   324.18,   330.64, -0.0197
     76.0000,     12.0000,  4.00000,   341.26,   344.21, -0.0086
     80.0000,     12.0000,  4.00000,   353.52,   354.38, -0.0024
     84.0000,     12.0000,  4.00000,   355.99,   356.02, -0.0001
     88.0000,     12.0000,  4.00000,   343.29,   342.92,  0.0011
     92.0000,     12.0000,  4.00000,   332.24,   331.14,  0.0033
     96.0000,     12.0000,  4.00000,   337.89,   331.01,  0.0206
    100.0000,     12.0000,  4.00000,   333.83,   325.61,  0.0249
    104.0000,     12.0000,  4.00000,   318.04,   310.38,  0.0244
    108.0000,     12.0000,  4.00000,   289.09,   282.77,  0.0221
    112.0000,     12.0000,  4.00000,   264.23,   257.69,  0.0251
    116.0000,     12.0000,  4.00000,   258.02,   251.90,  0.0240
    120.0000,     12.0000,  4.00000,   266.95,   260.22,  0.0256
    124.0000,     12.0000,  4.00000,   267.08,   262.43,  0.0175
    128.0000,     12.0000,  4.00000,   269.55,   266.73,  0.0105
    132.0000,     12.0000,  4.00000,   263.97,   261.17,  0.0107
    136.0000,     12.0000,  4.00000,   282.13,   284.10, -0.0070
    140.0000,     12.0000,  4.00000,   311.05,   313.73, -0.0086
    144.0000,     12.0000,  4.00000,   327.65,   336.23, -0.0259
      0.0000,     44.0000,  1.00000,   370.77,   369.54,  0.0033
      4.0000,     44.0000,  1.00000,   377.80,   363.95,  0.0374
      8.0000,     44.0000,  1.00000,   378.78,   364.90,  0.0373
     12.0000,     44.0000,  1.00000,   382.09,   368.22,  0.0370
     16.0000,     44.0000,  1.00000,   385.39,   370.15,  0.0403
     20.0000,     44.0000,  1.00000,   372.58,   360.96,  0.0317
     24.0000,     44.0000,  1.00000,   347.80,   340.04,  0.0225
     28.0000,     44.0000,  1.00000,   347.70,   341.95,  0.0167
     32.0000,     44.0000,  1.00000,   355.98,   353.16,  0.0079
     36.0000,     44.0000,  1.00000,   356.71,   357.34, -0.0018
     40.0000,     44.0000,  1.00000,   359.67,   362.63, -0.0082
     44.0000,     44.0000,  1.00000,   357.02,   366.05, -0.0250
     48.0000,     44.0000,  1.00000,   359.29,   365.64, -0.0175
     52.0000,     44.0000,  1.00000,   350.83,   360.72, -0.0278
     56.0000,     44.0000,  1.00000,   342.96,   352.01, -0.0260
     60.0000,     44.0000,  1.00000,   341.37,   346.83, -0.0159
     64.0000,     44.0000,  1.00000,   339.20,   346.44, -0.0211
     68.0000,     44.0000,  1.00000,   342.97,   350.56, -0.0219
     72.0000,     44.0000,  1.00000,   336.98,   340.73, -0.0111
     76.0000,     44.0000,  1.00000,   323.06,   325.01, -0.0060
     80.0000,     44.0000,  1.00000,   313.65,   316.10, -0.0078
     84.0000,     44.0000,  1.00000,   310.64,   310.97, -0.0011
     88.0000,     44.0000,  1.00000,   300.48,   301.09, -0.0020
     92.0000,     44.0000,  1.00000,   294.21,   293.16,  0.0036
     96.0000,     44.0000,  1.00000,   289.99,   285.85,  0.0144
    100.0000,     44.0000,  1.00000,   287.00,   282.78,  0.0148
    104.0000,     44.0000,  1.00000,   282.38,   277.51,  0.0174
    108.0000,     44.0000,  1.00000,   279.91,   276.15,  0.0135
    112.0000,     44.0000,  1.00000,   282.40,   274.98,  0.0266
    116.0000,     44.0000,  1.00000,   280.41,   276.60,  0.0137
    120.0000,     44.0000,  1.00000,   290.35,   281.91,  0.0295
      0.0000,     12.0000,  5.00000,   408.52,   407.06,  0.0036
      4.0000,     12.0000,  5.00000,   364.52,   353.13,  0.0317
      8.0000,     12.0000,  5.00000,   312.89,   307.72,  0.0167
     12.0000,     12.0000,  5.00000,   317.17,   314.78,  0.0076
     16.0000,     12.0000,  5.00000,   341.58,   340.46,  0.0033
     20.0000,     12.0000,  5.00000,   365.97,   363.91,  0.0056
     24.0000,     12.0000,  5.00000,   377.60,   375.72,  0.0050
     28.0000,     12.0000,  5.00000,   394.62,   389.58,  0.0129
     32.0000,     12.0000,  5.00000,   392.21,   389.80,  0.0062
     36.0000,     12.0000,  5.00000,   381.71,   380.00,  0.0045
     40.0000,     12.0000,  5.00000,   357.58,   357.52,  0.0002
     44.0000,     12.0000,  5.00000,   344.82,   343.94,  0.0026
     48.0000,     12.0000,  5.00000,   340.49,   341.32, -0.0024
     52.0000,     12.0000,  5.00000,   337.05,   338.64, -0.0047
     56.0000,     12.0000,  5.00000,   325.24,   326.50, -0.0039
     60.0000,     12.0000,  5.00000,   322.33,   322.04,  0.0009
     64.0000,     12.0000,  5.00000,   342.24,   341.74,  0.0015
     68.0000,     12.0000,  5.00000,   349.70,   352.54, -0.0081
     72.0000,     12.0000,  5.00000,   344.96,   345.66, -0.0020
     76.0000,     12.0000,  5.00000,   328.64,   328.66,  0.0000
     80.0000,     12.0000,  5.00000,   316.10,   317.63, -0.0048
     84.0000,     12.0000,  5.00000,   320.05,   319.02,  0.0032
     88.0000,     12.0000,  5.00000,   312.22,   310.74,  0.0048
     92.0000,     12.0000,  5.00000,   297.46,   297.19,  0.0009
     96.0000,     12.0000,  5.00000,   271.65,   271.57,  0.0003
    100.0000,     12.0000,  5.00000,   257.46,   254.08,  0.0132
    104.0000,     12.0000,  5.00000,   254.62,   250.22,  0.0174
    108.0000,     12.0000,  5.00000,   262.67,   256.11,  0.0253
    112.0000,     12.0000,  5.00000,   262.37,   256.60,  0.0222
    116.0000,     12.0000,  5.00000,   270.28,   262.89,  0.0277
    120.0000,     12.0000,  5.00000,   267.04,   260.18,  0.0260
      0.0000,     52.0000,  1.00000,   371.41,   362.36,  0.0246
      4.0000,     52.0000,  1.00000,   379.05,   363.01,  0.0432
      8.0000,     52.0000,  1.00000,   377.67,   363.50,  0.0383
     12.0000,     52.0000,  1.00000,   366.21,   355.28,  0.0303
     16.0000,     52.0000,  1.00000,   353.42,   344.19,  0.0265
     20.0000,     52.0000,  1.00000,   353.63,   346.93,  0.0191
     24.0000,     52.0000,  1.00000,   355.64,   352.43,  0.0091
     28.0000,     52.0000,  1.00000,   361.42,   359.16,  0.0063
     32.0000,     52.0000,  1.00000,   361.15,   365.82, -0.0128
     36.0000,     52.0000,  1.00000,   363.75,   369.13, -0.0147
     40.0000,     52.0000,  1.00000,   358.66,   366.26, -0.0210
     44.0000,     52.0000,  1.00000,   351.85,   358.62, -0.0191
     48.0000,     52.0000,  1.00000,   340.64,   348.54, -0.0229
     52.0000,     52.0000,  1.00000,   332.02,   339.05, -0.0210
     56.0000,     52.0000,  1.00000,   324.80,   329.81, -0.0153
     60.0000,     52.0000,  1.00000,   316.08,   323.11, -0.0220
     64.0000,     52.0000,  1.00000,   309.42,   315.71, -0.0201
     68.0000,     52.0000,  1.00000,   303.46,   310.61, -0.0233
     72.0000,     52.0000,  1.00000,   296.20,   302.30, -0.0204
     76.0000,     52.0000,  1.00000,   290.69,   296.04, -0.0182
     80.0000,     52.0000,  1.00000,   283.52,   289.07, -0.0194
     84.0000,     52.0000,  1.00000,   275.78,   279.27, -0.0126
     88.0000,     52.0000,  1.00000,   271.10,   273.47, -0.0087
     92.0000,     52.0000,  1.00000,   274.55,   277.18, -0.0095
     96.0000,     52.0000,  1.00000,   280.99,   281.94, -0.0034
      0.0000,     12.0000,  6.00000,   313.44,   315.55, -0.0067
      4.0000,     12.0000,  6.00000,   346.80,   343.77,  0.0088
      8.0000,     12.0000,  6.00000,   371.81,   368.14,  0.0099
     12.0000,     12.0000,  6.00000,   388.14,   383.22,  0.0128
     16.0000,     12.0000,  6.00000,   407.95,   396.69,  0.0280
     20.0000,     12.0000,  6.00000,   405.48,   396.75,  0.0218
     24.0000,     12.0000,  6.00000,   387.06,   383.04,  0.0104
     28.0000,     12.0000,  6.00000,   359.76,   357.48,  0.0063
     32.0000,     12.0000,  6.00000,   346.30,   343.03,  0.0095
     36.0000,     12.0000,  6.00000,   344.67,   341.72,  0.0086
     40.0000,     12.0000,  6.00000,   342.45,   340.63,  0.0054
     44.0000,     12.0000,  6.00000,   326.96,   327.26, -0.0009
     48.0000,     12.0000,  6.00000,   323.86,   320.00,  0.0120
     52.0000,     12.0000,  6.00000,   333.72,   332.55,  0.0035
     56.0000,     12.0000,  6.00000,   336.70,   336.61,  0.0003
     60.0000,     12.0000,  6.00000,   332.76,   332.74,  0.0001
     64.0000,     12.0000,  6.00000,   323.49,   322.00,  0.0046
     68.0000,     12.0000,  6.00000,   316.80,   315.96,  0.0027
     72.0000,     12.0000,  6.00000,   311.58,   313.65, -0.0066
     76.0000,     12.0000,  6.00000,   302.74,   304.90, -0.0071
     80.0000,     12.0000,  6.00000,   286.62,   290.04, -0.0119
     84.0000,     12.0000,  6.00000,   257.02,   262.91, -0.0226
     88.0000,     12.0000,  6.00000,   242.56,   244.64, -0.0085
     92.0000,     12.0000,  6.00000,   242.39,   243.59, -0.0049
     96.0000,     12.0000,  6.00000,   255.35,   254.55,  0.0031
      0.0000,     24.0000,  3.00000,   352.68,   351.45,  0.0035
      4.0000,     24.0000,  3.00000,   385.26,   374.95,  0.0271
      8.0000,     24.0000,  3.00000,   395.26,   387.59,  0.0196
     12.0000,     24.0000,  3.00000,   393.33,   387.39,  0.0152
     16.0000,     24.0000,  3.00000,   386.01,   379.87,  0.0160
     20.0000,     24.0000,  3.00000,   377.61,   372.38,  0.0140
     24.0000,     24.0000,  3.00000,   369.15,   364.88,  0.0116
     28.0000,     24.0000,  3.00000,   350.87,   349.13,  0.0050
     32.0000,     24.0000,  3.00000,   333.94,   333.42,  0.0016
     36.0000,     24.0000,  3.00000,   329.84,   328.00,  0.0056
     40.0000,     24.0000,  3.00000,   335.45,   336.14, -0.0021
     44.0000,     24.0000,  3.00000,   331.78,   333.56, -0.0053
     48.0000,     24.0000,  3.00000,   329.20,   328.94,  0.0008
     52.0000,     24.0000,  3.00000,   326.45,   326.16,  0.0009
     56.0000,     24.0000,  3.00000,   318.64,   321.79, -0.0098
     60.0000,     24.0000,  3.00000,   315.48,   318.23, -0.0087
     64.0000,     24.0000,  3.00000,   311.43,   312.44, -0.0032
     68.0000,     24.0000,  3.00000,   299.84,   303.85, -0.0133
     72.0000,     24.0000,  3.00000,   282.18,   287.36, -0.0182
     76.0000,     24.0000,  3.00000,   267.89,   272.35, -0.0165
     80.0000,     24.0000,  3.00000,   260.30,   264.87, -0.0174
     84.0000,     24.0000,  3.00000,   252.83,   257.80, -0.0194
      0.0000,     20.0000,  4.00000,   397.16,   390.44,  0.0170
      4.0000,     20.0000,  4.00000,   408.50,   399.80,  0.0215
      8.0000,     20.0000,  4.00000,   407.31,   398.82,  0.0211
     12.0000,     20.0000,  4.00000,   387.95,   381.68,  0.0163
     16.0000,     20.0000,  4.00000,   372.86,   367.52,  0.0144
     20.0000,     20.0000,  4.00000,   354.34,   352.96,  0.0039
     24.0000,     20.0000,  4.00000,   338.41,   334.00,  0.0131
     28.0000,     20.0000,  4.00000,   326.67,   324.76,  0.0059
     32.0000,     20.0000,  4.00000,   326.87,   326.57,  0.0009
     36.0000,     20.0000,  4.00000,   328.89,   329.39, -0.0015
     40.0000,     20.0000,  4.00000,   329.10,   325.99,  0.0095
     44.0000,     20.0000,  4.00000,   326.24,   327.14, -0.0028
     48.0000,     20.0000,  4.00000,   327.62,   328.44, -0.0025
     52.0000,     20.0000,  4.00000,   317.92,   321.88, -0.0124
     56.0000,     20.0000,  4.00000,   311.01,   312.18, -0.0037
     60.0000,     20.0000,  4.00000,   300.44,   302.85, -0.0080
     64.0000,     20.0000,  4.00000,   290.91,   293.83, -0.0100
     68.0000,     20.0000,  4.00000,   280.74,   283.92, -0.0113
     72.0000,     20.0000,  4.00000,   266.45,   272.28, -0.0216

Iteration  Time for this iteration  Total Time   RMS Error
     1               9.11               9.11        3.481
     2               5.00              14.11        2.233
     3               2.50              16.61        2.070
     4               2.27              18.88        2.052

RES2DINV ver. 3.56.22
Windows XP Version 5.1
Key ID number is K3-06BE06BE-06BE
